# Supplementary material for: Structural insights into the pSer/pThr dependent regulation of the SHP2 tyrosine phosphatase in insulin and CD28 signaling
Source: Nat Commun. 2022 Sep 16;13:5439. doi: 10.1038/s41467-022-32918-5 (PMC9481563; doi:10.1038/s41467-022-32918-5)
Supplement: Supplementary file 4 — Supplementary dataset 2 [file 41467_2022_32918_MOESM4_ESM.zip › ppCD28-02-dynamics.pdb]

MODEL        1
ATOM      1  N   SER A   4      69.050  30.230  30.900  1.00  0.00           N  
ATOM      2  CA  SER A   4      68.230  28.950  31.090  1.00  0.00           C  
ATOM      3  C   SER A   4      66.800  29.190  31.450  1.00  0.00           C  
ATOM      4  O   SER A   4      66.490  30.210  32.060  1.00  0.00           O  
ATOM      5  CB  SER A   4      68.880  28.120  32.220  1.00  0.00           C  
ATOM      6  OG  SER A   4      68.730  28.730  33.540  1.00  0.00           O  
ATOM      7  HG  SER A   4      68.990  28.040  34.210  1.00  0.00           H  
ATOM      8  H1  SER A   4      68.910  30.920  31.610  1.00  0.00           H  
ATOM      9  H2  SER A   4      70.030  30.060  30.800  1.00  0.00           H  
ATOM     10  H3  SER A   4      68.690  30.700  30.090  1.00  0.00           H  
ATOM     11  N   GLY A   5      65.870  28.260  31.110  1.00  0.00           N  
ATOM     12  CA  GLY A   5      64.440  28.490  31.450  1.00  0.00           C  
ATOM     13  C   GLY A   5      63.670  29.620  30.740  1.00  0.00           C  
ATOM     14  O   GLY A   5      63.990  29.930  29.540  1.00  0.00           O  
ATOM     15  H   GLY A   5      66.150  27.310  30.940  1.00  0.00           H  
ATOM     16  N   PHE A   6      62.750  30.210  31.520  1.00  0.00           N  
ATOM     17  CA  PHE A   6      61.720  31.070  30.920  1.00  0.00           C  
ATOM     18  C   PHE A   6      62.290  32.310  30.210  1.00  0.00           C  
ATOM     19  O   PHE A   6      61.620  33.160  29.670  1.00  0.00           O  
ATOM     20  CB  PHE A   6      60.750  31.490  32.020  1.00  0.00           C  
ATOM     21  CG  PHE A   6      60.020  30.310  32.660  1.00  0.00           C  
ATOM     22  CD1 PHE A   6      58.950  29.780  31.940  1.00  0.00           C  
ATOM     23  CD2 PHE A   6      60.220  30.010  33.980  1.00  0.00           C  
ATOM     24  CE1 PHE A   6      58.050  28.870  32.560  1.00  0.00           C  
ATOM     25  CE2 PHE A   6      59.290  29.120  34.560  1.00  0.00           C  
ATOM     26  CZ  PHE A   6      58.240  28.530  33.890  1.00  0.00           C  
ATOM     27  H   PHE A   6      62.820  30.140  32.510  1.00  0.00           H  
ATOM     28  HD1 PHE A   6      58.670  30.160  30.960  1.00  0.00           H  
ATOM     29  HD2 PHE A   6      61.170  30.230  34.490  1.00  0.00           H  
ATOM     30  HE1 PHE A   6      57.210  28.470  32.000  1.00  0.00           H  
ATOM     31  HE2 PHE A   6      59.380  28.810  35.610  1.00  0.00           H  
ATOM     32  HZ  PHE A   6      57.660  27.780  34.410  1.00  0.00           H  
ATOM     33  N   TRP A   7      63.590  32.590  30.500  1.00  0.00           N  
ATOM     34  CA  TRP A   7      64.260  33.850  30.120  1.00  0.00           C  
ATOM     35  C   TRP A   7      64.130  34.320  28.650  1.00  0.00           C  
ATOM     36  O   TRP A   7      63.810  35.510  28.590  1.00  0.00           O  
ATOM     37  CB  TRP A   7      65.730  33.800  30.400  1.00  0.00           C  
ATOM     38  CG  TRP A   7      66.290  35.190  30.650  1.00  0.00           C  
ATOM     39  CD1 TRP A   7      65.980  36.010  31.610  1.00  0.00           C  
ATOM     40  CD2 TRP A   7      66.910  35.950  29.670  1.00  0.00           C  
ATOM     41  CE2 TRP A   7      66.810  37.280  30.050  1.00  0.00           C  
ATOM     42  CE3 TRP A   7      67.360  35.730  28.360  1.00  0.00           C  
ATOM     43  NE1 TRP A   7      66.290  37.260  31.270  1.00  0.00           N  
ATOM     44  CZ2 TRP A   7      67.130  38.300  29.210  1.00  0.00           C  
ATOM     45  CZ3 TRP A   7      67.710  36.750  27.460  1.00  0.00           C  
ATOM     46  CH2 TRP A   7      67.550  38.070  27.900  1.00  0.00           C  
ATOM     47  H   TRP A   7      64.100  32.080  31.200  1.00  0.00           H  
ATOM     48  HD1 TRP A   7      65.230  35.830  32.380  1.00  0.00           H  
ATOM     49  HE1 TRP A   7      66.270  38.060  31.860  1.00  0.00           H  
ATOM     50  HE3 TRP A   7      67.520  34.690  28.080  1.00  0.00           H  
ATOM     51  HZ2 TRP A   7      67.080  39.330  29.550  1.00  0.00           H  
ATOM     52  HZ3 TRP A   7      67.990  36.500  26.440  1.00  0.00           H  
ATOM     53  HH2 TRP A   7      67.480  38.910  27.200  1.00  0.00           H  
ATOM     54  N   GLU A   8      64.340  33.510  27.640  1.00  0.00           N  
ATOM     55  CA  GLU A   8      64.020  34.140  26.310  1.00  0.00           C  
ATOM     56  C   GLU A   8      62.550  34.500  26.040  1.00  0.00           C  
ATOM     57  O   GLU A   8      62.220  35.620  25.590  1.00  0.00           O  
ATOM     58  CB  GLU A   8      64.460  33.190  25.220  1.00  0.00           C  
ATOM     59  CG  GLU A   8      65.990  33.140  25.090  1.00  0.00           C  
ATOM     60  CD  GLU A   8      66.250  31.780  24.370  1.00  0.00           C  
ATOM     61  OE1 GLU A   8      66.020  30.670  24.920  1.00  0.00           O  
ATOM     62  OE2 GLU A   8      66.790  31.740  23.260  1.00  0.00           O1-
ATOM     63  H   GLU A   8      64.770  32.610  27.690  1.00  0.00           H  
ATOM     64  N   GLU A   9      61.600  33.740  26.570  1.00  0.00           N  
ATOM     65  CA  GLU A   9      60.180  34.170  26.500  1.00  0.00           C  
ATOM     66  C   GLU A   9      59.970  35.430  27.300  1.00  0.00           C  
ATOM     67  O   GLU A   9      59.030  36.220  27.020  1.00  0.00           O  
ATOM     68  CB  GLU A   9      59.360  33.030  27.060  1.00  0.00           C  
ATOM     69  CG  GLU A   9      57.830  33.110  27.080  1.00  0.00           C  
ATOM     70  CD  GLU A   9      57.160  31.760  27.540  1.00  0.00           C  
ATOM     71  OE1 GLU A   9      57.380  31.370  28.740  1.00  0.00           O  
ATOM     72  OE2 GLU A   9      56.640  31.060  26.710  1.00  0.00           O1-
ATOM     73  H   GLU A   9      61.790  32.890  27.060  1.00  0.00           H  
ATOM     74  N   PHE A  10      60.620  35.570  28.500  1.00  0.00           N  
ATOM     75  CA  PHE A  10      60.550  36.810  29.280  1.00  0.00           C  
ATOM     76  C   PHE A  10      61.230  37.990  28.590  1.00  0.00           C  
ATOM     77  O   PHE A  10      60.550  38.990  28.400  1.00  0.00           O  
ATOM     78  CB  PHE A  10      61.220  36.390  30.600  1.00  0.00           C  
ATOM     79  CG  PHE A  10      61.390  37.430  31.690  1.00  0.00           C  
ATOM     80  CD1 PHE A  10      60.260  38.170  32.030  1.00  0.00           C  
ATOM     81  CD2 PHE A  10      62.690  37.790  32.060  1.00  0.00           C  
ATOM     82  CE1 PHE A  10      60.440  39.340  32.720  1.00  0.00           C  
ATOM     83  CE2 PHE A  10      62.840  38.940  32.830  1.00  0.00           C  
ATOM     84  CZ  PHE A  10      61.750  39.760  33.130  1.00  0.00           C  
ATOM     85  H   PHE A  10      61.200  34.810  28.790  1.00  0.00           H  
ATOM     86  HD1 PHE A  10      59.260  37.800  31.790  1.00  0.00           H  
ATOM     87  HD2 PHE A  10      63.510  37.380  31.470  1.00  0.00           H  
ATOM     88  HE1 PHE A  10      59.500  39.800  33.030  1.00  0.00           H  
ATOM     89  HE2 PHE A  10      63.820  39.180  33.220  1.00  0.00           H  
ATOM     90  HZ  PHE A  10      61.920  40.680  33.690  1.00  0.00           H  
ATOM     91  N   GLU A  11      62.370  37.740  27.900  1.00  0.00           N  
ATOM     92  CA  GLU A  11      62.930  38.760  26.980  1.00  0.00           C  
ATOM     93  C   GLU A  11      61.890  39.330  25.990  1.00  0.00           C  
ATOM     94  O   GLU A  11      61.730  40.530  25.720  1.00  0.00           O  
ATOM     95  CB  GLU A  11      64.200  38.250  26.330  1.00  0.00           C  
ATOM     96  CG  GLU A  11      64.710  39.100  25.150  1.00  0.00           C  
ATOM     97  CD  GLU A  11      65.370  40.500  25.300  1.00  0.00           C  
ATOM     98  OE1 GLU A  11      64.740  41.490  25.790  1.00  0.00           O  
ATOM     99  OE2 GLU A  11      66.630  40.560  25.120  1.00  0.00           O1-
ATOM    100  H   GLU A  11      62.910  36.900  27.880  1.00  0.00           H  
ATOM    101  N   THR A  12      61.280  38.380  25.260  1.00  0.00           N  
ATOM    102  CA  THR A  12      60.140  38.690  24.330  1.00  0.00           C  
ATOM    103  C   THR A  12      59.060  39.440  25.070  1.00  0.00           C  
ATOM    104  O   THR A  12      58.920  40.630  24.810  1.00  0.00           O  
ATOM    105  CB  THR A  12      59.570  37.430  23.690  1.00  0.00           C  
ATOM    106  CG2 THR A  12      58.460  37.810  22.720  1.00  0.00           C  
ATOM    107  OG1 THR A  12      60.650  36.760  23.070  1.00  0.00           O  
ATOM    108  H   THR A  12      61.410  37.450  25.620  1.00  0.00           H  
ATOM    109  HG1 THR A  12      60.340  35.950  22.570  1.00  0.00           H  
ATOM    110  N   LEU A  13      58.420  38.950  26.190  1.00  0.00           N  
ATOM    111  CA  LEU A  13      57.400  39.720  26.990  1.00  0.00           C  
ATOM    112  C   LEU A  13      57.830  41.100  27.490  1.00  0.00           C  
ATOM    113  O   LEU A  13      57.100  42.100  27.520  1.00  0.00           O  
ATOM    114  CB  LEU A  13      56.910  38.860  28.180  1.00  0.00           C  
ATOM    115  CG  LEU A  13      55.880  37.850  27.710  1.00  0.00           C  
ATOM    116  CD1 LEU A  13      55.480  37.080  29.020  1.00  0.00           C  
ATOM    117  CD2 LEU A  13      54.700  38.500  27.040  1.00  0.00           C  
ATOM    118  H   LEU A  13      58.650  38.110  26.680  1.00  0.00           H  
ATOM    119  N   GLN A  14      59.120  41.200  27.860  1.00  0.00           N  
ATOM    120  CA  GLN A  14      59.820  42.530  27.990  1.00  0.00           C  
ATOM    121  C   GLN A  14      59.680  43.500  26.810  1.00  0.00           C  
ATOM    122  O   GLN A  14      58.940  44.450  26.950  1.00  0.00           O  
ATOM    123  CB  GLN A  14      61.250  42.430  28.360  1.00  0.00           C  
ATOM    124  CG  GLN A  14      61.480  41.930  29.780  1.00  0.00           C  
ATOM    125  CD  GLN A  14      61.320  43.060  30.870  1.00  0.00           C  
ATOM    126  NE2 GLN A  14      62.320  43.140  31.710  1.00  0.00           N  
ATOM    127  OE1 GLN A  14      60.260  43.510  31.230  1.00  0.00           O  
ATOM    128  H   GLN A  14      59.670  40.390  28.050  1.00  0.00           H  
ATOM    129 1HE2 GLN A  14      63.090  42.510  31.630  1.00  0.00           H  
ATOM    130 2HE2 GLN A  14      62.130  43.710  32.520  1.00  0.00           H  
ATOM    131  N   GLN A  15      60.240  43.120  25.660  1.00  0.00           N  
ATOM    132  CA  GLN A  15      60.170  43.820  24.390  1.00  0.00           C  
ATOM    133  C   GLN A  15      58.750  44.170  23.980  1.00  0.00           C  
ATOM    134  O   GLN A  15      58.550  45.190  23.320  1.00  0.00           O  
ATOM    135  CB  GLN A  15      60.850  43.130  23.180  1.00  0.00           C  
ATOM    136  CG  GLN A  15      62.350  43.040  23.450  1.00  0.00           C  
ATOM    137  CD  GLN A  15      63.150  44.320  23.960  1.00  0.00           C  
ATOM    138  NE2 GLN A  15      63.970  44.020  24.880  1.00  0.00           N  
ATOM    139  OE1 GLN A  15      62.900  45.450  23.540  1.00  0.00           O  
ATOM    140  H   GLN A  15      60.780  42.280  25.720  1.00  0.00           H  
ATOM    141 1HE2 GLN A  15      64.030  43.120  25.310  1.00  0.00           H  
ATOM    142 2HE2 GLN A  15      64.660  44.700  25.130  1.00  0.00           H  
ATOM    143  N   GLN A  16      57.800  43.310  24.300  1.00  0.00           N  
ATOM    144  CA  GLN A  16      56.370  43.600  24.200  1.00  0.00           C  
ATOM    145  C   GLN A  16      55.700  44.670  25.140  1.00  0.00           C  
ATOM    146  O   GLN A  16      54.770  45.370  24.810  1.00  0.00           O  
ATOM    147  CB  GLN A  16      55.550  42.270  24.300  1.00  0.00           C  
ATOM    148  CG  GLN A  16      55.570  41.670  22.880  1.00  0.00           C  
ATOM    149  CD  GLN A  16      55.060  40.240  22.760  1.00  0.00           C  
ATOM    150  NE2 GLN A  16      55.720  39.470  21.950  1.00  0.00           N  
ATOM    151  OE1 GLN A  16      54.200  39.800  23.450  1.00  0.00           O  
ATOM    152  H   GLN A  16      58.000  42.340  24.430  1.00  0.00           H  
ATOM    153 1HE2 GLN A  16      56.560  39.840  21.550  1.00  0.00           H  
ATOM    154 2HE2 GLN A  16      55.460  38.520  21.780  1.00  0.00           H  
ATOM    155  N   GLU A  17      56.230  44.750  26.320  1.00  0.00           N  
ATOM    156  CA  GLU A  17      55.830  45.790  27.340  1.00  0.00           C  
ATOM    157  C   GLU A  17      56.420  47.190  27.010  1.00  0.00           C  
ATOM    158  O   GLU A  17      55.640  48.110  26.810  1.00  0.00           O  
ATOM    159  CB  GLU A  17      56.210  45.220  28.710  1.00  0.00           C  
ATOM    160  CG  GLU A  17      55.320  45.740  29.800  1.00  0.00           C  
ATOM    161  CD  GLU A  17      55.310  47.250  29.990  1.00  0.00           C  
ATOM    162  OE1 GLU A  17      54.220  47.780  30.090  1.00  0.00           O  
ATOM    163  OE2 GLU A  17      56.310  47.810  30.450  1.00  0.00           O1-
ATOM    164  H   GLU A  17      56.850  44.030  26.630  1.00  0.00           H  
ATOM    165  N   CYS A  18      57.660  47.200  26.470  1.00  0.00           N  
ATOM    166  CA  CYS A  18      58.350  48.400  25.960  1.00  0.00           C  
ATOM    167  C   CYS A  18      57.660  49.050  24.800  1.00  0.00           C  
ATOM    168  O   CYS A  18      57.640  50.260  24.710  1.00  0.00           O  
ATOM    169  CB  CYS A  18      59.830  48.190  25.410  1.00  0.00           C  
ATOM    170  SG  CYS A  18      60.820  47.270  26.530  1.00  0.00           S  
ATOM    171  H   CYS A  18      58.200  46.360  26.560  1.00  0.00           H  
ATOM    172  HG  CYS A  18      62.050  47.450  26.040  1.00  0.00           H  
ATOM    173  N   LYS A  19      57.330  48.290  23.760  1.00  0.00           N  
ATOM    174  CA  LYS A  19      56.770  48.940  22.560  1.00  0.00           C  
ATOM    175  C   LYS A  19      55.310  49.260  22.870  1.00  0.00           C  
ATOM    176  O   LYS A  19      54.400  48.410  22.850  1.00  0.00           O  
ATOM    177  CB  LYS A  19      56.830  48.000  21.330  1.00  0.00           C  
ATOM    178  CG  LYS A  19      58.250  47.840  20.880  1.00  0.00           C  
ATOM    179  CD  LYS A  19      58.270  46.870  19.690  1.00  0.00           C  
ATOM    180  CE  LYS A  19      59.650  46.170  19.770  1.00  0.00           C  
ATOM    181  NZ  LYS A  19      59.880  44.960  19.000  1.00  0.00           N1+
ATOM    182  H   LYS A  19      57.460  47.300  23.730  1.00  0.00           H  
ATOM    183  HZ1 LYS A  19      59.170  44.300  19.260  1.00  0.00           H  
ATOM    184  HZ2 LYS A  19      59.680  45.130  18.040  1.00  0.00           H  
ATOM    185  HZ3 LYS A  19      60.730  44.500  19.230  1.00  0.00           H  
ATOM    186  N   LEU A  20      55.140  50.570  23.020  1.00  0.00           N  
ATOM    187  CA  LEU A  20      53.810  51.210  23.300  1.00  0.00           C  
ATOM    188  C   LEU A  20      52.770  51.350  22.180  1.00  0.00           C  
ATOM    189  O   LEU A  20      53.100  51.520  20.990  1.00  0.00           O  
ATOM    190  CB  LEU A  20      54.060  52.610  23.940  1.00  0.00           C  
ATOM    191  CG  LEU A  20      54.150  52.570  25.460  1.00  0.00           C  
ATOM    192  CD1 LEU A  20      54.860  53.750  26.020  1.00  0.00           C  
ATOM    193  CD2 LEU A  20      52.800  52.640  26.130  1.00  0.00           C  
ATOM    194  H   LEU A  20      55.970  51.110  22.870  1.00  0.00           H  
ATOM    195  N   LEU A  21      51.520  51.080  22.610  1.00  0.00           N  
ATOM    196  CA  LEU A  21      50.370  51.230  21.660  1.00  0.00           C  
ATOM    197  C   LEU A  21      49.220  52.100  22.200  1.00  0.00           C  
ATOM    198  O   LEU A  21      48.680  52.850  21.410  1.00  0.00           O  
ATOM    199  CB  LEU A  21      49.720  49.870  21.430  1.00  0.00           C  
ATOM    200  CG  LEU A  21      49.280  49.520  20.030  1.00  0.00           C  
ATOM    201  CD1 LEU A  21      50.440  49.610  19.030  1.00  0.00           C  
ATOM    202  CD2 LEU A  21      48.680  48.130  20.120  1.00  0.00           C  
ATOM    203  H   LEU A  21      51.230  50.760  23.510  1.00  0.00           H  
ATOM    204  N   TYR A  22      48.820  51.850  23.480  1.00  0.00           N  
ATOM    205  CA  TYR A  22      47.740  52.640  24.080  1.00  0.00           C  
ATOM    206  C   TYR A  22      48.090  53.900  24.870  1.00  0.00           C  
ATOM    207  O   TYR A  22      49.270  54.100  25.190  1.00  0.00           O  
ATOM    208  CB  TYR A  22      46.980  51.690  25.000  1.00  0.00           C  
ATOM    209  CG  TYR A  22      46.500  50.490  24.230  1.00  0.00           C  
ATOM    210  CD1 TYR A  22      45.310  50.590  23.420  1.00  0.00           C  
ATOM    211  CD2 TYR A  22      47.360  49.380  24.220  1.00  0.00           C  
ATOM    212  CE1 TYR A  22      45.120  49.490  22.540  1.00  0.00           C  
ATOM    213  CE2 TYR A  22      47.080  48.330  23.390  1.00  0.00           C  
ATOM    214  CZ  TYR A  22      45.930  48.370  22.510  1.00  0.00           C  
ATOM    215  OH  TYR A  22      45.340  47.170  22.120  1.00  0.00           O  
ATOM    216  H   TYR A  22      49.060  51.060  24.040  1.00  0.00           H  
ATOM    217  HD1 TYR A  22      44.580  51.390  23.310  1.00  0.00           H  
ATOM    218  HD2 TYR A  22      48.220  49.360  24.890  1.00  0.00           H  
ATOM    219  HE1 TYR A  22      44.330  49.590  21.800  1.00  0.00           H  
ATOM    220  HE2 TYR A  22      47.920  47.650  23.250  1.00  0.00           H  
ATOM    221  HH  TYR A  22      44.390  47.460  22.010  1.00  0.00           H  
ATOM    222  N   SER A  23      47.090  54.780  24.920  1.00  0.00           N  
ATOM    223  CA  SER A  23      47.340  56.170  25.170  1.00  0.00           C  
ATOM    224  C   SER A  23      47.320  56.630  26.640  1.00  0.00           C  
ATOM    225  O   SER A  23      46.600  56.070  27.370  1.00  0.00           O  
ATOM    226  CB  SER A  23      46.440  57.070  24.340  1.00  0.00           C  
ATOM    227  OG  SER A  23      46.660  58.410  24.500  1.00  0.00           O  
ATOM    228  H   SER A  23      46.130  54.520  25.010  1.00  0.00           H  
ATOM    229  HG  SER A  23      45.900  58.610  25.110  1.00  0.00           H  
ATOM    230  N   ARG A  24      48.250  57.550  27.040  1.00  0.00           N  
ATOM    231  CA  ARG A  24      48.330  57.900  28.400  1.00  0.00           C  
ATOM    232  C   ARG A  24      48.020  59.360  28.690  1.00  0.00           C  
ATOM    233  O   ARG A  24      47.990  59.740  29.840  1.00  0.00           O  
ATOM    234  CB  ARG A  24      49.680  57.580  28.970  1.00  0.00           C  
ATOM    235  CG  ARG A  24      49.900  56.150  29.310  1.00  0.00           C  
ATOM    236  CD  ARG A  24      50.840  55.560  28.280  1.00  0.00           C  
ATOM    237  NE  ARG A  24      52.160  56.270  28.150  1.00  0.00           N  
ATOM    238  CZ  ARG A  24      53.380  55.910  28.620  1.00  0.00           C  
ATOM    239  NH1 ARG A  24      53.450  54.760  29.260  1.00  0.00           N1+
ATOM    240  NH2 ARG A  24      54.400  56.690  28.450  1.00  0.00           N  
ATOM    241  H   ARG A  24      48.510  58.300  26.440  1.00  0.00           H  
ATOM    242  HE  ARG A  24      52.050  57.130  27.650  1.00  0.00           H  
ATOM    243 1HH1 ARG A  24      52.680  54.120  29.270  1.00  0.00           H  
ATOM    244 2HH1 ARG A  24      54.170  54.500  29.910  1.00  0.00           H  
ATOM    245 1HH2 ARG A  24      54.210  57.580  28.050  1.00  0.00           H  
ATOM    246 2HH2 ARG A  24      55.320  56.460  28.750  1.00  0.00           H  
ATOM    247  N   LYS A  25      47.390  60.040  27.640  1.00  0.00           N  
ATOM    248  CA  LYS A  25      47.220  61.500  27.530  1.00  0.00           C  
ATOM    249  C   LYS A  25      46.440  62.150  28.600  1.00  0.00           C  
ATOM    250  O   LYS A  25      46.720  63.280  28.930  1.00  0.00           O  
ATOM    251  CB  LYS A  25      46.780  61.800  26.110  1.00  0.00           C  
ATOM    252  CG  LYS A  25      47.890  61.980  25.160  1.00  0.00           C  
ATOM    253  CD  LYS A  25      47.450  62.510  23.780  1.00  0.00           C  
ATOM    254  CE  LYS A  25      46.810  61.420  23.000  1.00  0.00           C  
ATOM    255  NZ  LYS A  25      47.680  60.390  22.510  1.00  0.00           N1+
ATOM    256  H   LYS A  25      46.730  59.520  27.110  1.00  0.00           H  
ATOM    257  HZ1 LYS A  25      47.680  59.610  23.140  1.00  0.00           H  
ATOM    258  HZ2 LYS A  25      47.350  60.050  21.630  1.00  0.00           H  
ATOM    259  HZ3 LYS A  25      48.630  60.690  22.460  1.00  0.00           H  
ATOM    260  N   GLU A  26      45.330  61.490  28.960  1.00  0.00           N  
ATOM    261  CA  GLU A  26      44.440  61.880  30.090  1.00  0.00           C  
ATOM    262  C   GLU A  26      45.080  61.900  31.490  1.00  0.00           C  
ATOM    263  O   GLU A  26      44.980  62.950  32.150  1.00  0.00           O  
ATOM    264  CB  GLU A  26      43.030  61.220  30.130  1.00  0.00           C  
ATOM    265  CG  GLU A  26      42.160  61.680  29.000  1.00  0.00           C  
ATOM    266  CD  GLU A  26      41.730  63.200  29.030  1.00  0.00           C  
ATOM    267  OE1 GLU A  26      41.720  63.910  28.010  1.00  0.00           O  
ATOM    268  OE2 GLU A  26      41.230  63.670  30.060  1.00  0.00           O1-
ATOM    269  H   GLU A  26      45.120  60.620  28.510  1.00  0.00           H  
ATOM    270  N   GLY A  27      46.080  60.980  31.640  1.00  0.00           N  
ATOM    271  CA  GLY A  27      47.010  60.970  32.800  1.00  0.00           C  
ATOM    272  C   GLY A  27      48.200  61.950  32.720  1.00  0.00           C  
ATOM    273  O   GLY A  27      48.880  62.240  33.720  1.00  0.00           O  
ATOM    274  H   GLY A  27      45.840  60.130  31.170  1.00  0.00           H  
ATOM    275  N   GLN A  28      48.480  62.470  31.530  1.00  0.00           N  
ATOM    276  CA  GLN A  28      49.640  63.410  31.400  1.00  0.00           C  
ATOM    277  C   GLN A  28      49.520  64.830  31.990  1.00  0.00           C  
ATOM    278  O   GLN A  28      50.520  65.550  32.170  1.00  0.00           O  
ATOM    279  CB  GLN A  28      50.030  63.570  29.900  1.00  0.00           C  
ATOM    280  CG  GLN A  28      50.900  62.420  29.380  1.00  0.00           C  
ATOM    281  CD  GLN A  28      50.910  62.370  27.790  1.00  0.00           C  
ATOM    282  NE2 GLN A  28      51.060  63.500  27.130  1.00  0.00           N  
ATOM    283  OE1 GLN A  28      51.060  61.360  27.170  1.00  0.00           O  
ATOM    284  H   GLN A  28      48.100  62.190  30.650  1.00  0.00           H  
ATOM    285 1HE2 GLN A  28      51.190  64.390  27.580  1.00  0.00           H  
ATOM    286 2HE2 GLN A  28      51.080  63.580  26.130  1.00  0.00           H  
ATOM    287  N   ARG A  29      48.280  65.370  32.070  1.00  0.00           N  
ATOM    288  CA  ARG A  29      47.970  66.850  32.340  1.00  0.00           C  
ATOM    289  C   ARG A  29      48.290  67.220  33.820  1.00  0.00           C  
ATOM    290  O   ARG A  29      48.270  66.390  34.750  1.00  0.00           O  
ATOM    291  CB  ARG A  29      46.510  67.150  32.210  1.00  0.00           C  
ATOM    292  CG  ARG A  29      46.040  67.040  30.780  1.00  0.00           C  
ATOM    293  CD  ARG A  29      44.570  67.370  30.550  1.00  0.00           C  
ATOM    294  NE  ARG A  29      44.460  68.790  30.970  1.00  0.00           N  
ATOM    295  CZ  ARG A  29      43.340  69.400  31.460  1.00  0.00           C  
ATOM    296  NH1 ARG A  29      42.280  68.690  31.660  1.00  0.00           N1+
ATOM    297  NH2 ARG A  29      43.350  70.660  31.840  1.00  0.00           N  
ATOM    298  H   ARG A  29      47.480  64.780  31.950  1.00  0.00           H  
ATOM    299  HE  ARG A  29      45.210  69.440  30.860  1.00  0.00           H  
ATOM    300 1HH1 ARG A  29      42.230  67.690  31.550  1.00  0.00           H  
ATOM    301 2HH1 ARG A  29      41.390  69.080  31.880  1.00  0.00           H  
ATOM    302 1HH2 ARG A  29      44.190  71.190  31.730  1.00  0.00           H  
ATOM    303 2HH2 ARG A  29      42.540  71.120  32.220  1.00  0.00           H  
ATOM    304  N   GLN A  30      48.450  68.510  34.090  1.00  0.00           N  
ATOM    305  CA  GLN A  30      49.060  69.050  35.300  1.00  0.00           C  
ATOM    306  C   GLN A  30      48.370  68.660  36.630  1.00  0.00           C  
ATOM    307  O   GLN A  30      49.000  68.100  37.550  1.00  0.00           O  
ATOM    308  CB  GLN A  30      49.260  70.570  35.070  1.00  0.00           C  
ATOM    309  CG  GLN A  30      50.160  70.880  33.940  1.00  0.00           C  
ATOM    310  CD  GLN A  30      49.580  70.720  32.560  1.00  0.00           C  
ATOM    311  NE2 GLN A  30      50.040  69.860  31.710  1.00  0.00           N  
ATOM    312  OE1 GLN A  30      48.580  71.340  32.190  1.00  0.00           O  
ATOM    313  H   GLN A  30      48.160  69.250  33.480  1.00  0.00           H  
ATOM    314 1HE2 GLN A  30      50.880  69.360  31.900  1.00  0.00           H  
ATOM    315 2HE2 GLN A  30      49.620  69.770  30.800  1.00  0.00           H  
ATOM    316  N   GLU A  31      47.120  69.060  36.790  1.00  0.00           N  
ATOM    317  CA  GLU A  31      46.290  68.800  37.940  1.00  0.00           C  
ATOM    318  C   GLU A  31      46.080  67.280  38.170  1.00  0.00           C  
ATOM    319  O   GLU A  31      46.440  66.720  39.200  1.00  0.00           O  
ATOM    320  CB  GLU A  31      45.000  69.570  37.790  1.00  0.00           C  
ATOM    321  CG  GLU A  31      44.990  70.900  38.630  1.00  0.00           C  
ATOM    322  CD  GLU A  31      45.900  72.010  38.010  1.00  0.00           C  
ATOM    323  OE1 GLU A  31      46.960  72.400  38.540  1.00  0.00           O  
ATOM    324  OE2 GLU A  31      45.750  72.180  36.800  1.00  0.00           O1-
ATOM    325  H   GLU A  31      46.610  69.540  36.070  1.00  0.00           H  
ATOM    326  N   ASN A  32      45.800  66.570  37.060  1.00  0.00           N  
ATOM    327  CA  ASN A  32      45.780  65.100  36.860  1.00  0.00           C  
ATOM    328  C   ASN A  32      47.030  64.390  37.420  1.00  0.00           C  
ATOM    329  O   ASN A  32      47.040  63.340  37.940  1.00  0.00           O  
ATOM    330  CB  ASN A  32      45.490  64.900  35.370  1.00  0.00           C  
ATOM    331  CG  ASN A  32      44.340  65.710  34.740  1.00  0.00           C  
ATOM    332  ND2 ASN A  32      43.550  65.010  33.900  1.00  0.00           N  
ATOM    333  OD1 ASN A  32      44.280  66.940  34.920  1.00  0.00           O  
ATOM    334  H   ASN A  32      45.440  67.050  36.260  1.00  0.00           H  
ATOM    335 1HD2 ASN A  32      43.800  64.050  33.800  1.00  0.00           H  
ATOM    336 2HD2 ASN A  32      42.860  65.430  33.310  1.00  0.00           H  
ATOM    337  N   LYS A  33      48.180  64.910  36.960  1.00  0.00           N  
ATOM    338  CA  LYS A  33      49.480  64.380  37.450  1.00  0.00           C  
ATOM    339  C   LYS A  33      49.610  64.550  38.960  1.00  0.00           C  
ATOM    340  O   LYS A  33      50.120  63.620  39.620  1.00  0.00           O  
ATOM    341  CB  LYS A  33      50.630  65.150  36.740  1.00  0.00           C  
ATOM    342  CG  LYS A  33      51.420  64.360  35.760  1.00  0.00           C  
ATOM    343  CD  LYS A  33      52.250  65.410  35.030  1.00  0.00           C  
ATOM    344  CE  LYS A  33      53.110  64.680  34.000  1.00  0.00           C  
ATOM    345  NZ  LYS A  33      53.510  65.460  32.770  1.00  0.00           N1+
ATOM    346  H   LYS A  33      48.160  65.650  36.290  1.00  0.00           H  
ATOM    347  HZ1 LYS A  33      54.210  66.120  33.050  1.00  0.00           H  
ATOM    348  HZ2 LYS A  33      53.780  64.870  32.010  1.00  0.00           H  
ATOM    349  HZ3 LYS A  33      52.730  66.020  32.500  1.00  0.00           H  
ATOM    350  N   ASN A  34      49.180  65.660  39.550  1.00  0.00           N  
ATOM    351  CA  ASN A  34      49.210  65.830  40.990  1.00  0.00           C  
ATOM    352  C   ASN A  34      48.280  64.820  41.720  1.00  0.00           C  
ATOM    353  O   ASN A  34      48.570  64.470  42.880  1.00  0.00           O  
ATOM    354  CB  ASN A  34      48.700  67.290  41.210  1.00  0.00           C  
ATOM    355  CG  ASN A  34      48.980  67.930  42.570  1.00  0.00           C  
ATOM    356  ND2 ASN A  34      48.180  68.830  43.050  1.00  0.00           N  
ATOM    357  OD1 ASN A  34      49.690  67.360  43.360  1.00  0.00           O  
ATOM    358  H   ASN A  34      48.770  66.370  38.970  1.00  0.00           H  
ATOM    359 1HD2 ASN A  34      47.460  69.140  42.430  1.00  0.00           H  
ATOM    360 2HD2 ASN A  34      48.460  69.390  43.820  1.00  0.00           H  
ATOM    361  N   LYS A  35      47.320  64.220  40.990  1.00  0.00           N  
ATOM    362  CA  LYS A  35      46.490  63.110  41.450  1.00  0.00           C  
ATOM    363  C   LYS A  35      47.140  61.740  41.220  1.00  0.00           C  
ATOM    364  O   LYS A  35      46.510  60.690  41.520  1.00  0.00           O  
ATOM    365  CB  LYS A  35      45.110  63.040  40.780  1.00  0.00           C  
ATOM    366  CG  LYS A  35      44.280  64.200  41.240  1.00  0.00           C  
ATOM    367  CD  LYS A  35      43.180  64.590  40.240  1.00  0.00           C  
ATOM    368  CE  LYS A  35      42.350  65.850  40.570  1.00  0.00           C  
ATOM    369  NZ  LYS A  35      41.030  65.630  41.080  1.00  0.00           N1+
ATOM    370  H   LYS A  35      46.970  64.790  40.250  1.00  0.00           H  
ATOM    371  HZ1 LYS A  35      41.210  65.210  41.970  1.00  0.00           H  
ATOM    372  HZ2 LYS A  35      40.580  66.510  41.200  1.00  0.00           H  
ATOM    373  HZ3 LYS A  35      40.510  64.980  40.520  1.00  0.00           H  
ATOM    374  N   ASN A  36      48.400  61.780  40.800  1.00  0.00           N  
ATOM    375  CA  ASN A  36      49.190  60.560  40.640  1.00  0.00           C  
ATOM    376  C   ASN A  36      50.370  60.610  41.590  1.00  0.00           C  
ATOM    377  O   ASN A  36      51.050  61.620  41.760  1.00  0.00           O  
ATOM    378  CB  ASN A  36      49.600  60.350  39.180  1.00  0.00           C  
ATOM    379  CG  ASN A  36      48.600  59.790  38.150  1.00  0.00           C  
ATOM    380  ND2 ASN A  36      47.820  60.540  37.460  1.00  0.00           N  
ATOM    381  OD1 ASN A  36      48.920  58.740  37.600  1.00  0.00           O  
ATOM    382  H   ASN A  36      48.820  62.660  40.610  1.00  0.00           H  
ATOM    383 1HD2 ASN A  36      47.780  61.510  37.680  1.00  0.00           H  
ATOM    384 2HD2 ASN A  36      47.100  60.190  36.860  1.00  0.00           H  
ATOM    385  N   ARG A  37      50.770  59.510  42.240  1.00  0.00           N  
ATOM    386  CA  ARG A  37      51.920  59.430  43.160  1.00  0.00           C  
ATOM    387  C   ARG A  37      53.310  59.220  42.460  1.00  0.00           C  
ATOM    388  O   ARG A  37      54.240  59.980  42.900  1.00  0.00           O  
ATOM    389  CB  ARG A  37      51.480  58.340  44.110  1.00  0.00           C  
ATOM    390  CG  ARG A  37      52.580  58.030  45.080  1.00  0.00           C  
ATOM    391  CD  ARG A  37      52.390  56.700  45.840  1.00  0.00           C  
ATOM    392  NE  ARG A  37      51.510  56.820  47.050  1.00  0.00           N  
ATOM    393  CZ  ARG A  37      50.230  56.380  47.150  1.00  0.00           C  
ATOM    394  NH1 ARG A  37      49.670  55.760  46.140  1.00  0.00           N1+
ATOM    395  NH2 ARG A  37      49.570  56.540  48.300  1.00  0.00           N  
ATOM    396  H   ARG A  37      50.170  58.720  42.250  1.00  0.00           H  
ATOM    397  HE  ARG A  37      51.930  57.360  47.770  1.00  0.00           H  
ATOM    398 1HH1 ARG A  37      50.160  55.490  45.310  1.00  0.00           H  
ATOM    399 2HH1 ARG A  37      48.680  55.740  46.000  1.00  0.00           H  
ATOM    400 1HH2 ARG A  37      50.040  56.930  49.090  1.00  0.00           H  
ATOM    401 2HH2 ARG A  37      48.600  56.360  48.450  1.00  0.00           H  
ATOM    402  N   TYR A  38      53.450  58.310  41.510  1.00  0.00           N  
ATOM    403  CA  TYR A  38      54.720  58.170  40.760  1.00  0.00           C  
ATOM    404  C   TYR A  38      54.740  58.880  39.420  1.00  0.00           C  
ATOM    405  O   TYR A  38      53.690  59.020  38.800  1.00  0.00           O  
ATOM    406  CB  TYR A  38      54.950  56.690  40.340  1.00  0.00           C  
ATOM    407  CG  TYR A  38      55.260  55.800  41.510  1.00  0.00           C  
ATOM    408  CD1 TYR A  38      56.500  55.910  42.140  1.00  0.00           C  
ATOM    409  CD2 TYR A  38      54.210  55.080  42.110  1.00  0.00           C  
ATOM    410  CE1 TYR A  38      56.690  55.230  43.300  1.00  0.00           C  
ATOM    411  CE2 TYR A  38      54.460  54.350  43.260  1.00  0.00           C  
ATOM    412  CZ  TYR A  38      55.680  54.460  43.870  1.00  0.00           C  
ATOM    413  OH  TYR A  38      55.990  53.480  44.800  1.00  0.00           O  
ATOM    414  H   TYR A  38      52.700  57.810  41.080  1.00  0.00           H  
ATOM    415  HD1 TYR A  38      57.360  56.170  41.520  1.00  0.00           H  
ATOM    416  HD2 TYR A  38      53.180  55.130  41.770  1.00  0.00           H  
ATOM    417  HE1 TYR A  38      57.680  55.200  43.770  1.00  0.00           H  
ATOM    418  HE2 TYR A  38      53.610  53.830  43.700  1.00  0.00           H  
ATOM    419  HH  TYR A  38      56.950  53.520  45.050  1.00  0.00           H  
ATOM    420  N   LYS A  39      55.950  59.070  38.890  1.00  0.00           N  
ATOM    421  CA  LYS A  39      56.170  59.730  37.580  1.00  0.00           C  
ATOM    422  C   LYS A  39      55.990  58.910  36.310  1.00  0.00           C  
ATOM    423  O   LYS A  39      54.900  58.880  35.750  1.00  0.00           O  
ATOM    424  CB  LYS A  39      57.460  60.570  37.610  1.00  0.00           C  
ATOM    425  CG  LYS A  39      57.540  61.780  38.590  1.00  0.00           C  
ATOM    426  CD  LYS A  39      58.910  62.410  38.600  1.00  0.00           C  
ATOM    427  CE  LYS A  39      59.380  63.020  37.300  1.00  0.00           C  
ATOM    428  NZ  LYS A  39      60.820  63.020  37.170  1.00  0.00           N1+
ATOM    429  H   LYS A  39      56.710  58.500  39.210  1.00  0.00           H  
ATOM    430  HZ1 LYS A  39      61.200  62.100  37.070  1.00  0.00           H  
ATOM    431  HZ2 LYS A  39      61.080  63.590  36.380  1.00  0.00           H  
ATOM    432  HZ3 LYS A  39      61.240  63.470  37.950  1.00  0.00           H  
ATOM    433  N   ASN A  40      56.920  58.080  36.030  1.00  0.00           N  
ATOM    434  CA  ASN A  40      56.940  57.310  34.770  1.00  0.00           C  
ATOM    435  C   ASN A  40      55.750  56.460  34.350  1.00  0.00           C  
ATOM    436  O   ASN A  40      55.540  56.460  33.170  1.00  0.00           O  
ATOM    437  CB  ASN A  40      58.110  56.430  34.780  1.00  0.00           C  
ATOM    438  CG  ASN A  40      58.130  55.280  35.840  1.00  0.00           C  
ATOM    439  ND2 ASN A  40      59.010  54.330  35.680  1.00  0.00           N  
ATOM    440  OD1 ASN A  40      57.570  55.300  36.940  1.00  0.00           O  
ATOM    441  H   ASN A  40      57.750  58.120  36.590  1.00  0.00           H  
ATOM    442 1HD2 ASN A  40      59.830  54.570  35.160  1.00  0.00           H  
ATOM    443 2HD2 ASN A  40      59.010  53.400  36.050  1.00  0.00           H  
ATOM    444  N   ILE A  41      55.100  55.810  35.310  1.00  0.00           N  
ATOM    445  CA  ILE A  41      53.890  55.020  34.970  1.00  0.00           C  
ATOM    446  C   ILE A  41      52.550  55.760  35.030  1.00  0.00           C  
ATOM    447  O   ILE A  41      52.290  56.490  36.010  1.00  0.00           O  
ATOM    448  CB  ILE A  41      54.000  53.770  35.860  1.00  0.00           C  
ATOM    449  CG1 ILE A  41      55.180  53.000  35.410  1.00  0.00           C  
ATOM    450  CG2 ILE A  41      52.680  52.990  35.960  1.00  0.00           C  
ATOM    451  CD  ILE A  41      55.070  52.300  34.020  1.00  0.00           C  
ATOM    452  H   ILE A  41      55.170  55.920  36.310  1.00  0.00           H  
ATOM    453  N   LEU A  42      51.780  55.780  33.890  1.00  0.00           N  
ATOM    454  CA  LEU A  42      50.520  56.500  33.750  1.00  0.00           C  
ATOM    455  C   LEU A  42      49.300  55.580  33.330  1.00  0.00           C  
ATOM    456  O   LEU A  42      49.580  54.390  33.090  1.00  0.00           O  
ATOM    457  CB  LEU A  42      50.860  57.600  32.690  1.00  0.00           C  
ATOM    458  CG  LEU A  42      51.690  58.710  33.230  1.00  0.00           C  
ATOM    459  CD1 LEU A  42      52.180  59.690  32.180  1.00  0.00           C  
ATOM    460  CD2 LEU A  42      50.940  59.500  34.320  1.00  0.00           C  
ATOM    461  H   LEU A  42      51.980  55.200  33.100  1.00  0.00           H  
ATOM    462  N   PRO A  43      48.060  56.010  33.520  1.00  0.00           N  
ATOM    463  CA  PRO A  43      46.860  55.190  33.190  1.00  0.00           C  
ATOM    464  C   PRO A  43      46.460  55.370  31.730  1.00  0.00           C  
ATOM    465  O   PRO A  43      46.560  56.420  31.060  1.00  0.00           O  
ATOM    466  CB  PRO A  43      45.860  55.630  34.260  1.00  0.00           C  
ATOM    467  CG  PRO A  43      46.220  57.080  34.630  1.00  0.00           C  
ATOM    468  CD  PRO A  43      47.750  57.210  34.340  1.00  0.00           C  
ATOM    469  N   PHE A  44      45.940  54.340  31.170  1.00  0.00           N  
ATOM    470  CA  PHE A  44      45.560  54.290  29.750  1.00  0.00           C  
ATOM    471  C   PHE A  44      44.220  54.980  29.480  1.00  0.00           C  
ATOM    472  O   PHE A  44      43.350  54.830  30.350  1.00  0.00           O  
ATOM    473  CB  PHE A  44      45.580  52.870  29.220  1.00  0.00           C  
ATOM    474  CG  PHE A  44      46.900  52.190  28.820  1.00  0.00           C  
ATOM    475  CD1 PHE A  44      48.120  52.830  28.620  1.00  0.00           C  
ATOM    476  CD2 PHE A  44      46.780  50.860  28.560  1.00  0.00           C  
ATOM    477  CE1 PHE A  44      49.250  52.140  28.200  1.00  0.00           C  
ATOM    478  CE2 PHE A  44      47.900  50.170  28.170  1.00  0.00           C  
ATOM    479  CZ  PHE A  44      49.090  50.800  27.940  1.00  0.00           C  
ATOM    480  H   PHE A  44      45.790  53.490  31.670  1.00  0.00           H  
ATOM    481  HD1 PHE A  44      48.100  53.920  28.540  1.00  0.00           H  
ATOM    482  HD2 PHE A  44      45.870  50.290  28.710  1.00  0.00           H  
ATOM    483  HE1 PHE A  44      50.160  52.650  27.890  1.00  0.00           H  
ATOM    484  HE2 PHE A  44      47.800  49.090  28.100  1.00  0.00           H  
ATOM    485  HZ  PHE A  44      49.910  50.350  27.390  1.00  0.00           H  
ATOM    486  N   ASP A  45      44.060  55.650  28.340  1.00  0.00           N  
ATOM    487  CA  ASP A  45      42.860  56.420  27.950  1.00  0.00           C  
ATOM    488  C   ASP A  45      41.540  55.700  27.580  1.00  0.00           C  
ATOM    489  O   ASP A  45      40.460  56.170  27.940  1.00  0.00           O  
ATOM    490  CB  ASP A  45      43.140  57.460  26.860  1.00  0.00           C  
ATOM    491  CG  ASP A  45      44.210  58.590  27.100  1.00  0.00           C  
ATOM    492  OD1 ASP A  45      44.420  58.970  28.270  1.00  0.00           O  
ATOM    493  OD2 ASP A  45      44.700  59.250  26.150  1.00  0.00           O1-
ATOM    494  H   ASP A  45      44.710  55.670  27.590  1.00  0.00           H  
ATOM    495  N   HIS A  46      41.720  54.600  26.870  1.00  0.00           N  
ATOM    496  CA  HIS A  46      40.490  53.840  26.450  1.00  0.00           C  
ATOM    497  C   HIS A  46      39.700  53.090  27.600  1.00  0.00           C  
ATOM    498  O   HIS A  46      38.490  53.320  27.730  1.00  0.00           O  
ATOM    499  CB  HIS A  46      40.770  52.920  25.250  1.00  0.00           C  
ATOM    500  CG  HIS A  46      41.810  51.770  25.460  1.00  0.00           C  
ATOM    501  CD2 HIS A  46      41.810  50.590  24.800  1.00  0.00           C  
ATOM    502  ND1 HIS A  46      42.710  51.790  26.420  1.00  0.00           N  
ATOM    503  CE1 HIS A  46      43.370  50.630  26.280  1.00  0.00           C  
ATOM    504  NE2 HIS A  46      42.780  49.890  25.350  1.00  0.00           N  
ATOM    505  H   HIS A  46      42.560  54.410  26.360  1.00  0.00           H  
ATOM    506  HD2 HIS A  46      41.060  50.460  24.020  1.00  0.00           H  
ATOM    507  HE1 HIS A  46      44.120  50.250  26.970  1.00  0.00           H  
ATOM    508  HE2 HIS A  46      43.180  49.080  24.920  1.00  0.00           H  
ATOM    509  N   THR A  47      40.380  52.180  28.280  1.00  0.00           N  
ATOM    510  CA  THR A  47      39.850  51.220  29.280  1.00  0.00           C  
ATOM    511  C   THR A  47      39.440  51.760  30.630  1.00  0.00           C  
ATOM    512  O   THR A  47      39.280  51.070  31.610  1.00  0.00           O  
ATOM    513  CB  THR A  47      40.810  50.060  29.570  1.00  0.00           C  
ATOM    514  CG2 THR A  47      40.860  49.020  28.450  1.00  0.00           C  
ATOM    515  OG1 THR A  47      42.150  50.530  29.790  1.00  0.00           O  
ATOM    516  H   THR A  47      41.270  51.900  27.940  1.00  0.00           H  
ATOM    517  HG1 THR A  47      42.770  49.740  29.740  1.00  0.00           H  
ATOM    518  N   ARG A  48      39.440  53.100  30.670  1.00  0.00           N  
ATOM    519  CA  ARG A  48      39.260  53.900  31.870  1.00  0.00           C  
ATOM    520  C   ARG A  48      37.890  53.820  32.590  1.00  0.00           C  
ATOM    521  O   ARG A  48      36.940  53.630  31.820  1.00  0.00           O  
ATOM    522  CB  ARG A  48      39.670  55.390  31.830  1.00  0.00           C  
ATOM    523  CG  ARG A  48      39.110  56.320  30.720  1.00  0.00           C  
ATOM    524  CD  ARG A  48      37.870  57.030  31.210  1.00  0.00           C  
ATOM    525  NE  ARG A  48      38.420  58.030  32.160  1.00  0.00           N  
ATOM    526  CZ  ARG A  48      38.470  59.390  32.010  1.00  0.00           C  
ATOM    527  NH1 ARG A  48      37.750  60.170  31.290  1.00  0.00           N1+
ATOM    528  NH2 ARG A  48      39.540  59.890  32.530  1.00  0.00           N  
ATOM    529  H   ARG A  48      39.630  53.620  29.840  1.00  0.00           H  
ATOM    530  HE  ARG A  48      38.750  57.560  32.980  1.00  0.00           H  
ATOM    531 1HH1 ARG A  48      37.090  59.660  30.730  1.00  0.00           H  
ATOM    532 2HH1 ARG A  48      37.970  61.130  31.170  1.00  0.00           H  
ATOM    533 1HH2 ARG A  48      40.180  59.290  33.010  1.00  0.00           H  
ATOM    534 2HH2 ARG A  48      39.800  60.840  32.360  1.00  0.00           H  
ATOM    535  N   VAL A  49      37.840  54.090  33.860  1.00  0.00           N  
ATOM    536  CA  VAL A  49      36.630  54.440  34.590  1.00  0.00           C  
ATOM    537  C   VAL A  49      36.290  55.960  34.390  1.00  0.00           C  
ATOM    538  O   VAL A  49      37.210  56.760  34.530  1.00  0.00           O  
ATOM    539  CB  VAL A  49      36.670  53.930  36.010  1.00  0.00           C  
ATOM    540  CG1 VAL A  49      35.440  54.360  36.790  1.00  0.00           C  
ATOM    541  CG2 VAL A  49      37.130  52.450  36.140  1.00  0.00           C  
ATOM    542  H   VAL A  49      38.720  54.070  34.340  1.00  0.00           H  
ATOM    543  N   VAL A  50      35.110  56.360  33.950  1.00  0.00           N  
ATOM    544  CA  VAL A  50      34.840  57.870  33.860  1.00  0.00           C  
ATOM    545  C   VAL A  50      33.980  58.260  35.020  1.00  0.00           C  
ATOM    546  O   VAL A  50      32.960  57.620  35.330  1.00  0.00           O  
ATOM    547  CB  VAL A  50      34.310  58.280  32.470  1.00  0.00           C  
ATOM    548  CG1 VAL A  50      32.980  57.640  32.140  1.00  0.00           C  
ATOM    549  CG2 VAL A  50      34.110  59.780  32.370  1.00  0.00           C  
ATOM    550  H   VAL A  50      34.320  55.790  33.730  1.00  0.00           H  
ATOM    551  N   LEU A  51      34.390  59.290  35.710  1.00  0.00           N  
ATOM    552  CA  LEU A  51      33.520  59.840  36.760  1.00  0.00           C  
ATOM    553  C   LEU A  51      32.320  60.660  36.280  1.00  0.00           C  
ATOM    554  O   LEU A  51      32.590  61.660  35.600  1.00  0.00           O  
ATOM    555  CB  LEU A  51      34.330  60.470  37.940  1.00  0.00           C  
ATOM    556  CG  LEU A  51      34.880  59.450  38.900  1.00  0.00           C  
ATOM    557  CD1 LEU A  51      35.640  59.990  40.100  1.00  0.00           C  
ATOM    558  CD2 LEU A  51      33.730  58.740  39.550  1.00  0.00           C  
ATOM    559  H   LEU A  51      35.280  59.750  35.720  1.00  0.00           H  
ATOM    560  N   HIS A  52      31.100  60.370  36.680  1.00  0.00           N  
ATOM    561  CA  HIS A  52      29.980  61.170  36.320  1.00  0.00           C  
ATOM    562  C   HIS A  52      29.570  62.070  37.530  1.00  0.00           C  
ATOM    563  O   HIS A  52      29.840  61.680  38.660  1.00  0.00           O  
ATOM    564  CB  HIS A  52      28.810  60.260  36.020  1.00  0.00           C  
ATOM    565  CG  HIS A  52      28.980  59.350  34.810  1.00  0.00           C  
ATOM    566  CD2 HIS A  52      29.600  58.210  34.890  1.00  0.00           C  
ATOM    567  ND1 HIS A  52      28.240  59.360  33.730  1.00  0.00           N  
ATOM    568  CE1 HIS A  52      28.310  58.200  33.170  1.00  0.00           C  
ATOM    569  NE2 HIS A  52      29.160  57.490  33.890  1.00  0.00           N  
ATOM    570  H   HIS A  52      30.970  59.650  37.370  1.00  0.00           H  
ATOM    571  HD2 HIS A  52      30.140  57.860  35.770  1.00  0.00           H  
ATOM    572  HE1 HIS A  52      27.730  57.800  32.340  1.00  0.00           H  
ATOM    573  HE2 HIS A  52      29.330  56.510  33.860  1.00  0.00           H  
ATOM    574  N   ASP A  53      29.000  63.260  37.300  1.00  0.00           N  
ATOM    575  CA  ASP A  53      28.450  64.200  38.320  1.00  0.00           C  
ATOM    576  C   ASP A  53      29.440  64.500  39.500  1.00  0.00           C  
ATOM    577  O   ASP A  53      29.540  63.660  40.360  1.00  0.00           O  
ATOM    578  CB  ASP A  53      27.090  63.730  38.840  1.00  0.00           C  
ATOM    579  CG  ASP A  53      26.340  64.890  39.570  1.00  0.00           C  
ATOM    580  OD1 ASP A  53      25.240  65.300  39.200  1.00  0.00           O  
ATOM    581  OD2 ASP A  53      26.790  65.240  40.620  1.00  0.00           O1-
ATOM    582  H   ASP A  53      28.830  63.510  36.350  1.00  0.00           H  
ATOM    583  N   GLY A  54      30.030  65.700  39.450  1.00  0.00           N  
ATOM    584  CA  GLY A  54      31.070  66.100  40.410  1.00  0.00           C  
ATOM    585  C   GLY A  54      31.170  67.580  40.830  1.00  0.00           C  
ATOM    586  O   GLY A  54      30.630  68.440  40.140  1.00  0.00           O  
ATOM    587  H   GLY A  54      29.680  66.500  38.960  1.00  0.00           H  
ATOM    588  N   ASP A  55      32.030  67.890  41.790  1.00  0.00           N  
ATOM    589  CA  ASP A  55      32.350  69.240  42.390  1.00  0.00           C  
ATOM    590  C   ASP A  55      32.700  70.280  41.230  1.00  0.00           C  
ATOM    591  O   ASP A  55      33.480  69.940  40.350  1.00  0.00           O  
ATOM    592  CB  ASP A  55      33.590  69.110  43.250  1.00  0.00           C  
ATOM    593  CG  ASP A  55      34.040  70.300  44.060  1.00  0.00           C  
ATOM    594  OD1 ASP A  55      34.190  70.120  45.280  1.00  0.00           O  
ATOM    595  OD2 ASP A  55      34.130  71.360  43.510  1.00  0.00           O1-
ATOM    596  H   ASP A  55      32.470  67.140  42.270  1.00  0.00           H  
ATOM    597  N   PRO A  56      31.970  71.410  41.160  1.00  0.00           N  
ATOM    598  CA  PRO A  56      32.190  72.600  40.310  1.00  0.00           C  
ATOM    599  C   PRO A  56      33.350  73.540  40.650  1.00  0.00           C  
ATOM    600  O   PRO A  56      33.830  74.340  39.790  1.00  0.00           O  
ATOM    601  CB  PRO A  56      30.990  73.420  40.410  1.00  0.00           C  
ATOM    602  CG  PRO A  56      30.240  72.970  41.680  1.00  0.00           C  
ATOM    603  CD  PRO A  56      30.650  71.510  41.830  1.00  0.00           C  
ATOM    604  N   ASN A  57      33.710  73.580  41.920  1.00  0.00           N  
ATOM    605  CA  ASN A  57      34.950  74.260  42.390  1.00  0.00           C  
ATOM    606  C   ASN A  57      36.300  73.570  41.980  1.00  0.00           C  
ATOM    607  O   ASN A  57      37.280  74.310  41.740  1.00  0.00           O  
ATOM    608  CB  ASN A  57      34.990  74.410  43.940  1.00  0.00           C  
ATOM    609  CG  ASN A  57      34.040  75.580  44.280  1.00  0.00           C  
ATOM    610  ND2 ASN A  57      33.140  75.300  45.200  1.00  0.00           N  
ATOM    611  OD1 ASN A  57      34.360  76.710  43.890  1.00  0.00           O  
ATOM    612  H   ASN A  57      33.360  72.910  42.580  1.00  0.00           H  
ATOM    613 1HD2 ASN A  57      33.080  74.370  45.580  1.00  0.00           H  
ATOM    614 2HD2 ASN A  57      32.500  75.950  45.600  1.00  0.00           H  
ATOM    615  N   GLU A  58      36.320  72.280  41.940  1.00  0.00           N  
ATOM    616  CA  GLU A  58      37.370  71.410  41.390  1.00  0.00           C  
ATOM    617  C   GLU A  58      37.450  71.340  39.810  1.00  0.00           C  
ATOM    618  O   GLU A  58      36.450  71.040  39.200  1.00  0.00           O  
ATOM    619  CB  GLU A  58      37.280  69.970  41.910  1.00  0.00           C  
ATOM    620  CG  GLU A  58      37.860  68.730  41.240  1.00  0.00           C  
ATOM    621  CD  GLU A  58      39.420  68.690  41.500  1.00  0.00           C  
ATOM    622  OE1 GLU A  58      39.850  68.710  42.660  1.00  0.00           O  
ATOM    623  OE2 GLU A  58      40.180  68.740  40.550  1.00  0.00           O1-
ATOM    624  H   GLU A  58      35.610  71.780  42.430  1.00  0.00           H  
ATOM    625  N   PRO A  59      38.660  71.720  39.290  1.00  0.00           N  
ATOM    626  CA  PRO A  59      39.020  71.640  37.850  1.00  0.00           C  
ATOM    627  C   PRO A  59      38.940  70.290  37.190  1.00  0.00           C  
ATOM    628  O   PRO A  59      38.040  70.030  36.410  1.00  0.00           O  
ATOM    629  CB  PRO A  59      40.350  72.420  37.690  1.00  0.00           C  
ATOM    630  CG  PRO A  59      40.940  72.480  39.060  1.00  0.00           C  
ATOM    631  CD  PRO A  59      39.860  72.130  40.060  1.00  0.00           C  
ATOM    632  N   VAL A  60      39.570  69.260  37.750  1.00  0.00           N  
ATOM    633  CA  VAL A  60      39.440  67.950  37.130  1.00  0.00           C  
ATOM    634  C   VAL A  60      38.760  66.970  38.100  1.00  0.00           C  
ATOM    635  O   VAL A  60      39.390  66.400  38.980  1.00  0.00           O  
ATOM    636  CB  VAL A  60      40.780  67.370  36.640  1.00  0.00           C  
ATOM    637  CG1 VAL A  60      40.330  66.210  35.750  1.00  0.00           C  
ATOM    638  CG2 VAL A  60      41.610  68.350  35.930  1.00  0.00           C  
ATOM    639  H   VAL A  60      40.150  69.190  38.560  1.00  0.00           H  
ATOM    640  N   SER A  61      37.520  66.570  37.910  1.00  0.00           N  
ATOM    641  CA  SER A  61      36.780  65.610  38.770  1.00  0.00           C  
ATOM    642  C   SER A  61      36.510  64.310  38.020  1.00  0.00           C  
ATOM    643  O   SER A  61      36.030  63.370  38.630  1.00  0.00           O  
ATOM    644  CB  SER A  61      35.420  66.110  39.300  1.00  0.00           C  
ATOM    645  OG  SER A  61      34.580  66.670  38.200  1.00  0.00           O  
ATOM    646  H   SER A  61      36.990  66.960  37.150  1.00  0.00           H  
ATOM    647  HG  SER A  61      35.080  67.270  37.570  1.00  0.00           H  
ATOM    648  N   ASP A  62      36.420  64.320  36.660  1.00  0.00           N  
ATOM    649  CA  ASP A  62      36.230  63.110  35.770  1.00  0.00           C  
ATOM    650  C   ASP A  62      37.280  61.970  35.830  1.00  0.00           C  
ATOM    651  O   ASP A  62      36.980  60.750  35.850  1.00  0.00           O  
ATOM    652  CB  ASP A  62      35.870  63.470  34.370  1.00  0.00           C  
ATOM    653  CG  ASP A  62      36.850  64.530  33.860  1.00  0.00           C  
ATOM    654  OD1 ASP A  62      37.710  64.060  33.080  1.00  0.00           O  
ATOM    655  OD2 ASP A  62      36.750  65.730  34.170  1.00  0.00           O1-
ATOM    656  H   ASP A  62      36.450  65.190  36.170  1.00  0.00           H  
ATOM    657  N   TYR A  63      38.500  62.400  35.520  1.00  0.00           N  
ATOM    658  CA  TYR A  63      39.800  61.640  35.590  1.00  0.00           C  
ATOM    659  C   TYR A  63      40.080  60.960  36.970  1.00  0.00           C  
ATOM    660  O   TYR A  63      40.250  61.530  38.090  1.00  0.00           O  
ATOM    661  CB  TYR A  63      40.770  62.660  35.120  1.00  0.00           C  
ATOM    662  CG  TYR A  63      42.290  62.430  35.380  1.00  0.00           C  
ATOM    663  CD1 TYR A  63      42.960  61.470  34.590  1.00  0.00           C  
ATOM    664  CD2 TYR A  63      42.840  62.680  36.680  1.00  0.00           C  
ATOM    665  CE1 TYR A  63      43.960  60.670  35.060  1.00  0.00           C  
ATOM    666  CE2 TYR A  63      43.880  61.850  37.170  1.00  0.00           C  
ATOM    667  CZ  TYR A  63      44.360  60.850  36.350  1.00  0.00           C  
ATOM    668  OH  TYR A  63      44.910  59.870  37.000  1.00  0.00           O  
ATOM    669  H   TYR A  63      38.730  63.340  35.270  1.00  0.00           H  
ATOM    670  HD1 TYR A  63      42.840  61.580  33.510  1.00  0.00           H  
ATOM    671  HD2 TYR A  63      42.560  63.630  37.160  1.00  0.00           H  
ATOM    672  HE1 TYR A  63      44.310  59.860  34.420  1.00  0.00           H  
ATOM    673  HE2 TYR A  63      44.520  62.220  37.980  1.00  0.00           H  
ATOM    674  HH  TYR A  63      44.520  60.020  37.910  1.00  0.00           H  
ATOM    675  N   ILE A  64      40.200  59.640  36.890  1.00  0.00           N  
ATOM    676  CA  ILE A  64      40.770  58.830  38.020  1.00  0.00           C  
ATOM    677  C   ILE A  64      41.630  57.720  37.380  1.00  0.00           C  
ATOM    678  O   ILE A  64      41.370  57.190  36.320  1.00  0.00           O  
ATOM    679  CB  ILE A  64      39.620  58.170  38.910  1.00  0.00           C  
ATOM    680  CG1 ILE A  64      40.080  57.400  40.070  1.00  0.00           C  
ATOM    681  CG2 ILE A  64      38.490  57.430  38.160  1.00  0.00           C  
ATOM    682  CD  ILE A  64      40.270  58.290  41.300  1.00  0.00           C  
ATOM    683  H   ILE A  64      40.060  59.130  36.040  1.00  0.00           H  
ATOM    684  N   ASN A  65      42.870  57.680  37.970  1.00  0.00           N  
ATOM    685  CA  ASN A  65      43.790  56.550  37.760  1.00  0.00           C  
ATOM    686  C   ASN A  65      43.070  55.230  38.230  1.00  0.00           C  
ATOM    687  O   ASN A  65      43.370  54.760  39.310  1.00  0.00           O  
ATOM    688  CB  ASN A  65      45.140  56.710  38.490  1.00  0.00           C  
ATOM    689  CG  ASN A  65      46.230  55.770  38.040  1.00  0.00           C  
ATOM    690  ND2 ASN A  65      47.410  56.360  37.930  1.00  0.00           N  
ATOM    691  OD1 ASN A  65      46.120  54.560  37.920  1.00  0.00           O  
ATOM    692  H   ASN A  65      43.310  58.420  38.490  1.00  0.00           H  
ATOM    693 1HD2 ASN A  65      47.660  57.270  38.270  1.00  0.00           H  
ATOM    694 2HD2 ASN A  65      48.180  55.790  37.640  1.00  0.00           H  
ATOM    695  N   ALA A  66      42.370  54.620  37.300  1.00  0.00           N  
ATOM    696  CA  ALA A  66      41.690  53.260  37.310  1.00  0.00           C  
ATOM    697  C   ALA A  66      41.290  52.760  35.930  1.00  0.00           C  
ATOM    698  O   ALA A  66      40.450  53.350  35.310  1.00  0.00           O  
ATOM    699  CB  ALA A  66      40.470  53.300  38.160  1.00  0.00           C  
ATOM    700  H   ALA A  66      42.210  55.140  36.460  1.00  0.00           H  
ATOM    701  N   ASN A  67      41.910  51.700  35.470  1.00  0.00           N  
ATOM    702  CA  ASN A  67      41.530  51.000  34.260  1.00  0.00           C  
ATOM    703  C   ASN A  67      40.890  49.640  34.590  1.00  0.00           C  
ATOM    704  O   ASN A  67      41.420  48.850  35.370  1.00  0.00           O  
ATOM    705  CB  ASN A  67      42.830  50.760  33.480  1.00  0.00           C  
ATOM    706  CG  ASN A  67      43.400  52.100  33.040  1.00  0.00           C  
ATOM    707  ND2 ASN A  67      43.010  52.500  31.810  1.00  0.00           N  
ATOM    708  OD1 ASN A  67      44.250  52.720  33.700  1.00  0.00           O  
ATOM    709  H   ASN A  67      42.630  51.300  36.040  1.00  0.00           H  
ATOM    710 1HD2 ASN A  67      42.490  51.900  31.190  1.00  0.00           H  
ATOM    711 2HD2 ASN A  67      43.120  53.450  31.510  1.00  0.00           H  
ATOM    712  N   ILE A  68      39.890  49.310  33.720  1.00  0.00           N  
ATOM    713  CA  ILE A  68      39.110  48.110  33.890  1.00  0.00           C  
ATOM    714  C   ILE A  68      39.720  46.900  33.060  1.00  0.00           C  
ATOM    715  O   ILE A  68      39.970  47.020  31.870  1.00  0.00           O  
ATOM    716  CB  ILE A  68      37.570  48.340  33.470  1.00  0.00           C  
ATOM    717  CG1 ILE A  68      36.980  49.560  34.120  1.00  0.00           C  
ATOM    718  CG2 ILE A  68      36.740  47.030  33.550  1.00  0.00           C  
ATOM    719  CD  ILE A  68      35.670  50.030  33.470  1.00  0.00           C  
ATOM    720  H   ILE A  68      39.420  49.960  33.120  1.00  0.00           H  
ATOM    721  N   ILE A  69      39.740  45.770  33.760  1.00  0.00           N  
ATOM    722  CA  ILE A  69      40.160  44.590  33.000  1.00  0.00           C  
ATOM    723  C   ILE A  69      38.980  43.620  32.940  1.00  0.00           C  
ATOM    724  O   ILE A  69      38.490  43.280  34.010  1.00  0.00           O  
ATOM    725  CB  ILE A  69      41.400  43.980  33.670  1.00  0.00           C  
ATOM    726  CG1 ILE A  69      42.500  45.060  33.910  1.00  0.00           C  
ATOM    727  CG2 ILE A  69      41.840  42.640  33.040  1.00  0.00           C  
ATOM    728  CD  ILE A  69      43.100  45.610  32.550  1.00  0.00           C  
ATOM    729  H   ILE A  69      39.660  45.840  34.750  1.00  0.00           H  
ATOM    730  N   MET A  70      38.650  43.100  31.800  1.00  0.00           N  
ATOM    731  CA  MET A  70      37.780  41.960  31.680  1.00  0.00           C  
ATOM    732  C   MET A  70      38.480  40.700  31.250  1.00  0.00           C  
ATOM    733  O   MET A  70      39.390  40.840  30.460  1.00  0.00           O  
ATOM    734  CB  MET A  70      36.740  42.230  30.650  1.00  0.00           C  
ATOM    735  CG  MET A  70      35.910  43.410  31.170  1.00  0.00           C  
ATOM    736  SD  MET A  70      34.760  43.900  29.860  1.00  0.00           S  
ATOM    737  CE  MET A  70      33.680  42.510  29.950  1.00  0.00           C  
ATOM    738  H   MET A  70      39.150  43.240  30.950  1.00  0.00           H  
ATOM    739  N   PRO A  71      38.230  39.570  31.890  1.00  0.00           N  
ATOM    740  CA  PRO A  71      38.900  38.290  31.550  1.00  0.00           C  
ATOM    741  C   PRO A  71      38.530  37.910  30.080  1.00  0.00           C  
ATOM    742  O   PRO A  71      39.410  37.640  29.240  1.00  0.00           O  
ATOM    743  CB  PRO A  71      38.470  37.320  32.610  1.00  0.00           C  
ATOM    744  CG  PRO A  71      38.100  38.220  33.830  1.00  0.00           C  
ATOM    745  CD  PRO A  71      37.470  39.460  33.150  1.00  0.00           C  
ATOM    746  N   GLU A  72      37.180  37.800  29.740  1.00  0.00           N  
ATOM    747  CA  GLU A  72      36.730  37.500  28.410  1.00  0.00           C  
ATOM    748  C   GLU A  72      35.790  38.630  28.000  1.00  0.00           C  
ATOM    749  O   GLU A  72      35.180  39.340  28.860  1.00  0.00           O  
ATOM    750  CB  GLU A  72      36.160  36.090  28.460  1.00  0.00           C  
ATOM    751  CG  GLU A  72      36.850  35.180  27.500  1.00  0.00           C  
ATOM    752  CD  GLU A  72      36.240  35.490  26.130  1.00  0.00           C  
ATOM    753  OE1 GLU A  72      35.180  34.850  25.870  1.00  0.00           O  
ATOM    754  OE2 GLU A  72      36.800  36.170  25.190  1.00  0.00           O1-
ATOM    755  H   GLU A  72      36.450  37.810  30.430  1.00  0.00           H  
ATOM    756  N   PHE A  73      35.780  38.910  26.690  1.00  0.00           N  
ATOM    757  CA  PHE A  73      35.160  40.120  26.170  1.00  0.00           C  
ATOM    758  C   PHE A  73      33.750  40.540  26.660  1.00  0.00           C  
ATOM    759  O   PHE A  73      33.460  41.720  26.860  1.00  0.00           O  
ATOM    760  CB  PHE A  73      35.160  40.090  24.630  1.00  0.00           C  
ATOM    761  CG  PHE A  73      36.600  40.490  24.210  1.00  0.00           C  
ATOM    762  CD1 PHE A  73      36.870  41.770  23.770  1.00  0.00           C  
ATOM    763  CD2 PHE A  73      37.670  39.580  24.210  1.00  0.00           C  
ATOM    764  CE1 PHE A  73      38.060  42.090  23.190  1.00  0.00           C  
ATOM    765  CE2 PHE A  73      38.860  39.980  23.650  1.00  0.00           C  
ATOM    766  CZ  PHE A  73      39.160  41.220  23.120  1.00  0.00           C  
ATOM    767  H   PHE A  73      36.220  38.300  26.040  1.00  0.00           H  
ATOM    768  HD1 PHE A  73      36.160  42.520  24.110  1.00  0.00           H  
ATOM    769  HD2 PHE A  73      37.520  38.600  24.650  1.00  0.00           H  
ATOM    770  HE1 PHE A  73      38.110  43.090  22.750  1.00  0.00           H  
ATOM    771  HE2 PHE A  73      39.630  39.220  23.550  1.00  0.00           H  
ATOM    772  HZ  PHE A  73      40.180  41.580  23.250  1.00  0.00           H  
ATOM    773  N   GLY A  74      32.990  39.490  27.080  1.00  0.00           N  
ATOM    774  CA  GLY A  74      31.690  39.640  27.780  1.00  0.00           C  
ATOM    775  C   GLY A  74      31.610  39.110  29.220  1.00  0.00           C  
ATOM    776  O   GLY A  74      30.510  38.710  29.510  1.00  0.00           O  
ATOM    777  H   GLY A  74      33.300  38.560  26.880  1.00  0.00           H  
ATOM    778  N   SER A  75      32.710  38.990  30.000  1.00  0.00           N  
ATOM    779  CA  SER A  75      32.750  38.570  31.430  1.00  0.00           C  
ATOM    780  C   SER A  75      31.930  39.530  32.340  1.00  0.00           C  
ATOM    781  O   SER A  75      31.860  40.780  32.180  1.00  0.00           O  
ATOM    782  CB  SER A  75      34.140  38.620  32.000  1.00  0.00           C  
ATOM    783  OG  SER A  75      35.040  37.690  31.410  1.00  0.00           O  
ATOM    784  H   SER A  75      33.570  39.230  29.550  1.00  0.00           H  
ATOM    785  HG  SER A  75      34.710  36.760  31.570  1.00  0.00           H  
ATOM    786  N   SER A  76      31.220  38.850  33.260  1.00  0.00           N  
ATOM    787  CA  SER A  76      30.310  39.460  34.310  1.00  0.00           C  
ATOM    788  C   SER A  76      30.910  40.590  35.140  1.00  0.00           C  
ATOM    789  O   SER A  76      32.130  40.590  35.340  1.00  0.00           O  
ATOM    790  CB  SER A  76      29.840  38.320  35.180  1.00  0.00           C  
ATOM    791  OG  SER A  76      30.810  37.890  36.130  1.00  0.00           O  
ATOM    792  H   SER A  76      31.290  37.860  33.240  1.00  0.00           H  
ATOM    793  HG  SER A  76      30.650  36.940  36.390  1.00  0.00           H  
ATOM    794  N   GLY A  77      29.980  41.470  35.550  1.00  0.00           N  
ATOM    795  CA  GLY A  77      30.290  42.460  36.640  1.00  0.00           C  
ATOM    796  C   GLY A  77      31.030  41.870  37.810  1.00  0.00           C  
ATOM    797  O   GLY A  77      32.190  42.170  37.980  1.00  0.00           O  
ATOM    798  H   GLY A  77      29.020  41.370  35.310  1.00  0.00           H  
ATOM    799  N   LYS A  78      30.510  40.740  38.250  1.00  0.00           N  
ATOM    800  CA  LYS A  78      31.150  39.860  39.290  1.00  0.00           C  
ATOM    801  C   LYS A  78      32.630  39.480  39.150  1.00  0.00           C  
ATOM    802  O   LYS A  78      33.420  39.480  40.090  1.00  0.00           O  
ATOM    803  CB  LYS A  78      30.450  38.500  39.500  1.00  0.00           C  
ATOM    804  CG  LYS A  78      28.980  38.470  39.790  1.00  0.00           C  
ATOM    805  CD  LYS A  78      28.370  37.070  39.880  1.00  0.00           C  
ATOM    806  CE  LYS A  78      26.860  37.190  39.820  1.00  0.00           C  
ATOM    807  NZ  LYS A  78      26.080  36.010  39.470  1.00  0.00           N1+
ATOM    808  H   LYS A  78      29.700  40.360  37.790  1.00  0.00           H  
ATOM    809  HZ1 LYS A  78      26.100  35.770  38.500  1.00  0.00           H  
ATOM    810  HZ2 LYS A  78      26.360  35.270  40.080  1.00  0.00           H  
ATOM    811  HZ3 LYS A  78      25.130  36.190  39.740  1.00  0.00           H  
ATOM    812  N   LYS A  79      32.980  39.140  37.900  1.00  0.00           N  
ATOM    813  CA  LYS A  79      34.390  38.840  37.550  1.00  0.00           C  
ATOM    814  C   LYS A  79      35.320  39.900  36.980  1.00  0.00           C  
ATOM    815  O   LYS A  79      36.460  39.550  36.650  1.00  0.00           O  
ATOM    816  CB  LYS A  79      34.360  37.480  36.740  1.00  0.00           C  
ATOM    817  CG  LYS A  79      33.900  36.180  37.490  1.00  0.00           C  
ATOM    818  CD  LYS A  79      33.940  35.020  36.530  1.00  0.00           C  
ATOM    819  CE  LYS A  79      35.330  34.290  36.300  1.00  0.00           C  
ATOM    820  NZ  LYS A  79      36.180  33.930  37.460  1.00  0.00           N1+
ATOM    821  H   LYS A  79      32.280  38.990  37.200  1.00  0.00           H  
ATOM    822  HZ1 LYS A  79      36.520  34.790  37.820  1.00  0.00           H  
ATOM    823  HZ2 LYS A  79      35.670  33.400  38.130  1.00  0.00           H  
ATOM    824  HZ3 LYS A  79      36.960  33.350  37.220  1.00  0.00           H  
ATOM    825  N   SER A  80      34.790  41.110  36.720  1.00  0.00           N  
ATOM    826  CA  SER A  80      35.560  42.210  36.170  1.00  0.00           C  
ATOM    827  C   SER A  80      36.500  42.830  37.200  1.00  0.00           C  
ATOM    828  O   SER A  80      36.080  43.270  38.310  1.00  0.00           O  
ATOM    829  CB  SER A  80      34.640  43.220  35.370  1.00  0.00           C  
ATOM    830  OG  SER A  80      33.950  42.490  34.400  1.00  0.00           O  
ATOM    831  H   SER A  80      33.890  41.420  37.040  1.00  0.00           H  
ATOM    832  HG  SER A  80      33.560  41.610  34.660  1.00  0.00           H  
ATOM    833  N   TYR A  81      37.680  43.250  36.790  1.00  0.00           N  
ATOM    834  CA  TYR A  81      38.690  43.780  37.680  1.00  0.00           C  
ATOM    835  C   TYR A  81      38.920  45.230  37.440  1.00  0.00           C  
ATOM    836  O   TYR A  81      39.210  45.600  36.320  1.00  0.00           O  
ATOM    837  CB  TYR A  81      40.010  43.000  37.680  1.00  0.00           C  
ATOM    838  CG  TYR A  81      39.900  41.670  38.430  1.00  0.00           C  
ATOM    839  CD1 TYR A  81      40.200  40.610  37.650  1.00  0.00           C  
ATOM    840  CD2 TYR A  81      39.410  41.530  39.720  1.00  0.00           C  
ATOM    841  CE1 TYR A  81      40.010  39.390  38.190  1.00  0.00           C  
ATOM    842  CE2 TYR A  81      39.200  40.270  40.230  1.00  0.00           C  
ATOM    843  CZ  TYR A  81      39.440  39.160  39.470  1.00  0.00           C  
ATOM    844  OH  TYR A  81      39.270  37.950  40.020  1.00  0.00           O  
ATOM    845  H   TYR A  81      37.940  43.220  35.820  1.00  0.00           H  
ATOM    846  HD1 TYR A  81      40.550  40.780  36.630  1.00  0.00           H  
ATOM    847  HD2 TYR A  81      39.180  42.460  40.240  1.00  0.00           H  
ATOM    848  HE1 TYR A  81      40.350  38.460  37.720  1.00  0.00           H  
ATOM    849  HE2 TYR A  81      38.880  40.190  41.270  1.00  0.00           H  
ATOM    850  HH  TYR A  81      39.530  37.230  39.390  1.00  0.00           H  
ATOM    851  N   ILE A  82      39.180  45.990  38.500  1.00  0.00           N  
ATOM    852  CA  ILE A  82      39.610  47.420  38.430  1.00  0.00           C  
ATOM    853  C   ILE A  82      41.040  47.670  38.970  1.00  0.00           C  
ATOM    854  O   ILE A  82      41.310  47.750  40.200  1.00  0.00           O  
ATOM    855  CB  ILE A  82      38.510  48.260  39.050  1.00  0.00           C  
ATOM    856  CG1 ILE A  82      37.190  47.820  38.590  1.00  0.00           C  
ATOM    857  CG2 ILE A  82      38.790  49.690  38.620  1.00  0.00           C  
ATOM    858  CD  ILE A  82      36.050  48.210  39.520  1.00  0.00           C  
ATOM    859  H   ILE A  82      39.150  45.630  39.430  1.00  0.00           H  
ATOM    860  N   ALA A  83      41.960  47.530  38.050  1.00  0.00           N  
ATOM    861  CA  ALA A  83      43.400  47.740  38.200  1.00  0.00           C  
ATOM    862  C   ALA A  83      43.690  49.300  38.390  1.00  0.00           C  
ATOM    863  O   ALA A  83      43.660  50.220  37.530  1.00  0.00           O  
ATOM    864  CB  ALA A  83      44.150  47.220  36.980  1.00  0.00           C  
ATOM    865  H   ALA A  83      41.610  47.390  37.120  1.00  0.00           H  
ATOM    866  N   THR A  84      43.700  49.700  39.650  1.00  0.00           N  
ATOM    867  CA  THR A  84      43.710  51.130  40.090  1.00  0.00           C  
ATOM    868  C   THR A  84      44.990  51.540  40.900  1.00  0.00           C  
ATOM    869  O   THR A  84      45.690  50.700  41.450  1.00  0.00           O  
ATOM    870  CB  THR A  84      42.410  51.360  40.820  1.00  0.00           C  
ATOM    871  CG2 THR A  84      42.190  50.480  42.100  1.00  0.00           C  
ATOM    872  OG1 THR A  84      42.300  52.800  41.030  1.00  0.00           O  
ATOM    873  H   THR A  84      43.570  49.030  40.380  1.00  0.00           H  
ATOM    874  HG1 THR A  84      42.580  53.280  40.200  1.00  0.00           H  
ATOM    875  N   GLN A  85      45.430  52.820  40.840  1.00  0.00           N  
ATOM    876  CA  GLN A  85      46.510  53.360  41.680  1.00  0.00           C  
ATOM    877  C   GLN A  85      46.070  53.110  43.170  1.00  0.00           C  
ATOM    878  O   GLN A  85      44.940  53.250  43.590  1.00  0.00           O  
ATOM    879  CB  GLN A  85      46.740  54.860  41.320  1.00  0.00           C  
ATOM    880  CG  GLN A  85      47.620  55.580  42.320  1.00  0.00           C  
ATOM    881  CD  GLN A  85      47.770  57.050  41.920  1.00  0.00           C  
ATOM    882  NE2 GLN A  85      46.670  57.810  41.830  1.00  0.00           N  
ATOM    883  OE1 GLN A  85      48.880  57.550  41.810  1.00  0.00           O  
ATOM    884  H   GLN A  85      45.200  53.390  40.050  1.00  0.00           H  
ATOM    885 1HE2 GLN A  85      45.730  57.490  42.000  1.00  0.00           H  
ATOM    886 2HE2 GLN A  85      46.800  58.800  41.790  1.00  0.00           H  
ATOM    887  N   GLY A  86      47.100  52.830  43.930  1.00  0.00           N  
ATOM    888  CA  GLY A  86      46.950  52.820  45.400  1.00  0.00           C  
ATOM    889  C   GLY A  86      46.500  54.130  46.100  1.00  0.00           C  
ATOM    890  O   GLY A  86      47.170  55.200  45.940  1.00  0.00           O  
ATOM    891  H   GLY A  86      47.820  52.210  43.620  1.00  0.00           H  
ATOM    892  N   CYS A  87      45.660  54.000  47.090  1.00  0.00           N  
ATOM    893  CA  CYS A  87      44.910  55.180  47.720  1.00  0.00           C  
ATOM    894  C   CYS A  87      45.670  56.280  48.400  1.00  0.00           C  
ATOM    895  O   CYS A  87      46.670  55.980  49.080  1.00  0.00           O  
ATOM    896  CB  CYS A  87      43.810  54.630  48.730  1.00  0.00           C  
ATOM    897  SG  CYS A  87      42.760  53.410  47.860  1.00  0.00           S  
ATOM    898  H   CYS A  87      45.650  53.100  47.510  1.00  0.00           H  
ATOM    899  HG  CYS A  87      41.660  53.660  48.560  1.00  0.00           H  
ATOM    900  N   LEU A  88      45.500  57.550  47.920  1.00  0.00           N  
ATOM    901  CA  LEU A  88      46.370  58.600  48.350  1.00  0.00           C  
ATOM    902  C   LEU A  88      45.440  59.730  48.850  1.00  0.00           C  
ATOM    903  O   LEU A  88      44.240  59.870  48.630  1.00  0.00           O  
ATOM    904  CB  LEU A  88      47.360  59.220  47.340  1.00  0.00           C  
ATOM    905  CG  LEU A  88      46.910  59.460  45.880  1.00  0.00           C  
ATOM    906  CD1 LEU A  88      47.880  60.360  45.050  1.00  0.00           C  
ATOM    907  CD2 LEU A  88      46.770  58.100  45.110  1.00  0.00           C  
ATOM    908  H   LEU A  88      44.740  57.820  47.330  1.00  0.00           H  
ATOM    909  N   GLN A  89      46.000  60.500  49.820  1.00  0.00           N  
ATOM    910  CA  GLN A  89      45.290  61.610  50.480  1.00  0.00           C  
ATOM    911  C   GLN A  89      44.360  62.550  49.700  1.00  0.00           C  
ATOM    912  O   GLN A  89      43.470  63.210  50.300  1.00  0.00           O  
ATOM    913  CB  GLN A  89      46.200  62.370  51.390  1.00  0.00           C  
ATOM    914  CG  GLN A  89      47.470  62.840  50.630  1.00  0.00           C  
ATOM    915  CD  GLN A  89      48.710  61.910  50.700  1.00  0.00           C  
ATOM    916  NE2 GLN A  89      49.850  62.570  50.520  1.00  0.00           N  
ATOM    917  OE1 GLN A  89      48.660  60.680  50.640  1.00  0.00           O  
ATOM    918  H   GLN A  89      46.990  60.510  49.950  1.00  0.00           H  
ATOM    919 1HE2 GLN A  89      49.880  63.540  50.270  1.00  0.00           H  
ATOM    920 2HE2 GLN A  89      50.710  62.080  50.510  1.00  0.00           H  
ATOM    921  N   ASN A  90      44.740  62.740  48.410  1.00  0.00           N  
ATOM    922  CA  ASN A  90      43.890  63.450  47.440  1.00  0.00           C  
ATOM    923  C   ASN A  90      42.980  62.650  46.540  1.00  0.00           C  
ATOM    924  O   ASN A  90      41.960  63.180  46.110  1.00  0.00           O  
ATOM    925  CB  ASN A  90      44.640  64.530  46.750  1.00  0.00           C  
ATOM    926  CG  ASN A  90      45.970  64.120  46.090  1.00  0.00           C  
ATOM    927  ND2 ASN A  90      46.000  64.540  44.820  1.00  0.00           N  
ATOM    928  OD1 ASN A  90      46.860  63.350  46.530  1.00  0.00           O  
ATOM    929  H   ASN A  90      45.670  62.550  48.100  1.00  0.00           H  
ATOM    930 1HD2 ASN A  90      45.290  65.120  44.430  1.00  0.00           H  
ATOM    931 2HD2 ASN A  90      46.750  64.240  44.240  1.00  0.00           H  
ATOM    932  N   THR A  91      43.030  61.340  46.470  1.00  0.00           N  
ATOM    933  CA  THR A  91      42.080  60.540  45.620  1.00  0.00           C  
ATOM    934  C   THR A  91      41.120  59.630  46.380  1.00  0.00           C  
ATOM    935  O   THR A  91      40.140  59.210  45.750  1.00  0.00           O  
ATOM    936  CB  THR A  91      42.770  59.690  44.530  1.00  0.00           C  
ATOM    937  CG2 THR A  91      43.480  60.580  43.470  1.00  0.00           C  
ATOM    938  OG1 THR A  91      43.580  58.750  45.230  1.00  0.00           O  
ATOM    939  H   THR A  91      43.780  60.820  46.870  1.00  0.00           H  
ATOM    940  HG1 THR A  91      43.030  57.910  45.220  1.00  0.00           H  
ATOM    941  N   VAL A  92      41.170  59.600  47.710  1.00  0.00           N  
ATOM    942  CA  VAL A  92      40.250  58.880  48.560  1.00  0.00           C  
ATOM    943  C   VAL A  92      38.770  59.120  48.230  1.00  0.00           C  
ATOM    944  O   VAL A  92      38.080  58.100  48.200  1.00  0.00           O  
ATOM    945  CB  VAL A  92      40.400  59.020  50.090  1.00  0.00           C  
ATOM    946  CG1 VAL A  92      41.650  58.330  50.650  1.00  0.00           C  
ATOM    947  CG2 VAL A  92      40.480  60.490  50.500  1.00  0.00           C  
ATOM    948  H   VAL A  92      41.820  60.150  48.230  1.00  0.00           H  
ATOM    949  N   ASN A  93      38.330  60.390  48.280  1.00  0.00           N  
ATOM    950  CA  ASN A  93      36.840  60.730  48.050  1.00  0.00           C  
ATOM    951  C   ASN A  93      36.290  60.360  46.650  1.00  0.00           C  
ATOM    952  O   ASN A  93      35.090  59.860  46.590  1.00  0.00           O  
ATOM    953  CB  ASN A  93      36.530  62.200  48.340  1.00  0.00           C  
ATOM    954  CG  ASN A  93      36.660  62.700  49.780  1.00  0.00           C  
ATOM    955  ND2 ASN A  93      35.820  63.740  49.910  1.00  0.00           N  
ATOM    956  OD1 ASN A  93      37.570  62.390  50.550  1.00  0.00           O  
ATOM    957  H   ASN A  93      38.950  61.170  48.380  1.00  0.00           H  
ATOM    958 1HD2 ASN A  93      35.220  64.000  49.160  1.00  0.00           H  
ATOM    959 2HD2 ASN A  93      35.660  64.240  50.760  1.00  0.00           H  
ATOM    960  N   ASP A  94      37.190  60.450  45.680  1.00  0.00           N  
ATOM    961  CA  ASP A  94      37.080  59.990  44.240  1.00  0.00           C  
ATOM    962  C   ASP A  94      37.110  58.490  44.050  1.00  0.00           C  
ATOM    963  O   ASP A  94      36.180  57.920  43.400  1.00  0.00           O  
ATOM    964  CB  ASP A  94      38.190  60.540  43.300  1.00  0.00           C  
ATOM    965  CG  ASP A  94      38.390  62.030  43.470  1.00  0.00           C  
ATOM    966  OD1 ASP A  94      39.190  62.400  44.350  1.00  0.00           O  
ATOM    967  OD2 ASP A  94      37.980  62.780  42.560  1.00  0.00           O1-
ATOM    968  H   ASP A  94      37.870  61.190  45.720  1.00  0.00           H  
ATOM    969  N   PHE A  95      37.950  57.830  44.890  1.00  0.00           N  
ATOM    970  CA  PHE A  95      37.920  56.360  45.060  1.00  0.00           C  
ATOM    971  C   PHE A  95      36.520  55.880  45.600  1.00  0.00           C  
ATOM    972  O   PHE A  95      35.890  55.010  45.040  1.00  0.00           O  
ATOM    973  CB  PHE A  95      39.030  56.120  46.030  1.00  0.00           C  
ATOM    974  CG  PHE A  95      39.140  54.620  46.490  1.00  0.00           C  
ATOM    975  CD1 PHE A  95      39.780  53.710  45.650  1.00  0.00           C  
ATOM    976  CD2 PHE A  95      38.860  54.250  47.790  1.00  0.00           C  
ATOM    977  CE1 PHE A  95      40.150  52.490  46.200  1.00  0.00           C  
ATOM    978  CE2 PHE A  95      39.090  52.950  48.300  1.00  0.00           C  
ATOM    979  CZ  PHE A  95      39.760  52.120  47.440  1.00  0.00           C  
ATOM    980  H   PHE A  95      38.610  58.380  45.400  1.00  0.00           H  
ATOM    981  HD1 PHE A  95      40.190  54.050  44.700  1.00  0.00           H  
ATOM    982  HD2 PHE A  95      38.300  54.870  48.480  1.00  0.00           H  
ATOM    983  HE1 PHE A  95      40.770  51.800  45.620  1.00  0.00           H  
ATOM    984  HE2 PHE A  95      38.520  52.560  49.140  1.00  0.00           H  
ATOM    985  HZ  PHE A  95      40.090  51.170  47.860  1.00  0.00           H  
ATOM    986  N   TRP A  96      35.940  56.570  46.530  1.00  0.00           N  
ATOM    987  CA  TRP A  96      34.590  56.280  47.050  1.00  0.00           C  
ATOM    988  C   TRP A  96      33.450  56.640  46.100  1.00  0.00           C  
ATOM    989  O   TRP A  96      32.480  55.850  46.120  1.00  0.00           O  
ATOM    990  CB  TRP A  96      34.280  56.860  48.420  1.00  0.00           C  
ATOM    991  CG  TRP A  96      35.000  56.350  49.650  1.00  0.00           C  
ATOM    992  CD1 TRP A  96      35.960  56.970  50.330  1.00  0.00           C  
ATOM    993  CD2 TRP A  96      34.890  55.050  50.220  1.00  0.00           C  
ATOM    994  CE2 TRP A  96      35.770  55.010  51.260  1.00  0.00           C  
ATOM    995  CE3 TRP A  96      34.410  53.820  49.670  1.00  0.00           C  
ATOM    996  NE1 TRP A  96      36.370  56.200  51.330  1.00  0.00           N  
ATOM    997  CZ2 TRP A  96      36.130  53.840  51.840  1.00  0.00           C  
ATOM    998  CZ3 TRP A  96      34.840  52.590  50.200  1.00  0.00           C  
ATOM    999  CH2 TRP A  96      35.690  52.610  51.320  1.00  0.00           C  
ATOM   1000  H   TRP A  96      36.440  57.300  46.990  1.00  0.00           H  
ATOM   1001  HD1 TRP A  96      36.550  57.800  49.960  1.00  0.00           H  
ATOM   1002  HE1 TRP A  96      37.090  56.440  51.980  1.00  0.00           H  
ATOM   1003  HE3 TRP A  96      33.520  53.760  49.030  1.00  0.00           H  
ATOM   1004  HZ2 TRP A  96      36.950  53.800  52.560  1.00  0.00           H  
ATOM   1005  HZ3 TRP A  96      34.550  51.610  49.810  1.00  0.00           H  
ATOM   1006  HH2 TRP A  96      35.820  51.700  51.890  1.00  0.00           H  
ATOM   1007  N   ARG A  97      33.570  57.740  45.300  1.00  0.00           N  
ATOM   1008  CA  ARG A  97      32.730  57.960  44.120  1.00  0.00           C  
ATOM   1009  C   ARG A  97      32.720  56.740  43.210  1.00  0.00           C  
ATOM   1010  O   ARG A  97      31.720  56.100  42.860  1.00  0.00           O  
ATOM   1011  CB  ARG A  97      33.160  59.160  43.290  1.00  0.00           C  
ATOM   1012  CG  ARG A  97      32.940  60.500  43.950  1.00  0.00           C  
ATOM   1013  CD  ARG A  97      33.610  61.610  43.160  1.00  0.00           C  
ATOM   1014  NE  ARG A  97      32.720  62.000  42.060  1.00  0.00           N  
ATOM   1015  CZ  ARG A  97      33.080  62.600  40.910  1.00  0.00           C  
ATOM   1016  NH1 ARG A  97      34.340  63.000  40.710  1.00  0.00           N1+
ATOM   1017  NH2 ARG A  97      32.310  62.520  39.860  1.00  0.00           N  
ATOM   1018  H   ARG A  97      33.960  58.510  45.810  1.00  0.00           H  
ATOM   1019  HE  ARG A  97      31.730  61.920  42.180  1.00  0.00           H  
ATOM   1020 1HH1 ARG A  97      34.980  63.010  41.480  1.00  0.00           H  
ATOM   1021 2HH1 ARG A  97      34.740  63.090  39.800  1.00  0.00           H  
ATOM   1022 1HH2 ARG A  97      31.460  62.000  39.770  1.00  0.00           H  
ATOM   1023 2HH2 ARG A  97      32.500  63.210  39.160  1.00  0.00           H  
ATOM   1024  N   MET A  98      33.920  56.250  42.900  1.00  0.00           N  
ATOM   1025  CA  MET A  98      34.160  55.060  42.050  1.00  0.00           C  
ATOM   1026  C   MET A  98      33.520  53.760  42.610  1.00  0.00           C  
ATOM   1027  O   MET A  98      32.680  53.070  42.070  1.00  0.00           O  
ATOM   1028  CB  MET A  98      35.670  54.920  41.890  1.00  0.00           C  
ATOM   1029  CG  MET A  98      36.230  53.990  40.850  1.00  0.00           C  
ATOM   1030  SD  MET A  98      38.080  53.960  40.820  1.00  0.00           S  
ATOM   1031  CE  MET A  98      38.510  52.890  42.140  1.00  0.00           C  
ATOM   1032  H   MET A  98      34.700  56.830  43.150  1.00  0.00           H  
ATOM   1033  N   VAL A  99      33.880  53.470  43.840  1.00  0.00           N  
ATOM   1034  CA  VAL A  99      33.410  52.250  44.530  1.00  0.00           C  
ATOM   1035  C   VAL A  99      31.850  52.200  44.610  1.00  0.00           C  
ATOM   1036  O   VAL A  99      31.240  51.150  44.400  1.00  0.00           O  
ATOM   1037  CB  VAL A  99      34.160  52.000  45.880  1.00  0.00           C  
ATOM   1038  CG1 VAL A  99      33.590  50.790  46.640  1.00  0.00           C  
ATOM   1039  CG2 VAL A  99      35.660  51.790  45.590  1.00  0.00           C  
ATOM   1040  H   VAL A  99      34.710  53.910  44.180  1.00  0.00           H  
ATOM   1041  N   PHE A 100      31.180  53.360  44.840  1.00  0.00           N  
ATOM   1042  CA  PHE A 100      29.680  53.400  44.990  1.00  0.00           C  
ATOM   1043  C   PHE A 100      28.900  53.500  43.650  1.00  0.00           C  
ATOM   1044  O   PHE A 100      28.130  52.570  43.320  1.00  0.00           O  
ATOM   1045  CB  PHE A 100      29.440  54.640  45.960  1.00  0.00           C  
ATOM   1046  CG  PHE A 100      27.960  54.860  46.210  1.00  0.00           C  
ATOM   1047  CD1 PHE A 100      27.350  54.070  47.160  1.00  0.00           C  
ATOM   1048  CD2 PHE A 100      27.240  55.730  45.400  1.00  0.00           C  
ATOM   1049  CE1 PHE A 100      26.010  54.130  47.290  1.00  0.00           C  
ATOM   1050  CE2 PHE A 100      25.850  55.710  45.560  1.00  0.00           C  
ATOM   1051  CZ  PHE A 100      25.200  54.910  46.470  1.00  0.00           C  
ATOM   1052  H   PHE A 100      31.690  54.160  45.180  1.00  0.00           H  
ATOM   1053  HD1 PHE A 100      27.900  53.250  47.630  1.00  0.00           H  
ATOM   1054  HD2 PHE A 100      27.700  56.250  44.570  1.00  0.00           H  
ATOM   1055  HE1 PHE A 100      25.580  53.670  48.190  1.00  0.00           H  
ATOM   1056  HE2 PHE A 100      25.240  56.250  44.830  1.00  0.00           H  
ATOM   1057  HZ  PHE A 100      24.130  55.050  46.590  1.00  0.00           H  
ATOM   1058  N   GLN A 101      29.600  54.240  42.700  1.00  0.00           N  
ATOM   1059  CA  GLN A 101      29.170  54.430  41.280  1.00  0.00           C  
ATOM   1060  C   GLN A 101      29.070  53.060  40.490  1.00  0.00           C  
ATOM   1061  O   GLN A 101      28.020  52.460  40.390  1.00  0.00           O  
ATOM   1062  CB  GLN A 101      30.080  55.360  40.450  1.00  0.00           C  
ATOM   1063  CG  GLN A 101      29.340  56.070  39.270  1.00  0.00           C  
ATOM   1064  CD  GLN A 101      30.360  56.810  38.410  1.00  0.00           C  
ATOM   1065  NE2 GLN A 101      30.910  56.140  37.460  1.00  0.00           N  
ATOM   1066  OE1 GLN A 101      30.410  58.030  38.280  1.00  0.00           O  
ATOM   1067  H   GLN A 101      30.330  54.840  43.030  1.00  0.00           H  
ATOM   1068 1HE2 GLN A 101      30.740  55.150  37.370  1.00  0.00           H  
ATOM   1069 2HE2 GLN A 101      31.770  56.500  37.090  1.00  0.00           H  
ATOM   1070  N   GLU A 102      30.240  52.350  40.500  1.00  0.00           N  
ATOM   1071  CA  GLU A 102      30.470  51.090  39.810  1.00  0.00           C  
ATOM   1072  C   GLU A 102      30.180  49.780  40.590  1.00  0.00           C  
ATOM   1073  O   GLU A 102      30.550  48.670  40.110  1.00  0.00           O  
ATOM   1074  CB  GLU A 102      31.920  51.110  39.290  1.00  0.00           C  
ATOM   1075  CG  GLU A 102      32.310  52.360  38.600  1.00  0.00           C  
ATOM   1076  CD  GLU A 102      31.600  52.820  37.360  1.00  0.00           C  
ATOM   1077  OE1 GLU A 102      32.020  52.540  36.260  1.00  0.00           O  
ATOM   1078  OE2 GLU A 102      30.480  53.390  37.480  1.00  0.00           O1-
ATOM   1079  H   GLU A 102      30.980  52.710  41.060  1.00  0.00           H  
ATOM   1080  N   ASN A 103      29.340  49.970  41.660  1.00  0.00           N  
ATOM   1081  CA  ASN A 103      28.760  48.960  42.550  1.00  0.00           C  
ATOM   1082  C   ASN A 103      29.710  47.960  43.290  1.00  0.00           C  
ATOM   1083  O   ASN A 103      29.320  46.960  43.890  1.00  0.00           O  
ATOM   1084  CB  ASN A 103      27.740  48.150  41.800  1.00  0.00           C  
ATOM   1085  CG  ASN A 103      26.260  48.540  41.820  1.00  0.00           C  
ATOM   1086  ND2 ASN A 103      25.560  48.250  40.770  1.00  0.00           N  
ATOM   1087  OD1 ASN A 103      25.720  49.170  42.710  1.00  0.00           O  
ATOM   1088  H   ASN A 103      28.850  50.830  41.800  1.00  0.00           H  
ATOM   1089 1HD2 ASN A 103      25.900  47.730  39.990  1.00  0.00           H  
ATOM   1090 2HD2 ASN A 103      24.680  48.730  40.790  1.00  0.00           H  
ATOM   1091  N   SER A 104      31.000  48.330  43.390  1.00  0.00           N  
ATOM   1092  CA  SER A 104      32.030  47.360  43.760  1.00  0.00           C  
ATOM   1093  C   SER A 104      31.800  46.760  45.140  1.00  0.00           C  
ATOM   1094  O   SER A 104      31.710  47.450  46.090  1.00  0.00           O  
ATOM   1095  CB  SER A 104      33.410  48.070  43.750  1.00  0.00           C  
ATOM   1096  OG  SER A 104      33.760  48.570  42.460  1.00  0.00           O  
ATOM   1097  H   SER A 104      31.210  49.300  43.470  1.00  0.00           H  
ATOM   1098  HG  SER A 104      34.040  47.770  41.930  1.00  0.00           H  
ATOM   1099  N   ARG A 105      31.500  45.460  45.130  1.00  0.00           N  
ATOM   1100  CA  ARG A 105      31.290  44.710  46.340  1.00  0.00           C  
ATOM   1101  C   ARG A 105      32.550  44.330  47.120  1.00  0.00           C  
ATOM   1102  O   ARG A 105      32.540  44.030  48.330  1.00  0.00           O  
ATOM   1103  CB  ARG A 105      30.360  43.540  46.030  1.00  0.00           C  
ATOM   1104  CG  ARG A 105      28.890  43.930  45.890  1.00  0.00           C  
ATOM   1105  CD  ARG A 105      28.390  44.700  47.130  1.00  0.00           C  
ATOM   1106  NE  ARG A 105      26.980  45.160  47.150  1.00  0.00           N  
ATOM   1107  CZ  ARG A 105      25.950  44.920  47.940  1.00  0.00           C  
ATOM   1108  NH1 ARG A 105      26.040  44.120  49.000  1.00  0.00           N1+
ATOM   1109  NH2 ARG A 105      24.840  45.460  47.530  1.00  0.00           N  
ATOM   1110  H   ARG A 105      31.130  44.950  44.350  1.00  0.00           H  
ATOM   1111  HE  ARG A 105      26.790  45.690  46.330  1.00  0.00           H  
ATOM   1112 1HH1 ARG A 105      26.880  43.760  49.400  1.00  0.00           H  
ATOM   1113 2HH1 ARG A 105      25.210  43.990  49.550  1.00  0.00           H  
ATOM   1114 1HH2 ARG A 105      24.900  45.860  46.620  1.00  0.00           H  
ATOM   1115 2HH2 ARG A 105      24.080  45.610  48.170  1.00  0.00           H  
ATOM   1116  N   VAL A 106      33.620  43.950  46.390  1.00  0.00           N  
ATOM   1117  CA  VAL A 106      34.970  43.680  46.940  1.00  0.00           C  
ATOM   1118  C   VAL A 106      36.010  44.720  46.630  1.00  0.00           C  
ATOM   1119  O   VAL A 106      36.020  45.290  45.560  1.00  0.00           O  
ATOM   1120  CB  VAL A 106      35.390  42.210  46.670  1.00  0.00           C  
ATOM   1121  CG1 VAL A 106      36.820  41.930  47.240  1.00  0.00           C  
ATOM   1122  CG2 VAL A 106      34.350  41.110  47.040  1.00  0.00           C  
ATOM   1123  H   VAL A 106      33.470  43.580  45.480  1.00  0.00           H  
ATOM   1124  N   ILE A 107      36.680  45.140  47.680  1.00  0.00           N  
ATOM   1125  CA  ILE A 107      37.960  45.920  47.620  1.00  0.00           C  
ATOM   1126  C   ILE A 107      39.120  44.950  48.060  1.00  0.00           C  
ATOM   1127  O   ILE A 107      39.010  44.110  48.920  1.00  0.00           O  
ATOM   1128  CB  ILE A 107      38.060  47.370  48.320  1.00  0.00           C  
ATOM   1129  CG1 ILE A 107      36.940  48.210  47.730  1.00  0.00           C  
ATOM   1130  CG2 ILE A 107      39.500  47.980  48.200  1.00  0.00           C  
ATOM   1131  CD  ILE A 107      36.770  49.530  48.440  1.00  0.00           C  
ATOM   1132  H   ILE A 107      36.260  44.970  48.570  1.00  0.00           H  
ATOM   1133  N   VAL A 108      40.180  44.990  47.130  1.00  0.00           N  
ATOM   1134  CA  VAL A 108      41.400  44.200  47.050  1.00  0.00           C  
ATOM   1135  C   VAL A 108      42.700  45.070  47.160  1.00  0.00           C  
ATOM   1136  O   VAL A 108      43.330  45.650  46.230  1.00  0.00           O  
ATOM   1137  CB  VAL A 108      41.270  43.070  46.060  1.00  0.00           C  
ATOM   1138  CG1 VAL A 108      42.580  42.420  45.590  1.00  0.00           C  
ATOM   1139  CG2 VAL A 108      40.310  41.950  46.580  1.00  0.00           C  
ATOM   1140  H   VAL A 108      40.120  45.520  46.290  1.00  0.00           H  
ATOM   1141  N   MET A 109      43.070  45.150  48.470  1.00  0.00           N  
ATOM   1142  CA  MET A 109      44.330  45.840  48.810  1.00  0.00           C  
ATOM   1143  C   MET A 109      45.470  44.830  49.040  1.00  0.00           C  
ATOM   1144  O   MET A 109      45.420  43.930  49.910  1.00  0.00           O  
ATOM   1145  CB  MET A 109      44.010  46.530  50.160  1.00  0.00           C  
ATOM   1146  CG  MET A 109      44.980  47.660  50.490  1.00  0.00           C  
ATOM   1147  SD  MET A 109      44.550  48.770  51.970  1.00  0.00           S  
ATOM   1148  CE  MET A 109      46.210  49.390  52.420  1.00  0.00           C  
ATOM   1149  H   MET A 109      42.390  44.860  49.140  1.00  0.00           H  
ATOM   1150  N   THR A 110      46.650  45.420  48.770  1.00  0.00           N  
ATOM   1151  CA  THR A 110      47.980  44.680  48.610  1.00  0.00           C  
ATOM   1152  C   THR A 110      49.230  45.290  49.270  1.00  0.00           C  
ATOM   1153  O   THR A 110      50.240  44.650  49.640  1.00  0.00           O  
ATOM   1154  CB  THR A 110      48.290  44.380  47.190  1.00  0.00           C  
ATOM   1155  CG2 THR A 110      47.140  43.660  46.480  1.00  0.00           C  
ATOM   1156  OG1 THR A 110      48.530  45.600  46.510  1.00  0.00           O  
ATOM   1157  H   THR A 110      46.680  46.340  48.390  1.00  0.00           H  
ATOM   1158  HG1 THR A 110      47.660  46.070  46.370  1.00  0.00           H  
ATOM   1159  N   THR A 111      49.270  46.590  49.220  1.00  0.00           N  
ATOM   1160  CA  THR A 111      50.310  47.460  49.820  1.00  0.00           C  
ATOM   1161  C   THR A 111      49.980  47.800  51.250  1.00  0.00           C  
ATOM   1162  O   THR A 111      48.880  47.520  51.740  1.00  0.00           O  
ATOM   1163  CB  THR A 111      50.470  48.790  49.060  1.00  0.00           C  
ATOM   1164  CG2 THR A 111      51.140  48.570  47.660  1.00  0.00           C  
ATOM   1165  OG1 THR A 111      49.230  49.450  48.920  1.00  0.00           O  
ATOM   1166  H   THR A 111      48.480  47.120  48.910  1.00  0.00           H  
ATOM   1167  HG1 THR A 111      49.290  50.340  48.460  1.00  0.00           H  
ATOM   1168  N   LYS A 112      51.050  48.010  52.000  1.00  0.00           N  
ATOM   1169  CA  LYS A 112      50.890  48.560  53.370  1.00  0.00           C  
ATOM   1170  C   LYS A 112      50.850  50.110  53.440  1.00  0.00           C  
ATOM   1171  O   LYS A 112      50.950  50.800  52.440  1.00  0.00           O  
ATOM   1172  CB  LYS A 112      52.040  48.140  54.250  1.00  0.00           C  
ATOM   1173  CG  LYS A 112      52.120  46.650  54.500  1.00  0.00           C  
ATOM   1174  CD  LYS A 112      53.460  46.390  55.190  1.00  0.00           C  
ATOM   1175  CE  LYS A 112      53.630  44.830  55.230  1.00  0.00           C  
ATOM   1176  NZ  LYS A 112      53.860  44.290  53.930  1.00  0.00           N1+
ATOM   1177  H   LYS A 112      51.960  47.710  51.720  1.00  0.00           H  
ATOM   1178  HZ1 LYS A 112      53.900  43.290  53.880  1.00  0.00           H  
ATOM   1179  HZ2 LYS A 112      53.250  44.610  53.210  1.00  0.00           H  
ATOM   1180  HZ3 LYS A 112      54.770  44.580  53.630  1.00  0.00           H  
ATOM   1181  N   GLU A 113      50.680  50.750  54.600  1.00  0.00           N  
ATOM   1182  CA  GLU A 113      50.810  52.180  54.740  1.00  0.00           C  
ATOM   1183  C   GLU A 113      52.220  52.560  54.400  1.00  0.00           C  
ATOM   1184  O   GLU A 113      52.360  53.450  53.580  1.00  0.00           O  
ATOM   1185  CB  GLU A 113      50.430  52.700  56.130  1.00  0.00           C  
ATOM   1186  CG  GLU A 113      48.920  52.750  56.160  1.00  0.00           C  
ATOM   1187  CD  GLU A 113      48.380  52.790  57.580  1.00  0.00           C  
ATOM   1188  OE1 GLU A 113      48.150  51.760  58.240  1.00  0.00           O  
ATOM   1189  OE2 GLU A 113      48.160  53.910  58.140  1.00  0.00           O1-
ATOM   1190  H   GLU A 113      50.200  50.310  55.360  1.00  0.00           H  
ATOM   1191  N   VAL A 114      53.180  51.900  55.120  1.00  0.00           N  
ATOM   1192  CA  VAL A 114      54.640  52.050  54.920  1.00  0.00           C  
ATOM   1193  C   VAL A 114      55.200  50.610  54.720  1.00  0.00           C  
ATOM   1194  O   VAL A 114      54.810  49.650  55.420  1.00  0.00           O  
ATOM   1195  CB  VAL A 114      55.470  52.750  56.000  1.00  0.00           C  
ATOM   1196  CG1 VAL A 114      54.970  54.150  56.150  1.00  0.00           C  
ATOM   1197  CG2 VAL A 114      55.510  52.100  57.350  1.00  0.00           C  
ATOM   1198  H   VAL A 114      52.880  51.140  55.680  1.00  0.00           H  
ATOM   1199  N   GLU A 115      56.050  50.560  53.680  1.00  0.00           N  
ATOM   1200  CA  GLU A 115      56.870  49.370  53.340  1.00  0.00           C  
ATOM   1201  C   GLU A 115      58.320  49.680  53.090  1.00  0.00           C  
ATOM   1202  O   GLU A 115      58.600  50.660  52.450  1.00  0.00           O  
ATOM   1203  CB  GLU A 115      56.410  48.730  52.050  1.00  0.00           C  
ATOM   1204  CG  GLU A 115      55.000  48.310  52.030  1.00  0.00           C  
ATOM   1205  CD  GLU A 115      54.580  47.340  50.960  1.00  0.00           C  
ATOM   1206  OE1 GLU A 115      55.450  46.640  50.340  1.00  0.00           O  
ATOM   1207  OE2 GLU A 115      53.400  47.230  50.710  1.00  0.00           O1-
ATOM   1208  H   GLU A 115      56.210  51.370  53.120  1.00  0.00           H  
ATOM   1209  N   ARG A 116      59.190  48.820  53.610  1.00  0.00           N  
ATOM   1210  CA  ARG A 116      60.650  49.090  53.780  1.00  0.00           C  
ATOM   1211  C   ARG A 116      60.930  50.540  54.380  1.00  0.00           C  
ATOM   1212  O   ARG A 116      61.970  51.160  54.090  1.00  0.00           O  
ATOM   1213  CB  ARG A 116      61.290  48.710  52.460  1.00  0.00           C  
ATOM   1214  CG  ARG A 116      62.800  48.330  52.610  1.00  0.00           C  
ATOM   1215  CD  ARG A 116      62.930  46.920  53.230  1.00  0.00           C  
ATOM   1216  NE  ARG A 116      64.410  46.640  53.250  1.00  0.00           N  
ATOM   1217  CZ  ARG A 116      64.940  45.520  53.830  1.00  0.00           C  
ATOM   1218  NH1 ARG A 116      64.040  44.660  54.360  1.00  0.00           N1+
ATOM   1219  NH2 ARG A 116      66.220  45.170  53.670  1.00  0.00           N  
ATOM   1220  H   ARG A 116      58.910  47.890  53.860  1.00  0.00           H  
ATOM   1221  HE  ARG A 116      64.970  47.400  52.940  1.00  0.00           H  
ATOM   1222 1HH1 ARG A 116      63.060  44.760  54.490  1.00  0.00           H  
ATOM   1223 2HH1 ARG A 116      64.370  43.730  54.550  1.00  0.00           H  
ATOM   1224 1HH2 ARG A 116      66.800  45.690  53.040  1.00  0.00           H  
ATOM   1225 2HH2 ARG A 116      66.710  44.340  53.950  1.00  0.00           H  
ATOM   1226  N   GLY A 117      59.980  51.010  55.200  1.00  0.00           N  
ATOM   1227  CA  GLY A 117      60.010  52.380  55.720  1.00  0.00           C  
ATOM   1228  C   GLY A 117      59.420  53.490  54.820  1.00  0.00           C  
ATOM   1229  O   GLY A 117      59.510  54.680  55.210  1.00  0.00           O  
ATOM   1230  H   GLY A 117      59.200  50.480  55.530  1.00  0.00           H  
ATOM   1231  N   LYS A 118      59.380  53.260  53.500  1.00  0.00           N  
ATOM   1232  CA  LYS A 118      58.850  54.220  52.490  1.00  0.00           C  
ATOM   1233  C   LYS A 118      57.280  54.220  52.350  1.00  0.00           C  
ATOM   1234  O   LYS A 118      56.640  53.180  52.510  1.00  0.00           O  
ATOM   1235  CB  LYS A 118      59.460  53.930  51.100  1.00  0.00           C  
ATOM   1236  CG  LYS A 118      59.310  55.180  50.260  1.00  0.00           C  
ATOM   1237  CD  LYS A 118      59.660  54.930  48.770  1.00  0.00           C  
ATOM   1238  CE  LYS A 118      61.140  54.790  48.420  1.00  0.00           C  
ATOM   1239  NZ  LYS A 118      61.450  54.480  47.020  1.00  0.00           N1+
ATOM   1240  H   LYS A 118      59.740  52.450  53.030  1.00  0.00           H  
ATOM   1241  HZ1 LYS A 118      60.710  54.860  46.460  1.00  0.00           H  
ATOM   1242  HZ2 LYS A 118      62.220  55.070  46.770  1.00  0.00           H  
ATOM   1243  HZ3 LYS A 118      61.510  53.520  46.740  1.00  0.00           H  
ATOM   1244  N   SER A 119      56.610  55.320  52.560  1.00  0.00           N  
ATOM   1245  CA  SER A 119      55.120  55.450  52.450  1.00  0.00           C  
ATOM   1246  C   SER A 119      54.500  55.160  51.080  1.00  0.00           C  
ATOM   1247  O   SER A 119      55.110  55.560  50.070  1.00  0.00           O  
ATOM   1248  CB  SER A 119      54.570  56.840  52.860  1.00  0.00           C  
ATOM   1249  OG  SER A 119      53.180  56.720  53.060  1.00  0.00           O  
ATOM   1250  H   SER A 119      57.090  56.170  52.760  1.00  0.00           H  
ATOM   1251  HG  SER A 119      52.990  56.970  54.010  1.00  0.00           H  
ATOM   1252  N   LYS A 120      53.480  54.320  51.180  1.00  0.00           N  
ATOM   1253  CA  LYS A 120      52.870  53.780  50.020  1.00  0.00           C  
ATOM   1254  C   LYS A 120      51.350  53.790  49.840  1.00  0.00           C  
ATOM   1255  O   LYS A 120      50.770  53.760  48.690  1.00  0.00           O  
ATOM   1256  CB  LYS A 120      53.480  52.410  49.720  1.00  0.00           C  
ATOM   1257  CG  LYS A 120      54.660  52.650  48.740  1.00  0.00           C  
ATOM   1258  CD  LYS A 120      55.340  51.280  48.550  1.00  0.00           C  
ATOM   1259  CE  LYS A 120      56.460  51.450  47.590  1.00  0.00           C  
ATOM   1260  NZ  LYS A 120      57.450  50.440  47.780  1.00  0.00           N1+
ATOM   1261  H   LYS A 120      53.030  54.090  52.040  1.00  0.00           H  
ATOM   1262  HZ1 LYS A 120      57.800  50.270  46.860  1.00  0.00           H  
ATOM   1263  HZ2 LYS A 120      58.220  50.740  48.340  1.00  0.00           H  
ATOM   1264  HZ3 LYS A 120      57.020  49.560  47.990  1.00  0.00           H  
ATOM   1265  N   CYS A 121      50.600  53.960  50.990  1.00  0.00           N  
ATOM   1266  CA  CYS A 121      49.070  53.940  50.970  1.00  0.00           C  
ATOM   1267  C   CYS A 121      48.510  54.640  52.200  1.00  0.00           C  
ATOM   1268  O   CYS A 121      49.080  54.850  53.240  1.00  0.00           O  
ATOM   1269  CB  CYS A 121      48.550  52.510  50.880  1.00  0.00           C  
ATOM   1270  SG  CYS A 121      47.250  52.390  49.640  1.00  0.00           S  
ATOM   1271  H   CYS A 121      51.030  54.260  51.840  1.00  0.00           H  
ATOM   1272  HG  CYS A 121      48.170  52.170  48.700  1.00  0.00           H  
ATOM   1273  N   VAL A 122      47.280  55.140  51.980  1.00  0.00           N  
ATOM   1274  CA  VAL A 122      46.600  55.820  53.090  1.00  0.00           C  
ATOM   1275  C   VAL A 122      45.440  54.980  53.680  1.00  0.00           C  
ATOM   1276  O   VAL A 122      44.920  54.050  52.990  1.00  0.00           O  
ATOM   1277  CB  VAL A 122      46.160  57.230  52.600  1.00  0.00           C  
ATOM   1278  CG1 VAL A 122      44.910  57.220  51.780  1.00  0.00           C  
ATOM   1279  CG2 VAL A 122      45.770  58.230  53.760  1.00  0.00           C  
ATOM   1280  H   VAL A 122      46.670  55.020  51.190  1.00  0.00           H  
ATOM   1281  N   LYS A 123      45.130  55.390  54.930  1.00  0.00           N  
ATOM   1282  CA  LYS A 123      43.930  54.790  55.580  1.00  0.00           C  
ATOM   1283  C   LYS A 123      42.650  55.460  55.050  1.00  0.00           C  
ATOM   1284  O   LYS A 123      42.320  56.610  55.410  1.00  0.00           O  
ATOM   1285  CB  LYS A 123      44.070  54.870  57.090  1.00  0.00           C  
ATOM   1286  CG  LYS A 123      44.900  53.820  57.880  1.00  0.00           C  
ATOM   1287  CD  LYS A 123      44.840  54.150  59.370  1.00  0.00           C  
ATOM   1288  CE  LYS A 123      45.200  52.960  60.270  1.00  0.00           C  
ATOM   1289  NZ  LYS A 123      46.610  53.010  60.550  1.00  0.00           N1+
ATOM   1290  H   LYS A 123      45.720  55.920  55.540  1.00  0.00           H  
ATOM   1291  HZ1 LYS A 123      47.160  52.940  59.710  1.00  0.00           H  
ATOM   1292  HZ2 LYS A 123      46.860  53.880  60.970  1.00  0.00           H  
ATOM   1293  HZ3 LYS A 123      46.960  52.240  61.080  1.00  0.00           H  
ATOM   1294  N   TYR A 124      41.990  54.660  54.200  1.00  0.00           N  
ATOM   1295  CA  TYR A 124      40.740  55.110  53.550  1.00  0.00           C  
ATOM   1296  C   TYR A 124      39.440  54.680  54.260  1.00  0.00           C  
ATOM   1297  O   TYR A 124      38.350  54.980  53.750  1.00  0.00           O  
ATOM   1298  CB  TYR A 124      40.630  54.840  52.070  1.00  0.00           C  
ATOM   1299  CG  TYR A 124      41.070  53.360  51.600  1.00  0.00           C  
ATOM   1300  CD1 TYR A 124      42.300  52.960  51.200  1.00  0.00           C  
ATOM   1301  CD2 TYR A 124      40.000  52.440  51.590  1.00  0.00           C  
ATOM   1302  CE1 TYR A 124      42.490  51.640  50.870  1.00  0.00           C  
ATOM   1303  CE2 TYR A 124      40.150  51.090  51.160  1.00  0.00           C  
ATOM   1304  CZ  TYR A 124      41.450  50.700  50.840  1.00  0.00           C  
ATOM   1305  OH  TYR A 124      41.680  49.630  50.020  1.00  0.00           O  
ATOM   1306  H   TYR A 124      42.490  53.900  53.790  1.00  0.00           H  
ATOM   1307  HD1 TYR A 124      43.140  53.640  51.350  1.00  0.00           H  
ATOM   1308  HD2 TYR A 124      39.000  52.770  51.870  1.00  0.00           H  
ATOM   1309  HE1 TYR A 124      43.500  51.340  50.570  1.00  0.00           H  
ATOM   1310  HE2 TYR A 124      39.330  50.410  50.920  1.00  0.00           H  
ATOM   1311  HH  TYR A 124      41.490  48.810  50.560  1.00  0.00           H  
ATOM   1312  N   TRP A 125      39.600  54.200  55.500  1.00  0.00           N  
ATOM   1313  CA  TRP A 125      38.450  53.860  56.280  1.00  0.00           C  
ATOM   1314  C   TRP A 125      38.360  54.450  57.750  1.00  0.00           C  
ATOM   1315  O   TRP A 125      39.410  54.930  58.180  1.00  0.00           O  
ATOM   1316  CB  TRP A 125      38.490  52.340  56.360  1.00  0.00           C  
ATOM   1317  CG  TRP A 125      39.820  51.800  56.970  1.00  0.00           C  
ATOM   1318  CD1 TRP A 125      39.980  51.440  58.190  1.00  0.00           C  
ATOM   1319  CD2 TRP A 125      41.000  51.390  56.360  1.00  0.00           C  
ATOM   1320  CE2 TRP A 125      41.740  50.720  57.280  1.00  0.00           C  
ATOM   1321  CE3 TRP A 125      41.320  51.380  55.070  1.00  0.00           C  
ATOM   1322  NE1 TRP A 125      41.080  50.730  58.440  1.00  0.00           N  
ATOM   1323  CZ2 TRP A 125      42.960  50.140  56.950  1.00  0.00           C  
ATOM   1324  CZ3 TRP A 125      42.500  50.810  54.700  1.00  0.00           C  
ATOM   1325  CH2 TRP A 125      43.360  50.140  55.590  1.00  0.00           C  
ATOM   1326  H   TRP A 125      40.430  54.470  55.990  1.00  0.00           H  
ATOM   1327  HD1 TRP A 125      39.260  51.710  58.970  1.00  0.00           H  
ATOM   1328  HE1 TRP A 125      41.240  50.420  59.380  1.00  0.00           H  
ATOM   1329  HE3 TRP A 125      40.580  51.720  54.350  1.00  0.00           H  
ATOM   1330  HZ2 TRP A 125      43.660  49.740  57.680  1.00  0.00           H  
ATOM   1331  HZ3 TRP A 125      42.610  50.690  53.620  1.00  0.00           H  
ATOM   1332  HH2 TRP A 125      44.160  49.490  55.240  1.00  0.00           H  
ATOM   1333  N   PRO A 126      37.220  54.390  58.460  1.00  0.00           N  
ATOM   1334  CA  PRO A 126      37.200  54.800  59.870  1.00  0.00           C  
ATOM   1335  C   PRO A 126      37.720  53.760  60.830  1.00  0.00           C  
ATOM   1336  O   PRO A 126      37.950  52.560  60.460  1.00  0.00           O  
ATOM   1337  CB  PRO A 126      35.730  55.150  60.090  1.00  0.00           C  
ATOM   1338  CG  PRO A 126      34.980  54.120  59.260  1.00  0.00           C  
ATOM   1339  CD  PRO A 126      35.850  54.230  58.000  1.00  0.00           C  
ATOM   1340  N   ASP A 127      37.660  54.120  62.100  1.00  0.00           N  
ATOM   1341  CA  ASP A 127      38.030  53.140  63.130  1.00  0.00           C  
ATOM   1342  C   ASP A 127      37.000  52.040  63.400  1.00  0.00           C  
ATOM   1343  O   ASP A 127      35.780  52.220  63.070  1.00  0.00           O  
ATOM   1344  CB  ASP A 127      38.290  53.930  64.450  1.00  0.00           C  
ATOM   1345  CG  ASP A 127      39.300  55.100  64.170  1.00  0.00           C  
ATOM   1346  OD1 ASP A 127      40.560  54.890  64.470  1.00  0.00           O  
ATOM   1347  OD2 ASP A 127      38.790  56.150  63.760  1.00  0.00           O1-
ATOM   1348  H   ASP A 127      37.770  55.070  62.390  1.00  0.00           H  
ATOM   1349  N   GLU A 128      37.320  50.990  64.090  1.00  0.00           N  
ATOM   1350  CA  GLU A 128      36.400  49.910  64.370  1.00  0.00           C  
ATOM   1351  C   GLU A 128      35.200  50.380  65.230  1.00  0.00           C  
ATOM   1352  O   GLU A 128      35.440  51.230  66.090  1.00  0.00           O  
ATOM   1353  CB  GLU A 128      37.120  48.820  65.190  1.00  0.00           C  
ATOM   1354  CG  GLU A 128      36.270  47.500  65.210  1.00  0.00           C  
ATOM   1355  CD  GLU A 128      36.910  46.420  66.030  1.00  0.00           C  
ATOM   1356  OE1 GLU A 128      37.360  46.780  67.160  1.00  0.00           O  
ATOM   1357  OE2 GLU A 128      37.040  45.260  65.580  1.00  0.00           O1-
ATOM   1358  H   GLU A 128      38.210  50.870  64.540  1.00  0.00           H  
ATOM   1359  N   TYR A 129      33.990  50.090  64.790  1.00  0.00           N  
ATOM   1360  CA  TYR A 129      32.750  50.660  65.420  1.00  0.00           C  
ATOM   1361  C   TYR A 129      32.460  52.150  65.260  1.00  0.00           C  
ATOM   1362  O   TYR A 129      31.320  52.500  65.000  1.00  0.00           O  
ATOM   1363  CB  TYR A 129      32.620  50.390  66.910  1.00  0.00           C  
ATOM   1364  CG  TYR A 129      32.420  48.920  67.230  1.00  0.00           C  
ATOM   1365  CD1 TYR A 129      31.100  48.440  67.280  1.00  0.00           C  
ATOM   1366  CD2 TYR A 129      33.560  48.100  67.380  1.00  0.00           C  
ATOM   1367  CE1 TYR A 129      30.830  47.140  67.550  1.00  0.00           C  
ATOM   1368  CE2 TYR A 129      33.220  46.770  67.750  1.00  0.00           C  
ATOM   1369  CZ  TYR A 129      31.900  46.300  67.870  1.00  0.00           C  
ATOM   1370  OH  TYR A 129      31.610  45.150  68.610  1.00  0.00           O  
ATOM   1371  H   TYR A 129      33.910  49.630  63.910  1.00  0.00           H  
ATOM   1372  HD1 TYR A 129      30.270  49.120  67.120  1.00  0.00           H  
ATOM   1373  HD2 TYR A 129      34.570  48.500  67.480  1.00  0.00           H  
ATOM   1374  HE1 TYR A 129      29.780  46.880  67.720  1.00  0.00           H  
ATOM   1375  HE2 TYR A 129      34.050  46.080  67.670  1.00  0.00           H  
ATOM   1376  HH  TYR A 129      32.340  44.520  68.370  1.00  0.00           H  
ATOM   1377  N   ALA A 130      33.470  52.900  64.740  1.00  0.00           N  
ATOM   1378  CA  ALA A 130      33.390  54.330  64.550  1.00  0.00           C  
ATOM   1379  C   ALA A 130      32.900  54.680  63.150  1.00  0.00           C  
ATOM   1380  O   ALA A 130      33.110  53.800  62.280  1.00  0.00           O  
ATOM   1381  CB  ALA A 130      34.760  54.940  64.590  1.00  0.00           C  
ATOM   1382  H   ALA A 130      34.340  52.460  64.510  1.00  0.00           H  
ATOM   1383  N   LEU A 131      32.300  55.850  63.050  1.00  0.00           N  
ATOM   1384  CA  LEU A 131      31.510  56.300  61.910  1.00  0.00           C  
ATOM   1385  C   LEU A 131      32.110  57.550  61.230  1.00  0.00           C  
ATOM   1386  O   LEU A 131      32.440  58.480  61.950  1.00  0.00           O  
ATOM   1387  CB  LEU A 131      30.010  56.550  62.340  1.00  0.00           C  
ATOM   1388  CG  LEU A 131      29.040  56.930  61.300  1.00  0.00           C  
ATOM   1389  CD1 LEU A 131      28.820  55.920  60.190  1.00  0.00           C  
ATOM   1390  CD2 LEU A 131      27.730  57.000  62.010  1.00  0.00           C  
ATOM   1391  H   LEU A 131      32.210  56.450  63.850  1.00  0.00           H  
ATOM   1392  N   LYS A 132      32.520  57.530  59.960  1.00  0.00           N  
ATOM   1393  CA  LYS A 132      33.240  58.690  59.360  1.00  0.00           C  
ATOM   1394  C   LYS A 132      32.590  59.230  58.030  1.00  0.00           C  
ATOM   1395  O   LYS A 132      32.130  58.440  57.220  1.00  0.00           O  
ATOM   1396  CB  LYS A 132      34.750  58.410  59.160  1.00  0.00           C  
ATOM   1397  CG  LYS A 132      35.550  59.680  59.100  1.00  0.00           C  
ATOM   1398  CD  LYS A 132      37.000  59.530  58.730  1.00  0.00           C  
ATOM   1399  CE  LYS A 132      37.710  60.790  59.190  1.00  0.00           C  
ATOM   1400  NZ  LYS A 132      39.150  60.550  59.130  1.00  0.00           N1+
ATOM   1401  H   LYS A 132      32.370  56.680  59.450  1.00  0.00           H  
ATOM   1402  HZ1 LYS A 132      39.350  59.600  59.350  1.00  0.00           H  
ATOM   1403  HZ2 LYS A 132      39.360  60.820  58.190  1.00  0.00           H  
ATOM   1404  HZ3 LYS A 132      39.650  61.250  59.640  1.00  0.00           H  
ATOM   1405  N   GLU A 133      32.700  60.590  57.640  1.00  0.00           N  
ATOM   1406  CA  GLU A 133      32.240  61.110  56.340  1.00  0.00           C  
ATOM   1407  C   GLU A 133      33.470  61.260  55.380  1.00  0.00           C  
ATOM   1408  O   GLU A 133      34.540  61.720  55.860  1.00  0.00           O  
ATOM   1409  CB  GLU A 133      31.530  62.470  56.630  1.00  0.00           C  
ATOM   1410  CG  GLU A 133      30.870  63.130  55.430  1.00  0.00           C  
ATOM   1411  CD  GLU A 133      31.550  64.440  55.140  1.00  0.00           C  
ATOM   1412  OE1 GLU A 133      32.620  64.460  54.480  1.00  0.00           O  
ATOM   1413  OE2 GLU A 133      30.860  65.450  55.240  1.00  0.00           O1-
ATOM   1414  H   GLU A 133      32.960  61.370  58.210  1.00  0.00           H  
ATOM   1415  N   TYR A 134      33.320  60.740  54.190  1.00  0.00           N  
ATOM   1416  CA  TYR A 134      34.170  61.070  53.000  1.00  0.00           C  
ATOM   1417  C   TYR A 134      33.250  61.670  51.970  1.00  0.00           C  
ATOM   1418  O   TYR A 134      32.860  60.940  51.060  1.00  0.00           O  
ATOM   1419  CB  TYR A 134      34.970  59.870  52.440  1.00  0.00           C  
ATOM   1420  CG  TYR A 134      36.020  59.410  53.410  1.00  0.00           C  
ATOM   1421  CD1 TYR A 134      37.310  59.910  53.350  1.00  0.00           C  
ATOM   1422  CD2 TYR A 134      35.730  58.480  54.390  1.00  0.00           C  
ATOM   1423  CE1 TYR A 134      38.310  59.520  54.180  1.00  0.00           C  
ATOM   1424  CE2 TYR A 134      36.760  58.100  55.260  1.00  0.00           C  
ATOM   1425  CZ  TYR A 134      38.060  58.620  55.150  1.00  0.00           C  
ATOM   1426  OH  TYR A 134      39.030  58.170  55.930  1.00  0.00           O  
ATOM   1427  H   TYR A 134      32.680  59.970  54.120  1.00  0.00           H  
ATOM   1428  HD1 TYR A 134      37.740  60.390  52.470  1.00  0.00           H  
ATOM   1429  HD2 TYR A 134      34.830  57.870  54.370  1.00  0.00           H  
ATOM   1430  HE1 TYR A 134      39.230  60.100  54.250  1.00  0.00           H  
ATOM   1431  HE2 TYR A 134      36.520  57.370  56.030  1.00  0.00           H  
ATOM   1432  HH  TYR A 134      39.890  58.510  55.530  1.00  0.00           H  
ATOM   1433  N   GLY A 135      32.910  62.950  51.930  1.00  0.00           N  
ATOM   1434  CA  GLY A 135      32.080  63.600  50.890  1.00  0.00           C  
ATOM   1435  C   GLY A 135      30.650  63.150  50.990  1.00  0.00           C  
ATOM   1436  O   GLY A 135      30.030  63.200  52.020  1.00  0.00           O  
ATOM   1437  H   GLY A 135      33.130  63.630  52.630  1.00  0.00           H  
ATOM   1438  N   VAL A 136      30.150  62.730  49.830  1.00  0.00           N  
ATOM   1439  CA  VAL A 136      28.890  62.050  49.730  1.00  0.00           C  
ATOM   1440  C   VAL A 136      28.900  60.590  50.210  1.00  0.00           C  
ATOM   1441  O   VAL A 136      27.900  59.840  50.070  1.00  0.00           O  
ATOM   1442  CB  VAL A 136      28.270  62.270  48.270  1.00  0.00           C  
ATOM   1443  CG1 VAL A 136      27.990  63.710  47.890  1.00  0.00           C  
ATOM   1444  CG2 VAL A 136      29.260  61.730  47.220  1.00  0.00           C  
ATOM   1445  H   VAL A 136      30.570  62.920  48.940  1.00  0.00           H  
ATOM   1446  N   MET A 137      29.990  60.100  50.830  1.00  0.00           N  
ATOM   1447  CA  MET A 137      29.870  58.770  51.460  1.00  0.00           C  
ATOM   1448  C   MET A 137      30.060  58.740  52.940  1.00  0.00           C  
ATOM   1449  O   MET A 137      30.980  59.310  53.420  1.00  0.00           O  
ATOM   1450  CB  MET A 137      30.750  57.790  50.700  1.00  0.00           C  
ATOM   1451  CG  MET A 137      30.200  57.600  49.280  1.00  0.00           C  
ATOM   1452  SD  MET A 137      30.860  58.590  47.940  1.00  0.00           S  
ATOM   1453  CE  MET A 137      29.860  58.010  46.570  1.00  0.00           C  
ATOM   1454  H   MET A 137      30.940  60.380  50.690  1.00  0.00           H  
ATOM   1455  N   ARG A 138      29.150  58.000  53.550  1.00  0.00           N  
ATOM   1456  CA  ARG A 138      29.270  57.660  54.990  1.00  0.00           C  
ATOM   1457  C   ARG A 138      29.900  56.270  55.130  1.00  0.00           C  
ATOM   1458  O   ARG A 138      29.360  55.270  54.590  1.00  0.00           O  
ATOM   1459  CB  ARG A 138      27.760  57.750  55.450  1.00  0.00           C  
ATOM   1460  CG  ARG A 138      27.650  57.720  56.970  1.00  0.00           C  
ATOM   1461  CD  ARG A 138      26.290  57.850  57.670  1.00  0.00           C  
ATOM   1462  NE  ARG A 138      25.550  56.650  57.480  1.00  0.00           N  
ATOM   1463  CZ  ARG A 138      24.570  56.150  58.230  1.00  0.00           C  
ATOM   1464  NH1 ARG A 138      24.170  56.870  59.280  1.00  0.00           N1+
ATOM   1465  NH2 ARG A 138      24.100  54.960  58.050  1.00  0.00           N  
ATOM   1466  H   ARG A 138      28.420  57.530  53.060  1.00  0.00           H  
ATOM   1467  HE  ARG A 138      25.780  56.180  56.620  1.00  0.00           H  
ATOM   1468 1HH1 ARG A 138      24.550  57.750  59.560  1.00  0.00           H  
ATOM   1469 2HH1 ARG A 138      23.370  56.580  59.810  1.00  0.00           H  
ATOM   1470 1HH2 ARG A 138      24.370  54.470  57.220  1.00  0.00           H  
ATOM   1471 2HH2 ARG A 138      23.430  54.500  58.630  1.00  0.00           H  
ATOM   1472  N   VAL A 139      30.960  56.050  55.950  1.00  0.00           N  
ATOM   1473  CA  VAL A 139      31.550  54.720  56.150  1.00  0.00           C  
ATOM   1474  C   VAL A 139      31.840  54.460  57.590  1.00  0.00           C  
ATOM   1475  O   VAL A 139      32.060  55.320  58.470  1.00  0.00           O  
ATOM   1476  CB  VAL A 139      32.890  54.430  55.390  1.00  0.00           C  
ATOM   1477  CG1 VAL A 139      32.690  54.150  53.880  1.00  0.00           C  
ATOM   1478  CG2 VAL A 139      33.970  55.570  55.500  1.00  0.00           C  
ATOM   1479  H   VAL A 139      31.270  56.810  56.520  1.00  0.00           H  
ATOM   1480  N   ARG A 140      31.320  53.260  57.870  1.00  0.00           N  
ATOM   1481  CA  ARG A 140      31.440  52.630  59.210  1.00  0.00           C  
ATOM   1482  C   ARG A 140      32.130  51.320  58.980  1.00  0.00           C  
ATOM   1483  O   ARG A 140      31.520  50.440  58.310  1.00  0.00           O  
ATOM   1484  CB  ARG A 140      30.100  52.380  59.900  1.00  0.00           C  
ATOM   1485  CG  ARG A 140      30.250  52.090  61.450  1.00  0.00           C  
ATOM   1486  CD  ARG A 140      28.960  52.050  62.160  1.00  0.00           C  
ATOM   1487  NE  ARG A 140      29.060  52.740  63.490  1.00  0.00           N  
ATOM   1488  CZ  ARG A 140      28.280  53.710  63.930  1.00  0.00           C  
ATOM   1489  NH1 ARG A 140      27.140  54.110  63.280  1.00  0.00           N1+
ATOM   1490  NH2 ARG A 140      28.310  54.060  65.230  1.00  0.00           N  
ATOM   1491  H   ARG A 140      30.790  52.710  57.220  1.00  0.00           H  
ATOM   1492  HE  ARG A 140      29.770  52.330  64.070  1.00  0.00           H  
ATOM   1493 1HH1 ARG A 140      26.900  53.600  62.450  1.00  0.00           H  
ATOM   1494 2HH1 ARG A 140      26.520  54.810  63.620  1.00  0.00           H  
ATOM   1495 1HH2 ARG A 140      28.950  53.660  65.890  1.00  0.00           H  
ATOM   1496 2HH2 ARG A 140      27.850  54.840  65.660  1.00  0.00           H  
ATOM   1497  N   ASN A 141      33.260  51.210  59.590  1.00  0.00           N  
ATOM   1498  CA  ASN A 141      34.000  49.940  59.770  1.00  0.00           C  
ATOM   1499  C   ASN A 141      33.360  49.210  60.920  1.00  0.00           C  
ATOM   1500  O   ASN A 141      33.710  49.330  62.070  1.00  0.00           O  
ATOM   1501  CB  ASN A 141      35.450  50.390  59.910  1.00  0.00           C  
ATOM   1502  CG  ASN A 141      36.490  49.320  60.170  1.00  0.00           C  
ATOM   1503  ND2 ASN A 141      37.600  49.720  60.580  1.00  0.00           N  
ATOM   1504  OD1 ASN A 141      36.450  48.130  59.870  1.00  0.00           O  
ATOM   1505  H   ASN A 141      33.650  51.990  60.060  1.00  0.00           H  
ATOM   1506 1HD2 ASN A 141      37.750  50.710  60.580  1.00  0.00           H  
ATOM   1507 2HD2 ASN A 141      38.290  49.060  60.870  1.00  0.00           H  
ATOM   1508  N   VAL A 142      32.630  48.140  60.520  1.00  0.00           N  
ATOM   1509  CA  VAL A 142      31.790  47.390  61.450  1.00  0.00           C  
ATOM   1510  C   VAL A 142      32.510  46.520  62.460  1.00  0.00           C  
ATOM   1511  O   VAL A 142      32.120  46.480  63.610  1.00  0.00           O  
ATOM   1512  CB  VAL A 142      30.690  46.650  60.740  1.00  0.00           C  
ATOM   1513  CG1 VAL A 142      29.460  46.170  61.550  1.00  0.00           C  
ATOM   1514  CG2 VAL A 142      30.060  47.410  59.560  1.00  0.00           C  
ATOM   1515  H   VAL A 142      32.640  47.820  59.570  1.00  0.00           H  
ATOM   1516  N   LYS A 143      33.610  45.960  62.010  1.00  0.00           N  
ATOM   1517  CA  LYS A 143      34.350  44.790  62.580  1.00  0.00           C  
ATOM   1518  C   LYS A 143      35.560  44.340  61.710  1.00  0.00           C  
ATOM   1519  O   LYS A 143      35.480  44.070  60.450  1.00  0.00           O  
ATOM   1520  CB  LYS A 143      33.480  43.550  62.480  1.00  0.00           C  
ATOM   1521  CG  LYS A 143      33.860  42.480  63.530  1.00  0.00           C  
ATOM   1522  CD  LYS A 143      34.070  41.140  62.770  1.00  0.00           C  
ATOM   1523  CE  LYS A 143      34.840  40.240  63.700  1.00  0.00           C  
ATOM   1524  NZ  LYS A 143      34.500  38.830  63.360  1.00  0.00           N1+
ATOM   1525  H   LYS A 143      34.020  46.370  61.190  1.00  0.00           H  
ATOM   1526  HZ1 LYS A 143      33.610  38.610  63.760  1.00  0.00           H  
ATOM   1527  HZ2 LYS A 143      34.470  38.590  62.390  1.00  0.00           H  
ATOM   1528  HZ3 LYS A 143      35.210  38.210  63.690  1.00  0.00           H  
ATOM   1529  N   GLU A 144      36.600  44.190  62.470  1.00  0.00           N  
ATOM   1530  CA  GLU A 144      37.940  43.800  61.920  1.00  0.00           C  
ATOM   1531  C   GLU A 144      38.320  42.380  62.440  1.00  0.00           C  
ATOM   1532  O   GLU A 144      38.060  42.110  63.600  1.00  0.00           O  
ATOM   1533  CB  GLU A 144      39.030  44.820  62.220  1.00  0.00           C  
ATOM   1534  CG  GLU A 144      38.610  46.230  62.090  1.00  0.00           C  
ATOM   1535  CD  GLU A 144      39.670  47.240  62.440  1.00  0.00           C  
ATOM   1536  OE1 GLU A 144      39.960  48.190  61.650  1.00  0.00           O  
ATOM   1537  OE2 GLU A 144      40.430  47.070  63.440  1.00  0.00           O1-
ATOM   1538  H   GLU A 144      36.540  44.240  63.460  1.00  0.00           H  
ATOM   1539  N   SER A 145      39.000  41.640  61.620  1.00  0.00           N  
ATOM   1540  CA  SER A 145      39.510  40.300  62.000  1.00  0.00           C  
ATOM   1541  C   SER A 145      40.930  40.310  61.410  1.00  0.00           C  
ATOM   1542  O   SER A 145      41.190  40.200  60.220  1.00  0.00           O  
ATOM   1543  CB  SER A 145      38.850  39.110  61.230  1.00  0.00           C  
ATOM   1544  OG  SER A 145      37.470  38.970  61.430  1.00  0.00           O  
ATOM   1545  H   SER A 145      39.150  41.940  60.680  1.00  0.00           H  
ATOM   1546  HG  SER A 145      37.130  38.140  60.980  1.00  0.00           H  
ATOM   1547  N   ALA A 146      41.890  40.120  62.270  1.00  0.00           N  
ATOM   1548  CA  ALA A 146      43.300  40.040  61.760  1.00  0.00           C  
ATOM   1549  C   ALA A 146      43.720  38.600  61.710  1.00  0.00           C  
ATOM   1550  O   ALA A 146      43.220  37.750  62.410  1.00  0.00           O  
ATOM   1551  CB  ALA A 146      44.280  40.840  62.650  1.00  0.00           C  
ATOM   1552  H   ALA A 146      41.770  40.080  63.260  1.00  0.00           H  
ATOM   1553  N   ALA A 147      44.420  38.150  60.630  1.00  0.00           N  
ATOM   1554  CA  ALA A 147      44.640  36.700  60.260  1.00  0.00           C  
ATOM   1555  C   ALA A 147      46.010  36.490  59.590  1.00  0.00           C  
ATOM   1556  O   ALA A 147      46.480  37.360  58.900  1.00  0.00           O  
ATOM   1557  CB  ALA A 147      43.450  36.290  59.380  1.00  0.00           C  
ATOM   1558  H   ALA A 147      44.910  38.810  60.050  1.00  0.00           H  
ATOM   1559  N   HIS A 148      46.510  35.290  59.770  1.00  0.00           N  
ATOM   1560  CA  HIS A 148      47.950  35.040  59.580  1.00  0.00           C  
ATOM   1561  C   HIS A 148      48.590  35.500  58.280  1.00  0.00           C  
ATOM   1562  O   HIS A 148      49.660  36.060  58.400  1.00  0.00           O  
ATOM   1563  CB  HIS A 148      48.240  33.550  59.780  1.00  0.00           C  
ATOM   1564  CG  HIS A 148      49.740  33.300  59.980  1.00  0.00           C  
ATOM   1565  CD2 HIS A 148      50.620  32.810  59.050  1.00  0.00           C  
ATOM   1566  ND1 HIS A 148      50.440  33.290  61.120  1.00  0.00           N  
ATOM   1567  CE1 HIS A 148      51.600  32.700  60.970  1.00  0.00           C  
ATOM   1568  NE2 HIS A 148      51.760  32.380  59.670  1.00  0.00           N  
ATOM   1569  H   HIS A 148      46.000  34.490  60.100  1.00  0.00           H  
ATOM   1570  HD2 HIS A 148      50.420  32.650  58.000  1.00  0.00           H  
ATOM   1571  HE1 HIS A 148      52.320  32.500  61.760  1.00  0.00           H  
ATOM   1572  HE2 HIS A 148      52.430  31.860  59.140  1.00  0.00           H  
ATOM   1573  N   ASP A 149      47.910  35.500  57.080  1.00  0.00           N  
ATOM   1574  CA  ASP A 149      48.510  36.000  55.830  1.00  0.00           C  
ATOM   1575  C   ASP A 149      47.840  37.340  55.410  1.00  0.00           C  
ATOM   1576  O   ASP A 149      48.430  38.180  54.720  1.00  0.00           O  
ATOM   1577  CB  ASP A 149      48.390  35.020  54.570  1.00  0.00           C  
ATOM   1578  CG  ASP A 149      49.130  33.700  54.960  1.00  0.00           C  
ATOM   1579  OD1 ASP A 149      48.370  32.780  55.390  1.00  0.00           O  
ATOM   1580  OD2 ASP A 149      50.380  33.850  55.150  1.00  0.00           O1-
ATOM   1581  H   ASP A 149      46.950  35.240  57.110  1.00  0.00           H  
ATOM   1582  N   TYR A 150      46.520  37.360  55.740  1.00  0.00           N  
ATOM   1583  CA  TYR A 150      45.660  38.490  55.270  1.00  0.00           C  
ATOM   1584  C   TYR A 150      44.660  39.100  56.280  1.00  0.00           C  
ATOM   1585  O   TYR A 150      44.190  38.440  57.240  1.00  0.00           O  
ATOM   1586  CB  TYR A 150      45.020  38.260  53.910  1.00  0.00           C  
ATOM   1587  CG  TYR A 150      43.920  37.090  53.760  1.00  0.00           C  
ATOM   1588  CD1 TYR A 150      44.230  36.020  52.920  1.00  0.00           C  
ATOM   1589  CD2 TYR A 150      42.720  37.100  54.460  1.00  0.00           C  
ATOM   1590  CE1 TYR A 150      43.270  35.010  52.680  1.00  0.00           C  
ATOM   1591  CE2 TYR A 150      41.800  36.040  54.280  1.00  0.00           C  
ATOM   1592  CZ  TYR A 150      42.140  34.950  53.450  1.00  0.00           C  
ATOM   1593  OH  TYR A 150      41.600  33.750  53.750  1.00  0.00           O  
ATOM   1594  H   TYR A 150      46.040  36.640  56.240  1.00  0.00           H  
ATOM   1595  HD1 TYR A 150      45.150  35.990  52.330  1.00  0.00           H  
ATOM   1596  HD2 TYR A 150      42.510  37.730  55.320  1.00  0.00           H  
ATOM   1597  HE1 TYR A 150      43.580  34.260  51.950  1.00  0.00           H  
ATOM   1598  HE2 TYR A 150      40.860  36.100  54.830  1.00  0.00           H  
ATOM   1599  HH  TYR A 150      42.270  33.060  53.470  1.00  0.00           H  
ATOM   1600  N   THR A 151      44.470  40.430  56.170  1.00  0.00           N  
ATOM   1601  CA  THR A 151      43.550  41.140  57.120  1.00  0.00           C  
ATOM   1602  C   THR A 151      42.180  41.500  56.530  1.00  0.00           C  
ATOM   1603  O   THR A 151      42.160  41.910  55.420  1.00  0.00           O  
ATOM   1604  CB  THR A 151      44.160  42.360  57.760  1.00  0.00           C  
ATOM   1605  CG2 THR A 151      43.360  42.990  58.910  1.00  0.00           C  
ATOM   1606  OG1 THR A 151      45.540  42.270  58.170  1.00  0.00           O  
ATOM   1607  H   THR A 151      44.900  41.020  55.480  1.00  0.00           H  
ATOM   1608  HG1 THR A 151      45.610  41.430  58.700  1.00  0.00           H  
ATOM   1609  N   LEU A 152      41.190  41.280  57.340  1.00  0.00           N  
ATOM   1610  CA  LEU A 152      39.780  41.310  56.870  1.00  0.00           C  
ATOM   1611  C   LEU A 152      38.990  42.350  57.620  1.00  0.00           C  
ATOM   1612  O   LEU A 152      39.370  42.540  58.780  1.00  0.00           O  
ATOM   1613  CB  LEU A 152      39.290  39.900  57.170  1.00  0.00           C  
ATOM   1614  CG  LEU A 152      37.800  39.720  56.770  1.00  0.00           C  
ATOM   1615  CD1 LEU A 152      37.510  39.730  55.270  1.00  0.00           C  
ATOM   1616  CD2 LEU A 152      37.370  38.420  57.380  1.00  0.00           C  
ATOM   1617  H   LEU A 152      41.270  41.050  58.310  1.00  0.00           H  
ATOM   1618  N   ARG A 153      38.280  43.160  56.800  1.00  0.00           N  
ATOM   1619  CA  ARG A 153      37.250  44.100  57.500  1.00  0.00           C  
ATOM   1620  C   ARG A 153      35.870  44.150  56.790  1.00  0.00           C  
ATOM   1621  O   ARG A 153      35.870  44.320  55.580  1.00  0.00           O  
ATOM   1622  CB  ARG A 153      37.710  45.540  57.450  1.00  0.00           C  
ATOM   1623  CG  ARG A 153      39.140  45.740  57.930  1.00  0.00           C  
ATOM   1624  CD  ARG A 153      39.440  47.140  58.350  1.00  0.00           C  
ATOM   1625  NE  ARG A 153      40.750  47.150  59.060  1.00  0.00           N  
ATOM   1626  CZ  ARG A 153      41.940  46.980  58.530  1.00  0.00           C  
ATOM   1627  NH1 ARG A 153      42.240  46.760  57.290  1.00  0.00           N1+
ATOM   1628  NH2 ARG A 153      42.870  46.720  59.450  1.00  0.00           N  
ATOM   1629  H   ARG A 153      38.220  43.020  55.810  1.00  0.00           H  
ATOM   1630  HE  ARG A 153      40.690  47.470  60.000  1.00  0.00           H  
ATOM   1631 1HH1 ARG A 153      41.570  46.890  56.570  1.00  0.00           H  
ATOM   1632 2HH1 ARG A 153      43.230  46.840  57.120  1.00  0.00           H  
ATOM   1633 1HH2 ARG A 153      42.610  46.470  60.380  1.00  0.00           H  
ATOM   1634 2HH2 ARG A 153      43.850  46.870  59.370  1.00  0.00           H  
ATOM   1635  N   GLU A 154      34.840  43.940  57.580  1.00  0.00           N  
ATOM   1636  CA  GLU A 154      33.440  44.280  57.220  1.00  0.00           C  
ATOM   1637  C   GLU A 154      33.170  45.780  57.160  1.00  0.00           C  
ATOM   1638  O   GLU A 154      33.250  46.490  58.180  1.00  0.00           O  
ATOM   1639  CB  GLU A 154      32.540  43.670  58.260  1.00  0.00           C  
ATOM   1640  CG  GLU A 154      31.000  43.530  57.910  1.00  0.00           C  
ATOM   1641  CD  GLU A 154      30.120  42.740  58.900  1.00  0.00           C  
ATOM   1642  OE1 GLU A 154      30.190  41.490  58.880  1.00  0.00           O  
ATOM   1643  OE2 GLU A 154      29.240  43.450  59.350  1.00  0.00           O1-
ATOM   1644  H   GLU A 154      34.990  43.630  58.520  1.00  0.00           H  
ATOM   1645  N   LEU A 155      33.460  46.370  56.000  1.00  0.00           N  
ATOM   1646  CA  LEU A 155      32.980  47.720  55.820  1.00  0.00           C  
ATOM   1647  C   LEU A 155      31.540  47.930  55.280  1.00  0.00           C  
ATOM   1648  O   LEU A 155      31.070  47.170  54.410  1.00  0.00           O  
ATOM   1649  CB  LEU A 155      33.840  48.730  55.060  1.00  0.00           C  
ATOM   1650  CG  LEU A 155      35.200  49.190  55.500  1.00  0.00           C  
ATOM   1651  CD1 LEU A 155      36.360  48.200  55.300  1.00  0.00           C  
ATOM   1652  CD2 LEU A 155      35.510  50.630  55.160  1.00  0.00           C  
ATOM   1653  H   LEU A 155      34.010  46.130  55.200  1.00  0.00           H  
ATOM   1654  N   LYS A 156      30.810  48.800  55.920  1.00  0.00           N  
ATOM   1655  CA  LYS A 156      29.570  49.360  55.420  1.00  0.00           C  
ATOM   1656  C   LYS A 156      29.820  50.660  54.650  1.00  0.00           C  
ATOM   1657  O   LYS A 156      30.490  51.540  55.170  1.00  0.00           O  
ATOM   1658  CB  LYS A 156      28.630  49.670  56.570  1.00  0.00           C  
ATOM   1659  CG  LYS A 156      27.150  49.900  56.260  1.00  0.00           C  
ATOM   1660  CD  LYS A 156      26.290  48.670  56.040  1.00  0.00           C  
ATOM   1661  CE  LYS A 156      26.410  47.760  57.270  1.00  0.00           C  
ATOM   1662  NZ  LYS A 156      25.360  46.690  57.400  1.00  0.00           N1+
ATOM   1663  H   LYS A 156      31.180  49.160  56.780  1.00  0.00           H  
ATOM   1664  HZ1 LYS A 156      24.490  47.130  57.650  1.00  0.00           H  
ATOM   1665  HZ2 LYS A 156      25.170  46.180  56.570  1.00  0.00           H  
ATOM   1666  HZ3 LYS A 156      25.620  46.020  58.100  1.00  0.00           H  
ATOM   1667  N   LEU A 157      28.910  50.920  53.680  1.00  0.00           N  
ATOM   1668  CA  LEU A 157      28.840  52.100  52.880  1.00  0.00           C  
ATOM   1669  C   LEU A 157      27.370  52.630  52.770  1.00  0.00           C  
ATOM   1670  O   LEU A 157      26.480  51.810  52.530  1.00  0.00           O  
ATOM   1671  CB  LEU A 157      29.480  51.860  51.510  1.00  0.00           C  
ATOM   1672  CG  LEU A 157      29.700  53.060  50.620  1.00  0.00           C  
ATOM   1673  CD1 LEU A 157      30.710  54.040  51.170  1.00  0.00           C  
ATOM   1674  CD2 LEU A 157      30.040  52.680  49.180  1.00  0.00           C  
ATOM   1675  H   LEU A 157      28.250  50.190  53.500  1.00  0.00           H  
ATOM   1676  N   SER A 158      27.240  53.930  52.930  1.00  0.00           N  
ATOM   1677  CA  SER A 158      25.920  54.560  52.660  1.00  0.00           C  
ATOM   1678  C   SER A 158      26.110  56.020  52.280  1.00  0.00           C  
ATOM   1679  O   SER A 158      27.250  56.500  52.400  1.00  0.00           O  
ATOM   1680  CB  SER A 158      24.960  54.450  53.910  1.00  0.00           C  
ATOM   1681  OG  SER A 158      25.650  54.940  55.070  1.00  0.00           O  
ATOM   1682  H   SER A 158      28.000  54.510  53.220  1.00  0.00           H  
ATOM   1683  HG  SER A 158      26.030  54.110  55.490  1.00  0.00           H  
ATOM   1684  N   LYS A 159      25.100  56.540  51.590  1.00  0.00           N  
ATOM   1685  CA  LYS A 159      25.030  57.980  51.320  1.00  0.00           C  
ATOM   1686  C   LYS A 159      24.490  58.960  52.370  1.00  0.00           C  
ATOM   1687  O   LYS A 159      23.340  58.830  52.780  1.00  0.00           O  
ATOM   1688  CB  LYS A 159      24.460  58.330  49.920  1.00  0.00           C  
ATOM   1689  CG  LYS A 159      25.430  57.850  48.840  1.00  0.00           C  
ATOM   1690  CD  LYS A 159      24.900  58.250  47.460  1.00  0.00           C  
ATOM   1691  CE  LYS A 159      25.270  59.670  46.900  1.00  0.00           C  
ATOM   1692  NZ  LYS A 159      24.420  60.080  45.720  1.00  0.00           N1+
ATOM   1693  H   LYS A 159      24.340  56.010  51.190  1.00  0.00           H  
ATOM   1694  HZ1 LYS A 159      24.550  61.070  45.670  1.00  0.00           H  
ATOM   1695  HZ2 LYS A 159      24.630  59.710  44.820  1.00  0.00           H  
ATOM   1696  HZ3 LYS A 159      23.430  59.920  45.820  1.00  0.00           H  
ATOM   1697  N   VAL A 160      25.250  60.020  52.490  1.00  0.00           N  
ATOM   1698  CA  VAL A 160      24.990  61.190  53.370  1.00  0.00           C  
ATOM   1699  C   VAL A 160      23.690  61.920  53.010  1.00  0.00           C  
ATOM   1700  O   VAL A 160      23.390  62.080  51.820  1.00  0.00           O  
ATOM   1701  CB  VAL A 160      26.190  62.170  53.280  1.00  0.00           C  
ATOM   1702  CG1 VAL A 160      26.040  63.540  53.940  1.00  0.00           C  
ATOM   1703  CG2 VAL A 160      27.430  61.420  53.770  1.00  0.00           C  
ATOM   1704  H   VAL A 160      26.010  60.140  51.850  1.00  0.00           H  
ATOM   1705  N   GLY A 161      22.890  61.930  54.040  1.00  0.00           N  
ATOM   1706  CA  GLY A 161      21.490  62.530  54.010  1.00  0.00           C  
ATOM   1707  C   GLY A 161      20.430  61.650  53.360  1.00  0.00           C  
ATOM   1708  O   GLY A 161      19.310  62.070  53.340  1.00  0.00           O  
ATOM   1709  H   GLY A 161      23.110  61.550  54.940  1.00  0.00           H  
ATOM   1710  N   GLN A 162      20.840  60.490  52.780  1.00  0.00           N  
ATOM   1711  CA  GLN A 162      19.870  59.680  52.030  1.00  0.00           C  
ATOM   1712  C   GLN A 162      19.410  58.280  52.550  1.00  0.00           C  
ATOM   1713  O   GLN A 162      20.210  57.620  53.170  1.00  0.00           O  
ATOM   1714  CB  GLN A 162      20.460  59.330  50.670  1.00  0.00           C  
ATOM   1715  CG  GLN A 162      20.520  60.480  49.660  1.00  0.00           C  
ATOM   1716  CD  GLN A 162      21.140  60.110  48.270  1.00  0.00           C  
ATOM   1717  NE2 GLN A 162      20.440  59.260  47.490  1.00  0.00           N  
ATOM   1718  OE1 GLN A 162      22.100  60.720  47.820  1.00  0.00           O  
ATOM   1719  H   GLN A 162      21.770  60.370  52.430  1.00  0.00           H  
ATOM   1720 1HE2 GLN A 162      19.510  59.020  47.770  1.00  0.00           H  
ATOM   1721 2HE2 GLN A 162      20.860  58.850  46.680  1.00  0.00           H  
ATOM   1722  N   GLY A 163      18.130  57.920  52.450  1.00  0.00           N  
ATOM   1723  CA  GLY A 163      17.660  56.560  52.720  1.00  0.00           C  
ATOM   1724  C   GLY A 163      17.940  55.650  51.500  1.00  0.00           C  
ATOM   1725  O   GLY A 163      18.170  56.080  50.410  1.00  0.00           O  
ATOM   1726  H   GLY A 163      17.440  58.610  52.280  1.00  0.00           H  
ATOM   1727  N   ASN A 164      17.880  54.330  51.720  1.00  0.00           N  
ATOM   1728  CA  ASN A 164      17.920  53.290  50.610  1.00  0.00           C  
ATOM   1729  C   ASN A 164      19.150  53.270  49.650  1.00  0.00           C  
ATOM   1730  O   ASN A 164      19.010  52.700  48.590  1.00  0.00           O  
ATOM   1731  CB  ASN A 164      16.570  53.210  49.820  1.00  0.00           C  
ATOM   1732  CG  ASN A 164      15.360  52.680  50.640  1.00  0.00           C  
ATOM   1733  ND2 ASN A 164      14.410  53.520  50.730  1.00  0.00           N  
ATOM   1734  OD1 ASN A 164      15.260  51.580  51.100  1.00  0.00           O  
ATOM   1735  H   ASN A 164      17.890  53.980  52.650  1.00  0.00           H  
ATOM   1736 1HD2 ASN A 164      14.420  54.380  50.230  1.00  0.00           H  
ATOM   1737 2HD2 ASN A 164      13.770  53.350  51.490  1.00  0.00           H  
ATOM   1738  N   THR A 165      20.350  53.730  50.080  1.00  0.00           N  
ATOM   1739  CA  THR A 165      21.490  53.560  49.320  1.00  0.00           C  
ATOM   1740  C   THR A 165      22.460  52.410  49.740  1.00  0.00           C  
ATOM   1741  O   THR A 165      23.410  52.070  49.060  1.00  0.00           O  
ATOM   1742  CB  THR A 165      22.320  54.840  49.180  1.00  0.00           C  
ATOM   1743  CG2 THR A 165      21.440  56.050  48.840  1.00  0.00           C  
ATOM   1744  OG1 THR A 165      22.940  55.160  50.460  1.00  0.00           O  
ATOM   1745  H   THR A 165      20.390  54.350  50.870  1.00  0.00           H  
ATOM   1746  HG1 THR A 165      22.270  55.280  51.200  1.00  0.00           H  
ATOM   1747  N   GLU A 166      22.230  51.970  50.990  1.00  0.00           N  
ATOM   1748  CA  GLU A 166      23.250  51.280  51.920  1.00  0.00           C  
ATOM   1749  C   GLU A 166      23.710  49.890  51.440  1.00  0.00           C  
ATOM   1750  O   GLU A 166      22.810  49.120  51.180  1.00  0.00           O  
ATOM   1751  CB  GLU A 166      22.740  51.290  53.340  1.00  0.00           C  
ATOM   1752  CG  GLU A 166      23.670  50.730  54.390  1.00  0.00           C  
ATOM   1753  CD  GLU A 166      23.110  51.130  55.790  1.00  0.00           C  
ATOM   1754  OE1 GLU A 166      23.330  52.280  56.280  1.00  0.00           O  
ATOM   1755  OE2 GLU A 166      22.580  50.260  56.490  1.00  0.00           O1-
ATOM   1756  H   GLU A 166      21.320  52.070  51.410  1.00  0.00           H  
ATOM   1757  N   ARG A 167      25.030  49.610  51.590  1.00  0.00           N  
ATOM   1758  CA  ARG A 167      25.620  48.370  51.160  1.00  0.00           C  
ATOM   1759  C   ARG A 167      26.940  47.990  51.820  1.00  0.00           C  
ATOM   1760  O   ARG A 167      27.760  48.870  52.190  1.00  0.00           O  
ATOM   1761  CB  ARG A 167      25.820  48.170  49.650  1.00  0.00           C  
ATOM   1762  CG  ARG A 167      26.560  49.280  48.910  1.00  0.00           C  
ATOM   1763  CD  ARG A 167      26.520  48.940  47.480  1.00  0.00           C  
ATOM   1764  NE  ARG A 167      26.810  50.040  46.550  1.00  0.00           N  
ATOM   1765  CZ  ARG A 167      25.820  50.860  46.170  1.00  0.00           C  
ATOM   1766  NH1 ARG A 167      24.530  50.740  46.500  1.00  0.00           N1+
ATOM   1767  NH2 ARG A 167      26.120  51.780  45.200  1.00  0.00           N  
ATOM   1768  H   ARG A 167      25.650  50.240  52.060  1.00  0.00           H  
ATOM   1769  HE  ARG A 167      27.770  50.100  46.260  1.00  0.00           H  
ATOM   1770 1HH1 ARG A 167      24.150  50.070  47.140  1.00  0.00           H  
ATOM   1771 2HH1 ARG A 167      23.830  51.230  45.990  1.00  0.00           H  
ATOM   1772 1HH2 ARG A 167      27.020  51.660  44.780  1.00  0.00           H  
ATOM   1773 2HH2 ARG A 167      25.550  52.550  44.920  1.00  0.00           H  
ATOM   1774  N   THR A 168      26.940  46.720  52.210  1.00  0.00           N  
ATOM   1775  CA  THR A 168      28.090  46.100  52.880  1.00  0.00           C  
ATOM   1776  C   THR A 168      29.110  45.630  51.800  1.00  0.00           C  
ATOM   1777  O   THR A 168      28.780  44.870  50.880  1.00  0.00           O  
ATOM   1778  CB  THR A 168      27.710  44.900  53.740  1.00  0.00           C  
ATOM   1779  CG2 THR A 168      28.870  44.440  54.590  1.00  0.00           C  
ATOM   1780  OG1 THR A 168      26.590  45.220  54.630  1.00  0.00           O  
ATOM   1781  H   THR A 168      26.190  46.080  52.010  1.00  0.00           H  
ATOM   1782  HG1 THR A 168      26.190  44.350  54.920  1.00  0.00           H  
ATOM   1783  N   VAL A 169      30.240  46.380  51.870  1.00  0.00           N  
ATOM   1784  CA  VAL A 169      31.430  46.200  50.980  1.00  0.00           C  
ATOM   1785  C   VAL A 169      32.720  45.660  51.640  1.00  0.00           C  
ATOM   1786  O   VAL A 169      33.150  46.060  52.750  1.00  0.00           O  
ATOM   1787  CB  VAL A 169      31.670  47.400  50.010  1.00  0.00           C  
ATOM   1788  CG1 VAL A 169      32.880  47.430  49.080  1.00  0.00           C  
ATOM   1789  CG2 VAL A 169      30.390  47.800  49.260  1.00  0.00           C  
ATOM   1790  H   VAL A 169      30.370  47.030  52.630  1.00  0.00           H  
ATOM   1791  N   TRP A 170      33.200  44.640  50.980  1.00  0.00           N  
ATOM   1792  CA  TRP A 170      34.240  43.920  51.660  1.00  0.00           C  
ATOM   1793  C   TRP A 170      35.610  44.510  51.400  1.00  0.00           C  
ATOM   1794  O   TRP A 170      35.930  45.050  50.340  1.00  0.00           O  
ATOM   1795  CB  TRP A 170      34.150  42.460  51.250  1.00  0.00           C  
ATOM   1796  CG  TRP A 170      32.930  41.860  51.980  1.00  0.00           C  
ATOM   1797  CD1 TRP A 170      31.650  42.070  51.640  1.00  0.00           C  
ATOM   1798  CD2 TRP A 170      32.920  41.310  53.280  1.00  0.00           C  
ATOM   1799  CE2 TRP A 170      31.620  41.200  53.710  1.00  0.00           C  
ATOM   1800  CE3 TRP A 170      34.010  40.940  54.120  1.00  0.00           C  
ATOM   1801  NE1 TRP A 170      30.850  41.650  52.690  1.00  0.00           N  
ATOM   1802  CZ2 TRP A 170      31.370  40.630  54.950  1.00  0.00           C  
ATOM   1803  CZ3 TRP A 170      33.790  40.370  55.350  1.00  0.00           C  
ATOM   1804  CH2 TRP A 170      32.440  40.230  55.780  1.00  0.00           C  
ATOM   1805  H   TRP A 170      33.110  44.440  50.000  1.00  0.00           H  
ATOM   1806  HD1 TRP A 170      31.280  42.660  50.800  1.00  0.00           H  
ATOM   1807  HE1 TRP A 170      29.860  41.800  52.770  1.00  0.00           H  
ATOM   1808  HE3 TRP A 170      35.040  41.190  53.870  1.00  0.00           H  
ATOM   1809  HZ2 TRP A 170      30.340  40.530  55.300  1.00  0.00           H  
ATOM   1810  HZ3 TRP A 170      34.540  40.230  56.130  1.00  0.00           H  
ATOM   1811  HH2 TRP A 170      32.240  39.870  56.780  1.00  0.00           H  
ATOM   1812  N   GLN A 171      36.490  44.200  52.330  1.00  0.00           N  
ATOM   1813  CA  GLN A 171      37.910  44.580  52.100  1.00  0.00           C  
ATOM   1814  C   GLN A 171      38.890  43.520  52.620  1.00  0.00           C  
ATOM   1815  O   GLN A 171      39.100  43.290  53.820  1.00  0.00           O  
ATOM   1816  CB  GLN A 171      38.140  45.940  52.800  1.00  0.00           C  
ATOM   1817  CG  GLN A 171      39.090  46.760  52.020  1.00  0.00           C  
ATOM   1818  CD  GLN A 171      40.460  46.130  51.660  1.00  0.00           C  
ATOM   1819  NE2 GLN A 171      41.360  46.290  52.680  1.00  0.00           N  
ATOM   1820  OE1 GLN A 171      40.810  45.660  50.580  1.00  0.00           O  
ATOM   1821  H   GLN A 171      36.310  43.850  53.250  1.00  0.00           H  
ATOM   1822 1HE2 GLN A 171      41.230  46.760  53.550  1.00  0.00           H  
ATOM   1823 2HE2 GLN A 171      42.230  45.800  52.600  1.00  0.00           H  
ATOM   1824  N   TYR A 172      39.820  43.100  51.750  1.00  0.00           N  
ATOM   1825  CA  TYR A 172      40.780  41.960  52.080  1.00  0.00           C  
ATOM   1826  C   TYR A 172      42.120  42.550  51.770  1.00  0.00           C  
ATOM   1827  O   TYR A 172      42.480  42.830  50.650  1.00  0.00           O  
ATOM   1828  CB  TYR A 172      40.500  40.690  51.310  1.00  0.00           C  
ATOM   1829  CG  TYR A 172      39.320  39.820  51.760  1.00  0.00           C  
ATOM   1830  CD1 TYR A 172      39.570  38.520  52.290  1.00  0.00           C  
ATOM   1831  CD2 TYR A 172      38.030  40.170  51.480  1.00  0.00           C  
ATOM   1832  CE1 TYR A 172      38.630  37.540  52.380  1.00  0.00           C  
ATOM   1833  CE2 TYR A 172      37.000  39.170  51.600  1.00  0.00           C  
ATOM   1834  CZ  TYR A 172      37.290  37.900  52.130  1.00  0.00           C  
ATOM   1835  OH  TYR A 172      36.280  37.020  52.350  1.00  0.00           O  
ATOM   1836  H   TYR A 172      39.890  43.600  50.890  1.00  0.00           H  
ATOM   1837  HD1 TYR A 172      40.630  38.340  52.470  1.00  0.00           H  
ATOM   1838  HD2 TYR A 172      37.830  41.200  51.170  1.00  0.00           H  
ATOM   1839  HE1 TYR A 172      39.040  36.540  52.540  1.00  0.00           H  
ATOM   1840  HE2 TYR A 172      36.050  39.390  51.110  1.00  0.00           H  
ATOM   1841  HH  TYR A 172      36.710  36.140  52.550  1.00  0.00           H  
ATOM   1842  N   HIS A 173      42.950  42.600  52.820  1.00  0.00           N  
ATOM   1843  CA  HIS A 173      44.260  43.340  52.760  1.00  0.00           C  
ATOM   1844  C   HIS A 173      45.420  42.320  52.920  1.00  0.00           C  
ATOM   1845  O   HIS A 173      45.470  41.610  53.870  1.00  0.00           O  
ATOM   1846  CB  HIS A 173      44.300  44.430  53.820  1.00  0.00           C  
ATOM   1847  CG  HIS A 173      45.630  45.250  53.950  1.00  0.00           C  
ATOM   1848  CD2 HIS A 173      46.490  45.660  53.040  1.00  0.00           C  
ATOM   1849  ND1 HIS A 173      46.210  45.560  55.140  1.00  0.00           N  
ATOM   1850  CE1 HIS A 173      47.500  46.010  54.940  1.00  0.00           C  
ATOM   1851  NE2 HIS A 173      47.610  46.030  53.610  1.00  0.00           N  
ATOM   1852  H   HIS A 173      42.610  42.260  53.700  1.00  0.00           H  
ATOM   1853  HD2 HIS A 173      46.140  45.800  52.020  1.00  0.00           H  
ATOM   1854  HE1 HIS A 173      48.410  46.100  55.540  1.00  0.00           H  
ATOM   1855  HE2 HIS A 173      48.250  46.600  53.090  1.00  0.00           H  
ATOM   1856  N   PHE A 174      46.010  42.020  51.780  1.00  0.00           N  
ATOM   1857  CA  PHE A 174      47.130  41.080  51.730  1.00  0.00           C  
ATOM   1858  C   PHE A 174      48.430  41.660  52.360  1.00  0.00           C  
ATOM   1859  O   PHE A 174      49.290  42.320  51.740  1.00  0.00           O  
ATOM   1860  CB  PHE A 174      47.480  40.750  50.250  1.00  0.00           C  
ATOM   1861  CG  PHE A 174      48.180  39.370  49.850  1.00  0.00           C  
ATOM   1862  CD1 PHE A 174      47.330  38.290  49.920  1.00  0.00           C  
ATOM   1863  CD2 PHE A 174      49.600  39.220  49.780  1.00  0.00           C  
ATOM   1864  CE1 PHE A 174      47.940  37.040  50.020  1.00  0.00           C  
ATOM   1865  CE2 PHE A 174      50.140  37.930  49.800  1.00  0.00           C  
ATOM   1866  CZ  PHE A 174      49.280  36.860  49.960  1.00  0.00           C  
ATOM   1867  H   PHE A 174      45.740  42.610  51.020  1.00  0.00           H  
ATOM   1868  HD1 PHE A 174      46.240  38.310  49.940  1.00  0.00           H  
ATOM   1869  HD2 PHE A 174      50.180  40.080  49.460  1.00  0.00           H  
ATOM   1870  HE1 PHE A 174      47.230  36.200  50.040  1.00  0.00           H  
ATOM   1871  HE2 PHE A 174      51.220  37.830  49.960  1.00  0.00           H  
ATOM   1872  HZ  PHE A 174      49.730  35.930  50.300  1.00  0.00           H  
ATOM   1873  N   ARG A 175      48.500  41.190  53.580  1.00  0.00           N  
ATOM   1874  CA  ARG A 175      49.470  41.630  54.610  1.00  0.00           C  
ATOM   1875  C   ARG A 175      50.960  41.240  54.410  1.00  0.00           C  
ATOM   1876  O   ARG A 175      51.830  42.110  54.260  1.00  0.00           O  
ATOM   1877  CB  ARG A 175      48.960  41.210  56.010  1.00  0.00           C  
ATOM   1878  CG  ARG A 175      49.580  41.830  57.270  1.00  0.00           C  
ATOM   1879  CD  ARG A 175      49.130  41.130  58.570  1.00  0.00           C  
ATOM   1880  NE  ARG A 175      49.660  41.850  59.750  1.00  0.00           N  
ATOM   1881  CZ  ARG A 175      48.920  42.640  60.550  1.00  0.00           C  
ATOM   1882  NH1 ARG A 175      47.620  42.840  60.350  1.00  0.00           N1+
ATOM   1883  NH2 ARG A 175      49.410  42.970  61.720  1.00  0.00           N  
ATOM   1884  H   ARG A 175      47.830  40.490  53.830  1.00  0.00           H  
ATOM   1885  HE  ARG A 175      50.580  41.590  60.040  1.00  0.00           H  
ATOM   1886 1HH1 ARG A 175      47.190  42.340  59.590  1.00  0.00           H  
ATOM   1887 2HH1 ARG A 175      47.150  43.570  60.850  1.00  0.00           H  
ATOM   1888 1HH2 ARG A 175      50.320  42.620  61.930  1.00  0.00           H  
ATOM   1889 2HH2 ARG A 175      48.970  43.720  62.220  1.00  0.00           H  
ATOM   1890  N   THR A 176      51.100  39.960  54.040  1.00  0.00           N  
ATOM   1891  CA  THR A 176      52.430  39.380  53.890  1.00  0.00           C  
ATOM   1892  C   THR A 176      53.260  39.650  52.660  1.00  0.00           C  
ATOM   1893  O   THR A 176      54.430  39.370  52.660  1.00  0.00           O  
ATOM   1894  CB  THR A 176      52.280  37.810  54.010  1.00  0.00           C  
ATOM   1895  CG2 THR A 176      51.440  37.130  53.000  1.00  0.00           C  
ATOM   1896  OG1 THR A 176      53.540  37.200  54.210  1.00  0.00           O  
ATOM   1897  H   THR A 176      50.320  39.390  53.790  1.00  0.00           H  
ATOM   1898  HG1 THR A 176      53.500  36.260  53.880  1.00  0.00           H  
ATOM   1899  N   TRP A 177      52.830  40.560  51.750  1.00  0.00           N  
ATOM   1900  CA  TRP A 177      53.530  40.830  50.460  1.00  0.00           C  
ATOM   1901  C   TRP A 177      54.980  41.330  50.750  1.00  0.00           C  
ATOM   1902  O   TRP A 177      55.090  42.190  51.590  1.00  0.00           O  
ATOM   1903  CB  TRP A 177      52.700  41.830  49.650  1.00  0.00           C  
ATOM   1904  CG  TRP A 177      53.280  41.930  48.230  1.00  0.00           C  
ATOM   1905  CD1 TRP A 177      54.330  42.630  47.850  1.00  0.00           C  
ATOM   1906  CD2 TRP A 177      52.880  41.210  47.130  1.00  0.00           C  
ATOM   1907  CE2 TRP A 177      53.780  41.540  46.130  1.00  0.00           C  
ATOM   1908  CE3 TRP A 177      51.870  40.260  46.920  1.00  0.00           C  
ATOM   1909  NE1 TRP A 177      54.630  42.450  46.580  1.00  0.00           N  
ATOM   1910  CZ2 TRP A 177      53.550  40.950  44.850  1.00  0.00           C  
ATOM   1911  CZ3 TRP A 177      51.610  39.720  45.700  1.00  0.00           C  
ATOM   1912  CH2 TRP A 177      52.460  40.040  44.640  1.00  0.00           C  
ATOM   1913  H   TRP A 177      52.200  41.290  52.010  1.00  0.00           H  
ATOM   1914  HD1 TRP A 177      54.840  43.440  48.380  1.00  0.00           H  
ATOM   1915  HE1 TRP A 177      55.460  42.770  46.130  1.00  0.00           H  
ATOM   1916  HE3 TRP A 177      51.210  39.980  47.740  1.00  0.00           H  
ATOM   1917  HZ2 TRP A 177      54.200  41.220  44.020  1.00  0.00           H  
ATOM   1918  HZ3 TRP A 177      50.710  39.140  45.520  1.00  0.00           H  
ATOM   1919  HH2 TRP A 177      52.190  39.810  43.610  1.00  0.00           H  
ATOM   1920  N   PRO A 178      56.080  40.700  50.330  1.00  0.00           N  
ATOM   1921  CA  PRO A 178      57.470  41.210  50.450  1.00  0.00           C  
ATOM   1922  C   PRO A 178      57.790  42.560  49.890  1.00  0.00           C  
ATOM   1923  O   PRO A 178      57.610  42.820  48.700  1.00  0.00           O  
ATOM   1924  CB  PRO A 178      58.390  40.260  49.790  1.00  0.00           C  
ATOM   1925  CG  PRO A 178      57.570  39.000  49.880  1.00  0.00           C  
ATOM   1926  CD  PRO A 178      56.100  39.390  49.660  1.00  0.00           C  
ATOM   1927  N   ASP A 179      58.390  43.380  50.720  1.00  0.00           N  
ATOM   1928  CA  ASP A 179      58.780  44.770  50.490  1.00  0.00           C  
ATOM   1929  C   ASP A 179      59.310  45.120  49.100  1.00  0.00           C  
ATOM   1930  O   ASP A 179      58.860  46.060  48.440  1.00  0.00           O  
ATOM   1931  CB  ASP A 179      59.900  45.230  51.400  1.00  0.00           C  
ATOM   1932  CG  ASP A 179      59.510  44.920  52.860  1.00  0.00           C  
ATOM   1933  OD1 ASP A 179      59.540  43.730  53.290  1.00  0.00           O  
ATOM   1934  OD2 ASP A 179      59.000  45.850  53.480  1.00  0.00           O1-
ATOM   1935  H   ASP A 179      58.420  43.160  51.690  1.00  0.00           H  
ATOM   1936  N   HIS A 180      60.160  44.220  48.640  1.00  0.00           N  
ATOM   1937  CA  HIS A 180      60.610  44.330  47.240  1.00  0.00           C  
ATOM   1938  C   HIS A 180      60.710  43.030  46.480  1.00  0.00           C  
ATOM   1939  O   HIS A 180      61.660  42.840  45.700  1.00  0.00           O  
ATOM   1940  CB  HIS A 180      61.930  45.110  47.190  1.00  0.00           C  
ATOM   1941  CG  HIS A 180      61.880  46.640  47.580  1.00  0.00           C  
ATOM   1942  CD2 HIS A 180      61.380  47.660  46.860  1.00  0.00           C  
ATOM   1943  ND1 HIS A 180      62.060  47.080  48.830  1.00  0.00           N  
ATOM   1944  CE1 HIS A 180      61.710  48.390  48.880  1.00  0.00           C  
ATOM   1945  NE2 HIS A 180      61.320  48.680  47.610  1.00  0.00           N  
ATOM   1946  H   HIS A 180      60.660  43.570  49.210  1.00  0.00           H  
ATOM   1947  HD2 HIS A 180      60.740  47.520  45.990  1.00  0.00           H  
ATOM   1948  HE1 HIS A 180      62.040  49.150  49.590  1.00  0.00           H  
ATOM   1949  HE2 HIS A 180      61.510  49.570  47.190  1.00  0.00           H  
ATOM   1950  N   GLY A 181      59.580  42.270  46.580  1.00  0.00           N  
ATOM   1951  CA  GLY A 181      59.480  41.000  45.910  1.00  0.00           C  
ATOM   1952  C   GLY A 181      58.040  40.470  46.010  1.00  0.00           C  
ATOM   1953  O   GLY A 181      57.060  41.230  46.190  1.00  0.00           O  
ATOM   1954  H   GLY A 181      58.810  42.580  47.130  1.00  0.00           H  
ATOM   1955  N   VAL A 182      57.950  39.310  45.360  1.00  0.00           N  
ATOM   1956  CA  VAL A 182      56.700  38.380  45.340  1.00  0.00           C  
ATOM   1957  C   VAL A 182      56.630  37.410  46.480  1.00  0.00           C  
ATOM   1958  O   VAL A 182      57.750  37.120  47.000  1.00  0.00           O  
ATOM   1959  CB  VAL A 182      56.480  37.660  43.980  1.00  0.00           C  
ATOM   1960  CG1 VAL A 182      56.130  38.670  42.930  1.00  0.00           C  
ATOM   1961  CG2 VAL A 182      57.570  36.680  43.600  1.00  0.00           C  
ATOM   1962  H   VAL A 182      58.630  38.900  44.750  1.00  0.00           H  
ATOM   1963  N   PRO A 183      55.480  36.940  46.850  1.00  0.00           N  
ATOM   1964  CA  PRO A 183      55.410  35.970  47.920  1.00  0.00           C  
ATOM   1965  C   PRO A 183      56.310  34.720  47.680  1.00  0.00           C  
ATOM   1966  O   PRO A 183      56.560  34.340  46.530  1.00  0.00           O  
ATOM   1967  CB  PRO A 183      53.920  35.690  48.140  1.00  0.00           C  
ATOM   1968  CG  PRO A 183      53.210  36.970  47.700  1.00  0.00           C  
ATOM   1969  CD  PRO A 183      54.160  37.560  46.640  1.00  0.00           C  
ATOM   1970  N   SER A 184      56.650  34.040  48.770  1.00  0.00           N  
ATOM   1971  CA  SER A 184      57.450  32.750  48.690  1.00  0.00           C  
ATOM   1972  C   SER A 184      56.590  31.520  48.340  1.00  0.00           C  
ATOM   1973  O   SER A 184      56.770  30.880  47.300  1.00  0.00           O  
ATOM   1974  CB  SER A 184      58.350  32.440  49.920  1.00  0.00           C  
ATOM   1975  OG  SER A 184      57.590  32.660  51.110  1.00  0.00           O  
ATOM   1976  H   SER A 184      56.180  34.230  49.630  1.00  0.00           H  
ATOM   1977  HG  SER A 184      57.500  31.770  51.560  1.00  0.00           H  
ATOM   1978  N   ASP A 185      55.490  31.510  49.070  1.00  0.00           N  
ATOM   1979  CA  ASP A 185      54.460  30.500  48.880  1.00  0.00           C  
ATOM   1980  C   ASP A 185      53.140  31.020  48.230  1.00  0.00           C  
ATOM   1981  O   ASP A 185      52.570  32.040  48.610  1.00  0.00           O  
ATOM   1982  CB  ASP A 185      54.220  29.800  50.220  1.00  0.00           C  
ATOM   1983  CG  ASP A 185      53.600  28.400  50.090  1.00  0.00           C  
ATOM   1984  OD1 ASP A 185      54.410  27.500  50.050  1.00  0.00           O  
ATOM   1985  OD2 ASP A 185      52.390  28.420  50.130  1.00  0.00           O1-
ATOM   1986  H   ASP A 185      55.250  32.190  49.770  1.00  0.00           H  
ATOM   1987  N   PRO A 186      52.640  30.200  47.270  1.00  0.00           N  
ATOM   1988  CA  PRO A 186      51.370  30.460  46.570  1.00  0.00           C  
ATOM   1989  C   PRO A 186      50.120  30.220  47.410  1.00  0.00           C  
ATOM   1990  O   PRO A 186      49.060  30.760  47.030  1.00  0.00           O  
ATOM   1991  CB  PRO A 186      51.320  29.620  45.340  1.00  0.00           C  
ATOM   1992  CG  PRO A 186      52.810  29.560  44.970  1.00  0.00           C  
ATOM   1993  CD  PRO A 186      53.440  29.430  46.350  1.00  0.00           C  
ATOM   1994  N   GLY A 187      50.050  29.420  48.510  1.00  0.00           N  
ATOM   1995  CA  GLY A 187      48.870  29.040  49.310  1.00  0.00           C  
ATOM   1996  C   GLY A 187      47.860  30.130  49.730  1.00  0.00           C  
ATOM   1997  O   GLY A 187      46.760  30.200  49.170  1.00  0.00           O  
ATOM   1998  H   GLY A 187      50.890  29.060  48.920  1.00  0.00           H  
ATOM   1999  N   GLY A 188      48.300  31.110  50.520  1.00  0.00           N  
ATOM   2000  CA  GLY A 188      47.640  32.400  50.860  1.00  0.00           C  
ATOM   2001  C   GLY A 188      47.150  33.170  49.640  1.00  0.00           C  
ATOM   2002  O   GLY A 188      45.960  33.560  49.660  1.00  0.00           O  
ATOM   2003  H   GLY A 188      49.130  31.000  51.060  1.00  0.00           H  
ATOM   2004  N   VAL A 189      48.060  33.430  48.700  1.00  0.00           N  
ATOM   2005  CA  VAL A 189      47.560  34.050  47.420  1.00  0.00           C  
ATOM   2006  C   VAL A 189      46.350  33.350  46.710  1.00  0.00           C  
ATOM   2007  O   VAL A 189      45.320  33.900  46.530  1.00  0.00           O  
ATOM   2008  CB  VAL A 189      48.640  34.350  46.370  1.00  0.00           C  
ATOM   2009  CG1 VAL A 189      48.180  35.140  45.130  1.00  0.00           C  
ATOM   2010  CG2 VAL A 189      49.870  35.160  46.860  1.00  0.00           C  
ATOM   2011  H   VAL A 189      49.030  33.400  48.910  1.00  0.00           H  
ATOM   2012  N   LEU A 190      46.420  32.040  46.630  1.00  0.00           N  
ATOM   2013  CA  LEU A 190      45.320  31.180  46.160  1.00  0.00           C  
ATOM   2014  C   LEU A 190      44.120  31.190  47.130  1.00  0.00           C  
ATOM   2015  O   LEU A 190      43.050  31.600  46.750  1.00  0.00           O  
ATOM   2016  CB  LEU A 190      45.930  29.780  45.850  1.00  0.00           C  
ATOM   2017  CG  LEU A 190      46.920  29.850  44.670  1.00  0.00           C  
ATOM   2018  CD1 LEU A 190      47.770  28.590  44.520  1.00  0.00           C  
ATOM   2019  CD2 LEU A 190      46.190  30.030  43.320  1.00  0.00           C  
ATOM   2020  H   LEU A 190      47.250  31.490  46.730  1.00  0.00           H  
ATOM   2021  N   ASP A 191      44.330  31.020  48.490  1.00  0.00           N  
ATOM   2022  CA  ASP A 191      43.280  31.170  49.510  1.00  0.00           C  
ATOM   2023  C   ASP A 191      42.540  32.530  49.510  1.00  0.00           C  
ATOM   2024  O   ASP A 191      41.320  32.510  49.400  1.00  0.00           O  
ATOM   2025  CB  ASP A 191      43.950  31.080  50.850  1.00  0.00           C  
ATOM   2026  CG  ASP A 191      42.990  31.010  52.050  1.00  0.00           C  
ATOM   2027  OD1 ASP A 191      43.180  31.850  52.950  1.00  0.00           O  
ATOM   2028  OD2 ASP A 191      42.080  30.120  52.100  1.00  0.00           O1-
ATOM   2029  H   ASP A 191      45.230  30.810  48.870  1.00  0.00           H  
ATOM   2030  N   PHE A 192      43.250  33.630  49.220  1.00  0.00           N  
ATOM   2031  CA  PHE A 192      42.680  34.970  48.980  1.00  0.00           C  
ATOM   2032  C   PHE A 192      41.800  35.060  47.750  1.00  0.00           C  
ATOM   2033  O   PHE A 192      40.650  35.520  47.740  1.00  0.00           O  
ATOM   2034  CB  PHE A 192      43.820  35.950  48.960  1.00  0.00           C  
ATOM   2035  CG  PHE A 192      43.580  37.430  48.910  1.00  0.00           C  
ATOM   2036  CD1 PHE A 192      43.490  38.050  50.130  1.00  0.00           C  
ATOM   2037  CD2 PHE A 192      43.780  38.200  47.740  1.00  0.00           C  
ATOM   2038  CE1 PHE A 192      43.630  39.440  50.190  1.00  0.00           C  
ATOM   2039  CE2 PHE A 192      43.940  39.570  47.840  1.00  0.00           C  
ATOM   2040  CZ  PHE A 192      43.890  40.200  49.070  1.00  0.00           C  
ATOM   2041  H   PHE A 192      44.240  33.550  49.240  1.00  0.00           H  
ATOM   2042  HD1 PHE A 192      43.200  37.500  51.030  1.00  0.00           H  
ATOM   2043  HD2 PHE A 192      43.570  37.690  46.800  1.00  0.00           H  
ATOM   2044  HE1 PHE A 192      43.470  39.940  51.150  1.00  0.00           H  
ATOM   2045  HE2 PHE A 192      44.220  40.160  46.970  1.00  0.00           H  
ATOM   2046  HZ  PHE A 192      44.080  41.280  49.120  1.00  0.00           H  
ATOM   2047  N   LEU A 193      42.220  34.520  46.660  1.00  0.00           N  
ATOM   2048  CA  LEU A 193      41.510  34.430  45.370  1.00  0.00           C  
ATOM   2049  C   LEU A 193      40.230  33.620  45.430  1.00  0.00           C  
ATOM   2050  O   LEU A 193      39.210  33.950  44.820  1.00  0.00           O  
ATOM   2051  CB  LEU A 193      42.420  33.840  44.250  1.00  0.00           C  
ATOM   2052  CG  LEU A 193      43.490  34.840  43.700  1.00  0.00           C  
ATOM   2053  CD1 LEU A 193      44.340  34.120  42.710  1.00  0.00           C  
ATOM   2054  CD2 LEU A 193      43.030  36.180  43.060  1.00  0.00           C  
ATOM   2055  H   LEU A 193      43.150  34.160  46.550  1.00  0.00           H  
ATOM   2056  N   GLU A 194      40.320  32.480  46.080  1.00  0.00           N  
ATOM   2057  CA  GLU A 194      39.130  31.660  46.450  1.00  0.00           C  
ATOM   2058  C   GLU A 194      38.160  32.430  47.300  1.00  0.00           C  
ATOM   2059  O   GLU A 194      36.930  32.400  47.090  1.00  0.00           O  
ATOM   2060  CB  GLU A 194      39.580  30.380  47.170  1.00  0.00           C  
ATOM   2061  CG  GLU A 194      40.440  29.550  46.250  1.00  0.00           C  
ATOM   2062  CD  GLU A 194      40.630  28.120  46.660  1.00  0.00           C  
ATOM   2063  OE1 GLU A 194      40.740  27.790  47.900  1.00  0.00           O  
ATOM   2064  OE2 GLU A 194      40.480  27.200  45.830  1.00  0.00           O1-
ATOM   2065  H   GLU A 194      41.200  32.200  46.480  1.00  0.00           H  
ATOM   2066  N   GLU A 195      38.650  33.240  48.280  1.00  0.00           N  
ATOM   2067  CA  GLU A 195      37.790  34.220  48.990  1.00  0.00           C  
ATOM   2068  C   GLU A 195      37.010  35.280  48.280  1.00  0.00           C  
ATOM   2069  O   GLU A 195      35.780  35.270  48.150  1.00  0.00           O  
ATOM   2070  CB  GLU A 195      38.530  34.600  50.320  1.00  0.00           C  
ATOM   2071  CG  GLU A 195      38.380  33.410  51.280  1.00  0.00           C  
ATOM   2072  CD  GLU A 195      37.190  33.590  52.220  1.00  0.00           C  
ATOM   2073  OE1 GLU A 195      36.260  32.720  52.170  1.00  0.00           O  
ATOM   2074  OE2 GLU A 195      37.100  34.680  52.880  1.00  0.00           O1-
ATOM   2075  H   GLU A 195      39.580  33.150  48.650  1.00  0.00           H  
ATOM   2076  N   VAL A 196      37.710  35.950  47.380  1.00  0.00           N  
ATOM   2077  CA  VAL A 196      37.110  36.910  46.450  1.00  0.00           C  
ATOM   2078  C   VAL A 196      36.140  36.280  45.430  1.00  0.00           C  
ATOM   2079  O   VAL A 196      35.020  36.850  45.320  1.00  0.00           O  
ATOM   2080  CB  VAL A 196      38.160  37.800  45.740  1.00  0.00           C  
ATOM   2081  CG1 VAL A 196      37.680  38.960  44.850  1.00  0.00           C  
ATOM   2082  CG2 VAL A 196      39.220  38.280  46.740  1.00  0.00           C  
ATOM   2083  H   VAL A 196      38.710  35.910  47.320  1.00  0.00           H  
ATOM   2084  N   HIS A 197      36.400  35.030  45.090  1.00  0.00           N  
ATOM   2085  CA  HIS A 197      35.440  34.160  44.400  1.00  0.00           C  
ATOM   2086  C   HIS A 197      34.110  33.770  45.090  1.00  0.00           C  
ATOM   2087  O   HIS A 197      33.040  33.990  44.480  1.00  0.00           O  
ATOM   2088  CB  HIS A 197      36.000  32.820  43.910  1.00  0.00           C  
ATOM   2089  CG  HIS A 197      35.000  31.950  43.170  1.00  0.00           C  
ATOM   2090  CD2 HIS A 197      34.800  30.700  43.460  1.00  0.00           C  
ATOM   2091  ND1 HIS A 197      34.190  32.330  42.160  1.00  0.00           N  
ATOM   2092  CE1 HIS A 197      33.460  31.230  41.880  1.00  0.00           C  
ATOM   2093  NE2 HIS A 197      33.870  30.220  42.710  1.00  0.00           N  
ATOM   2094  H   HIS A 197      37.360  34.730  45.160  1.00  0.00           H  
ATOM   2095  HD2 HIS A 197      35.060  30.390  44.470  1.00  0.00           H  
ATOM   2096  HE1 HIS A 197      32.750  31.090  41.070  1.00  0.00           H  
ATOM   2097  HE2 HIS A 197      33.510  29.290  42.750  1.00  0.00           H  
ATOM   2098  N   HIS A 198      34.260  33.250  46.280  1.00  0.00           N  
ATOM   2099  CA  HIS A 198      33.050  32.880  47.090  1.00  0.00           C  
ATOM   2100  C   HIS A 198      32.150  34.060  47.420  1.00  0.00           C  
ATOM   2101  O   HIS A 198      30.970  34.060  47.290  1.00  0.00           O  
ATOM   2102  CB  HIS A 198      33.490  32.050  48.310  1.00  0.00           C  
ATOM   2103  CG  HIS A 198      32.370  31.800  49.270  1.00  0.00           C  
ATOM   2104  CD2 HIS A 198      31.330  30.930  49.050  1.00  0.00           C  
ATOM   2105  ND1 HIS A 198      31.950  32.710  50.130  1.00  0.00           N  
ATOM   2106  CE1 HIS A 198      30.700  32.410  50.480  1.00  0.00           C  
ATOM   2107  NE2 HIS A 198      30.380  31.360  49.780  1.00  0.00           N  
ATOM   2108  H   HIS A 198      35.110  32.910  46.680  1.00  0.00           H  
ATOM   2109  HD2 HIS A 198      31.210  30.030  48.460  1.00  0.00           H  
ATOM   2110  HE1 HIS A 198      29.980  33.090  50.930  1.00  0.00           H  
ATOM   2111  HE2 HIS A 198      29.410  31.140  49.690  1.00  0.00           H  
ATOM   2112  N   LYS A 199      32.840  35.180  47.760  1.00  0.00           N  
ATOM   2113  CA  LYS A 199      32.220  36.510  47.870  1.00  0.00           C  
ATOM   2114  C   LYS A 199      31.420  36.990  46.660  1.00  0.00           C  
ATOM   2115  O   LYS A 199      30.170  36.990  46.730  1.00  0.00           O  
ATOM   2116  CB  LYS A 199      33.220  37.540  48.410  1.00  0.00           C  
ATOM   2117  CG  LYS A 199      33.490  37.570  49.940  1.00  0.00           C  
ATOM   2118  CD  LYS A 199      32.270  37.520  50.860  1.00  0.00           C  
ATOM   2119  CE  LYS A 199      32.630  38.020  52.290  1.00  0.00           C  
ATOM   2120  NZ  LYS A 199      33.260  36.920  53.030  1.00  0.00           N1+
ATOM   2121  H   LYS A 199      33.800  35.060  48.020  1.00  0.00           H  
ATOM   2122  HZ1 LYS A 199      32.610  36.160  53.040  1.00  0.00           H  
ATOM   2123  HZ2 LYS A 199      34.100  36.640  52.570  1.00  0.00           H  
ATOM   2124  HZ3 LYS A 199      33.510  37.200  53.960  1.00  0.00           H  
ATOM   2125  N   GLN A 200      31.980  37.240  45.490  1.00  0.00           N  
ATOM   2126  CA  GLN A 200      31.190  37.700  44.320  1.00  0.00           C  
ATOM   2127  C   GLN A 200      30.270  36.620  43.740  1.00  0.00           C  
ATOM   2128  O   GLN A 200      29.350  37.040  43.080  1.00  0.00           O  
ATOM   2129  CB  GLN A 200      32.100  38.130  43.150  1.00  0.00           C  
ATOM   2130  CG  GLN A 200      33.050  39.320  43.370  1.00  0.00           C  
ATOM   2131  CD  GLN A 200      32.530  40.740  43.260  1.00  0.00           C  
ATOM   2132  NE2 GLN A 200      32.490  41.200  42.050  1.00  0.00           N  
ATOM   2133  OE1 GLN A 200      32.290  41.540  44.200  1.00  0.00           O  
ATOM   2134  H   GLN A 200      32.980  37.160  45.380  1.00  0.00           H  
ATOM   2135 1HE2 GLN A 200      32.920  40.550  41.420  1.00  0.00           H  
ATOM   2136 2HE2 GLN A 200      32.110  42.090  41.790  1.00  0.00           H  
ATOM   2137  N   GLU A 201      30.450  35.380  44.220  1.00  0.00           N  
ATOM   2138  CA  GLU A 201      29.390  34.370  43.950  1.00  0.00           C  
ATOM   2139  C   GLU A 201      28.170  34.450  44.920  1.00  0.00           C  
ATOM   2140  O   GLU A 201      27.080  34.110  44.540  1.00  0.00           O  
ATOM   2141  CB  GLU A 201      29.940  32.940  43.880  1.00  0.00           C  
ATOM   2142  CG  GLU A 201      30.260  32.280  42.500  1.00  0.00           C  
ATOM   2143  CD  GLU A 201      30.050  30.770  42.700  1.00  0.00           C  
ATOM   2144  OE1 GLU A 201      30.850  29.910  42.320  1.00  0.00           O  
ATOM   2145  OE2 GLU A 201      28.960  30.470  43.240  1.00  0.00           O1-
ATOM   2146  H   GLU A 201      31.310  35.130  44.670  1.00  0.00           H  
ATOM   2147  N   SER A 202      28.370  34.890  46.150  1.00  0.00           N  
ATOM   2148  CA  SER A 202      27.310  34.920  47.230  1.00  0.00           C  
ATOM   2149  C   SER A 202      26.660  36.340  47.480  1.00  0.00           C  
ATOM   2150  O   SER A 202      25.410  36.390  47.610  1.00  0.00           O  
ATOM   2151  CB  SER A 202      27.720  34.290  48.560  1.00  0.00           C  
ATOM   2152  OG  SER A 202      28.870  34.940  49.000  1.00  0.00           O  
ATOM   2153  H   SER A 202      29.290  35.090  46.470  1.00  0.00           H  
ATOM   2154  HG  SER A 202      29.580  34.500  48.460  1.00  0.00           H  
ATOM   2155  N   ILE A 203      27.400  37.400  47.310  1.00  0.00           N  
ATOM   2156  CA  ILE A 203      26.890  38.760  47.600  1.00  0.00           C  
ATOM   2157  C   ILE A 203      25.860  39.220  46.600  1.00  0.00           C  
ATOM   2158  O   ILE A 203      25.900  38.840  45.420  1.00  0.00           O  
ATOM   2159  CB  ILE A 203      27.960  39.870  47.770  1.00  0.00           C  
ATOM   2160  CG1 ILE A 203      29.360  39.510  48.310  1.00  0.00           C  
ATOM   2161  CG2 ILE A 203      27.440  40.970  48.650  1.00  0.00           C  
ATOM   2162  CD  ILE A 203      30.350  40.660  48.360  1.00  0.00           C  
ATOM   2163  H   ILE A 203      28.350  37.320  46.990  1.00  0.00           H  
ATOM   2164  N   MET A 204      24.840  39.950  47.080  1.00  0.00           N  
ATOM   2165  CA  MET A 204      23.940  40.800  46.240  1.00  0.00           C  
ATOM   2166  C   MET A 204      24.700  41.830  45.350  1.00  0.00           C  
ATOM   2167  O   MET A 204      25.620  42.570  45.780  1.00  0.00           O  
ATOM   2168  CB  MET A 204      22.900  41.530  47.180  1.00  0.00           C  
ATOM   2169  CG  MET A 204      21.970  40.580  47.960  1.00  0.00           C  
ATOM   2170  SD  MET A 204      22.700  39.510  49.230  1.00  0.00           S  
ATOM   2171  CE  MET A 204      22.050  37.970  48.660  1.00  0.00           C  
ATOM   2172  H   MET A 204      24.500  39.990  48.020  1.00  0.00           H  
ATOM   2173  N   ASP A 205      24.050  42.140  44.260  1.00  0.00           N  
ATOM   2174  CA  ASP A 205      24.400  43.230  43.330  1.00  0.00           C  
ATOM   2175  C   ASP A 205      25.970  43.320  43.050  1.00  0.00           C  
ATOM   2176  O   ASP A 205      26.580  44.340  43.260  1.00  0.00           O  
ATOM   2177  CB  ASP A 205      23.750  44.600  43.600  1.00  0.00           C  
ATOM   2178  CG  ASP A 205      22.220  44.450  43.490  1.00  0.00           C  
ATOM   2179  OD1 ASP A 205      21.450  44.660  44.480  1.00  0.00           O  
ATOM   2180  OD2 ASP A 205      21.770  44.330  42.290  1.00  0.00           O1-
ATOM   2181  H   ASP A 205      23.450  41.460  43.840  1.00  0.00           H  
ATOM   2182  N   ALA A 206      26.580  42.270  42.670  1.00  0.00           N  
ATOM   2183  CA  ALA A 206      28.070  42.180  42.700  1.00  0.00           C  
ATOM   2184  C   ALA A 206      28.660  42.950  41.520  1.00  0.00           C  
ATOM   2185  O   ALA A 206      28.650  42.600  40.360  1.00  0.00           O  
ATOM   2186  CB  ALA A 206      28.610  40.770  42.770  1.00  0.00           C  
ATOM   2187  H   ALA A 206      26.160  41.540  42.130  1.00  0.00           H  
ATOM   2188  N   GLY A 207      28.980  44.190  41.780  1.00  0.00           N  
ATOM   2189  CA  GLY A 207      29.810  45.010  40.880  1.00  0.00           C  
ATOM   2190  C   GLY A 207      31.290  44.580  40.860  1.00  0.00           C  
ATOM   2191  O   GLY A 207      31.670  43.900  41.800  1.00  0.00           O  
ATOM   2192  H   GLY A 207      28.610  44.620  42.600  1.00  0.00           H  
ATOM   2193  N   PRO A 208      32.030  45.090  39.870  1.00  0.00           N  
ATOM   2194  CA  PRO A 208      33.390  44.820  39.540  1.00  0.00           C  
ATOM   2195  C   PRO A 208      34.320  44.950  40.770  1.00  0.00           C  
ATOM   2196  O   PRO A 208      34.310  46.030  41.440  1.00  0.00           O  
ATOM   2197  CB  PRO A 208      33.730  45.780  38.410  1.00  0.00           C  
ATOM   2198  CG  PRO A 208      32.400  45.980  37.660  1.00  0.00           C  
ATOM   2199  CD  PRO A 208      31.380  45.830  38.740  1.00  0.00           C  
ATOM   2200  N   VAL A 209      35.350  44.110  40.810  1.00  0.00           N  
ATOM   2201  CA  VAL A 209      36.240  44.120  41.990  1.00  0.00           C  
ATOM   2202  C   VAL A 209      37.360  45.180  41.990  1.00  0.00           C  
ATOM   2203  O   VAL A 209      38.270  45.070  41.190  1.00  0.00           O  
ATOM   2204  CB  VAL A 209      36.870  42.680  42.210  1.00  0.00           C  
ATOM   2205  CG1 VAL A 209      37.880  42.600  43.360  1.00  0.00           C  
ATOM   2206  CG2 VAL A 209      35.830  41.560  42.240  1.00  0.00           C  
ATOM   2207  H   VAL A 209      35.710  43.680  39.980  1.00  0.00           H  
ATOM   2208  N   VAL A 210      37.380  46.170  42.930  1.00  0.00           N  
ATOM   2209  CA  VAL A 210      38.530  47.110  43.120  1.00  0.00           C  
ATOM   2210  C   VAL A 210      39.840  46.500  43.640  1.00  0.00           C  
ATOM   2211  O   VAL A 210      40.070  46.350  44.880  1.00  0.00           O  
ATOM   2212  CB  VAL A 210      38.020  48.360  43.870  1.00  0.00           C  
ATOM   2213  CG1 VAL A 210      39.140  49.400  44.060  1.00  0.00           C  
ATOM   2214  CG2 VAL A 210      37.000  49.160  43.110  1.00  0.00           C  
ATOM   2215  H   VAL A 210      36.660  46.120  43.620  1.00  0.00           H  
ATOM   2216  N   VAL A 211      40.790  46.380  42.750  1.00  0.00           N  
ATOM   2217  CA  VAL A 211      42.050  45.660  43.030  1.00  0.00           C  
ATOM   2218  C   VAL A 211      43.140  46.690  42.950  1.00  0.00           C  
ATOM   2219  O   VAL A 211      43.330  47.220  41.860  1.00  0.00           O  
ATOM   2220  CB  VAL A 211      42.320  44.540  42.020  1.00  0.00           C  
ATOM   2221  CG1 VAL A 211      43.350  43.500  42.440  1.00  0.00           C  
ATOM   2222  CG2 VAL A 211      41.040  43.720  41.700  1.00  0.00           C  
ATOM   2223  H   VAL A 211      40.830  46.780  41.840  1.00  0.00           H  
ATOM   2224  N   HIS A 212      43.720  47.120  44.060  1.00  0.00           N  
ATOM   2225  CA  HIS A 212      44.760  48.090  43.980  1.00  0.00           C  
ATOM   2226  C   HIS A 212      46.140  47.760  44.450  1.00  0.00           C  
ATOM   2227  O   HIS A 212      46.340  47.030  45.380  1.00  0.00           O  
ATOM   2228  CB  HIS A 212      44.350  49.410  44.610  1.00  0.00           C  
ATOM   2229  CG  HIS A 212      44.290  49.390  46.100  1.00  0.00           C  
ATOM   2230  CD2 HIS A 212      43.280  49.080  46.830  1.00  0.00           C  
ATOM   2231  ND1 HIS A 212      45.100  50.120  46.840  1.00  0.00           N  
ATOM   2232  CE1 HIS A 212      44.560  50.320  48.030  1.00  0.00           C  
ATOM   2233  NE2 HIS A 212      43.380  49.730  48.000  1.00  0.00           N  
ATOM   2234  H   HIS A 212      43.710  46.600  44.910  1.00  0.00           H  
ATOM   2235  HD2 HIS A 212      42.440  48.410  46.630  1.00  0.00           H  
ATOM   2236  HE1 HIS A 212      45.120  50.570  48.930  1.00  0.00           H  
ATOM   2237  HE2 HIS A 212      42.630  49.770  48.660  1.00  0.00           H  
ATOM   2238  N   SER A 213      47.060  48.420  43.860  1.00  0.00           N  
ATOM   2239  CA  SER A 213      48.490  48.160  44.080  1.00  0.00           C  
ATOM   2240  C   SER A 213      49.280  49.450  44.020  1.00  0.00           C  
ATOM   2241  O   SER A 213      48.650  50.510  43.900  1.00  0.00           O  
ATOM   2242  CB  SER A 213      49.070  47.080  43.130  1.00  0.00           C  
ATOM   2243  OG  SER A 213      49.170  47.610  41.810  1.00  0.00           O  
ATOM   2244  H   SER A 213      46.910  49.290  43.380  1.00  0.00           H  
ATOM   2245  HG  SER A 213      50.160  47.580  41.700  1.00  0.00           H  
ATOM   2246  N   SER A 214      50.590  49.380  43.990  1.00  0.00           N  
ATOM   2247  CA  SER A 214      51.440  50.530  44.280  1.00  0.00           C  
ATOM   2248  C   SER A 214      51.460  51.450  43.110  1.00  0.00           C  
ATOM   2249  O   SER A 214      51.570  52.690  43.320  1.00  0.00           O  
ATOM   2250  CB  SER A 214      52.930  50.290  44.650  1.00  0.00           C  
ATOM   2251  OG  SER A 214      53.280  48.920  44.700  1.00  0.00           O  
ATOM   2252  H   SER A 214      51.130  48.620  43.650  1.00  0.00           H  
ATOM   2253  HG  SER A 214      53.090  48.510  43.810  1.00  0.00           H  
ATOM   2254  N   ALA A 215      51.290  50.960  41.900  1.00  0.00           N  
ATOM   2255  CA  ALA A 215      51.060  51.830  40.770  1.00  0.00           C  
ATOM   2256  C   ALA A 215      49.820  51.420  39.880  1.00  0.00           C  
ATOM   2257  O   ALA A 215      49.450  52.230  39.000  1.00  0.00           O  
ATOM   2258  CB  ALA A 215      52.290  52.110  39.880  1.00  0.00           C  
ATOM   2259  H   ALA A 215      51.720  50.070  41.700  1.00  0.00           H  
ATOM   2260  N   GLY A 216      49.140  50.310  40.260  1.00  0.00           N  
ATOM   2261  CA  GLY A 216      48.090  49.670  39.440  1.00  0.00           C  
ATOM   2262  C   GLY A 216      48.610  48.790  38.310  1.00  0.00           C  
ATOM   2263  O   GLY A 216      47.710  48.360  37.530  1.00  0.00           O  
ATOM   2264  H   GLY A 216      49.380  49.820  41.100  1.00  0.00           H  
ATOM   2265  N   ILE A 217      49.950  48.470  38.260  1.00  0.00           N  
ATOM   2266  CA  ILE A 217      50.390  47.600  37.130  1.00  0.00           C  
ATOM   2267  C   ILE A 217      50.980  46.250  37.550  1.00  0.00           C  
ATOM   2268  O   ILE A 217      51.020  45.360  36.700  1.00  0.00           O  
ATOM   2269  CB  ILE A 217      51.540  48.230  36.300  1.00  0.00           C  
ATOM   2270  CG1 ILE A 217      52.740  48.630  37.180  1.00  0.00           C  
ATOM   2271  CG2 ILE A 217      50.890  49.450  35.630  1.00  0.00           C  
ATOM   2272  CD  ILE A 217      53.940  48.850  36.380  1.00  0.00           C  
ATOM   2273  H   ILE A 217      50.550  48.620  39.050  1.00  0.00           H  
ATOM   2274  N   GLY A 218      51.410  46.100  38.820  1.00  0.00           N  
ATOM   2275  CA  GLY A 218      52.120  44.840  39.160  1.00  0.00           C  
ATOM   2276  C   GLY A 218      51.380  43.840  40.030  1.00  0.00           C  
ATOM   2277  O   GLY A 218      51.030  42.750  39.570  1.00  0.00           O  
ATOM   2278  H   GLY A 218      51.390  46.780  39.560  1.00  0.00           H  
ATOM   2279  N   ARG A 219      51.270  44.200  41.330  1.00  0.00           N  
ATOM   2280  CA  ARG A 219      50.570  43.370  42.360  1.00  0.00           C  
ATOM   2281  C   ARG A 219      49.120  43.150  41.960  1.00  0.00           C  
ATOM   2282  O   ARG A 219      48.610  42.040  42.160  1.00  0.00           O  
ATOM   2283  CB  ARG A 219      50.510  43.990  43.760  1.00  0.00           C  
ATOM   2284  CG  ARG A 219      51.930  44.450  44.120  1.00  0.00           C  
ATOM   2285  CD  ARG A 219      51.890  45.100  45.490  1.00  0.00           C  
ATOM   2286  NE  ARG A 219      53.200  45.740  45.900  1.00  0.00           N  
ATOM   2287  CZ  ARG A 219      53.570  46.000  47.160  1.00  0.00           C  
ATOM   2288  NH1 ARG A 219      52.970  45.490  48.230  1.00  0.00           N1+
ATOM   2289  NH2 ARG A 219      54.510  46.920  47.380  1.00  0.00           N  
ATOM   2290  H   ARG A 219      51.760  45.020  41.630  1.00  0.00           H  
ATOM   2291  HE  ARG A 219      53.900  45.920  45.210  1.00  0.00           H  
ATOM   2292 1HH1 ARG A 219      52.260  44.800  48.110  1.00  0.00           H  
ATOM   2293 2HH1 ARG A 219      53.230  45.760  49.150  1.00  0.00           H  
ATOM   2294 1HH2 ARG A 219      54.880  47.460  46.620  1.00  0.00           H  
ATOM   2295 2HH2 ARG A 219      54.850  47.030  48.310  1.00  0.00           H  
ATOM   2296  N   THR A 220      48.560  44.110  41.150  1.00  0.00           N  
ATOM   2297  CA  THR A 220      47.290  44.000  40.490  1.00  0.00           C  
ATOM   2298  C   THR A 220      47.250  42.820  39.530  1.00  0.00           C  
ATOM   2299  O   THR A 220      46.390  41.900  39.600  1.00  0.00           O  
ATOM   2300  CB  THR A 220      46.920  45.260  39.680  1.00  0.00           C  
ATOM   2301  CG2 THR A 220      46.360  46.500  40.550  1.00  0.00           C  
ATOM   2302  OG1 THR A 220      47.930  45.540  38.800  1.00  0.00           O  
ATOM   2303  H   THR A 220      48.980  45.020  41.130  1.00  0.00           H  
ATOM   2304  HG1 THR A 220      48.070  46.530  38.750  1.00  0.00           H  
ATOM   2305  N   GLY A 221      48.310  42.760  38.720  1.00  0.00           N  
ATOM   2306  CA  GLY A 221      48.610  41.700  37.740  1.00  0.00           C  
ATOM   2307  C   GLY A 221      48.670  40.270  38.280  1.00  0.00           C  
ATOM   2308  O   GLY A 221      48.260  39.370  37.560  1.00  0.00           O  
ATOM   2309  H   GLY A 221      48.830  43.610  38.660  1.00  0.00           H  
ATOM   2310  N   THR A 222      49.160  40.180  39.510  1.00  0.00           N  
ATOM   2311  CA  THR A 222      49.250  38.880  40.160  1.00  0.00           C  
ATOM   2312  C   THR A 222      47.920  38.190  40.440  1.00  0.00           C  
ATOM   2313  O   THR A 222      47.760  37.090  39.950  1.00  0.00           O  
ATOM   2314  CB  THR A 222      50.010  39.070  41.480  1.00  0.00           C  
ATOM   2315  CG2 THR A 222      50.350  37.730  42.200  1.00  0.00           C  
ATOM   2316  OG1 THR A 222      51.270  39.660  41.180  1.00  0.00           O  
ATOM   2317  H   THR A 222      49.650  40.940  39.940  1.00  0.00           H  
ATOM   2318  HG1 THR A 222      51.420  39.420  40.220  1.00  0.00           H  
ATOM   2319  N   PHE A 223      47.060  38.900  41.140  1.00  0.00           N  
ATOM   2320  CA  PHE A 223      45.640  38.430  41.270  1.00  0.00           C  
ATOM   2321  C   PHE A 223      44.910  38.180  39.960  1.00  0.00           C  
ATOM   2322  O   PHE A 223      44.470  37.040  39.730  1.00  0.00           O  
ATOM   2323  CB  PHE A 223      44.860  39.410  42.180  1.00  0.00           C  
ATOM   2324  CG  PHE A 223      45.470  39.640  43.550  1.00  0.00           C  
ATOM   2325  CD1 PHE A 223      46.480  40.610  43.620  1.00  0.00           C  
ATOM   2326  CD2 PHE A 223      45.360  38.710  44.580  1.00  0.00           C  
ATOM   2327  CE1 PHE A 223      47.410  40.600  44.630  1.00  0.00           C  
ATOM   2328  CE2 PHE A 223      46.260  38.750  45.660  1.00  0.00           C  
ATOM   2329  CZ  PHE A 223      47.280  39.720  45.660  1.00  0.00           C  
ATOM   2330  H   PHE A 223      47.240  39.860  41.340  1.00  0.00           H  
ATOM   2331  HD1 PHE A 223      46.390  41.540  43.050  1.00  0.00           H  
ATOM   2332  HD2 PHE A 223      44.540  37.990  44.570  1.00  0.00           H  
ATOM   2333  HE1 PHE A 223      48.250  41.280  44.470  1.00  0.00           H  
ATOM   2334  HE2 PHE A 223      46.350  37.850  46.280  1.00  0.00           H  
ATOM   2335  HZ  PHE A 223      47.940  39.790  46.530  1.00  0.00           H  
ATOM   2336  N   ILE A 224      44.930  39.200  39.050  1.00  0.00           N  
ATOM   2337  CA  ILE A 224      44.270  39.130  37.770  1.00  0.00           C  
ATOM   2338  C   ILE A 224      44.700  37.860  36.970  1.00  0.00           C  
ATOM   2339  O   ILE A 224      44.000  36.870  36.960  1.00  0.00           O  
ATOM   2340  CB  ILE A 224      44.470  40.390  36.950  1.00  0.00           C  
ATOM   2341  CG1 ILE A 224      43.510  41.340  37.630  1.00  0.00           C  
ATOM   2342  CG2 ILE A 224      44.150  40.360  35.430  1.00  0.00           C  
ATOM   2343  CD  ILE A 224      44.010  42.760  37.360  1.00  0.00           C  
ATOM   2344  H   ILE A 224      45.400  40.060  39.270  1.00  0.00           H  
ATOM   2345  N   VAL A 225      46.010  37.600  36.690  1.00  0.00           N  
ATOM   2346  CA  VAL A 225      46.560  36.530  35.800  1.00  0.00           C  
ATOM   2347  C   VAL A 225      46.360  35.100  36.390  1.00  0.00           C  
ATOM   2348  O   VAL A 225      45.950  34.210  35.650  1.00  0.00           O  
ATOM   2349  CB  VAL A 225      48.010  36.830  35.280  1.00  0.00           C  
ATOM   2350  CG1 VAL A 225      48.330  35.780  34.200  1.00  0.00           C  
ATOM   2351  CG2 VAL A 225      48.030  38.120  34.560  1.00  0.00           C  
ATOM   2352  H   VAL A 225      46.690  38.220  37.090  1.00  0.00           H  
ATOM   2353  N   ILE A 226      46.630  34.900  37.710  1.00  0.00           N  
ATOM   2354  CA  ILE A 226      46.430  33.540  38.310  1.00  0.00           C  
ATOM   2355  C   ILE A 226      44.930  33.380  38.250  1.00  0.00           C  
ATOM   2356  O   ILE A 226      44.610  32.320  37.740  1.00  0.00           O  
ATOM   2357  CB  ILE A 226      47.040  33.620  39.770  1.00  0.00           C  
ATOM   2358  CG1 ILE A 226      48.580  33.750  39.660  1.00  0.00           C  
ATOM   2359  CG2 ILE A 226      46.580  32.530  40.670  1.00  0.00           C  
ATOM   2360  CD  ILE A 226      49.200  34.070  40.970  1.00  0.00           C  
ATOM   2361  H   ILE A 226      47.070  35.590  38.270  1.00  0.00           H  
ATOM   2362  N   ASP A 227      44.080  34.260  38.720  1.00  0.00           N  
ATOM   2363  CA  ASP A 227      42.620  34.000  38.750  1.00  0.00           C  
ATOM   2364  C   ASP A 227      41.920  33.630  37.420  1.00  0.00           C  
ATOM   2365  O   ASP A 227      41.190  32.620  37.300  1.00  0.00           O  
ATOM   2366  CB  ASP A 227      41.890  35.130  39.510  1.00  0.00           C  
ATOM   2367  CG  ASP A 227      40.350  35.130  39.540  1.00  0.00           C  
ATOM   2368  OD1 ASP A 227      39.680  34.580  40.440  1.00  0.00           O  
ATOM   2369  OD2 ASP A 227      39.820  35.590  38.520  1.00  0.00           O1-
ATOM   2370  H   ASP A 227      44.400  35.160  39.020  1.00  0.00           H  
ATOM   2371  N   ILE A 228      42.510  34.110  36.330  1.00  0.00           N  
ATOM   2372  CA  ILE A 228      42.150  33.730  34.910  1.00  0.00           C  
ATOM   2373  C   ILE A 228      42.580  32.310  34.580  1.00  0.00           C  
ATOM   2374  O   ILE A 228      41.770  31.410  34.280  1.00  0.00           O  
ATOM   2375  CB  ILE A 228      42.700  34.710  33.930  1.00  0.00           C  
ATOM   2376  CG1 ILE A 228      42.100  36.150  34.150  1.00  0.00           C  
ATOM   2377  CG2 ILE A 228      42.320  34.340  32.540  1.00  0.00           C  
ATOM   2378  CD  ILE A 228      43.010  37.240  33.710  1.00  0.00           C  
ATOM   2379  H   ILE A 228      43.120  34.900  36.340  1.00  0.00           H  
ATOM   2380  N   LEU A 229      43.790  31.990  34.960  1.00  0.00           N  
ATOM   2381  CA  LEU A 229      44.320  30.660  34.650  1.00  0.00           C  
ATOM   2382  C   LEU A 229      43.800  29.510  35.500  1.00  0.00           C  
ATOM   2383  O   LEU A 229      43.520  28.480  34.980  1.00  0.00           O  
ATOM   2384  CB  LEU A 229      45.880  30.690  34.740  1.00  0.00           C  
ATOM   2385  CG  LEU A 229      46.360  31.490  33.490  1.00  0.00           C  
ATOM   2386  CD1 LEU A 229      47.750  32.010  33.500  1.00  0.00           C  
ATOM   2387  CD2 LEU A 229      46.280  30.630  32.230  1.00  0.00           C  
ATOM   2388  H   LEU A 229      44.280  32.530  35.640  1.00  0.00           H  
ATOM   2389  N   ILE A 230      43.590  29.830  36.760  1.00  0.00           N  
ATOM   2390  CA  ILE A 230      43.040  28.840  37.700  1.00  0.00           C  
ATOM   2391  C   ILE A 230      41.520  28.640  37.460  1.00  0.00           C  
ATOM   2392  O   ILE A 230      40.910  27.640  37.750  1.00  0.00           O  
ATOM   2393  CB  ILE A 230      43.430  29.210  39.160  1.00  0.00           C  
ATOM   2394  CG1 ILE A 230      42.500  30.280  39.820  1.00  0.00           C  
ATOM   2395  CG2 ILE A 230      44.880  29.480  39.190  1.00  0.00           C  
ATOM   2396  CD  ILE A 230      42.380  30.400  41.290  1.00  0.00           C  
ATOM   2397  H   ILE A 230      43.890  30.690  37.190  1.00  0.00           H  
ATOM   2398  N   ASP A 231      40.900  29.540  36.750  1.00  0.00           N  
ATOM   2399  CA  ASP A 231      39.520  29.420  36.250  1.00  0.00           C  
ATOM   2400  C   ASP A 231      39.280  28.520  35.030  1.00  0.00           C  
ATOM   2401  O   ASP A 231      38.680  27.480  35.260  1.00  0.00           O  
ATOM   2402  CB  ASP A 231      38.790  30.830  36.110  1.00  0.00           C  
ATOM   2403  CG  ASP A 231      37.370  30.850  35.550  1.00  0.00           C  
ATOM   2404  OD1 ASP A 231      36.470  31.190  36.350  1.00  0.00           O  
ATOM   2405  OD2 ASP A 231      37.250  30.660  34.260  1.00  0.00           O1-
ATOM   2406  H   ASP A 231      41.290  30.450  36.570  1.00  0.00           H  
ATOM   2407  N   ILE A 232      40.240  28.500  34.120  1.00  0.00           N  
ATOM   2408  CA  ILE A 232      40.370  27.350  33.150  1.00  0.00           C  
ATOM   2409  C   ILE A 232      40.860  25.890  33.560  1.00  0.00           C  
ATOM   2410  O   ILE A 232      40.190  24.920  33.150  1.00  0.00           O  
ATOM   2411  CB  ILE A 232      41.210  27.830  31.900  1.00  0.00           C  
ATOM   2412  CG1 ILE A 232      40.770  27.180  30.510  1.00  0.00           C  
ATOM   2413  CG2 ILE A 232      42.680  28.010  32.130  1.00  0.00           C  
ATOM   2414  CD  ILE A 232      39.290  27.300  30.120  1.00  0.00           C  
ATOM   2415  H   ILE A 232      41.060  29.070  34.150  1.00  0.00           H  
ATOM   2416  N   ILE A 233      41.590  25.910  34.710  1.00  0.00           N  
ATOM   2417  CA  ILE A 233      41.660  24.660  35.540  1.00  0.00           C  
ATOM   2418  C   ILE A 233      40.320  24.140  36.170  1.00  0.00           C  
ATOM   2419  O   ILE A 233      39.760  23.070  35.890  1.00  0.00           O  
ATOM   2420  CB  ILE A 233      42.660  24.750  36.660  1.00  0.00           C  
ATOM   2421  CG1 ILE A 233      43.990  25.320  36.150  1.00  0.00           C  
ATOM   2422  CG2 ILE A 233      42.840  23.290  37.150  1.00  0.00           C  
ATOM   2423  CD  ILE A 233      45.000  25.530  37.170  1.00  0.00           C  
ATOM   2424  H   ILE A 233      42.300  26.590  34.850  1.00  0.00           H  
ATOM   2425  N   ARG A 234      39.690  25.020  36.950  1.00  0.00           N  
ATOM   2426  CA  ARG A 234      38.500  24.600  37.720  1.00  0.00           C  
ATOM   2427  C   ARG A 234      37.300  24.160  36.800  1.00  0.00           C  
ATOM   2428  O   ARG A 234      36.820  23.070  36.940  1.00  0.00           O  
ATOM   2429  CB  ARG A 234      37.880  25.630  38.630  1.00  0.00           C  
ATOM   2430  CG  ARG A 234      38.920  26.060  39.680  1.00  0.00           C  
ATOM   2431  CD  ARG A 234      38.440  26.660  41.000  1.00  0.00           C  
ATOM   2432  NE  ARG A 234      37.740  27.930  40.940  1.00  0.00           N  
ATOM   2433  CZ  ARG A 234      38.190  29.120  41.420  1.00  0.00           C  
ATOM   2434  NH1 ARG A 234      39.390  29.260  42.040  1.00  0.00           N1+
ATOM   2435  NH2 ARG A 234      37.620  30.260  41.030  1.00  0.00           N  
ATOM   2436  H   ARG A 234      40.200  25.840  37.200  1.00  0.00           H  
ATOM   2437  HE  ARG A 234      36.760  27.910  40.700  1.00  0.00           H  
ATOM   2438 1HH1 ARG A 234      39.940  28.450  42.270  1.00  0.00           H  
ATOM   2439 2HH1 ARG A 234      39.760  30.170  42.220  1.00  0.00           H  
ATOM   2440 1HH2 ARG A 234      36.940  30.290  40.300  1.00  0.00           H  
ATOM   2441 2HH2 ARG A 234      37.840  31.080  41.550  1.00  0.00           H  
ATOM   2442  N   GLU A 235      37.100  24.950  35.720  1.00  0.00           N  
ATOM   2443  CA  GLU A 235      36.030  24.640  34.720  1.00  0.00           C  
ATOM   2444  C   GLU A 235      36.190  23.410  33.850  1.00  0.00           C  
ATOM   2445  O   GLU A 235      35.310  22.550  33.610  1.00  0.00           O  
ATOM   2446  CB  GLU A 235      35.860  25.810  33.760  1.00  0.00           C  
ATOM   2447  CG  GLU A 235      35.360  27.030  34.490  1.00  0.00           C  
ATOM   2448  CD  GLU A 235      33.860  26.980  34.870  1.00  0.00           C  
ATOM   2449  OE1 GLU A 235      33.580  27.540  35.910  1.00  0.00           O  
ATOM   2450  OE2 GLU A 235      32.970  26.510  34.110  1.00  0.00           O1-
ATOM   2451  H   GLU A 235      37.620  25.780  35.560  1.00  0.00           H  
ATOM   2452  N   LYS A 236      37.380  23.150  33.360  1.00  0.00           N  
ATOM   2453  CA  LYS A 236      37.700  22.160  32.310  1.00  0.00           C  
ATOM   2454  C   LYS A 236      38.800  21.100  32.740  1.00  0.00           C  
ATOM   2455  O   LYS A 236      39.330  20.300  31.930  1.00  0.00           O  
ATOM   2456  CB  LYS A 236      38.220  22.760  30.920  1.00  0.00           C  
ATOM   2457  CG  LYS A 236      37.230  23.580  30.080  1.00  0.00           C  
ATOM   2458  CD  LYS A 236      37.950  23.580  28.730  1.00  0.00           C  
ATOM   2459  CE  LYS A 236      37.080  23.850  27.470  1.00  0.00           C  
ATOM   2460  NZ  LYS A 236      36.410  25.170  27.630  1.00  0.00           N1+
ATOM   2461  H   LYS A 236      38.130  23.800  33.500  1.00  0.00           H  
ATOM   2462  HZ1 LYS A 236      37.030  25.950  27.690  1.00  0.00           H  
ATOM   2463  HZ2 LYS A 236      35.690  25.260  26.940  1.00  0.00           H  
ATOM   2464  HZ3 LYS A 236      35.970  25.170  28.530  1.00  0.00           H  
ATOM   2465  N   GLY A 237      39.060  21.050  34.050  1.00  0.00           N  
ATOM   2466  CA  GLY A 237      39.990  19.980  34.600  1.00  0.00           C  
ATOM   2467  C   GLY A 237      41.480  20.150  34.140  1.00  0.00           C  
ATOM   2468  O   GLY A 237      41.880  21.190  33.560  1.00  0.00           O  
ATOM   2469  H   GLY A 237      38.980  21.860  34.630  1.00  0.00           H  
ATOM   2470  N   VAL A 238      42.340  19.200  34.560  1.00  0.00           N  
ATOM   2471  CA  VAL A 238      43.840  19.270  34.320  1.00  0.00           C  
ATOM   2472  C   VAL A 238      44.350  19.390  32.850  1.00  0.00           C  
ATOM   2473  O   VAL A 238      45.480  19.750  32.550  1.00  0.00           O  
ATOM   2474  CB  VAL A 238      44.670  18.280  35.130  1.00  0.00           C  
ATOM   2475  CG1 VAL A 238      44.280  18.370  36.580  1.00  0.00           C  
ATOM   2476  CG2 VAL A 238      44.620  16.780  34.660  1.00  0.00           C  
ATOM   2477  H   VAL A 238      42.090  18.400  35.110  1.00  0.00           H  
ATOM   2478  N   ASP A 239      43.450  18.960  32.040  1.00  0.00           N  
ATOM   2479  CA  ASP A 239      43.690  18.940  30.580  1.00  0.00           C  
ATOM   2480  C   ASP A 239      43.610  20.330  29.930  1.00  0.00           C  
ATOM   2481  O   ASP A 239      43.810  20.490  28.690  1.00  0.00           O  
ATOM   2482  CB  ASP A 239      42.580  18.100  29.990  1.00  0.00           C  
ATOM   2483  CG  ASP A 239      42.610  16.630  30.560  1.00  0.00           C  
ATOM   2484  OD1 ASP A 239      42.350  16.270  31.730  1.00  0.00           O  
ATOM   2485  OD2 ASP A 239      42.810  15.740  29.730  1.00  0.00           O1-
ATOM   2486  H   ASP A 239      42.740  18.320  32.360  1.00  0.00           H  
ATOM   2487  N   CYS A 240      43.090  21.330  30.670  1.00  0.00           N  
ATOM   2488  CA  CYS A 240      42.980  22.750  30.260  1.00  0.00           C  
ATOM   2489  C   CYS A 240      44.270  23.240  29.510  1.00  0.00           C  
ATOM   2490  O   CYS A 240      45.390  23.100  29.960  1.00  0.00           O  
ATOM   2491  CB  CYS A 240      42.870  23.540  31.580  1.00  0.00           C  
ATOM   2492  SG  CYS A 240      44.190  23.090  32.670  1.00  0.00           S  
ATOM   2493  H   CYS A 240      42.830  21.040  31.590  1.00  0.00           H  
ATOM   2494  HG  CYS A 240      43.560  22.200  33.440  1.00  0.00           H  
ATOM   2495  N   ASP A 241      44.020  24.010  28.430  1.00  0.00           N  
ATOM   2496  CA  ASP A 241      45.020  24.760  27.630  1.00  0.00           C  
ATOM   2497  C   ASP A 241      45.580  26.060  28.130  1.00  0.00           C  
ATOM   2498  O   ASP A 241      45.390  27.130  27.550  1.00  0.00           O  
ATOM   2499  CB  ASP A 241      44.650  24.900  26.120  1.00  0.00           C  
ATOM   2500  CG  ASP A 241      44.650  23.620  25.250  1.00  0.00           C  
ATOM   2501  OD1 ASP A 241      43.610  23.030  24.940  1.00  0.00           O  
ATOM   2502  OD2 ASP A 241      45.780  23.270  24.860  1.00  0.00           O1-
ATOM   2503  H   ASP A 241      43.090  24.070  28.070  1.00  0.00           H  
ATOM   2504  N   ILE A 242      46.180  25.930  29.290  1.00  0.00           N  
ATOM   2505  CA  ILE A 242      47.080  27.010  29.860  1.00  0.00           C  
ATOM   2506  C   ILE A 242      48.150  27.540  28.890  1.00  0.00           C  
ATOM   2507  O   ILE A 242      49.100  26.850  28.520  1.00  0.00           O  
ATOM   2508  CB  ILE A 242      47.830  26.460  31.140  1.00  0.00           C  
ATOM   2509  CG1 ILE A 242      46.990  25.700  32.140  1.00  0.00           C  
ATOM   2510  CG2 ILE A 242      48.800  27.380  31.830  1.00  0.00           C  
ATOM   2511  CD  ILE A 242      45.920  26.570  32.690  1.00  0.00           C  
ATOM   2512  H   ILE A 242      46.120  25.070  29.810  1.00  0.00           H  
ATOM   2513  N   ASP A 243      47.870  28.780  28.380  1.00  0.00           N  
ATOM   2514  CA  ASP A 243      48.790  29.500  27.450  1.00  0.00           C  
ATOM   2515  C   ASP A 243      49.100  30.880  28.080  1.00  0.00           C  
ATOM   2516  O   ASP A 243      48.470  31.870  27.760  1.00  0.00           O  
ATOM   2517  CB  ASP A 243      48.290  29.500  26.030  1.00  0.00           C  
ATOM   2518  CG  ASP A 243      49.260  30.110  25.050  1.00  0.00           C  
ATOM   2519  OD1 ASP A 243      50.060  31.080  25.370  1.00  0.00           O  
ATOM   2520  OD2 ASP A 243      49.200  29.830  23.870  1.00  0.00           O1-
ATOM   2521  H   ASP A 243      46.990  29.260  28.440  1.00  0.00           H  
ATOM   2522  N   VAL A 244      49.900  30.850  29.080  1.00  0.00           N  
ATOM   2523  CA  VAL A 244      50.170  32.010  29.950  1.00  0.00           C  
ATOM   2524  C   VAL A 244      50.590  33.240  29.170  1.00  0.00           C  
ATOM   2525  O   VAL A 244      49.920  34.190  29.410  1.00  0.00           O  
ATOM   2526  CB  VAL A 244      51.060  31.660  31.210  1.00  0.00           C  
ATOM   2527  CG1 VAL A 244      51.450  32.840  32.130  1.00  0.00           C  
ATOM   2528  CG2 VAL A 244      50.670  30.370  32.040  1.00  0.00           C  
ATOM   2529  H   VAL A 244      50.630  30.170  29.070  1.00  0.00           H  
ATOM   2530  N   PRO A 245      51.440  33.170  28.130  1.00  0.00           N  
ATOM   2531  CA  PRO A 245      51.820  34.350  27.350  1.00  0.00           C  
ATOM   2532  C   PRO A 245      50.580  34.920  26.580  1.00  0.00           C  
ATOM   2533  O   PRO A 245      50.310  36.130  26.720  1.00  0.00           O  
ATOM   2534  CB  PRO A 245      52.980  33.860  26.440  1.00  0.00           C  
ATOM   2535  CG  PRO A 245      53.670  32.840  27.370  1.00  0.00           C  
ATOM   2536  CD  PRO A 245      52.430  32.100  27.890  1.00  0.00           C  
ATOM   2537  N   LYS A 246      49.720  34.120  25.920  1.00  0.00           N  
ATOM   2538  CA  LYS A 246      48.540  34.660  25.190  1.00  0.00           C  
ATOM   2539  C   LYS A 246      47.690  35.330  26.220  1.00  0.00           C  
ATOM   2540  O   LYS A 246      47.280  36.500  26.030  1.00  0.00           O  
ATOM   2541  CB  LYS A 246      47.660  33.490  24.670  1.00  0.00           C  
ATOM   2542  CG  LYS A 246      46.820  33.790  23.410  1.00  0.00           C  
ATOM   2543  CD  LYS A 246      46.110  32.430  23.140  1.00  0.00           C  
ATOM   2544  CE  LYS A 246      46.960  31.470  22.370  1.00  0.00           C  
ATOM   2545  NZ  LYS A 246      46.520  30.090  22.370  1.00  0.00           N1+
ATOM   2546  H   LYS A 246      50.020  33.180  25.750  1.00  0.00           H  
ATOM   2547  HZ1 LYS A 246      46.820  29.640  21.530  1.00  0.00           H  
ATOM   2548  HZ2 LYS A 246      46.840  29.730  23.250  1.00  0.00           H  
ATOM   2549  HZ3 LYS A 246      45.520  30.060  22.370  1.00  0.00           H  
ATOM   2550  N   THR A 247      47.470  34.750  27.370  1.00  0.00           N  
ATOM   2551  CA  THR A 247      46.700  35.340  28.490  1.00  0.00           C  
ATOM   2552  C   THR A 247      47.220  36.670  29.100  1.00  0.00           C  
ATOM   2553  O   THR A 247      46.420  37.610  29.140  1.00  0.00           O  
ATOM   2554  CB  THR A 247      46.550  34.300  29.620  1.00  0.00           C  
ATOM   2555  CG2 THR A 247      46.080  34.900  30.970  1.00  0.00           C  
ATOM   2556  OG1 THR A 247      45.790  33.210  29.160  1.00  0.00           O  
ATOM   2557  H   THR A 247      47.730  33.790  27.460  1.00  0.00           H  
ATOM   2558  HG1 THR A 247      45.110  33.710  28.630  1.00  0.00           H  
ATOM   2559  N   ILE A 248      48.570  36.810  29.130  1.00  0.00           N  
ATOM   2560  CA  ILE A 248      49.180  38.090  29.480  1.00  0.00           C  
ATOM   2561  C   ILE A 248      49.160  39.270  28.500  1.00  0.00           C  
ATOM   2562  O   ILE A 248      48.800  40.380  28.870  1.00  0.00           O  
ATOM   2563  CB  ILE A 248      50.610  37.780  30.060  1.00  0.00           C  
ATOM   2564  CG1 ILE A 248      50.470  37.070  31.390  1.00  0.00           C  
ATOM   2565  CG2 ILE A 248      51.420  39.080  30.200  1.00  0.00           C  
ATOM   2566  CD  ILE A 248      51.780  36.500  31.980  1.00  0.00           C  
ATOM   2567  H   ILE A 248      49.250  36.100  28.940  1.00  0.00           H  
ATOM   2568  N   GLN A 249      49.210  38.880  27.190  1.00  0.00           N  
ATOM   2569  CA  GLN A 249      49.030  39.790  26.030  1.00  0.00           C  
ATOM   2570  C   GLN A 249      47.540  40.260  25.960  1.00  0.00           C  
ATOM   2571  O   GLN A 249      47.260  41.430  25.750  1.00  0.00           O  
ATOM   2572  CB  GLN A 249      49.400  39.040  24.770  1.00  0.00           C  
ATOM   2573  CG  GLN A 249      50.890  38.610  24.610  1.00  0.00           C  
ATOM   2574  CD  GLN A 249      51.210  37.840  23.320  1.00  0.00           C  
ATOM   2575  NE2 GLN A 249      52.490  37.850  22.810  1.00  0.00           N  
ATOM   2576  OE1 GLN A 249      50.340  37.260  22.650  1.00  0.00           O  
ATOM   2577  H   GLN A 249      49.360  37.930  26.910  1.00  0.00           H  
ATOM   2578 1HE2 GLN A 249      53.280  38.380  23.110  1.00  0.00           H  
ATOM   2579 2HE2 GLN A 249      52.610  37.200  22.060  1.00  0.00           H  
ATOM   2580  N   MET A 250      46.660  39.290  26.270  1.00  0.00           N  
ATOM   2581  CA  MET A 250      45.220  39.690  26.310  1.00  0.00           C  
ATOM   2582  C   MET A 250      44.720  40.600  27.490  1.00  0.00           C  
ATOM   2583  O   MET A 250      43.540  40.990  27.530  1.00  0.00           O  
ATOM   2584  CB  MET A 250      44.350  38.470  26.300  1.00  0.00           C  
ATOM   2585  CG  MET A 250      44.310  37.700  24.950  1.00  0.00           C  
ATOM   2586  SD  MET A 250      44.220  38.800  23.480  1.00  0.00           S  
ATOM   2587  CE  MET A 250      42.480  39.050  23.570  1.00  0.00           C  
ATOM   2588  H   MET A 250      46.820  38.300  26.360  1.00  0.00           H  
ATOM   2589  N   VAL A 251      45.440  40.630  28.560  1.00  0.00           N  
ATOM   2590  CA  VAL A 251      45.310  41.670  29.630  1.00  0.00           C  
ATOM   2591  C   VAL A 251      46.180  42.970  29.420  1.00  0.00           C  
ATOM   2592  O   VAL A 251      45.780  44.050  29.800  1.00  0.00           O  
ATOM   2593  CB  VAL A 251      45.370  41.200  31.090  1.00  0.00           C  
ATOM   2594  CG1 VAL A 251      44.250  40.230  31.430  1.00  0.00           C  
ATOM   2595  CG2 VAL A 251      46.730  40.760  31.700  1.00  0.00           C  
ATOM   2596  H   VAL A 251      45.900  39.770  28.770  1.00  0.00           H  
ATOM   2597  N   ARG A 252      47.370  42.840  28.820  1.00  0.00           N  
ATOM   2598  CA  ARG A 252      48.270  44.000  28.660  1.00  0.00           C  
ATOM   2599  C   ARG A 252      47.730  45.140  27.800  1.00  0.00           C  
ATOM   2600  O   ARG A 252      48.060  46.310  28.020  1.00  0.00           O  
ATOM   2601  CB  ARG A 252      49.630  43.590  28.080  1.00  0.00           C  
ATOM   2602  CG  ARG A 252      50.650  43.330  29.200  1.00  0.00           C  
ATOM   2603  CD  ARG A 252      51.770  42.680  28.500  1.00  0.00           C  
ATOM   2604  NE  ARG A 252      52.750  42.450  29.600  1.00  0.00           N  
ATOM   2605  CZ  ARG A 252      54.000  42.110  29.490  1.00  0.00           C  
ATOM   2606  NH1 ARG A 252      54.510  41.750  28.360  1.00  0.00           N1+
ATOM   2607  NH2 ARG A 252      54.820  42.110  30.510  1.00  0.00           N  
ATOM   2608  H   ARG A 252      47.730  41.920  28.680  1.00  0.00           H  
ATOM   2609  HE  ARG A 252      52.350  42.540  30.510  1.00  0.00           H  
ATOM   2610 1HH1 ARG A 252      53.890  41.660  27.570  1.00  0.00           H  
ATOM   2611 2HH1 ARG A 252      55.480  41.610  28.160  1.00  0.00           H  
ATOM   2612 1HH2 ARG A 252      54.480  42.480  31.370  1.00  0.00           H  
ATOM   2613 2HH2 ARG A 252      55.790  41.870  30.410  1.00  0.00           H  
ATOM   2614  N   SER A 253      47.070  44.730  26.700  1.00  0.00           N  
ATOM   2615  CA  SER A 253      46.310  45.620  25.770  1.00  0.00           C  
ATOM   2616  C   SER A 253      45.050  46.330  26.350  1.00  0.00           C  
ATOM   2617  O   SER A 253      44.860  47.540  26.050  1.00  0.00           O  
ATOM   2618  CB  SER A 253      45.720  44.820  24.580  1.00  0.00           C  
ATOM   2619  OG  SER A 253      45.080  43.760  25.270  1.00  0.00           O  
ATOM   2620  H   SER A 253      46.780  43.780  26.590  1.00  0.00           H  
ATOM   2621  HG  SER A 253      44.130  43.770  24.960  1.00  0.00           H  
ATOM   2622  N   GLN A 254      44.540  45.850  27.460  1.00  0.00           N  
ATOM   2623  CA  GLN A 254      43.650  46.590  28.410  1.00  0.00           C  
ATOM   2624  C   GLN A 254      44.420  47.430  29.420  1.00  0.00           C  
ATOM   2625  O   GLN A 254      44.120  48.600  29.600  1.00  0.00           O  
ATOM   2626  CB  GLN A 254      42.650  45.690  29.250  1.00  0.00           C  
ATOM   2627  CG  GLN A 254      41.900  44.750  28.360  1.00  0.00           C  
ATOM   2628  CD  GLN A 254      41.060  43.730  29.120  1.00  0.00           C  
ATOM   2629  NE2 GLN A 254      41.320  42.470  28.970  1.00  0.00           N  
ATOM   2630  OE1 GLN A 254      40.040  44.000  29.750  1.00  0.00           O  
ATOM   2631  H   GLN A 254      44.670  44.880  27.670  1.00  0.00           H  
ATOM   2632 1HE2 GLN A 254      42.110  42.170  28.440  1.00  0.00           H  
ATOM   2633 2HE2 GLN A 254      40.600  41.800  29.160  1.00  0.00           H  
ATOM   2634  N   ARG A 255      45.440  46.890  30.180  1.00  0.00           N  
ATOM   2635  CA  ARG A 255      46.400  47.690  30.950  1.00  0.00           C  
ATOM   2636  C   ARG A 255      47.770  47.130  31.000  1.00  0.00           C  
ATOM   2637  O   ARG A 255      47.910  45.940  31.120  1.00  0.00           O  
ATOM   2638  CB  ARG A 255      45.920  48.060  32.360  1.00  0.00           C  
ATOM   2639  CG  ARG A 255      46.690  49.260  32.930  1.00  0.00           C  
ATOM   2640  CD  ARG A 255      46.280  49.730  34.350  1.00  0.00           C  
ATOM   2641  NE  ARG A 255      47.290  50.730  34.800  1.00  0.00           N  
ATOM   2642  CZ  ARG A 255      47.250  51.660  35.740  1.00  0.00           C  
ATOM   2643  NH1 ARG A 255      46.160  51.890  36.490  1.00  0.00           N1+
ATOM   2644  NH2 ARG A 255      48.290  52.450  35.920  1.00  0.00           N  
ATOM   2645  H   ARG A 255      45.370  45.930  30.450  1.00  0.00           H  
ATOM   2646  HE  ARG A 255      48.140  50.750  34.270  1.00  0.00           H  
ATOM   2647 1HH1 ARG A 255      45.370  51.280  36.440  1.00  0.00           H  
ATOM   2648 2HH1 ARG A 255      46.200  52.650  37.150  1.00  0.00           H  
ATOM   2649 1HH2 ARG A 255      49.120  52.360  35.370  1.00  0.00           H  
ATOM   2650 2HH2 ARG A 255      48.300  53.240  36.530  1.00  0.00           H  
ATOM   2651  N   SER A 256      48.740  48.000  30.900  1.00  0.00           N  
ATOM   2652  CA  SER A 256      50.180  47.790  30.830  1.00  0.00           C  
ATOM   2653  C   SER A 256      50.870  47.260  32.080  1.00  0.00           C  
ATOM   2654  O   SER A 256      50.220  47.370  33.110  1.00  0.00           O  
ATOM   2655  CB  SER A 256      50.940  48.990  30.270  1.00  0.00           C  
ATOM   2656  OG  SER A 256      50.610  50.200  31.090  1.00  0.00           O  
ATOM   2657  H   SER A 256      48.550  48.970  30.740  1.00  0.00           H  
ATOM   2658  HG  SER A 256      51.400  50.250  31.700  1.00  0.00           H  
ATOM   2659  N   GLY A 257      52.170  46.950  31.970  1.00  0.00           N  
ATOM   2660  CA  GLY A 257      52.920  46.210  33.090  1.00  0.00           C  
ATOM   2661  C   GLY A 257      52.630  44.740  32.990  1.00  0.00           C  
ATOM   2662  O   GLY A 257      53.050  44.010  32.100  1.00  0.00           O  
ATOM   2663  H   GLY A 257      52.770  47.170  31.200  1.00  0.00           H  
ATOM   2664  N   MET A 258      51.980  44.200  34.010  1.00  0.00           N  
ATOM   2665  CA  MET A 258      51.470  42.750  34.050  1.00  0.00           C  
ATOM   2666  C   MET A 258      52.550  41.690  33.690  1.00  0.00           C  
ATOM   2667  O   MET A 258      52.730  41.310  32.550  1.00  0.00           O  
ATOM   2668  CB  MET A 258      50.120  42.630  33.370  1.00  0.00           C  
ATOM   2669  CG  MET A 258      49.090  43.630  33.970  1.00  0.00           C  
ATOM   2670  SD  MET A 258      47.540  42.690  34.280  1.00  0.00           S  
ATOM   2671  CE  MET A 258      46.520  44.100  34.640  1.00  0.00           C  
ATOM   2672  H   MET A 258      51.720  44.850  34.720  1.00  0.00           H  
ATOM   2673  N   VAL A 259      53.330  41.360  34.690  1.00  0.00           N  
ATOM   2674  CA  VAL A 259      54.690  40.790  34.770  1.00  0.00           C  
ATOM   2675  C   VAL A 259      55.740  41.790  34.390  1.00  0.00           C  
ATOM   2676  O   VAL A 259      55.760  42.210  33.190  1.00  0.00           O  
ATOM   2677  CB  VAL A 259      54.890  39.370  34.140  1.00  0.00           C  
ATOM   2678  CG1 VAL A 259      56.320  38.970  33.880  1.00  0.00           C  
ATOM   2679  CG2 VAL A 259      54.170  38.350  35.100  1.00  0.00           C  
ATOM   2680  H   VAL A 259      52.910  41.450  35.590  1.00  0.00           H  
ATOM   2681  N   GLN A 260      56.360  42.310  35.410  1.00  0.00           N  
ATOM   2682  CA  GLN A 260      57.610  43.030  35.280  1.00  0.00           C  
ATOM   2683  C   GLN A 260      58.930  42.390  35.640  1.00  0.00           C  
ATOM   2684  O   GLN A 260      60.050  42.800  35.200  1.00  0.00           O  
ATOM   2685  CB  GLN A 260      57.530  44.230  36.180  1.00  0.00           C  
ATOM   2686  CG  GLN A 260      56.420  45.170  35.640  1.00  0.00           C  
ATOM   2687  CD  GLN A 260      56.500  46.480  36.380  1.00  0.00           C  
ATOM   2688  NE2 GLN A 260      56.700  47.620  35.740  1.00  0.00           N  
ATOM   2689  OE1 GLN A 260      56.120  46.510  37.570  1.00  0.00           O  
ATOM   2690  H   GLN A 260      56.020  42.180  36.350  1.00  0.00           H  
ATOM   2691 1HE2 GLN A 260      56.780  47.740  34.750  1.00  0.00           H  
ATOM   2692 2HE2 GLN A 260      57.170  48.370  36.210  1.00  0.00           H  
ATOM   2693  N   THR A 261      58.920  41.260  36.340  1.00  0.00           N  
ATOM   2694  CA  THR A 261      60.150  40.480  36.630  1.00  0.00           C  
ATOM   2695  C   THR A 261      59.890  38.960  36.290  1.00  0.00           C  
ATOM   2696  O   THR A 261      58.790  38.480  36.020  1.00  0.00           O  
ATOM   2697  CB  THR A 261      60.550  40.500  38.090  1.00  0.00           C  
ATOM   2698  CG2 THR A 261      61.100  41.820  38.520  1.00  0.00           C  
ATOM   2699  OG1 THR A 261      59.550  40.040  39.020  1.00  0.00           O  
ATOM   2700  H   THR A 261      58.160  40.820  36.820  1.00  0.00           H  
ATOM   2701  HG1 THR A 261      59.610  40.530  39.880  1.00  0.00           H  
ATOM   2702  N   GLU A 262      61.040  38.300  36.250  1.00  0.00           N  
ATOM   2703  CA  GLU A 262      61.180  36.830  36.110  1.00  0.00           C  
ATOM   2704  C   GLU A 262      60.510  36.020  37.270  1.00  0.00           C  
ATOM   2705  O   GLU A 262      59.790  35.000  37.020  1.00  0.00           O  
ATOM   2706  CB  GLU A 262      62.670  36.360  35.940  1.00  0.00           C  
ATOM   2707  CG  GLU A 262      62.670  34.960  35.500  1.00  0.00           C  
ATOM   2708  CD  GLU A 262      64.090  34.380  35.610  1.00  0.00           C  
ATOM   2709  OE1 GLU A 262      64.250  33.110  35.780  1.00  0.00           O  
ATOM   2710  OE2 GLU A 262      65.090  35.150  35.590  1.00  0.00           O1-
ATOM   2711  H   GLU A 262      61.880  38.820  36.080  1.00  0.00           H  
ATOM   2712  N   ALA A 263      60.620  36.570  38.470  1.00  0.00           N  
ATOM   2713  CA  ALA A 263      59.930  35.970  39.650  1.00  0.00           C  
ATOM   2714  C   ALA A 263      58.380  36.030  39.620  1.00  0.00           C  
ATOM   2715  O   ALA A 263      57.710  35.020  39.760  1.00  0.00           O  
ATOM   2716  CB  ALA A 263      60.430  36.650  40.880  1.00  0.00           C  
ATOM   2717  H   ALA A 263      61.110  37.410  38.700  1.00  0.00           H  
ATOM   2718  N   GLN A 264      57.920  37.170  39.110  1.00  0.00           N  
ATOM   2719  CA  GLN A 264      56.470  37.310  38.890  1.00  0.00           C  
ATOM   2720  C   GLN A 264      55.940  36.370  37.800  1.00  0.00           C  
ATOM   2721  O   GLN A 264      54.720  36.100  37.790  1.00  0.00           O  
ATOM   2722  CB  GLN A 264      56.210  38.700  38.350  1.00  0.00           C  
ATOM   2723  CG  GLN A 264      56.350  39.720  39.480  1.00  0.00           C  
ATOM   2724  CD  GLN A 264      56.090  41.120  38.950  1.00  0.00           C  
ATOM   2725  NE2 GLN A 264      55.490  42.000  39.700  1.00  0.00           N  
ATOM   2726  OE1 GLN A 264      56.700  41.510  37.990  1.00  0.00           O  
ATOM   2727  H   GLN A 264      58.450  38.020  39.110  1.00  0.00           H  
ATOM   2728 1HE2 GLN A 264      55.080  41.660  40.540  1.00  0.00           H  
ATOM   2729 2HE2 GLN A 264      55.340  42.950  39.430  1.00  0.00           H  
ATOM   2730  N   TYR A 265      56.730  36.020  36.770  1.00  0.00           N  
ATOM   2731  CA  TYR A 265      56.370  35.010  35.750  1.00  0.00           C  
ATOM   2732  C   TYR A 265      56.500  33.530  36.200  1.00  0.00           C  
ATOM   2733  O   TYR A 265      55.490  32.810  36.310  1.00  0.00           O  
ATOM   2734  CB  TYR A 265      57.010  35.370  34.420  1.00  0.00           C  
ATOM   2735  CG  TYR A 265      56.540  34.610  33.190  1.00  0.00           C  
ATOM   2736  CD1 TYR A 265      55.390  34.970  32.540  1.00  0.00           C  
ATOM   2737  CD2 TYR A 265      57.300  33.620  32.580  1.00  0.00           C  
ATOM   2738  CE1 TYR A 265      55.030  34.370  31.340  1.00  0.00           C  
ATOM   2739  CE2 TYR A 265      56.960  33.000  31.380  1.00  0.00           C  
ATOM   2740  CZ  TYR A 265      55.770  33.350  30.830  1.00  0.00           C  
ATOM   2741  OH  TYR A 265      55.230  32.530  29.880  1.00  0.00           O  
ATOM   2742  H   TYR A 265      57.560  36.550  36.650  1.00  0.00           H  
ATOM   2743  HD1 TYR A 265      54.870  35.880  32.810  1.00  0.00           H  
ATOM   2744  HD2 TYR A 265      58.180  33.320  33.150  1.00  0.00           H  
ATOM   2745  HE1 TYR A 265      54.030  34.510  30.950  1.00  0.00           H  
ATOM   2746  HE2 TYR A 265      57.710  32.370  30.910  1.00  0.00           H  
ATOM   2747  HH  TYR A 265      56.020  32.060  29.490  1.00  0.00           H  
ATOM   2748  N   ARG A 266      57.700  33.210  36.750  1.00  0.00           N  
ATOM   2749  CA  ARG A 266      57.950  31.840  37.200  1.00  0.00           C  
ATOM   2750  C   ARG A 266      56.980  31.430  38.250  1.00  0.00           C  
ATOM   2751  O   ARG A 266      56.610  30.240  38.220  1.00  0.00           O  
ATOM   2752  CB  ARG A 266      59.370  31.550  37.840  1.00  0.00           C  
ATOM   2753  CG  ARG A 266      60.610  31.770  36.930  1.00  0.00           C  
ATOM   2754  CD  ARG A 266      61.850  31.530  37.820  1.00  0.00           C  
ATOM   2755  NE  ARG A 266      61.840  32.130  39.130  1.00  0.00           N  
ATOM   2756  CZ  ARG A 266      62.690  33.080  39.550  1.00  0.00           C  
ATOM   2757  NH1 ARG A 266      63.680  33.560  38.760  1.00  0.00           N1+
ATOM   2758  NH2 ARG A 266      62.420  33.790  40.690  1.00  0.00           N  
ATOM   2759  H   ARG A 266      58.440  33.880  36.700  1.00  0.00           H  
ATOM   2760  HE  ARG A 266      61.170  31.770  39.770  1.00  0.00           H  
ATOM   2761 1HH1 ARG A 266      63.820  33.250  37.820  1.00  0.00           H  
ATOM   2762 2HH1 ARG A 266      64.220  34.370  39.000  1.00  0.00           H  
ATOM   2763 1HH2 ARG A 266      61.600  33.770  41.260  1.00  0.00           H  
ATOM   2764 2HH2 ARG A 266      63.170  34.320  41.080  1.00  0.00           H  
ATOM   2765  N   PHE A 267      56.520  32.240  39.230  1.00  0.00           N  
ATOM   2766  CA  PHE A 267      55.470  32.010  40.280  1.00  0.00           C  
ATOM   2767  C   PHE A 267      54.140  31.540  39.780  1.00  0.00           C  
ATOM   2768  O   PHE A 267      53.630  30.580  40.300  1.00  0.00           O  
ATOM   2769  CB  PHE A 267      55.390  33.240  41.200  1.00  0.00           C  
ATOM   2770  CG  PHE A 267      54.520  32.950  42.510  1.00  0.00           C  
ATOM   2771  CD1 PHE A 267      55.250  32.390  43.520  1.00  0.00           C  
ATOM   2772  CD2 PHE A 267      53.240  33.480  42.790  1.00  0.00           C  
ATOM   2773  CE1 PHE A 267      54.770  32.530  44.840  1.00  0.00           C  
ATOM   2774  CE2 PHE A 267      52.710  33.440  44.070  1.00  0.00           C  
ATOM   2775  CZ  PHE A 267      53.500  33.040  45.130  1.00  0.00           C  
ATOM   2776  H   PHE A 267      56.890  33.170  39.250  1.00  0.00           H  
ATOM   2777  HD1 PHE A 267      56.290  32.100  43.450  1.00  0.00           H  
ATOM   2778  HD2 PHE A 267      52.530  33.730  42.000  1.00  0.00           H  
ATOM   2779  HE1 PHE A 267      55.400  32.210  45.670  1.00  0.00           H  
ATOM   2780  HE2 PHE A 267      51.780  33.950  44.330  1.00  0.00           H  
ATOM   2781  HZ  PHE A 267      53.250  33.260  46.160  1.00  0.00           H  
ATOM   2782  N   ILE A 268      53.610  32.100  38.630  1.00  0.00           N  
ATOM   2783  CA  ILE A 268      52.240  31.730  38.130  1.00  0.00           C  
ATOM   2784  C   ILE A 268      52.250  30.200  37.710  1.00  0.00           C  
ATOM   2785  O   ILE A 268      51.450  29.440  38.210  1.00  0.00           O  
ATOM   2786  CB  ILE A 268      51.880  32.620  36.970  1.00  0.00           C  
ATOM   2787  CG1 ILE A 268      51.920  34.120  37.240  1.00  0.00           C  
ATOM   2788  CG2 ILE A 268      50.690  32.070  36.220  1.00  0.00           C  
ATOM   2789  CD  ILE A 268      51.590  34.810  35.930  1.00  0.00           C  
ATOM   2790  H   ILE A 268      54.020  32.940  38.280  1.00  0.00           H  
ATOM   2791  N   TYR A 269      53.360  29.750  37.110  1.00  0.00           N  
ATOM   2792  CA  TYR A 269      53.570  28.340  36.680  1.00  0.00           C  
ATOM   2793  C   TYR A 269      53.430  27.450  37.900  1.00  0.00           C  
ATOM   2794  O   TYR A 269      52.520  26.650  37.970  1.00  0.00           O  
ATOM   2795  CB  TYR A 269      54.850  28.260  35.900  1.00  0.00           C  
ATOM   2796  CG  TYR A 269      54.610  28.700  34.500  1.00  0.00           C  
ATOM   2797  CD1 TYR A 269      54.050  27.920  33.530  1.00  0.00           C  
ATOM   2798  CD2 TYR A 269      54.850  30.000  34.180  1.00  0.00           C  
ATOM   2799  CE1 TYR A 269      53.870  28.380  32.230  1.00  0.00           C  
ATOM   2800  CE2 TYR A 269      54.600  30.470  32.890  1.00  0.00           C  
ATOM   2801  CZ  TYR A 269      54.140  29.660  31.900  1.00  0.00           C  
ATOM   2802  OH  TYR A 269      54.020  29.960  30.560  1.00  0.00           O  
ATOM   2803  H   TYR A 269      54.180  30.310  37.030  1.00  0.00           H  
ATOM   2804  HD1 TYR A 269      53.710  26.930  33.840  1.00  0.00           H  
ATOM   2805  HD2 TYR A 269      55.220  30.710  34.910  1.00  0.00           H  
ATOM   2806  HE1 TYR A 269      53.330  27.830  31.460  1.00  0.00           H  
ATOM   2807  HE2 TYR A 269      54.920  31.500  32.720  1.00  0.00           H  
ATOM   2808  HH  TYR A 269      54.330  30.880  30.310  1.00  0.00           H  
ATOM   2809  N   MET A 270      54.160  27.760  38.970  1.00  0.00           N  
ATOM   2810  CA  MET A 270      54.180  26.970  40.260  1.00  0.00           C  
ATOM   2811  C   MET A 270      52.870  26.960  41.090  1.00  0.00           C  
ATOM   2812  O   MET A 270      52.310  26.020  41.630  1.00  0.00           O  
ATOM   2813  CB  MET A 270      55.300  27.500  41.120  1.00  0.00           C  
ATOM   2814  CG  MET A 270      55.520  26.710  42.430  1.00  0.00           C  
ATOM   2815  SD  MET A 270      57.130  27.130  43.190  1.00  0.00           S  
ATOM   2816  CE  MET A 270      56.580  27.640  44.750  1.00  0.00           C  
ATOM   2817  H   MET A 270      54.990  28.300  38.790  1.00  0.00           H  
ATOM   2818  N   ALA A 271      52.170  28.050  40.960  1.00  0.00           N  
ATOM   2819  CA  ALA A 271      50.820  28.310  41.530  1.00  0.00           C  
ATOM   2820  C   ALA A 271      49.720  27.570  40.810  1.00  0.00           C  
ATOM   2821  O   ALA A 271      48.890  26.820  41.450  1.00  0.00           O  
ATOM   2822  CB  ALA A 271      50.610  29.790  41.680  1.00  0.00           C  
ATOM   2823  H   ALA A 271      52.590  28.880  40.590  1.00  0.00           H  
ATOM   2824  N   VAL A 272      49.810  27.520  39.500  1.00  0.00           N  
ATOM   2825  CA  VAL A 272      48.950  26.710  38.560  1.00  0.00           C  
ATOM   2826  C   VAL A 272      49.280  25.280  38.690  1.00  0.00           C  
ATOM   2827  O   VAL A 272      48.430  24.370  38.740  1.00  0.00           O  
ATOM   2828  CB  VAL A 272      48.960  27.320  37.170  1.00  0.00           C  
ATOM   2829  CG1 VAL A 272      48.300  26.330  36.170  1.00  0.00           C  
ATOM   2830  CG2 VAL A 272      48.320  28.660  37.050  1.00  0.00           C  
ATOM   2831  H   VAL A 272      50.500  28.130  39.110  1.00  0.00           H  
ATOM   2832  N   GLN A 273      50.560  24.950  38.850  1.00  0.00           N  
ATOM   2833  CA  GLN A 273      50.990  23.550  39.250  1.00  0.00           C  
ATOM   2834  C   GLN A 273      50.480  23.060  40.570  1.00  0.00           C  
ATOM   2835  O   GLN A 273      49.850  22.010  40.680  1.00  0.00           O  
ATOM   2836  CB  GLN A 273      52.500  23.470  39.160  1.00  0.00           C  
ATOM   2837  CG  GLN A 273      53.160  22.040  39.280  1.00  0.00           C  
ATOM   2838  CD  GLN A 273      52.620  21.000  38.350  1.00  0.00           C  
ATOM   2839  NE2 GLN A 273      52.300  19.870  38.880  1.00  0.00           N  
ATOM   2840  OE1 GLN A 273      52.560  21.080  37.110  1.00  0.00           O  
ATOM   2841  H   GLN A 273      51.320  25.510  38.520  1.00  0.00           H  
ATOM   2842 1HE2 GLN A 273      52.390  19.620  39.840  1.00  0.00           H  
ATOM   2843 2HE2 GLN A 273      52.110  19.120  38.250  1.00  0.00           H  
ATOM   2844  N   HIS A 274      50.440  23.900  41.590  1.00  0.00           N  
ATOM   2845  CA  HIS A 274      49.660  23.640  42.800  1.00  0.00           C  
ATOM   2846  C   HIS A 274      48.160  23.440  42.580  1.00  0.00           C  
ATOM   2847  O   HIS A 274      47.620  22.330  42.900  1.00  0.00           O  
ATOM   2848  CB  HIS A 274      49.890  24.680  43.900  1.00  0.00           C  
ATOM   2849  CG  HIS A 274      51.290  24.480  44.540  1.00  0.00           C  
ATOM   2850  CD2 HIS A 274      51.920  25.410  45.280  1.00  0.00           C  
ATOM   2851  ND1 HIS A 274      51.870  23.310  44.770  1.00  0.00           N  
ATOM   2852  CE1 HIS A 274      52.950  23.480  45.560  1.00  0.00           C  
ATOM   2853  NE2 HIS A 274      52.940  24.800  45.890  1.00  0.00           N  
ATOM   2854  H   HIS A 274      51.050  24.690  41.490  1.00  0.00           H  
ATOM   2855  HD2 HIS A 274      51.890  26.500  45.170  1.00  0.00           H  
ATOM   2856  HE1 HIS A 274      53.490  22.730  46.140  1.00  0.00           H  
ATOM   2857  HE2 HIS A 274      53.330  25.150  46.730  1.00  0.00           H  
ATOM   2858  N   TYR A 275      47.610  24.330  41.790  1.00  0.00           N  
ATOM   2859  CA  TYR A 275      46.150  24.350  41.620  1.00  0.00           C  
ATOM   2860  C   TYR A 275      45.630  23.080  40.830  1.00  0.00           C  
ATOM   2861  O   TYR A 275      44.750  22.400  41.360  1.00  0.00           O  
ATOM   2862  CB  TYR A 275      45.620  25.620  41.000  1.00  0.00           C  
ATOM   2863  CG  TYR A 275      44.260  26.050  41.560  1.00  0.00           C  
ATOM   2864  CD1 TYR A 275      44.120  26.820  42.710  1.00  0.00           C  
ATOM   2865  CD2 TYR A 275      43.100  25.500  41.050  1.00  0.00           C  
ATOM   2866  CE1 TYR A 275      42.970  27.120  43.460  1.00  0.00           C  
ATOM   2867  CE2 TYR A 275      41.890  25.710  41.740  1.00  0.00           C  
ATOM   2868  CZ  TYR A 275      41.870  26.500  42.820  1.00  0.00           C  
ATOM   2869  OH  TYR A 275      40.690  27.060  43.200  1.00  0.00           O  
ATOM   2870  H   TYR A 275      48.110  25.040  41.290  1.00  0.00           H  
ATOM   2871  HD1 TYR A 275      45.050  27.270  43.060  1.00  0.00           H  
ATOM   2872  HD2 TYR A 275      43.210  24.930  40.130  1.00  0.00           H  
ATOM   2873  HE1 TYR A 275      43.020  27.620  44.430  1.00  0.00           H  
ATOM   2874  HE2 TYR A 275      41.170  24.940  41.460  1.00  0.00           H  
ATOM   2875  HH  TYR A 275      40.710  27.090  44.200  1.00  0.00           H  
ATOM   2876  N   ILE A 276      46.450  22.700  39.860  1.00  0.00           N  
ATOM   2877  CA  ILE A 276      46.230  21.440  39.070  1.00  0.00           C  
ATOM   2878  C   ILE A 276      46.280  20.160  40.000  1.00  0.00           C  
ATOM   2879  O   ILE A 276      45.300  19.370  39.990  1.00  0.00           O  
ATOM   2880  CB  ILE A 276      47.270  21.310  37.900  1.00  0.00           C  
ATOM   2881  CG1 ILE A 276      46.770  22.190  36.710  1.00  0.00           C  
ATOM   2882  CG2 ILE A 276      47.740  19.930  37.480  1.00  0.00           C  
ATOM   2883  CD  ILE A 276      47.900  22.360  35.720  1.00  0.00           C  
ATOM   2884  H   ILE A 276      47.330  23.120  39.630  1.00  0.00           H  
ATOM   2885  N   GLU A 277      47.270  20.130  40.840  1.00  0.00           N  
ATOM   2886  CA  GLU A 277      47.550  19.080  41.880  1.00  0.00           C  
ATOM   2887  C   GLU A 277      46.430  18.960  42.890  1.00  0.00           C  
ATOM   2888  O   GLU A 277      46.020  17.820  43.210  1.00  0.00           O  
ATOM   2889  CB  GLU A 277      48.910  19.340  42.500  1.00  0.00           C  
ATOM   2890  CG  GLU A 277      50.120  19.000  41.680  1.00  0.00           C  
ATOM   2891  CD  GLU A 277      51.440  19.270  42.470  1.00  0.00           C  
ATOM   2892  OE1 GLU A 277      52.320  19.860  41.850  1.00  0.00           O  
ATOM   2893  OE2 GLU A 277      51.740  18.640  43.470  1.00  0.00           O1-
ATOM   2894  H   GLU A 277      48.030  20.780  40.800  1.00  0.00           H  
ATOM   2895  N   THR A 278      45.950  20.150  43.330  1.00  0.00           N  
ATOM   2896  CA  THR A 278      44.800  20.130  44.280  1.00  0.00           C  
ATOM   2897  C   THR A 278      43.450  19.980  43.490  1.00  0.00           C  
ATOM   2898  O   THR A 278      42.400  19.700  44.090  1.00  0.00           O  
ATOM   2899  CB  THR A 278      44.810  21.290  45.270  1.00  0.00           C  
ATOM   2900  CG2 THR A 278      44.410  22.630  44.610  1.00  0.00           C  
ATOM   2901  OG1 THR A 278      44.030  20.930  46.440  1.00  0.00           O  
ATOM   2902  H   THR A 278      46.450  21.010  43.290  1.00  0.00           H  
ATOM   2903  HG1 THR A 278      44.290  21.540  47.190  1.00  0.00           H  
ATOM   2904  N   LEU A 279      43.370  20.250  42.220  1.00  0.00           N  
ATOM   2905  CA  LEU A 279      42.100  19.870  41.490  1.00  0.00           C  
ATOM   2906  C   LEU A 279      41.940  18.360  41.320  1.00  0.00           C  
ATOM   2907  O   LEU A 279      40.840  17.900  41.670  1.00  0.00           O  
ATOM   2908  CB  LEU A 279      42.040  20.430  40.050  1.00  0.00           C  
ATOM   2909  CG  LEU A 279      40.590  20.260  39.530  1.00  0.00           C  
ATOM   2910  CD1 LEU A 279      39.510  21.090  40.230  1.00  0.00           C  
ATOM   2911  CD2 LEU A 279      40.450  20.640  38.020  1.00  0.00           C  
ATOM   2912  H   LEU A 279      43.870  21.070  41.930  1.00  0.00           H  
ATOM   2913  N   GLN A 280      42.880  17.700  40.740  1.00  0.00           N  
ATOM   2914  CA  GLN A 280      42.830  16.220  40.440  1.00  0.00           C  
ATOM   2915  C   GLN A 280      42.720  15.210  41.600  1.00  0.00           C  
ATOM   2916  O   GLN A 280      42.780  14.030  41.420  1.00  0.00           O  
ATOM   2917  CB  GLN A 280      44.170  15.930  39.650  1.00  0.00           C  
ATOM   2918  CG  GLN A 280      45.480  16.300  40.390  1.00  0.00           C  
ATOM   2919  CD  GLN A 280      46.680  15.720  39.580  1.00  0.00           C  
ATOM   2920  NE2 GLN A 280      47.740  15.350  40.230  1.00  0.00           N  
ATOM   2921  OE1 GLN A 280      46.830  15.600  38.380  1.00  0.00           O  
ATOM   2922  H   GLN A 280      43.720  18.100  40.370  1.00  0.00           H  
ATOM   2923 1HE2 GLN A 280      47.760  15.310  41.230  1.00  0.00           H  
ATOM   2924 2HE2 GLN A 280      48.580  15.230  39.720  1.00  0.00           H  
ATOM   2925  N   ARG A 281      42.360  15.690  42.810  1.00  0.00           N  
ATOM   2926  CA  ARG A 281      42.230  14.800  43.990  1.00  0.00           C  
ATOM   2927  C   ARG A 281      40.940  13.960  43.970  1.00  0.00           C  
ATOM   2928  O   ARG A 281      39.860  14.510  43.640  1.00  0.00           O  
ATOM   2929  CB  ARG A 281      42.120  15.670  45.280  1.00  0.00           C  
ATOM   2930  CG  ARG A 281      43.250  16.700  45.470  1.00  0.00           C  
ATOM   2931  CD  ARG A 281      44.570  16.000  45.840  1.00  0.00           C  
ATOM   2932  NE  ARG A 281      45.300  17.170  46.420  1.00  0.00           N  
ATOM   2933  CZ  ARG A 281      45.860  17.290  47.640  1.00  0.00           C  
ATOM   2934  NH1 ARG A 281      45.650  16.490  48.620  1.00  0.00           N1+
ATOM   2935  NH2 ARG A 281      46.640  18.350  47.840  1.00  0.00           N  
ATOM   2936  H   ARG A 281      42.040  16.620  42.970  1.00  0.00           H  
ATOM   2937  HE  ARG A 281      45.350  17.940  45.790  1.00  0.00           H  
ATOM   2938 1HH1 ARG A 281      45.030  15.710  48.490  1.00  0.00           H  
ATOM   2939 2HH1 ARG A 281      46.200  16.530  49.450  1.00  0.00           H  
ATOM   2940 1HH2 ARG A 281      46.750  19.080  47.170  1.00  0.00           H  
ATOM   2941 2HH2 ARG A 281      46.800  18.600  48.790  1.00  0.00           H  
ATOM   2942  N   ARG A 282      41.190  12.890  44.750  1.00  0.00           N  
ATOM   2943  CA  ARG A 282      40.120  11.920  45.140  1.00  0.00           C  
ATOM   2944  C   ARG A 282      39.500  11.090  44.020  1.00  0.00           C  
ATOM   2945  CB  ARG A 282      39.110  12.710  45.890  1.00  0.00           C  
ATOM   2946  CG  ARG A 282      39.660  13.190  47.230  1.00  0.00           C  
ATOM   2947  CD  ARG A 282      38.850  14.230  47.960  1.00  0.00           C  
ATOM   2948  NE  ARG A 282      37.440  13.870  48.270  1.00  0.00           N  
ATOM   2949  CZ  ARG A 282      36.250  14.320  47.840  1.00  0.00           C  
ATOM   2950  NH1 ARG A 282      36.180  15.130  46.790  1.00  0.00           N1+
ATOM   2951  NH2 ARG A 282      35.130  14.010  48.490  1.00  0.00           N  
ATOM   2952  O1  ARG A 282      39.400  11.560  42.900  1.00  0.00           O  
ATOM   2953  O2  ARG A 282      39.610   9.940  44.290  1.00  0.00           O  
ATOM   2954  H   ARG A 282      42.040  12.700  45.240  1.00  0.00           H  
ATOM   2955  HE  ARG A 282      37.470  13.250  49.060  1.00  0.00           H  
ATOM   2956 1HH1 ARG A 282      36.950  15.530  46.290  1.00  0.00           H  
ATOM   2957 2HH1 ARG A 282      35.260  15.370  46.480  1.00  0.00           H  
ATOM   2958 1HH2 ARG A 282      35.200  13.410  49.290  1.00  0.00           H  
ATOM   2959 2HH2 ARG A 282      34.240  14.400  48.240  1.00  0.00           H  
ATOM   2960  N   ARG B   0      55.960  72.910  44.020  1.00  0.00           N  
ATOM   2961  CA  ARG B   0      55.770  71.710  43.190  1.00  0.00           C  
ATOM   2962  C   ARG B   0      54.490  70.900  43.540  1.00  0.00           C  
ATOM   2963  O   ARG B   0      53.850  71.260  44.510  1.00  0.00           O  
ATOM   2964  CB  ARG B   0      56.970  70.740  43.100  1.00  0.00           C  
ATOM   2965  CG  ARG B   0      58.090  71.200  42.120  1.00  0.00           C  
ATOM   2966  CD  ARG B   0      59.000  70.100  41.620  1.00  0.00           C  
ATOM   2967  NE  ARG B   0      59.800  70.460  40.450  1.00  0.00           N  
ATOM   2968  CZ  ARG B   0      60.650  71.470  40.290  1.00  0.00           C  
ATOM   2969  NH1 ARG B   0      61.060  72.310  41.290  1.00  0.00           N1+
ATOM   2970  NH2 ARG B   0      61.220  71.650  39.140  1.00  0.00           N  
ATOM   2971  HE  ARG B   0      59.700  69.780  39.730  1.00  0.00           H  
ATOM   2972 1HH1 ARG B   0      60.700  72.210  42.220  1.00  0.00           H  
ATOM   2973 2HH1 ARG B   0      61.670  73.090  41.190  1.00  0.00           H  
ATOM   2974 1HH2 ARG B   0      61.070  70.970  38.420  1.00  0.00           H  
ATOM   2975 2HH2 ARG B   0      61.980  72.300  39.120  1.00  0.00           H  
ATOM   2976  H1  ARG B   0      56.190  72.590  44.940  1.00  0.00           H  
ATOM   2977  H2  ARG B   0      56.770  73.400  43.700  1.00  0.00           H  
ATOM   2978  H3  ARG B   0      55.130  73.460  44.100  1.00  0.00           H  
ATOM   2979  N   SER B   1      54.050  70.050  42.610  1.00  0.00           N  
ATOM   2980  CA  SER B   1      53.070  68.990  42.950  1.00  0.00           C  
ATOM   2981  C   SER B   1      53.260  68.160  44.260  1.00  0.00           C  
ATOM   2982  O   SER B   1      54.380  67.710  44.420  1.00  0.00           O  
ATOM   2983  CB  SER B   1      52.870  67.860  42.000  1.00  0.00           C  
ATOM   2984  OG  SER B   1      52.240  68.380  40.820  1.00  0.00           O  
ATOM   2985  H   SER B   1      54.020  70.220  41.620  1.00  0.00           H  
ATOM   2986  HG  SER B   1      52.740  68.150  39.990  1.00  0.00           H  
ATOM   2987  N   ARG B   2      52.150  67.710  44.850  1.00  0.00           N  
ATOM   2988  CA  ARG B   2      52.030  67.190  46.260  1.00  0.00           C  
ATOM   2989  C   ARG B   2      52.840  65.910  46.550  1.00  0.00           C  
ATOM   2990  O   ARG B   2      53.470  65.900  47.600  1.00  0.00           O  
ATOM   2991  CB  ARG B   2      50.540  66.940  46.670  1.00  0.00           C  
ATOM   2992  CG  ARG B   2      49.860  68.220  46.920  1.00  0.00           C  
ATOM   2993  CD  ARG B   2      48.520  67.940  47.600  1.00  0.00           C  
ATOM   2994  NE  ARG B   2      47.850  69.170  47.910  1.00  0.00           N  
ATOM   2995  CZ  ARG B   2      46.650  69.510  47.350  1.00  0.00           C  
ATOM   2996  NH1 ARG B   2      46.050  68.810  46.410  1.00  0.00           N1+
ATOM   2997  NH2 ARG B   2      45.940  70.530  47.830  1.00  0.00           N  
ATOM   2998  H   ARG B   2      51.330  67.910  44.320  1.00  0.00           H  
ATOM   2999  HE  ARG B   2      48.300  69.820  48.520  1.00  0.00           H  
ATOM   3000 1HH1 ARG B   2      46.580  68.040  46.050  1.00  0.00           H  
ATOM   3001 2HH1 ARG B   2      45.050  68.830  46.310  1.00  0.00           H  
ATOM   3002 1HH2 ARG B   2      46.130  71.190  48.560  1.00  0.00           H  
ATOM   3003 2HH2 ARG B   2      45.010  70.610  47.480  1.00  0.00           H  
ATOM   3004  N   LEU B   3      52.850  64.910  45.670  1.00  0.00           N  
ATOM   3005  CA  LEU B   3      53.670  63.740  45.910  1.00  0.00           C  
ATOM   3006  C   LEU B   3      55.030  63.640  45.200  1.00  0.00           C  
ATOM   3007  O   LEU B   3      56.000  63.470  45.910  1.00  0.00           O  
ATOM   3008  CB  LEU B   3      52.770  62.530  45.840  1.00  0.00           C  
ATOM   3009  CG  LEU B   3      51.620  62.630  46.920  1.00  0.00           C  
ATOM   3010  CD1 LEU B   3      50.210  63.100  46.490  1.00  0.00           C  
ATOM   3011  CD2 LEU B   3      51.450  61.240  47.540  1.00  0.00           C  
ATOM   3012  H   LEU B   3      52.250  64.840  44.870  1.00  0.00           H  
ATOM   3013  N   LEU B   4      55.020  63.340  43.870  1.00  0.00           N  
ATOM   3014  CA  LEU B   4      56.210  63.140  43.050  1.00  0.00           C  
ATOM   3015  C   LEU B   4      57.150  62.030  43.530  1.00  0.00           C  
ATOM   3016  O   LEU B   4      58.420  62.190  43.500  1.00  0.00           O  
ATOM   3017  CB  LEU B   4      57.090  64.360  42.920  1.00  0.00           C  
ATOM   3018  CG  LEU B   4      56.510  65.560  42.140  1.00  0.00           C  
ATOM   3019  CD1 LEU B   4      57.520  66.620  41.920  1.00  0.00           C  
ATOM   3020  CD2 LEU B   4      55.860  65.310  40.730  1.00  0.00           C  
ATOM   3021  H   LEU B   4      54.180  63.510  43.340  1.00  0.00           H  
ATOM   3022  N   HIS B   5      56.570  60.910  43.870  1.00  0.00           N  
ATOM   3023  CA  HIS B   5      57.290  59.680  44.310  1.00  0.00           C  
ATOM   3024  C   HIS B   5      58.240  58.880  43.430  1.00  0.00           C  
ATOM   3025  O   HIS B   5      58.520  57.710  43.670  1.00  0.00           O  
ATOM   3026  CB  HIS B   5      56.270  58.600  44.850  1.00  0.00           C  
ATOM   3027  CG  HIS B   5      56.640  58.020  46.270  1.00  0.00           C  
ATOM   3028  CD2 HIS B   5      55.850  57.130  46.930  1.00  0.00           C  
ATOM   3029  ND1 HIS B   5      57.500  58.530  47.150  1.00  0.00           N  
ATOM   3030  CE1 HIS B   5      57.220  58.120  48.340  1.00  0.00           C  
ATOM   3031  NE2 HIS B   5      56.290  57.210  48.190  1.00  0.00           N  
ATOM   3032  H   HIS B   5      55.580  60.850  43.720  1.00  0.00           H  
ATOM   3033  HD2 HIS B   5      54.960  56.610  46.600  1.00  0.00           H  
ATOM   3034  HE1 HIS B   5      57.730  58.350  49.270  1.00  0.00           H  
ATOM   3035  HE2 HIS B   5      56.100  56.450  48.810  1.00  0.00           H  
ATOM   3036  N   SER B   6      58.880  59.580  42.560  1.00  0.00           N  
ATOM   3037  CA  SER B   6      59.840  59.150  41.480  1.00  0.00           C  
ATOM   3038  C   SER B   6      59.330  58.090  40.540  1.00  0.00           C  
ATOM   3039  O   SER B   6      58.170  57.990  40.210  1.00  0.00           O  
ATOM   3040  CB  SER B   6      61.230  58.840  42.100  1.00  0.00           C  
ATOM   3041  OG  SER B   6      62.020  60.000  42.250  1.00  0.00           O  
ATOM   3042  H   SER B   6      58.870  60.560  42.750  1.00  0.00           H  
ATOM   3043  HG  SER B   6      62.720  60.030  41.540  1.00  0.00           H  
ATOM   3044  N   ASP B   7      60.270  57.530  39.780  1.00  0.00           N  
ATOM   3045  CA  ASP B   7      60.050  56.410  38.810  1.00  0.00           C  
ATOM   3046  C   ASP B   7      59.720  55.160  39.610  1.00  0.00           C  
ATOM   3047  O   ASP B   7      60.400  54.900  40.640  1.00  0.00           O  
ATOM   3048  CB  ASP B   7      61.410  56.120  38.200  1.00  0.00           C  
ATOM   3049  CG  ASP B   7      62.140  57.320  37.650  1.00  0.00           C  
ATOM   3050  OD1 ASP B   7      61.480  58.250  37.030  1.00  0.00           O  
ATOM   3051  OD2 ASP B   7      63.380  57.260  37.820  1.00  0.00           O1-
ATOM   3052  H   ASP B   7      61.230  57.780  39.720  1.00  0.00           H  
ATOM   3053  N   Y2P B   8      58.810  54.370  39.120  1.00  0.00           N  
ATOM   3054  CA  Y2P B   8      58.390  53.110  39.780  1.00  0.00           C  
ATOM   3055  C   Y2P B   8      59.430  52.010  39.460  1.00  0.00           C  
ATOM   3056  O   Y2P B   8      59.380  51.290  38.450  1.00  0.00           O  
ATOM   3057  CB  Y2P B   8      57.060  52.610  39.230  1.00  0.00           C  
ATOM   3058  CG  Y2P B   8      56.340  51.560  40.010  1.00  0.00           C  
ATOM   3059  CD1 Y2P B   8      55.870  50.450  39.340  1.00  0.00           C  
ATOM   3060  CD2 Y2P B   8      56.020  51.790  41.260  1.00  0.00           C  
ATOM   3061  CE1 Y2P B   8      55.020  49.530  39.970  1.00  0.00           C  
ATOM   3062  CE2 Y2P B   8      55.190  50.920  41.990  1.00  0.00           C  
ATOM   3063  CZ  Y2P B   8      54.690  49.850  41.290  1.00  0.00           C  
ATOM   3064  OH  Y2P B   8      53.810  49.050  41.910  1.00  0.00           O  
ATOM   3065  OI1 Y2P B   8      53.430  46.800  40.990  1.00  0.00           O  
ATOM   3066  OI2 Y2P B   8      52.010  47.530  42.660  1.00  0.00           O  
ATOM   3067  OI3 Y2P B   8      51.780  48.430  40.570  1.00  0.00           O  
ATOM   3068  PT  Y2P B   8      52.780  47.980  41.510  1.00  0.00           P  
ATOM   3069  H   Y2P B   8      58.290  54.670  38.320  1.00  0.00           H  
ATOM   3070  HD1 Y2P B   8      56.410  50.140  38.440  1.00  0.00           H  
ATOM   3071  HD2 Y2P B   8      56.330  52.690  41.790  1.00  0.00           H  
ATOM   3072  HE1 Y2P B   8      54.350  48.950  39.330  1.00  0.00           H  
ATOM   3073  HE2 Y2P B   8      55.280  50.870  43.080  1.00  0.00           H  
ATOM   3074  N   MET B   9      60.490  52.000  40.300  1.00  0.00           N  
ATOM   3075  CA  MET B   9      61.520  50.940  40.290  1.00  0.00           C  
ATOM   3076  C   MET B   9      61.060  49.550  40.840  1.00  0.00           C  
ATOM   3077  O   MET B   9      61.460  48.480  40.330  1.00  0.00           O  
ATOM   3078  CB  MET B   9      62.810  51.330  41.050  1.00  0.00           C  
ATOM   3079  CG  MET B   9      63.320  52.700  40.720  1.00  0.00           C  
ATOM   3080  SD  MET B   9      63.730  52.980  38.940  1.00  0.00           S  
ATOM   3081  CE  MET B   9      64.690  54.510  39.090  1.00  0.00           C  
ATOM   3082  H   MET B   9      60.630  52.630  41.060  1.00  0.00           H  
ATOM   3083  N   ASN B  10      60.370  49.560  42.030  1.00  0.00           N  
ATOM   3084  CA  ASN B  10      60.080  48.290  42.790  1.00  0.00           C  
ATOM   3085  C   ASN B  10      61.330  47.400  43.090  1.00  0.00           C  
ATOM   3086  O   ASN B  10      61.210  46.220  43.250  1.00  0.00           O  
ATOM   3087  CB  ASN B  10      59.000  47.440  42.050  1.00  0.00           C  
ATOM   3088  CG  ASN B  10      57.590  47.890  42.300  1.00  0.00           C  
ATOM   3089  ND2 ASN B  10      56.690  47.480  41.390  1.00  0.00           N  
ATOM   3090  OD1 ASN B  10      57.260  48.440  43.350  1.00  0.00           O  
ATOM   3091  H   ASN B  10      60.040  50.370  42.510  1.00  0.00           H  
ATOM   3092 1HD2 ASN B  10      56.960  46.860  40.650  1.00  0.00           H  
ATOM   3093 2HD2 ASN B  10      55.750  47.810  41.350  1.00  0.00           H  
ATOM   3094  N   MET B  11      62.320  48.220  43.450  1.00  0.00           N  
ATOM   3095  CA  MET B  11      63.740  47.820  43.410  1.00  0.00           C  
ATOM   3096  C   MET B  11      64.500  48.480  44.560  1.00  0.00           C  
ATOM   3097  O   MET B  11      65.040  47.630  45.240  1.00  0.00           O  
ATOM   3098  CB  MET B  11      64.440  48.230  42.080  1.00  0.00           C  
ATOM   3099  CG  MET B  11      65.900  47.730  41.870  1.00  0.00           C  
ATOM   3100  SD  MET B  11      67.240  48.810  42.430  1.00  0.00           S  
ATOM   3101  CE  MET B  11      68.680  47.880  42.050  1.00  0.00           C  
ATOM   3102  H   MET B  11      62.080  48.980  44.060  1.00  0.00           H  
ATOM   3103  N   T2P B  12      64.230  49.770  44.970  1.00  0.00           N  
ATOM   3104  CA  T2P B  12      65.000  50.570  45.990  1.00  0.00           C  
ATOM   3105  C   T2P B  12      65.080  49.910  47.370  1.00  0.00           C  
ATOM   3106  O   T2P B  12      64.210  50.060  48.260  1.00  0.00           O  
ATOM   3107  CB  T2P B  12      64.410  51.920  46.110  1.00  0.00           C  
ATOM   3108  CG2 T2P B  12      64.780  52.810  44.940  1.00  0.00           C  
ATOM   3109  OG1 T2P B  12      63.000  51.900  46.510  1.00  0.00           O  
ATOM   3110  OE1 T2P B  12      61.610  52.870  44.540  1.00  0.00           O  
ATOM   3111  OE2 T2P B  12      60.650  51.930  46.600  1.00  0.00           O  
ATOM   3112  OE3 T2P B  12      61.630  50.470  45.070  1.00  0.00           O  
ATOM   3113  PD  T2P B  12      61.690  51.800  45.590  1.00  0.00           P  
ATOM   3114  H   T2P B  12      63.330  50.170  44.850  1.00  0.00           H  
ATOM   3115  N   PRO B  13      66.300  49.290  47.520  1.00  0.00           N  
ATOM   3116  CA  PRO B  13      66.620  48.520  48.700  1.00  0.00           C  
ATOM   3117  C   PRO B  13      66.050  49.040  50.020  1.00  0.00           C  
ATOM   3118  O   PRO B  13      65.200  48.450  50.590  1.00  0.00           O  
ATOM   3119  CB  PRO B  13      68.110  48.610  48.620  1.00  0.00           C  
ATOM   3120  CG  PRO B  13      68.400  48.230  47.150  1.00  0.00           C  
ATOM   3121  CD  PRO B  13      67.360  49.140  46.480  1.00  0.00           C  
ATOM   3122  N   ARG B  14      66.760  50.010  50.540  1.00  0.00           N  
ATOM   3123  CA  ARG B  14      66.480  50.860  51.770  1.00  0.00           C  
ATOM   3124  C   ARG B  14      66.420  50.060  53.120  1.00  0.00           C  
ATOM   3125  O   ARG B  14      65.760  49.020  53.360  1.00  0.00           O  
ATOM   3126  CB  ARG B  14      65.340  51.820  51.440  1.00  0.00           C  
ATOM   3127  CG  ARG B  14      64.800  52.500  52.700  1.00  0.00           C  
ATOM   3128  CD  ARG B  14      63.490  53.360  52.460  1.00  0.00           C  
ATOM   3129  NE  ARG B  14      62.950  53.900  53.760  1.00  0.00           N  
ATOM   3130  CZ  ARG B  14      62.550  55.150  53.940  1.00  0.00           C  
ATOM   3131  NH1 ARG B  14      62.700  56.040  52.910  1.00  0.00           N1+
ATOM   3132  NH2 ARG B  14      62.230  55.590  55.200  1.00  0.00           N  
ATOM   3133  H   ARG B  14      67.640  50.170  50.090  1.00  0.00           H  
ATOM   3134  HE  ARG B  14      62.840  53.250  54.520  1.00  0.00           H  
ATOM   3135 1HH1 ARG B  14      63.250  55.910  52.090  1.00  0.00           H  
ATOM   3136 2HH1 ARG B  14      62.090  56.830  53.020  1.00  0.00           H  
ATOM   3137 1HH2 ARG B  14      62.380  55.060  56.030  1.00  0.00           H  
ATOM   3138 2HH2 ARG B  14      61.700  56.430  55.330  1.00  0.00           H  
ATOM   3139  N   ARG B  15      67.080  50.650  54.100  1.00  0.00           N  
ATOM   3140  CA  ARG B  15      67.090  50.120  55.470  1.00  0.00           C  
ATOM   3141  C   ARG B  15      67.520  51.280  56.400  1.00  0.00           C  
ATOM   3142  CB  ARG B  15      67.970  48.900  55.610  1.00  0.00           C  
ATOM   3143  CG  ARG B  15      67.570  48.070  56.800  1.00  0.00           C  
ATOM   3144  CD  ARG B  15      68.450  46.800  56.670  1.00  0.00           C  
ATOM   3145  NE  ARG B  15      69.780  47.190  57.130  1.00  0.00           N  
ATOM   3146  CZ  ARG B  15      70.840  46.410  57.230  1.00  0.00           C  
ATOM   3147  NH1 ARG B  15      70.780  45.100  57.040  1.00  0.00           N1+
ATOM   3148  NH2 ARG B  15      71.980  46.910  57.640  1.00  0.00           N  
ATOM   3149  O1  ARG B  15      66.710  52.050  56.960  1.00  0.00           O  
ATOM   3150  O2  ARG B  15      68.710  51.500  56.510  1.00  0.00           O  
ATOM   3151  H   ARG B  15      67.730  51.410  54.040  1.00  0.00           H  
ATOM   3152  HE  ARG B  15      69.780  48.000  57.720  1.00  0.00           H  
ATOM   3153 1HH1 ARG B  15      69.940  44.610  56.840  1.00  0.00           H  
ATOM   3154 2HH1 ARG B  15      71.620  44.560  57.030  1.00  0.00           H  
ATOM   3155 1HH2 ARG B  15      71.970  47.880  57.900  1.00  0.00           H  
ATOM   3156 2HH2 ARG B  15      72.880  46.510  57.480  1.00  0.00           H  
ENDMDL
MODEL        2
ATOM      1  N   SER A   4      71.120  35.765  30.649  1.00  0.00           N  
ATOM      2  CA  SER A   4      70.463  34.796  31.609  1.00  0.00           C  
ATOM      3  C   SER A   4      68.980  35.174  31.749  1.00  0.00           C  
ATOM      4  O   SER A   4      68.616  36.338  31.493  1.00  0.00           O  
ATOM      5  CB  SER A   4      71.272  34.695  32.908  1.00  0.00           C  
ATOM      6  OG  SER A   4      72.600  34.318  32.848  1.00  0.00           O  
ATOM      7  HG  SER A   4      73.101  34.554  33.674  1.00  0.00           H  
ATOM      8  H1  SER A   4      71.246  36.662  31.064  1.00  0.00           H  
ATOM      9  H2  SER A   4      71.971  35.335  30.346  1.00  0.00           H  
ATOM     10  H3  SER A   4      70.532  35.991  29.871  1.00  0.00           H  
ATOM     11  N   GLY A   5      68.211  34.218  32.262  1.00  0.00           N  
ATOM     12  CA  GLY A   5      66.782  34.417  32.518  1.00  0.00           C  
ATOM     13  C   GLY A   5      65.787  34.288  31.336  1.00  0.00           C  
ATOM     14  O   GLY A   5      66.185  33.867  30.218  1.00  0.00           O  
ATOM     15  H   GLY A   5      68.504  33.308  32.535  1.00  0.00           H  
ATOM     16  N   PHE A   6      64.635  34.889  31.615  1.00  0.00           N  
ATOM     17  CA  PHE A   6      63.434  34.828  30.721  1.00  0.00           C  
ATOM     18  C   PHE A   6      63.402  35.745  29.442  1.00  0.00           C  
ATOM     19  O   PHE A   6      62.306  36.050  28.958  1.00  0.00           O  
ATOM     20  CB  PHE A   6      62.140  34.889  31.559  1.00  0.00           C  
ATOM     21  CG  PHE A   6      61.863  33.591  32.335  1.00  0.00           C  
ATOM     22  CD1 PHE A   6      60.860  32.761  31.884  1.00  0.00           C  
ATOM     23  CD2 PHE A   6      62.442  33.361  33.567  1.00  0.00           C  
ATOM     24  CE1 PHE A   6      60.482  31.651  32.698  1.00  0.00           C  
ATOM     25  CE2 PHE A   6      62.068  32.292  34.353  1.00  0.00           C  
ATOM     26  CZ  PHE A   6      61.053  31.372  33.924  1.00  0.00           C  
ATOM     27  H   PHE A   6      64.564  35.562  32.352  1.00  0.00           H  
ATOM     28  HD1 PHE A   6      60.492  32.845  30.868  1.00  0.00           H  
ATOM     29  HD2 PHE A   6      62.857  34.226  34.075  1.00  0.00           H  
ATOM     30  HE1 PHE A   6      59.846  30.887  32.266  1.00  0.00           H  
ATOM     31  HE2 PHE A   6      62.420  32.230  35.377  1.00  0.00           H  
ATOM     32  HZ  PHE A   6      60.741  30.505  34.492  1.00  0.00           H  
ATOM     33  N   TRP A   7      64.519  35.804  28.696  1.00  0.00           N  
ATOM     34  CA  TRP A   7      64.745  36.721  27.555  1.00  0.00           C  
ATOM     35  C   TRP A   7      63.786  36.583  26.348  1.00  0.00           C  
ATOM     36  O   TRP A   7      62.892  37.464  26.205  1.00  0.00           O  
ATOM     37  CB  TRP A   7      66.209  36.715  27.249  1.00  0.00           C  
ATOM     38  CG  TRP A   7      66.819  37.363  25.998  1.00  0.00           C  
ATOM     39  CD1 TRP A   7      66.534  37.074  24.742  1.00  0.00           C  
ATOM     40  CD2 TRP A   7      67.597  38.521  25.895  1.00  0.00           C  
ATOM     41  CE2 TRP A   7      67.735  38.813  24.528  1.00  0.00           C  
ATOM     42  CE3 TRP A   7      68.413  39.127  26.879  1.00  0.00           C  
ATOM     43  NE1 TRP A   7      67.070  37.869  23.854  1.00  0.00           N  
ATOM     44  CZ2 TRP A   7      68.831  39.629  24.154  1.00  0.00           C  
ATOM     45  CZ3 TRP A   7      69.427  39.978  26.446  1.00  0.00           C  
ATOM     46  CH2 TRP A   7      69.703  40.229  25.092  1.00  0.00           C  
ATOM     47  H   TRP A   7      65.311  35.217  28.882  1.00  0.00           H  
ATOM     48  HD1 TRP A   7      65.722  36.403  24.445  1.00  0.00           H  
ATOM     49  HE1 TRP A   7      66.899  37.830  22.871  1.00  0.00           H  
ATOM     50  HE3 TRP A   7      68.296  38.906  27.931  1.00  0.00           H  
ATOM     51  HZ2 TRP A   7      69.068  39.713  23.092  1.00  0.00           H  
ATOM     52  HZ3 TRP A   7      69.967  40.479  27.257  1.00  0.00           H  
ATOM     53  HH2 TRP A   7      70.718  40.558  24.868  1.00  0.00           H  
ATOM     54  N   GLU A   8      63.830  35.434  25.668  1.00  0.00           N  
ATOM     55  CA  GLU A   8      62.886  35.044  24.594  1.00  0.00           C  
ATOM     56  C   GLU A   8      61.391  35.012  25.058  1.00  0.00           C  
ATOM     57  O   GLU A   8      60.556  35.493  24.264  1.00  0.00           O  
ATOM     58  CB  GLU A   8      63.343  33.786  23.944  1.00  0.00           C  
ATOM     59  CG  GLU A   8      64.851  33.643  23.578  1.00  0.00           C  
ATOM     60  CD  GLU A   8      65.321  32.164  23.316  1.00  0.00           C  
ATOM     61  OE1 GLU A   8      65.087  31.345  24.205  1.00  0.00           O  
ATOM     62  OE2 GLU A   8      65.987  31.916  22.269  1.00  0.00           O1-
ATOM     63  H   GLU A   8      64.480  34.703  25.884  1.00  0.00           H  
ATOM     64  N   GLU A   9      61.136  34.732  26.360  1.00  0.00           N  
ATOM     65  CA  GLU A   9      59.765  34.950  26.874  1.00  0.00           C  
ATOM     66  C   GLU A   9      59.292  36.410  27.129  1.00  0.00           C  
ATOM     67  O   GLU A   9      58.103  36.719  26.841  1.00  0.00           O  
ATOM     68  CB  GLU A   9      59.417  34.092  28.125  1.00  0.00           C  
ATOM     69  CG  GLU A   9      59.251  32.650  27.850  1.00  0.00           C  
ATOM     70  CD  GLU A   9      58.631  31.867  29.001  1.00  0.00           C  
ATOM     71  OE1 GLU A   9      59.391  31.059  29.535  1.00  0.00           O  
ATOM     72  OE2 GLU A   9      57.411  31.785  29.022  1.00  0.00           O1-
ATOM     73  H   GLU A   9      61.745  34.315  27.026  1.00  0.00           H  
ATOM     74  N   PHE A  10      60.178  37.341  27.472  1.00  0.00           N  
ATOM     75  CA  PHE A  10      59.918  38.804  27.507  1.00  0.00           C  
ATOM     76  C   PHE A  10      60.002  39.578  26.174  1.00  0.00           C  
ATOM     77  O   PHE A  10      59.450  40.674  26.188  1.00  0.00           O  
ATOM     78  CB  PHE A  10      60.688  39.419  28.741  1.00  0.00           C  
ATOM     79  CG  PHE A  10      59.823  39.338  30.042  1.00  0.00           C  
ATOM     80  CD1 PHE A  10      59.339  40.507  30.651  1.00  0.00           C  
ATOM     81  CD2 PHE A  10      59.621  38.080  30.691  1.00  0.00           C  
ATOM     82  CE1 PHE A  10      58.662  40.461  31.840  1.00  0.00           C  
ATOM     83  CE2 PHE A  10      59.015  38.109  31.967  1.00  0.00           C  
ATOM     84  CZ  PHE A  10      58.538  39.236  32.508  1.00  0.00           C  
ATOM     85  H   PHE A  10      61.094  37.004  27.708  1.00  0.00           H  
ATOM     86  HD1 PHE A  10      59.605  41.403  30.085  1.00  0.00           H  
ATOM     87  HD2 PHE A  10      60.073  37.193  30.245  1.00  0.00           H  
ATOM     88  HE1 PHE A  10      58.108  41.309  32.234  1.00  0.00           H  
ATOM     89  HE2 PHE A  10      58.632  37.190  32.413  1.00  0.00           H  
ATOM     90  HZ  PHE A  10      58.203  39.266  33.540  1.00  0.00           H  
ATOM     91  N   GLU A  11      60.702  39.165  25.120  1.00  0.00           N  
ATOM     92  CA  GLU A  11      60.796  39.886  23.874  1.00  0.00           C  
ATOM     93  C   GLU A  11      59.470  40.403  23.304  1.00  0.00           C  
ATOM     94  O   GLU A  11      59.398  41.602  23.069  1.00  0.00           O  
ATOM     95  CB  GLU A  11      61.626  39.197  22.803  1.00  0.00           C  
ATOM     96  CG  GLU A  11      63.072  38.964  23.108  1.00  0.00           C  
ATOM     97  CD  GLU A  11      63.967  39.985  22.432  1.00  0.00           C  
ATOM     98  OE1 GLU A  11      64.830  40.562  23.097  1.00  0.00           O  
ATOM     99  OE2 GLU A  11      63.837  40.202  21.241  1.00  0.00           O1-
ATOM    100  H   GLU A  11      61.364  38.429  25.249  1.00  0.00           H  
ATOM    101  N   THR A  12      58.417  39.627  23.414  1.00  0.00           N  
ATOM    102  CA  THR A  12      57.007  40.007  23.256  1.00  0.00           C  
ATOM    103  C   THR A  12      56.501  41.162  24.200  1.00  0.00           C  
ATOM    104  O   THR A  12      56.192  42.239  23.700  1.00  0.00           O  
ATOM    105  CB  THR A  12      56.097  38.805  23.529  1.00  0.00           C  
ATOM    106  CG2 THR A  12      55.906  37.919  22.304  1.00  0.00           C  
ATOM    107  OG1 THR A  12      56.541  37.993  24.594  1.00  0.00           O  
ATOM    108  H   THR A  12      58.519  38.716  23.823  1.00  0.00           H  
ATOM    109  HG1 THR A  12      56.196  37.091  24.346  1.00  0.00           H  
ATOM    110  N   LEU A  13      56.714  40.960  25.489  1.00  0.00           N  
ATOM    111  CA  LEU A  13      56.314  41.964  26.504  1.00  0.00           C  
ATOM    112  C   LEU A  13      57.055  43.312  26.458  1.00  0.00           C  
ATOM    113  O   LEU A  13      56.450  44.385  26.381  1.00  0.00           O  
ATOM    114  CB  LEU A  13      56.456  41.360  27.908  1.00  0.00           C  
ATOM    115  CG  LEU A  13      55.753  40.017  28.135  1.00  0.00           C  
ATOM    116  CD1 LEU A  13      55.776  39.680  29.670  1.00  0.00           C  
ATOM    117  CD2 LEU A  13      54.354  39.947  27.532  1.00  0.00           C  
ATOM    118  H   LEU A  13      57.029  40.107  25.898  1.00  0.00           H  
ATOM    119  N   GLN A  14      58.364  43.202  26.196  1.00  0.00           N  
ATOM    120  CA  GLN A  14      59.182  44.402  25.914  1.00  0.00           C  
ATOM    121  C   GLN A  14      58.838  45.088  24.600  1.00  0.00           C  
ATOM    122  O   GLN A  14      58.860  46.337  24.421  1.00  0.00           O  
ATOM    123  CB  GLN A  14      60.564  43.896  25.765  1.00  0.00           C  
ATOM    124  CG  GLN A  14      61.139  43.555  27.138  1.00  0.00           C  
ATOM    125  CD  GLN A  14      61.264  44.743  28.143  1.00  0.00           C  
ATOM    126  NE2 GLN A  14      62.404  45.365  28.123  1.00  0.00           N  
ATOM    127  OE1 GLN A  14      60.415  45.040  28.993  1.00  0.00           O  
ATOM    128  H   GLN A  14      58.899  42.361  26.229  1.00  0.00           H  
ATOM    129 1HE2 GLN A  14      62.917  45.325  27.272  1.00  0.00           H  
ATOM    130 2HE2 GLN A  14      62.592  45.976  28.902  1.00  0.00           H  
ATOM    131  N   GLN A  15      58.687  44.326  23.491  1.00  0.00           N  
ATOM    132  CA  GLN A  15      58.164  44.979  22.277  1.00  0.00           C  
ATOM    133  C   GLN A  15      56.801  45.627  22.285  1.00  0.00           C  
ATOM    134  O   GLN A  15      56.669  46.696  21.742  1.00  0.00           O  
ATOM    135  CB  GLN A  15      58.040  44.050  21.077  1.00  0.00           C  
ATOM    136  CG  GLN A  15      59.447  43.515  20.811  1.00  0.00           C  
ATOM    137  CD  GLN A  15      60.224  44.411  19.841  1.00  0.00           C  
ATOM    138  NE2 GLN A  15      60.993  45.321  20.372  1.00  0.00           N  
ATOM    139  OE1 GLN A  15      60.499  44.064  18.701  1.00  0.00           O  
ATOM    140  H   GLN A  15      59.149  43.446  23.460  1.00  0.00           H  
ATOM    141 1HE2 GLN A  15      61.149  45.263  21.364  1.00  0.00           H  
ATOM    142 2HE2 GLN A  15      61.255  46.077  19.778  1.00  0.00           H  
ATOM    143  N   GLN A  16      55.815  45.033  22.923  1.00  0.00           N  
ATOM    144  CA  GLN A  16      54.546  45.635  23.356  1.00  0.00           C  
ATOM    145  C   GLN A  16      54.579  46.935  24.181  1.00  0.00           C  
ATOM    146  O   GLN A  16      53.775  47.834  23.998  1.00  0.00           O  
ATOM    147  CB  GLN A  16      53.660  44.597  24.046  1.00  0.00           C  
ATOM    148  CG  GLN A  16      53.023  43.709  22.945  1.00  0.00           C  
ATOM    149  CD  GLN A  16      52.093  42.560  23.355  1.00  0.00           C  
ATOM    150  NE2 GLN A  16      50.909  42.926  23.775  1.00  0.00           N  
ATOM    151  OE1 GLN A  16      52.328  41.406  23.089  1.00  0.00           O  
ATOM    152  H   GLN A  16      55.866  44.055  23.119  1.00  0.00           H  
ATOM    153 1HE2 GLN A  16      50.676  43.896  23.828  1.00  0.00           H  
ATOM    154 2HE2 GLN A  16      50.222  42.234  23.975  1.00  0.00           H  
ATOM    155  N   GLU A  17      55.656  47.051  24.951  1.00  0.00           N  
ATOM    156  CA  GLU A  17      56.015  48.301  25.650  1.00  0.00           C  
ATOM    157  C   GLU A  17      56.592  49.356  24.670  1.00  0.00           C  
ATOM    158  O   GLU A  17      56.187  50.538  24.698  1.00  0.00           O  
ATOM    159  CB  GLU A  17      57.064  47.987  26.716  1.00  0.00           C  
ATOM    160  CG  GLU A  17      56.400  47.718  28.081  1.00  0.00           C  
ATOM    161  CD  GLU A  17      55.461  48.862  28.541  1.00  0.00           C  
ATOM    162  OE1 GLU A  17      54.243  48.942  28.216  1.00  0.00           O  
ATOM    163  OE2 GLU A  17      55.866  49.679  29.352  1.00  0.00           O1-
ATOM    164  H   GLU A  17      56.352  46.326  24.997  1.00  0.00           H  
ATOM    165  N   CYS A  18      57.516  48.952  23.812  1.00  0.00           N  
ATOM    166  CA  CYS A  18      57.970  49.777  22.662  1.00  0.00           C  
ATOM    167  C   CYS A  18      56.977  50.351  21.652  1.00  0.00           C  
ATOM    168  O   CYS A  18      56.743  51.583  21.691  1.00  0.00           O  
ATOM    169  CB  CYS A  18      59.039  49.002  21.901  1.00  0.00           C  
ATOM    170  SG  CYS A  18      59.446  49.802  20.287  1.00  0.00           S  
ATOM    171  H   CYS A  18      57.935  48.061  23.992  1.00  0.00           H  
ATOM    172  HG  CYS A  18      60.273  50.686  20.828  1.00  0.00           H  
ATOM    173  N   LYS A  19      56.128  49.392  21.213  1.00  0.00           N  
ATOM    174  CA  LYS A  19      55.016  49.708  20.331  1.00  0.00           C  
ATOM    175  C   LYS A  19      53.678  50.036  20.914  1.00  0.00           C  
ATOM    176  O   LYS A  19      52.782  49.194  21.069  1.00  0.00           O  
ATOM    177  CB  LYS A  19      54.872  48.490  19.390  1.00  0.00           C  
ATOM    178  CG  LYS A  19      56.086  48.455  18.427  1.00  0.00           C  
ATOM    179  CD  LYS A  19      56.373  47.364  17.322  1.00  0.00           C  
ATOM    180  CE  LYS A  19      55.105  47.204  16.534  1.00  0.00           C  
ATOM    181  NZ  LYS A  19      55.186  46.047  15.606  1.00  0.00           N1+
ATOM    182  H   LYS A  19      56.400  48.453  21.425  1.00  0.00           H  
ATOM    183  HZ1 LYS A  19      55.776  46.206  14.821  1.00  0.00           H  
ATOM    184  HZ2 LYS A  19      55.572  45.240  16.060  1.00  0.00           H  
ATOM    185  HZ3 LYS A  19      54.272  45.767  15.322  1.00  0.00           H  
ATOM    186  N   LEU A  20      53.747  51.258  21.382  1.00  0.00           N  
ATOM    187  CA  LEU A  20      52.615  51.841  22.110  1.00  0.00           C  
ATOM    188  C   LEU A  20      51.660  52.718  21.226  1.00  0.00           C  
ATOM    189  O   LEU A  20      51.839  53.958  21.112  1.00  0.00           O  
ATOM    190  CB  LEU A  20      53.068  52.649  23.328  1.00  0.00           C  
ATOM    191  CG  LEU A  20      52.582  52.199  24.717  1.00  0.00           C  
ATOM    192  CD1 LEU A  20      51.117  52.547  24.995  1.00  0.00           C  
ATOM    193  CD2 LEU A  20      52.921  50.731  25.091  1.00  0.00           C  
ATOM    194  H   LEU A  20      54.513  51.886  21.263  1.00  0.00           H  
ATOM    195  N   LEU A  21      50.469  52.115  21.000  1.00  0.00           N  
ATOM    196  CA  LEU A  21      49.423  52.565  20.066  1.00  0.00           C  
ATOM    197  C   LEU A  21      48.288  53.390  20.688  1.00  0.00           C  
ATOM    198  O   LEU A  21      48.036  54.480  20.242  1.00  0.00           O  
ATOM    199  CB  LEU A  21      49.015  51.375  19.189  1.00  0.00           C  
ATOM    200  CG  LEU A  21      48.080  51.831  18.019  1.00  0.00           C  
ATOM    201  CD1 LEU A  21      48.858  52.701  17.094  1.00  0.00           C  
ATOM    202  CD2 LEU A  21      47.432  50.551  17.534  1.00  0.00           C  
ATOM    203  H   LEU A  21      50.154  51.295  21.468  1.00  0.00           H  
ATOM    204  N   TYR A  22      47.833  52.875  21.873  1.00  0.00           N  
ATOM    205  CA  TYR A  22      46.801  53.442  22.718  1.00  0.00           C  
ATOM    206  C   TYR A  22      47.249  54.739  23.419  1.00  0.00           C  
ATOM    207  O   TYR A  22      48.359  54.912  23.911  1.00  0.00           O  
ATOM    208  CB  TYR A  22      46.425  52.566  23.912  1.00  0.00           C  
ATOM    209  CG  TYR A  22      46.036  51.221  23.382  1.00  0.00           C  
ATOM    210  CD1 TYR A  22      45.005  51.118  22.423  1.00  0.00           C  
ATOM    211  CD2 TYR A  22      46.728  50.130  23.873  1.00  0.00           C  
ATOM    212  CE1 TYR A  22      44.664  49.829  21.986  1.00  0.00           C  
ATOM    213  CE2 TYR A  22      46.432  48.873  23.317  1.00  0.00           C  
ATOM    214  CZ  TYR A  22      45.403  48.754  22.406  1.00  0.00           C  
ATOM    215  OH  TYR A  22      45.113  47.508  22.003  1.00  0.00           O  
ATOM    216  H   TYR A  22      48.246  52.032  22.229  1.00  0.00           H  
ATOM    217  HD1 TYR A  22      44.316  51.936  22.197  1.00  0.00           H  
ATOM    218  HD2 TYR A  22      47.387  50.249  24.736  1.00  0.00           H  
ATOM    219  HE1 TYR A  22      43.807  49.756  21.317  1.00  0.00           H  
ATOM    220  HE2 TYR A  22      47.070  48.028  23.589  1.00  0.00           H  
ATOM    221  HH  TYR A  22      44.329  47.327  21.420  1.00  0.00           H  
ATOM    222  N   SER A  23      46.193  55.596  23.434  1.00  0.00           N  
ATOM    223  CA  SER A  23      46.156  56.917  24.015  1.00  0.00           C  
ATOM    224  C   SER A  23      46.519  56.972  25.504  1.00  0.00           C  
ATOM    225  O   SER A  23      45.783  56.490  26.341  1.00  0.00           O  
ATOM    226  CB  SER A  23      44.832  57.598  23.841  1.00  0.00           C  
ATOM    227  OG  SER A  23      44.996  58.977  23.989  1.00  0.00           O  
ATOM    228  H   SER A  23      45.315  55.211  23.155  1.00  0.00           H  
ATOM    229  HG  SER A  23      44.716  59.156  24.933  1.00  0.00           H  
ATOM    230  N   ARG A  24      47.546  57.796  25.676  1.00  0.00           N  
ATOM    231  CA  ARG A  24      48.238  57.930  26.978  1.00  0.00           C  
ATOM    232  C   ARG A  24      48.234  59.367  27.609  1.00  0.00           C  
ATOM    233  O   ARG A  24      48.795  59.606  28.645  1.00  0.00           O  
ATOM    234  CB  ARG A  24      49.660  57.508  26.687  1.00  0.00           C  
ATOM    235  CG  ARG A  24      50.095  56.092  26.385  1.00  0.00           C  
ATOM    236  CD  ARG A  24      51.499  55.906  26.919  1.00  0.00           C  
ATOM    237  NE  ARG A  24      52.348  56.895  26.234  1.00  0.00           N  
ATOM    238  CZ  ARG A  24      53.634  57.219  26.411  1.00  0.00           C  
ATOM    239  NH1 ARG A  24      54.386  56.459  27.217  1.00  0.00           N1+
ATOM    240  NH2 ARG A  24      54.118  58.403  26.075  1.00  0.00           N  
ATOM    241  H   ARG A  24      48.008  58.381  25.003  1.00  0.00           H  
ATOM    242  HE  ARG A  24      51.848  57.238  25.442  1.00  0.00           H  
ATOM    243 1HH1 ARG A  24      53.949  55.629  27.591  1.00  0.00           H  
ATOM    244 2HH1 ARG A  24      55.204  56.824  27.651  1.00  0.00           H  
ATOM    245 1HH2 ARG A  24      53.604  59.247  25.925  1.00  0.00           H  
ATOM    246 2HH2 ARG A  24      55.083  58.541  25.839  1.00  0.00           H  
ATOM    247  N   LYS A  25      47.342  60.141  27.025  1.00  0.00           N  
ATOM    248  CA  LYS A  25      47.268  61.565  27.262  1.00  0.00           C  
ATOM    249  C   LYS A  25      47.017  62.080  28.715  1.00  0.00           C  
ATOM    250  O   LYS A  25      47.732  62.999  29.092  1.00  0.00           O  
ATOM    251  CB  LYS A  25      46.205  62.343  26.476  1.00  0.00           C  
ATOM    252  CG  LYS A  25      46.547  62.480  25.046  1.00  0.00           C  
ATOM    253  CD  LYS A  25      45.557  63.037  23.988  1.00  0.00           C  
ATOM    254  CE  LYS A  25      45.885  63.253  22.492  1.00  0.00           C  
ATOM    255  NZ  LYS A  25      44.627  63.603  21.839  1.00  0.00           N1+
ATOM    256  H   LYS A  25      46.481  59.795  26.653  1.00  0.00           H  
ATOM    257  HZ1 LYS A  25      44.794  63.767  20.861  1.00  0.00           H  
ATOM    258  HZ2 LYS A  25      43.899  62.933  21.995  1.00  0.00           H  
ATOM    259  HZ3 LYS A  25      44.300  64.428  22.301  1.00  0.00           H  
ATOM    260  N   GLU A  26      45.940  61.641  29.326  1.00  0.00           N  
ATOM    261  CA  GLU A  26      45.608  62.044  30.743  1.00  0.00           C  
ATOM    262  C   GLU A  26      46.415  61.345  31.812  1.00  0.00           C  
ATOM    263  O   GLU A  26      46.395  61.612  32.987  1.00  0.00           O  
ATOM    264  CB  GLU A  26      44.094  61.946  31.004  1.00  0.00           C  
ATOM    265  CG  GLU A  26      43.188  62.771  30.089  1.00  0.00           C  
ATOM    266  CD  GLU A  26      41.710  62.335  30.316  1.00  0.00           C  
ATOM    267  OE1 GLU A  26      41.111  61.705  29.409  1.00  0.00           O  
ATOM    268  OE2 GLU A  26      41.177  62.805  31.329  1.00  0.00           O1-
ATOM    269  H   GLU A  26      45.305  61.069  28.802  1.00  0.00           H  
ATOM    270  N   GLY A  27      47.274  60.371  31.403  1.00  0.00           N  
ATOM    271  CA  GLY A  27      48.386  59.994  32.275  1.00  0.00           C  
ATOM    272  C   GLY A  27      49.587  60.882  32.039  1.00  0.00           C  
ATOM    273  O   GLY A  27      50.404  60.941  32.959  1.00  0.00           O  
ATOM    274  H   GLY A  27      47.236  59.872  30.530  1.00  0.00           H  
ATOM    275  N   GLN A  28      49.813  61.199  30.804  1.00  0.00           N  
ATOM    276  CA  GLN A  28      50.866  62.108  30.369  1.00  0.00           C  
ATOM    277  C   GLN A  28      50.919  63.575  30.913  1.00  0.00           C  
ATOM    278  O   GLN A  28      51.880  63.907  31.615  1.00  0.00           O  
ATOM    279  CB  GLN A  28      51.095  62.281  28.862  1.00  0.00           C  
ATOM    280  CG  GLN A  28      51.930  61.100  28.318  1.00  0.00           C  
ATOM    281  CD  GLN A  28      52.288  61.096  26.849  1.00  0.00           C  
ATOM    282  NE2 GLN A  28      53.329  61.808  26.494  1.00  0.00           N  
ATOM    283  OE1 GLN A  28      51.825  60.192  26.106  1.00  0.00           O  
ATOM    284  H   GLN A  28      49.296  60.921  29.986  1.00  0.00           H  
ATOM    285 1HE2 GLN A  28      53.812  62.335  27.200  1.00  0.00           H  
ATOM    286 2HE2 GLN A  28      53.561  61.934  25.532  1.00  0.00           H  
ATOM    287  N   ARG A  29      49.812  64.319  30.784  1.00  0.00           N  
ATOM    288  CA  ARG A  29      49.584  65.717  31.272  1.00  0.00           C  
ATOM    289  C   ARG A  29      49.825  65.968  32.761  1.00  0.00           C  
ATOM    290  O   ARG A  29      49.097  65.407  33.601  1.00  0.00           O  
ATOM    291  CB  ARG A  29      48.256  66.365  30.791  1.00  0.00           C  
ATOM    292  CG  ARG A  29      47.830  65.990  29.362  1.00  0.00           C  
ATOM    293  CD  ARG A  29      46.409  66.420  29.221  1.00  0.00           C  
ATOM    294  NE  ARG A  29      45.971  66.215  27.831  1.00  0.00           N  
ATOM    295  CZ  ARG A  29      44.696  66.093  27.438  1.00  0.00           C  
ATOM    296  NH1 ARG A  29      43.692  66.013  28.341  1.00  0.00           N1+
ATOM    297  NH2 ARG A  29      44.322  66.301  26.158  1.00  0.00           N  
ATOM    298  H   ARG A  29      49.039  63.886  30.303  1.00  0.00           H  
ATOM    299  HE  ARG A  29      46.696  66.264  27.140  1.00  0.00           H  
ATOM    300 1HH1 ARG A  29      43.840  66.178  29.316  1.00  0.00           H  
ATOM    301 2HH1 ARG A  29      42.755  65.845  28.056  1.00  0.00           H  
ATOM    302 1HH2 ARG A  29      44.814  66.824  25.462  1.00  0.00           H  
ATOM    303 2HH2 ARG A  29      43.452  65.860  25.944  1.00  0.00           H  
ATOM    304  N   GLN A  30      50.391  67.175  33.033  1.00  0.00           N  
ATOM    305  CA  GLN A  30      50.939  67.568  34.315  1.00  0.00           C  
ATOM    306  C   GLN A  30      49.851  67.874  35.421  1.00  0.00           C  
ATOM    307  O   GLN A  30      50.145  67.548  36.588  1.00  0.00           O  
ATOM    308  CB  GLN A  30      51.839  68.749  34.076  1.00  0.00           C  
ATOM    309  CG  GLN A  30      53.122  68.373  33.319  1.00  0.00           C  
ATOM    310  CD  GLN A  30      54.278  69.444  33.170  1.00  0.00           C  
ATOM    311  NE2 GLN A  30      53.978  70.545  32.624  1.00  0.00           N  
ATOM    312  OE1 GLN A  30      55.343  69.175  33.689  1.00  0.00           O  
ATOM    313  H   GLN A  30      50.213  67.967  32.448  1.00  0.00           H  
ATOM    314 1HE2 GLN A  30      53.029  70.686  32.352  1.00  0.00           H  
ATOM    315 2HE2 GLN A  30      54.630  71.306  32.588  1.00  0.00           H  
ATOM    316  N   GLU A  31      48.635  68.287  35.000  1.00  0.00           N  
ATOM    317  CA  GLU A  31      47.426  68.632  35.839  1.00  0.00           C  
ATOM    318  C   GLU A  31      46.846  67.314  36.461  1.00  0.00           C  
ATOM    319  O   GLU A  31      46.975  67.205  37.680  1.00  0.00           O  
ATOM    320  CB  GLU A  31      46.363  69.212  34.941  1.00  0.00           C  
ATOM    321  CG  GLU A  31      46.934  70.519  34.357  1.00  0.00           C  
ATOM    322  CD  GLU A  31      47.918  70.418  33.210  1.00  0.00           C  
ATOM    323  OE1 GLU A  31      48.973  71.114  33.145  1.00  0.00           O  
ATOM    324  OE2 GLU A  31      47.723  69.550  32.341  1.00  0.00           O1-
ATOM    325  H   GLU A  31      48.558  68.575  34.044  1.00  0.00           H  
ATOM    326  N   ASN A  32      46.616  66.249  35.652  1.00  0.00           N  
ATOM    327  CA  ASN A  32      46.243  64.855  36.007  1.00  0.00           C  
ATOM    328  C   ASN A  32      47.348  64.119  36.742  1.00  0.00           C  
ATOM    329  O   ASN A  32      47.069  63.559  37.809  1.00  0.00           O  
ATOM    330  CB  ASN A  32      45.926  64.069  34.684  1.00  0.00           C  
ATOM    331  CG  ASN A  32      44.759  64.732  33.946  1.00  0.00           C  
ATOM    332  ND2 ASN A  32      43.618  64.088  34.000  1.00  0.00           N  
ATOM    333  OD1 ASN A  32      44.820  65.730  33.191  1.00  0.00           O  
ATOM    334  H   ASN A  32      46.375  66.457  34.707  1.00  0.00           H  
ATOM    335 1HD2 ASN A  32      43.712  63.210  34.474  1.00  0.00           H  
ATOM    336 2HD2 ASN A  32      42.859  64.530  33.529  1.00  0.00           H  
ATOM    337  N   LYS A  33      48.598  64.284  36.367  1.00  0.00           N  
ATOM    338  CA  LYS A  33      49.736  63.613  36.923  1.00  0.00           C  
ATOM    339  C   LYS A  33      49.943  63.894  38.434  1.00  0.00           C  
ATOM    340  O   LYS A  33      50.398  62.977  39.144  1.00  0.00           O  
ATOM    341  CB  LYS A  33      50.916  64.089  36.055  1.00  0.00           C  
ATOM    342  CG  LYS A  33      51.775  62.958  35.475  1.00  0.00           C  
ATOM    343  CD  LYS A  33      52.997  63.576  34.825  1.00  0.00           C  
ATOM    344  CE  LYS A  33      54.061  62.521  34.571  1.00  0.00           C  
ATOM    345  NZ  LYS A  33      55.089  62.950  33.576  1.00  0.00           N1+
ATOM    346  H   LYS A  33      48.753  64.501  35.398  1.00  0.00           H  
ATOM    347  HZ1 LYS A  33      55.377  63.871  33.834  1.00  0.00           H  
ATOM    348  HZ2 LYS A  33      55.838  62.295  33.422  1.00  0.00           H  
ATOM    349  HZ3 LYS A  33      54.707  63.138  32.672  1.00  0.00           H  
ATOM    350  N   ASN A  34      49.541  65.042  38.874  1.00  0.00           N  
ATOM    351  CA  ASN A  34      49.361  65.428  40.321  1.00  0.00           C  
ATOM    352  C   ASN A  34      48.459  64.462  41.154  1.00  0.00           C  
ATOM    353  O   ASN A  34      48.398  64.696  42.384  1.00  0.00           O  
ATOM    354  CB  ASN A  34      48.758  66.851  40.346  1.00  0.00           C  
ATOM    355  CG  ASN A  34      49.734  67.942  39.765  1.00  0.00           C  
ATOM    356  ND2 ASN A  34      49.309  69.081  39.333  1.00  0.00           N  
ATOM    357  OD1 ASN A  34      50.893  67.782  39.386  1.00  0.00           O  
ATOM    358  H   ASN A  34      49.294  65.764  38.214  1.00  0.00           H  
ATOM    359 1HD2 ASN A  34      48.394  69.374  39.601  1.00  0.00           H  
ATOM    360 2HD2 ASN A  34      49.942  69.706  38.890  1.00  0.00           H  
ATOM    361  N   LYS A  35      47.689  63.690  40.502  1.00  0.00           N  
ATOM    362  CA  LYS A  35      46.967  62.608  41.170  1.00  0.00           C  
ATOM    363  C   LYS A  35      47.763  61.346  41.321  1.00  0.00           C  
ATOM    364  O   LYS A  35      47.350  60.414  42.008  1.00  0.00           O  
ATOM    365  CB  LYS A  35      45.649  62.206  40.458  1.00  0.00           C  
ATOM    366  CG  LYS A  35      44.780  63.481  40.590  1.00  0.00           C  
ATOM    367  CD  LYS A  35      44.253  63.853  42.046  1.00  0.00           C  
ATOM    368  CE  LYS A  35      43.079  64.771  42.321  1.00  0.00           C  
ATOM    369  NZ  LYS A  35      41.817  64.633  41.561  1.00  0.00           N1+
ATOM    370  H   LYS A  35      47.409  63.844  39.549  1.00  0.00           H  
ATOM    371  HZ1 LYS A  35      41.389  63.738  41.710  1.00  0.00           H  
ATOM    372  HZ2 LYS A  35      41.184  65.240  42.043  1.00  0.00           H  
ATOM    373  HZ3 LYS A  35      41.951  64.901  40.610  1.00  0.00           H  
ATOM    374  N   ASN A  36      48.916  61.290  40.703  1.00  0.00           N  
ATOM    375  CA  ASN A  36      49.692  60.051  40.608  1.00  0.00           C  
ATOM    376  C   ASN A  36      51.130  60.231  41.121  1.00  0.00           C  
ATOM    377  O   ASN A  36      51.835  61.113  40.701  1.00  0.00           O  
ATOM    378  CB  ASN A  36      49.637  59.529  39.155  1.00  0.00           C  
ATOM    379  CG  ASN A  36      48.292  59.403  38.466  1.00  0.00           C  
ATOM    380  ND2 ASN A  36      48.219  59.341  37.154  1.00  0.00           N  
ATOM    381  OD1 ASN A  36      47.286  59.136  39.103  1.00  0.00           O  
ATOM    382  H   ASN A  36      49.312  62.098  40.259  1.00  0.00           H  
ATOM    383 1HD2 ASN A  36      49.011  59.238  36.555  1.00  0.00           H  
ATOM    384 2HD2 ASN A  36      47.287  59.502  36.814  1.00  0.00           H  
ATOM    385  N   ARG A  37      51.541  59.224  41.833  1.00  0.00           N  
ATOM    386  CA  ARG A  37      52.852  59.317  42.543  1.00  0.00           C  
ATOM    387  C   ARG A  37      53.968  59.118  41.452  1.00  0.00           C  
ATOM    388  O   ARG A  37      54.874  59.985  41.252  1.00  0.00           O  
ATOM    389  CB  ARG A  37      52.941  58.150  43.552  1.00  0.00           C  
ATOM    390  CG  ARG A  37      52.043  58.420  44.786  1.00  0.00           C  
ATOM    391  CD  ARG A  37      52.520  57.509  45.932  1.00  0.00           C  
ATOM    392  NE  ARG A  37      51.735  57.707  47.189  1.00  0.00           N  
ATOM    393  CZ  ARG A  37      50.568  57.104  47.545  1.00  0.00           C  
ATOM    394  NH1 ARG A  37      50.061  56.245  46.693  1.00  0.00           N1+
ATOM    395  NH2 ARG A  37      49.884  57.389  48.649  1.00  0.00           N  
ATOM    396  H   ARG A  37      50.995  58.427  42.075  1.00  0.00           H  
ATOM    397  HE  ARG A  37      52.205  58.342  47.806  1.00  0.00           H  
ATOM    398 1HH1 ARG A  37      50.401  55.964  45.796  1.00  0.00           H  
ATOM    399 2HH1 ARG A  37      49.206  55.774  46.902  1.00  0.00           H  
ATOM    400 1HH2 ARG A  37      50.239  57.907  49.420  1.00  0.00           H  
ATOM    401 2HH2 ARG A  37      48.980  57.006  48.849  1.00  0.00           H  
ATOM    402  N   TYR A  38      53.926  57.892  40.950  1.00  0.00           N  
ATOM    403  CA  TYR A  38      54.954  57.310  40.089  1.00  0.00           C  
ATOM    404  C   TYR A  38      55.049  58.012  38.677  1.00  0.00           C  
ATOM    405  O   TYR A  38      54.083  58.074  37.922  1.00  0.00           O  
ATOM    406  CB  TYR A  38      54.599  55.830  39.808  1.00  0.00           C  
ATOM    407  CG  TYR A  38      54.749  54.979  41.052  1.00  0.00           C  
ATOM    408  CD1 TYR A  38      56.032  54.744  41.574  1.00  0.00           C  
ATOM    409  CD2 TYR A  38      53.669  54.709  41.892  1.00  0.00           C  
ATOM    410  CE1 TYR A  38      56.196  54.280  42.869  1.00  0.00           C  
ATOM    411  CE2 TYR A  38      53.842  54.183  43.175  1.00  0.00           C  
ATOM    412  CZ  TYR A  38      55.108  53.881  43.622  1.00  0.00           C  
ATOM    413  OH  TYR A  38      55.320  52.808  44.478  1.00  0.00           O  
ATOM    414  H   TYR A  38      53.064  57.389  40.820  1.00  0.00           H  
ATOM    415  HD1 TYR A  38      56.863  54.766  40.869  1.00  0.00           H  
ATOM    416  HD2 TYR A  38      52.674  54.576  41.473  1.00  0.00           H  
ATOM    417  HE1 TYR A  38      57.183  54.274  43.324  1.00  0.00           H  
ATOM    418  HE2 TYR A  38      52.978  54.108  43.831  1.00  0.00           H  
ATOM    419  HH  TYR A  38      56.267  52.529  44.309  1.00  0.00           H  
ATOM    420  N   LYS A  39      56.251  58.431  38.244  1.00  0.00           N  
ATOM    421  CA  LYS A  39      56.533  59.078  36.954  1.00  0.00           C  
ATOM    422  C   LYS A  39      56.048  58.272  35.716  1.00  0.00           C  
ATOM    423  O   LYS A  39      55.156  58.784  35.019  1.00  0.00           O  
ATOM    424  CB  LYS A  39      58.004  59.380  36.872  1.00  0.00           C  
ATOM    425  CG  LYS A  39      58.354  60.647  37.651  1.00  0.00           C  
ATOM    426  CD  LYS A  39      59.805  60.720  38.158  1.00  0.00           C  
ATOM    427  CE  LYS A  39      60.899  60.851  37.056  1.00  0.00           C  
ATOM    428  NZ  LYS A  39      62.195  60.428  37.586  1.00  0.00           N1+
ATOM    429  H   LYS A  39      57.040  58.086  38.759  1.00  0.00           H  
ATOM    430  HZ1 LYS A  39      62.269  59.434  37.723  1.00  0.00           H  
ATOM    431  HZ2 LYS A  39      62.951  60.740  37.018  1.00  0.00           H  
ATOM    432  HZ3 LYS A  39      62.398  60.873  38.465  1.00  0.00           H  
ATOM    433  N   ASN A  40      56.581  57.027  35.523  1.00  0.00           N  
ATOM    434  CA  ASN A  40      56.511  56.291  34.261  1.00  0.00           C  
ATOM    435  C   ASN A  40      55.215  55.532  33.921  1.00  0.00           C  
ATOM    436  O   ASN A  40      54.961  55.174  32.787  1.00  0.00           O  
ATOM    437  CB  ASN A  40      57.704  55.347  34.114  1.00  0.00           C  
ATOM    438  CG  ASN A  40      57.889  54.379  35.273  1.00  0.00           C  
ATOM    439  ND2 ASN A  40      58.400  53.201  34.956  1.00  0.00           N  
ATOM    440  OD1 ASN A  40      57.452  54.547  36.399  1.00  0.00           O  
ATOM    441  H   ASN A  40      57.190  56.607  36.199  1.00  0.00           H  
ATOM    442 1HD2 ASN A  40      58.643  52.989  34.003  1.00  0.00           H  
ATOM    443 2HD2 ASN A  40      58.821  52.609  35.643  1.00  0.00           H  
ATOM    444  N   ILE A  41      54.458  55.148  34.920  1.00  0.00           N  
ATOM    445  CA  ILE A  41      53.294  54.330  34.681  1.00  0.00           C  
ATOM    446  C   ILE A  41      52.019  55.094  34.365  1.00  0.00           C  
ATOM    447  O   ILE A  41      51.288  55.618  35.236  1.00  0.00           O  
ATOM    448  CB  ILE A  41      53.174  53.379  35.922  1.00  0.00           C  
ATOM    449  CG1 ILE A  41      54.557  52.753  36.092  1.00  0.00           C  
ATOM    450  CG2 ILE A  41      52.094  52.363  35.717  1.00  0.00           C  
ATOM    451  CD  ILE A  41      54.985  51.778  34.884  1.00  0.00           C  
ATOM    452  H   ILE A  41      54.803  55.033  35.852  1.00  0.00           H  
ATOM    453  N   LEU A  42      51.646  55.022  33.115  1.00  0.00           N  
ATOM    454  CA  LEU A  42      50.631  55.904  32.564  1.00  0.00           C  
ATOM    455  C   LEU A  42      49.270  55.232  32.257  1.00  0.00           C  
ATOM    456  O   LEU A  42      49.218  54.412  31.325  1.00  0.00           O  
ATOM    457  CB  LEU A  42      51.014  56.603  31.287  1.00  0.00           C  
ATOM    458  CG  LEU A  42      52.416  57.302  31.337  1.00  0.00           C  
ATOM    459  CD1 LEU A  42      52.825  57.876  30.005  1.00  0.00           C  
ATOM    460  CD2 LEU A  42      52.415  58.411  32.425  1.00  0.00           C  
ATOM    461  H   LEU A  42      52.128  54.481  32.428  1.00  0.00           H  
ATOM    462  N   PRO A  43      48.211  55.593  32.936  1.00  0.00           N  
ATOM    463  CA  PRO A  43      46.854  55.077  32.641  1.00  0.00           C  
ATOM    464  C   PRO A  43      46.431  55.408  31.184  1.00  0.00           C  
ATOM    465  O   PRO A  43      46.689  56.499  30.739  1.00  0.00           O  
ATOM    466  CB  PRO A  43      45.907  55.655  33.720  1.00  0.00           C  
ATOM    467  CG  PRO A  43      46.714  56.882  34.244  1.00  0.00           C  
ATOM    468  CD  PRO A  43      48.190  56.445  34.126  1.00  0.00           C  
ATOM    469  N   PHE A  44      46.077  54.400  30.464  1.00  0.00           N  
ATOM    470  CA  PHE A  44      45.302  54.634  29.199  1.00  0.00           C  
ATOM    471  C   PHE A  44      43.956  55.384  29.337  1.00  0.00           C  
ATOM    472  O   PHE A  44      43.156  54.962  30.155  1.00  0.00           O  
ATOM    473  CB  PHE A  44      44.925  53.326  28.523  1.00  0.00           C  
ATOM    474  CG  PHE A  44      46.103  52.510  28.009  1.00  0.00           C  
ATOM    475  CD1 PHE A  44      47.313  53.107  27.585  1.00  0.00           C  
ATOM    476  CD2 PHE A  44      46.143  51.099  28.032  1.00  0.00           C  
ATOM    477  CE1 PHE A  44      48.405  52.374  27.220  1.00  0.00           C  
ATOM    478  CE2 PHE A  44      47.200  50.293  27.622  1.00  0.00           C  
ATOM    479  CZ  PHE A  44      48.321  50.948  27.137  1.00  0.00           C  
ATOM    480  H   PHE A  44      46.282  53.440  30.649  1.00  0.00           H  
ATOM    481  HD1 PHE A  44      47.278  54.166  27.332  1.00  0.00           H  
ATOM    482  HD2 PHE A  44      45.238  50.572  28.341  1.00  0.00           H  
ATOM    483  HE1 PHE A  44      49.307  52.972  27.085  1.00  0.00           H  
ATOM    484  HE2 PHE A  44      47.254  49.203  27.704  1.00  0.00           H  
ATOM    485  HZ  PHE A  44      49.118  50.428  26.625  1.00  0.00           H  
ATOM    486  N   ASP A  45      43.769  56.223  28.366  1.00  0.00           N  
ATOM    487  CA  ASP A  45      42.584  57.113  28.355  1.00  0.00           C  
ATOM    488  C   ASP A  45      41.267  56.309  28.096  1.00  0.00           C  
ATOM    489  O   ASP A  45      40.429  56.344  28.948  1.00  0.00           O  
ATOM    490  CB  ASP A  45      42.708  58.164  27.319  1.00  0.00           C  
ATOM    491  CG  ASP A  45      43.883  59.028  27.605  1.00  0.00           C  
ATOM    492  OD1 ASP A  45      44.341  59.394  28.732  1.00  0.00           O  
ATOM    493  OD2 ASP A  45      44.529  59.532  26.631  1.00  0.00           O1-
ATOM    494  H   ASP A  45      44.466  56.369  27.657  1.00  0.00           H  
ATOM    495  N   HIS A  46      41.265  55.405  27.069  1.00  0.00           N  
ATOM    496  CA  HIS A  46      40.158  54.518  26.687  1.00  0.00           C  
ATOM    497  C   HIS A  46      39.740  53.550  27.701  1.00  0.00           C  
ATOM    498  O   HIS A  46      38.589  53.585  28.036  1.00  0.00           O  
ATOM    499  CB  HIS A  46      40.376  53.822  25.279  1.00  0.00           C  
ATOM    500  CG  HIS A  46      41.455  52.796  25.246  1.00  0.00           C  
ATOM    501  CD2 HIS A  46      41.218  51.674  24.672  1.00  0.00           C  
ATOM    502  ND1 HIS A  46      42.706  53.008  25.672  1.00  0.00           N  
ATOM    503  CE1 HIS A  46      43.285  51.891  25.331  1.00  0.00           C  
ATOM    504  NE2 HIS A  46      42.353  51.041  24.806  1.00  0.00           N  
ATOM    505  H   HIS A  46      42.122  55.180  26.605  1.00  0.00           H  
ATOM    506  HD2 HIS A  46      40.268  51.242  24.347  1.00  0.00           H  
ATOM    507  HE1 HIS A  46      44.355  51.691  25.365  1.00  0.00           H  
ATOM    508  HE2 HIS A  46      42.482  50.134  24.409  1.00  0.00           H  
ATOM    509  N   THR A  47      40.689  52.724  28.221  1.00  0.00           N  
ATOM    510  CA  THR A  47      40.409  51.687  29.301  1.00  0.00           C  
ATOM    511  C   THR A  47      40.090  52.197  30.680  1.00  0.00           C  
ATOM    512  O   THR A  47      39.807  51.359  31.522  1.00  0.00           O  
ATOM    513  CB  THR A  47      41.527  50.660  29.468  1.00  0.00           C  
ATOM    514  CG2 THR A  47      41.745  49.755  28.294  1.00  0.00           C  
ATOM    515  OG1 THR A  47      42.755  51.244  29.792  1.00  0.00           O  
ATOM    516  H   THR A  47      41.651  52.734  27.952  1.00  0.00           H  
ATOM    517  HG1 THR A  47      43.400  50.612  30.222  1.00  0.00           H  
ATOM    518  N   ARG A  48      39.965  53.491  30.916  1.00  0.00           N  
ATOM    519  CA  ARG A  48      39.728  54.001  32.313  1.00  0.00           C  
ATOM    520  C   ARG A  48      38.291  54.300  32.752  1.00  0.00           C  
ATOM    521  O   ARG A  48      37.448  54.890  32.114  1.00  0.00           O  
ATOM    522  CB  ARG A  48      40.551  55.269  32.299  1.00  0.00           C  
ATOM    523  CG  ARG A  48      40.946  55.916  33.708  1.00  0.00           C  
ATOM    524  CD  ARG A  48      41.624  57.280  33.617  1.00  0.00           C  
ATOM    525  NE  ARG A  48      40.727  58.287  33.137  1.00  0.00           N  
ATOM    526  CZ  ARG A  48      40.803  59.132  32.136  1.00  0.00           C  
ATOM    527  NH1 ARG A  48      41.808  59.282  31.246  1.00  0.00           N1+
ATOM    528  NH2 ARG A  48      39.792  59.975  32.007  1.00  0.00           N  
ATOM    529  H   ARG A  48      40.323  54.130  30.234  1.00  0.00           H  
ATOM    530  HE  ARG A  48      39.918  58.425  33.707  1.00  0.00           H  
ATOM    531 1HH1 ARG A  48      42.654  58.768  31.350  1.00  0.00           H  
ATOM    532 2HH1 ARG A  48      41.881  59.953  30.503  1.00  0.00           H  
ATOM    533 1HH2 ARG A  48      38.984  59.982  32.583  1.00  0.00           H  
ATOM    534 2HH2 ARG A  48      39.882  60.675  31.294  1.00  0.00           H  
ATOM    535  N   VAL A  49      38.058  53.987  34.010  1.00  0.00           N  
ATOM    536  CA  VAL A  49      36.734  54.069  34.708  1.00  0.00           C  
ATOM    537  C   VAL A  49      36.333  55.580  34.681  1.00  0.00           C  
ATOM    538  O   VAL A  49      37.048  56.402  35.215  1.00  0.00           O  
ATOM    539  CB  VAL A  49      36.614  53.527  36.135  1.00  0.00           C  
ATOM    540  CG1 VAL A  49      35.214  53.400  36.795  1.00  0.00           C  
ATOM    541  CG2 VAL A  49      37.385  52.186  36.153  1.00  0.00           C  
ATOM    542  H   VAL A  49      38.795  53.599  34.586  1.00  0.00           H  
ATOM    543  N   VAL A  50      35.074  55.939  34.318  1.00  0.00           N  
ATOM    544  CA  VAL A  50      34.516  57.247  34.247  1.00  0.00           C  
ATOM    545  C   VAL A  50      33.623  57.583  35.441  1.00  0.00           C  
ATOM    546  O   VAL A  50      32.600  56.959  35.625  1.00  0.00           O  
ATOM    547  CB  VAL A  50      33.780  57.462  32.890  1.00  0.00           C  
ATOM    548  CG1 VAL A  50      34.755  57.618  31.780  1.00  0.00           C  
ATOM    549  CG2 VAL A  50      32.648  56.515  32.446  1.00  0.00           C  
ATOM    550  H   VAL A  50      34.628  55.219  33.777  1.00  0.00           H  
ATOM    551  N   LEU A  51      33.979  58.558  36.224  1.00  0.00           N  
ATOM    552  CA  LEU A  51      33.081  59.245  37.212  1.00  0.00           C  
ATOM    553  C   LEU A  51      32.134  60.235  36.558  1.00  0.00           C  
ATOM    554  O   LEU A  51      32.476  61.390  36.260  1.00  0.00           O  
ATOM    555  CB  LEU A  51      33.791  60.004  38.339  1.00  0.00           C  
ATOM    556  CG  LEU A  51      34.731  59.190  39.171  1.00  0.00           C  
ATOM    557  CD1 LEU A  51      35.656  60.107  39.942  1.00  0.00           C  
ATOM    558  CD2 LEU A  51      34.042  58.089  40.002  1.00  0.00           C  
ATOM    559  H   LEU A  51      34.877  58.997  36.086  1.00  0.00           H  
ATOM    560  N   HIS A  52      30.886  59.918  36.658  1.00  0.00           N  
ATOM    561  CA  HIS A  52      29.747  60.649  36.112  1.00  0.00           C  
ATOM    562  C   HIS A  52      29.445  61.930  36.860  1.00  0.00           C  
ATOM    563  O   HIS A  52      29.529  62.113  38.097  1.00  0.00           O  
ATOM    564  CB  HIS A  52      28.440  59.801  35.911  1.00  0.00           C  
ATOM    565  CG  HIS A  52      28.795  58.387  35.306  1.00  0.00           C  
ATOM    566  CD2 HIS A  52      28.291  57.252  35.788  1.00  0.00           C  
ATOM    567  ND1 HIS A  52      29.767  58.050  34.416  1.00  0.00           N  
ATOM    568  CE1 HIS A  52      29.783  56.742  34.339  1.00  0.00           C  
ATOM    569  NE2 HIS A  52      28.868  56.213  35.188  1.00  0.00           N  
ATOM    570  H   HIS A  52      30.529  59.170  37.216  1.00  0.00           H  
ATOM    571  HD2 HIS A  52      27.526  57.149  36.568  1.00  0.00           H  
ATOM    572  HE1 HIS A  52      30.690  56.162  34.131  1.00  0.00           H  
ATOM    573  HE2 HIS A  52      28.753  55.270  35.499  1.00  0.00           H  
ATOM    574  N   ASP A  53      28.903  62.897  36.118  1.00  0.00           N  
ATOM    575  CA  ASP A  53      28.484  64.268  36.446  1.00  0.00           C  
ATOM    576  C   ASP A  53      29.602  65.179  36.909  1.00  0.00           C  
ATOM    577  O   ASP A  53      30.527  64.780  37.665  1.00  0.00           O  
ATOM    578  CB  ASP A  53      27.243  64.307  37.443  1.00  0.00           C  
ATOM    579  CG  ASP A  53      25.934  64.620  36.737  1.00  0.00           C  
ATOM    580  OD1 ASP A  53      24.957  63.937  36.973  1.00  0.00           O  
ATOM    581  OD2 ASP A  53      26.043  65.309  35.702  1.00  0.00           O1-
ATOM    582  H   ASP A  53      28.776  62.742  35.135  1.00  0.00           H  
ATOM    583  N   GLY A  54      29.350  66.507  36.929  1.00  0.00           N  
ATOM    584  CA  GLY A  54      30.291  67.664  37.052  1.00  0.00           C  
ATOM    585  C   GLY A  54      30.977  67.897  38.441  1.00  0.00           C  
ATOM    586  O   GLY A  54      31.203  67.074  39.374  1.00  0.00           O  
ATOM    587  H   GLY A  54      28.398  66.784  37.044  1.00  0.00           H  
ATOM    588  N   ASP A  55      31.335  69.186  38.528  1.00  0.00           N  
ATOM    589  CA  ASP A  55      31.858  69.758  39.799  1.00  0.00           C  
ATOM    590  C   ASP A  55      31.826  71.322  39.606  1.00  0.00           C  
ATOM    591  O   ASP A  55      32.445  71.721  38.639  1.00  0.00           O  
ATOM    592  CB  ASP A  55      33.291  69.418  40.141  1.00  0.00           C  
ATOM    593  CG  ASP A  55      33.815  69.875  41.499  1.00  0.00           C  
ATOM    594  OD1 ASP A  55      33.422  69.246  42.546  1.00  0.00           O  
ATOM    595  OD2 ASP A  55      34.289  71.021  41.531  1.00  0.00           O1-
ATOM    596  H   ASP A  55      31.186  69.861  37.795  1.00  0.00           H  
ATOM    597  N   PRO A  56      31.410  72.204  40.547  1.00  0.00           N  
ATOM    598  CA  PRO A  56      31.415  73.692  40.337  1.00  0.00           C  
ATOM    599  C   PRO A  56      32.774  74.417  40.429  1.00  0.00           C  
ATOM    600  O   PRO A  56      32.772  75.625  40.067  1.00  0.00           O  
ATOM    601  CB  PRO A  56      30.309  74.187  41.276  1.00  0.00           C  
ATOM    602  CG  PRO A  56      30.575  73.338  42.453  1.00  0.00           C  
ATOM    603  CD  PRO A  56      30.825  71.920  41.914  1.00  0.00           C  
ATOM    604  N   ASN A  57      33.839  73.797  40.878  1.00  0.00           N  
ATOM    605  CA  ASN A  57      35.145  74.467  40.815  1.00  0.00           C  
ATOM    606  C   ASN A  57      36.232  73.852  39.983  1.00  0.00           C  
ATOM    607  O   ASN A  57      36.737  74.340  38.945  1.00  0.00           O  
ATOM    608  CB  ASN A  57      35.745  74.678  42.190  1.00  0.00           C  
ATOM    609  CG  ASN A  57      34.801  75.658  42.975  1.00  0.00           C  
ATOM    610  ND2 ASN A  57      33.954  75.061  43.798  1.00  0.00           N  
ATOM    611  OD1 ASN A  57      35.103  76.842  43.176  1.00  0.00           O  
ATOM    612  H   ASN A  57      33.902  72.861  41.226  1.00  0.00           H  
ATOM    613 1HD2 ASN A  57      33.964  74.067  43.905  1.00  0.00           H  
ATOM    614 2HD2 ASN A  57      33.408  75.628  44.411  1.00  0.00           H  
ATOM    615  N   GLU A  58      36.357  72.501  40.162  1.00  0.00           N  
ATOM    616  CA  GLU A  58      37.553  71.779  39.584  1.00  0.00           C  
ATOM    617  C   GLU A  58      37.350  71.517  38.080  1.00  0.00           C  
ATOM    618  O   GLU A  58      36.349  70.831  37.743  1.00  0.00           O  
ATOM    619  CB  GLU A  58      37.743  70.480  40.362  1.00  0.00           C  
ATOM    620  CG  GLU A  58      38.839  69.523  39.865  1.00  0.00           C  
ATOM    621  CD  GLU A  58      40.241  70.082  39.918  1.00  0.00           C  
ATOM    622  OE1 GLU A  58      40.996  69.798  40.838  1.00  0.00           O  
ATOM    623  OE2 GLU A  58      40.616  70.503  38.799  1.00  0.00           O1-
ATOM    624  H   GLU A  58      35.730  71.895  40.643  1.00  0.00           H  
ATOM    625  N   PRO A  59      38.232  71.974  37.207  1.00  0.00           N  
ATOM    626  CA  PRO A  59      38.226  71.653  35.737  1.00  0.00           C  
ATOM    627  C   PRO A  59      38.496  70.208  35.453  1.00  0.00           C  
ATOM    628  O   PRO A  59      37.715  69.517  34.979  1.00  0.00           O  
ATOM    629  CB  PRO A  59      39.231  72.583  35.078  1.00  0.00           C  
ATOM    630  CG  PRO A  59      40.100  72.926  36.297  1.00  0.00           C  
ATOM    631  CD  PRO A  59      39.191  73.076  37.511  1.00  0.00           C  
ATOM    632  N   VAL A  60      39.376  69.538  36.179  1.00  0.00           N  
ATOM    633  CA  VAL A  60      39.734  68.128  35.904  1.00  0.00           C  
ATOM    634  C   VAL A  60      38.995  67.245  36.940  1.00  0.00           C  
ATOM    635  O   VAL A  60      39.494  66.712  37.910  1.00  0.00           O  
ATOM    636  CB  VAL A  60      41.258  67.918  36.033  1.00  0.00           C  
ATOM    637  CG1 VAL A  60      41.706  66.566  35.541  1.00  0.00           C  
ATOM    638  CG2 VAL A  60      42.121  68.941  35.338  1.00  0.00           C  
ATOM    639  H   VAL A  60      39.934  69.845  36.953  1.00  0.00           H  
ATOM    640  N   SER A  61      37.657  67.269  36.717  1.00  0.00           N  
ATOM    641  CA  SER A  61      36.685  66.605  37.616  1.00  0.00           C  
ATOM    642  C   SER A  61      36.564  65.107  37.574  1.00  0.00           C  
ATOM    643  O   SER A  61      36.481  64.520  38.612  1.00  0.00           O  
ATOM    644  CB  SER A  61      35.339  67.264  37.457  1.00  0.00           C  
ATOM    645  OG  SER A  61      35.032  67.401  36.033  1.00  0.00           O  
ATOM    646  H   SER A  61      37.182  67.914  36.125  1.00  0.00           H  
ATOM    647  HG  SER A  61      34.107  67.694  35.771  1.00  0.00           H  
ATOM    648  N   ASP A  62      36.500  64.492  36.396  1.00  0.00           N  
ATOM    649  CA  ASP A  62      36.096  63.105  36.309  1.00  0.00           C  
ATOM    650  C   ASP A  62      37.201  62.042  36.495  1.00  0.00           C  
ATOM    651  O   ASP A  62      36.820  60.865  36.629  1.00  0.00           O  
ATOM    652  CB  ASP A  62      35.352  62.893  35.014  1.00  0.00           C  
ATOM    653  CG  ASP A  62      36.031  63.345  33.734  1.00  0.00           C  
ATOM    654  OD1 ASP A  62      35.609  64.296  33.098  1.00  0.00           O  
ATOM    655  OD2 ASP A  62      37.137  62.837  33.458  1.00  0.00           O1-
ATOM    656  H   ASP A  62      36.472  64.936  35.492  1.00  0.00           H  
ATOM    657  N   TYR A  63      38.423  62.510  36.408  1.00  0.00           N  
ATOM    658  CA  TYR A  63      39.637  61.693  36.602  1.00  0.00           C  
ATOM    659  C   TYR A  63      39.890  60.854  37.846  1.00  0.00           C  
ATOM    660  O   TYR A  63      39.909  61.438  38.919  1.00  0.00           O  
ATOM    661  CB  TYR A  63      40.876  62.432  36.152  1.00  0.00           C  
ATOM    662  CG  TYR A  63      42.111  61.513  36.193  1.00  0.00           C  
ATOM    663  CD1 TYR A  63      42.551  60.951  34.992  1.00  0.00           C  
ATOM    664  CD2 TYR A  63      42.969  61.565  37.236  1.00  0.00           C  
ATOM    665  CE1 TYR A  63      43.843  60.379  34.866  1.00  0.00           C  
ATOM    666  CE2 TYR A  63      44.226  61.123  37.062  1.00  0.00           C  
ATOM    667  CZ  TYR A  63      44.644  60.456  35.899  1.00  0.00           C  
ATOM    668  OH  TYR A  63      45.797  59.822  35.683  1.00  0.00           O  
ATOM    669  H   TYR A  63      38.635  63.376  35.960  1.00  0.00           H  
ATOM    670  HD1 TYR A  63      42.016  61.262  34.095  1.00  0.00           H  
ATOM    671  HD2 TYR A  63      42.728  62.170  38.105  1.00  0.00           H  
ATOM    672  HE1 TYR A  63      44.202  59.800  34.012  1.00  0.00           H  
ATOM    673  HE2 TYR A  63      45.020  61.272  37.792  1.00  0.00           H  
ATOM    674  HH  TYR A  63      45.929  59.835  34.696  1.00  0.00           H  
ATOM    675  N   ILE A  64      39.993  59.595  37.644  1.00  0.00           N  
ATOM    676  CA  ILE A  64      40.570  58.650  38.615  1.00  0.00           C  
ATOM    677  C   ILE A  64      41.594  57.683  38.001  1.00  0.00           C  
ATOM    678  O   ILE A  64      41.404  57.193  36.904  1.00  0.00           O  
ATOM    679  CB  ILE A  64      39.444  57.985  39.383  1.00  0.00           C  
ATOM    680  CG1 ILE A  64      39.952  57.060  40.554  1.00  0.00           C  
ATOM    681  CG2 ILE A  64      38.517  57.185  38.398  1.00  0.00           C  
ATOM    682  CD  ILE A  64      38.807  57.164  41.497  1.00  0.00           C  
ATOM    683  H   ILE A  64      39.504  59.200  36.869  1.00  0.00           H  
ATOM    684  N   ASN A  65      42.731  57.352  38.634  1.00  0.00           N  
ATOM    685  CA  ASN A  65      43.751  56.346  38.165  1.00  0.00           C  
ATOM    686  C   ASN A  65      43.309  54.909  38.496  1.00  0.00           C  
ATOM    687  O   ASN A  65      43.613  54.320  39.550  1.00  0.00           O  
ATOM    688  CB  ASN A  65      45.195  56.631  38.683  1.00  0.00           C  
ATOM    689  CG  ASN A  65      46.375  55.790  38.117  1.00  0.00           C  
ATOM    690  ND2 ASN A  65      47.434  56.409  37.898  1.00  0.00           N  
ATOM    691  OD1 ASN A  65      46.447  54.557  37.979  1.00  0.00           O  
ATOM    692  H   ASN A  65      43.055  57.952  39.371  1.00  0.00           H  
ATOM    693 1HD2 ASN A  65      47.450  57.408  37.950  1.00  0.00           H  
ATOM    694 2HD2 ASN A  65      48.311  55.922  37.967  1.00  0.00           H  
ATOM    695  N   ALA A  66      42.243  54.552  37.800  1.00  0.00           N  
ATOM    696  CA  ALA A  66      41.705  53.175  37.785  1.00  0.00           C  
ATOM    697  C   ALA A  66      41.325  52.623  36.377  1.00  0.00           C  
ATOM    698  O   ALA A  66      40.456  53.147  35.695  1.00  0.00           O  
ATOM    699  CB  ALA A  66      40.592  52.900  38.816  1.00  0.00           C  
ATOM    700  H   ALA A  66      41.746  55.302  37.352  1.00  0.00           H  
ATOM    701  N   ASN A  67      41.845  51.470  36.016  1.00  0.00           N  
ATOM    702  CA  ASN A  67      41.683  50.902  34.689  1.00  0.00           C  
ATOM    703  C   ASN A  67      41.117  49.515  34.598  1.00  0.00           C  
ATOM    704  O   ASN A  67      41.311  48.652  35.475  1.00  0.00           O  
ATOM    705  CB  ASN A  67      42.986  50.927  33.817  1.00  0.00           C  
ATOM    706  CG  ASN A  67      43.233  52.379  33.425  1.00  0.00           C  
ATOM    707  ND2 ASN A  67      42.923  52.771  32.197  1.00  0.00           N  
ATOM    708  OD1 ASN A  67      43.598  53.183  34.264  1.00  0.00           O  
ATOM    709  H   ASN A  67      42.363  50.840  36.601  1.00  0.00           H  
ATOM    710 1HD2 ASN A  67      42.582  52.059  31.579  1.00  0.00           H  
ATOM    711 2HD2 ASN A  67      43.103  53.689  31.864  1.00  0.00           H  
ATOM    712  N   ILE A  68      40.097  49.384  33.809  1.00  0.00           N  
ATOM    713  CA  ILE A  68      39.228  48.155  33.700  1.00  0.00           C  
ATOM    714  C   ILE A  68      39.799  47.051  32.824  1.00  0.00           C  
ATOM    715  O   ILE A  68      39.854  47.103  31.609  1.00  0.00           O  
ATOM    716  CB  ILE A  68      37.732  48.604  33.484  1.00  0.00           C  
ATOM    717  CG1 ILE A  68      36.777  47.400  33.505  1.00  0.00           C  
ATOM    718  CG2 ILE A  68      37.411  49.197  32.146  1.00  0.00           C  
ATOM    719  CD  ILE A  68      36.818  46.646  34.840  1.00  0.00           C  
ATOM    720  H   ILE A  68      39.892  50.148  33.194  1.00  0.00           H  
ATOM    721  N   ILE A  69      40.276  46.069  33.552  1.00  0.00           N  
ATOM    722  CA  ILE A  69      40.721  44.778  33.039  1.00  0.00           C  
ATOM    723  C   ILE A  69      39.644  43.673  33.120  1.00  0.00           C  
ATOM    724  O   ILE A  69      39.093  43.404  34.173  1.00  0.00           O  
ATOM    725  CB  ILE A  69      42.080  44.460  33.636  1.00  0.00           C  
ATOM    726  CG1 ILE A  69      43.164  45.415  33.236  1.00  0.00           C  
ATOM    727  CG2 ILE A  69      42.397  43.021  33.309  1.00  0.00           C  
ATOM    728  CD  ILE A  69      43.330  46.778  33.962  1.00  0.00           C  
ATOM    729  H   ILE A  69      40.344  46.169  34.539  1.00  0.00           H  
ATOM    730  N   MET A  70      39.283  43.187  31.915  1.00  0.00           N  
ATOM    731  CA  MET A  70      38.208  42.182  31.735  1.00  0.00           C  
ATOM    732  C   MET A  70      38.715  40.862  31.177  1.00  0.00           C  
ATOM    733  O   MET A  70      39.551  40.930  30.244  1.00  0.00           O  
ATOM    734  CB  MET A  70      37.096  42.626  30.759  1.00  0.00           C  
ATOM    735  CG  MET A  70      36.178  43.537  31.604  1.00  0.00           C  
ATOM    736  SD  MET A  70      34.778  44.173  30.601  1.00  0.00           S  
ATOM    737  CE  MET A  70      33.962  44.958  31.980  1.00  0.00           C  
ATOM    738  H   MET A  70      39.607  43.627  31.081  1.00  0.00           H  
ATOM    739  N   PRO A  71      38.439  39.765  31.865  1.00  0.00           N  
ATOM    740  CA  PRO A  71      38.879  38.365  31.484  1.00  0.00           C  
ATOM    741  C   PRO A  71      38.609  38.206  29.965  1.00  0.00           C  
ATOM    742  O   PRO A  71      39.525  37.912  29.167  1.00  0.00           O  
ATOM    743  CB  PRO A  71      38.053  37.449  32.289  1.00  0.00           C  
ATOM    744  CG  PRO A  71      37.513  38.217  33.503  1.00  0.00           C  
ATOM    745  CD  PRO A  71      37.736  39.672  33.176  1.00  0.00           C  
ATOM    746  N   GLU A  72      37.383  38.499  29.524  1.00  0.00           N  
ATOM    747  CA  GLU A  72      36.963  38.375  28.077  1.00  0.00           C  
ATOM    748  C   GLU A  72      36.641  39.837  27.680  1.00  0.00           C  
ATOM    749  O   GLU A  72      36.361  40.583  28.663  1.00  0.00           O  
ATOM    750  CB  GLU A  72      35.579  37.641  27.962  1.00  0.00           C  
ATOM    751  CG  GLU A  72      35.385  36.204  28.346  1.00  0.00           C  
ATOM    752  CD  GLU A  72      35.061  35.962  29.823  1.00  0.00           C  
ATOM    753  OE1 GLU A  72      34.249  36.724  30.420  1.00  0.00           O  
ATOM    754  OE2 GLU A  72      35.468  34.953  30.386  1.00  0.00           O1-
ATOM    755  H   GLU A  72      36.771  39.064  30.087  1.00  0.00           H  
ATOM    756  N   PHE A  73      36.433  40.169  26.448  1.00  0.00           N  
ATOM    757  CA  PHE A  73      35.823  41.452  25.978  1.00  0.00           C  
ATOM    758  C   PHE A  73      34.327  41.524  26.267  1.00  0.00           C  
ATOM    759  O   PHE A  73      33.422  41.104  25.541  1.00  0.00           O  
ATOM    760  CB  PHE A  73      36.186  41.541  24.521  1.00  0.00           C  
ATOM    761  CG  PHE A  73      36.983  42.799  24.144  1.00  0.00           C  
ATOM    762  CD1 PHE A  73      36.348  43.878  23.626  1.00  0.00           C  
ATOM    763  CD2 PHE A  73      38.307  42.776  24.527  1.00  0.00           C  
ATOM    764  CE1 PHE A  73      37.061  45.008  23.324  1.00  0.00           C  
ATOM    765  CE2 PHE A  73      39.023  43.932  24.213  1.00  0.00           C  
ATOM    766  CZ  PHE A  73      38.400  45.045  23.557  1.00  0.00           C  
ATOM    767  H   PHE A  73      36.925  39.627  25.760  1.00  0.00           H  
ATOM    768  HD1 PHE A  73      35.409  43.868  23.067  1.00  0.00           H  
ATOM    769  HD2 PHE A  73      38.861  41.944  24.965  1.00  0.00           H  
ATOM    770  HE1 PHE A  73      36.541  45.722  22.683  1.00  0.00           H  
ATOM    771  HE2 PHE A  73      40.108  43.918  24.323  1.00  0.00           H  
ATOM    772  HZ  PHE A  73      38.888  46.007  23.397  1.00  0.00           H  
ATOM    773  N   GLY A  74      34.100  42.473  27.160  1.00  0.00           N  
ATOM    774  CA  GLY A  74      32.827  42.685  27.859  1.00  0.00           C  
ATOM    775  C   GLY A  74      32.313  41.659  28.814  1.00  0.00           C  
ATOM    776  O   GLY A  74      31.168  41.189  28.644  1.00  0.00           O  
ATOM    777  H   GLY A  74      34.797  43.178  27.261  1.00  0.00           H  
ATOM    778  N   SER A  75      33.195  41.275  29.736  1.00  0.00           N  
ATOM    779  CA  SER A  75      32.886  40.262  30.793  1.00  0.00           C  
ATOM    780  C   SER A  75      31.759  40.713  31.687  1.00  0.00           C  
ATOM    781  O   SER A  75      31.590  41.909  31.826  1.00  0.00           O  
ATOM    782  CB  SER A  75      34.095  39.832  31.706  1.00  0.00           C  
ATOM    783  OG  SER A  75      35.017  39.147  30.856  1.00  0.00           O  
ATOM    784  H   SER A  75      34.099  41.699  29.794  1.00  0.00           H  
ATOM    785  HG  SER A  75      34.665  38.226  30.664  1.00  0.00           H  
ATOM    786  N   SER A  76      31.153  39.846  32.479  1.00  0.00           N  
ATOM    787  CA  SER A  76      30.227  40.197  33.615  1.00  0.00           C  
ATOM    788  C   SER A  76      30.862  41.234  34.567  1.00  0.00           C  
ATOM    789  O   SER A  76      32.017  41.298  34.850  1.00  0.00           O  
ATOM    790  CB  SER A  76      29.673  39.008  34.409  1.00  0.00           C  
ATOM    791  OG  SER A  76      30.518  38.289  35.268  1.00  0.00           O  
ATOM    792  H   SER A  76      31.190  38.861  32.323  1.00  0.00           H  
ATOM    793  HG  SER A  76      30.219  37.336  35.265  1.00  0.00           H  
ATOM    794  N   GLY A  77      29.961  42.016  35.154  1.00  0.00           N  
ATOM    795  CA  GLY A  77      30.119  42.760  36.373  1.00  0.00           C  
ATOM    796  C   GLY A  77      30.946  41.937  37.419  1.00  0.00           C  
ATOM    797  O   GLY A  77      32.101  42.289  37.675  1.00  0.00           O  
ATOM    798  H   GLY A  77      29.017  42.086  34.836  1.00  0.00           H  
ATOM    799  N   LYS A  78      30.393  40.906  37.971  1.00  0.00           N  
ATOM    800  CA  LYS A  78      31.096  40.160  38.985  1.00  0.00           C  
ATOM    801  C   LYS A  78      32.550  39.639  38.870  1.00  0.00           C  
ATOM    802  O   LYS A  78      33.321  39.686  39.852  1.00  0.00           O  
ATOM    803  CB  LYS A  78      30.322  39.008  39.759  1.00  0.00           C  
ATOM    804  CG  LYS A  78      29.771  37.904  38.832  1.00  0.00           C  
ATOM    805  CD  LYS A  78      28.806  37.050  39.686  1.00  0.00           C  
ATOM    806  CE  LYS A  78      27.705  36.304  38.919  1.00  0.00           C  
ATOM    807  NZ  LYS A  78      26.900  35.343  39.591  1.00  0.00           N1+
ATOM    808  H   LYS A  78      29.610  40.430  37.561  1.00  0.00           H  
ATOM    809  HZ1 LYS A  78      26.058  35.046  39.129  1.00  0.00           H  
ATOM    810  HZ2 LYS A  78      27.377  34.485  39.801  1.00  0.00           H  
ATOM    811  HZ3 LYS A  78      26.770  35.717  40.512  1.00  0.00           H  
ATOM    812  N   LYS A  79      32.845  39.190  37.672  1.00  0.00           N  
ATOM    813  CA  LYS A  79      34.148  38.540  37.359  1.00  0.00           C  
ATOM    814  C   LYS A  79      35.338  39.415  36.917  1.00  0.00           C  
ATOM    815  O   LYS A  79      36.513  38.956  36.867  1.00  0.00           O  
ATOM    816  CB  LYS A  79      33.855  37.432  36.273  1.00  0.00           C  
ATOM    817  CG  LYS A  79      33.754  36.101  36.924  1.00  0.00           C  
ATOM    818  CD  LYS A  79      34.901  35.737  37.927  1.00  0.00           C  
ATOM    819  CE  LYS A  79      34.826  34.335  38.552  1.00  0.00           C  
ATOM    820  NZ  LYS A  79      35.818  34.263  39.695  1.00  0.00           N1+
ATOM    821  H   LYS A  79      32.113  39.139  36.995  1.00  0.00           H  
ATOM    822  HZ1 LYS A  79      35.915  35.184  40.088  1.00  0.00           H  
ATOM    823  HZ2 LYS A  79      35.377  33.640  40.343  1.00  0.00           H  
ATOM    824  HZ3 LYS A  79      36.713  33.871  39.478  1.00  0.00           H  
ATOM    825  N   SER A  80      35.020  40.671  36.681  1.00  0.00           N  
ATOM    826  CA  SER A  80      35.929  41.721  36.099  1.00  0.00           C  
ATOM    827  C   SER A  80      36.817  42.354  37.154  1.00  0.00           C  
ATOM    828  O   SER A  80      36.553  42.290  38.330  1.00  0.00           O  
ATOM    829  CB  SER A  80      35.114  42.765  35.247  1.00  0.00           C  
ATOM    830  OG  SER A  80      34.590  42.019  34.138  1.00  0.00           O  
ATOM    831  H   SER A  80      34.081  40.988  36.767  1.00  0.00           H  
ATOM    832  HG  SER A  80      33.633  41.896  34.421  1.00  0.00           H  
ATOM    833  N   TYR A  81      37.918  43.031  36.742  1.00  0.00           N  
ATOM    834  CA  TYR A  81      38.848  43.671  37.691  1.00  0.00           C  
ATOM    835  C   TYR A  81      39.037  45.195  37.432  1.00  0.00           C  
ATOM    836  O   TYR A  81      39.578  45.587  36.402  1.00  0.00           O  
ATOM    837  CB  TYR A  81      40.177  42.965  37.527  1.00  0.00           C  
ATOM    838  CG  TYR A  81      40.184  41.642  38.346  1.00  0.00           C  
ATOM    839  CD1 TYR A  81      39.628  40.466  37.915  1.00  0.00           C  
ATOM    840  CD2 TYR A  81      40.651  41.766  39.643  1.00  0.00           C  
ATOM    841  CE1 TYR A  81      39.507  39.443  38.834  1.00  0.00           C  
ATOM    842  CE2 TYR A  81      40.542  40.754  40.555  1.00  0.00           C  
ATOM    843  CZ  TYR A  81      39.982  39.620  40.128  1.00  0.00           C  
ATOM    844  OH  TYR A  81      39.916  38.545  40.952  1.00  0.00           O  
ATOM    845  H   TYR A  81      38.176  43.121  35.776  1.00  0.00           H  
ATOM    846  HD1 TYR A  81      38.926  40.376  37.085  1.00  0.00           H  
ATOM    847  HD2 TYR A  81      41.201  42.662  39.924  1.00  0.00           H  
ATOM    848  HE1 TYR A  81      38.830  38.624  38.585  1.00  0.00           H  
ATOM    849  HE2 TYR A  81      40.643  40.881  41.634  1.00  0.00           H  
ATOM    850  HH  TYR A  81      39.808  37.729  40.384  1.00  0.00           H  
ATOM    851  N   ILE A  82      39.002  45.957  38.517  1.00  0.00           N  
ATOM    852  CA  ILE A  82      39.520  47.333  38.543  1.00  0.00           C  
ATOM    853  C   ILE A  82      40.919  47.444  39.182  1.00  0.00           C  
ATOM    854  O   ILE A  82      41.064  47.381  40.384  1.00  0.00           O  
ATOM    855  CB  ILE A  82      38.390  48.223  39.220  1.00  0.00           C  
ATOM    856  CG1 ILE A  82      37.230  48.393  38.287  1.00  0.00           C  
ATOM    857  CG2 ILE A  82      38.877  49.537  39.882  1.00  0.00           C  
ATOM    858  CD  ILE A  82      35.992  49.118  38.847  1.00  0.00           C  
ATOM    859  H   ILE A  82      38.524  45.751  39.377  1.00  0.00           H  
ATOM    860  N   ALA A  83      41.807  47.916  38.357  1.00  0.00           N  
ATOM    861  CA  ALA A  83      43.280  48.062  38.761  1.00  0.00           C  
ATOM    862  C   ALA A  83      43.622  49.522  39.046  1.00  0.00           C  
ATOM    863  O   ALA A  83      43.489  50.302  38.095  1.00  0.00           O  
ATOM    864  CB  ALA A  83      44.145  47.698  37.538  1.00  0.00           C  
ATOM    865  H   ALA A  83      41.646  48.064  37.386  1.00  0.00           H  
ATOM    866  N   THR A  84      43.851  49.826  40.320  1.00  0.00           N  
ATOM    867  CA  THR A  84      44.067  51.211  40.796  1.00  0.00           C  
ATOM    868  C   THR A  84      45.366  51.296  41.600  1.00  0.00           C  
ATOM    869  O   THR A  84      46.111  50.332  41.910  1.00  0.00           O  
ATOM    870  CB  THR A  84      42.890  51.721  41.702  1.00  0.00           C  
ATOM    871  CG2 THR A  84      42.666  50.930  42.972  1.00  0.00           C  
ATOM    872  OG1 THR A  84      43.072  53.141  41.969  1.00  0.00           O  
ATOM    873  H   THR A  84      43.968  49.031  40.917  1.00  0.00           H  
ATOM    874  HG1 THR A  84      43.029  53.657  41.113  1.00  0.00           H  
ATOM    875  N   GLN A  85      45.914  52.470  41.416  1.00  0.00           N  
ATOM    876  CA  GLN A  85      47.096  52.831  42.257  1.00  0.00           C  
ATOM    877  C   GLN A  85      46.944  53.033  43.755  1.00  0.00           C  
ATOM    878  O   GLN A  85      45.979  52.631  44.418  1.00  0.00           O  
ATOM    879  CB  GLN A  85      47.845  54.050  41.646  1.00  0.00           C  
ATOM    880  CG  GLN A  85      46.965  55.293  41.503  1.00  0.00           C  
ATOM    881  CD  GLN A  85      47.740  56.629  41.631  1.00  0.00           C  
ATOM    882  NE2 GLN A  85      47.080  57.566  42.262  1.00  0.00           N  
ATOM    883  OE1 GLN A  85      48.940  56.625  41.432  1.00  0.00           O  
ATOM    884  H   GLN A  85      45.626  53.135  40.728  1.00  0.00           H  
ATOM    885 1HE2 GLN A  85      46.206  57.467  42.741  1.00  0.00           H  
ATOM    886 2HE2 GLN A  85      47.392  58.491  42.022  1.00  0.00           H  
ATOM    887  N   GLY A  86      48.070  53.462  44.336  1.00  0.00           N  
ATOM    888  CA  GLY A  86      48.019  54.062  45.715  1.00  0.00           C  
ATOM    889  C   GLY A  86      46.999  55.177  46.020  1.00  0.00           C  
ATOM    890  O   GLY A  86      47.095  56.215  45.351  1.00  0.00           O  
ATOM    891  H   GLY A  86      48.926  53.127  43.940  1.00  0.00           H  
ATOM    892  N   CYS A  87      46.243  55.032  47.072  1.00  0.00           N  
ATOM    893  CA  CYS A  87      45.395  56.126  47.723  1.00  0.00           C  
ATOM    894  C   CYS A  87      46.108  57.234  48.517  1.00  0.00           C  
ATOM    895  O   CYS A  87      47.097  56.926  49.163  1.00  0.00           O  
ATOM    896  CB  CYS A  87      44.237  55.523  48.482  1.00  0.00           C  
ATOM    897  SG  CYS A  87      44.702  54.239  49.784  1.00  0.00           S  
ATOM    898  H   CYS A  87      46.183  54.115  47.495  1.00  0.00           H  
ATOM    899  HG  CYS A  87      45.182  53.282  48.994  1.00  0.00           H  
ATOM    900  N   LEU A  88      45.832  58.428  48.066  1.00  0.00           N  
ATOM    901  CA  LEU A  88      46.479  59.647  48.636  1.00  0.00           C  
ATOM    902  C   LEU A  88      45.462  60.340  49.546  1.00  0.00           C  
ATOM    903  O   LEU A  88      44.258  60.045  49.429  1.00  0.00           O  
ATOM    904  CB  LEU A  88      46.771  60.650  47.523  1.00  0.00           C  
ATOM    905  CG  LEU A  88      47.836  60.171  46.558  1.00  0.00           C  
ATOM    906  CD1 LEU A  88      47.186  60.284  45.204  1.00  0.00           C  
ATOM    907  CD2 LEU A  88      49.177  60.957  46.577  1.00  0.00           C  
ATOM    908  H   LEU A  88      45.157  58.586  47.343  1.00  0.00           H  
ATOM    909  N   GLN A  89      45.902  61.353  50.296  1.00  0.00           N  
ATOM    910  CA  GLN A  89      45.063  62.211  51.098  1.00  0.00           C  
ATOM    911  C   GLN A  89      43.878  62.997  50.510  1.00  0.00           C  
ATOM    912  O   GLN A  89      42.802  63.156  51.130  1.00  0.00           O  
ATOM    913  CB  GLN A  89      45.924  63.246  51.870  1.00  0.00           C  
ATOM    914  CG  GLN A  89      46.702  64.231  51.081  1.00  0.00           C  
ATOM    915  CD  GLN A  89      47.171  65.399  51.895  1.00  0.00           C  
ATOM    916  NE2 GLN A  89      46.465  66.510  51.762  1.00  0.00           N  
ATOM    917  OE1 GLN A  89      48.167  65.416  52.623  1.00  0.00           O  
ATOM    918  H   GLN A  89      46.878  61.375  50.487  1.00  0.00           H  
ATOM    919 1HE2 GLN A  89      45.659  66.640  51.193  1.00  0.00           H  
ATOM    920 2HE2 GLN A  89      46.760  67.371  52.189  1.00  0.00           H  
ATOM    921  N   ASN A  90      43.822  62.955  49.130  1.00  0.00           N  
ATOM    922  CA  ASN A  90      42.685  63.577  48.461  1.00  0.00           C  
ATOM    923  C   ASN A  90      41.779  62.530  47.782  1.00  0.00           C  
ATOM    924  O   ASN A  90      40.637  62.367  48.217  1.00  0.00           O  
ATOM    925  CB  ASN A  90      43.232  64.564  47.385  1.00  0.00           C  
ATOM    926  CG  ASN A  90      44.586  64.116  46.737  1.00  0.00           C  
ATOM    927  ND2 ASN A  90      45.364  65.088  46.516  1.00  0.00           N  
ATOM    928  OD1 ASN A  90      44.747  63.066  46.172  1.00  0.00           O  
ATOM    929  H   ASN A  90      44.576  62.566  48.602  1.00  0.00           H  
ATOM    930 1HD2 ASN A  90      45.228  66.061  46.725  1.00  0.00           H  
ATOM    931 2HD2 ASN A  90      46.093  64.874  45.870  1.00  0.00           H  
ATOM    932  N   THR A  91      42.374  61.687  46.943  1.00  0.00           N  
ATOM    933  CA  THR A  91      41.856  60.458  46.364  1.00  0.00           C  
ATOM    934  C   THR A  91      41.000  59.485  47.161  1.00  0.00           C  
ATOM    935  O   THR A  91      40.344  58.616  46.576  1.00  0.00           O  
ATOM    936  CB  THR A  91      42.840  59.645  45.413  1.00  0.00           C  
ATOM    937  CG2 THR A  91      43.372  60.430  44.181  1.00  0.00           C  
ATOM    938  OG1 THR A  91      43.908  58.969  46.087  1.00  0.00           O  
ATOM    939  H   THR A  91      43.235  61.947  46.500  1.00  0.00           H  
ATOM    940  HG1 THR A  91      44.327  58.313  45.458  1.00  0.00           H  
ATOM    941  N   VAL A  92      41.239  59.513  48.454  1.00  0.00           N  
ATOM    942  CA  VAL A  92      40.383  58.811  49.463  1.00  0.00           C  
ATOM    943  C   VAL A  92      38.855  58.954  49.184  1.00  0.00           C  
ATOM    944  O   VAL A  92      38.199  57.988  48.756  1.00  0.00           O  
ATOM    945  CB  VAL A  92      40.795  59.224  50.884  1.00  0.00           C  
ATOM    946  CG1 VAL A  92      42.067  58.565  51.333  1.00  0.00           C  
ATOM    947  CG2 VAL A  92      40.830  60.715  50.992  1.00  0.00           C  
ATOM    948  H   VAL A  92      42.167  59.756  48.745  1.00  0.00           H  
ATOM    949  N   ASN A  93      38.501  60.245  48.834  1.00  0.00           N  
ATOM    950  CA  ASN A  93      37.142  60.639  48.328  1.00  0.00           C  
ATOM    951  C   ASN A  93      36.831  59.960  47.000  1.00  0.00           C  
ATOM    952  O   ASN A  93      35.901  59.118  47.019  1.00  0.00           O  
ATOM    953  CB  ASN A  93      37.219  62.122  48.028  1.00  0.00           C  
ATOM    954  CG  ASN A  93      37.254  62.952  49.314  1.00  0.00           C  
ATOM    955  ND2 ASN A  93      36.251  63.758  49.542  1.00  0.00           N  
ATOM    956  OD1 ASN A  93      38.108  62.763  50.156  1.00  0.00           O  
ATOM    957  H   ASN A  93      39.162  60.961  49.079  1.00  0.00           H  
ATOM    958 1HD2 ASN A  93      35.458  63.726  48.938  1.00  0.00           H  
ATOM    959 2HD2 ASN A  93      36.264  64.450  50.271  1.00  0.00           H  
ATOM    960  N   ASP A  94      37.757  60.049  46.018  1.00  0.00           N  
ATOM    961  CA  ASP A  94      37.550  59.557  44.624  1.00  0.00           C  
ATOM    962  C   ASP A  94      37.386  58.021  44.527  1.00  0.00           C  
ATOM    963  O   ASP A  94      36.526  57.469  43.849  1.00  0.00           O  
ATOM    964  CB  ASP A  94      38.704  59.969  43.703  1.00  0.00           C  
ATOM    965  CG  ASP A  94      38.888  61.481  43.514  1.00  0.00           C  
ATOM    966  OD1 ASP A  94      40.008  61.921  43.156  1.00  0.00           O  
ATOM    967  OD2 ASP A  94      37.954  62.260  43.656  1.00  0.00           O1-
ATOM    968  H   ASP A  94      38.499  60.709  46.134  1.00  0.00           H  
ATOM    969  N   PHE A  95      38.162  57.319  45.373  1.00  0.00           N  
ATOM    970  CA  PHE A  95      38.029  55.866  45.676  1.00  0.00           C  
ATOM    971  C   PHE A  95      36.662  55.290  46.124  1.00  0.00           C  
ATOM    972  O   PHE A  95      36.097  54.369  45.517  1.00  0.00           O  
ATOM    973  CB  PHE A  95      39.028  55.503  46.727  1.00  0.00           C  
ATOM    974  CG  PHE A  95      39.727  54.171  46.507  1.00  0.00           C  
ATOM    975  CD1 PHE A  95      41.029  54.175  45.978  1.00  0.00           C  
ATOM    976  CD2 PHE A  95      39.199  52.970  46.946  1.00  0.00           C  
ATOM    977  CE1 PHE A  95      41.868  53.041  46.045  1.00  0.00           C  
ATOM    978  CE2 PHE A  95      39.997  51.852  46.988  1.00  0.00           C  
ATOM    979  CZ  PHE A  95      41.322  51.884  46.553  1.00  0.00           C  
ATOM    980  H   PHE A  95      38.918  57.815  45.802  1.00  0.00           H  
ATOM    981  HD1 PHE A  95      41.350  55.104  45.506  1.00  0.00           H  
ATOM    982  HD2 PHE A  95      38.227  52.782  47.397  1.00  0.00           H  
ATOM    983  HE1 PHE A  95      42.913  53.036  45.714  1.00  0.00           H  
ATOM    984  HE2 PHE A  95      39.490  50.921  47.224  1.00  0.00           H  
ATOM    985  HZ  PHE A  95      41.935  50.990  46.639  1.00  0.00           H  
ATOM    986  N   TRP A  96      36.106  55.991  47.167  1.00  0.00           N  
ATOM    987  CA  TRP A  96      34.694  55.736  47.581  1.00  0.00           C  
ATOM    988  C   TRP A  96      33.549  55.981  46.579  1.00  0.00           C  
ATOM    989  O   TRP A  96      32.996  54.964  46.245  1.00  0.00           O  
ATOM    990  CB  TRP A  96      34.377  56.444  48.881  1.00  0.00           C  
ATOM    991  CG  TRP A  96      35.126  55.760  50.063  1.00  0.00           C  
ATOM    992  CD1 TRP A  96      36.025  56.342  50.887  1.00  0.00           C  
ATOM    993  CD2 TRP A  96      35.181  54.429  50.443  1.00  0.00           C  
ATOM    994  CE2 TRP A  96      36.006  54.319  51.600  1.00  0.00           C  
ATOM    995  CE3 TRP A  96      34.695  53.291  49.831  1.00  0.00           C  
ATOM    996  NE1 TRP A  96      36.454  55.548  51.875  1.00  0.00           N  
ATOM    997  CZ2 TRP A  96      36.279  53.158  52.179  1.00  0.00           C  
ATOM    998  CZ3 TRP A  96      34.993  52.064  50.460  1.00  0.00           C  
ATOM    999  CH2 TRP A  96      35.770  51.975  51.616  1.00  0.00           C  
ATOM   1000  H   TRP A  96      36.632  56.470  47.864  1.00  0.00           H  
ATOM   1001  HD1 TRP A  96      36.349  57.380  50.813  1.00  0.00           H  
ATOM   1002  HE1 TRP A  96      37.047  55.747  52.662  1.00  0.00           H  
ATOM   1003  HE3 TRP A  96      33.967  53.285  49.021  1.00  0.00           H  
ATOM   1004  HZ2 TRP A  96      36.487  53.130  53.243  1.00  0.00           H  
ATOM   1005  HZ3 TRP A  96      34.469  51.148  50.161  1.00  0.00           H  
ATOM   1006  HH2 TRP A  96      36.447  51.134  51.760  1.00  0.00           H  
ATOM   1007  N   ARG A  97      33.566  57.117  45.884  1.00  0.00           N  
ATOM   1008  CA  ARG A  97      32.739  57.493  44.703  1.00  0.00           C  
ATOM   1009  C   ARG A  97      32.834  56.357  43.675  1.00  0.00           C  
ATOM   1010  O   ARG A  97      31.843  55.775  43.279  1.00  0.00           O  
ATOM   1011  CB  ARG A  97      33.316  58.808  44.154  1.00  0.00           C  
ATOM   1012  CG  ARG A  97      32.148  59.665  43.632  1.00  0.00           C  
ATOM   1013  CD  ARG A  97      32.593  60.763  42.694  1.00  0.00           C  
ATOM   1014  NE  ARG A  97      31.478  61.216  41.881  1.00  0.00           N  
ATOM   1015  CZ  ARG A  97      31.198  62.483  41.594  1.00  0.00           C  
ATOM   1016  NH1 ARG A  97      32.051  63.467  41.925  1.00  0.00           N1+
ATOM   1017  NH2 ARG A  97      30.348  62.762  40.645  1.00  0.00           N  
ATOM   1018  H   ARG A  97      34.193  57.848  46.167  1.00  0.00           H  
ATOM   1019  HE  ARG A  97      30.967  60.520  41.372  1.00  0.00           H  
ATOM   1020 1HH1 ARG A  97      32.991  63.318  42.226  1.00  0.00           H  
ATOM   1021 2HH1 ARG A  97      31.654  64.382  41.943  1.00  0.00           H  
ATOM   1022 1HH2 ARG A  97      30.036  62.006  40.075  1.00  0.00           H  
ATOM   1023 2HH2 ARG A  97      29.898  63.650  40.678  1.00  0.00           H  
ATOM   1024  N   MET A  98      34.015  55.835  43.370  1.00  0.00           N  
ATOM   1025  CA  MET A  98      34.305  54.684  42.499  1.00  0.00           C  
ATOM   1026  C   MET A  98      33.677  53.320  42.905  1.00  0.00           C  
ATOM   1027  O   MET A  98      32.999  52.560  42.232  1.00  0.00           O  
ATOM   1028  CB  MET A  98      35.808  54.665  42.303  1.00  0.00           C  
ATOM   1029  CG  MET A  98      36.327  53.528  41.364  1.00  0.00           C  
ATOM   1030  SD  MET A  98      36.322  51.801  41.957  1.00  0.00           S  
ATOM   1031  CE  MET A  98      37.650  51.934  43.105  1.00  0.00           C  
ATOM   1032  H   MET A  98      34.847  56.339  43.608  1.00  0.00           H  
ATOM   1033  N   VAL A  99      33.958  52.906  44.180  1.00  0.00           N  
ATOM   1034  CA  VAL A  99      33.501  51.703  44.838  1.00  0.00           C  
ATOM   1035  C   VAL A  99      31.977  51.795  45.018  1.00  0.00           C  
ATOM   1036  O   VAL A  99      31.229  50.811  44.821  1.00  0.00           O  
ATOM   1037  CB  VAL A  99      34.302  51.458  46.183  1.00  0.00           C  
ATOM   1038  CG1 VAL A  99      33.720  50.156  46.758  1.00  0.00           C  
ATOM   1039  CG2 VAL A  99      35.788  51.343  45.965  1.00  0.00           C  
ATOM   1040  H   VAL A  99      34.588  53.382  44.799  1.00  0.00           H  
ATOM   1041  N   PHE A 100      31.430  53.004  45.326  1.00  0.00           N  
ATOM   1042  CA  PHE A 100      29.937  53.205  45.331  1.00  0.00           C  
ATOM   1043  C   PHE A 100      29.304  53.274  43.907  1.00  0.00           C  
ATOM   1044  O   PHE A 100      28.255  52.639  43.727  1.00  0.00           O  
ATOM   1045  CB  PHE A 100      29.561  54.581  45.998  1.00  0.00           C  
ATOM   1046  CG  PHE A 100      28.029  54.636  46.260  1.00  0.00           C  
ATOM   1047  CD1 PHE A 100      27.416  54.155  47.432  1.00  0.00           C  
ATOM   1048  CD2 PHE A 100      27.210  55.099  45.226  1.00  0.00           C  
ATOM   1049  CE1 PHE A 100      26.010  54.153  47.605  1.00  0.00           C  
ATOM   1050  CE2 PHE A 100      25.831  55.147  45.395  1.00  0.00           C  
ATOM   1051  CZ  PHE A 100      25.250  54.729  46.587  1.00  0.00           C  
ATOM   1052  H   PHE A 100      32.078  53.752  45.487  1.00  0.00           H  
ATOM   1053  HD1 PHE A 100      27.988  53.941  48.341  1.00  0.00           H  
ATOM   1054  HD2 PHE A 100      27.716  55.442  44.328  1.00  0.00           H  
ATOM   1055  HE1 PHE A 100      25.475  53.774  48.470  1.00  0.00           H  
ATOM   1056  HE2 PHE A 100      25.234  55.639  44.627  1.00  0.00           H  
ATOM   1057  HZ  PHE A 100      24.217  55.018  46.805  1.00  0.00           H  
ATOM   1058  N   GLN A 101      29.850  53.930  42.916  1.00  0.00           N  
ATOM   1059  CA  GLN A 101      29.305  53.886  41.523  1.00  0.00           C  
ATOM   1060  C   GLN A 101      29.347  52.549  40.703  1.00  0.00           C  
ATOM   1061  O   GLN A 101      28.341  51.902  40.571  1.00  0.00           O  
ATOM   1062  CB  GLN A 101      30.082  54.916  40.665  1.00  0.00           C  
ATOM   1063  CG  GLN A 101      29.387  55.336  39.409  1.00  0.00           C  
ATOM   1064  CD  GLN A 101      30.207  56.260  38.522  1.00  0.00           C  
ATOM   1065  NE2 GLN A 101      30.958  55.650  37.673  1.00  0.00           N  
ATOM   1066  OE1 GLN A 101      30.286  57.508  38.627  1.00  0.00           O  
ATOM   1067  H   GLN A 101      30.584  54.597  43.045  1.00  0.00           H  
ATOM   1068 1HE2 GLN A 101      31.073  54.650  37.615  1.00  0.00           H  
ATOM   1069 2HE2 GLN A 101      31.579  56.194  37.127  1.00  0.00           H  
ATOM   1070  N   GLU A 102      30.546  51.962  40.798  1.00  0.00           N  
ATOM   1071  CA  GLU A 102      30.803  50.729  40.027  1.00  0.00           C  
ATOM   1072  C   GLU A 102      30.461  49.346  40.585  1.00  0.00           C  
ATOM   1073  O   GLU A 102      30.886  48.352  40.029  1.00  0.00           O  
ATOM   1074  CB  GLU A 102      32.214  50.899  39.424  1.00  0.00           C  
ATOM   1075  CG  GLU A 102      32.258  52.109  38.468  1.00  0.00           C  
ATOM   1076  CD  GLU A 102      31.377  52.033  37.226  1.00  0.00           C  
ATOM   1077  OE1 GLU A 102      31.511  51.105  36.387  1.00  0.00           O  
ATOM   1078  OE2 GLU A 102      30.609  52.983  37.124  1.00  0.00           O1-
ATOM   1079  H   GLU A 102      31.332  52.347  41.283  1.00  0.00           H  
ATOM   1080  N   ASN A 103      29.663  49.329  41.630  1.00  0.00           N  
ATOM   1081  CA  ASN A 103      29.109  48.316  42.570  1.00  0.00           C  
ATOM   1082  C   ASN A 103      30.119  47.325  43.253  1.00  0.00           C  
ATOM   1083  O   ASN A 103      29.796  46.177  43.521  1.00  0.00           O  
ATOM   1084  CB  ASN A 103      27.983  47.490  41.893  1.00  0.00           C  
ATOM   1085  CG  ASN A 103      26.787  48.354  41.492  1.00  0.00           C  
ATOM   1086  ND2 ASN A 103      26.106  47.936  40.451  1.00  0.00           N  
ATOM   1087  OD1 ASN A 103      26.584  49.410  42.029  1.00  0.00           O  
ATOM   1088  H   ASN A 103      29.074  50.136  41.725  1.00  0.00           H  
ATOM   1089 1HD2 ASN A 103      26.296  47.119  39.913  1.00  0.00           H  
ATOM   1090 2HD2 ASN A 103      25.311  48.453  40.124  1.00  0.00           H  
ATOM   1091  N   SER A 104      31.399  47.624  43.411  1.00  0.00           N  
ATOM   1092  CA  SER A 104      32.330  46.614  44.037  1.00  0.00           C  
ATOM   1093  C   SER A 104      32.105  46.191  45.457  1.00  0.00           C  
ATOM   1094  O   SER A 104      31.739  47.072  46.279  1.00  0.00           O  
ATOM   1095  CB  SER A 104      33.696  47.124  43.905  1.00  0.00           C  
ATOM   1096  OG  SER A 104      34.611  46.085  43.875  1.00  0.00           O  
ATOM   1097  H   SER A 104      31.746  48.500  43.078  1.00  0.00           H  
ATOM   1098  HG  SER A 104      34.713  45.731  42.941  1.00  0.00           H  
ATOM   1099  N   ARG A 105      32.057  44.875  45.687  1.00  0.00           N  
ATOM   1100  CA  ARG A 105      31.854  44.318  47.017  1.00  0.00           C  
ATOM   1101  C   ARG A 105      33.105  43.936  47.860  1.00  0.00           C  
ATOM   1102  O   ARG A 105      32.953  43.909  49.087  1.00  0.00           O  
ATOM   1103  CB  ARG A 105      30.875  43.180  46.891  1.00  0.00           C  
ATOM   1104  CG  ARG A 105      29.522  43.605  46.290  1.00  0.00           C  
ATOM   1105  CD  ARG A 105      28.866  44.658  47.205  1.00  0.00           C  
ATOM   1106  NE  ARG A 105      27.414  44.867  46.882  1.00  0.00           N  
ATOM   1107  CZ  ARG A 105      26.466  44.669  47.817  1.00  0.00           C  
ATOM   1108  NH1 ARG A 105      26.646  44.619  49.149  1.00  0.00           N1+
ATOM   1109  NH2 ARG A 105      25.189  44.480  47.400  1.00  0.00           N  
ATOM   1110  H   ARG A 105      32.119  44.201  44.961  1.00  0.00           H  
ATOM   1111  HE  ARG A 105      27.220  45.227  45.967  1.00  0.00           H  
ATOM   1112 1HH1 ARG A 105      27.528  44.911  49.512  1.00  0.00           H  
ATOM   1113 2HH1 ARG A 105      26.040  44.079  49.738  1.00  0.00           H  
ATOM   1114 1HH2 ARG A 105      24.991  44.390  46.422  1.00  0.00           H  
ATOM   1115 2HH2 ARG A 105      24.407  44.434  48.021  1.00  0.00           H  
ATOM   1116  N   VAL A 106      34.124  43.399  47.153  1.00  0.00           N  
ATOM   1117  CA  VAL A 106      35.395  43.050  47.827  1.00  0.00           C  
ATOM   1118  C   VAL A 106      36.568  43.883  47.392  1.00  0.00           C  
ATOM   1119  O   VAL A 106      36.819  43.930  46.210  1.00  0.00           O  
ATOM   1120  CB  VAL A 106      35.687  41.541  47.562  1.00  0.00           C  
ATOM   1121  CG1 VAL A 106      36.942  41.000  48.275  1.00  0.00           C  
ATOM   1122  CG2 VAL A 106      34.590  40.741  48.111  1.00  0.00           C  
ATOM   1123  H   VAL A 106      34.155  43.489  46.154  1.00  0.00           H  
ATOM   1124  N   ILE A 107      36.932  44.799  48.249  1.00  0.00           N  
ATOM   1125  CA  ILE A 107      38.259  45.447  48.018  1.00  0.00           C  
ATOM   1126  C   ILE A 107      39.408  44.616  48.507  1.00  0.00           C  
ATOM   1127  O   ILE A 107      39.246  43.874  49.505  1.00  0.00           O  
ATOM   1128  CB  ILE A 107      38.258  46.951  48.577  1.00  0.00           C  
ATOM   1129  CG1 ILE A 107      37.178  47.850  47.950  1.00  0.00           C  
ATOM   1130  CG2 ILE A 107      39.628  47.609  48.454  1.00  0.00           C  
ATOM   1131  CD  ILE A 107      36.833  49.002  48.877  1.00  0.00           C  
ATOM   1132  H   ILE A 107      36.466  45.010  49.106  1.00  0.00           H  
ATOM   1133  N   VAL A 108      40.403  44.534  47.674  1.00  0.00           N  
ATOM   1134  CA  VAL A 108      41.605  43.746  48.006  1.00  0.00           C  
ATOM   1135  C   VAL A 108      42.791  44.801  48.200  1.00  0.00           C  
ATOM   1136  O   VAL A 108      42.991  45.654  47.324  1.00  0.00           O  
ATOM   1137  CB  VAL A 108      42.066  42.877  46.877  1.00  0.00           C  
ATOM   1138  CG1 VAL A 108      43.430  42.187  47.056  1.00  0.00           C  
ATOM   1139  CG2 VAL A 108      41.008  41.767  46.839  1.00  0.00           C  
ATOM   1140  H   VAL A 108      40.366  44.873  46.734  1.00  0.00           H  
ATOM   1141  N   MET A 109      43.529  44.695  49.299  1.00  0.00           N  
ATOM   1142  CA  MET A 109      44.699  45.486  49.645  1.00  0.00           C  
ATOM   1143  C   MET A 109      45.953  44.602  49.729  1.00  0.00           C  
ATOM   1144  O   MET A 109      46.015  43.455  50.194  1.00  0.00           O  
ATOM   1145  CB  MET A 109      44.374  46.292  50.916  1.00  0.00           C  
ATOM   1146  CG  MET A 109      45.476  47.214  51.511  1.00  0.00           C  
ATOM   1147  SD  MET A 109      44.864  48.544  52.660  1.00  0.00           S  
ATOM   1148  CE  MET A 109      46.515  49.226  53.001  1.00  0.00           C  
ATOM   1149  H   MET A 109      43.346  43.997  49.995  1.00  0.00           H  
ATOM   1150  N   THR A 110      47.071  45.181  49.218  1.00  0.00           N  
ATOM   1151  CA  THR A 110      48.379  44.453  48.973  1.00  0.00           C  
ATOM   1152  C   THR A 110      49.674  45.042  49.465  1.00  0.00           C  
ATOM   1153  O   THR A 110      50.630  44.312  49.795  1.00  0.00           O  
ATOM   1154  CB  THR A 110      48.570  44.012  47.527  1.00  0.00           C  
ATOM   1155  CG2 THR A 110      47.411  43.188  47.021  1.00  0.00           C  
ATOM   1156  OG1 THR A 110      48.776  45.104  46.639  1.00  0.00           O  
ATOM   1157  H   THR A 110      46.997  46.160  49.001  1.00  0.00           H  
ATOM   1158  HG1 THR A 110      47.882  45.505  46.424  1.00  0.00           H  
ATOM   1159  N   THR A 111      49.679  46.375  49.614  1.00  0.00           N  
ATOM   1160  CA  THR A 111      50.749  47.152  50.213  1.00  0.00           C  
ATOM   1161  C   THR A 111      50.480  47.641  51.625  1.00  0.00           C  
ATOM   1162  O   THR A 111      49.297  47.472  52.070  1.00  0.00           O  
ATOM   1163  CB  THR A 111      51.118  48.350  49.271  1.00  0.00           C  
ATOM   1164  CG2 THR A 111      51.712  47.878  47.946  1.00  0.00           C  
ATOM   1165  OG1 THR A 111      50.056  49.320  49.145  1.00  0.00           O  
ATOM   1166  H   THR A 111      48.869  46.920  49.403  1.00  0.00           H  
ATOM   1167  HG1 THR A 111      50.282  50.025  48.471  1.00  0.00           H  
ATOM   1168  N   LYS A 112      51.554  47.667  52.407  1.00  0.00           N  
ATOM   1169  CA  LYS A 112      51.393  48.313  53.742  1.00  0.00           C  
ATOM   1170  C   LYS A 112      51.250  49.832  53.739  1.00  0.00           C  
ATOM   1171  O   LYS A 112      51.480  50.381  52.703  1.00  0.00           O  
ATOM   1172  CB  LYS A 112      52.451  47.841  54.732  1.00  0.00           C  
ATOM   1173  CG  LYS A 112      52.235  46.349  55.289  1.00  0.00           C  
ATOM   1174  CD  LYS A 112      52.658  45.300  54.268  1.00  0.00           C  
ATOM   1175  CE  LYS A 112      52.696  43.846  54.764  1.00  0.00           C  
ATOM   1176  NZ  LYS A 112      53.157  42.771  53.860  1.00  0.00           N1+
ATOM   1177  H   LYS A 112      52.508  47.451  52.207  1.00  0.00           H  
ATOM   1178  HZ1 LYS A 112      52.383  42.439  53.309  1.00  0.00           H  
ATOM   1179  HZ2 LYS A 112      53.836  43.051  53.177  1.00  0.00           H  
ATOM   1180  HZ3 LYS A 112      53.490  41.976  54.374  1.00  0.00           H  
ATOM   1181  N   GLU A 113      50.826  50.442  54.819  1.00  0.00           N  
ATOM   1182  CA  GLU A 113      50.617  51.930  54.819  1.00  0.00           C  
ATOM   1183  C   GLU A 113      51.963  52.668  54.534  1.00  0.00           C  
ATOM   1184  O   GLU A 113      51.987  53.565  53.659  1.00  0.00           O  
ATOM   1185  CB  GLU A 113      49.995  52.500  56.125  1.00  0.00           C  
ATOM   1186  CG  GLU A 113      48.773  51.713  56.515  1.00  0.00           C  
ATOM   1187  CD  GLU A 113      49.057  50.389  57.248  1.00  0.00           C  
ATOM   1188  OE1 GLU A 113      49.632  50.532  58.367  1.00  0.00           O  
ATOM   1189  OE2 GLU A 113      48.649  49.305  56.843  1.00  0.00           O1-
ATOM   1190  H   GLU A 113      50.542  49.989  55.669  1.00  0.00           H  
ATOM   1191  N   VAL A 114      52.846  52.346  55.467  1.00  0.00           N  
ATOM   1192  CA  VAL A 114      54.182  52.918  55.453  1.00  0.00           C  
ATOM   1193  C   VAL A 114      55.152  51.750  55.142  1.00  0.00           C  
ATOM   1194  O   VAL A 114      56.164  51.668  55.771  1.00  0.00           O  
ATOM   1195  CB  VAL A 114      54.526  53.723  56.707  1.00  0.00           C  
ATOM   1196  CG1 VAL A 114      55.758  54.629  56.560  1.00  0.00           C  
ATOM   1197  CG2 VAL A 114      53.438  54.614  57.297  1.00  0.00           C  
ATOM   1198  H   VAL A 114      52.576  51.725  56.204  1.00  0.00           H  
ATOM   1199  N   GLU A 115      54.951  51.217  53.988  1.00  0.00           N  
ATOM   1200  CA  GLU A 115      55.702  50.016  53.452  1.00  0.00           C  
ATOM   1201  C   GLU A 115      57.187  50.375  53.103  1.00  0.00           C  
ATOM   1202  O   GLU A 115      57.388  51.002  52.073  1.00  0.00           O  
ATOM   1203  CB  GLU A 115      55.040  49.497  52.130  1.00  0.00           C  
ATOM   1204  CG  GLU A 115      55.623  48.119  51.825  1.00  0.00           C  
ATOM   1205  CD  GLU A 115      54.977  47.550  50.550  1.00  0.00           C  
ATOM   1206  OE1 GLU A 115      53.924  46.860  50.627  1.00  0.00           O  
ATOM   1207  OE2 GLU A 115      55.628  47.730  49.515  1.00  0.00           O1-
ATOM   1208  H   GLU A 115      54.336  51.746  53.403  1.00  0.00           H  
ATOM   1209  N   ARG A 116      58.136  49.995  53.980  1.00  0.00           N  
ATOM   1210  CA  ARG A 116      59.601  50.403  53.872  1.00  0.00           C  
ATOM   1211  C   ARG A 116      59.840  51.938  53.806  1.00  0.00           C  
ATOM   1212  O   ARG A 116      60.193  52.500  52.759  1.00  0.00           O  
ATOM   1213  CB  ARG A 116      60.223  49.613  52.711  1.00  0.00           C  
ATOM   1214  CG  ARG A 116      60.447  48.073  52.947  1.00  0.00           C  
ATOM   1215  CD  ARG A 116      61.729  47.802  53.733  1.00  0.00           C  
ATOM   1216  NE  ARG A 116      62.390  46.684  52.974  1.00  0.00           N  
ATOM   1217  CZ  ARG A 116      63.470  45.998  53.358  1.00  0.00           C  
ATOM   1218  NH1 ARG A 116      63.930  46.042  54.606  1.00  0.00           N1+
ATOM   1219  NH2 ARG A 116      64.164  45.348  52.402  1.00  0.00           N  
ATOM   1220  H   ARG A 116      58.028  49.307  54.698  1.00  0.00           H  
ATOM   1221  HE  ARG A 116      61.888  46.438  52.146  1.00  0.00           H  
ATOM   1222 1HH1 ARG A 116      63.468  46.555  55.334  1.00  0.00           H  
ATOM   1223 2HH1 ARG A 116      64.815  45.602  54.786  1.00  0.00           H  
ATOM   1224 1HH2 ARG A 116      63.718  45.386  51.500  1.00  0.00           H  
ATOM   1225 2HH2 ARG A 116      64.998  44.838  52.592  1.00  0.00           H  
ATOM   1226  N   GLY A 117      59.142  52.556  54.667  1.00  0.00           N  
ATOM   1227  CA  GLY A 117      59.000  54.005  54.681  1.00  0.00           C  
ATOM   1228  C   GLY A 117      58.204  54.680  53.551  1.00  0.00           C  
ATOM   1229  O   GLY A 117      58.150  55.926  53.544  1.00  0.00           O  
ATOM   1230  H   GLY A 117      58.812  52.078  55.488  1.00  0.00           H  
ATOM   1231  N   LYS A 118      57.809  53.942  52.503  1.00  0.00           N  
ATOM   1232  CA  LYS A 118      56.935  54.450  51.465  1.00  0.00           C  
ATOM   1233  C   LYS A 118      55.401  54.549  51.849  1.00  0.00           C  
ATOM   1234  O   LYS A 118      54.649  53.573  52.037  1.00  0.00           O  
ATOM   1235  CB  LYS A 118      57.058  53.582  50.202  1.00  0.00           C  
ATOM   1236  CG  LYS A 118      58.447  53.865  49.502  1.00  0.00           C  
ATOM   1237  CD  LYS A 118      58.363  53.370  48.017  1.00  0.00           C  
ATOM   1238  CE  LYS A 118      59.581  53.820  47.170  1.00  0.00           C  
ATOM   1239  NZ  LYS A 118      60.912  53.418  47.717  1.00  0.00           N1+
ATOM   1240  H   LYS A 118      58.422  53.164  52.406  1.00  0.00           H  
ATOM   1241  HZ1 LYS A 118      60.893  52.599  48.300  1.00  0.00           H  
ATOM   1242  HZ2 LYS A 118      61.644  53.145  47.082  1.00  0.00           H  
ATOM   1243  HZ3 LYS A 118      61.187  54.185  48.303  1.00  0.00           H  
ATOM   1244  N   SER A 119      55.006  55.797  51.773  1.00  0.00           N  
ATOM   1245  CA  SER A 119      53.580  56.095  52.116  1.00  0.00           C  
ATOM   1246  C   SER A 119      52.734  55.853  50.868  1.00  0.00           C  
ATOM   1247  O   SER A 119      52.604  56.693  49.958  1.00  0.00           O  
ATOM   1248  CB  SER A 119      53.328  57.539  52.484  1.00  0.00           C  
ATOM   1249  OG  SER A 119      51.860  57.639  52.801  1.00  0.00           O  
ATOM   1250  H   SER A 119      55.626  56.576  51.702  1.00  0.00           H  
ATOM   1251  HG  SER A 119      51.605  56.952  53.473  1.00  0.00           H  
ATOM   1252  N   LYS A 120      52.393  54.601  50.793  1.00  0.00           N  
ATOM   1253  CA  LYS A 120      51.744  53.960  49.598  1.00  0.00           C  
ATOM   1254  C   LYS A 120      50.174  54.042  49.617  1.00  0.00           C  
ATOM   1255  O   LYS A 120      49.479  54.143  48.663  1.00  0.00           O  
ATOM   1256  CB  LYS A 120      52.206  52.482  49.465  1.00  0.00           C  
ATOM   1257  CG  LYS A 120      53.546  52.465  48.725  1.00  0.00           C  
ATOM   1258  CD  LYS A 120      53.935  51.117  48.470  1.00  0.00           C  
ATOM   1259  CE  LYS A 120      55.330  51.021  47.902  1.00  0.00           C  
ATOM   1260  NZ  LYS A 120      55.578  49.728  47.248  1.00  0.00           N1+
ATOM   1261  H   LYS A 120      52.820  53.953  51.418  1.00  0.00           H  
ATOM   1262  HZ1 LYS A 120      54.937  49.437  46.536  1.00  0.00           H  
ATOM   1263  HZ2 LYS A 120      56.508  49.722  46.889  1.00  0.00           H  
ATOM   1264  HZ3 LYS A 120      55.505  49.016  47.956  1.00  0.00           H  
ATOM   1265  N   CYS A 121      49.653  53.812  50.820  1.00  0.00           N  
ATOM   1266  CA  CYS A 121      48.195  53.715  51.143  1.00  0.00           C  
ATOM   1267  C   CYS A 121      47.869  54.478  52.473  1.00  0.00           C  
ATOM   1268  O   CYS A 121      48.467  54.206  53.541  1.00  0.00           O  
ATOM   1269  CB  CYS A 121      47.846  52.228  51.474  1.00  0.00           C  
ATOM   1270  SG  CYS A 121      47.757  51.135  50.045  1.00  0.00           S  
ATOM   1271  H   CYS A 121      50.127  53.716  51.689  1.00  0.00           H  
ATOM   1272  HG  CYS A 121      48.974  50.628  49.987  1.00  0.00           H  
ATOM   1273  N   VAL A 122      47.017  55.474  52.380  1.00  0.00           N  
ATOM   1274  CA  VAL A 122      46.513  56.134  53.607  1.00  0.00           C  
ATOM   1275  C   VAL A 122      45.333  55.395  54.150  1.00  0.00           C  
ATOM   1276  O   VAL A 122      44.601  54.772  53.325  1.00  0.00           O  
ATOM   1277  CB  VAL A 122      46.258  57.687  53.441  1.00  0.00           C  
ATOM   1278  CG1 VAL A 122      47.520  58.521  53.299  1.00  0.00           C  
ATOM   1279  CG2 VAL A 122      45.441  57.966  52.193  1.00  0.00           C  
ATOM   1280  H   VAL A 122      46.383  55.460  51.606  1.00  0.00           H  
ATOM   1281  N   LYS A 123      45.113  55.364  55.516  1.00  0.00           N  
ATOM   1282  CA  LYS A 123      43.900  54.640  56.001  1.00  0.00           C  
ATOM   1283  C   LYS A 123      42.554  55.306  55.632  1.00  0.00           C  
ATOM   1284  O   LYS A 123      42.176  56.279  56.286  1.00  0.00           O  
ATOM   1285  CB  LYS A 123      43.985  54.456  57.524  1.00  0.00           C  
ATOM   1286  CG  LYS A 123      42.940  53.495  58.015  1.00  0.00           C  
ATOM   1287  CD  LYS A 123      43.105  53.127  59.501  1.00  0.00           C  
ATOM   1288  CE  LYS A 123      41.928  52.288  60.019  1.00  0.00           C  
ATOM   1289  NZ  LYS A 123      42.281  51.878  61.399  1.00  0.00           N1+
ATOM   1290  H   LYS A 123      45.658  55.844  56.202  1.00  0.00           H  
ATOM   1291  HZ1 LYS A 123      41.737  51.081  61.672  1.00  0.00           H  
ATOM   1292  HZ2 LYS A 123      43.267  51.758  61.497  1.00  0.00           H  
ATOM   1293  HZ3 LYS A 123      42.027  52.628  62.011  1.00  0.00           H  
ATOM   1294  N   TYR A 124      42.036  54.876  54.506  1.00  0.00           N  
ATOM   1295  CA  TYR A 124      40.799  55.363  53.848  1.00  0.00           C  
ATOM   1296  C   TYR A 124      39.411  54.979  54.406  1.00  0.00           C  
ATOM   1297  O   TYR A 124      38.420  55.275  53.766  1.00  0.00           O  
ATOM   1298  CB  TYR A 124      40.820  55.272  52.288  1.00  0.00           C  
ATOM   1299  CG  TYR A 124      40.939  53.851  51.764  1.00  0.00           C  
ATOM   1300  CD1 TYR A 124      42.146  53.138  51.719  1.00  0.00           C  
ATOM   1301  CD2 TYR A 124      39.726  53.204  51.492  1.00  0.00           C  
ATOM   1302  CE1 TYR A 124      42.067  51.812  51.311  1.00  0.00           C  
ATOM   1303  CE2 TYR A 124      39.747  51.946  50.955  1.00  0.00           C  
ATOM   1304  CZ  TYR A 124      40.899  51.199  50.911  1.00  0.00           C  
ATOM   1305  OH  TYR A 124      40.838  49.892  50.562  1.00  0.00           O  
ATOM   1306  H   TYR A 124      42.649  54.442  53.841  1.00  0.00           H  
ATOM   1307  HD1 TYR A 124      43.104  53.607  51.961  1.00  0.00           H  
ATOM   1308  HD2 TYR A 124      38.793  53.698  51.777  1.00  0.00           H  
ATOM   1309  HE1 TYR A 124      42.901  51.139  51.444  1.00  0.00           H  
ATOM   1310  HE2 TYR A 124      38.817  51.382  50.849  1.00  0.00           H  
ATOM   1311  HH  TYR A 124      39.897  49.645  50.790  1.00  0.00           H  
ATOM   1312  N   TRP A 125      39.421  54.460  55.571  1.00  0.00           N  
ATOM   1313  CA  TRP A 125      38.247  53.882  56.233  1.00  0.00           C  
ATOM   1314  C   TRP A 125      38.412  54.054  57.803  1.00  0.00           C  
ATOM   1315  O   TRP A 125      39.584  54.065  58.140  1.00  0.00           O  
ATOM   1316  CB  TRP A 125      38.020  52.434  55.852  1.00  0.00           C  
ATOM   1317  CG  TRP A 125      39.102  51.504  56.446  1.00  0.00           C  
ATOM   1318  CD1 TRP A 125      38.909  50.751  57.558  1.00  0.00           C  
ATOM   1319  CD2 TRP A 125      40.474  51.416  56.052  1.00  0.00           C  
ATOM   1320  CE2 TRP A 125      41.007  50.492  56.957  1.00  0.00           C  
ATOM   1321  CE3 TRP A 125      41.263  51.847  54.994  1.00  0.00           C  
ATOM   1322  NE1 TRP A 125      40.058  50.125  57.822  1.00  0.00           N  
ATOM   1323  CZ2 TRP A 125      42.333  50.142  56.823  1.00  0.00           C  
ATOM   1324  CZ3 TRP A 125      42.592  51.417  54.809  1.00  0.00           C  
ATOM   1325  CH2 TRP A 125      43.164  50.627  55.803  1.00  0.00           C  
ATOM   1326  H   TRP A 125      40.229  54.532  56.146  1.00  0.00           H  
ATOM   1327  HD1 TRP A 125      38.068  50.736  58.245  1.00  0.00           H  
ATOM   1328  HE1 TRP A 125      40.089  49.384  58.495  1.00  0.00           H  
ATOM   1329  HE3 TRP A 125      40.709  52.215  54.127  1.00  0.00           H  
ATOM   1330  HZ2 TRP A 125      42.697  49.637  57.723  1.00  0.00           H  
ATOM   1331  HZ3 TRP A 125      42.992  51.536  53.806  1.00  0.00           H  
ATOM   1332  HH2 TRP A 125      44.191  50.303  55.690  1.00  0.00           H  
ATOM   1333  N   PRO A 126      37.381  54.331  58.589  1.00  0.00           N  
ATOM   1334  CA  PRO A 126      37.458  54.587  60.054  1.00  0.00           C  
ATOM   1335  C   PRO A 126      37.541  53.243  60.863  1.00  0.00           C  
ATOM   1336  O   PRO A 126      37.750  52.157  60.315  1.00  0.00           O  
ATOM   1337  CB  PRO A 126      36.150  55.298  60.442  1.00  0.00           C  
ATOM   1338  CG  PRO A 126      35.187  54.783  59.367  1.00  0.00           C  
ATOM   1339  CD  PRO A 126      36.031  54.707  58.098  1.00  0.00           C  
ATOM   1340  N   ASP A 127      37.804  53.392  62.102  1.00  0.00           N  
ATOM   1341  CA  ASP A 127      37.815  52.233  63.128  1.00  0.00           C  
ATOM   1342  C   ASP A 127      36.423  51.717  63.322  1.00  0.00           C  
ATOM   1343  O   ASP A 127      35.406  52.342  63.052  1.00  0.00           O  
ATOM   1344  CB  ASP A 127      38.359  52.710  64.449  1.00  0.00           C  
ATOM   1345  CG  ASP A 127      39.170  51.673  65.251  1.00  0.00           C  
ATOM   1346  OD1 ASP A 127      40.416  51.626  65.183  1.00  0.00           O  
ATOM   1347  OD2 ASP A 127      38.534  50.897  66.013  1.00  0.00           O1-
ATOM   1348  H   ASP A 127      38.172  54.258  62.444  1.00  0.00           H  
ATOM   1349  N   GLU A 128      36.341  50.533  63.939  1.00  0.00           N  
ATOM   1350  CA  GLU A 128      35.148  49.685  64.306  1.00  0.00           C  
ATOM   1351  C   GLU A 128      34.030  50.400  65.080  1.00  0.00           C  
ATOM   1352  O   GLU A 128      34.431  51.266  65.875  1.00  0.00           O  
ATOM   1353  CB  GLU A 128      35.886  48.738  65.259  1.00  0.00           C  
ATOM   1354  CG  GLU A 128      36.730  47.636  64.478  1.00  0.00           C  
ATOM   1355  CD  GLU A 128      37.317  46.557  65.338  1.00  0.00           C  
ATOM   1356  OE1 GLU A 128      38.318  46.800  65.965  1.00  0.00           O  
ATOM   1357  OE2 GLU A 128      36.956  45.355  65.186  1.00  0.00           O1-
ATOM   1358  H   GLU A 128      37.208  50.190  64.314  1.00  0.00           H  
ATOM   1359  N   TYR A 129      32.783  50.188  64.590  1.00  0.00           N  
ATOM   1360  CA  TYR A 129      31.522  50.821  65.054  1.00  0.00           C  
ATOM   1361  C   TYR A 129      31.373  52.346  64.662  1.00  0.00           C  
ATOM   1362  O   TYR A 129      30.276  52.823  64.429  1.00  0.00           O  
ATOM   1363  CB  TYR A 129      31.469  50.662  66.581  1.00  0.00           C  
ATOM   1364  CG  TYR A 129      29.987  50.420  67.087  1.00  0.00           C  
ATOM   1365  CD1 TYR A 129      29.272  51.555  67.578  1.00  0.00           C  
ATOM   1366  CD2 TYR A 129      29.387  49.142  67.226  1.00  0.00           C  
ATOM   1367  CE1 TYR A 129      28.077  51.473  68.181  1.00  0.00           C  
ATOM   1368  CE2 TYR A 129      28.109  49.019  67.872  1.00  0.00           C  
ATOM   1369  CZ  TYR A 129      27.500  50.192  68.350  1.00  0.00           C  
ATOM   1370  OH  TYR A 129      26.364  50.193  69.118  1.00  0.00           O  
ATOM   1371  H   TYR A 129      32.851  49.714  63.711  1.00  0.00           H  
ATOM   1372  HD1 TYR A 129      29.710  52.549  67.696  1.00  0.00           H  
ATOM   1373  HD2 TYR A 129      29.930  48.286  66.830  1.00  0.00           H  
ATOM   1374  HE1 TYR A 129      27.744  52.321  68.768  1.00  0.00           H  
ATOM   1375  HE2 TYR A 129      27.586  48.066  67.867  1.00  0.00           H  
ATOM   1376  HH  TYR A 129      26.298  51.094  69.532  1.00  0.00           H  
ATOM   1377  N   ALA A 130      32.488  52.970  64.272  1.00  0.00           N  
ATOM   1378  CA  ALA A 130      32.620  54.387  64.011  1.00  0.00           C  
ATOM   1379  C   ALA A 130      32.221  54.788  62.588  1.00  0.00           C  
ATOM   1380  O   ALA A 130      32.729  54.270  61.601  1.00  0.00           O  
ATOM   1381  CB  ALA A 130      34.066  54.884  64.316  1.00  0.00           C  
ATOM   1382  H   ALA A 130      33.302  52.459  64.039  1.00  0.00           H  
ATOM   1383  N   LEU A 131      31.365  55.829  62.489  1.00  0.00           N  
ATOM   1384  CA  LEU A 131      30.847  56.509  61.285  1.00  0.00           C  
ATOM   1385  C   LEU A 131      31.906  57.491  60.790  1.00  0.00           C  
ATOM   1386  O   LEU A 131      32.736  57.955  61.618  1.00  0.00           O  
ATOM   1387  CB  LEU A 131      29.561  57.291  61.675  1.00  0.00           C  
ATOM   1388  CG  LEU A 131      28.832  57.911  60.480  1.00  0.00           C  
ATOM   1389  CD1 LEU A 131      28.388  56.838  59.465  1.00  0.00           C  
ATOM   1390  CD2 LEU A 131      27.655  58.668  61.101  1.00  0.00           C  
ATOM   1391  H   LEU A 131      31.058  56.285  63.329  1.00  0.00           H  
ATOM   1392  N   LYS A 132      32.077  57.657  59.431  1.00  0.00           N  
ATOM   1393  CA  LYS A 132      32.791  58.791  58.802  1.00  0.00           C  
ATOM   1394  C   LYS A 132      32.204  59.083  57.391  1.00  0.00           C  
ATOM   1395  O   LYS A 132      31.456  58.273  56.809  1.00  0.00           O  
ATOM   1396  CB  LYS A 132      34.199  58.281  58.619  1.00  0.00           C  
ATOM   1397  CG  LYS A 132      35.129  59.388  58.173  1.00  0.00           C  
ATOM   1398  CD  LYS A 132      36.588  59.127  58.552  1.00  0.00           C  
ATOM   1399  CE  LYS A 132      37.515  60.348  58.528  1.00  0.00           C  
ATOM   1400  NZ  LYS A 132      38.816  60.081  59.070  1.00  0.00           N1+
ATOM   1401  H   LYS A 132      31.787  56.952  58.793  1.00  0.00           H  
ATOM   1402  HZ1 LYS A 132      39.414  60.865  59.183  1.00  0.00           H  
ATOM   1403  HZ2 LYS A 132      38.831  59.480  59.877  1.00  0.00           H  
ATOM   1404  HZ3 LYS A 132      39.387  59.561  58.430  1.00  0.00           H  
ATOM   1405  N   GLU A 133      32.269  60.368  56.958  1.00  0.00           N  
ATOM   1406  CA  GLU A 133      31.701  60.839  55.673  1.00  0.00           C  
ATOM   1407  C   GLU A 133      32.766  61.518  54.775  1.00  0.00           C  
ATOM   1408  O   GLU A 133      33.506  62.352  55.227  1.00  0.00           O  
ATOM   1409  CB  GLU A 133      30.625  61.947  55.935  1.00  0.00           C  
ATOM   1410  CG  GLU A 133      29.401  61.501  56.710  1.00  0.00           C  
ATOM   1411  CD  GLU A 133      28.671  62.753  57.274  1.00  0.00           C  
ATOM   1412  OE1 GLU A 133      27.503  62.902  56.939  1.00  0.00           O  
ATOM   1413  OE2 GLU A 133      29.254  63.559  58.051  1.00  0.00           O1-
ATOM   1414  H   GLU A 133      32.704  61.066  57.535  1.00  0.00           H  
ATOM   1415  N   TYR A 134      32.620  61.223  53.490  1.00  0.00           N  
ATOM   1416  CA  TYR A 134      33.464  61.770  52.406  1.00  0.00           C  
ATOM   1417  C   TYR A 134      32.528  62.552  51.446  1.00  0.00           C  
ATOM   1418  O   TYR A 134      32.267  62.156  50.300  1.00  0.00           O  
ATOM   1419  CB  TYR A 134      34.315  60.686  51.663  1.00  0.00           C  
ATOM   1420  CG  TYR A 134      35.382  60.042  52.496  1.00  0.00           C  
ATOM   1421  CD1 TYR A 134      36.598  60.731  52.518  1.00  0.00           C  
ATOM   1422  CD2 TYR A 134      35.245  58.949  53.349  1.00  0.00           C  
ATOM   1423  CE1 TYR A 134      37.609  60.284  53.401  1.00  0.00           C  
ATOM   1424  CE2 TYR A 134      36.271  58.547  54.216  1.00  0.00           C  
ATOM   1425  CZ  TYR A 134      37.412  59.302  54.306  1.00  0.00           C  
ATOM   1426  OH  TYR A 134      38.204  58.913  55.357  1.00  0.00           O  
ATOM   1427  H   TYR A 134      31.899  60.583  53.242  1.00  0.00           H  
ATOM   1428  HD1 TYR A 134      36.842  61.379  51.685  1.00  0.00           H  
ATOM   1429  HD2 TYR A 134      34.397  58.296  53.176  1.00  0.00           H  
ATOM   1430  HE1 TYR A 134      38.623  60.574  53.132  1.00  0.00           H  
ATOM   1431  HE2 TYR A 134      36.229  57.575  54.694  1.00  0.00           H  
ATOM   1432  HH  TYR A 134      39.103  59.347  55.355  1.00  0.00           H  
ATOM   1433  N   GLY A 135      32.162  63.784  51.808  1.00  0.00           N  
ATOM   1434  CA  GLY A 135      31.052  64.451  51.027  1.00  0.00           C  
ATOM   1435  C   GLY A 135      29.809  63.541  51.067  1.00  0.00           C  
ATOM   1436  O   GLY A 135      29.434  63.242  52.207  1.00  0.00           O  
ATOM   1437  H   GLY A 135      32.466  64.386  52.547  1.00  0.00           H  
ATOM   1438  N   VAL A 136      29.083  63.543  49.952  1.00  0.00           N  
ATOM   1439  CA  VAL A 136      27.894  62.700  49.705  1.00  0.00           C  
ATOM   1440  C   VAL A 136      28.037  61.163  49.946  1.00  0.00           C  
ATOM   1441  O   VAL A 136      27.096  60.475  50.242  1.00  0.00           O  
ATOM   1442  CB  VAL A 136      27.210  63.035  48.377  1.00  0.00           C  
ATOM   1443  CG1 VAL A 136      28.138  62.703  47.120  1.00  0.00           C  
ATOM   1444  CG2 VAL A 136      25.786  62.522  48.330  1.00  0.00           C  
ATOM   1445  H   VAL A 136      29.288  64.110  49.156  1.00  0.00           H  
ATOM   1446  N   MET A 137      29.231  60.584  49.863  1.00  0.00           N  
ATOM   1447  CA  MET A 137      29.570  59.138  50.202  1.00  0.00           C  
ATOM   1448  C   MET A 137      29.926  59.035  51.657  1.00  0.00           C  
ATOM   1449  O   MET A 137      30.538  59.991  52.168  1.00  0.00           O  
ATOM   1450  CB  MET A 137      30.827  58.728  49.434  1.00  0.00           C  
ATOM   1451  CG  MET A 137      30.785  58.786  47.940  1.00  0.00           C  
ATOM   1452  SD  MET A 137      31.309  60.310  47.031  1.00  0.00           S  
ATOM   1453  CE  MET A 137      32.902  60.692  47.683  1.00  0.00           C  
ATOM   1454  H   MET A 137      29.999  61.171  49.613  1.00  0.00           H  
ATOM   1455  N   ARG A 138      29.508  57.973  52.288  1.00  0.00           N  
ATOM   1456  CA  ARG A 138      29.740  57.720  53.749  1.00  0.00           C  
ATOM   1457  C   ARG A 138      30.284  56.304  53.952  1.00  0.00           C  
ATOM   1458  O   ARG A 138      29.654  55.344  53.366  1.00  0.00           O  
ATOM   1459  CB  ARG A 138      28.367  57.857  54.373  1.00  0.00           C  
ATOM   1460  CG  ARG A 138      28.248  57.587  55.916  1.00  0.00           C  
ATOM   1461  CD  ARG A 138      27.050  58.396  56.334  1.00  0.00           C  
ATOM   1462  NE  ARG A 138      25.825  57.745  55.827  1.00  0.00           N  
ATOM   1463  CZ  ARG A 138      24.612  58.257  56.025  1.00  0.00           C  
ATOM   1464  NH1 ARG A 138      24.304  59.357  56.677  1.00  0.00           N1+
ATOM   1465  NH2 ARG A 138      23.565  57.543  55.574  1.00  0.00           N  
ATOM   1466  H   ARG A 138      29.007  57.249  51.822  1.00  0.00           H  
ATOM   1467  HE  ARG A 138      25.964  56.997  55.178  1.00  0.00           H  
ATOM   1468 1HH1 ARG A 138      24.858  60.018  57.172  1.00  0.00           H  
ATOM   1469 2HH1 ARG A 138      23.370  59.709  56.658  1.00  0.00           H  
ATOM   1470 1HH2 ARG A 138      23.507  56.717  55.011  1.00  0.00           H  
ATOM   1471 2HH2 ARG A 138      22.669  57.904  55.822  1.00  0.00           H  
ATOM   1472  N   VAL A 139      31.007  56.108  55.041  1.00  0.00           N  
ATOM   1473  CA  VAL A 139      31.440  54.769  55.551  1.00  0.00           C  
ATOM   1474  C   VAL A 139      31.397  54.525  57.100  1.00  0.00           C  
ATOM   1475  O   VAL A 139      31.416  55.455  57.945  1.00  0.00           O  
ATOM   1476  CB  VAL A 139      32.873  54.365  55.138  1.00  0.00           C  
ATOM   1477  CG1 VAL A 139      32.848  54.155  53.603  1.00  0.00           C  
ATOM   1478  CG2 VAL A 139      33.950  55.459  55.403  1.00  0.00           C  
ATOM   1479  H   VAL A 139      31.366  56.824  55.637  1.00  0.00           H  
ATOM   1480  N   ARG A 140      31.069  53.240  57.331  1.00  0.00           N  
ATOM   1481  CA  ARG A 140      31.065  52.655  58.664  1.00  0.00           C  
ATOM   1482  C   ARG A 140      31.960  51.391  58.673  1.00  0.00           C  
ATOM   1483  O   ARG A 140      31.569  50.353  58.155  1.00  0.00           O  
ATOM   1484  CB  ARG A 140      29.672  52.294  59.125  1.00  0.00           C  
ATOM   1485  CG  ARG A 140      29.722  51.870  60.555  1.00  0.00           C  
ATOM   1486  CD  ARG A 140      28.336  52.116  61.185  1.00  0.00           C  
ATOM   1487  NE  ARG A 140      28.443  51.635  62.561  1.00  0.00           N  
ATOM   1488  CZ  ARG A 140      28.115  50.461  63.033  1.00  0.00           C  
ATOM   1489  NH1 ARG A 140      27.577  49.534  62.178  1.00  0.00           N1+
ATOM   1490  NH2 ARG A 140      27.844  50.410  64.330  1.00  0.00           N  
ATOM   1491  H   ARG A 140      30.497  52.771  56.661  1.00  0.00           H  
ATOM   1492  HE  ARG A 140      28.649  52.394  63.179  1.00  0.00           H  
ATOM   1493 1HH1 ARG A 140      27.442  49.719  61.210  1.00  0.00           H  
ATOM   1494 2HH1 ARG A 140      27.246  48.696  62.609  1.00  0.00           H  
ATOM   1495 1HH2 ARG A 140      27.900  51.205  64.924  1.00  0.00           H  
ATOM   1496 2HH2 ARG A 140      27.424  49.571  64.690  1.00  0.00           H  
ATOM   1497  N   ASN A 141      33.087  51.467  59.406  1.00  0.00           N  
ATOM   1498  CA  ASN A 141      33.736  50.195  59.729  1.00  0.00           C  
ATOM   1499  C   ASN A 141      32.939  49.462  60.766  1.00  0.00           C  
ATOM   1500  O   ASN A 141      32.748  50.100  61.793  1.00  0.00           O  
ATOM   1501  CB  ASN A 141      35.193  50.522  60.208  1.00  0.00           C  
ATOM   1502  CG  ASN A 141      36.072  49.250  60.500  1.00  0.00           C  
ATOM   1503  ND2 ASN A 141      37.349  49.400  60.436  1.00  0.00           N  
ATOM   1504  OD1 ASN A 141      35.646  48.108  60.743  1.00  0.00           O  
ATOM   1505  H   ASN A 141      33.311  52.211  60.028  1.00  0.00           H  
ATOM   1506 1HD2 ASN A 141      37.707  50.331  60.345  1.00  0.00           H  
ATOM   1507 2HD2 ASN A 141      37.913  48.589  60.617  1.00  0.00           H  
ATOM   1508  N   VAL A 142      32.762  48.149  60.590  1.00  0.00           N  
ATOM   1509  CA  VAL A 142      32.028  47.406  61.653  1.00  0.00           C  
ATOM   1510  C   VAL A 142      32.909  46.406  62.497  1.00  0.00           C  
ATOM   1511  O   VAL A 142      33.078  46.627  63.702  1.00  0.00           O  
ATOM   1512  CB  VAL A 142      30.736  46.689  61.190  1.00  0.00           C  
ATOM   1513  CG1 VAL A 142      30.024  46.079  62.384  1.00  0.00           C  
ATOM   1514  CG2 VAL A 142      29.863  47.614  60.246  1.00  0.00           C  
ATOM   1515  H   VAL A 142      33.133  47.693  59.778  1.00  0.00           H  
ATOM   1516  N   LYS A 143      33.823  45.725  61.765  1.00  0.00           N  
ATOM   1517  CA  LYS A 143      34.656  44.670  62.294  1.00  0.00           C  
ATOM   1518  C   LYS A 143      35.962  44.482  61.475  1.00  0.00           C  
ATOM   1519  O   LYS A 143      35.995  44.822  60.309  1.00  0.00           O  
ATOM   1520  CB  LYS A 143      33.836  43.321  62.258  1.00  0.00           C  
ATOM   1521  CG  LYS A 143      34.545  42.108  62.907  1.00  0.00           C  
ATOM   1522  CD  LYS A 143      33.832  40.725  62.759  1.00  0.00           C  
ATOM   1523  CE  LYS A 143      34.686  39.504  63.134  1.00  0.00           C  
ATOM   1524  NZ  LYS A 143      34.079  38.248  62.836  1.00  0.00           N1+
ATOM   1525  H   LYS A 143      34.117  46.129  60.897  1.00  0.00           H  
ATOM   1526  HZ1 LYS A 143      33.106  38.215  63.023  1.00  0.00           H  
ATOM   1527  HZ2 LYS A 143      34.295  37.900  61.920  1.00  0.00           H  
ATOM   1528  HZ3 LYS A 143      34.553  37.594  63.425  1.00  0.00           H  
ATOM   1529  N   GLU A 144      37.070  44.405  62.134  1.00  0.00           N  
ATOM   1530  CA  GLU A 144      38.239  43.649  61.545  1.00  0.00           C  
ATOM   1531  C   GLU A 144      38.572  42.223  62.114  1.00  0.00           C  
ATOM   1532  O   GLU A 144      38.357  42.010  63.289  1.00  0.00           O  
ATOM   1533  CB  GLU A 144      39.466  44.565  61.434  1.00  0.00           C  
ATOM   1534  CG  GLU A 144      39.115  45.892  60.726  1.00  0.00           C  
ATOM   1535  CD  GLU A 144      40.240  46.914  60.550  1.00  0.00           C  
ATOM   1536  OE1 GLU A 144      41.413  46.586  60.588  1.00  0.00           O  
ATOM   1537  OE2 GLU A 144      39.773  47.970  60.133  1.00  0.00           O1-
ATOM   1538  H   GLU A 144      37.084  44.625  63.112  1.00  0.00           H  
ATOM   1539  N   SER A 145      39.236  41.344  61.312  1.00  0.00           N  
ATOM   1540  CA  SER A 145      39.618  39.955  61.807  1.00  0.00           C  
ATOM   1541  C   SER A 145      40.816  39.365  61.031  1.00  0.00           C  
ATOM   1542  O   SER A 145      40.785  39.462  59.794  1.00  0.00           O  
ATOM   1543  CB  SER A 145      38.460  39.014  61.609  1.00  0.00           C  
ATOM   1544  OG  SER A 145      38.683  37.742  62.162  1.00  0.00           O  
ATOM   1545  H   SER A 145      39.371  41.504  60.334  1.00  0.00           H  
ATOM   1546  HG  SER A 145      37.999  37.019  62.011  1.00  0.00           H  
ATOM   1547  N   ALA A 146      41.655  38.669  61.792  1.00  0.00           N  
ATOM   1548  CA  ALA A 146      42.885  38.240  61.093  1.00  0.00           C  
ATOM   1549  C   ALA A 146      43.032  36.747  60.988  1.00  0.00           C  
ATOM   1550  O   ALA A 146      42.555  35.975  61.808  1.00  0.00           O  
ATOM   1551  CB  ALA A 146      44.061  38.875  61.861  1.00  0.00           C  
ATOM   1552  H   ALA A 146      41.383  38.224  62.644  1.00  0.00           H  
ATOM   1553  N   ALA A 147      43.459  36.354  59.804  1.00  0.00           N  
ATOM   1554  CA  ALA A 147      43.912  34.971  59.524  1.00  0.00           C  
ATOM   1555  C   ALA A 147      45.398  35.073  59.170  1.00  0.00           C  
ATOM   1556  O   ALA A 147      45.844  36.016  58.496  1.00  0.00           O  
ATOM   1557  CB  ALA A 147      43.069  34.363  58.370  1.00  0.00           C  
ATOM   1558  H   ALA A 147      43.384  36.951  59.009  1.00  0.00           H  
ATOM   1559  N   HIS A 148      46.007  33.914  59.216  1.00  0.00           N  
ATOM   1560  CA  HIS A 148      47.446  33.712  59.182  1.00  0.00           C  
ATOM   1561  C   HIS A 148      48.315  34.195  58.022  1.00  0.00           C  
ATOM   1562  O   HIS A 148      49.369  34.858  58.210  1.00  0.00           O  
ATOM   1563  CB  HIS A 148      47.866  32.339  59.829  1.00  0.00           C  
ATOM   1564  CG  HIS A 148      47.554  32.348  61.350  1.00  0.00           C  
ATOM   1565  CD2 HIS A 148      46.669  31.620  61.980  1.00  0.00           C  
ATOM   1566  ND1 HIS A 148      47.957  33.235  62.238  1.00  0.00           N  
ATOM   1567  CE1 HIS A 148      47.277  33.069  63.374  1.00  0.00           C  
ATOM   1568  NE2 HIS A 148      46.479  32.047  63.251  1.00  0.00           N  
ATOM   1569  H   HIS A 148      45.478  33.064  59.195  1.00  0.00           H  
ATOM   1570  HD2 HIS A 148      46.207  30.724  61.558  1.00  0.00           H  
ATOM   1571  HE1 HIS A 148      47.492  33.550  64.329  1.00  0.00           H  
ATOM   1572  HE2 HIS A 148      46.009  31.569  63.993  1.00  0.00           H  
ATOM   1573  N   ASP A 149      47.526  34.255  56.898  1.00  0.00           N  
ATOM   1574  CA  ASP A 149      48.077  34.896  55.668  1.00  0.00           C  
ATOM   1575  C   ASP A 149      47.441  36.212  55.084  1.00  0.00           C  
ATOM   1576  O   ASP A 149      48.132  36.992  54.470  1.00  0.00           O  
ATOM   1577  CB  ASP A 149      48.378  34.010  54.487  1.00  0.00           C  
ATOM   1578  CG  ASP A 149      49.533  32.955  54.653  1.00  0.00           C  
ATOM   1579  OD1 ASP A 149      49.414  31.756  54.270  1.00  0.00           O  
ATOM   1580  OD2 ASP A 149      50.615  33.305  55.113  1.00  0.00           O1-
ATOM   1581  H   ASP A 149      46.689  33.708  56.879  1.00  0.00           H  
ATOM   1582  N   TYR A 150      46.174  36.290  55.418  1.00  0.00           N  
ATOM   1583  CA  TYR A 150      45.224  37.385  54.993  1.00  0.00           C  
ATOM   1584  C   TYR A 150      44.373  37.913  56.199  1.00  0.00           C  
ATOM   1585  O   TYR A 150      43.835  37.233  57.096  1.00  0.00           O  
ATOM   1586  CB  TYR A 150      44.393  36.875  53.798  1.00  0.00           C  
ATOM   1587  CG  TYR A 150      43.678  35.471  53.993  1.00  0.00           C  
ATOM   1588  CD1 TYR A 150      44.199  34.286  53.472  1.00  0.00           C  
ATOM   1589  CD2 TYR A 150      42.406  35.411  54.608  1.00  0.00           C  
ATOM   1590  CE1 TYR A 150      43.491  33.099  53.499  1.00  0.00           C  
ATOM   1591  CE2 TYR A 150      41.664  34.245  54.559  1.00  0.00           C  
ATOM   1592  CZ  TYR A 150      42.213  33.130  54.008  1.00  0.00           C  
ATOM   1593  OH  TYR A 150      41.335  32.163  53.705  1.00  0.00           O  
ATOM   1594  H   TYR A 150      45.774  35.479  55.840  1.00  0.00           H  
ATOM   1595  HD1 TYR A 150      44.984  34.236  52.722  1.00  0.00           H  
ATOM   1596  HD2 TYR A 150      41.998  36.300  55.084  1.00  0.00           H  
ATOM   1597  HE1 TYR A 150      43.998  32.168  53.279  1.00  0.00           H  
ATOM   1598  HE2 TYR A 150      40.665  34.275  55.013  1.00  0.00           H  
ATOM   1599  HH  TYR A 150      41.810  31.491  53.153  1.00  0.00           H  
ATOM   1600  N   THR A 151      44.075  39.175  56.059  1.00  0.00           N  
ATOM   1601  CA  THR A 151      43.284  39.906  57.143  1.00  0.00           C  
ATOM   1602  C   THR A 151      41.971  40.431  56.479  1.00  0.00           C  
ATOM   1603  O   THR A 151      41.983  41.320  55.603  1.00  0.00           O  
ATOM   1604  CB  THR A 151      43.907  41.173  57.805  1.00  0.00           C  
ATOM   1605  CG2 THR A 151      43.294  41.447  59.156  1.00  0.00           C  
ATOM   1606  OG1 THR A 151      45.324  41.048  57.841  1.00  0.00           O  
ATOM   1607  H   THR A 151      44.478  39.859  55.444  1.00  0.00           H  
ATOM   1608  HG1 THR A 151      45.649  41.972  57.632  1.00  0.00           H  
ATOM   1609  N   LEU A 152      40.894  40.037  57.117  1.00  0.00           N  
ATOM   1610  CA  LEU A 152      39.521  40.407  56.720  1.00  0.00           C  
ATOM   1611  C   LEU A 152      39.098  41.703  57.457  1.00  0.00           C  
ATOM   1612  O   LEU A 152      39.072  41.896  58.692  1.00  0.00           O  
ATOM   1613  CB  LEU A 152      38.467  39.323  57.009  1.00  0.00           C  
ATOM   1614  CG  LEU A 152      38.660  38.004  56.242  1.00  0.00           C  
ATOM   1615  CD1 LEU A 152      39.665  37.123  57.016  1.00  0.00           C  
ATOM   1616  CD2 LEU A 152      37.350  37.221  56.011  1.00  0.00           C  
ATOM   1617  H   LEU A 152      40.905  39.615  58.029  1.00  0.00           H  
ATOM   1618  N   ARG A 153      38.442  42.537  56.694  1.00  0.00           N  
ATOM   1619  CA  ARG A 153      37.984  43.866  57.104  1.00  0.00           C  
ATOM   1620  C   ARG A 153      36.527  44.092  56.702  1.00  0.00           C  
ATOM   1621  O   ARG A 153      36.326  44.439  55.517  1.00  0.00           O  
ATOM   1622  CB  ARG A 153      38.873  45.094  56.671  1.00  0.00           C  
ATOM   1623  CG  ARG A 153      40.226  45.139  57.373  1.00  0.00           C  
ATOM   1624  CD  ARG A 153      41.068  46.244  56.856  1.00  0.00           C  
ATOM   1625  NE  ARG A 153      42.228  46.478  57.675  1.00  0.00           N  
ATOM   1626  CZ  ARG A 153      43.495  46.512  57.264  1.00  0.00           C  
ATOM   1627  NH1 ARG A 153      43.838  46.430  55.970  1.00  0.00           N1+
ATOM   1628  NH2 ARG A 153      44.347  47.155  58.027  1.00  0.00           N  
ATOM   1629  H   ARG A 153      38.398  42.321  55.719  1.00  0.00           H  
ATOM   1630  HE  ARG A 153      41.973  46.474  58.638  1.00  0.00           H  
ATOM   1631 1HH1 ARG A 153      43.294  46.242  55.152  1.00  0.00           H  
ATOM   1632 2HH1 ARG A 153      44.797  46.242  55.780  1.00  0.00           H  
ATOM   1633 1HH2 ARG A 153      44.102  47.614  58.887  1.00  0.00           H  
ATOM   1634 2HH2 ARG A 153      45.303  47.361  57.816  1.00  0.00           H  
ATOM   1635  N   GLU A 154      35.592  44.190  57.613  1.00  0.00           N  
ATOM   1636  CA  GLU A 154      34.149  44.457  57.394  1.00  0.00           C  
ATOM   1637  C   GLU A 154      33.674  45.944  57.479  1.00  0.00           C  
ATOM   1638  O   GLU A 154      33.781  46.707  58.452  1.00  0.00           O  
ATOM   1639  CB  GLU A 154      33.298  43.703  58.427  1.00  0.00           C  
ATOM   1640  CG  GLU A 154      33.527  42.228  58.505  1.00  0.00           C  
ATOM   1641  CD  GLU A 154      32.358  41.572  59.236  1.00  0.00           C  
ATOM   1642  OE1 GLU A 154      31.235  42.050  58.951  1.00  0.00           O  
ATOM   1643  OE2 GLU A 154      32.525  40.533  59.893  1.00  0.00           O1-
ATOM   1644  H   GLU A 154      35.895  44.119  58.562  1.00  0.00           H  
ATOM   1645  N   LEU A 155      33.128  46.408  56.328  1.00  0.00           N  
ATOM   1646  CA  LEU A 155      32.716  47.851  56.193  1.00  0.00           C  
ATOM   1647  C   LEU A 155      31.358  48.054  55.365  1.00  0.00           C  
ATOM   1648  O   LEU A 155      31.068  47.377  54.366  1.00  0.00           O  
ATOM   1649  CB  LEU A 155      33.890  48.652  55.598  1.00  0.00           C  
ATOM   1650  CG  LEU A 155      33.493  50.100  55.284  1.00  0.00           C  
ATOM   1651  CD1 LEU A 155      34.582  51.005  55.874  1.00  0.00           C  
ATOM   1652  CD2 LEU A 155      33.459  50.218  53.768  1.00  0.00           C  
ATOM   1653  H   LEU A 155      32.928  45.748  55.606  1.00  0.00           H  
ATOM   1654  N   LYS A 156      30.481  48.861  55.959  1.00  0.00           N  
ATOM   1655  CA  LYS A 156      29.153  49.285  55.410  1.00  0.00           C  
ATOM   1656  C   LYS A 156      29.237  50.693  54.765  1.00  0.00           C  
ATOM   1657  O   LYS A 156      29.728  51.616  55.344  1.00  0.00           O  
ATOM   1658  CB  LYS A 156      27.950  49.085  56.333  1.00  0.00           C  
ATOM   1659  CG  LYS A 156      27.656  47.622  56.564  1.00  0.00           C  
ATOM   1660  CD  LYS A 156      26.187  47.414  56.838  1.00  0.00           C  
ATOM   1661  CE  LYS A 156      25.876  46.039  57.387  1.00  0.00           C  
ATOM   1662  NZ  LYS A 156      24.401  45.871  57.643  1.00  0.00           N1+
ATOM   1663  H   LYS A 156      30.745  49.325  56.811  1.00  0.00           H  
ATOM   1664  HZ1 LYS A 156      24.161  44.985  58.043  1.00  0.00           H  
ATOM   1665  HZ2 LYS A 156      24.122  46.551  58.317  1.00  0.00           H  
ATOM   1666  HZ3 LYS A 156      23.834  45.924  56.826  1.00  0.00           H  
ATOM   1667  N   LEU A 157      29.022  50.662  53.406  1.00  0.00           N  
ATOM   1668  CA  LEU A 157      29.092  51.899  52.574  1.00  0.00           C  
ATOM   1669  C   LEU A 157      27.688  52.446  52.209  1.00  0.00           C  
ATOM   1670  O   LEU A 157      26.749  51.738  51.808  1.00  0.00           O  
ATOM   1671  CB  LEU A 157      29.908  51.565  51.321  1.00  0.00           C  
ATOM   1672  CG  LEU A 157      30.059  52.632  50.225  1.00  0.00           C  
ATOM   1673  CD1 LEU A 157      30.738  53.958  50.747  1.00  0.00           C  
ATOM   1674  CD2 LEU A 157      30.814  51.977  49.064  1.00  0.00           C  
ATOM   1675  H   LEU A 157      28.557  49.913  52.929  1.00  0.00           H  
ATOM   1676  N   SER A 158      27.642  53.749  52.190  1.00  0.00           N  
ATOM   1677  CA  SER A 158      26.323  54.474  52.105  1.00  0.00           C  
ATOM   1678  C   SER A 158      26.476  55.953  51.652  1.00  0.00           C  
ATOM   1679  O   SER A 158      27.552  56.340  51.224  1.00  0.00           O  
ATOM   1680  CB  SER A 158      25.572  54.583  53.447  1.00  0.00           C  
ATOM   1681  OG  SER A 158      26.145  55.351  54.498  1.00  0.00           O  
ATOM   1682  H   SER A 158      28.456  54.316  52.037  1.00  0.00           H  
ATOM   1683  HG  SER A 158      26.697  54.751  55.071  1.00  0.00           H  
ATOM   1684  N   LYS A 159      25.331  56.524  51.295  1.00  0.00           N  
ATOM   1685  CA  LYS A 159      25.305  57.919  50.809  1.00  0.00           C  
ATOM   1686  C   LYS A 159      24.578  58.759  51.854  1.00  0.00           C  
ATOM   1687  O   LYS A 159      23.717  58.283  52.550  1.00  0.00           O  
ATOM   1688  CB  LYS A 159      24.538  58.088  49.511  1.00  0.00           C  
ATOM   1689  CG  LYS A 159      25.409  58.056  48.255  1.00  0.00           C  
ATOM   1690  CD  LYS A 159      24.553  58.405  47.012  1.00  0.00           C  
ATOM   1691  CE  LYS A 159      25.278  59.066  45.878  1.00  0.00           C  
ATOM   1692  NZ  LYS A 159      24.461  59.009  44.641  1.00  0.00           N1+
ATOM   1693  H   LYS A 159      24.414  56.143  51.464  1.00  0.00           H  
ATOM   1694  HZ1 LYS A 159      23.736  59.680  44.799  1.00  0.00           H  
ATOM   1695  HZ2 LYS A 159      25.019  59.231  43.847  1.00  0.00           H  
ATOM   1696  HZ3 LYS A 159      24.078  58.096  44.538  1.00  0.00           H  
ATOM   1697  N   VAL A 160      25.234  59.878  52.145  1.00  0.00           N  
ATOM   1698  CA  VAL A 160      24.704  60.944  53.081  1.00  0.00           C  
ATOM   1699  C   VAL A 160      23.532  61.697  52.364  1.00  0.00           C  
ATOM   1700  O   VAL A 160      23.728  62.535  51.473  1.00  0.00           O  
ATOM   1701  CB  VAL A 160      25.766  61.972  53.514  1.00  0.00           C  
ATOM   1702  CG1 VAL A 160      25.363  62.707  54.721  1.00  0.00           C  
ATOM   1703  CG2 VAL A 160      27.176  61.403  53.660  1.00  0.00           C  
ATOM   1704  H   VAL A 160      26.016  60.148  51.593  1.00  0.00           H  
ATOM   1705  N   GLY A 161      22.441  61.766  53.069  1.00  0.00           N  
ATOM   1706  CA  GLY A 161      21.135  62.186  52.549  1.00  0.00           C  
ATOM   1707  C   GLY A 161      20.084  61.086  52.133  1.00  0.00           C  
ATOM   1708  O   GLY A 161      19.063  60.869  52.756  1.00  0.00           O  
ATOM   1709  H   GLY A 161      22.400  61.742  54.070  1.00  0.00           H  
ATOM   1710  N   GLN A 162      20.586  60.313  51.173  1.00  0.00           N  
ATOM   1711  CA  GLN A 162      19.664  59.318  50.566  1.00  0.00           C  
ATOM   1712  C   GLN A 162      19.510  57.893  51.239  1.00  0.00           C  
ATOM   1713  O   GLN A 162      20.410  57.082  51.332  1.00  0.00           O  
ATOM   1714  CB  GLN A 162      20.213  59.109  49.187  1.00  0.00           C  
ATOM   1715  CG  GLN A 162      20.181  60.350  48.340  1.00  0.00           C  
ATOM   1716  CD  GLN A 162      18.716  60.883  48.110  1.00  0.00           C  
ATOM   1717  NE2 GLN A 162      18.530  62.194  48.206  1.00  0.00           N  
ATOM   1718  OE1 GLN A 162      17.794  60.107  47.993  1.00  0.00           O  
ATOM   1719  H   GLN A 162      21.437  60.479  50.666  1.00  0.00           H  
ATOM   1720 1HE2 GLN A 162      19.295  62.821  48.404  1.00  0.00           H  
ATOM   1721 2HE2 GLN A 162      17.650  62.650  48.041  1.00  0.00           H  
ATOM   1722  N   GLY A 163      18.226  57.574  51.393  1.00  0.00           N  
ATOM   1723  CA  GLY A 163      17.666  56.463  52.214  1.00  0.00           C  
ATOM   1724  C   GLY A 163      17.746  55.056  51.580  1.00  0.00           C  
ATOM   1725  O   GLY A 163      17.786  54.873  50.369  1.00  0.00           O  
ATOM   1726  H   GLY A 163      17.529  58.014  50.833  1.00  0.00           H  
ATOM   1727  N   ASN A 164      18.015  54.028  52.333  1.00  0.00           N  
ATOM   1728  CA  ASN A 164      18.159  52.533  51.984  1.00  0.00           C  
ATOM   1729  C   ASN A 164      19.297  52.327  51.027  1.00  0.00           C  
ATOM   1730  O   ASN A 164      19.150  51.744  49.991  1.00  0.00           O  
ATOM   1731  CB  ASN A 164      16.802  52.104  51.433  1.00  0.00           C  
ATOM   1732  CG  ASN A 164      16.507  50.625  51.680  1.00  0.00           C  
ATOM   1733  ND2 ASN A 164      15.672  50.260  52.573  1.00  0.00           N  
ATOM   1734  OD1 ASN A 164      17.203  49.730  51.253  1.00  0.00           O  
ATOM   1735  H   ASN A 164      18.100  54.247  53.308  1.00  0.00           H  
ATOM   1736 1HD2 ASN A 164      15.145  50.943  53.088  1.00  0.00           H  
ATOM   1737 2HD2 ASN A 164      15.157  49.409  52.486  1.00  0.00           H  
ATOM   1738  N   THR A 165      20.461  52.825  51.355  1.00  0.00           N  
ATOM   1739  CA  THR A 165      21.681  52.754  50.400  1.00  0.00           C  
ATOM   1740  C   THR A 165      22.825  52.022  51.008  1.00  0.00           C  
ATOM   1741  O   THR A 165      23.935  52.027  50.487  1.00  0.00           O  
ATOM   1742  CB  THR A 165      22.160  54.151  49.979  1.00  0.00           C  
ATOM   1743  CG2 THR A 165      21.185  54.868  49.040  1.00  0.00           C  
ATOM   1744  OG1 THR A 165      22.517  55.035  51.027  1.00  0.00           O  
ATOM   1745  H   THR A 165      20.589  53.339  52.198  1.00  0.00           H  
ATOM   1746  HG1 THR A 165      22.058  55.894  50.806  1.00  0.00           H  
ATOM   1747  N   GLU A 166      22.619  51.673  52.294  1.00  0.00           N  
ATOM   1748  CA  GLU A 166      23.575  51.039  53.221  1.00  0.00           C  
ATOM   1749  C   GLU A 166      24.041  49.693  52.698  1.00  0.00           C  
ATOM   1750  O   GLU A 166      23.495  48.656  53.015  1.00  0.00           O  
ATOM   1751  CB  GLU A 166      23.092  50.959  54.686  1.00  0.00           C  
ATOM   1752  CG  GLU A 166      22.451  52.197  55.242  1.00  0.00           C  
ATOM   1753  CD  GLU A 166      21.039  52.665  54.923  1.00  0.00           C  
ATOM   1754  OE1 GLU A 166      20.083  52.058  55.365  1.00  0.00           O  
ATOM   1755  OE2 GLU A 166      20.944  53.465  54.019  1.00  0.00           O1-
ATOM   1756  H   GLU A 166      21.803  52.014  52.776  1.00  0.00           H  
ATOM   1757  N   ARG A 167      24.976  49.621  51.744  1.00  0.00           N  
ATOM   1758  CA  ARG A 167      25.478  48.446  51.110  1.00  0.00           C  
ATOM   1759  C   ARG A 167      26.838  47.949  51.792  1.00  0.00           C  
ATOM   1760  O   ARG A 167      27.717  48.808  52.068  1.00  0.00           O  
ATOM   1761  CB  ARG A 167      25.763  48.650  49.611  1.00  0.00           C  
ATOM   1762  CG  ARG A 167      24.473  48.986  48.859  1.00  0.00           C  
ATOM   1763  CD  ARG A 167      24.761  48.629  47.333  1.00  0.00           C  
ATOM   1764  NE  ARG A 167      25.818  49.518  46.859  1.00  0.00           N  
ATOM   1765  CZ  ARG A 167      25.550  50.393  45.830  1.00  0.00           C  
ATOM   1766  NH1 ARG A 167      24.321  50.705  45.332  1.00  0.00           N1+
ATOM   1767  NH2 ARG A 167      26.586  50.940  45.269  1.00  0.00           N  
ATOM   1768  H   ARG A 167      25.187  50.455  51.232  1.00  0.00           H  
ATOM   1769  HE  ARG A 167      26.736  49.490  47.257  1.00  0.00           H  
ATOM   1770 1HH1 ARG A 167      23.524  50.237  45.721  1.00  0.00           H  
ATOM   1771 2HH1 ARG A 167      24.193  51.333  44.572  1.00  0.00           H  
ATOM   1772 1HH2 ARG A 167      27.513  50.694  45.579  1.00  0.00           H  
ATOM   1773 2HH2 ARG A 167      26.526  51.644  44.563  1.00  0.00           H  
ATOM   1774  N   THR A 168      26.899  46.614  52.022  1.00  0.00           N  
ATOM   1775  CA  THR A 168      28.134  45.971  52.478  1.00  0.00           C  
ATOM   1776  C   THR A 168      29.284  46.046  51.417  1.00  0.00           C  
ATOM   1777  O   THR A 168      28.920  45.851  50.240  1.00  0.00           O  
ATOM   1778  CB  THR A 168      28.042  44.496  52.824  1.00  0.00           C  
ATOM   1779  CG2 THR A 168      27.002  44.363  53.965  1.00  0.00           C  
ATOM   1780  OG1 THR A 168      27.651  43.608  51.744  1.00  0.00           O  
ATOM   1781  H   THR A 168      26.211  45.976  51.689  1.00  0.00           H
[truncated: 2,156,651 more chars]
