# Supplementary material for: Structural insights into the pSer/pThr dependent regulation of the SHP2 tyrosine phosphatase in insulin and CD28 signaling
Source: Nat Commun. 2022 Sep 16;13:5439. doi: 10.1038/s41467-022-32918-5 (PMC9481563; doi:10.1038/s41467-022-32918-5)
Supplement: Supplementary file 4 — Supplementary dataset 2 [file 41467_2022_32918_MOESM4_ESM.zip › ppCD28-03-dynamics.pdb]

MODEL        1
ATOM      1  N   SER A   4      65.910  31.380  31.980  1.00  0.00           N  
ATOM      2  CA  SER A   4      65.280  30.270  32.710  1.00  0.00           C  
ATOM      3  C   SER A   4      63.770  30.340  32.610  1.00  0.00           C  
ATOM      4  O   SER A   4      63.090  30.410  33.600  1.00  0.00           O  
ATOM      5  CB  SER A   4      65.740  30.160  34.200  1.00  0.00           C  
ATOM      6  OG  SER A   4      67.190  30.180  34.340  1.00  0.00           O  
ATOM      7  HG  SER A   4      67.530  30.730  35.100  1.00  0.00           H  
ATOM      8  H1  SER A   4      66.840  31.210  31.650  1.00  0.00           H  
ATOM      9  H2  SER A   4      65.350  31.820  31.280  1.00  0.00           H  
ATOM     10  H3  SER A   4      66.030  32.060  32.710  1.00  0.00           H  
ATOM     11  N   GLY A   5      63.180  30.560  31.420  1.00  0.00           N  
ATOM     12  CA  GLY A   5      61.700  30.670  31.230  1.00  0.00           C  
ATOM     13  C   GLY A   5      61.030  31.950  31.660  1.00  0.00           C  
ATOM     14  O   GLY A   5      60.770  32.810  30.810  1.00  0.00           O  
ATOM     15  H   GLY A   5      63.680  30.970  30.660  1.00  0.00           H  
ATOM     16  N   PHE A   6      61.010  32.160  33.000  1.00  0.00           N  
ATOM     17  CA  PHE A   6      60.140  33.140  33.680  1.00  0.00           C  
ATOM     18  C   PHE A   6      60.400  34.570  33.180  1.00  0.00           C  
ATOM     19  O   PHE A   6      59.500  35.190  32.600  1.00  0.00           O  
ATOM     20  CB  PHE A   6      60.250  33.160  35.190  1.00  0.00           C  
ATOM     21  CG  PHE A   6      59.560  31.960  35.830  1.00  0.00           C  
ATOM     22  CD1 PHE A   6      58.330  31.520  35.420  1.00  0.00           C  
ATOM     23  CD2 PHE A   6      60.270  31.170  36.740  1.00  0.00           C  
ATOM     24  CE1 PHE A   6      57.870  30.280  35.850  1.00  0.00           C  
ATOM     25  CE2 PHE A   6      59.800  29.950  37.190  1.00  0.00           C  
ATOM     26  CZ  PHE A   6      58.560  29.460  36.770  1.00  0.00           C  
ATOM     27  H   PHE A   6      61.660  31.640  33.540  1.00  0.00           H  
ATOM     28  HD1 PHE A   6      57.700  32.070  34.720  1.00  0.00           H  
ATOM     29  HD2 PHE A   6      61.230  31.580  37.050  1.00  0.00           H  
ATOM     30  HE1 PHE A   6      57.090  29.690  35.370  1.00  0.00           H  
ATOM     31  HE2 PHE A   6      60.480  29.360  37.810  1.00  0.00           H  
ATOM     32  HZ  PHE A   6      58.110  28.610  37.280  1.00  0.00           H  
ATOM     33  N   TRP A   7      61.620  35.050  33.190  1.00  0.00           N  
ATOM     34  CA  TRP A   7      61.940  36.400  32.720  1.00  0.00           C  
ATOM     35  C   TRP A   7      61.890  36.560  31.190  1.00  0.00           C  
ATOM     36  O   TRP A   7      61.370  37.610  30.660  1.00  0.00           O  
ATOM     37  CB  TRP A   7      63.360  36.860  33.150  1.00  0.00           C  
ATOM     38  CG  TRP A   7      63.810  38.280  32.640  1.00  0.00           C  
ATOM     39  CD1 TRP A   7      63.050  39.340  32.470  1.00  0.00           C  
ATOM     40  CD2 TRP A   7      65.110  38.820  32.670  1.00  0.00           C  
ATOM     41  CE2 TRP A   7      64.990  40.180  32.460  1.00  0.00           C  
ATOM     42  CE3 TRP A   7      66.290  38.160  32.620  1.00  0.00           C  
ATOM     43  NE1 TRP A   7      63.740  40.470  32.370  1.00  0.00           N  
ATOM     44  CZ2 TRP A   7      66.090  40.880  32.350  1.00  0.00           C  
ATOM     45  CZ3 TRP A   7      67.460  38.920  32.560  1.00  0.00           C  
ATOM     46  CH2 TRP A   7      67.370  40.310  32.430  1.00  0.00           C  
ATOM     47  H   TRP A   7      62.450  34.590  33.500  1.00  0.00           H  
ATOM     48  HD1 TRP A   7      61.960  39.390  32.380  1.00  0.00           H  
ATOM     49  HE1 TRP A   7      63.360  41.350  32.070  1.00  0.00           H  
ATOM     50  HE3 TRP A   7      66.230  37.220  33.170  1.00  0.00           H  
ATOM     51  HZ2 TRP A   7      66.080  41.960  32.190  1.00  0.00           H  
ATOM     52  HZ3 TRP A   7      68.390  38.350  32.460  1.00  0.00           H  
ATOM     53  HH2 TRP A   7      68.180  41.030  32.280  1.00  0.00           H  
ATOM     54  N   GLU A   8      62.240  35.520  30.440  1.00  0.00           N  
ATOM     55  CA  GLU A   8      62.000  35.610  28.970  1.00  0.00           C  
ATOM     56  C   GLU A   8      60.520  35.800  28.490  1.00  0.00           C  
ATOM     57  O   GLU A   8      60.210  36.520  27.480  1.00  0.00           O  
ATOM     58  CB  GLU A   8      62.550  34.310  28.380  1.00  0.00           C  
ATOM     59  CG  GLU A   8      64.070  34.180  28.470  1.00  0.00           C  
ATOM     60  CD  GLU A   8      64.400  33.140  29.590  1.00  0.00           C  
ATOM     61  OE1 GLU A   8      64.590  31.950  29.280  1.00  0.00           O  
ATOM     62  OE2 GLU A   8      64.380  33.470  30.790  1.00  0.00           O1-
ATOM     63  H   GLU A   8      62.730  34.710  30.760  1.00  0.00           H  
ATOM     64  N   GLU A   9      59.630  35.140  29.300  1.00  0.00           N  
ATOM     65  CA  GLU A   9      58.170  35.160  29.210  1.00  0.00           C  
ATOM     66  C   GLU A   9      57.580  36.550  29.690  1.00  0.00           C  
ATOM     67  O   GLU A   9      56.940  37.310  28.980  1.00  0.00           O  
ATOM     68  CB  GLU A   9      57.490  34.020  30.010  1.00  0.00           C  
ATOM     69  CG  GLU A   9      56.070  33.660  29.440  1.00  0.00           C  
ATOM     70  CD  GLU A   9      55.520  32.380  30.100  1.00  0.00           C  
ATOM     71  OE1 GLU A   9      55.400  32.310  31.380  1.00  0.00           O  
ATOM     72  OE2 GLU A   9      55.350  31.390  29.340  1.00  0.00           O1-
ATOM     73  H   GLU A   9      59.860  34.520  30.050  1.00  0.00           H  
ATOM     74  N   PHE A  10      58.160  37.050  30.720  1.00  0.00           N  
ATOM     75  CA  PHE A  10      57.880  38.400  31.210  1.00  0.00           C  
ATOM     76  C   PHE A  10      58.230  39.600  30.330  1.00  0.00           C  
ATOM     77  O   PHE A  10      57.310  40.380  29.960  1.00  0.00           O  
ATOM     78  CB  PHE A  10      58.570  38.390  32.610  1.00  0.00           C  
ATOM     79  CG  PHE A  10      58.560  39.840  33.160  1.00  0.00           C  
ATOM     80  CD1 PHE A  10      57.630  40.090  34.170  1.00  0.00           C  
ATOM     81  CD2 PHE A  10      59.600  40.730  32.850  1.00  0.00           C  
ATOM     82  CE1 PHE A  10      57.680  41.260  34.900  1.00  0.00           C  
ATOM     83  CE2 PHE A  10      59.700  41.870  33.680  1.00  0.00           C  
ATOM     84  CZ  PHE A  10      58.740  42.120  34.640  1.00  0.00           C  
ATOM     85  H   PHE A  10      58.840  36.520  31.220  1.00  0.00           H  
ATOM     86  HD1 PHE A  10      56.880  39.320  34.380  1.00  0.00           H  
ATOM     87  HD2 PHE A  10      60.190  40.560  31.950  1.00  0.00           H  
ATOM     88  HE1 PHE A  10      56.770  41.530  35.430  1.00  0.00           H  
ATOM     89  HE2 PHE A  10      60.600  42.470  33.490  1.00  0.00           H  
ATOM     90  HZ  PHE A  10      58.930  42.900  35.380  1.00  0.00           H  
ATOM     91  N   GLU A  11      59.420  39.470  29.710  1.00  0.00           N  
ATOM     92  CA  GLU A  11      59.880  40.380  28.670  1.00  0.00           C  
ATOM     93  C   GLU A  11      58.930  40.410  27.480  1.00  0.00           C  
ATOM     94  O   GLU A  11      58.700  41.480  26.910  1.00  0.00           O  
ATOM     95  CB  GLU A  11      61.280  40.150  28.130  1.00  0.00           C  
ATOM     96  CG  GLU A  11      62.460  40.470  29.070  1.00  0.00           C  
ATOM     97  CD  GLU A  11      62.660  41.910  29.360  1.00  0.00           C  
ATOM     98  OE1 GLU A  11      62.010  42.430  30.320  1.00  0.00           O  
ATOM     99  OE2 GLU A  11      63.300  42.660  28.540  1.00  0.00           O1-
ATOM    100  H   GLU A  11      60.080  38.750  29.930  1.00  0.00           H  
ATOM    101  N   THR A  12      58.330  39.300  27.070  1.00  0.00           N  
ATOM    102  CA  THR A  12      57.240  39.350  26.090  1.00  0.00           C  
ATOM    103  C   THR A  12      55.960  40.140  26.340  1.00  0.00           C  
ATOM    104  O   THR A  12      55.510  41.040  25.620  1.00  0.00           O  
ATOM    105  CB  THR A  12      56.920  37.970  25.480  1.00  0.00           C  
ATOM    106  CG2 THR A  12      56.140  37.930  24.190  1.00  0.00           C  
ATOM    107  OG1 THR A  12      58.080  37.200  25.280  1.00  0.00           O  
ATOM    108  H   THR A  12      58.820  38.440  27.180  1.00  0.00           H  
ATOM    109  HG1 THR A  12      58.820  37.420  24.640  1.00  0.00           H  
ATOM    110  N   LEU A  13      55.580  40.070  27.620  1.00  0.00           N  
ATOM    111  CA  LEU A  13      54.510  40.960  28.180  1.00  0.00           C  
ATOM    112  C   LEU A  13      55.010  42.400  28.300  1.00  0.00           C  
ATOM    113  O   LEU A  13      54.350  43.340  27.870  1.00  0.00           O  
ATOM    114  CB  LEU A  13      54.220  40.500  29.600  1.00  0.00           C  
ATOM    115  CG  LEU A  13      53.460  39.220  29.590  1.00  0.00           C  
ATOM    116  CD1 LEU A  13      53.580  38.710  31.010  1.00  0.00           C  
ATOM    117  CD2 LEU A  13      51.980  39.320  29.240  1.00  0.00           C  
ATOM    118  H   LEU A  13      55.920  39.420  28.290  1.00  0.00           H  
ATOM    119  N   GLN A  14      56.270  42.600  28.730  1.00  0.00           N  
ATOM    120  CA  GLN A  14      56.980  43.900  28.830  1.00  0.00           C  
ATOM    121  C   GLN A  14      57.290  44.620  27.500  1.00  0.00           C  
ATOM    122  O   GLN A  14      57.110  45.830  27.360  1.00  0.00           O  
ATOM    123  CB  GLN A  14      58.380  43.800  29.550  1.00  0.00           C  
ATOM    124  CG  GLN A  14      58.250  43.780  31.050  1.00  0.00           C  
ATOM    125  CD  GLN A  14      58.210  45.110  31.710  1.00  0.00           C  
ATOM    126  NE2 GLN A  14      59.320  45.500  32.330  1.00  0.00           N  
ATOM    127  OE1 GLN A  14      57.170  45.830  31.690  1.00  0.00           O  
ATOM    128  H   GLN A  14      56.740  41.860  29.210  1.00  0.00           H  
ATOM    129 1HE2 GLN A  14      60.050  44.820  32.260  1.00  0.00           H  
ATOM    130 2HE2 GLN A  14      59.360  46.360  32.840  1.00  0.00           H  
ATOM    131  N   GLN A  15      57.420  43.820  26.420  1.00  0.00           N  
ATOM    132  CA  GLN A  15      57.510  44.390  25.030  1.00  0.00           C  
ATOM    133  C   GLN A  15      56.280  45.300  24.600  1.00  0.00           C  
ATOM    134  O   GLN A  15      56.450  46.340  23.920  1.00  0.00           O  
ATOM    135  CB  GLN A  15      57.600  43.170  24.140  1.00  0.00           C  
ATOM    136  CG  GLN A  15      57.750  43.560  22.630  1.00  0.00           C  
ATOM    137  CD  GLN A  15      57.430  42.440  21.740  1.00  0.00           C  
ATOM    138  NE2 GLN A  15      58.410  41.760  21.290  1.00  0.00           N  
ATOM    139  OE1 GLN A  15      56.280  42.200  21.450  1.00  0.00           O  
ATOM    140  H   GLN A  15      57.660  42.860  26.500  1.00  0.00           H  
ATOM    141 1HE2 GLN A  15      59.370  41.980  21.450  1.00  0.00           H  
ATOM    142 2HE2 GLN A  15      58.230  41.280  20.430  1.00  0.00           H  
ATOM    143  N   GLN A  16      55.110  44.900  25.060  1.00  0.00           N  
ATOM    144  CA  GLN A  16      53.870  45.760  24.920  1.00  0.00           C  
ATOM    145  C   GLN A  16      53.840  47.000  25.770  1.00  0.00           C  
ATOM    146  O   GLN A  16      53.230  47.970  25.330  1.00  0.00           O  
ATOM    147  CB  GLN A  16      52.510  45.050  25.080  1.00  0.00           C  
ATOM    148  CG  GLN A  16      52.480  43.880  24.050  1.00  0.00           C  
ATOM    149  CD  GLN A  16      51.360  42.860  24.350  1.00  0.00           C  
ATOM    150  NE2 GLN A  16      51.730  41.630  24.340  1.00  0.00           N  
ATOM    151  OE1 GLN A  16      50.220  43.210  24.640  1.00  0.00           O  
ATOM    152  H   GLN A  16      54.870  44.010  25.450  1.00  0.00           H  
ATOM    153 1HE2 GLN A  16      52.650  41.470  23.980  1.00  0.00           H  
ATOM    154 2HE2 GLN A  16      51.210  40.840  24.660  1.00  0.00           H  
ATOM    155  N   GLU A  17      54.530  47.030  26.910  1.00  0.00           N  
ATOM    156  CA  GLU A  17      54.720  48.280  27.690  1.00  0.00           C  
ATOM    157  C   GLU A  17      55.910  49.110  27.240  1.00  0.00           C  
ATOM    158  O   GLU A  17      55.720  50.310  27.190  1.00  0.00           O  
ATOM    159  CB  GLU A  17      54.660  47.980  29.150  1.00  0.00           C  
ATOM    160  CG  GLU A  17      54.400  49.120  30.080  1.00  0.00           C  
ATOM    161  CD  GLU A  17      53.910  48.640  31.460  1.00  0.00           C  
ATOM    162  OE1 GLU A  17      52.950  47.860  31.540  1.00  0.00           O  
ATOM    163  OE2 GLU A  17      54.510  49.120  32.470  1.00  0.00           O1-
ATOM    164  H   GLU A  17      55.070  46.240  27.200  1.00  0.00           H  
ATOM    165  N   CYS A  18      56.970  48.550  26.710  1.00  0.00           N  
ATOM    166  CA  CYS A  18      58.010  49.180  25.810  1.00  0.00           C  
ATOM    167  C   CYS A  18      57.400  49.990  24.610  1.00  0.00           C  
ATOM    168  O   CYS A  18      57.460  51.230  24.640  1.00  0.00           O  
ATOM    169  CB  CYS A  18      58.960  48.150  25.260  1.00  0.00           C  
ATOM    170  SG  CYS A  18      60.260  49.030  24.310  1.00  0.00           S  
ATOM    171  H   CYS A  18      57.220  47.630  27.010  1.00  0.00           H  
ATOM    172  HG  CYS A  18      61.000  49.180  25.410  1.00  0.00           H  
ATOM    173  N   LYS A  19      56.570  49.370  23.870  1.00  0.00           N  
ATOM    174  CA  LYS A  19      55.830  49.890  22.730  1.00  0.00           C  
ATOM    175  C   LYS A  19      54.380  50.480  23.050  1.00  0.00           C  
ATOM    176  O   LYS A  19      53.400  50.150  22.320  1.00  0.00           O  
ATOM    177  CB  LYS A  19      55.730  48.700  21.750  1.00  0.00           C  
ATOM    178  CG  LYS A  19      57.120  48.510  21.240  1.00  0.00           C  
ATOM    179  CD  LYS A  19      57.130  47.380  20.230  1.00  0.00           C  
ATOM    180  CE  LYS A  19      58.520  47.270  19.530  1.00  0.00           C  
ATOM    181  NZ  LYS A  19      58.400  46.190  18.540  1.00  0.00           N1+
ATOM    182  H   LYS A  19      56.400  48.390  24.000  1.00  0.00           H  
ATOM    183  HZ1 LYS A  19      58.470  45.270  18.940  1.00  0.00           H  
ATOM    184  HZ2 LYS A  19      57.510  46.170  18.090  1.00  0.00           H  
ATOM    185  HZ3 LYS A  19      59.150  46.390  17.910  1.00  0.00           H  
ATOM    186  N   LEU A  20      54.280  51.110  24.230  1.00  0.00           N  
ATOM    187  CA  LEU A  20      53.040  51.730  24.760  1.00  0.00           C  
ATOM    188  C   LEU A  20      52.540  52.760  23.700  1.00  0.00           C  
ATOM    189  O   LEU A  20      53.130  53.840  23.510  1.00  0.00           O  
ATOM    190  CB  LEU A  20      53.390  52.330  26.150  1.00  0.00           C  
ATOM    191  CG  LEU A  20      52.110  52.720  26.920  1.00  0.00           C  
ATOM    192  CD1 LEU A  20      51.020  51.600  26.920  1.00  0.00           C  
ATOM    193  CD2 LEU A  20      52.480  53.270  28.300  1.00  0.00           C  
ATOM    194  H   LEU A  20      54.980  51.220  24.930  1.00  0.00           H  
ATOM    195  N   LEU A  21      51.270  52.560  23.340  1.00  0.00           N  
ATOM    196  CA  LEU A  21      50.510  53.330  22.360  1.00  0.00           C  
ATOM    197  C   LEU A  21      49.320  54.100  22.940  1.00  0.00           C  
ATOM    198  O   LEU A  21      49.040  55.230  22.540  1.00  0.00           O  
ATOM    199  CB  LEU A  21      50.010  52.400  21.250  1.00  0.00           C  
ATOM    200  CG  LEU A  21      51.050  51.590  20.480  1.00  0.00           C  
ATOM    201  CD1 LEU A  21      50.290  50.690  19.470  1.00  0.00           C  
ATOM    202  CD2 LEU A  21      51.890  52.530  19.700  1.00  0.00           C  
ATOM    203  H   LEU A  21      50.770  51.730  23.590  1.00  0.00           H  
ATOM    204  N   TYR A  22      48.570  53.580  23.940  1.00  0.00           N  
ATOM    205  CA  TYR A  22      47.440  54.270  24.630  1.00  0.00           C  
ATOM    206  C   TYR A  22      47.720  55.670  25.320  1.00  0.00           C  
ATOM    207  O   TYR A  22      48.750  55.870  25.890  1.00  0.00           O  
ATOM    208  CB  TYR A  22      46.670  53.350  25.630  1.00  0.00           C  
ATOM    209  CG  TYR A  22      46.250  51.950  25.110  1.00  0.00           C  
ATOM    210  CD1 TYR A  22      45.210  51.930  24.150  1.00  0.00           C  
ATOM    211  CD2 TYR A  22      46.560  50.770  25.720  1.00  0.00           C  
ATOM    212  CE1 TYR A  22      44.590  50.740  23.700  1.00  0.00           C  
ATOM    213  CE2 TYR A  22      46.000  49.600  25.300  1.00  0.00           C  
ATOM    214  CZ  TYR A  22      45.080  49.520  24.280  1.00  0.00           C  
ATOM    215  OH  TYR A  22      44.820  48.350  23.680  1.00  0.00           O  
ATOM    216  H   TYR A  22      48.740  52.650  24.260  1.00  0.00           H  
ATOM    217  HD1 TYR A  22      44.870  52.860  23.690  1.00  0.00           H  
ATOM    218  HD2 TYR A  22      47.160  50.860  26.630  1.00  0.00           H  
ATOM    219  HE1 TYR A  22      43.670  50.720  23.120  1.00  0.00           H  
ATOM    220  HE2 TYR A  22      46.240  48.640  25.770  1.00  0.00           H  
ATOM    221  HH  TYR A  22      44.070  48.370  23.010  1.00  0.00           H  
ATOM    222  N   SER A  23      46.640  56.480  25.260  1.00  0.00           N  
ATOM    223  CA  SER A  23      46.850  57.930  25.650  1.00  0.00           C  
ATOM    224  C   SER A  23      46.900  57.960  27.190  1.00  0.00           C  
ATOM    225  O   SER A  23      46.090  57.410  27.900  1.00  0.00           O  
ATOM    226  CB  SER A  23      45.630  58.790  25.220  1.00  0.00           C  
ATOM    227  OG  SER A  23      45.910  60.170  25.550  1.00  0.00           O  
ATOM    228  H   SER A  23      45.680  56.180  25.250  1.00  0.00           H  
ATOM    229  HG  SER A  23      45.320  60.540  26.270  1.00  0.00           H  
ATOM    230  N   ARG A  24      47.720  58.840  27.680  1.00  0.00           N  
ATOM    231  CA  ARG A  24      47.950  59.150  29.110  1.00  0.00           C  
ATOM    232  C   ARG A  24      47.920  60.600  29.510  1.00  0.00           C  
ATOM    233  O   ARG A  24      48.320  60.870  30.620  1.00  0.00           O  
ATOM    234  CB  ARG A  24      49.220  58.470  29.620  1.00  0.00           C  
ATOM    235  CG  ARG A  24      49.340  56.980  29.440  1.00  0.00           C  
ATOM    236  CD  ARG A  24      50.740  56.500  29.710  1.00  0.00           C  
ATOM    237  NE  ARG A  24      51.740  57.050  28.770  1.00  0.00           N  
ATOM    238  CZ  ARG A  24      53.050  57.090  29.070  1.00  0.00           C  
ATOM    239  NH1 ARG A  24      53.520  56.290  30.100  1.00  0.00           N1+
ATOM    240  NH2 ARG A  24      53.930  57.930  28.450  1.00  0.00           N  
ATOM    241  H   ARG A  24      48.420  59.170  27.040  1.00  0.00           H  
ATOM    242  HE  ARG A  24      51.430  57.370  27.870  1.00  0.00           H  
ATOM    243 1HH1 ARG A  24      52.950  55.710  30.700  1.00  0.00           H  
ATOM    244 2HH1 ARG A  24      54.500  56.140  30.150  1.00  0.00           H  
ATOM    245 1HH2 ARG A  24      53.700  58.600  27.740  1.00  0.00           H  
ATOM    246 2HH2 ARG A  24      54.880  57.910  28.760  1.00  0.00           H  
ATOM    247  N   LYS A  25      47.000  61.320  28.810  1.00  0.00           N  
ATOM    248  CA  LYS A  25      46.910  62.810  28.690  1.00  0.00           C  
ATOM    249  C   LYS A  25      46.240  63.570  29.860  1.00  0.00           C  
ATOM    250  O   LYS A  25      46.470  64.730  30.060  1.00  0.00           O  
ATOM    251  CB  LYS A  25      46.400  63.290  27.330  1.00  0.00           C  
ATOM    252  CG  LYS A  25      47.550  62.980  26.370  1.00  0.00           C  
ATOM    253  CD  LYS A  25      47.020  63.150  24.930  1.00  0.00           C  
ATOM    254  CE  LYS A  25      48.050  62.750  23.860  1.00  0.00           C  
ATOM    255  NZ  LYS A  25      48.400  61.330  24.030  1.00  0.00           N1+
ATOM    256  H   LYS A  25      46.150  60.860  28.560  1.00  0.00           H  
ATOM    257  HZ1 LYS A  25      49.000  60.940  23.330  1.00  0.00           H  
ATOM    258  HZ2 LYS A  25      48.880  61.150  24.890  1.00  0.00           H  
ATOM    259  HZ3 LYS A  25      47.520  60.860  24.020  1.00  0.00           H  
ATOM    260  N   GLU A  26      45.220  62.930  30.460  1.00  0.00           N  
ATOM    261  CA  GLU A  26      44.600  63.410  31.710  1.00  0.00           C  
ATOM    262  C   GLU A  26      45.600  63.400  32.850  1.00  0.00           C  
ATOM    263  O   GLU A  26      45.900  64.330  33.620  1.00  0.00           O  
ATOM    264  CB  GLU A  26      43.370  62.550  32.040  1.00  0.00           C  
ATOM    265  CG  GLU A  26      42.200  62.450  31.100  1.00  0.00           C  
ATOM    266  CD  GLU A  26      41.510  63.800  30.750  1.00  0.00           C  
ATOM    267  OE1 GLU A  26      40.990  64.480  31.600  1.00  0.00           O  
ATOM    268  OE2 GLU A  26      41.420  63.960  29.480  1.00  0.00           O1-
ATOM    269  H   GLU A  26      44.780  62.100  30.110  1.00  0.00           H  
ATOM    270  N   GLY A  27      46.290  62.260  32.820  1.00  0.00           N  
ATOM    271  CA  GLY A  27      47.560  61.990  33.470  1.00  0.00           C  
ATOM    272  C   GLY A  27      48.640  63.080  33.300  1.00  0.00           C  
ATOM    273  O   GLY A  27      48.870  63.890  34.220  1.00  0.00           O  
ATOM    274  H   GLY A  27      45.840  61.440  32.450  1.00  0.00           H  
ATOM    275  N   GLN A  28      49.180  63.230  32.090  1.00  0.00           N  
ATOM    276  CA  GLN A  28      50.200  64.260  31.650  1.00  0.00           C  
ATOM    277  C   GLN A  28      49.730  65.780  31.690  1.00  0.00           C  
ATOM    278  O   GLN A  28      50.600  66.700  31.590  1.00  0.00           O  
ATOM    279  CB  GLN A  28      50.780  63.890  30.290  1.00  0.00           C  
ATOM    280  CG  GLN A  28      51.400  62.450  30.330  1.00  0.00           C  
ATOM    281  CD  GLN A  28      51.820  61.960  28.900  1.00  0.00           C  
ATOM    282  NE2 GLN A  28      53.030  61.520  28.810  1.00  0.00           N  
ATOM    283  OE1 GLN A  28      50.920  62.100  28.060  1.00  0.00           O  
ATOM    284  H   GLN A  28      48.890  62.560  31.410  1.00  0.00           H  
ATOM    285 1HE2 GLN A  28      53.720  61.460  29.530  1.00  0.00           H  
ATOM    286 2HE2 GLN A  28      53.340  61.020  28.000  1.00  0.00           H  
ATOM    287  N   ARG A  29      48.490  66.040  31.910  1.00  0.00           N  
ATOM    288  CA  ARG A  29      48.030  67.390  32.200  1.00  0.00           C  
ATOM    289  C   ARG A  29      48.640  68.010  33.500  1.00  0.00           C  
ATOM    290  O   ARG A  29      48.420  67.440  34.550  1.00  0.00           O  
ATOM    291  CB  ARG A  29      46.480  67.240  32.280  1.00  0.00           C  
ATOM    292  CG  ARG A  29      45.710  68.560  32.400  1.00  0.00           C  
ATOM    293  CD  ARG A  29      44.310  68.280  32.980  1.00  0.00           C  
ATOM    294  NE  ARG A  29      43.540  69.560  33.150  1.00  0.00           N  
ATOM    295  CZ  ARG A  29      42.260  69.660  33.410  1.00  0.00           C  
ATOM    296  NH1 ARG A  29      41.540  68.640  33.580  1.00  0.00           N1+
ATOM    297  NH2 ARG A  29      41.620  70.800  33.170  1.00  0.00           N  
ATOM    298  H   ARG A  29      47.770  65.350  31.910  1.00  0.00           H  
ATOM    299  HE  ARG A  29      44.120  70.380  33.180  1.00  0.00           H  
ATOM    300 1HH1 ARG A  29      41.940  67.740  33.390  1.00  0.00           H  
ATOM    301 2HH1 ARG A  29      40.570  68.720  33.830  1.00  0.00           H  
ATOM    302 1HH2 ARG A  29      42.070  71.400  32.510  1.00  0.00           H  
ATOM    303 2HH2 ARG A  29      40.860  71.140  33.720  1.00  0.00           H  
ATOM    304  N   GLN A  30      49.160  69.220  33.180  1.00  0.00           N  
ATOM    305  CA  GLN A  30      50.020  69.990  34.160  1.00  0.00           C  
ATOM    306  C   GLN A  30      49.200  70.340  35.470  1.00  0.00           C  
ATOM    307  O   GLN A  30      49.730  70.490  36.560  1.00  0.00           O  
ATOM    308  CB  GLN A  30      50.480  71.360  33.610  1.00  0.00           C  
ATOM    309  CG  GLN A  30      51.360  72.130  34.500  1.00  0.00           C  
ATOM    310  CD  GLN A  30      52.200  73.090  33.670  1.00  0.00           C  
ATOM    311  NE2 GLN A  30      51.590  74.240  33.460  1.00  0.00           N  
ATOM    312  OE1 GLN A  30      53.150  72.810  33.000  1.00  0.00           O  
ATOM    313  H   GLN A  30      49.180  69.550  32.230  1.00  0.00           H  
ATOM    314 1HE2 GLN A  30      50.710  74.420  33.890  1.00  0.00           H  
ATOM    315 2HE2 GLN A  30      51.780  74.790  32.650  1.00  0.00           H  
ATOM    316  N   GLU A  31      47.890  70.600  35.320  1.00  0.00           N  
ATOM    317  CA  GLU A  31      46.900  70.730  36.420  1.00  0.00           C  
ATOM    318  C   GLU A  31      46.800  69.490  37.350  1.00  0.00           C  
ATOM    319  O   GLU A  31      46.150  69.560  38.350  1.00  0.00           O  
ATOM    320  CB  GLU A  31      45.540  71.180  35.900  1.00  0.00           C  
ATOM    321  CG  GLU A  31      45.540  72.390  35.050  1.00  0.00           C  
ATOM    322  CD  GLU A  31      46.040  72.280  33.580  1.00  0.00           C  
ATOM    323  OE1 GLU A  31      47.220  72.500  33.260  1.00  0.00           O  
ATOM    324  OE2 GLU A  31      45.150  71.970  32.760  1.00  0.00           O1-
ATOM    325  H   GLU A  31      47.540  71.080  34.510  1.00  0.00           H  
ATOM    326  N   ASN A  32      47.230  68.330  36.850  1.00  0.00           N  
ATOM    327  CA  ASN A  32      47.090  67.030  37.560  1.00  0.00           C  
ATOM    328  C   ASN A  32      48.280  66.320  38.200  1.00  0.00           C  
ATOM    329  O   ASN A  32      48.110  65.910  39.350  1.00  0.00           O  
ATOM    330  CB  ASN A  32      46.300  66.060  36.620  1.00  0.00           C  
ATOM    331  CG  ASN A  32      44.800  66.530  36.530  1.00  0.00           C  
ATOM    332  ND2 ASN A  32      44.240  66.040  35.490  1.00  0.00           N  
ATOM    333  OD1 ASN A  32      44.200  67.170  37.350  1.00  0.00           O  
ATOM    334  H   ASN A  32      47.610  68.320  35.930  1.00  0.00           H  
ATOM    335 1HD2 ASN A  32      44.750  65.420  34.890  1.00  0.00           H  
ATOM    336 2HD2 ASN A  32      43.290  66.300  35.330  1.00  0.00           H  
ATOM    337  N   LYS A  33      49.280  66.250  37.390  1.00  0.00           N  
ATOM    338  CA  LYS A  33      50.650  65.820  37.620  1.00  0.00           C  
ATOM    339  C   LYS A  33      51.030  65.480  39.070  1.00  0.00           C  
ATOM    340  O   LYS A  33      51.190  64.280  39.400  1.00  0.00           O  
ATOM    341  CB  LYS A  33      51.740  66.630  36.960  1.00  0.00           C  
ATOM    342  CG  LYS A  33      53.010  65.810  36.690  1.00  0.00           C  
ATOM    343  CD  LYS A  33      53.890  66.660  35.720  1.00  0.00           C  
ATOM    344  CE  LYS A  33      55.170  65.970  35.460  1.00  0.00           C  
ATOM    345  NZ  LYS A  33      56.180  66.810  34.790  1.00  0.00           N1+
ATOM    346  H   LYS A  33      49.200  66.610  36.460  1.00  0.00           H  
ATOM    347  HZ1 LYS A  33      56.980  66.360  34.390  1.00  0.00           H  
ATOM    348  HZ2 LYS A  33      55.770  67.250  33.990  1.00  0.00           H  
ATOM    349  HZ3 LYS A  33      56.410  67.540  35.430  1.00  0.00           H  
ATOM    350  N   ASN A  34      51.100  66.520  39.860  1.00  0.00           N  
ATOM    351  CA  ASN A  34      51.400  66.390  41.340  1.00  0.00           C  
ATOM    352  C   ASN A  34      50.590  65.340  42.140  1.00  0.00           C  
ATOM    353  O   ASN A  34      51.120  64.740  43.060  1.00  0.00           O  
ATOM    354  CB  ASN A  34      51.200  67.850  41.910  1.00  0.00           C  
ATOM    355  CG  ASN A  34      51.670  68.000  43.390  1.00  0.00           C  
ATOM    356  ND2 ASN A  34      50.760  68.500  44.200  1.00  0.00           N  
ATOM    357  OD1 ASN A  34      52.760  67.630  43.760  1.00  0.00           O  
ATOM    358  H   ASN A  34      50.930  67.450  39.520  1.00  0.00           H  
ATOM    359 1HD2 ASN A  34      49.900  68.820  43.790  1.00  0.00           H  
ATOM    360 2HD2 ASN A  34      51.000  68.830  45.110  1.00  0.00           H  
ATOM    361  N   LYS A  35      49.330  65.150  41.740  1.00  0.00           N  
ATOM    362  CA  LYS A  35      48.360  64.190  42.330  1.00  0.00           C  
ATOM    363  C   LYS A  35      48.520  62.700  42.090  1.00  0.00           C  
ATOM    364  O   LYS A  35      47.720  61.880  42.360  1.00  0.00           O  
ATOM    365  CB  LYS A  35      46.920  64.580  41.940  1.00  0.00           C  
ATOM    366  CG  LYS A  35      46.330  65.820  42.650  1.00  0.00           C  
ATOM    367  CD  LYS A  35      44.850  65.590  42.850  1.00  0.00           C  
ATOM    368  CE  LYS A  35      44.430  66.750  43.690  1.00  0.00           C  
ATOM    369  NZ  LYS A  35      42.980  66.850  43.940  1.00  0.00           N1+
ATOM    370  H   LYS A  35      48.840  65.680  41.050  1.00  0.00           H  
ATOM    371  HZ1 LYS A  35      42.820  66.100  44.580  1.00  0.00           H  
ATOM    372  HZ2 LYS A  35      42.800  67.730  44.380  1.00  0.00           H  
ATOM    373  HZ3 LYS A  35      42.440  66.740  43.110  1.00  0.00           H  
ATOM    374  N   ASN A  36      49.770  62.370  41.970  1.00  0.00           N  
ATOM    375  CA  ASN A  36      50.230  61.020  41.770  1.00  0.00           C  
ATOM    376  C   ASN A  36      51.400  60.740  42.640  1.00  0.00           C  
ATOM    377  O   ASN A  36      52.330  61.540  42.960  1.00  0.00           O  
ATOM    378  CB  ASN A  36      50.600  60.720  40.260  1.00  0.00           C  
ATOM    379  CG  ASN A  36      49.470  60.940  39.360  1.00  0.00           C  
ATOM    380  ND2 ASN A  36      49.290  62.120  38.790  1.00  0.00           N  
ATOM    381  OD1 ASN A  36      48.660  60.000  39.200  1.00  0.00           O  
ATOM    382  H   ASN A  36      50.490  63.020  42.220  1.00  0.00           H  
ATOM    383 1HD2 ASN A  36      50.050  62.750  38.950  1.00  0.00           H  
ATOM    384 2HD2 ASN A  36      48.770  62.250  37.950  1.00  0.00           H  
ATOM    385  N   ARG A  37      51.390  59.480  43.200  1.00  0.00           N  
ATOM    386  CA  ARG A  37      52.540  58.910  43.940  1.00  0.00           C  
ATOM    387  C   ARG A  37      53.810  58.750  43.110  1.00  0.00           C  
ATOM    388  O   ARG A  37      54.680  59.630  43.020  1.00  0.00           O  
ATOM    389  CB  ARG A  37      52.070  57.600  44.700  1.00  0.00           C  
ATOM    390  CG  ARG A  37      52.970  57.210  45.840  1.00  0.00           C  
ATOM    391  CD  ARG A  37      52.320  56.180  46.760  1.00  0.00           C  
ATOM    392  NE  ARG A  37      53.070  56.040  47.990  1.00  0.00           N  
ATOM    393  CZ  ARG A  37      52.660  56.470  49.170  1.00  0.00           C  
ATOM    394  NH1 ARG A  37      51.500  57.120  49.430  1.00  0.00           N1+
ATOM    395  NH2 ARG A  37      53.300  56.100  50.220  1.00  0.00           N  
ATOM    396  H   ARG A  37      50.590  58.880  43.090  1.00  0.00           H  
ATOM    397  HE  ARG A  37      53.760  55.320  48.000  1.00  0.00           H  
ATOM    398 1HH1 ARG A  37      50.860  57.130  48.650  1.00  0.00           H  
ATOM    399 2HH1 ARG A  37      51.430  57.560  50.320  1.00  0.00           H  
ATOM    400 1HH2 ARG A  37      54.100  55.510  50.210  1.00  0.00           H  
ATOM    401 2HH2 ARG A  37      52.970  56.490  51.080  1.00  0.00           H  
ATOM    402  N   TYR A  38      53.700  57.860  42.160  1.00  0.00           N  
ATOM    403  CA  TYR A  38      54.870  57.360  41.410  1.00  0.00           C  
ATOM    404  C   TYR A  38      54.830  57.760  39.960  1.00  0.00           C  
ATOM    405  O   TYR A  38      53.790  57.660  39.260  1.00  0.00           O  
ATOM    406  CB  TYR A  38      54.940  55.830  41.590  1.00  0.00           C  
ATOM    407  CG  TYR A  38      55.390  55.310  42.980  1.00  0.00           C  
ATOM    408  CD1 TYR A  38      56.670  55.430  43.460  1.00  0.00           C  
ATOM    409  CD2 TYR A  38      54.510  54.660  43.830  1.00  0.00           C  
ATOM    410  CE1 TYR A  38      57.140  54.830  44.580  1.00  0.00           C  
ATOM    411  CE2 TYR A  38      55.020  54.020  44.980  1.00  0.00           C  
ATOM    412  CZ  TYR A  38      56.320  54.080  45.400  1.00  0.00           C  
ATOM    413  OH  TYR A  38      56.740  53.180  46.280  1.00  0.00           O  
ATOM    414  H   TYR A  38      52.850  57.420  41.860  1.00  0.00           H  
ATOM    415  HD1 TYR A  38      57.370  56.020  42.860  1.00  0.00           H  
ATOM    416  HD2 TYR A  38      53.450  54.480  43.640  1.00  0.00           H  
ATOM    417  HE1 TYR A  38      58.230  54.790  44.590  1.00  0.00           H  
ATOM    418  HE2 TYR A  38      54.300  53.350  45.440  1.00  0.00           H  
ATOM    419  HH  TYR A  38      57.740  53.140  46.230  1.00  0.00           H  
ATOM    420  N   LYS A  39      56.010  58.170  39.520  1.00  0.00           N  
ATOM    421  CA  LYS A  39      56.380  58.900  38.270  1.00  0.00           C  
ATOM    422  C   LYS A  39      56.050  58.050  37.040  1.00  0.00           C  
ATOM    423  O   LYS A  39      55.530  58.690  36.110  1.00  0.00           O  
ATOM    424  CB  LYS A  39      57.850  59.340  38.390  1.00  0.00           C  
ATOM    425  CG  LYS A  39      58.420  60.110  37.200  1.00  0.00           C  
ATOM    426  CD  LYS A  39      59.590  59.220  36.710  1.00  0.00           C  
ATOM    427  CE  LYS A  39      60.620  59.790  35.720  1.00  0.00           C  
ATOM    428  NZ  LYS A  39      61.630  58.820  35.380  1.00  0.00           N1+
ATOM    429  H   LYS A  39      56.710  58.230  40.240  1.00  0.00           H  
ATOM    430  HZ1 LYS A  39      61.600  58.130  36.110  1.00  0.00           H  
ATOM    431  HZ2 LYS A  39      61.450  58.350  34.520  1.00  0.00           H  
ATOM    432  HZ3 LYS A  39      62.530  59.240  35.270  1.00  0.00           H  
ATOM    433  N   ASN A  40      56.140  56.710  37.130  1.00  0.00           N  
ATOM    434  CA  ASN A  40      55.840  55.750  36.010  1.00  0.00           C  
ATOM    435  C   ASN A  40      54.350  55.330  35.700  1.00  0.00           C  
ATOM    436  O   ASN A  40      53.990  55.160  34.510  1.00  0.00           O  
ATOM    437  CB  ASN A  40      56.720  54.490  36.340  1.00  0.00           C  
ATOM    438  CG  ASN A  40      56.300  53.710  37.570  1.00  0.00           C  
ATOM    439  ND2 ASN A  40      56.050  52.400  37.350  1.00  0.00           N  
ATOM    440  OD1 ASN A  40      56.000  54.250  38.600  1.00  0.00           O  
ATOM    441  H   ASN A  40      56.400  56.270  37.990  1.00  0.00           H  
ATOM    442 1HD2 ASN A  40      56.200  51.950  36.470  1.00  0.00           H  
ATOM    443 2HD2 ASN A  40      55.690  51.830  38.090  1.00  0.00           H  
ATOM    444  N   ILE A  41      53.440  55.300  36.750  1.00  0.00           N  
ATOM    445  CA  ILE A  41      51.990  54.820  36.550  1.00  0.00           C  
ATOM    446  C   ILE A  41      50.960  55.890  36.240  1.00  0.00           C  
ATOM    447  O   ILE A  41      49.980  55.980  36.990  1.00  0.00           O  
ATOM    448  CB  ILE A  41      51.540  53.570  37.390  1.00  0.00           C  
ATOM    449  CG1 ILE A  41      51.440  53.790  38.890  1.00  0.00           C  
ATOM    450  CG2 ILE A  41      52.380  52.330  37.070  1.00  0.00           C  
ATOM    451  CD  ILE A  41      52.690  53.630  39.660  1.00  0.00           C  
ATOM    452  H   ILE A  41      53.710  55.570  37.680  1.00  0.00           H  
ATOM    453  N   LEU A  42      51.070  56.660  35.120  1.00  0.00           N  
ATOM    454  CA  LEU A  42      49.940  57.430  34.540  1.00  0.00           C  
ATOM    455  C   LEU A  42      48.800  56.510  34.080  1.00  0.00           C  
ATOM    456  O   LEU A  42      49.140  55.530  33.360  1.00  0.00           O  
ATOM    457  CB  LEU A  42      50.610  58.120  33.340  1.00  0.00           C  
ATOM    458  CG  LEU A  42      51.700  59.130  33.680  1.00  0.00           C  
ATOM    459  CD1 LEU A  42      52.780  59.160  32.610  1.00  0.00           C  
ATOM    460  CD2 LEU A  42      51.110  60.590  33.830  1.00  0.00           C  
ATOM    461  H   LEU A  42      51.970  56.680  34.680  1.00  0.00           H  
ATOM    462  N   PRO A  43      47.520  56.730  34.440  1.00  0.00           N  
ATOM    463  CA  PRO A  43      46.370  55.880  34.010  1.00  0.00           C  
ATOM    464  C   PRO A  43      46.060  56.180  32.520  1.00  0.00           C  
ATOM    465  O   PRO A  43      46.180  57.310  32.170  1.00  0.00           O  
ATOM    466  CB  PRO A  43      45.130  56.320  34.860  1.00  0.00           C  
ATOM    467  CG  PRO A  43      45.430  57.790  35.130  1.00  0.00           C  
ATOM    468  CD  PRO A  43      46.930  57.920  35.150  1.00  0.00           C  
ATOM    469  N   PHE A  44      45.790  55.100  31.690  1.00  0.00           N  
ATOM    470  CA  PHE A  44      45.330  55.300  30.300  1.00  0.00           C  
ATOM    471  C   PHE A  44      43.990  56.000  30.330  1.00  0.00           C  
ATOM    472  O   PHE A  44      43.030  55.500  30.980  1.00  0.00           O  
ATOM    473  CB  PHE A  44      45.110  54.010  29.470  1.00  0.00           C  
ATOM    474  CG  PHE A  44      46.270  52.990  29.480  1.00  0.00           C  
ATOM    475  CD1 PHE A  44      47.620  53.350  29.260  1.00  0.00           C  
ATOM    476  CD2 PHE A  44      45.830  51.680  29.650  1.00  0.00           C  
ATOM    477  CE1 PHE A  44      48.560  52.330  29.230  1.00  0.00           C  
ATOM    478  CE2 PHE A  44      46.770  50.690  29.730  1.00  0.00           C  
ATOM    479  CZ  PHE A  44      48.130  51.020  29.480  1.00  0.00           C  
ATOM    480  H   PHE A  44      45.960  54.150  31.940  1.00  0.00           H  
ATOM    481  HD1 PHE A  44      47.870  54.380  29.010  1.00  0.00           H  
ATOM    482  HD2 PHE A  44      44.870  51.520  30.140  1.00  0.00           H  
ATOM    483  HE1 PHE A  44      49.600  52.630  29.290  1.00  0.00           H  
ATOM    484  HE2 PHE A  44      46.520  49.640  29.870  1.00  0.00           H  
ATOM    485  HZ  PHE A  44      48.860  50.210  29.450  1.00  0.00           H  
ATOM    486  N   ASP A  45      43.790  56.940  29.440  1.00  0.00           N  
ATOM    487  CA  ASP A  45      42.670  57.900  29.240  1.00  0.00           C  
ATOM    488  C   ASP A  45      41.250  57.360  29.000  1.00  0.00           C  
ATOM    489  O   ASP A  45      40.340  58.160  29.220  1.00  0.00           O  
ATOM    490  CB  ASP A  45      42.850  58.970  28.170  1.00  0.00           C  
ATOM    491  CG  ASP A  45      43.900  60.040  28.560  1.00  0.00           C  
ATOM    492  OD1 ASP A  45      44.200  60.390  29.690  1.00  0.00           O  
ATOM    493  OD2 ASP A  45      44.350  60.610  27.600  1.00  0.00           O1-
ATOM    494  H   ASP A  45      44.550  57.150  28.830  1.00  0.00           H  
ATOM    495  N   HIS A  46      41.150  56.090  28.730  1.00  0.00           N  
ATOM    496  CA  HIS A  46      39.870  55.380  28.470  1.00  0.00           C  
ATOM    497  C   HIS A  46      39.370  54.440  29.640  1.00  0.00           C  
ATOM    498  O   HIS A  46      38.170  54.320  29.790  1.00  0.00           O  
ATOM    499  CB  HIS A  46      40.070  54.670  27.100  1.00  0.00           C  
ATOM    500  CG  HIS A  46      40.990  53.440  27.060  1.00  0.00           C  
ATOM    501  CD2 HIS A  46      40.530  52.220  27.150  1.00  0.00           C  
ATOM    502  ND1 HIS A  46      42.320  53.440  26.910  1.00  0.00           N  
ATOM    503  CE1 HIS A  46      42.650  52.140  26.910  1.00  0.00           C  
ATOM    504  NE2 HIS A  46      41.560  51.430  27.120  1.00  0.00           N  
ATOM    505  H   HIS A  46      41.980  55.530  28.720  1.00  0.00           H  
ATOM    506  HD2 HIS A  46      39.510  51.890  27.380  1.00  0.00           H  
ATOM    507  HE1 HIS A  46      43.590  51.820  26.460  1.00  0.00           H  
ATOM    508  HE2 HIS A  46      41.540  50.430  27.160  1.00  0.00           H  
ATOM    509  N   THR A  47      40.290  53.650  30.250  1.00  0.00           N  
ATOM    510  CA  THR A  47      39.930  52.720  31.370  1.00  0.00           C  
ATOM    511  C   THR A  47      39.850  53.350  32.750  1.00  0.00           C  
ATOM    512  O   THR A  47      39.540  52.740  33.760  1.00  0.00           O  
ATOM    513  CB  THR A  47      40.830  51.580  31.580  1.00  0.00           C  
ATOM    514  CG2 THR A  47      40.540  50.330  30.710  1.00  0.00           C  
ATOM    515  OG1 THR A  47      42.230  51.980  31.570  1.00  0.00           O  
ATOM    516  H   THR A  47      41.260  53.740  30.020  1.00  0.00           H  
ATOM    517  HG1 THR A  47      42.910  51.250  31.570  1.00  0.00           H  
ATOM    518  N   ARG A  48      40.280  54.630  32.840  1.00  0.00           N  
ATOM    519  CA  ARG A  48      40.110  55.460  34.020  1.00  0.00           C  
ATOM    520  C   ARG A  48      38.700  55.510  34.590  1.00  0.00           C  
ATOM    521  O   ARG A  48      37.750  55.880  33.880  1.00  0.00           O  
ATOM    522  CB  ARG A  48      40.890  56.760  33.750  1.00  0.00           C  
ATOM    523  CG  ARG A  48      40.490  57.590  32.530  1.00  0.00           C  
ATOM    524  CD  ARG A  48      39.360  58.550  32.800  1.00  0.00           C  
ATOM    525  NE  ARG A  48      39.720  59.550  33.830  1.00  0.00           N  
ATOM    526  CZ  ARG A  48      39.330  60.820  33.870  1.00  0.00           C  
ATOM    527  NH1 ARG A  48      38.710  61.470  32.900  1.00  0.00           N1+
ATOM    528  NH2 ARG A  48      39.580  61.540  34.930  1.00  0.00           N  
ATOM    529  H   ARG A  48      40.880  55.090  32.200  1.00  0.00           H  
ATOM    530  HE  ARG A  48      40.350  59.260  34.550  1.00  0.00           H  
ATOM    531 1HH1 ARG A  48      38.480  60.990  32.060  1.00  0.00           H  
ATOM    532 2HH1 ARG A  48      38.370  62.400  33.020  1.00  0.00           H  
ATOM    533 1HH2 ARG A  48      39.910  61.080  35.750  1.00  0.00           H  
ATOM    534 2HH2 ARG A  48      39.500  62.540  34.910  1.00  0.00           H  
ATOM    535  N   VAL A  49      38.730  55.500  35.920  1.00  0.00           N  
ATOM    536  CA  VAL A  49      37.530  55.800  36.740  1.00  0.00           C  
ATOM    537  C   VAL A  49      37.240  57.320  36.670  1.00  0.00           C  
ATOM    538  O   VAL A  49      38.180  58.080  36.940  1.00  0.00           O  
ATOM    539  CB  VAL A  49      37.790  55.340  38.190  1.00  0.00           C  
ATOM    540  CG1 VAL A  49      36.590  55.710  39.080  1.00  0.00           C  
ATOM    541  CG2 VAL A  49      37.940  53.810  38.220  1.00  0.00           C  
ATOM    542  H   VAL A  49      39.610  55.480  36.380  1.00  0.00           H  
ATOM    543  N   VAL A  50      36.070  57.680  36.120  1.00  0.00           N  
ATOM    544  CA  VAL A  50      35.640  59.060  36.030  1.00  0.00           C  
ATOM    545  C   VAL A  50      34.940  59.420  37.330  1.00  0.00           C  
ATOM    546  O   VAL A  50      34.090  58.620  37.770  1.00  0.00           O  
ATOM    547  CB  VAL A  50      34.730  59.220  34.840  1.00  0.00           C  
ATOM    548  CG1 VAL A  50      34.680  60.670  34.540  1.00  0.00           C  
ATOM    549  CG2 VAL A  50      35.230  58.460  33.580  1.00  0.00           C  
ATOM    550  H   VAL A  50      35.460  56.970  35.770  1.00  0.00           H  
ATOM    551  N   LEU A  51      35.050  60.600  37.950  1.00  0.00           N  
ATOM    552  CA  LEU A  51      34.310  60.880  39.220  1.00  0.00           C  
ATOM    553  C   LEU A  51      33.300  61.970  38.930  1.00  0.00           C  
ATOM    554  O   LEU A  51      33.510  63.010  38.280  1.00  0.00           O  
ATOM    555  CB  LEU A  51      35.240  61.440  40.320  1.00  0.00           C  
ATOM    556  CG  LEU A  51      36.320  60.490  40.810  1.00  0.00           C  
ATOM    557  CD1 LEU A  51      37.240  61.120  41.890  1.00  0.00           C  
ATOM    558  CD2 LEU A  51      35.720  59.190  41.320  1.00  0.00           C  
ATOM    559  H   LEU A  51      35.680  61.320  37.650  1.00  0.00           H  
ATOM    560  N   HIS A  52      32.150  61.760  39.590  1.00  0.00           N  
ATOM    561  CA  HIS A  52      30.950  62.630  39.610  1.00  0.00           C  
ATOM    562  C   HIS A  52      30.810  63.570  40.810  1.00  0.00           C  
ATOM    563  O   HIS A  52      30.900  63.060  41.960  1.00  0.00           O  
ATOM    564  CB  HIS A  52      29.800  61.630  39.360  1.00  0.00           C  
ATOM    565  CG  HIS A  52      29.980  60.900  38.040  1.00  0.00           C  
ATOM    566  CD2 HIS A  52      30.840  59.820  37.830  1.00  0.00           C  
ATOM    567  ND1 HIS A  52      29.480  61.180  36.850  1.00  0.00           N  
ATOM    568  CE1 HIS A  52      30.010  60.380  35.940  1.00  0.00           C  
ATOM    569  NE2 HIS A  52      30.870  59.580  36.560  1.00  0.00           N  
ATOM    570  H   HIS A  52      31.990  60.870  40.020  1.00  0.00           H  
ATOM    571  HD2 HIS A  52      31.590  59.370  38.490  1.00  0.00           H  
ATOM    572  HE1 HIS A  52      29.740  60.410  34.890  1.00  0.00           H  
ATOM    573  HE2 HIS A  52      31.250  58.720  36.190  1.00  0.00           H  
ATOM    574  N   ASP A  53      30.610  64.860  40.470  1.00  0.00           N  
ATOM    575  CA  ASP A  53      30.440  65.870  41.560  1.00  0.00           C  
ATOM    576  C   ASP A  53      31.640  65.970  42.570  1.00  0.00           C  
ATOM    577  O   ASP A  53      32.520  65.100  42.490  1.00  0.00           O  
ATOM    578  CB  ASP A  53      29.110  65.820  42.440  1.00  0.00           C  
ATOM    579  CG  ASP A  53      28.770  66.970  43.380  1.00  0.00           C  
ATOM    580  OD1 ASP A  53      28.170  66.680  44.490  1.00  0.00           O  
ATOM    581  OD2 ASP A  53      28.970  68.140  42.990  1.00  0.00           O1-
ATOM    582  H   ASP A  53      30.380  65.080  39.520  1.00  0.00           H  
ATOM    583  N   GLY A  54      31.840  67.090  43.320  1.00  0.00           N  
ATOM    584  CA  GLY A  54      32.860  67.230  44.350  1.00  0.00           C  
ATOM    585  C   GLY A  54      32.800  68.530  45.170  1.00  0.00           C  
ATOM    586  O   GLY A  54      31.740  68.880  45.690  1.00  0.00           O  
ATOM    587  H   GLY A  54      31.140  67.800  43.330  1.00  0.00           H  
ATOM    588  N   ASP A  55      33.810  69.330  44.980  1.00  0.00           N  
ATOM    589  CA  ASP A  55      34.210  70.510  45.810  1.00  0.00           C  
ATOM    590  C   ASP A  55      33.870  71.740  44.960  1.00  0.00           C  
ATOM    591  O   ASP A  55      34.280  71.720  43.760  1.00  0.00           O  
ATOM    592  CB  ASP A  55      35.750  70.440  46.000  1.00  0.00           C  
ATOM    593  CG  ASP A  55      36.420  71.700  46.670  1.00  0.00           C  
ATOM    594  OD1 ASP A  55      36.390  72.760  46.080  1.00  0.00           O  
ATOM    595  OD2 ASP A  55      36.710  71.630  47.870  1.00  0.00           O1-
ATOM    596  H   ASP A  55      34.440  69.160  44.220  1.00  0.00           H  
ATOM    597  N   PRO A  56      33.290  72.820  45.510  1.00  0.00           N  
ATOM    598  CA  PRO A  56      32.840  73.970  44.720  1.00  0.00           C  
ATOM    599  C   PRO A  56      33.980  74.770  44.060  1.00  0.00           C  
ATOM    600  O   PRO A  56      33.780  75.200  42.940  1.00  0.00           O  
ATOM    601  CB  PRO A  56      31.950  74.730  45.700  1.00  0.00           C  
ATOM    602  CG  PRO A  56      31.780  73.900  46.990  1.00  0.00           C  
ATOM    603  CD  PRO A  56      32.930  72.910  46.910  1.00  0.00           C  
ATOM    604  N   ASN A  57      35.190  74.830  44.650  1.00  0.00           N  
ATOM    605  CA  ASN A  57      36.360  75.570  44.060  1.00  0.00           C  
ATOM    606  C   ASN A  57      37.320  74.730  43.120  1.00  0.00           C  
ATOM    607  O   ASN A  57      37.700  75.420  42.180  1.00  0.00           O  
ATOM    608  CB  ASN A  57      37.260  76.270  45.140  1.00  0.00           C  
ATOM    609  CG  ASN A  57      36.480  77.250  46.030  1.00  0.00           C  
ATOM    610  ND2 ASN A  57      36.270  76.880  47.200  1.00  0.00           N  
ATOM    611  OD1 ASN A  57      36.320  78.420  45.710  1.00  0.00           O  
ATOM    612  H   ASN A  57      35.460  74.330  45.460  1.00  0.00           H  
ATOM    613 1HD2 ASN A  57      36.370  75.950  47.560  1.00  0.00           H  
ATOM    614 2HD2 ASN A  57      36.070  77.660  47.800  1.00  0.00           H  
ATOM    615  N   GLU A  58      37.640  73.510  43.520  1.00  0.00           N  
ATOM    616  CA  GLU A  58      38.660  72.710  42.800  1.00  0.00           C  
ATOM    617  C   GLU A  58      38.030  72.180  41.450  1.00  0.00           C  
ATOM    618  O   GLU A  58      37.000  71.470  41.530  1.00  0.00           O  
ATOM    619  CB  GLU A  58      39.020  71.510  43.770  1.00  0.00           C  
ATOM    620  CG  GLU A  58      39.540  70.200  43.210  1.00  0.00           C  
ATOM    621  CD  GLU A  58      40.870  70.400  42.450  1.00  0.00           C  
ATOM    622  OE1 GLU A  58      41.970  70.270  43.070  1.00  0.00           O  
ATOM    623  OE2 GLU A  58      40.880  70.340  41.190  1.00  0.00           O1-
ATOM    624  H   GLU A  58      37.260  73.080  44.340  1.00  0.00           H  
ATOM    625  N   PRO A  59      38.760  72.450  40.370  1.00  0.00           N  
ATOM    626  CA  PRO A  59      38.260  72.110  39.060  1.00  0.00           C  
ATOM    627  C   PRO A  59      38.140  70.600  38.770  1.00  0.00           C  
ATOM    628  O   PRO A  59      37.000  70.090  38.620  1.00  0.00           O  
ATOM    629  CB  PRO A  59      39.250  72.820  38.070  1.00  0.00           C  
ATOM    630  CG  PRO A  59      40.470  73.220  38.890  1.00  0.00           C  
ATOM    631  CD  PRO A  59      39.910  73.380  40.300  1.00  0.00           C  
ATOM    632  N   VAL A  60      39.240  69.930  38.910  1.00  0.00           N  
ATOM    633  CA  VAL A  60      39.480  68.580  38.360  1.00  0.00           C  
ATOM    634  C   VAL A  60      38.860  67.480  39.230  1.00  0.00           C  
ATOM    635  O   VAL A  60      39.570  66.590  39.710  1.00  0.00           O  
ATOM    636  CB  VAL A  60      40.940  68.360  37.980  1.00  0.00           C  
ATOM    637  CG1 VAL A  60      41.080  67.270  37.000  1.00  0.00           C  
ATOM    638  CG2 VAL A  60      41.570  69.640  37.390  1.00  0.00           C  
ATOM    639  H   VAL A  60      39.880  70.130  39.650  1.00  0.00           H  
ATOM    640  N   SER A  61      37.580  67.580  39.590  1.00  0.00           N  
ATOM    641  CA  SER A  61      36.830  66.490  40.200  1.00  0.00           C  
ATOM    642  C   SER A  61      37.000  65.040  39.660  1.00  0.00           C  
ATOM    643  O   SER A  61      37.150  64.150  40.480  1.00  0.00           O  
ATOM    644  CB  SER A  61      35.310  66.780  40.030  1.00  0.00           C  
ATOM    645  OG  SER A  61      34.890  66.850  38.650  1.00  0.00           O  
ATOM    646  H   SER A  61      37.090  68.440  39.430  1.00  0.00           H  
ATOM    647  HG  SER A  61      33.910  66.640  38.580  1.00  0.00           H  
ATOM    648  N   ASP A  62      37.210  64.960  38.350  1.00  0.00           N  
ATOM    649  CA  ASP A  62      37.390  63.680  37.630  1.00  0.00           C  
ATOM    650  C   ASP A  62      38.600  62.780  37.810  1.00  0.00           C  
ATOM    651  O   ASP A  62      38.560  61.520  37.730  1.00  0.00           O  
ATOM    652  CB  ASP A  62      37.130  63.820  36.130  1.00  0.00           C  
ATOM    653  CG  ASP A  62      38.020  64.940  35.600  1.00  0.00           C  
ATOM    654  OD1 ASP A  62      37.690  66.120  35.730  1.00  0.00           O  
ATOM    655  OD2 ASP A  62      39.140  64.720  35.040  1.00  0.00           O1-
ATOM    656  H   ASP A  62      37.280  65.820  37.840  1.00  0.00           H  
ATOM    657  N   TYR A  63      39.740  63.490  37.980  1.00  0.00           N  
ATOM    658  CA  TYR A  63      41.040  62.810  38.230  1.00  0.00           C  
ATOM    659  C   TYR A  63      40.950  62.040  39.550  1.00  0.00           C  
ATOM    660  O   TYR A  63      40.930  62.580  40.690  1.00  0.00           O  
ATOM    661  CB  TYR A  63      42.220  63.810  38.160  1.00  0.00           C  
ATOM    662  CG  TYR A  63      43.610  63.180  37.940  1.00  0.00           C  
ATOM    663  CD1 TYR A  63      43.930  62.880  36.610  1.00  0.00           C  
ATOM    664  CD2 TYR A  63      44.510  62.760  39.010  1.00  0.00           C  
ATOM    665  CE1 TYR A  63      45.110  62.290  36.260  1.00  0.00           C  
ATOM    666  CE2 TYR A  63      45.760  62.250  38.600  1.00  0.00           C  
ATOM    667  CZ  TYR A  63      46.080  62.100  37.260  1.00  0.00           C  
ATOM    668  OH  TYR A  63      47.370  62.350  36.940  1.00  0.00           O  
ATOM    669  H   TYR A  63      39.850  64.430  37.640  1.00  0.00           H  
ATOM    670  HD1 TYR A  63      43.240  62.960  35.760  1.00  0.00           H  
ATOM    671  HD2 TYR A  63      44.170  62.700  40.040  1.00  0.00           H  
ATOM    672  HE1 TYR A  63      45.330  61.880  35.270  1.00  0.00           H  
ATOM    673  HE2 TYR A  63      46.370  61.720  39.330  1.00  0.00           H  
ATOM    674  HH  TYR A  63      47.420  62.940  36.130  1.00  0.00           H  
ATOM    675  N   ILE A  64      41.430  60.840  39.380  1.00  0.00           N  
ATOM    676  CA  ILE A  64      41.880  59.780  40.320  1.00  0.00           C  
ATOM    677  C   ILE A  64      42.780  58.870  39.440  1.00  0.00           C  
ATOM    678  O   ILE A  64      42.370  58.470  38.340  1.00  0.00           O  
ATOM    679  CB  ILE A  64      40.660  59.040  40.870  1.00  0.00           C  
ATOM    680  CG1 ILE A  64      41.000  58.150  42.010  1.00  0.00           C  
ATOM    681  CG2 ILE A  64      39.770  58.400  39.830  1.00  0.00           C  
ATOM    682  CD  ILE A  64      39.840  57.500  42.740  1.00  0.00           C  
ATOM    683  H   ILE A  64      41.490  60.530  38.430  1.00  0.00           H  
ATOM    684  N   ASN A  65      44.060  58.740  39.780  1.00  0.00           N  
ATOM    685  CA  ASN A  65      44.880  57.580  39.270  1.00  0.00           C  
ATOM    686  C   ASN A  65      44.300  56.170  39.610  1.00  0.00           C  
ATOM    687  O   ASN A  65      44.940  55.420  40.300  1.00  0.00           O  
ATOM    688  CB  ASN A  65      46.310  57.830  39.700  1.00  0.00           C  
ATOM    689  CG  ASN A  65      47.410  56.870  39.220  1.00  0.00           C  
ATOM    690  ND2 ASN A  65      48.440  57.530  38.710  1.00  0.00           N  
ATOM    691  OD1 ASN A  65      47.510  55.690  39.330  1.00  0.00           O  
ATOM    692  H   ASN A  65      44.480  59.440  40.360  1.00  0.00           H  
ATOM    693 1HD2 ASN A  65      48.470  58.520  38.630  1.00  0.00           H  
ATOM    694 2HD2 ASN A  65      49.130  56.920  38.300  1.00  0.00           H  
ATOM    695  N   ALA A  66      43.220  55.820  38.960  1.00  0.00           N  
ATOM    696  CA  ALA A  66      42.480  54.600  39.170  1.00  0.00           C  
ATOM    697  C   ALA A  66      41.860  54.130  37.810  1.00  0.00           C  
ATOM    698  O   ALA A  66      41.250  54.900  37.070  1.00  0.00           O  
ATOM    699  CB  ALA A  66      41.360  54.850  40.170  1.00  0.00           C  
ATOM    700  H   ALA A  66      42.790  56.570  38.460  1.00  0.00           H  
ATOM    701  N   ASN A  67      41.630  52.810  37.710  1.00  0.00           N  
ATOM    702  CA  ASN A  67      41.290  52.050  36.500  1.00  0.00           C  
ATOM    703  C   ASN A  67      40.220  50.970  36.770  1.00  0.00           C  
ATOM    704  O   ASN A  67      40.270  50.160  37.740  1.00  0.00           O  
ATOM    705  CB  ASN A  67      42.540  51.330  35.900  1.00  0.00           C  
ATOM    706  CG  ASN A  67      43.480  52.500  35.410  1.00  0.00           C  
ATOM    707  ND2 ASN A  67      43.280  52.800  34.140  1.00  0.00           N  
ATOM    708  OD1 ASN A  67      44.270  53.160  36.110  1.00  0.00           O  
ATOM    709  H   ASN A  67      41.640  52.340  38.590  1.00  0.00           H  
ATOM    710 1HD2 ASN A  67      42.470  52.380  33.730  1.00  0.00           H  
ATOM    711 2HD2 ASN A  67      44.110  53.010  33.620  1.00  0.00           H  
ATOM    712  N   ILE A  68      39.490  50.650  35.630  1.00  0.00           N  
ATOM    713  CA  ILE A  68      38.590  49.470  35.550  1.00  0.00           C  
ATOM    714  C   ILE A  68      39.370  48.220  35.040  1.00  0.00           C  
ATOM    715  O   ILE A  68      39.910  48.330  33.960  1.00  0.00           O  
ATOM    716  CB  ILE A  68      37.380  49.850  34.620  1.00  0.00           C  
ATOM    717  CG1 ILE A  68      36.590  51.120  35.000  1.00  0.00           C  
ATOM    718  CG2 ILE A  68      36.410  48.670  34.570  1.00  0.00           C  
ATOM    719  CD  ILE A  68      35.920  51.190  36.370  1.00  0.00           C  
ATOM    720  H   ILE A  68      39.400  51.300  34.880  1.00  0.00           H  
ATOM    721  N   ILE A  69      39.510  47.160  35.820  1.00  0.00           N  
ATOM    722  CA  ILE A  69      40.180  45.930  35.330  1.00  0.00           C  
ATOM    723  C   ILE A  69      39.020  44.900  35.100  1.00  0.00           C  
ATOM    724  O   ILE A  69      38.530  44.220  36.070  1.00  0.00           O  
ATOM    725  CB  ILE A  69      41.180  45.380  36.350  1.00  0.00           C  
ATOM    726  CG1 ILE A  69      42.110  46.360  36.960  1.00  0.00           C  
ATOM    727  CG2 ILE A  69      41.740  44.070  35.920  1.00  0.00           C  
ATOM    728  CD  ILE A  69      43.170  46.930  36.060  1.00  0.00           C  
ATOM    729  H   ILE A  69      39.340  47.280  36.800  1.00  0.00           H  
ATOM    730  N   MET A  70      38.690  44.870  33.860  1.00  0.00           N  
ATOM    731  CA  MET A  70      37.910  43.810  33.320  1.00  0.00           C  
ATOM    732  C   MET A  70      38.590  42.450  33.100  1.00  0.00           C  
ATOM    733  O   MET A  70      39.660  42.480  32.550  1.00  0.00           O  
ATOM    734  CB  MET A  70      37.110  44.240  32.100  1.00  0.00           C  
ATOM    735  CG  MET A  70      36.230  45.500  32.060  1.00  0.00           C  
ATOM    736  SD  MET A  70      35.290  45.750  30.460  1.00  0.00           S  
ATOM    737  CE  MET A  70      36.020  47.260  29.880  1.00  0.00           C  
ATOM    738  H   MET A  70      39.190  45.330  33.130  1.00  0.00           H  
ATOM    739  N   PRO A  71      38.140  41.320  33.620  1.00  0.00           N  
ATOM    740  CA  PRO A  71      38.680  39.970  33.270  1.00  0.00           C  
ATOM    741  C   PRO A  71      38.390  39.570  31.810  1.00  0.00           C  
ATOM    742  O   PRO A  71      39.140  38.890  31.180  1.00  0.00           O  
ATOM    743  CB  PRO A  71      38.010  38.950  34.230  1.00  0.00           C  
ATOM    744  CG  PRO A  71      37.630  39.880  35.400  1.00  0.00           C  
ATOM    745  CD  PRO A  71      37.360  41.230  34.830  1.00  0.00           C  
ATOM    746  N   GLU A  72      37.100  39.750  31.520  1.00  0.00           N  
ATOM    747  CA  GLU A  72      36.690  39.490  30.160  1.00  0.00           C  
ATOM    748  C   GLU A  72      36.210  40.680  29.370  1.00  0.00           C  
ATOM    749  O   GLU A  72      36.130  41.810  29.850  1.00  0.00           O  
ATOM    750  CB  GLU A  72      35.710  38.360  30.220  1.00  0.00           C  
ATOM    751  CG  GLU A  72      36.360  36.940  30.340  1.00  0.00           C  
ATOM    752  CD  GLU A  72      36.880  36.470  28.940  1.00  0.00           C  
ATOM    753  OE1 GLU A  72      37.130  35.250  28.860  1.00  0.00           O  
ATOM    754  OE2 GLU A  72      36.680  37.070  27.820  1.00  0.00           O1-
ATOM    755  H   GLU A  72      36.450  40.290  32.050  1.00  0.00           H  
ATOM    756  N   PHE A  73      35.950  40.400  28.090  1.00  0.00           N  
ATOM    757  CA  PHE A  73      35.600  41.460  27.100  1.00  0.00           C  
ATOM    758  C   PHE A  73      34.150  41.990  27.250  1.00  0.00           C  
ATOM    759  O   PHE A  73      33.360  42.030  26.330  1.00  0.00           O  
ATOM    760  CB  PHE A  73      36.060  41.070  25.660  1.00  0.00           C  
ATOM    761  CG  PHE A  73      37.580  40.980  25.610  1.00  0.00           C  
ATOM    762  CD1 PHE A  73      38.420  42.100  25.610  1.00  0.00           C  
ATOM    763  CD2 PHE A  73      38.070  39.710  25.160  1.00  0.00           C  
ATOM    764  CE1 PHE A  73      39.710  41.970  25.260  1.00  0.00           C  
ATOM    765  CE2 PHE A  73      39.390  39.600  24.840  1.00  0.00           C  
ATOM    766  CZ  PHE A  73      40.300  40.730  24.940  1.00  0.00           C  
ATOM    767  H   PHE A  73      36.150  39.520  27.660  1.00  0.00           H  
ATOM    768  HD1 PHE A  73      38.070  43.080  25.940  1.00  0.00           H  
ATOM    769  HD2 PHE A  73      37.430  38.840  25.290  1.00  0.00           H  
ATOM    770  HE1 PHE A  73      40.410  42.780  25.070  1.00  0.00           H  
ATOM    771  HE2 PHE A  73      39.770  38.650  24.450  1.00  0.00           H  
ATOM    772  HZ  PHE A  73      41.320  40.610  24.570  1.00  0.00           H  
ATOM    773  N   GLY A  74      33.820  42.380  28.500  1.00  0.00           N  
ATOM    774  CA  GLY A  74      32.430  42.830  28.900  1.00  0.00           C  
ATOM    775  C   GLY A  74      32.440  43.130  30.420  1.00  0.00           C  
ATOM    776  O   GLY A  74      32.460  44.240  30.940  1.00  0.00           O  
ATOM    777  H   GLY A  74      34.510  42.220  29.200  1.00  0.00           H  
ATOM    778  N   SER A  75      32.550  42.010  31.200  1.00  0.00           N  
ATOM    779  CA  SER A  75      32.690  41.980  32.690  1.00  0.00           C  
ATOM    780  C   SER A  75      31.700  42.920  33.400  1.00  0.00           C  
ATOM    781  O   SER A  75      32.170  43.890  34.030  1.00  0.00           O  
ATOM    782  CB  SER A  75      34.130  42.000  33.220  1.00  0.00           C  
ATOM    783  OG  SER A  75      34.790  40.670  33.110  1.00  0.00           O  
ATOM    784  H   SER A  75      32.490  41.080  30.840  1.00  0.00           H  
ATOM    785  HG  SER A  75      34.290  39.940  33.580  1.00  0.00           H  
ATOM    786  N   SER A  76      30.400  42.660  33.170  1.00  0.00           N  
ATOM    787  CA  SER A  76      29.420  43.640  33.710  1.00  0.00           C  
ATOM    788  C   SER A  76      29.200  43.620  35.240  1.00  0.00           C  
ATOM    789  O   SER A  76      28.660  42.710  35.820  1.00  0.00           O  
ATOM    790  CB  SER A  76      28.020  43.570  33.020  1.00  0.00           C  
ATOM    791  OG  SER A  76      27.150  44.600  33.510  1.00  0.00           O  
ATOM    792  H   SER A  76      30.040  42.110  32.410  1.00  0.00           H  
ATOM    793  HG  SER A  76      26.590  44.060  34.140  1.00  0.00           H  
ATOM    794  N   GLY A  77      29.570  44.750  35.840  1.00  0.00           N  
ATOM    795  CA  GLY A  77      29.250  45.160  37.220  1.00  0.00           C  
ATOM    796  C   GLY A  77      30.040  44.440  38.320  1.00  0.00           C  
ATOM    797  O   GLY A  77      31.270  44.460  38.240  1.00  0.00           O  
ATOM    798  H   GLY A  77      30.040  45.500  35.370  1.00  0.00           H  
ATOM    799  N   LYS A  78      29.360  44.070  39.370  1.00  0.00           N  
ATOM    800  CA  LYS A  78      29.770  43.210  40.560  1.00  0.00           C  
ATOM    801  C   LYS A  78      30.980  42.310  40.290  1.00  0.00           C  
ATOM    802  O   LYS A  78      31.950  42.390  41.090  1.00  0.00           O  
ATOM    803  CB  LYS A  78      28.650  42.320  41.020  1.00  0.00           C  
ATOM    804  CG  LYS A  78      28.860  41.870  42.430  1.00  0.00           C  
ATOM    805  CD  LYS A  78      27.850  40.810  42.750  1.00  0.00           C  
ATOM    806  CE  LYS A  78      27.810  40.570  44.280  1.00  0.00           C  
ATOM    807  NZ  LYS A  78      28.820  39.630  44.820  1.00  0.00           N1+
ATOM    808  H   LYS A  78      28.380  44.260  39.400  1.00  0.00           H  
ATOM    809  HZ1 LYS A  78      29.740  39.970  44.620  1.00  0.00           H  
ATOM    810  HZ2 LYS A  78      28.610  39.600  45.800  1.00  0.00           H  
ATOM    811  HZ3 LYS A  78      28.710  38.700  44.470  1.00  0.00           H  
ATOM    812  N   LYS A  79      30.910  41.550  39.240  1.00  0.00           N  
ATOM    813  CA  LYS A  79      32.110  40.730  38.900  1.00  0.00           C  
ATOM    814  C   LYS A  79      33.470  41.370  38.490  1.00  0.00           C  
ATOM    815  O   LYS A  79      34.480  40.710  38.690  1.00  0.00           O  
ATOM    816  CB  LYS A  79      31.610  39.810  37.820  1.00  0.00           C  
ATOM    817  CG  LYS A  79      31.490  38.360  38.370  1.00  0.00           C  
ATOM    818  CD  LYS A  79      32.680  37.590  39.040  1.00  0.00           C  
ATOM    819  CE  LYS A  79      32.580  36.140  39.570  1.00  0.00           C  
ATOM    820  NZ  LYS A  79      33.520  35.740  40.650  1.00  0.00           N1+
ATOM    821  H   LYS A  79      30.040  41.290  38.810  1.00  0.00           H  
ATOM    822  HZ1 LYS A  79      34.490  35.940  40.500  1.00  0.00           H  
ATOM    823  HZ2 LYS A  79      33.250  36.130  41.530  1.00  0.00           H  
ATOM    824  HZ3 LYS A  79      33.580  34.750  40.730  1.00  0.00           H  
ATOM    825  N   SER A  80      33.340  42.620  38.090  1.00  0.00           N  
ATOM    826  CA  SER A  80      34.550  43.330  37.570  1.00  0.00           C  
ATOM    827  C   SER A  80      35.540  43.820  38.690  1.00  0.00           C  
ATOM    828  O   SER A  80      35.170  43.860  39.860  1.00  0.00           O  
ATOM    829  CB  SER A  80      34.150  44.610  36.790  1.00  0.00           C  
ATOM    830  OG  SER A  80      33.510  45.650  37.520  1.00  0.00           O  
ATOM    831  H   SER A  80      32.470  43.090  37.980  1.00  0.00           H  
ATOM    832  HG  SER A  80      32.590  45.360  37.790  1.00  0.00           H  
ATOM    833  N   TYR A  81      36.810  43.980  38.430  1.00  0.00           N  
ATOM    834  CA  TYR A  81      37.770  44.480  39.460  1.00  0.00           C  
ATOM    835  C   TYR A  81      38.120  46.010  39.300  1.00  0.00           C  
ATOM    836  O   TYR A  81      38.180  46.490  38.190  1.00  0.00           O  
ATOM    837  CB  TYR A  81      39.140  43.770  39.450  1.00  0.00           C  
ATOM    838  CG  TYR A  81      39.080  42.270  39.670  1.00  0.00           C  
ATOM    839  CD1 TYR A  81      38.500  41.420  38.750  1.00  0.00           C  
ATOM    840  CD2 TYR A  81      39.500  41.700  40.850  1.00  0.00           C  
ATOM    841  CE1 TYR A  81      38.210  40.120  38.980  1.00  0.00           C  
ATOM    842  CE2 TYR A  81      39.190  40.370  41.170  1.00  0.00           C  
ATOM    843  CZ  TYR A  81      38.490  39.620  40.240  1.00  0.00           C  
ATOM    844  OH  TYR A  81      37.780  38.570  40.640  1.00  0.00           O  
ATOM    845  H   TYR A  81      37.100  43.920  37.470  1.00  0.00           H  
ATOM    846  HD1 TYR A  81      38.350  41.800  37.740  1.00  0.00           H  
ATOM    847  HD2 TYR A  81      39.850  42.280  41.700  1.00  0.00           H  
ATOM    848  HE1 TYR A  81      37.700  39.530  38.220  1.00  0.00           H  
ATOM    849  HE2 TYR A  81      39.490  39.980  42.140  1.00  0.00           H  
ATOM    850  HH  TYR A  81      38.150  38.390  41.550  1.00  0.00           H  
ATOM    851  N   ILE A  82      38.560  46.680  40.390  1.00  0.00           N  
ATOM    852  CA  ILE A  82      39.120  48.050  40.300  1.00  0.00           C  
ATOM    853  C   ILE A  82      40.570  48.200  40.930  1.00  0.00           C  
ATOM    854  O   ILE A  82      40.830  47.640  42.000  1.00  0.00           O  
ATOM    855  CB  ILE A  82      38.130  49.120  40.770  1.00  0.00           C  
ATOM    856  CG1 ILE A  82      37.320  48.720  41.960  1.00  0.00           C  
ATOM    857  CG2 ILE A  82      37.370  49.670  39.520  1.00  0.00           C  
ATOM    858  CD  ILE A  82      36.530  49.920  42.490  1.00  0.00           C  
ATOM    859  H   ILE A  82      38.240  46.380  41.290  1.00  0.00           H  
ATOM    860  N   ALA A  83      41.460  48.960  40.320  1.00  0.00           N  
ATOM    861  CA  ALA A  83      42.860  49.140  40.690  1.00  0.00           C  
ATOM    862  C   ALA A  83      43.090  50.570  41.050  1.00  0.00           C  
ATOM    863  O   ALA A  83      42.570  51.370  40.280  1.00  0.00           O  
ATOM    864  CB  ALA A  83      43.760  48.760  39.530  1.00  0.00           C  
ATOM    865  H   ALA A  83      41.180  49.250  39.400  1.00  0.00           H  
ATOM    866  N   THR A  84      43.880  50.930  42.050  1.00  0.00           N  
ATOM    867  CA  THR A  84      44.090  52.320  42.520  1.00  0.00           C  
ATOM    868  C   THR A  84      45.340  52.590  43.430  1.00  0.00           C  
ATOM    869  O   THR A  84      45.500  51.970  44.490  1.00  0.00           O  
ATOM    870  CB  THR A  84      42.860  52.900  43.260  1.00  0.00           C  
ATOM    871  CG2 THR A  84      42.400  52.210  44.560  1.00  0.00           C  
ATOM    872  OG1 THR A  84      42.990  54.260  43.710  1.00  0.00           O  
ATOM    873  H   THR A  84      44.370  50.210  42.540  1.00  0.00           H  
ATOM    874  HG1 THR A  84      42.960  54.470  44.690  1.00  0.00           H  
ATOM    875  N   GLN A  85      46.110  53.600  43.040  1.00  0.00           N  
ATOM    876  CA  GLN A  85      47.390  54.120  43.650  1.00  0.00           C  
ATOM    877  C   GLN A  85      47.370  54.480  45.170  1.00  0.00           C  
ATOM    878  O   GLN A  85      46.690  55.410  45.520  1.00  0.00           O  
ATOM    879  CB  GLN A  85      47.800  55.300  42.800  1.00  0.00           C  
ATOM    880  CG  GLN A  85      49.140  56.010  43.180  1.00  0.00           C  
ATOM    881  CD  GLN A  85      49.410  57.050  42.050  1.00  0.00           C  
ATOM    882  NE2 GLN A  85      48.690  58.130  42.010  1.00  0.00           N  
ATOM    883  OE1 GLN A  85      50.460  57.060  41.430  1.00  0.00           O  
ATOM    884  H   GLN A  85      45.830  54.200  42.280  1.00  0.00           H  
ATOM    885 1HE2 GLN A  85      47.900  58.280  42.600  1.00  0.00           H  
ATOM    886 2HE2 GLN A  85      48.880  58.730  41.230  1.00  0.00           H  
ATOM    887  N   GLY A  86      48.450  54.020  45.810  1.00  0.00           N  
ATOM    888  CA  GLY A  86      48.650  54.140  47.260  1.00  0.00           C  
ATOM    889  C   GLY A  86      48.390  55.480  47.970  1.00  0.00           C  
ATOM    890  O   GLY A  86      49.190  56.420  47.850  1.00  0.00           O  
ATOM    891  H   GLY A  86      48.960  53.240  45.450  1.00  0.00           H  
ATOM    892  N   CYS A  87      47.210  55.560  48.590  1.00  0.00           N  
ATOM    893  CA  CYS A  87      46.510  56.760  49.060  1.00  0.00           C  
ATOM    894  C   CYS A  87      47.510  57.790  49.560  1.00  0.00           C  
ATOM    895  O   CYS A  87      48.330  57.500  50.450  1.00  0.00           O  
ATOM    896  CB  CYS A  87      45.450  56.420  50.140  1.00  0.00           C  
ATOM    897  SG  CYS A  87      44.160  55.370  49.350  1.00  0.00           S  
ATOM    898  H   CYS A  87      46.690  54.760  48.860  1.00  0.00           H  
ATOM    899  HG  CYS A  87      43.290  55.450  50.350  1.00  0.00           H  
ATOM    900  N   LEU A  88      47.610  58.940  48.880  1.00  0.00           N  
ATOM    901  CA  LEU A  88      48.380  60.130  49.290  1.00  0.00           C  
ATOM    902  C   LEU A  88      47.530  60.850  50.280  1.00  0.00           C  
ATOM    903  O   LEU A  88      46.260  60.870  50.330  1.00  0.00           O  
ATOM    904  CB  LEU A  88      48.650  60.950  48.020  1.00  0.00           C  
ATOM    905  CG  LEU A  88      49.470  60.250  47.000  1.00  0.00           C  
ATOM    906  CD1 LEU A  88      49.560  60.950  45.620  1.00  0.00           C  
ATOM    907  CD2 LEU A  88      50.900  60.030  47.520  1.00  0.00           C  
ATOM    908  H   LEU A  88      47.350  58.980  47.920  1.00  0.00           H  
ATOM    909  N   GLN A  89      48.230  61.720  51.020  1.00  0.00           N  
ATOM    910  CA  GLN A  89      47.590  62.480  52.120  1.00  0.00           C  
ATOM    911  C   GLN A  89      46.430  63.400  51.590  1.00  0.00           C  
ATOM    912  O   GLN A  89      45.330  63.320  52.160  1.00  0.00           O  
ATOM    913  CB  GLN A  89      48.640  63.250  52.870  1.00  0.00           C  
ATOM    914  CG  GLN A  89      49.550  62.280  53.650  1.00  0.00           C  
ATOM    915  CD  GLN A  89      50.710  63.020  54.340  1.00  0.00           C  
ATOM    916  NE2 GLN A  89      51.500  62.360  55.180  1.00  0.00           N  
ATOM    917  OE1 GLN A  89      50.750  64.270  54.270  1.00  0.00           O  
ATOM    918  H   GLN A  89      49.140  62.020  50.730  1.00  0.00           H  
ATOM    919 1HE2 GLN A  89      51.390  61.440  55.560  1.00  0.00           H  
ATOM    920 2HE2 GLN A  89      52.220  62.950  55.540  1.00  0.00           H  
ATOM    921  N   ASN A  90      46.560  63.920  50.390  1.00  0.00           N  
ATOM    922  CA  ASN A  90      45.530  64.720  49.740  1.00  0.00           C  
ATOM    923  C   ASN A  90      44.410  63.930  49.290  1.00  0.00           C  
ATOM    924  O   ASN A  90      43.320  64.510  49.440  1.00  0.00           O  
ATOM    925  CB  ASN A  90      46.170  65.600  48.690  1.00  0.00           C  
ATOM    926  CG  ASN A  90      47.490  65.140  48.070  1.00  0.00           C  
ATOM    927  ND2 ASN A  90      48.060  66.020  47.320  1.00  0.00           N  
ATOM    928  OD1 ASN A  90      47.680  63.980  47.760  1.00  0.00           O  
ATOM    929  H   ASN A  90      47.380  63.720  49.860  1.00  0.00           H  
ATOM    930 1HD2 ASN A  90      47.700  66.930  47.090  1.00  0.00           H  
ATOM    931 2HD2 ASN A  90      49.020  65.870  47.090  1.00  0.00           H  
ATOM    932  N   THR A  91      44.660  62.940  48.420  1.00  0.00           N  
ATOM    933  CA  THR A  91      43.680  62.010  47.800  1.00  0.00           C  
ATOM    934  C   THR A  91      42.990  60.940  48.720  1.00  0.00           C  
ATOM    935  O   THR A  91      42.140  60.220  48.210  1.00  0.00           O  
ATOM    936  CB  THR A  91      44.310  61.260  46.670  1.00  0.00           C  
ATOM    937  CG2 THR A  91      44.810  62.100  45.480  1.00  0.00           C  
ATOM    938  OG1 THR A  91      45.380  60.480  47.230  1.00  0.00           O  
ATOM    939  H   THR A  91      45.460  63.060  47.840  1.00  0.00           H  
ATOM    940  HG1 THR A  91      45.530  59.680  46.660  1.00  0.00           H  
ATOM    941  N   VAL A  92      43.260  60.860  50.030  1.00  0.00           N  
ATOM    942  CA  VAL A  92      42.360  60.060  50.870  1.00  0.00           C  
ATOM    943  C   VAL A  92      40.830  60.150  50.580  1.00  0.00           C  
ATOM    944  O   VAL A  92      40.170  59.120  50.270  1.00  0.00           O  
ATOM    945  CB  VAL A  92      42.690  60.330  52.390  1.00  0.00           C  
ATOM    946  CG1 VAL A  92      41.710  59.720  53.400  1.00  0.00           C  
ATOM    947  CG2 VAL A  92      44.090  59.840  52.700  1.00  0.00           C  
ATOM    948  H   VAL A  92      44.180  60.920  50.420  1.00  0.00           H  
ATOM    949  N   ASN A  93      40.330  61.380  50.430  1.00  0.00           N  
ATOM    950  CA  ASN A  93      38.890  61.840  50.220  1.00  0.00           C  
ATOM    951  C   ASN A  93      38.340  61.310  48.860  1.00  0.00           C  
ATOM    952  O   ASN A  93      37.250  60.750  48.890  1.00  0.00           O  
ATOM    953  CB  ASN A  93      38.830  63.380  50.330  1.00  0.00           C  
ATOM    954  CG  ASN A  93      39.630  64.090  51.460  1.00  0.00           C  
ATOM    955  ND2 ASN A  93      39.040  65.180  51.960  1.00  0.00           N  
ATOM    956  OD1 ASN A  93      40.650  63.670  51.960  1.00  0.00           O  
ATOM    957  H   ASN A  93      40.900  62.170  50.650  1.00  0.00           H  
ATOM    958 1HD2 ASN A  93      38.160  65.470  51.590  1.00  0.00           H  
ATOM    959 2HD2 ASN A  93      39.540  65.700  52.650  1.00  0.00           H  
ATOM    960  N   ASP A  94      39.300  61.250  47.870  1.00  0.00           N  
ATOM    961  CA  ASP A  94      38.930  60.720  46.560  1.00  0.00           C  
ATOM    962  C   ASP A  94      38.640  59.160  46.690  1.00  0.00           C  
ATOM    963  O   ASP A  94      37.630  58.680  46.170  1.00  0.00           O  
ATOM    964  CB  ASP A  94      40.100  60.900  45.640  1.00  0.00           C  
ATOM    965  CG  ASP A  94      40.400  62.280  45.120  1.00  0.00           C  
ATOM    966  OD1 ASP A  94      39.510  63.100  44.970  1.00  0.00           O  
ATOM    967  OD2 ASP A  94      41.590  62.560  44.750  1.00  0.00           O1-
ATOM    968  H   ASP A  94      40.270  61.450  48.000  1.00  0.00           H  
ATOM    969  N   PHE A  95      39.340  58.410  47.520  1.00  0.00           N  
ATOM    970  CA  PHE A  95      39.150  56.940  47.820  1.00  0.00           C  
ATOM    971  C   PHE A  95      37.760  56.630  48.360  1.00  0.00           C  
ATOM    972  O   PHE A  95      37.040  55.930  47.710  1.00  0.00           O  
ATOM    973  CB  PHE A  95      40.250  56.480  48.830  1.00  0.00           C  
ATOM    974  CG  PHE A  95      40.280  54.990  49.220  1.00  0.00           C  
ATOM    975  CD1 PHE A  95      40.870  54.050  48.350  1.00  0.00           C  
ATOM    976  CD2 PHE A  95      39.650  54.670  50.430  1.00  0.00           C  
ATOM    977  CE1 PHE A  95      40.800  52.730  48.660  1.00  0.00           C  
ATOM    978  CE2 PHE A  95      39.620  53.280  50.700  1.00  0.00           C  
ATOM    979  CZ  PHE A  95      40.150  52.340  49.850  1.00  0.00           C  
ATOM    980  H   PHE A  95      40.150  58.830  47.940  1.00  0.00           H  
ATOM    981  HD1 PHE A  95      41.210  54.310  47.350  1.00  0.00           H  
ATOM    982  HD2 PHE A  95      39.160  55.410  51.050  1.00  0.00           H  
ATOM    983  HE1 PHE A  95      41.280  51.960  48.070  1.00  0.00           H  
ATOM    984  HE2 PHE A  95      39.550  53.050  51.760  1.00  0.00           H  
ATOM    985  HZ  PHE A  95      39.910  51.290  50.070  1.00  0.00           H  
ATOM    986  N   TRP A  96      37.390  57.360  49.410  1.00  0.00           N  
ATOM    987  CA  TRP A  96      36.100  57.270  50.120  1.00  0.00           C  
ATOM    988  C   TRP A  96      34.900  57.600  49.310  1.00  0.00           C  
ATOM    989  O   TRP A  96      33.880  56.880  49.310  1.00  0.00           O  
ATOM    990  CB  TRP A  96      36.090  58.090  51.390  1.00  0.00           C  
ATOM    991  CG  TRP A  96      37.060  57.520  52.460  1.00  0.00           C  
ATOM    992  CD1 TRP A  96      37.710  58.290  53.350  1.00  0.00           C  
ATOM    993  CD2 TRP A  96      37.140  56.230  53.020  1.00  0.00           C  
ATOM    994  CE2 TRP A  96      37.850  56.340  54.200  1.00  0.00           C  
ATOM    995  CE3 TRP A  96      36.740  54.950  52.590  1.00  0.00           C  
ATOM    996  NE1 TRP A  96      38.220  57.560  54.310  1.00  0.00           N  
ATOM    997  CZ2 TRP A  96      38.110  55.240  54.980  1.00  0.00           C  
ATOM    998  CZ3 TRP A  96      37.080  53.900  53.390  1.00  0.00           C  
ATOM    999  CH2 TRP A  96      37.770  53.980  54.560  1.00  0.00           C  
ATOM   1000  H   TRP A  96      38.040  57.940  49.900  1.00  0.00           H  
ATOM   1001  HD1 TRP A  96      37.730  59.380  53.370  1.00  0.00           H  
ATOM   1002  HE1 TRP A  96      38.960  57.840  54.930  1.00  0.00           H  
ATOM   1003  HE3 TRP A  96      36.120  54.750  51.720  1.00  0.00           H  
ATOM   1004  HZ2 TRP A  96      38.800  55.320  55.820  1.00  0.00           H  
ATOM   1005  HZ3 TRP A  96      36.850  52.880  53.080  1.00  0.00           H  
ATOM   1006  HH2 TRP A  96      38.270  53.160  55.060  1.00  0.00           H  
ATOM   1007  N   ARG A  97      35.130  58.430  48.310  1.00  0.00           N  
ATOM   1008  CA  ARG A  97      34.110  58.860  47.380  1.00  0.00           C  
ATOM   1009  C   ARG A  97      33.850  57.930  46.220  1.00  0.00           C  
ATOM   1010  O   ARG A  97      32.700  57.760  45.820  1.00  0.00           O  
ATOM   1011  CB  ARG A  97      34.280  60.240  46.810  1.00  0.00           C  
ATOM   1012  CG  ARG A  97      33.390  61.340  47.440  1.00  0.00           C  
ATOM   1013  CD  ARG A  97      33.880  62.760  47.110  1.00  0.00           C  
ATOM   1014  NE  ARG A  97      33.910  62.950  45.680  1.00  0.00           N  
ATOM   1015  CZ  ARG A  97      34.950  63.370  44.940  1.00  0.00           C  
ATOM   1016  NH1 ARG A  97      36.130  63.580  45.560  1.00  0.00           N1+
ATOM   1017  NH2 ARG A  97      34.830  63.750  43.660  1.00  0.00           N  
ATOM   1018  H   ARG A  97      36.020  58.900  48.310  1.00  0.00           H  
ATOM   1019  HE  ARG A  97      33.040  62.860  45.190  1.00  0.00           H  
ATOM   1020 1HH1 ARG A  97      35.960  63.780  46.530  1.00  0.00           H  
ATOM   1021 2HH1 ARG A  97      37.030  63.290  45.250  1.00  0.00           H  
ATOM   1022 1HH2 ARG A  97      33.980  63.660  43.150  1.00  0.00           H  
ATOM   1023 2HH2 ARG A  97      35.530  64.310  43.220  1.00  0.00           H  
ATOM   1024  N   MET A  98      34.910  57.180  45.810  1.00  0.00           N  
ATOM   1025  CA  MET A  98      34.960  56.050  44.850  1.00  0.00           C  
ATOM   1026  C   MET A  98      34.310  54.730  45.420  1.00  0.00           C  
ATOM   1027  O   MET A  98      33.470  54.280  44.660  1.00  0.00           O  
ATOM   1028  CB  MET A  98      36.290  55.800  44.140  1.00  0.00           C  
ATOM   1029  CG  MET A  98      36.160  54.700  43.150  1.00  0.00           C  
ATOM   1030  SD  MET A  98      37.500  53.490  43.060  1.00  0.00           S  
ATOM   1031  CE  MET A  98      37.970  53.290  44.740  1.00  0.00           C  
ATOM   1032  H   MET A  98      35.810  57.500  46.110  1.00  0.00           H  
ATOM   1033  N   VAL A  99      34.520  54.550  46.710  1.00  0.00           N  
ATOM   1034  CA  VAL A  99      33.810  53.500  47.540  1.00  0.00           C  
ATOM   1035  C   VAL A  99      32.260  53.790  47.470  1.00  0.00           C  
ATOM   1036  O   VAL A  99      31.550  52.870  47.060  1.00  0.00           O  
ATOM   1037  CB  VAL A  99      34.440  53.530  48.910  1.00  0.00           C  
ATOM   1038  CG1 VAL A  99      33.700  52.570  49.920  1.00  0.00           C  
ATOM   1039  CG2 VAL A  99      35.890  53.160  48.970  1.00  0.00           C  
ATOM   1040  H   VAL A  99      35.230  55.070  47.190  1.00  0.00           H  
ATOM   1041  N   PHE A 100      31.890  55.060  47.690  1.00  0.00           N  
ATOM   1042  CA  PHE A 100      30.540  55.650  47.660  1.00  0.00           C  
ATOM   1043  C   PHE A 100      29.920  55.820  46.250  1.00  0.00           C  
ATOM   1044  O   PHE A 100      28.860  55.250  46.020  1.00  0.00           O  
ATOM   1045  CB  PHE A 100      30.620  57.040  48.260  1.00  0.00           C  
ATOM   1046  CG  PHE A 100      29.910  57.250  49.590  1.00  0.00           C  
ATOM   1047  CD1 PHE A 100      30.610  57.050  50.770  1.00  0.00           C  
ATOM   1048  CD2 PHE A 100      28.580  57.610  49.590  1.00  0.00           C  
ATOM   1049  CE1 PHE A 100      29.990  57.190  51.950  1.00  0.00           C  
ATOM   1050  CE2 PHE A 100      27.850  57.620  50.780  1.00  0.00           C  
ATOM   1051  CZ  PHE A 100      28.620  57.420  51.960  1.00  0.00           C  
ATOM   1052  H   PHE A 100      32.600  55.760  47.670  1.00  0.00           H  
ATOM   1053  HD1 PHE A 100      31.600  56.590  50.730  1.00  0.00           H  
ATOM   1054  HD2 PHE A 100      28.140  58.040  48.690  1.00  0.00           H  
ATOM   1055  HE1 PHE A 100      30.570  57.140  52.870  1.00  0.00           H  
ATOM   1056  HE2 PHE A 100      26.770  57.580  50.690  1.00  0.00           H  
ATOM   1057  HZ  PHE A 100      28.220  57.400  52.980  1.00  0.00           H  
ATOM   1058  N   GLN A 101      30.580  56.370  45.230  1.00  0.00           N  
ATOM   1059  CA  GLN A 101      30.220  56.400  43.770  1.00  0.00           C  
ATOM   1060  C   GLN A 101      29.970  55.000  43.200  1.00  0.00           C  
ATOM   1061  O   GLN A 101      28.870  54.630  42.880  1.00  0.00           O  
ATOM   1062  CB  GLN A 101      31.280  57.150  43.020  1.00  0.00           C  
ATOM   1063  CG  GLN A 101      31.020  57.150  41.500  1.00  0.00           C  
ATOM   1064  CD  GLN A 101      31.990  58.030  40.710  1.00  0.00           C  
ATOM   1065  NE2 GLN A 101      32.510  57.500  39.620  1.00  0.00           N  
ATOM   1066  OE1 GLN A 101      32.050  59.260  40.890  1.00  0.00           O  
ATOM   1067  H   GLN A 101      31.400  56.920  45.390  1.00  0.00           H  
ATOM   1068 1HE2 GLN A 101      32.170  56.590  39.350  1.00  0.00           H  
ATOM   1069 2HE2 GLN A 101      33.160  57.970  39.030  1.00  0.00           H  
ATOM   1070  N   GLU A 102      31.000  54.170  43.300  1.00  0.00           N  
ATOM   1071  CA  GLU A 102      30.880  52.820  42.680  1.00  0.00           C  
ATOM   1072  C   GLU A 102      30.230  51.810  43.600  1.00  0.00           C  
ATOM   1073  O   GLU A 102      30.000  50.670  43.160  1.00  0.00           O  
ATOM   1074  CB  GLU A 102      32.160  52.410  41.970  1.00  0.00           C  
ATOM   1075  CG  GLU A 102      32.690  53.430  40.850  1.00  0.00           C  
ATOM   1076  CD  GLU A 102      31.690  53.610  39.670  1.00  0.00           C  
ATOM   1077  OE1 GLU A 102      31.790  54.750  39.150  1.00  0.00           O  
ATOM   1078  OE2 GLU A 102      30.960  52.660  39.280  1.00  0.00           O1-
ATOM   1079  H   GLU A 102      31.910  54.380  43.650  1.00  0.00           H  
ATOM   1080  N   ASN A 103      29.440  52.330  44.600  1.00  0.00           N  
ATOM   1081  CA  ASN A 103      28.780  51.440  45.620  1.00  0.00           C  
ATOM   1082  C   ASN A 103      29.580  50.170  45.980  1.00  0.00           C  
ATOM   1083  O   ASN A 103      29.160  49.020  45.930  1.00  0.00           O  
ATOM   1084  CB  ASN A 103      27.380  51.080  45.160  1.00  0.00           C  
ATOM   1085  CG  ASN A 103      26.380  50.710  46.320  1.00  0.00           C  
ATOM   1086  ND2 ASN A 103      25.150  50.980  45.870  1.00  0.00           N  
ATOM   1087  OD1 ASN A 103      26.660  50.710  47.480  1.00  0.00           O  
ATOM   1088  H   ASN A 103      29.250  53.310  44.700  1.00  0.00           H  
ATOM   1089 1HD2 ASN A 103      25.080  51.170  44.890  1.00  0.00           H  
ATOM   1090 2HD2 ASN A 103      24.400  51.020  46.520  1.00  0.00           H  
ATOM   1091  N   SER A 104      30.760  50.400  46.490  1.00  0.00           N  
ATOM   1092  CA  SER A 104      31.680  49.300  46.940  1.00  0.00           C  
ATOM   1093  C   SER A 104      31.610  48.970  48.500  1.00  0.00           C  
ATOM   1094  O   SER A 104      31.240  49.830  49.260  1.00  0.00           O  
ATOM   1095  CB  SER A 104      33.130  49.550  46.390  1.00  0.00           C  
ATOM   1096  OG  SER A 104      33.390  49.220  44.990  1.00  0.00           O  
ATOM   1097  H   SER A 104      31.040  51.320  46.730  1.00  0.00           H  
ATOM   1098  HG  SER A 104      33.560  48.250  44.830  1.00  0.00           H  
ATOM   1099  N   ARG A 105      31.790  47.690  48.790  1.00  0.00           N  
ATOM   1100  CA  ARG A 105      31.730  47.100  50.130  1.00  0.00           C  
ATOM   1101  C   ARG A 105      32.920  46.370  50.730  1.00  0.00           C  
ATOM   1102  O   ARG A 105      33.210  46.460  51.930  1.00  0.00           O  
ATOM   1103  CB  ARG A 105      30.560  46.170  50.200  1.00  0.00           C  
ATOM   1104  CG  ARG A 105      29.190  46.770  50.210  1.00  0.00           C  
ATOM   1105  CD  ARG A 105      28.960  47.660  51.380  1.00  0.00           C  
ATOM   1106  NE  ARG A 105      27.590  48.250  51.400  1.00  0.00           N  
ATOM   1107  CZ  ARG A 105      26.760  48.460  52.460  1.00  0.00           C  
ATOM   1108  NH1 ARG A 105      27.060  48.180  53.700  1.00  0.00           N1+
ATOM   1109  NH2 ARG A 105      25.500  48.790  52.210  1.00  0.00           N  
ATOM   1110  H   ARG A 105      32.050  47.030  48.090  1.00  0.00           H  
ATOM   1111  HE  ARG A 105      27.240  48.550  50.510  1.00  0.00           H  
ATOM   1112 1HH1 ARG A 105      27.930  47.730  53.920  1.00  0.00           H  
ATOM   1113 2HH1 ARG A 105      26.620  48.640  54.470  1.00  0.00           H  
ATOM   1114 1HH2 ARG A 105      25.210  48.790  51.260  1.00  0.00           H  
ATOM   1115 2HH2 ARG A 105      24.870  49.120  52.910  1.00  0.00           H  
ATOM   1116  N   VAL A 106      33.660  45.660  49.930  1.00  0.00           N  
ATOM   1117  CA  VAL A 106      34.790  44.880  50.450  1.00  0.00           C  
ATOM   1118  C   VAL A 106      36.120  45.440  49.900  1.00  0.00           C  
ATOM   1119  O   VAL A 106      36.380  45.480  48.700  1.00  0.00           O  
ATOM   1120  CB  VAL A 106      34.780  43.360  50.110  1.00  0.00           C  
ATOM   1121  CG1 VAL A 106      33.690  42.570  50.790  1.00  0.00           C  
ATOM   1122  CG2 VAL A 106      34.540  43.140  48.620  1.00  0.00           C  
ATOM   1123  H   VAL A 106      33.600  45.700  48.940  1.00  0.00           H  
ATOM   1124  N   ILE A 107      36.830  45.990  50.840  1.00  0.00           N  
ATOM   1125  CA  ILE A 107      38.130  46.530  50.520  1.00  0.00           C  
ATOM   1126  C   ILE A 107      39.280  45.610  51.020  1.00  0.00           C  
ATOM   1127  O   ILE A 107      39.160  45.120  52.140  1.00  0.00           O  
ATOM   1128  CB  ILE A 107      38.280  47.970  51.090  1.00  0.00           C  
ATOM   1129  CG1 ILE A 107      37.140  48.820  50.510  1.00  0.00           C  
ATOM   1130  CG2 ILE A 107      39.590  48.580  50.540  1.00  0.00           C  
ATOM   1131  CD  ILE A 107      37.360  50.340  50.710  1.00  0.00           C  
ATOM   1132  H   ILE A 107      36.470  46.090  51.770  1.00  0.00           H  
ATOM   1133  N   VAL A 108      40.100  45.230  50.060  1.00  0.00           N  
ATOM   1134  CA  VAL A 108      41.360  44.550  50.330  1.00  0.00           C  
ATOM   1135  C   VAL A 108      42.470  45.640  50.400  1.00  0.00           C  
ATOM   1136  O   VAL A 108      42.440  46.710  49.750  1.00  0.00           O  
ATOM   1137  CB  VAL A 108      41.640  43.520  49.240  1.00  0.00           C  
ATOM   1138  CG1 VAL A 108      43.050  42.900  49.350  1.00  0.00           C  
ATOM   1139  CG2 VAL A 108      40.620  42.370  49.310  1.00  0.00           C  
ATOM   1140  H   VAL A 108      39.800  45.150  49.110  1.00  0.00           H  
ATOM   1141  N   MET A 109      43.360  45.440  51.330  1.00  0.00           N  
ATOM   1142  CA  MET A 109      44.620  46.170  51.430  1.00  0.00           C  
ATOM   1143  C   MET A 109      45.790  45.310  51.780  1.00  0.00           C  
ATOM   1144  O   MET A 109      45.850  44.740  52.900  1.00  0.00           O  
ATOM   1145  CB  MET A 109      44.300  47.280  52.470  1.00  0.00           C  
ATOM   1146  CG  MET A 109      45.010  48.560  52.170  1.00  0.00           C  
ATOM   1147  SD  MET A 109      44.770  49.840  53.340  1.00  0.00           S  
ATOM   1148  CE  MET A 109      46.500  50.330  53.400  1.00  0.00           C  
ATOM   1149  H   MET A 109      43.160  44.820  52.090  1.00  0.00           H  
ATOM   1150  N   THR A 110      46.550  44.820  50.800  1.00  0.00           N  
ATOM   1151  CA  THR A 110      47.760  44.020  51.130  1.00  0.00           C  
ATOM   1152  C   THR A 110      49.010  44.750  51.570  1.00  0.00           C  
ATOM   1153  O   THR A 110      50.010  44.100  51.740  1.00  0.00           O  
ATOM   1154  CB  THR A 110      48.120  42.900  50.110  1.00  0.00           C  
ATOM   1155  CG2 THR A 110      46.980  41.920  49.910  1.00  0.00           C  
ATOM   1156  OG1 THR A 110      48.430  43.410  48.780  1.00  0.00           O  
ATOM   1157  H   THR A 110      46.470  45.140  49.860  1.00  0.00           H  
ATOM   1158  HG1 THR A 110      47.710  44.020  48.440  1.00  0.00           H  
ATOM   1159  N   THR A 111      48.950  46.070  51.490  1.00  0.00           N  
ATOM   1160  CA  THR A 111      49.840  47.160  52.070  1.00  0.00           C  
ATOM   1161  C   THR A 111      49.750  47.370  53.600  1.00  0.00           C  
ATOM   1162  O   THR A 111      48.670  47.610  54.100  1.00  0.00           O  
ATOM   1163  CB  THR A 111      49.470  48.530  51.480  1.00  0.00           C  
ATOM   1164  CG2 THR A 111      50.650  49.180  50.780  1.00  0.00           C  
ATOM   1165  OG1 THR A 111      48.140  48.470  50.860  1.00  0.00           O  
ATOM   1166  H   THR A 111      48.160  46.420  50.980  1.00  0.00           H  
ATOM   1167  HG1 THR A 111      47.910  49.390  50.550  1.00  0.00           H  
ATOM   1168  N   LYS A 112      50.900  47.730  54.150  1.00  0.00           N  
ATOM   1169  CA  LYS A 112      51.080  48.170  55.550  1.00  0.00           C  
ATOM   1170  C   LYS A 112      51.340  49.670  55.680  1.00  0.00           C  
ATOM   1171  O   LYS A 112      51.250  50.470  54.710  1.00  0.00           O  
ATOM   1172  CB  LYS A 112      52.320  47.460  56.020  1.00  0.00           C  
ATOM   1173  CG  LYS A 112      51.970  46.100  56.640  1.00  0.00           C  
ATOM   1174  CD  LYS A 112      53.160  45.400  57.330  1.00  0.00           C  
ATOM   1175  CE  LYS A 112      54.120  44.650  56.360  1.00  0.00           C  
ATOM   1176  NZ  LYS A 112      55.110  43.840  57.180  1.00  0.00           N1+
ATOM   1177  H   LYS A 112      51.740  47.650  53.610  1.00  0.00           H  
ATOM   1178  HZ1 LYS A 112      54.780  43.710  58.110  1.00  0.00           H  
ATOM   1179  HZ2 LYS A 112      55.130  42.910  56.800  1.00  0.00           H  
ATOM   1180  HZ3 LYS A 112      55.980  44.340  57.120  1.00  0.00           H  
ATOM   1181  N   GLU A 113      51.270  50.010  56.970  1.00  0.00           N  
ATOM   1182  CA  GLU A 113      51.670  51.350  57.460  1.00  0.00           C  
ATOM   1183  C   GLU A 113      53.230  51.550  57.220  1.00  0.00           C  
ATOM   1184  O   GLU A 113      53.600  52.230  56.300  1.00  0.00           O  
ATOM   1185  CB  GLU A 113      51.240  51.650  58.890  1.00  0.00           C  
ATOM   1186  CG  GLU A 113      49.830  51.140  59.270  1.00  0.00           C  
ATOM   1187  CD  GLU A 113      49.770  49.730  59.770  1.00  0.00           C  
ATOM   1188  OE1 GLU A 113      49.980  49.460  60.970  1.00  0.00           O  
ATOM   1189  OE2 GLU A 113      49.640  48.830  58.950  1.00  0.00           O1-
ATOM   1190  H   GLU A 113      50.690  49.480  57.590  1.00  0.00           H  
ATOM   1191  N   VAL A 114      54.000  50.770  57.890  1.00  0.00           N  
ATOM   1192  CA  VAL A 114      55.470  50.760  57.740  1.00  0.00           C  
ATOM   1193  C   VAL A 114      56.160  49.440  57.270  1.00  0.00           C  
ATOM   1194  O   VAL A 114      55.990  48.420  57.930  1.00  0.00           O  
ATOM   1195  CB  VAL A 114      56.330  51.470  58.820  1.00  0.00           C  
ATOM   1196  CG1 VAL A 114      56.360  53.070  58.760  1.00  0.00           C  
ATOM   1197  CG2 VAL A 114      55.960  50.850  60.210  1.00  0.00           C  
ATOM   1198  H   VAL A 114      53.640  50.100  58.540  1.00  0.00           H  
ATOM   1199  N   GLU A 115      56.930  49.500  56.130  1.00  0.00           N  
ATOM   1200  CA  GLU A 115      57.700  48.350  55.500  1.00  0.00           C  
ATOM   1201  C   GLU A 115      59.170  48.700  55.400  1.00  0.00           C  
ATOM   1202  O   GLU A 115      59.650  49.210  54.390  1.00  0.00           O  
ATOM   1203  CB  GLU A 115      57.170  47.990  54.090  1.00  0.00           C  
ATOM   1204  CG  GLU A 115      55.670  47.520  54.290  1.00  0.00           C  
ATOM   1205  CD  GLU A 115      54.920  47.230  52.990  1.00  0.00           C  
ATOM   1206  OE1 GLU A 115      55.520  47.040  51.950  1.00  0.00           O  
ATOM   1207  OE2 GLU A 115      53.740  47.610  52.970  1.00  0.00           O1-
ATOM   1208  H   GLU A 115      56.900  50.360  55.620  1.00  0.00           H  
ATOM   1209  N   ARG A 116      59.920  48.320  56.420  1.00  0.00           N  
ATOM   1210  CA  ARG A 116      61.350  48.640  56.570  1.00  0.00           C  
ATOM   1211  C   ARG A 116      61.790  50.150  56.440  1.00  0.00           C  
ATOM   1212  O   ARG A 116      62.010  50.560  55.290  1.00  0.00           O  
ATOM   1213  CB  ARG A 116      62.170  47.730  55.610  1.00  0.00           C  
ATOM   1214  CG  ARG A 116      63.480  47.200  56.260  1.00  0.00           C  
ATOM   1215  CD  ARG A 116      64.040  46.030  55.430  1.00  0.00           C  
ATOM   1216  NE  ARG A 116      65.240  45.420  55.980  1.00  0.00           N  
ATOM   1217  CZ  ARG A 116      65.380  44.270  56.520  1.00  0.00           C  
ATOM   1218  NH1 ARG A 116      64.280  43.560  56.750  1.00  0.00           N1+
ATOM   1219  NH2 ARG A 116      66.570  43.640  56.690  1.00  0.00           N  
ATOM   1220  H   ARG A 116      59.520  47.770  57.150  1.00  0.00           H  
ATOM   1221  HE  ARG A 116      66.000  46.020  56.220  1.00  0.00           H  
ATOM   1222 1HH1 ARG A 116      63.380  43.850  56.420  1.00  0.00           H  
ATOM   1223 2HH1 ARG A 116      64.280  42.640  57.140  1.00  0.00           H  
ATOM   1224 1HH2 ARG A 116      67.450  44.060  56.470  1.00  0.00           H  
ATOM   1225 2HH2 ARG A 116      66.520  42.720  57.070  1.00  0.00           H  
ATOM   1226  N   GLY A 117      61.280  51.040  57.300  1.00  0.00           N  
ATOM   1227  CA  GLY A 117      61.180  52.520  57.350  1.00  0.00           C  
ATOM   1228  C   GLY A 117      60.340  53.280  56.320  1.00  0.00           C  
ATOM   1229  O   GLY A 117      59.800  54.340  56.630  1.00  0.00           O  
ATOM   1230  H   GLY A 117      60.890  50.640  58.130  1.00  0.00           H  
ATOM   1231  N   LYS A 118      60.090  52.570  55.270  1.00  0.00           N  
ATOM   1232  CA  LYS A 118      59.310  53.020  54.120  1.00  0.00           C  
ATOM   1233  C   LYS A 118      57.800  53.000  54.330  1.00  0.00           C  
ATOM   1234  O   LYS A 118      57.160  51.980  54.610  1.00  0.00           O  
ATOM   1235  CB  LYS A 118      59.630  52.220  52.890  1.00  0.00           C  
ATOM   1236  CG  LYS A 118      61.040  52.400  52.300  1.00  0.00           C  
ATOM   1237  CD  LYS A 118      61.360  51.280  51.300  1.00  0.00           C  
ATOM   1238  CE  LYS A 118      61.640  49.920  51.960  1.00  0.00           C  
ATOM   1239  NZ  LYS A 118      62.950  49.940  52.640  1.00  0.00           N1+
ATOM   1240  H   LYS A 118      60.570  51.700  55.180  1.00  0.00           H  
ATOM   1241  HZ1 LYS A 118      62.920  50.380  53.540  1.00  0.00           H  
ATOM   1242  HZ2 LYS A 118      63.370  49.040  52.780  1.00  0.00           H  
ATOM   1243  HZ3 LYS A 118      63.580  50.470  52.080  1.00  0.00           H  
ATOM   1244  N   SER A 119      57.320  54.240  54.450  1.00  0.00           N  
ATOM   1245  CA  SER A 119      55.890  54.410  54.630  1.00  0.00           C  
ATOM   1246  C   SER A 119      55.180  54.250  53.300  1.00  0.00           C  
ATOM   1247  O   SER A 119      54.990  55.230  52.580  1.00  0.00           O  
ATOM   1248  CB  SER A 119      55.600  55.750  55.360  1.00  0.00           C  
ATOM   1249  OG  SER A 119      55.690  56.890  54.490  1.00  0.00           O  
ATOM   1250  H   SER A 119      57.920  55.030  54.380  1.00  0.00           H  
ATOM   1251  HG  SER A 119      55.910  56.550  53.570  1.00  0.00           H  
ATOM   1252  N   LYS A 120      54.510  53.060  53.260  1.00  0.00           N  
ATOM   1253  CA  LYS A 120      53.780  52.540  52.090  1.00  0.00           C  
ATOM   1254  C   LYS A 120      52.380  53.010  51.830  1.00  0.00           C  
ATOM   1255  O   LYS A 120      51.990  52.940  50.670  1.00  0.00           O  
ATOM   1256  CB  LYS A 120      53.900  51.080  52.090  1.00  0.00           C  
ATOM   1257  CG  LYS A 120      55.380  50.700  51.740  1.00  0.00           C  
ATOM   1258  CD  LYS A 120      55.620  50.890  50.280  1.00  0.00           C  
ATOM   1259  CE  LYS A 120      57.000  50.500  49.870  1.00  0.00           C  
ATOM   1260  NZ  LYS A 120      57.240  49.070  49.820  1.00  0.00           N1+
ATOM   1261  H   LYS A 120      54.570  52.460  54.060  1.00  0.00           H  
ATOM   1262  HZ1 LYS A 120      56.830  48.570  50.590  1.00  0.00           H  
ATOM   1263  HZ2 LYS A 120      56.730  48.750  49.020  1.00  0.00           H  
ATOM   1264  HZ3 LYS A 120      58.210  48.850  49.860  1.00  0.00           H  
ATOM   1265  N   CYS A 121      51.680  53.490  52.890  1.00  0.00           N  
ATOM   1266  CA  CYS A 121      50.330  54.110  52.690  1.00  0.00           C  
ATOM   1267  C   CYS A 121      49.890  54.600  54.040  1.00  0.00           C  
ATOM   1268  O   CYS A 121      50.190  54.140  55.120  1.00  0.00           O  
ATOM   1269  CB  CYS A 121      49.330  53.020  52.210  1.00  0.00           C  
ATOM   1270  SG  CYS A 121      47.700  53.620  51.670  1.00  0.00           S  
ATOM   1271  H   CYS A 121      51.840  53.280  53.850  1.00  0.00           H  
ATOM   1272  HG  CYS A 121      47.550  52.530  50.920  1.00  0.00           H  
ATOM   1273  N   VAL A 122      49.410  55.810  53.960  1.00  0.00           N  
ATOM   1274  CA  VAL A 122      48.900  56.700  54.970  1.00  0.00           C  
ATOM   1275  C   VAL A 122      47.800  55.960  55.850  1.00  0.00           C  
ATOM   1276  O   VAL A 122      47.060  55.120  55.260  1.00  0.00           O  
ATOM   1277  CB  VAL A 122      48.230  57.920  54.330  1.00  0.00           C  
ATOM   1278  CG1 VAL A 122      47.740  58.970  55.290  1.00  0.00           C  
ATOM   1279  CG2 VAL A 122      49.150  58.610  53.380  1.00  0.00           C  
ATOM   1280  H   VAL A 122      49.430  56.210  53.040  1.00  0.00           H  
ATOM   1281  N   LYS A 123      47.900  56.080  57.190  1.00  0.00           N  
ATOM   1282  CA  LYS A 123      47.140  55.240  58.100  1.00  0.00           C  
ATOM   1283  C   LYS A 123      45.790  55.980  58.310  1.00  0.00           C  
ATOM   1284  O   LYS A 123      45.690  57.010  59.000  1.00  0.00           O  
ATOM   1285  CB  LYS A 123      47.820  55.170  59.470  1.00  0.00           C  
ATOM   1286  CG  LYS A 123      47.040  54.390  60.530  1.00  0.00           C  
ATOM   1287  CD  LYS A 123      47.530  54.560  61.940  1.00  0.00           C  
ATOM   1288  CE  LYS A 123      46.580  53.760  62.890  1.00  0.00           C  
ATOM   1289  NZ  LYS A 123      47.180  53.390  64.160  1.00  0.00           N1+
ATOM   1290  H   LYS A 123      48.530  56.700  57.660  1.00  0.00           H  
ATOM   1291  HZ1 LYS A 123      46.540  52.750  64.590  1.00  0.00           H  
ATOM   1292  HZ2 LYS A 123      48.040  52.920  63.990  1.00  0.00           H  
ATOM   1293  HZ3 LYS A 123      47.250  54.170  64.790  1.00  0.00           H  
ATOM   1294  N   TYR A 124      44.990  55.820  57.230  1.00  0.00           N  
ATOM   1295  CA  TYR A 124      43.640  56.430  57.120  1.00  0.00           C  
ATOM   1296  C   TYR A 124      42.430  56.090  58.080  1.00  0.00           C  
ATOM   1297  O   TYR A 124      41.500  56.900  58.360  1.00  0.00           O  
ATOM   1298  CB  TYR A 124      43.200  56.280  55.650  1.00  0.00           C  
ATOM   1299  CG  TYR A 124      42.880  54.880  55.180  1.00  0.00           C  
ATOM   1300  CD1 TYR A 124      43.860  54.170  54.420  1.00  0.00           C  
ATOM   1301  CD2 TYR A 124      41.570  54.540  55.070  1.00  0.00           C  
ATOM   1302  CE1 TYR A 124      43.450  53.050  53.630  1.00  0.00           C  
ATOM   1303  CE2 TYR A 124      41.210  53.480  54.190  1.00  0.00           C  
ATOM   1304  CZ  TYR A 124      42.130  52.740  53.530  1.00  0.00           C  
ATOM   1305  OH  TYR A 124      41.680  51.780  52.740  1.00  0.00           O  
ATOM   1306  H   TYR A 124      45.400  55.420  56.410  1.00  0.00           H  
ATOM   1307  HD1 TYR A 124      44.900  54.210  54.730  1.00  0.00           H  
ATOM   1308  HD2 TYR A 124      40.780  55.130  55.550  1.00  0.00           H  
ATOM   1309  HE1 TYR A 124      44.200  52.390  53.200  1.00  0.00           H  
ATOM   1310  HE2 TYR A 124      40.180  53.320  53.860  1.00  0.00           H  
ATOM   1311  HH  TYR A 124      40.710  51.640  52.910  1.00  0.00           H  
ATOM   1312  N   TRP A 125      42.550  54.940  58.760  1.00  0.00           N  
ATOM   1313  CA  TRP A 125      41.590  54.580  59.790  1.00  0.00           C  
ATOM   1314  C   TRP A 125      41.880  55.150  61.130  1.00  0.00           C  
ATOM   1315  O   TRP A 125      43.050  55.520  61.480  1.00  0.00           O  
ATOM   1316  CB  TRP A 125      41.480  53.080  59.920  1.00  0.00           C  
ATOM   1317  CG  TRP A 125      42.840  52.380  60.160  1.00  0.00           C  
ATOM   1318  CD1 TRP A 125      43.230  51.970  61.390  1.00  0.00           C  
ATOM   1319  CD2 TRP A 125      43.870  52.120  59.310  1.00  0.00           C  
ATOM   1320  CE2 TRP A 125      44.890  51.610  60.110  1.00  0.00           C  
ATOM   1321  CE3 TRP A 125      44.030  52.260  57.900  1.00  0.00           C  
ATOM   1322  NE1 TRP A 125      44.450  51.500  61.380  1.00  0.00           N  
ATOM   1323  CZ2 TRP A 125      46.090  51.100  59.540  1.00  0.00           C  
ATOM   1324  CZ3 TRP A 125      45.250  51.870  57.380  1.00  0.00           C  
ATOM   1325  CH2 TRP A 125      46.300  51.330  58.130  1.00  0.00           C  
ATOM   1326  H   TRP A 125      43.410  54.440  58.750  1.00  0.00           H  
ATOM   1327  HD1 TRP A 125      42.720  52.300  62.290  1.00  0.00           H  
ATOM   1328  HE1 TRP A 125      44.940  51.000  62.090  1.00  0.00           H  
ATOM   1329  HE3 TRP A 125      43.120  52.200  57.300  1.00  0.00           H  
ATOM   1330  HZ2 TRP A 125      46.890  50.630  60.120  1.00  0.00           H  
ATOM   1331  HZ3 TRP A 125      45.390  52.180  56.340  1.00  0.00           H  
ATOM   1332  HH2 TRP A 125      47.120  50.830  57.600  1.00  0.00           H  
ATOM   1333  N   PRO A 126      40.830  55.450  61.910  1.00  0.00           N  
ATOM   1334  CA  PRO A 126      41.100  55.790  63.260  1.00  0.00           C  
ATOM   1335  C   PRO A 126      41.060  54.400  63.980  1.00  0.00           C  
ATOM   1336  O   PRO A 126      40.570  53.430  63.470  1.00  0.00           O  
ATOM   1337  CB  PRO A 126      39.980  56.690  63.720  1.00  0.00           C  
ATOM   1338  CG  PRO A 126      38.870  56.580  62.710  1.00  0.00           C  
ATOM   1339  CD  PRO A 126      39.580  56.100  61.470  1.00  0.00           C  
ATOM   1340  N   ASP A 127      41.760  54.440  65.090  1.00  0.00           N  
ATOM   1341  CA  ASP A 127      41.910  53.420  66.100  1.00  0.00           C  
ATOM   1342  C   ASP A 127      40.480  53.240  66.780  1.00  0.00           C  
ATOM   1343  O   ASP A 127      39.780  54.260  66.960  1.00  0.00           O  
ATOM   1344  CB  ASP A 127      42.940  53.840  67.220  1.00  0.00           C  
ATOM   1345  CG  ASP A 127      44.310  53.990  66.510  1.00  0.00           C  
ATOM   1346  OD1 ASP A 127      44.480  55.040  65.790  1.00  0.00           O  
ATOM   1347  OD2 ASP A 127      45.180  53.210  66.920  1.00  0.00           O1-
ATOM   1348  H   ASP A 127      42.110  55.340  65.360  1.00  0.00           H  
ATOM   1349  N   GLU A 128      40.220  52.000  67.210  1.00  0.00           N  
ATOM   1350  CA  GLU A 128      38.940  51.510  67.740  1.00  0.00           C  
ATOM   1351  C   GLU A 128      38.170  52.470  68.610  1.00  0.00           C  
ATOM   1352  O   GLU A 128      38.740  53.280  69.430  1.00  0.00           O  
ATOM   1353  CB  GLU A 128      39.300  50.270  68.590  1.00  0.00           C  
ATOM   1354  CG  GLU A 128      39.510  49.100  67.580  1.00  0.00           C  
ATOM   1355  CD  GLU A 128      39.900  47.850  68.360  1.00  0.00           C  
ATOM   1356  OE1 GLU A 128      41.070  47.780  68.870  1.00  0.00           O  
ATOM   1357  OE2 GLU A 128      39.200  46.790  68.270  1.00  0.00           O1-
ATOM   1358  H   GLU A 128      40.990  51.370  67.270  1.00  0.00           H  
ATOM   1359  N   TYR A 129      36.830  52.380  68.570  1.00  0.00           N  
ATOM   1360  CA  TYR A 129      35.810  53.250  69.250  1.00  0.00           C  
ATOM   1361  C   TYR A 129      35.800  54.740  68.840  1.00  0.00           C  
ATOM   1362  O   TYR A 129      35.440  55.610  69.660  1.00  0.00           O  
ATOM   1363  CB  TYR A 129      35.730  53.020  70.820  1.00  0.00           C  
ATOM   1364  CG  TYR A 129      35.400  51.580  71.080  1.00  0.00           C  
ATOM   1365  CD1 TYR A 129      34.040  51.220  71.330  1.00  0.00           C  
ATOM   1366  CD2 TYR A 129      36.380  50.600  71.050  1.00  0.00           C  
ATOM   1367  CE1 TYR A 129      33.640  49.890  71.420  1.00  0.00           C  
ATOM   1368  CE2 TYR A 129      36.040  49.260  71.200  1.00  0.00           C  
ATOM   1369  CZ  TYR A 129      34.700  48.970  71.310  1.00  0.00           C  
ATOM   1370  OH  TYR A 129      34.520  47.670  71.660  1.00  0.00           O  
ATOM   1371  H   TYR A 129      36.390  51.570  68.190  1.00  0.00           H  
ATOM   1372  HD1 TYR A 129      33.330  51.950  71.720  1.00  0.00           H  
ATOM   1373  HD2 TYR A 129      37.390  50.840  70.740  1.00  0.00           H  
ATOM   1374  HE1 TYR A 129      32.590  49.600  71.380  1.00  0.00           H  
ATOM   1375  HE2 TYR A 129      36.780  48.510  70.930  1.00  0.00           H  
ATOM   1376  HH  TYR A 129      33.590  47.420  71.930  1.00  0.00           H  
ATOM   1377  N   ALA A 130      36.170  54.990  67.590  1.00  0.00           N  
ATOM   1378  CA  ALA A 130      36.370  56.330  67.100  1.00  0.00           C  
ATOM   1379  C   ALA A 130      35.930  56.750  65.680  1.00  0.00           C  
ATOM   1380  O   ALA A 130      35.860  55.860  64.810  1.00  0.00           O  
ATOM   1381  CB  ALA A 130      37.870  56.630  67.070  1.00  0.00           C  
ATOM   1382  H   ALA A 130      35.970  54.320  66.870  1.00  0.00           H  
ATOM   1383  N   LEU A 131      35.680  57.990  65.560  1.00  0.00           N  
ATOM   1384  CA  LEU A 131      35.450  58.720  64.310  1.00  0.00           C  
ATOM   1385  C   LEU A 131      36.640  59.540  63.680  1.00  0.00           C  
ATOM   1386  O   LEU A 131      37.640  59.840  64.340  1.00  0.00           O  
ATOM   1387  CB  LEU A 131      34.280  59.690  64.570  1.00  0.00           C  
ATOM   1388  CG  LEU A 131      32.880  59.160  64.240  1.00  0.00           C  
ATOM   1389  CD1 LEU A 131      32.010  59.280  65.450  1.00  0.00           C  
ATOM   1390  CD2 LEU A 131      32.210  59.980  63.170  1.00  0.00           C  
ATOM   1391  H   LEU A 131      35.530  58.560  66.370  1.00  0.00           H  
ATOM   1392  N   LYS A 132      36.330  60.020  62.440  1.00  0.00           N  
ATOM   1393  CA  LYS A 132      37.200  60.930  61.700  1.00  0.00           C  
ATOM   1394  C   LYS A 132      36.460  61.640  60.600  1.00  0.00           C  
ATOM   1395  O   LYS A 132      35.580  61.110  59.930  1.00  0.00           O  
ATOM   1396  CB  LYS A 132      38.400  60.200  61.050  1.00  0.00           C  
ATOM   1397  CG  LYS A 132      39.520  61.160  60.750  1.00  0.00           C  
ATOM   1398  CD  LYS A 132      40.790  60.450  61.270  1.00  0.00           C  
ATOM   1399  CE  LYS A 132      42.130  61.250  61.050  1.00  0.00           C  
ATOM   1400  NZ  LYS A 132      41.860  62.660  61.510  1.00  0.00           N1+
ATOM   1401  H   LYS A 132      35.520  59.640  61.990  1.00  0.00           H  
ATOM   1402  HZ1 LYS A 132      41.380  62.680  62.390  1.00  0.00           H  
ATOM   1403  HZ2 LYS A 132      42.690  63.200  61.600  1.00  0.00           H  
ATOM   1404  HZ3 LYS A 132      41.300  63.070  60.790  1.00  0.00           H  
ATOM   1405  N   GLU A 133      36.460  62.940  60.570  1.00  0.00           N  
ATOM   1406  CA  GLU A 133      35.830  63.770  59.540  1.00  0.00           C  
ATOM   1407  C   GLU A 133      36.860  64.120  58.430  1.00  0.00           C  
ATOM   1408  O   GLU A 133      37.930  64.680  58.750  1.00  0.00           O  
ATOM   1409  CB  GLU A 133      35.270  64.960  60.340  1.00  0.00           C  
ATOM   1410  CG  GLU A 133      33.950  65.440  59.710  1.00  0.00           C  
ATOM   1411  CD  GLU A 133      33.550  66.620  60.490  1.00  0.00           C  
ATOM   1412  OE1 GLU A 133      34.260  67.640  60.310  1.00  0.00           O  
ATOM   1413  OE2 GLU A 133      32.650  66.500  61.340  1.00  0.00           O1-
ATOM   1414  H   GLU A 133      36.970  63.450  61.270  1.00  0.00           H  
ATOM   1415  N   TYR A 134      36.500  63.710  57.230  1.00  0.00           N  
ATOM   1416  CA  TYR A 134      37.070  64.240  55.990  1.00  0.00           C  
ATOM   1417  C   TYR A 134      36.180  65.210  55.210  1.00  0.00           C  
ATOM   1418  O   TYR A 134      35.650  64.800  54.150  1.00  0.00           O  
ATOM   1419  CB  TYR A 134      37.660  63.080  55.140  1.00  0.00           C  
ATOM   1420  CG  TYR A 134      38.800  62.360  55.790  1.00  0.00           C  
ATOM   1421  CD1 TYR A 134      40.160  62.680  55.700  1.00  0.00           C  
ATOM   1422  CD2 TYR A 134      38.470  61.310  56.650  1.00  0.00           C  
ATOM   1423  CE1 TYR A 134      41.070  62.060  56.490  1.00  0.00           C  
ATOM   1424  CE2 TYR A 134      39.460  60.610  57.360  1.00  0.00           C  
ATOM   1425  CZ  TYR A 134      40.740  61.030  57.340  1.00  0.00           C  
ATOM   1426  OH  TYR A 134      41.660  60.330  57.930  1.00  0.00           O  
ATOM   1427  H   TYR A 134      35.790  63.040  57.030  1.00  0.00           H  
ATOM   1428  HD1 TYR A 134      40.560  63.480  55.070  1.00  0.00           H  
ATOM   1429  HD2 TYR A 134      37.430  61.010  56.770  1.00  0.00           H  
ATOM   1430  HE1 TYR A 134      42.130  62.220  56.270  1.00  0.00           H  
ATOM   1431  HE2 TYR A 134      39.260  59.860  58.130  1.00  0.00           H  
ATOM   1432  HH  TYR A 134      42.570  60.700  57.710  1.00  0.00           H  
ATOM   1433  N   GLY A 135      35.850  66.380  55.800  1.00  0.00           N  
ATOM   1434  CA  GLY A 135      34.910  67.290  55.070  1.00  0.00           C  
ATOM   1435  C   GLY A 135      33.500  66.720  55.130  1.00  0.00           C  
ATOM   1436  O   GLY A 135      32.700  67.060  55.990  1.00  0.00           O  
ATOM   1437  H   GLY A 135      36.210  66.740  56.660  1.00  0.00           H  
ATOM   1438  N   VAL A 136      33.100  66.360  53.960  1.00  0.00           N  
ATOM   1439  CA  VAL A 136      31.830  65.620  53.800  1.00  0.00           C  
ATOM   1440  C   VAL A 136      31.790  64.090  54.160  1.00  0.00           C  
ATOM   1441  O   VAL A 136      30.750  63.550  54.510  1.00  0.00           O  
ATOM   1442  CB  VAL A 136      31.330  65.890  52.380  1.00  0.00           C  
ATOM   1443  CG1 VAL A 136      30.750  67.310  52.270  1.00  0.00           C  
ATOM   1444  CG2 VAL A 136      32.460  65.660  51.320  1.00  0.00           C  
ATOM   1445  H   VAL A 136      33.580  66.640  53.130  1.00  0.00           H  
ATOM   1446  N   MET A 137      32.960  63.610  54.290  1.00  0.00           N  
ATOM   1447  CA  MET A 137      33.210  62.190  54.560  1.00  0.00           C  
ATOM   1448  C   MET A 137      33.440  61.930  56.080  1.00  0.00           C  
ATOM   1449  O   MET A 137      34.480  62.210  56.650  1.00  0.00           O  
ATOM   1450  CB  MET A 137      34.360  61.630  53.760  1.00  0.00           C  
ATOM   1451  CG  MET A 137      34.260  61.760  52.190  1.00  0.00           C  
ATOM   1452  SD  MET A 137      32.570  61.400  51.540  1.00  0.00           S  
ATOM   1453  CE  MET A 137      32.720  59.690  51.100  1.00  0.00           C  
ATOM   1454  H   MET A 137      33.750  64.210  54.150  1.00  0.00           H  
ATOM   1455  N   ARG A 138      32.510  61.220  56.670  1.00  0.00           N  
ATOM   1456  CA  ARG A 138      32.660  60.720  58.050  1.00  0.00           C  
ATOM   1457  C   ARG A 138      33.090  59.250  58.090  1.00  0.00           C  
ATOM   1458  O   ARG A 138      32.290  58.440  57.620  1.00  0.00           O  
ATOM   1459  CB  ARG A 138      31.350  60.770  58.840  1.00  0.00           C  
ATOM   1460  CG  ARG A 138      30.960  62.210  59.090  1.00  0.00           C  
ATOM   1461  CD  ARG A 138      29.720  62.130  59.920  1.00  0.00           C  
ATOM   1462  NE  ARG A 138      28.670  61.560  59.100  1.00  0.00           N  
ATOM   1463  CZ  ARG A 138      27.420  61.990  59.000  1.00  0.00           C  
ATOM   1464  NH1 ARG A 138      26.980  63.120  59.590  1.00  0.00           N1+
ATOM   1465  NH2 ARG A 138      26.510  61.220  58.460  1.00  0.00           N  
ATOM   1466  H   ARG A 138      31.800  60.750  56.150  1.00  0.00           H  
ATOM   1467  HE  ARG A 138      28.920  60.780  58.530  1.00  0.00           H  
ATOM   1468 1HH1 ARG A 138      27.600  63.620  60.200  1.00  0.00           H  
ATOM   1469 2HH1 ARG A 138      26.070  63.530  59.600  1.00  0.00           H  
ATOM   1470 1HH2 ARG A 138      26.610  60.230  58.470  1.00  0.00           H  
ATOM   1471 2HH2 ARG A 138      25.670  61.660  58.140  1.00  0.00           H  
ATOM   1472  N   VAL A 139      34.350  59.070  58.540  1.00  0.00           N  
ATOM   1473  CA  VAL A 139      34.960  57.770  58.760  1.00  0.00           C  
ATOM   1474  C   VAL A 139      34.630  57.410  60.220  1.00  0.00           C  
ATOM   1475  O   VAL A 139      34.730  58.300  61.070  1.00  0.00           O  
ATOM   1476  CB  VAL A 139      36.500  57.830  58.480  1.00  0.00           C  
ATOM   1477  CG1 VAL A 139      36.990  56.360  58.570  1.00  0.00           C  
ATOM   1478  CG2 VAL A 139      36.650  58.440  57.180  1.00  0.00           C  
ATOM   1479  H   VAL A 139      34.770  59.850  59.000  1.00  0.00           H  
ATOM   1480  N   ARG A 140      34.480  56.130  60.490  1.00  0.00           N  
ATOM   1481  CA  ARG A 140      34.370  55.580  61.810  1.00  0.00           C  
ATOM   1482  C   ARG A 140      34.830  54.140  61.840  1.00  0.00           C  
ATOM   1483  O   ARG A 140      34.450  53.300  60.980  1.00  0.00           O  
ATOM   1484  CB  ARG A 140      32.990  55.790  62.420  1.00  0.00           C  
ATOM   1485  CG  ARG A 140      32.640  55.020  63.660  1.00  0.00           C  
ATOM   1486  CD  ARG A 140      31.260  55.290  64.260  1.00  0.00           C  
ATOM   1487  NE  ARG A 140      30.980  54.540  65.550  1.00  0.00           N  
ATOM   1488  CZ  ARG A 140      30.100  53.540  65.710  1.00  0.00           C  
ATOM   1489  NH1 ARG A 140      29.260  53.010  64.730  1.00  0.00           N1+
ATOM   1490  NH2 ARG A 140      29.990  53.040  66.940  1.00  0.00           N  
ATOM   1491  H   ARG A 140      34.370  55.400  59.810  1.00  0.00           H  
ATOM   1492  HE  ARG A 140      31.790  54.780  66.100  1.00  0.00           H  
ATOM   1493 1HH1 ARG A 140      29.220  53.470  63.840  1.00  0.00           H  
ATOM   1494 2HH1 ARG A 140      28.740  52.160  64.800  1.00  0.00           H  
ATOM   1495 1HH2 ARG A 140      30.510  53.490  67.660  1.00  0.00           H  
ATOM   1496 2HH2 ARG A 140      29.370  52.330  67.280  1.00  0.00           H  
ATOM   1497  N   ASN A 141      35.530  53.790  62.920  1.00  0.00           N  
ATOM   1498  CA  ASN A 141      36.110  52.460  63.240  1.00  0.00           C  
ATOM   1499  C   ASN A 141      35.600  52.020  64.610  1.00  0.00           C  
ATOM   1500  O   ASN A 141      35.610  52.830  65.550  1.00  0.00           O  
ATOM   1501  CB  ASN A 141      37.660  52.500  63.130  1.00  0.00           C  
ATOM   1502  CG  ASN A 141      38.230  51.080  63.220  1.00  0.00           C  
ATOM   1503  ND2 ASN A 141      39.490  51.040  63.460  1.00  0.00           N  
ATOM   1504  OD1 ASN A 141      37.590  50.090  62.850  1.00  0.00           O  
ATOM   1505  H   ASN A 141      35.680  54.470  63.630  1.00  0.00           H  
ATOM   1506 1HD2 ASN A 141      40.010  51.890  63.400  1.00  0.00           H  
ATOM   1507 2HD2 ASN A 141      39.970  50.160  63.490  1.00  0.00           H  
ATOM   1508  N   VAL A 142      34.700  51.060  64.590  1.00  0.00           N  
ATOM   1509  CA  VAL A 142      34.110  50.520  65.810  1.00  0.00           C  
ATOM   1510  C   VAL A 142      34.910  49.450  66.660  1.00  0.00           C  
ATOM   1511  O   VAL A 142      35.630  49.890  67.510  1.00  0.00           O  
ATOM   1512  CB  VAL A 142      32.760  49.980  65.500  1.00  0.00           C  
ATOM   1513  CG1 VAL A 142      31.880  50.110  66.770  1.00  0.00           C  
ATOM   1514  CG2 VAL A 142      32.100  50.810  64.360  1.00  0.00           C  
ATOM   1515  H   VAL A 142      34.180  50.850  63.760  1.00  0.00           H  
ATOM   1516  N   LYS A 143      34.730  48.100  66.600  1.00  0.00           N  
ATOM   1517  CA  LYS A 143      35.780  47.150  67.160  1.00  0.00           C  
ATOM   1518  C   LYS A 143      36.300  46.240  66.020  1.00  0.00           C  
ATOM   1519  O   LYS A 143      35.720  45.960  64.980  1.00  0.00           O  
ATOM   1520  CB  LYS A 143      35.060  46.330  68.210  1.00  0.00           C  
ATOM   1521  CG  LYS A 143      35.940  45.330  69.010  1.00  0.00           C  
ATOM   1522  CD  LYS A 143      35.080  44.740  70.080  1.00  0.00           C  
ATOM   1523  CE  LYS A 143      35.800  43.690  70.930  1.00  0.00           C  
ATOM   1524  NZ  LYS A 143      36.690  44.280  71.900  1.00  0.00           N1+
ATOM   1525  H   LYS A 143      33.840  47.650  66.540  1.00  0.00           H  
ATOM   1526  HZ1 LYS A 143      37.400  44.770  71.400  1.00  0.00           H  
ATOM   1527  HZ2 LYS A 143      36.160  44.940  72.440  1.00  0.00           H  
ATOM   1528  HZ3 LYS A 143      37.050  43.560  72.490  1.00  0.00           H  
ATOM   1529  N   GLU A 144      37.590  45.960  66.060  1.00  0.00           N  
ATOM   1530  CA  GLU A 144      38.280  45.260  64.960  1.00  0.00           C  
ATOM   1531  C   GLU A 144      38.330  43.740  65.180  1.00  0.00           C  
ATOM   1532  O   GLU A 144      38.810  43.340  66.220  1.00  0.00           O  
ATOM   1533  CB  GLU A 144      39.650  45.810  64.700  1.00  0.00           C  
ATOM   1534  CG  GLU A 144      39.750  47.330  64.400  1.00  0.00           C  
ATOM   1535  CD  GLU A 144      41.180  47.720  64.140  1.00  0.00           C  
ATOM   1536  OE1 GLU A 144      41.320  48.820  63.590  1.00  0.00           O  
ATOM   1537  OE2 GLU A 144      42.100  47.060  64.700  1.00  0.00           O1-
ATOM   1538  H   GLU A 144      38.160  46.290  66.820  1.00  0.00           H  
ATOM   1539  N   SER A 145      38.090  42.950  64.120  1.00  0.00           N  
ATOM   1540  CA  SER A 145      38.300  41.440  64.190  1.00  0.00           C  
ATOM   1541  C   SER A 145      39.790  41.070  63.920  1.00  0.00           C  
ATOM   1542  O   SER A 145      40.390  41.420  62.900  1.00  0.00           O  
ATOM   1543  CB  SER A 145      37.290  40.780  63.260  1.00  0.00           C  
ATOM   1544  OG  SER A 145      35.970  40.850  63.790  1.00  0.00           O  
ATOM   1545  H   SER A 145      38.220  43.320  63.200  1.00  0.00           H  
ATOM   1546  HG  SER A 145      35.490  41.690  63.550  1.00  0.00           H  
ATOM   1547  N   ALA A 146      40.390  40.830  65.080  1.00  0.00           N  
ATOM   1548  CA  ALA A 146      41.860  40.760  65.320  1.00  0.00           C  
ATOM   1549  C   ALA A 146      42.280  39.320  65.160  1.00  0.00           C  
ATOM   1550  O   ALA A 146      41.560  38.380  65.550  1.00  0.00           O  
ATOM   1551  CB  ALA A 146      42.290  41.080  66.780  1.00  0.00           C  
ATOM   1552  H   ALA A 146      39.830  40.550  65.850  1.00  0.00           H  
ATOM   1553  N   ALA A 147      43.480  39.170  64.570  1.00  0.00           N  
ATOM   1554  CA  ALA A 147      44.100  37.830  64.340  1.00  0.00           C  
ATOM   1555  C   ALA A 147      45.550  37.940  63.830  1.00  0.00           C  
ATOM   1556  O   ALA A 147      45.990  39.090  63.700  1.00  0.00           O  
ATOM   1557  CB  ALA A 147      43.250  37.000  63.310  1.00  0.00           C  
ATOM   1558  H   ALA A 147      43.840  39.980  64.120  1.00  0.00           H  
ATOM   1559  N   HIS A 148      46.260  36.780  63.780  1.00  0.00           N  
ATOM   1560  CA  HIS A 148      47.720  36.710  63.500  1.00  0.00           C  
ATOM   1561  C   HIS A 148      48.020  37.330  62.100  1.00  0.00           C  
ATOM   1562  O   HIS A 148      49.020  38.030  62.000  1.00  0.00           O  
ATOM   1563  CB  HIS A 148      48.130  35.200  63.430  1.00  0.00           C  
ATOM   1564  CG  HIS A 148      49.660  34.900  63.540  1.00  0.00           C  
ATOM   1565  CD2 HIS A 148      50.390  34.640  62.440  1.00  0.00           C  
ATOM   1566  ND1 HIS A 148      50.470  34.700  64.620  1.00  0.00           N  
ATOM   1567  CE1 HIS A 148      51.680  34.350  64.130  1.00  0.00           C  
ATOM   1568  NE2 HIS A 148      51.620  34.350  62.790  1.00  0.00           N  
ATOM   1569  H   HIS A 148      45.860  35.910  64.080  1.00  0.00           H  
ATOM   1570  HD2 HIS A 148      49.980  34.490  61.440  1.00  0.00           H  
ATOM   1571  HE1 HIS A 148      52.440  33.800  64.690  1.00  0.00           H  
ATOM   1572  HE2 HIS A 148      52.340  34.150  62.130  1.00  0.00           H  
ATOM   1573  N   ASP A 149      47.310  36.930  61.050  1.00  0.00           N  
ATOM   1574  CA  ASP A 149      47.740  37.200  59.640  1.00  0.00           C  
ATOM   1575  C   ASP A 149      46.980  38.320  58.960  1.00  0.00           C  
ATOM   1576  O   ASP A 149      47.480  39.120  58.180  1.00  0.00           O  
ATOM   1577  CB  ASP A 149      47.660  35.950  58.770  1.00  0.00           C  
ATOM   1578  CG  ASP A 149      48.830  34.920  59.010  1.00  0.00           C  
ATOM   1579  OD1 ASP A 149      48.650  33.980  59.750  1.00  0.00           O  
ATOM   1580  OD2 ASP A 149      49.820  35.000  58.320  1.00  0.00           O1-
ATOM   1581  H   ASP A 149      46.620  36.210  61.100  1.00  0.00           H  
ATOM   1582  N   TYR A 150      45.650  38.300  59.110  1.00  0.00           N  
ATOM   1583  CA  TYR A 150      44.750  39.410  58.720  1.00  0.00           C  
ATOM   1584  C   TYR A 150      43.950  40.170  59.840  1.00  0.00           C  
ATOM   1585  O   TYR A 150      43.370  39.560  60.770  1.00  0.00           O  
ATOM   1586  CB  TYR A 150      43.800  38.850  57.620  1.00  0.00           C  
ATOM   1587  CG  TYR A 150      43.430  37.330  57.630  1.00  0.00           C  
ATOM   1588  CD1 TYR A 150      44.220  36.520  56.870  1.00  0.00           C  
ATOM   1589  CD2 TYR A 150      42.390  36.760  58.360  1.00  0.00           C  
ATOM   1590  CE1 TYR A 150      43.980  35.120  56.850  1.00  0.00           C  
ATOM   1591  CE2 TYR A 150      42.240  35.400  58.380  1.00  0.00           C  
ATOM   1592  CZ  TYR A 150      42.990  34.540  57.620  1.00  0.00           C  
ATOM   1593  OH  TYR A 150      42.840  33.210  57.770  1.00  0.00           O  
ATOM   1594  H   TYR A 150      45.200  37.510  59.540  1.00  0.00           H  
ATOM   1595  HD1 TYR A 150      45.150  36.840  56.400  1.00  0.00           H  
ATOM   1596  HD2 TYR A 150      41.680  37.320  58.980  1.00  0.00           H  
ATOM   1597  HE1 TYR A 150      44.810  34.440  56.640  1.00  0.00           H  
ATOM   1598  HE2 TYR A 150      41.290  35.080  58.800  1.00  0.00           H  
ATOM   1599  HH  TYR A 150      43.390  32.680  57.130  1.00  0.00           H  
ATOM   1600  N   THR A 151      43.730  41.440  59.540  1.00  0.00           N  
ATOM   1601  CA  THR A 151      42.920  42.250  60.520  1.00  0.00           C  
ATOM   1602  C   THR A 151      41.690  42.710  59.750  1.00  0.00           C  
ATOM   1603  O   THR A 151      41.720  43.230  58.590  1.00  0.00           O  
ATOM   1604  CB  THR A 151      43.600  43.550  60.910  1.00  0.00           C  
ATOM   1605  CG2 THR A 151      42.970  44.130  62.210  1.00  0.00           C  
ATOM   1606  OG1 THR A 151      45.010  43.460  61.050  1.00  0.00           O  
ATOM   1607  H   THR A 151      44.300  41.960  58.910  1.00  0.00           H  
ATOM   1608  HG1 THR A 151      45.330  44.350  60.720  1.00  0.00           H  
ATOM   1609  N   LEU A 152      40.550  42.460  60.330  1.00  0.00           N  
ATOM   1610  CA  LEU A 152      39.300  42.920  59.620  1.00  0.00           C  
ATOM   1611  C   LEU A 152      38.580  43.980  60.440  1.00  0.00           C  
ATOM   1612  O   LEU A 152      38.370  43.890  61.670  1.00  0.00           O  
ATOM   1613  CB  LEU A 152      38.280  41.770  59.430  1.00  0.00           C  
ATOM   1614  CG  LEU A 152      36.830  42.060  58.900  1.00  0.00           C  
ATOM   1615  CD1 LEU A 152      36.880  42.410  57.430  1.00  0.00           C  
ATOM   1616  CD2 LEU A 152      35.970  40.750  59.080  1.00  0.00           C  
ATOM   1617  H   LEU A 152      40.510  42.310  61.310  1.00  0.00           H  
ATOM   1618  N   ARG A 153      38.370  45.110  59.730  1.00  0.00           N  
ATOM   1619  CA  ARG A 153      37.660  46.290  60.270  1.00  0.00           C  
ATOM   1620  C   ARG A 153      36.210  46.490  59.870  1.00  0.00           C  
ATOM   1621  O   ARG A 153      36.020  46.290  58.680  1.00  0.00           O  
ATOM   1622  CB  ARG A 153      38.480  47.560  59.800  1.00  0.00           C  
ATOM   1623  CG  ARG A 153      39.950  47.440  60.200  1.00  0.00           C  
ATOM   1624  CD  ARG A 153      40.850  48.660  59.990  1.00  0.00           C  
ATOM   1625  NE  ARG A 153      42.050  48.490  60.830  1.00  0.00           N  
ATOM   1626  CZ  ARG A 153      43.280  48.470  60.330  1.00  0.00           C  
ATOM   1627  NH1 ARG A 153      43.550  48.700  59.060  1.00  0.00           N1+
ATOM   1628  NH2 ARG A 153      44.350  48.160  61.080  1.00  0.00           N  
ATOM   1629  H   ARG A 153      38.820  45.220  58.850  1.00  0.00           H  
ATOM   1630  HE  ARG A 153      41.840  48.400  61.800  1.00  0.00           H  
ATOM   1631 1HH1 ARG A 153      42.780  49.020  58.500  1.00  0.00           H  
ATOM   1632 2HH1 ARG A 153      44.480  48.500  58.760  1.00  0.00           H  
ATOM   1633 1HH2 ARG A 153      44.350  47.830  62.020  1.00  0.00           H  
ATOM   1634 2HH2 ARG A 153      45.270  48.340  60.710  1.00  0.00           H  
ATOM   1635  N   GLU A 154      35.430  46.970  60.790  1.00  0.00           N  
ATOM   1636  CA  GLU A 154      34.030  47.260  60.480  1.00  0.00           C  
ATOM   1637  C   GLU A 154      33.700  48.730  60.170  1.00  0.00           C  
ATOM   1638  O   GLU A 154      32.820  49.400  60.720  1.00  0.00           O  
ATOM   1639  CB  GLU A 154      33.260  46.720  61.760  1.00  0.00           C  
ATOM   1640  CG  GLU A 154      31.780  46.240  61.530  1.00  0.00           C  
ATOM   1641  CD  GLU A 154      31.170  45.670  62.830  1.00  0.00           C  
ATOM   1642  OE1 GLU A 154      30.510  46.380  63.600  1.00  0.00           O  
ATOM   1643  OE2 GLU A 154      31.290  44.400  62.900  1.00  0.00           O1-
ATOM   1644  H   GLU A 154      35.900  47.470  61.520  1.00  0.00           H  
ATOM   1645  N   LEU A 155      34.420  49.270  59.230  1.00  0.00           N  
ATOM   1646  CA  LEU A 155      34.550  50.620  58.750  1.00  0.00           C  
ATOM   1647  C   LEU A 155      33.300  51.240  58.220  1.00  0.00           C  
ATOM   1648  O   LEU A 155      33.080  51.410  57.040  1.00  0.00           O  
ATOM   1649  CB  LEU A 155      35.800  50.650  57.870  1.00  0.00           C  
ATOM   1650  CG  LEU A 155      37.090  51.240  58.520  1.00  0.00           C  
ATOM   1651  CD1 LEU A 155      38.260  51.010  57.530  1.00  0.00           C  
ATOM   1652  CD2 LEU A 155      37.000  52.710  58.910  1.00  0.00           C  
ATOM   1653  H   LEU A 155      34.890  48.580  58.690  1.00  0.00           H  
ATOM   1654  N   LYS A 156      32.770  52.030  59.170  1.00  0.00           N  
ATOM   1655  CA  LYS A 156      31.660  53.010  58.980  1.00  0.00           C  
ATOM   1656  C   LYS A 156      32.050  54.200  58.110  1.00  0.00           C  
ATOM   1657  O   LYS A 156      33.000  54.910  58.410  1.00  0.00           O  
ATOM   1658  CB  LYS A 156      30.790  53.390  60.200  1.00  0.00           C  
ATOM   1659  CG  LYS A 156      30.460  52.230  61.120  1.00  0.00           C  
ATOM   1660  CD  LYS A 156      29.250  51.410  60.530  1.00  0.00           C  
ATOM   1661  CE  LYS A 156      28.840  50.260  61.460  1.00  0.00           C  
ATOM   1662  NZ  LYS A 156      27.650  49.570  60.980  1.00  0.00           N1+
ATOM   1663  H   LYS A 156      33.290  52.240  60.000  1.00  0.00           H  
ATOM   1664  HZ1 LYS A 156      27.860  49.290  60.050  1.00  0.00           H  
ATOM   1665  HZ2 LYS A 156      27.480  48.760  61.540  1.00  0.00           H  
ATOM   1666  HZ3 LYS A 156      26.850  50.160  61.140  1.00  0.00           H  
ATOM   1667  N   LEU A 157      31.350  54.340  56.990  1.00  0.00           N  
ATOM   1668  CA  LEU A 157      31.480  55.580  56.330  1.00  0.00           C  
ATOM   1669  C   LEU A 157      30.150  56.250  56.100  1.00  0.00           C  
ATOM   1670  O   LEU A 157      29.170  55.530  55.730  1.00  0.00           O  
ATOM   1671  CB  LEU A 157      32.270  55.300  55.040  1.00  0.00           C  
ATOM   1672  CG  LEU A 157      33.030  56.370  54.340  1.00  0.00           C  
ATOM   1673  CD1 LEU A 157      34.180  56.980  55.090  1.00  0.00           C  
ATOM   1674  CD2 LEU A 157      33.640  55.680  53.140  1.00  0.00           C  
ATOM   1675  H   LEU A 157      30.780  53.640  56.570  1.00  0.00           H  
ATOM   1676  N   SER A 158      30.070  57.560  56.220  1.00  0.00           N  
ATOM   1677  CA  SER A 158      28.860  58.300  55.820  1.00  0.00           C  
ATOM   1678  C   SER A 158      29.080  59.790  55.480  1.00  0.00           C  
ATOM   1679  O   SER A 158      30.110  60.290  55.780  1.00  0.00           O  
ATOM   1680  CB  SER A 158      27.940  58.310  57.060  1.00  0.00           C  
ATOM   1681  OG  SER A 158      28.270  59.040  58.250  1.00  0.00           O  
ATOM   1682  H   SER A 158      30.840  58.140  56.470  1.00  0.00           H  
ATOM   1683  HG  SER A 158      28.480  58.440  59.020  1.00  0.00           H  
ATOM   1684  N   LYS A 159      28.100  60.410  54.880  1.00  0.00           N  
ATOM   1685  CA  LYS A 159      28.270  61.760  54.300  1.00  0.00           C  
ATOM   1686  C   LYS A 159      27.510  62.920  54.980  1.00  0.00           C  
ATOM   1687  O   LYS A 159      26.280  62.870  55.100  1.00  0.00           O  
ATOM   1688  CB  LYS A 159      28.020  61.780  52.790  1.00  0.00           C  
ATOM   1689  CG  LYS A 159      29.230  61.200  52.090  1.00  0.00           C  
ATOM   1690  CD  LYS A 159      29.140  61.290  50.520  1.00  0.00           C  
ATOM   1691  CE  LYS A 159      29.130  62.720  50.110  1.00  0.00           C  
ATOM   1692  NZ  LYS A 159      28.830  62.720  48.710  1.00  0.00           N1+
ATOM   1693  H   LYS A 159      27.230  59.950  54.720  1.00  0.00           H  
ATOM   1694  HZ1 LYS A 159      29.210  61.900  48.270  1.00  0.00           H  
ATOM   1695  HZ2 LYS A 159      27.840  62.760  48.590  1.00  0.00           H  
ATOM   1696  HZ3 LYS A 159      29.170  63.530  48.220  1.00  0.00           H  
ATOM   1697  N   VAL A 160      28.200  63.960  55.420  1.00  0.00           N  
ATOM   1698  CA  VAL A 160      27.500  65.020  56.220  1.00  0.00           C  
ATOM   1699  C   VAL A 160      26.300  65.680  55.570  1.00  0.00           C  
ATOM   1700  O   VAL A 160      26.400  66.270  54.490  1.00  0.00           O  
ATOM   1701  CB  VAL A 160      28.500  66.090  56.620  1.00  0.00           C  
ATOM   1702  CG1 VAL A 160      28.040  67.080  57.700  1.00  0.00           C  
ATOM   1703  CG2 VAL A 160      29.820  65.510  57.180  1.00  0.00           C  
ATOM   1704  H   VAL A 160      29.200  63.950  55.430  1.00  0.00           H  
ATOM   1705  N   GLY A 161      25.170  65.500  56.220  1.00  0.00           N  
ATOM   1706  CA  GLY A 161      23.930  66.170  55.800  1.00  0.00           C  
ATOM   1707  C   GLY A 161      23.150  65.510  54.640  1.00  0.00           C  
ATOM   1708  O   GLY A 161      21.980  65.740  54.690  1.00  0.00           O  
ATOM   1709  H   GLY A 161      25.200  65.130  57.150  1.00  0.00           H  
ATOM   1710  N   GLN A 162      23.780  64.950  53.660  1.00  0.00           N  
ATOM   1711  CA  GLN A 162      23.140  64.090  52.660  1.00  0.00           C  
ATOM   1712  C   GLN A 162      22.470  62.820  53.230  1.00  0.00           C  
ATOM   1713  O   GLN A 162      23.080  62.190  54.110  1.00  0.00           O  
ATOM   1714  CB  GLN A 162      24.120  63.690  51.540  1.00  0.00           C  
ATOM   1715  CG  GLN A 162      24.830  64.790  50.920  1.00  0.00           C  
ATOM   1716  CD  GLN A 162      25.680  64.330  49.760  1.00  0.00           C  
ATOM   1717  NE2 GLN A 162      26.080  65.340  49.000  1.00  0.00           N  
ATOM   1718  OE1 GLN A 162      25.990  63.160  49.470  1.00  0.00           O  
ATOM   1719  H   GLN A 162      24.780  64.930  53.660  1.00  0.00           H  
ATOM   1720 1HE2 GLN A 162      25.900  66.320  49.120  1.00  0.00           H  
ATOM   1721 2HE2 GLN A 162      26.600  65.150  48.170  1.00  0.00           H  
ATOM   1722  N   GLY A 163      21.180  62.730  53.030  1.00  0.00           N  
ATOM   1723  CA  GLY A 163      20.330  61.570  53.450  1.00  0.00           C  
ATOM   1724  C   GLY A 163      20.690  60.090  53.420  1.00  0.00           C  
ATOM   1725  O   GLY A 163      20.480  59.550  52.340  1.00  0.00           O  
ATOM   1726  H   GLY A 163      20.640  63.540  52.810  1.00  0.00           H  
ATOM   1727  N   ASN A 164      20.610  59.550  54.610  1.00  0.00           N  
ATOM   1728  CA  ASN A 164      20.790  58.090  54.770  1.00  0.00           C  
ATOM   1729  C   ASN A 164      21.810  57.500  53.780  1.00  0.00           C  
ATOM   1730  O   ASN A 164      21.670  57.000  52.660  1.00  0.00           O  
ATOM   1731  CB  ASN A 164      19.400  57.440  54.680  1.00  0.00           C  
ATOM   1732  CG  ASN A 164      19.360  56.050  55.150  1.00  0.00           C  
ATOM   1733  ND2 ASN A 164      18.910  55.960  56.330  1.00  0.00           N  
ATOM   1734  OD1 ASN A 164      19.400  55.100  54.390  1.00  0.00           O  
ATOM   1735  H   ASN A 164      20.410  60.110  55.420  1.00  0.00           H  
ATOM   1736 1HD2 ASN A 164      18.580  56.810  56.750  1.00  0.00           H  
ATOM   1737 2HD2 ASN A 164      18.800  55.050  56.730  1.00  0.00           H  
ATOM   1738  N   THR A 165      23.060  57.680  54.260  1.00  0.00           N  
ATOM   1739  CA  THR A 165      24.260  57.130  53.560  1.00  0.00           C  
ATOM   1740  C   THR A 165      25.240  56.150  54.220  1.00  0.00           C  
ATOM   1741  O   THR A 165      26.210  55.750  53.550  1.00  0.00           O  
ATOM   1742  CB  THR A 165      25.070  58.240  52.940  1.00  0.00           C  
ATOM   1743  CG2 THR A 165      24.250  59.020  51.860  1.00  0.00           C  
ATOM   1744  OG1 THR A 165      25.600  59.200  53.900  1.00  0.00           O  
ATOM   1745  H   THR A 165      23.230  58.050  55.170  1.00  0.00           H  
ATOM   1746  HG1 THR A 165      24.730  59.560  54.230  1.00  0.00           H  
ATOM   1747  N   GLU A 166      24.930  55.660  55.440  1.00  0.00           N  
ATOM   1748  CA  GLU A 166      25.930  54.930  56.230  1.00  0.00           C  
ATOM   1749  C   GLU A 166      26.180  53.490  55.740  1.00  0.00           C  
ATOM   1750  O   GLU A 166      25.370  52.610  56.020  1.00  0.00           O  
ATOM   1751  CB  GLU A 166      25.420  54.780  57.680  1.00  0.00           C  
ATOM   1752  CG  GLU A 166      26.530  54.250  58.600  1.00  0.00           C  
ATOM   1753  CD  GLU A 166      26.210  54.470  60.070  1.00  0.00           C  
ATOM   1754  OE1 GLU A 166      26.740  55.460  60.630  1.00  0.00           O  
ATOM   1755  OE2 GLU A 166      25.310  53.830  60.650  1.00  0.00           O1-
ATOM   1756  H   GLU A 166      23.990  55.510  55.760  1.00  0.00           H  
ATOM   1757  N   ARG A 167      27.410  53.280  55.320  1.00  0.00           N  
ATOM   1758  CA  ARG A 167      27.820  52.050  54.640  1.00  0.00           C  
ATOM   1759  C   ARG A 167      29.060  51.400  55.300  1.00  0.00           C  
ATOM   1760  O   ARG A 167      30.090  52.010  55.510  1.00  0.00           O  
ATOM   1761  CB  ARG A 167      28.080  52.270  53.130  1.00  0.00           C  
ATOM   1762  CG  ARG A 167      28.670  53.630  52.710  1.00  0.00           C  
ATOM   1763  CD  ARG A 167      28.890  53.760  51.220  1.00  0.00           C  
ATOM   1764  NE  ARG A 167      27.790  53.300  50.430  1.00  0.00           N  
ATOM   1765  CZ  ARG A 167      26.560  53.800  50.190  1.00  0.00           C  
ATOM   1766  NH1 ARG A 167      26.190  54.920  50.820  1.00  0.00           N1+
ATOM   1767  NH2 ARG A 167      25.700  53.060  49.550  1.00  0.00           N  
ATOM   1768  H   ARG A 167      28.080  54.020  55.200  1.00  0.00           H  
ATOM   1769  HE  ARG A 167      27.980  52.440  49.950  1.00  0.00           H  
ATOM   1770 1HH1 ARG A 167      26.770  55.430  51.460  1.00  0.00           H  
ATOM   1771 2HH1 ARG A 167      25.280  55.280  50.590  1.00  0.00           H  
ATOM   1772 1HH2 ARG A 167      25.840  52.130  49.210  1.00  0.00           H  
ATOM   1773 2HH2 ARG A 167      24.880  53.480  49.150  1.00  0.00           H  
ATOM   1774  N   THR A 168      28.800  50.340  56.130  1.00  0.00           N  
ATOM   1775  CA  THR A 168      29.850  49.400  56.740  1.00  0.00           C  
ATOM   1776  C   THR A 168      30.580  48.790  55.530  1.00  0.00           C  
ATOM   1777  O   THR A 168      29.960  48.050  54.760  1.00  0.00           O  
ATOM   1778  CB  THR A 168      29.340  48.330  57.720  1.00  0.00           C  
ATOM   1779  CG2 THR A 168      30.430  47.800  58.620  1.00  0.00           C  
ATOM   1780  OG1 THR A 168      28.330  48.990  58.460  1.00  0.00           O  
ATOM   1781  H   THR A 168      27.830  50.180  56.300  1.00  0.00           H  
ATOM   1782  HG1 THR A 168      27.490  48.500  58.210  1.00  0.00           H  
ATOM   1783  N   VAL A 169      31.750  49.360  55.230  1.00  0.00           N  
ATOM   1784  CA  VAL A 169      32.670  49.040  54.180  1.00  0.00           C  
ATOM   1785  C   VAL A 169      33.940  48.460  54.770  1.00  0.00           C  
ATOM   1786  O   VAL A 169      34.690  49.070  55.490  1.00  0.00           O  
ATOM   1787  CB  VAL A 169      33.030  50.260  53.310  1.00  0.00           C  
ATOM   1788  CG1 VAL A 169      34.090  49.830  52.270  1.00  0.00           C  
ATOM   1789  CG2 VAL A 169      31.820  51.030  52.660  1.00  0.00           C  
ATOM   1790  H   VAL A 169      32.070  50.180  55.710  1.00  0.00           H  
ATOM   1791  N   TRP A 170      33.920  47.180  54.540  1.00  0.00           N  
ATOM   1792  CA  TRP A 170      34.900  46.260  55.160  1.00  0.00           C  
ATOM   1793  C   TRP A 170      36.270  46.510  54.530  1.00  0.00           C  
ATOM   1794  O   TRP A 170      36.380  46.400  53.340  1.00  0.00           O  
ATOM   1795  CB  TRP A 170      34.400  44.850  54.830  1.00  0.00           C  
ATOM   1796  CG  TRP A 170      32.960  44.660  55.290  1.00  0.00           C  
ATOM   1797  CD1 TRP A 170      31.790  45.030  54.750  1.00  0.00           C  
ATOM   1798  CD2 TRP A 170      32.620  44.150  56.540  1.00  0.00           C  
ATOM   1799  CE2 TRP A 170      31.280  44.290  56.690  1.00  0.00           C  
ATOM   1800  CE3 TRP A 170      33.450  43.760  57.600  1.00  0.00           C  
ATOM   1801  NE1 TRP A 170      30.820  44.910  55.610  1.00  0.00           N  
ATOM   1802  CZ2 TRP A 170      30.560  43.910  57.830  1.00  0.00           C  
ATOM   1803  CZ3 TRP A 170      32.800  43.500  58.810  1.00  0.00           C  
ATOM   1804  CH2 TRP A 170      31.380  43.530  58.880  1.00  0.00           C  
ATOM   1805  H   TRP A 170      33.340  46.820  53.810  1.00  0.00           H  
ATOM   1806  HD1 TRP A 170      31.700  45.620  53.840  1.00  0.00           H  
ATOM   1807  HE1 TRP A 170      29.870  44.900  55.310  1.00  0.00           H  
ATOM   1808  HE3 TRP A 170      34.540  43.870  57.580  1.00  0.00           H  
ATOM   1809  HZ2 TRP A 170      29.540  44.250  57.960  1.00  0.00           H  
ATOM   1810  HZ3 TRP A 170      33.480  43.400  59.660  1.00  0.00           H  
ATOM   1811  HH2 TRP A 170      30.970  43.300  59.860  1.00  0.00           H  
ATOM   1812  N   GLN A 171      37.280  46.550  55.390  1.00  0.00           N  
ATOM   1813  CA  GLN A 171      38.700  46.520  54.990  1.00  0.00           C  
ATOM   1814  C   GLN A 171      39.290  45.200  55.590  1.00  0.00           C  
ATOM   1815  O   GLN A 171      39.490  45.110  56.800  1.00  0.00           O  
ATOM   1816  CB  GLN A 171      39.360  47.710  55.610  1.00  0.00           C  
ATOM   1817  CG  GLN A 171      40.850  47.750  55.270  1.00  0.00           C  
ATOM   1818  CD  GLN A 171      41.560  48.990  55.820  1.00  0.00           C  
ATOM   1819  NE2 GLN A 171      42.050  49.690  54.850  1.00  0.00           N  
ATOM   1820  OE1 GLN A 171      41.790  49.270  57.000  1.00  0.00           O  
ATOM   1821  H   GLN A 171      37.130  47.050  56.240  1.00  0.00           H  
ATOM   1822 1HE2 GLN A 171      41.890  49.440  53.900  1.00  0.00           H  
ATOM   1823 2HE2 GLN A 171      42.640  50.470  55.070  1.00  0.00           H  
ATOM   1824  N   TYR A 172      39.740  44.380  54.640  1.00  0.00           N  
ATOM   1825  CA  TYR A 172      40.610  43.280  55.040  1.00  0.00           C  
ATOM   1826  C   TYR A 172      42.010  43.810  54.990  1.00  0.00           C  
ATOM   1827  O   TYR A 172      42.470  43.960  53.830  1.00  0.00           O  
ATOM   1828  CB  TYR A 172      40.420  42.010  54.270  1.00  0.00           C  
ATOM   1829  CG  TYR A 172      39.710  40.790  54.820  1.00  0.00           C  
ATOM   1830  CD1 TYR A 172      40.320  40.050  55.800  1.00  0.00           C  
ATOM   1831  CD2 TYR A 172      38.440  40.540  54.390  1.00  0.00           C  
ATOM   1832  CE1 TYR A 172      39.680  38.990  56.320  1.00  0.00           C  
ATOM   1833  CE2 TYR A 172      37.690  39.520  54.970  1.00  0.00           C  
ATOM   1834  CZ  TYR A 172      38.370  38.790  55.910  1.00  0.00           C  
ATOM   1835  OH  TYR A 172      37.640  38.020  56.750  1.00  0.00           O  
ATOM   1836  H   TYR A 172      39.440  44.350  53.690  1.00  0.00           H  
ATOM   1837  HD1 TYR A 172      41.340  40.250  56.110  1.00  0.00           H  
ATOM   1838  HD2 TYR A 172      37.910  41.180  53.680  1.00  0.00           H  
ATOM   1839  HE1 TYR A 172      40.260  38.240  56.870  1.00  0.00           H  
ATOM   1840  HE2 TYR A 172      36.830  39.070  54.480  1.00  0.00           H  
ATOM   1841  HH  TYR A 172      38.190  38.050  57.580  1.00  0.00           H  
ATOM   1842  N   HIS A 173      42.620  44.150  56.100  1.00  0.00           N  
ATOM   1843  CA  HIS A 173      44.040  44.510  56.090  1.00  0.00           C  
ATOM   1844  C   HIS A 173      44.960  43.290  56.400  1.00  0.00           C  
ATOM   1845  O   HIS A 173      44.890  42.690  57.430  1.00  0.00           O  
ATOM   1846  CB  HIS A 173      44.190  45.640  57.110  1.00  0.00           C  
ATOM   1847  CG  HIS A 173      45.480  46.550  56.950  1.00  0.00           C  
ATOM   1848  CD2 HIS A 173      46.320  46.680  55.920  1.00  0.00           C  
ATOM   1849  ND1 HIS A 173      45.770  47.430  57.880  1.00  0.00           N  
ATOM   1850  CE1 HIS A 173      46.910  48.000  57.520  1.00  0.00           C  
ATOM   1851  NE2 HIS A 173      47.150  47.680  56.300  1.00  0.00           N  
ATOM   1852  H   HIS A 173      42.190  44.040  57.000  1.00  0.00           H  
ATOM   1853  HD2 HIS A 173      46.380  46.030  55.050  1.00  0.00           H  
ATOM   1854  HE1 HIS A 173      47.480  48.740  58.090  1.00  0.00           H  
ATOM   1855  HE2 HIS A 173      47.910  47.990  55.740  1.00  0.00           H  
ATOM   1856  N   PHE A 174      45.770  42.970  55.400  1.00  0.00           N  
ATOM   1857  CA  PHE A 174      46.830  41.910  55.610  1.00  0.00           C  
ATOM   1858  C   PHE A 174      48.070  42.410  56.390  1.00  0.00           C  
ATOM   1859  O   PHE A 174      48.420  43.570  56.470  1.00  0.00           O  
ATOM   1860  CB  PHE A 174      47.260  41.280  54.290  1.00  0.00           C  
ATOM   1861  CG  PHE A 174      48.000  39.960  54.490  1.00  0.00           C  
ATOM   1862  CD1 PHE A 174      47.350  38.870  55.090  1.00  0.00           C  
ATOM   1863  CD2 PHE A 174      49.290  39.780  53.960  1.00  0.00           C  
ATOM   1864  CE1 PHE A 174      47.980  37.600  55.210  1.00  0.00           C  
ATOM   1865  CE2 PHE A 174      49.910  38.510  53.960  1.00  0.00           C  
ATOM   1866  CZ  PHE A 174      49.300  37.480  54.700  1.00  0.00           C  
ATOM   1867  H   PHE A 174      45.880  43.480  54.550  1.00  0.00           H  
ATOM   1868  HD1 PHE A 174      46.270  38.940  55.210  1.00  0.00           H  
ATOM   1869  HD2 PHE A 174      49.700  40.680  53.490  1.00  0.00           H  
ATOM   1870  HE1 PHE A 174      47.450  36.780  55.680  1.00  0.00           H  
ATOM   1871  HE2 PHE A 174      50.990  38.390  53.810  1.00  0.00           H  
ATOM   1872  HZ  PHE A 174      49.920  36.710  55.160  1.00  0.00           H  
ATOM   1873  N   ARG A 175      48.510  41.530  57.240  1.00  0.00           N  
ATOM   1874  CA  ARG A 175      49.740  41.700  58.010  1.00  0.00           C  
ATOM   1875  C   ARG A 175      51.010  41.030  57.620  1.00  0.00           C  
ATOM   1876  O   ARG A 175      51.970  41.700  57.560  1.00  0.00           O  
ATOM   1877  CB  ARG A 175      49.450  41.440  59.530  1.00  0.00           C  
ATOM   1878  CG  ARG A 175      48.150  41.970  60.000  1.00  0.00           C  
ATOM   1879  CD  ARG A 175      47.760  41.330  61.360  1.00  0.00           C  
ATOM   1880  NE  ARG A 175      48.400  41.980  62.470  1.00  0.00           N  
ATOM   1881  CZ  ARG A 175      47.770  42.530  63.520  1.00  0.00           C  
ATOM   1882  NH1 ARG A 175      46.490  42.600  63.620  1.00  0.00           N1+
ATOM   1883  NH2 ARG A 175      48.360  43.320  64.450  1.00  0.00           N  
ATOM   1884  H   ARG A 175      47.910  40.820  57.630  1.00  0.00           H  
ATOM   1885  HE  ARG A 175      49.400  41.970  62.460  1.00  0.00           H  
ATOM   1886 1HH1 ARG A 175      45.880  42.210  62.920  1.00  0.00           H  
ATOM   1887 2HH1 ARG A 175      46.070  43.020  64.420  1.00  0.00           H  
ATOM   1888 1HH2 ARG A 175      49.280  43.680  64.260  1.00  0.00           H  
ATOM   1889 2HH2 ARG A 175      47.940  43.610  65.310  1.00  0.00           H  
ATOM   1890  N   THR A 176      51.020  39.800  57.230  1.00  0.00           N  
ATOM   1891  CA  THR A 176      52.290  39.050  57.070  1.00  0.00           C  
ATOM   1892  C   THR A 176      53.000  39.150  55.670  1.00  0.00           C  
ATOM   1893  O   THR A 176      53.950  38.430  55.440  1.00  0.00           O  
ATOM   1894  CB  THR A 176      52.180  37.570  57.450  1.00  0.00           C  
ATOM   1895  CG2 THR A 176      53.450  37.040  58.070  1.00  0.00           C  
ATOM   1896  OG1 THR A 176      51.160  37.430  58.460  1.00  0.00           O  
ATOM   1897  H   THR A 176      50.280  39.210  57.550  1.00  0.00           H  
ATOM   1898  HG1 THR A 176      50.720  36.540  58.390  1.00  0.00           H  
ATOM   1899  N   TRP A 177      52.770  40.260  54.980  1.00  0.00           N  
ATOM   1900  CA  TRP A 177      53.550  40.670  53.810  1.00  0.00           C  
ATOM   1901  C   TRP A 177      54.990  41.260  54.130  1.00  0.00           C  
ATOM   1902  O   TRP A 177      55.040  42.220  54.870  1.00  0.00           O  
ATOM   1903  CB  TRP A 177      52.780  41.700  53.000  1.00  0.00           C  
ATOM   1904  CG  TRP A 177      53.180  41.840  51.520  1.00  0.00           C  
ATOM   1905  CD1 TRP A 177      54.320  42.400  51.100  1.00  0.00           C  
ATOM   1906  CD2 TRP A 177      52.700  41.130  50.470  1.00  0.00           C  
ATOM   1907  CE2 TRP A 177      53.650  41.330  49.480  1.00  0.00           C  
ATOM   1908  CE3 TRP A 177      51.480  40.480  50.160  1.00  0.00           C  
ATOM   1909  NE1 TRP A 177      54.670  42.000  49.910  1.00  0.00           N  
ATOM   1910  CZ2 TRP A 177      53.440  40.930  48.180  1.00  0.00           C  
ATOM   1911  CZ3 TRP A 177      51.220  40.080  48.880  1.00  0.00           C  
ATOM   1912  CH2 TRP A 177      52.200  40.330  47.910  1.00  0.00           C  
ATOM   1913  H   TRP A 177      52.090  40.950  55.240  1.00  0.00           H  
ATOM   1914  HD1 TRP A 177      54.830  43.230  51.590  1.00  0.00           H  
ATOM   1915  HE1 TRP A 177      55.620  41.820  49.690  1.00  0.00           H  
ATOM   1916  HE3 TRP A 177      50.870  40.050  50.960  1.00  0.00           H  
ATOM   1917  HZ2 TRP A 177      54.130  41.300  47.420  1.00  0.00           H  
ATOM   1918  HZ3 TRP A 177      50.200  39.850  48.560  1.00  0.00           H  
ATOM   1919  HH2 TRP A 177      52.080  40.000  46.880  1.00  0.00           H  
ATOM   1920  N   PRO A 178      56.160  40.790  53.550  1.00  0.00           N  
ATOM   1921  CA  PRO A 178      57.520  41.260  53.800  1.00  0.00           C  
ATOM   1922  C   PRO A 178      57.970  42.560  53.050  1.00  0.00           C  
ATOM   1923  O   PRO A 178      57.450  42.930  51.950  1.00  0.00           O  
ATOM   1924  CB  PRO A 178      58.460  40.090  53.540  1.00  0.00           C  
ATOM   1925  CG  PRO A 178      57.700  39.340  52.380  1.00  0.00           C  
ATOM   1926  CD  PRO A 178      56.270  39.470  52.970  1.00  0.00           C  
ATOM   1927  N   ASP A 179      58.950  43.160  53.660  1.00  0.00           N  
ATOM   1928  CA  ASP A 179      59.420  44.500  53.290  1.00  0.00           C  
ATOM   1929  C   ASP A 179      60.020  44.570  51.920  1.00  0.00           C  
ATOM   1930  O   ASP A 179      59.890  45.570  51.270  1.00  0.00           O  
ATOM   1931  CB  ASP A 179      60.340  45.080  54.320  1.00  0.00           C  
ATOM   1932  CG  ASP A 179      60.660  44.290  55.590  1.00  0.00           C  
ATOM   1933  OD1 ASP A 179      61.490  43.400  55.520  1.00  0.00           O  
ATOM   1934  OD2 ASP A 179      59.860  44.280  56.550  1.00  0.00           O1-
ATOM   1935  H   ASP A 179      59.310  42.790  54.510  1.00  0.00           H  
ATOM   1936  N   HIS A 180      60.710  43.460  51.460  1.00  0.00           N  
ATOM   1937  CA  HIS A 180      61.480  43.390  50.170  1.00  0.00           C  
ATOM   1938  C   HIS A 180      60.780  42.620  49.040  1.00  0.00           C  
ATOM   1939  O   HIS A 180      61.350  41.880  48.280  1.00  0.00           O  
ATOM   1940  CB  HIS A 180      62.840  42.730  50.460  1.00  0.00           C  
ATOM   1941  CG  HIS A 180      64.030  43.700  50.380  1.00  0.00           C  
ATOM   1942  CD2 HIS A 180      64.940  43.720  49.400  1.00  0.00           C  
ATOM   1943  ND1 HIS A 180      64.400  44.530  51.290  1.00  0.00           N  
ATOM   1944  CE1 HIS A 180      65.510  45.160  50.870  1.00  0.00           C  
ATOM   1945  NE2 HIS A 180      65.800  44.720  49.680  1.00  0.00           N  
ATOM   1946  H   HIS A 180      60.990  42.730  52.090  1.00  0.00           H  
ATOM   1947  HD2 HIS A 180      64.860  43.150  48.470  1.00  0.00           H  
ATOM   1948  HE1 HIS A 180      66.140  45.860  51.410  1.00  0.00           H  
ATOM   1949  HE2 HIS A 180      66.480  45.110  49.060  1.00  0.00           H  
ATOM   1950  N   GLY A 181      59.490  42.950  48.940  1.00  0.00           N  
ATOM   1951  CA  GLY A 181      58.740  42.380  47.810  1.00  0.00           C  
ATOM   1952  C   GLY A 181      57.910  41.140  48.140  1.00  0.00           C  
ATOM   1953  O   GLY A 181      56.950  41.040  48.930  1.00  0.00           O  
ATOM   1954  H   GLY A 181      59.030  43.640  49.500  1.00  0.00           H  
ATOM   1955  N   VAL A 182      58.280  40.120  47.380  1.00  0.00           N  
ATOM   1956  CA  VAL A 182      57.490  38.900  47.320  1.00  0.00           C  
ATOM   1957  C   VAL A 182      57.500  37.900  48.530  1.00  0.00           C  
ATOM   1958  O   VAL A 182      58.580  37.730  49.080  1.00  0.00           O  
ATOM   1959  CB  VAL A 182      57.920  38.190  45.980  1.00  0.00           C  
ATOM   1960  CG1 VAL A 182      59.080  37.290  46.100  1.00  0.00           C  
ATOM   1961  CG2 VAL A 182      56.790  37.430  45.390  1.00  0.00           C  
ATOM   1962  H   VAL A 182      58.870  40.350  46.600  1.00  0.00           H  
ATOM   1963  N   PRO A 183      56.380  37.200  48.900  1.00  0.00           N  
ATOM   1964  CA  PRO A 183      56.340  36.210  49.950  1.00  0.00           C  
ATOM   1965  C   PRO A 183      56.970  34.930  49.240  1.00  0.00           C  
ATOM   1966  O   PRO A 183      56.800  34.770  48.060  1.00  0.00           O  
ATOM   1967  CB  PRO A 183      54.910  35.850  50.040  1.00  0.00           C  
ATOM   1968  CG  PRO A 183      54.300  37.250  49.950  1.00  0.00           C  
ATOM   1969  CD  PRO A 183      55.060  37.770  48.740  1.00  0.00           C  
ATOM   1970  N   SER A 184      57.500  34.050  50.040  1.00  0.00           N  
ATOM   1971  CA  SER A 184      57.970  32.720  49.740  1.00  0.00           C  
ATOM   1972  C   SER A 184      56.870  31.660  49.490  1.00  0.00           C  
ATOM   1973  O   SER A 184      57.100  30.850  48.550  1.00  0.00           O  
ATOM   1974  CB  SER A 184      58.810  32.200  50.870  1.00  0.00           C  
ATOM   1975  OG  SER A 184      59.720  33.190  51.320  1.00  0.00           O  
ATOM   1976  H   SER A 184      57.760  34.370  50.950  1.00  0.00           H  
ATOM   1977  HG  SER A 184      60.450  32.690  51.770  1.00  0.00           H  
ATOM   1978  N   ASP A 185      55.890  31.650  50.360  1.00  0.00           N  
ATOM   1979  CA  ASP A 185      54.660  30.830  50.330  1.00  0.00           C  
ATOM   1980  C   ASP A 185      53.490  31.460  49.570  1.00  0.00           C  
ATOM   1981  O   ASP A 185      53.270  32.700  49.690  1.00  0.00           O  
ATOM   1982  CB  ASP A 185      54.430  30.240  51.710  1.00  0.00           C  
ATOM   1983  CG  ASP A 185      53.080  29.630  52.050  1.00  0.00           C  
ATOM   1984  OD1 ASP A 185      52.700  28.650  51.350  1.00  0.00           O  
ATOM   1985  OD2 ASP A 185      52.390  30.110  53.030  1.00  0.00           O1-
ATOM   1986  H   ASP A 185      55.850  32.370  51.060  1.00  0.00           H  
ATOM   1987  N   PRO A 186      52.950  30.620  48.680  1.00  0.00           N  
ATOM   1988  CA  PRO A 186      51.550  30.830  48.230  1.00  0.00           C  
ATOM   1989  C   PRO A 186      50.390  30.730  49.230  1.00  0.00           C  
ATOM   1990  O   PRO A 186      49.470  31.490  49.210  1.00  0.00           O  
ATOM   1991  CB  PRO A 186      51.290  29.700  47.190  1.00  0.00           C  
ATOM   1992  CG  PRO A 186      52.680  29.450  46.630  1.00  0.00           C  
ATOM   1993  CD  PRO A 186      53.620  29.630  47.870  1.00  0.00           C  
ATOM   1994  N   GLY A 187      50.470  29.740  50.110  1.00  0.00           N  
ATOM   1995  CA  GLY A 187      49.340  29.110  50.790  1.00  0.00           C  
ATOM   1996  C   GLY A 187      48.570  30.040  51.670  1.00  0.00           C  
ATOM   1997  O   GLY A 187      47.350  30.180  51.680  1.00  0.00           O  
ATOM   1998  H   GLY A 187      51.330  29.440  50.510  1.00  0.00           H  
ATOM   1999  N   GLY A 188      49.330  30.840  52.440  1.00  0.00           N  
ATOM   2000  CA  GLY A 188      48.750  31.900  53.310  1.00  0.00           C  
ATOM   2001  C   GLY A 188      48.040  33.050  52.550  1.00  0.00           C  
ATOM   2002  O   GLY A 188      46.980  33.490  52.950  1.00  0.00           O  
ATOM   2003  H   GLY A 188      50.290  30.680  52.630  1.00  0.00           H  
ATOM   2004  N   VAL A 189      48.550  33.390  51.320  1.00  0.00           N  
ATOM   2005  CA  VAL A 189      47.820  34.240  50.360  1.00  0.00           C  
ATOM   2006  C   VAL A 189      46.540  33.640  49.850  1.00  0.00           C  
ATOM   2007  O   VAL A 189      45.470  34.230  49.920  1.00  0.00           O  
ATOM   2008  CB  VAL A 189      48.770  34.690  49.270  1.00  0.00           C  
ATOM   2009  CG1 VAL A 189      48.230  35.450  48.040  1.00  0.00           C  
ATOM   2010  CG2 VAL A 189      49.950  35.410  49.870  1.00  0.00           C  
ATOM   2011  H   VAL A 189      49.480  33.180  51.020  1.00  0.00           H  
ATOM   2012  N   LEU A 190      46.670  32.370  49.410  1.00  0.00           N  
ATOM   2013  CA  LEU A 190      45.480  31.640  48.950  1.00  0.00           C  
ATOM   2014  C   LEU A 190      44.480  31.460  50.090  1.00  0.00           C  
ATOM   2015  O   LEU A 190      43.270  31.450  49.730  1.00  0.00           O  
ATOM   2016  CB  LEU A 190      45.970  30.290  48.380  1.00  0.00           C  
ATOM   2017  CG  LEU A 190      47.010  30.110  47.290  1.00  0.00           C  
ATOM   2018  CD1 LEU A 190      47.640  28.760  47.280  1.00  0.00           C  
ATOM   2019  CD2 LEU A 190      46.270  30.230  45.930  1.00  0.00           C  
ATOM   2020  H   LEU A 190      47.550  31.970  49.150  1.00  0.00           H  
ATOM   2021  N   ASP A 191      44.930  31.240  51.320  1.00  0.00           N  
ATOM   2022  CA  ASP A 191      44.130  31.210  52.550  1.00  0.00           C  
ATOM   2023  C   ASP A 191      43.440  32.510  52.840  1.00  0.00           C  
ATOM   2024  O   ASP A 191      42.220  32.580  52.780  1.00  0.00           O  
ATOM   2025  CB  ASP A 191      45.190  30.960  53.650  1.00  0.00           C  
ATOM   2026  CG  ASP A 191      44.570  30.870  55.030  1.00  0.00           C  
ATOM   2027  OD1 ASP A 191      44.710  31.720  55.920  1.00  0.00           O  
ATOM   2028  OD2 ASP A 191      43.880  29.870  55.250  1.00  0.00           O1-
ATOM   2029  H   ASP A 191      45.890  30.980  51.470  1.00  0.00           H  
ATOM   2030  N   PHE A 192      44.150  33.650  52.830  1.00  0.00           N  
ATOM   2031  CA  PHE A 192      43.600  34.980  52.910  1.00  0.00           C  
ATOM   2032  C   PHE A 192      42.470  35.300  51.860  1.00  0.00           C  
ATOM   2033  O   PHE A 192      41.540  36.040  52.100  1.00  0.00           O  
ATOM   2034  CB  PHE A 192      44.680  36.060  52.940  1.00  0.00           C  
ATOM   2035  CG  PHE A 192      44.330  37.550  52.880  1.00  0.00           C  
ATOM   2036  CD1 PHE A 192      43.670  38.220  53.870  1.00  0.00           C  
ATOM   2037  CD2 PHE A 192      44.800  38.230  51.750  1.00  0.00           C  
ATOM   2038  CE1 PHE A 192      43.430  39.600  53.790  1.00  0.00           C  
ATOM   2039  CE2 PHE A 192      44.620  39.640  51.730  1.00  0.00           C  
ATOM   2040  CZ  PHE A 192      43.900  40.330  52.760  1.00  0.00           C  
ATOM   2041  H   PHE A 192      45.150  33.670  52.790  1.00  0.00           H  
ATOM   2042  HD1 PHE A 192      43.380  37.690  54.780  1.00  0.00           H  
ATOM   2043  HD2 PHE A 192      45.480  37.740  51.050  1.00  0.00           H  
ATOM   2044  HE1 PHE A 192      42.760  40.000  54.550  1.00  0.00           H  
ATOM   2045  HE2 PHE A 192      44.880  40.160  50.810  1.00  0.00           H  
ATOM   2046  HZ  PHE A 192      43.360  41.240  52.520  1.00  0.00           H  
ATOM   2047  N   LEU A 193      42.640  34.810  50.640  1.00  0.00           N  
ATOM   2048  CA  LEU A 193      41.710  35.030  49.520  1.00  0.00           C  
ATOM   2049  C   LEU A 193      40.420  34.230  49.740  1.00  0.00           C  
ATOM   2050  O   LEU A 193      39.320  34.670  49.330  1.00  0.00           O  
ATOM   2051  CB  LEU A 193      42.190  34.560  48.180  1.00  0.00           C  
ATOM   2052  CG  LEU A 193      43.030  35.650  47.390  1.00  0.00           C  
ATOM   2053  CD1 LEU A 193      44.490  35.420  47.150  1.00  0.00           C  
ATOM   2054  CD2 LEU A 193      42.460  35.970  46.050  1.00  0.00           C  
ATOM   2055  H   LEU A 193      43.490  34.370  50.350  1.00  0.00           H  
ATOM   2056  N   GLU A 194      40.460  33.020  50.260  1.00  0.00           N  
ATOM   2057  CA  GLU A 194      39.210  32.270  50.610  1.00  0.00           C  
ATOM   2058  C   GLU A 194      38.230  32.930  51.600  1.00  0.00           C  
ATOM   2059  O   GLU A 194      37.100  32.970  51.200  1.00  0.00           O  
ATOM   2060  CB  GLU A 194      39.480  30.780  50.960  1.00  0.00           C  
ATOM   2061  CG  GLU A 194      39.970  29.880  49.760  1.00  0.00           C  
ATOM   2062  CD  GLU A 194      39.960  28.330  49.980  1.00  0.00           C  
ATOM   2063  OE1 GLU A 194      40.490  27.630  49.100  1.00  0.00           O  
ATOM   2064  OE2 GLU A 194      39.250  27.830  50.890  1.00  0.00           O1-
ATOM   2065  H   GLU A 194      41.300  32.590  50.610  1.00  0.00           H  
ATOM   2066  N   GLU A 195      38.840  33.540  52.650  1.00  0.00           N  
ATOM   2067  CA  GLU A 195      38.210  34.600  53.530  1.00  0.00           C  
ATOM   2068  C   GLU A 195      37.650  35.850  52.810  1.00  0.00           C  
ATOM   2069  O   GLU A 195      36.510  36.200  53.020  1.00  0.00           O  
ATOM   2070  CB  GLU A 195      39.240  35.230  54.570  1.00  0.00           C  
ATOM   2071  CG  GLU A 195      39.660  34.150  55.560  1.00  0.00           C  
ATOM   2072  CD  GLU A 195      38.550  33.630  56.530  1.00  0.00           C  
ATOM   2073  OE1 GLU A 195      37.820  32.720  56.210  1.00  0.00           O  
ATOM   2074  OE2 GLU A 195      38.380  34.190  57.610  1.00  0.00           O1-
ATOM   2075  H   GLU A 195      39.770  33.320  52.960  1.00  0.00           H  
ATOM   2076  N   VAL A 196      38.410  36.410  51.790  1.00  0.00           N  
ATOM   2077  CA  VAL A 196      37.910  37.470  51.010  1.00  0.00           C  
ATOM   2078  C   VAL A 196      36.710  37.200  50.020  1.00  0.00           C  
ATOM   2079  O   VAL A 196      35.670  37.850  50.070  1.00  0.00           O  
ATOM   2080  CB  VAL A 196      39.050  38.340  50.490  1.00  0.00           C  
ATOM   2081  CG1 VAL A 196      38.570  39.480  49.570  1.00  0.00           C  
ATOM   2082  CG2 VAL A 196      39.930  38.780  51.620  1.00  0.00           C  
ATOM   2083  H   VAL A 196      39.400  36.240  51.780  1.00  0.00           H  
ATOM   2084  N   HIS A 197      36.890  36.080  49.400  1.00  0.00           N  
ATOM   2085  CA  HIS A 197      35.830  35.430  48.600  1.00  0.00           C  
ATOM   2086  C   HIS A 197      34.530  35.230  49.360  1.00  0.00           C  
ATOM   2087  O   HIS A 197      33.520  35.790  49.020  1.00  0.00           O  
ATOM   2088  CB  HIS A 197      36.370  34.160  47.930  1.00  0.00           C  
ATOM   2089  CG  HIS A 197      35.440  33.490  46.890  1.00  0.00           C  
ATOM   2090  CD2 HIS A 197      35.050  33.840  45.630  1.00  0.00           C  
ATOM   2091  ND1 HIS A 197      34.870  32.350  47.180  1.00  0.00           N  
ATOM   2092  CE1 HIS A 197      34.160  31.950  46.090  1.00  0.00           C  
ATOM   2093  NE2 HIS A 197      34.270  32.880  45.160  1.00  0.00           N  
ATOM   2094  H   HIS A 197      37.770  35.620  49.320  1.00  0.00           H  
ATOM   2095  HD2 HIS A 197      35.410  34.660  45.010  1.00  0.00           H  
ATOM   2096  HE1 HIS A 197      33.680  30.980  45.970  1.00  0.00           H  
ATOM   2097  HE2 HIS A 197      33.630  33.060  44.420  1.00  0.00           H  
ATOM   2098  N   HIS A 198      34.610  34.570  50.470  1.00  0.00           N  
ATOM   2099  CA  HIS A 198      33.500  34.330  51.320  1.00  0.00           C  
ATOM   2100  C   HIS A 198      32.680  35.610  51.680  1.00  0.00           C  
ATOM   2101  O   HIS A 198      31.440  35.490  51.860  1.00  0.00           O  
ATOM   2102  CB  HIS A 198      33.960  33.630  52.590  1.00  0.00           C  
ATOM   2103  CG  HIS A 198      33.010  33.410  53.710  1.00  0.00           C  
ATOM   2104  CD2 HIS A 198      31.870  32.760  53.720  1.00  0.00           C  
ATOM   2105  ND1 HIS A 198      33.420  33.490  54.960  1.00  0.00           N  
ATOM   2106  CE1 HIS A 198      32.560  32.850  55.730  1.00  0.00           C  
ATOM   2107  NE2 HIS A 198      31.530  32.450  54.950  1.00  0.00           N  
ATOM   2108  H   HIS A 198      35.500  34.170  50.710  1.00  0.00           H  
ATOM   2109  HD2 HIS A 198      31.300  32.510  52.820  1.00  0.00           H  
ATOM   2110  HE1 HIS A 198      32.680  32.470  56.750  1.00  0.00           H  
ATOM   2111  HE2 HIS A 198      30.910  31.730  55.230  1.00  0.00           H  
ATOM   2112  N   LYS A 199      33.310  36.770  51.830  1.00  0.00           N  
ATOM   2113  CA  LYS A 199      32.590  38.040  52.010  1.00  0.00           C  
ATOM   2114  C   LYS A 199      31.860  38.400  50.640  1.00  0.00           C  
ATOM   2115  O   LYS A 199      30.660  38.320  50.460  1.00  0.00           O  
ATOM   2116  CB  LYS A 199      33.450  39.180  52.570  1.00  0.00           C  
ATOM   2117  CG  LYS A 199      33.310  39.500  54.120  1.00  0.00           C  
ATOM   2118  CD  LYS A 199      33.840  38.330  55.010  1.00  0.00           C  
ATOM   2119  CE  LYS A 199      33.990  38.650  56.470  1.00  0.00           C  
ATOM   2120  NZ  LYS A 199      34.060  37.390  57.190  1.00  0.00           N1+
ATOM   2121  H   LYS A 199      34.310  36.770  51.820  1.00  0.00           H  
ATOM   2122  HZ1 LYS A 199      34.190  37.600  58.160  1.00  0.00           H  
ATOM   2123  HZ2 LYS A 199      33.150  36.980  57.070  1.00  0.00           H  
ATOM   2124  HZ3 LYS A 199      34.830  36.850  56.860  1.00  0.00           H  
ATOM   2125  N   GLN A 200      32.700  38.710  49.680  1.00  0.00           N  
ATOM   2126  CA  GLN A 200      32.300  39.250  48.340  1.00  0.00           C  
ATOM   2127  C   GLN A 200      31.290  38.370  47.560  1.00  0.00           C  
ATOM   2128  O   GLN A 200      30.450  38.910  46.900  1.00  0.00           O  
ATOM   2129  CB  GLN A 200      33.480  39.770  47.480  1.00  0.00           C  
ATOM   2130  CG  GLN A 200      34.570  38.740  47.170  1.00  0.00           C  
ATOM   2131  CD  GLN A 200      34.360  38.170  45.720  1.00  0.00           C  
ATOM   2132  NE2 GLN A 200      35.380  37.560  45.150  1.00  0.00           N  
ATOM   2133  OE1 GLN A 200      33.290  38.220  45.080  1.00  0.00           O  
ATOM   2134  H   GLN A 200      33.620  38.310  49.670  1.00  0.00           H  
ATOM   2135 1HE2 GLN A 200      36.230  37.480  45.670  1.00  0.00           H  
ATOM   2136 2HE2 GLN A 200      35.360  37.170  44.240  1.00  0.00           H  
ATOM   2137  N   GLU A 201      31.400  37.040  47.680  1.00  0.00           N  
ATOM   2138  CA  GLU A 201      30.490  36.030  47.060  1.00  0.00           C  
ATOM   2139  C   GLU A 201      29.180  35.780  47.770  1.00  0.00           C  
ATOM   2140  O   GLU A 201      28.280  35.130  47.300  1.00  0.00           O  
ATOM   2141  CB  GLU A 201      31.250  34.770  46.710  1.00  0.00           C  
ATOM   2142  CG  GLU A 201      30.740  33.800  45.630  1.00  0.00           C  
ATOM   2143  CD  GLU A 201      31.090  34.200  44.230  1.00  0.00           C  
ATOM   2144  OE1 GLU A 201      30.580  35.240  43.770  1.00  0.00           O  
ATOM   2145  OE2 GLU A 201      31.970  33.610  43.620  1.00  0.00           O1-
ATOM   2146  H   GLU A 201      32.160  36.660  48.220  1.00  0.00           H  
ATOM   2147  N   SER A 202      28.990  36.430  48.900  1.00  0.00           N  
ATOM   2148  CA  SER A 202      27.770  36.420  49.700  1.00  0.00           C  
ATOM   2149  C   SER A 202      26.950  37.680  49.940  1.00  0.00           C  
ATOM   2150  O   SER A 202      25.710  37.700  49.930  1.00  0.00           O  
ATOM   2151  CB  SER A 202      28.040  35.700  51.020  1.00  0.00           C  
ATOM   2152  OG  SER A 202      28.880  36.430  51.880  1.00  0.00           O  
ATOM   2153  H   SER A 202      29.720  37.000  49.280  1.00  0.00           H  
ATOM   2154  HG  SER A 202      29.860  36.270  51.770  1.00  0.00           H  
ATOM   2155  N   ILE A 203      27.720  38.750  50.020  1.00  0.00           N  
ATOM   2156  CA  ILE A 203      27.220  40.130  49.900  1.00  0.00           C  
ATOM   2157  C   ILE A 203      26.570  40.340  48.500  1.00  0.00           C  
ATOM   2158  O   ILE A 203      27.140  40.120  47.440  1.00  0.00           O  
ATOM   2159  CB  ILE A 203      28.340  41.180  50.080  1.00  0.00           C  
ATOM   2160  CG1 ILE A 203      28.980  41.090  51.460  1.00  0.00           C  
ATOM   2161  CG2 ILE A 203      27.800  42.580  49.930  1.00  0.00           C  
ATOM   2162  CD  ILE A 203      30.260  41.950  51.650  1.00  0.00           C  
ATOM   2163  H   ILE A 203      28.700  38.620  50.150  1.00  0.00           H  
ATOM   2164  N   MET A 204      25.330  40.780  48.570  1.00  0.00           N  
ATOM   2165  CA  MET A 204      24.550  41.280  47.380  1.00  0.00           C  
ATOM   2166  C   MET A 204      24.480  42.780  47.530  1.00  0.00           C  
ATOM   2167  O   MET A 204      24.710  43.340  48.630  1.00  0.00           O  
ATOM   2168  CB  MET A 204      23.120  40.760  47.320  1.00  0.00           C  
ATOM   2169  CG  MET A 204      23.100  39.310  46.800  1.00  0.00           C  
ATOM   2170  SD  MET A 204      24.080  39.060  45.220  1.00  0.00           S  
ATOM   2171  CE  MET A 204      23.630  37.380  44.830  1.00  0.00           C  
ATOM   2172  H   MET A 204      24.720  40.630  49.340  1.00  0.00           H  
ATOM   2173  N   ASP A 205      24.130  43.410  46.450  1.00  0.00           N  
ATOM   2174  CA  ASP A 205      24.010  44.880  46.380  1.00  0.00           C  
ATOM   2175  C   ASP A 205      25.340  45.630  46.510  1.00  0.00           C  
ATOM   2176  O   ASP A 205      25.510  46.570  47.250  1.00  0.00           O  
ATOM   2177  CB  ASP A 205      22.870  45.410  47.280  1.00  0.00           C  
ATOM   2178  CG  ASP A 205      21.410  45.080  46.960  1.00  0.00           C  
ATOM   2179  OD1 ASP A 205      21.040  43.920  46.800  1.00  0.00           O  
ATOM   2180  OD2 ASP A 205      20.550  45.980  46.930  1.00  0.00           O1-
ATOM   2181  H   ASP A 205      24.070  42.820  45.640  1.00  0.00           H  
ATOM   2182  N   ALA A 206      26.120  45.430  45.450  1.00  0.00           N  
ATOM   2183  CA  ALA A 206      27.550  45.810  45.360  1.00  0.00           C  
ATOM   2184  C   ALA A 206      28.070  46.130  43.930  1.00  0.00           C  
ATOM   2185  O   ALA A 206      27.650  45.470  42.970  1.00  0.00           O  
ATOM   2186  CB  ALA A 206      28.460  44.860  46.120  1.00  0.00           C  
ATOM   2187  H   ALA A 206      25.780  44.970  44.630  1.00  0.00           H  
ATOM   2188  N   GLY A 207      28.940  47.160  43.880  1.00  0.00           N  
ATOM   2189  CA  GLY A 207      29.920  47.370  42.820  1.00  0.00           C  
ATOM   2190  C   GLY A 207      31.150  46.380  42.600  1.00  0.00           C  
ATOM   2191  O   GLY A 207      31.250  45.580  43.500  1.00  0.00           O  
ATOM   2192  H   GLY A 207      29.150  47.770  44.650  1.00  0.00           H  
ATOM   2193  N   PRO A 208      32.160  46.800  41.800  1.00  0.00           N  
ATOM   2194  CA  PRO A 208      33.510  46.170  41.700  1.00  0.00           C  
ATOM   2195  C   PRO A 208      34.420  45.990  42.890  1.00  0.00           C  
ATOM   2196  O   PRO A 208      34.060  46.530  43.970  1.00  0.00           O  
ATOM   2197  CB  PRO A 208      34.220  46.840  40.570  1.00  0.00           C  
ATOM   2198  CG  PRO A 208      33.470  48.140  40.280  1.00  0.00           C  
ATOM   2199  CD  PRO A 208      32.000  47.810  40.690  1.00  0.00           C  
ATOM   2200  N   VAL A 209      35.190  44.880  42.860  1.00  0.00           N  
ATOM   2201  CA  VAL A 209      36.070  44.550  44.000  1.00  0.00           C  
ATOM   2202  C   VAL A 209      37.270  45.480  44.160  1.00  0.00           C  
ATOM   2203  O   VAL A 209      37.960  45.790  43.190  1.00  0.00           O  
ATOM   2204  CB  VAL A 209      36.330  43.050  44.180  1.00  0.00           C  
ATOM   2205  CG1 VAL A 209      36.940  42.800  45.650  1.00  0.00           C  
ATOM   2206  CG2 VAL A 209      35.080  42.230  43.970  1.00  0.00           C  
ATOM   2207  H   VAL A 209      35.290  44.290  42.070  1.00  0.00           H  
ATOM   2208  N   VAL A 210      37.390  46.070  45.350  1.00  0.00           N  
ATOM   2209  CA  VAL A 210      38.530  46.970  45.660  1.00  0.00           C  
ATOM   2210  C   VAL A 210      39.660  46.160  46.320  1.00  0.00           C  
ATOM   2211  O   VAL A 210      39.500  45.460  47.340  1.00  0.00           O  
ATOM   2212  CB  VAL A 210      38.120  48.110  46.610  1.00  0.00           C  
ATOM   2213  CG1 VAL A 210      39.090  49.210  46.800  1.00  0.00           C  
ATOM   2214  CG2 VAL A 210      36.840  48.800  46.180  1.00  0.00           C  
ATOM   2215  H   VAL A 210      36.940  45.660  46.150  1.00  0.00           H  
ATOM   2216  N   VAL A 211      40.850  46.370  45.750  1.00  0.00           N  
ATOM   2217  CA  VAL A 211      42.180  45.660  45.950  1.00  0.00           C  
ATOM   2218  C   VAL A 211      43.420  46.470  46.260  1.00  0.00           C  
ATOM   2219  O   VAL A 211      44.530  46.090  45.850  1.00  0.00           O  
ATOM   2220  CB  VAL A 211      42.460  44.540  44.940  1.00  0.00           C  
ATOM   2221  CG1 VAL A 211      41.490  43.420  45.110  1.00  0.00           C  
ATOM   2222  CG2 VAL A 211      42.580  44.980  43.450  1.00  0.00           C  
ATOM   2223  H   VAL A 211      40.850  47.170  45.150  1.00  0.00           H  
ATOM   2224  N   HIS A 212      43.260  47.600  47.030  1.00  0.00           N  
ATOM   2225  CA  HIS A 212      44.220  48.700  47.020  1.00  0.00           C  
ATOM   2226  C   HIS A 212      45.640  48.350  47.540  1.00  0.00           C  
ATOM   2227  O   HIS A 212      45.820  47.530  48.480  1.00  0.00           O  
ATOM   2228  CB  HIS A 212      43.420  49.840  47.660  1.00  0.00           C  
ATOM   2229  CG  HIS A 212      43.850  50.460  48.960  1.00  0.00           C  
ATOM   2230  CD2 HIS A 212      43.020  50.570  49.920  1.00  0.00           C  
ATOM   2231  ND1 HIS A 212      44.920  51.290  49.140  1.00  0.00           N  
ATOM   2232  CE1 HIS A 212      44.670  51.860  50.320  1.00  0.00           C  
ATOM   2233  NE2 HIS A 212      43.490  51.470  50.750  1.00  0.00           N  
ATOM   2234  H   HIS A 212      42.550  47.640  47.740  1.00  0.00           H  
ATOM   2235  HD2 HIS A 212      42.010  50.160  50.020  1.00  0.00           H  
ATOM   2236  HE1 HIS A 212      45.200  52.680  50.800  1.00  0.00           H  
ATOM   2237  HE2 HIS A 212      43.060  51.670  51.630  1.00  0.00           H  
ATOM   2238  N   SER A 213      46.620  48.950  46.820  1.00  0.00           N  
ATOM   2239  CA  SER A 213      48.080  48.720  47.100  1.00  0.00           C  
ATOM   2240  C   SER A 213      49.020  49.890  46.880  1.00  0.00           C  
ATOM   2241  O   SER A 213      48.580  50.740  46.130  1.00  0.00           O  
ATOM   2242  CB  SER A 213      48.690  47.430  46.510  1.00  0.00           C  
ATOM   2243  OG  SER A 213      49.040  47.830  45.100  1.00  0.00           O  
ATOM   2244  H   SER A 213      46.460  49.610  46.090  1.00  0.00           H  
ATOM   2245  HG  SER A 213      50.040  47.780  45.120  1.00  0.00           H  
ATOM   2246  N   SER A 214      50.330  49.780  47.100  1.00  0.00           N  
ATOM   2247  CA  SER A 214      51.250  50.950  47.190  1.00  0.00           C  
ATOM   2248  C   SER A 214      51.450  51.730  45.890  1.00  0.00           C  
ATOM   2249  O   SER A 214      51.630  52.950  45.860  1.00  0.00           O  
ATOM   2250  CB  SER A 214      52.610  50.670  47.830  1.00  0.00           C  
ATOM   2251  OG  SER A 214      53.090  49.320  47.770  1.00  0.00           O  
ATOM   2252  H   SER A 214      50.820  48.930  46.920  1.00  0.00           H  
ATOM   2253  HG  SER A 214      52.990  48.890  46.870  1.00  0.00           H  
ATOM   2254  N   ALA A 215      51.460  51.010  44.720  1.00  0.00           N  
ATOM   2255  CA  ALA A 215      51.170  51.860  43.530  1.00  0.00           C  
ATOM   2256  C   ALA A 215      49.990  51.360  42.600  1.00  0.00           C  
ATOM   2257  O   ALA A 215      49.590  51.960  41.610  1.00  0.00           O  
ATOM   2258  CB  ALA A 215      52.330  51.910  42.550  1.00  0.00           C  
ATOM   2259  H   ALA A 215      51.880  50.110  44.650  1.00  0.00           H  
ATOM   2260  N   GLY A 216      49.220  50.390  43.140  1.00  0.00           N  
ATOM   2261  CA  GLY A 216      48.120  49.780  42.420  1.00  0.00           C  
ATOM   2262  C   GLY A 216      48.700  49.010  41.190  1.00  0.00           C  
ATOM   2263  O   GLY A 216      47.980  49.000  40.180  1.00  0.00           O  
ATOM   2264  H   GLY A 216      49.350  50.040  44.070  1.00  0.00           H  
ATOM   2265  N   ILE A 217      49.890  48.390  41.260  1.00  0.00           N  
ATOM   2266  CA  ILE A 217      50.450  47.680  40.130  1.00  0.00           C  
ATOM   2267  C   ILE A 217      51.110  46.320  40.340  1.00  0.00           C  
ATOM   2268  O   ILE A 217      50.690  45.310  39.850  1.00  0.00           O  
ATOM   2269  CB  ILE A 217      51.440  48.590  39.350  1.00  0.00           C  
ATOM   2270  CG1 ILE A 217      52.470  49.250  40.240  1.00  0.00           C  
ATOM   2271  CG2 ILE A 217      50.680  49.640  38.550  1.00  0.00           C  
ATOM   2272  CD  ILE A 217      53.470  50.090  39.420  1.00  0.00           C  
ATOM   2273  H   ILE A 217      50.430  48.250  42.090  1.00  0.00           H  
ATOM   2274  N   GLY A 218      51.720  46.160  41.540  1.00  0.00           N  
ATOM   2275  CA  GLY A 218      52.480  44.940  41.900  1.00  0.00           C  
ATOM   2276  C   GLY A 218      51.640  43.930  42.720  1.00  0.00           C  
ATOM   2277  O   GLY A 218      51.030  43.030  42.200  1.00  0.00           O  
ATOM   2278  H   GLY A 218      51.500  46.750  42.320  1.00  0.00           H  
ATOM   2279  N   ARG A 219      51.360  44.420  43.980  1.00  0.00           N  
ATOM   2280  CA  ARG A 219      50.500  43.660  44.880  1.00  0.00           C  
ATOM   2281  C   ARG A 219      49.080  43.620  44.370  1.00  0.00           C  
ATOM   2282  O   ARG A 219      48.450  42.560  44.300  1.00  0.00           O  
ATOM   2283  CB  ARG A 219      50.620  44.460  46.160  1.00  0.00           C  
ATOM   2284  CG  ARG A 219      51.770  43.850  46.950  1.00  0.00           C  
ATOM   2285  CD  ARG A 219      51.720  44.380  48.360  1.00  0.00           C  
ATOM   2286  NE  ARG A 219      52.370  45.660  48.370  1.00  0.00           N  
ATOM   2287  CZ  ARG A 219      52.680  46.180  49.610  1.00  0.00           C  
ATOM   2288  NH1 ARG A 219      52.520  45.500  50.760  1.00  0.00           N1+
ATOM   2289  NH2 ARG A 219      53.340  47.310  49.670  1.00  0.00           N  
ATOM   2290  H   ARG A 219      51.850  45.210  44.350  1.00  0.00           H  
ATOM   2291  HE  ARG A 219      52.510  46.200  47.540  1.00  0.00           H  
ATOM   2292 1HH1 ARG A 219      52.130  44.590  50.740  1.00  0.00           H  
ATOM   2293 2HH1 ARG A 219      53.140  45.770  51.500  1.00  0.00           H  
ATOM   2294 1HH2 ARG A 219      53.610  47.900  48.910  1.00  0.00           H  
ATOM   2295 2HH2 ARG A 219      53.790  47.450  50.550  1.00  0.00           H  
ATOM   2296  N   THR A 220      48.610  44.690  43.720  1.00  0.00           N  
ATOM   2297  CA  THR A 220      47.310  44.690  43.080  1.00  0.00           C  
ATOM   2298  C   THR A 220      47.220  43.770  41.870  1.00  0.00           C  
ATOM   2299  O   THR A 220      46.360  42.900  41.830  1.00  0.00           O  
ATOM   2300  CB  THR A 220      46.950  46.120  42.680  1.00  0.00           C  
ATOM   2301  CG2 THR A 220      45.560  46.140  42.070  1.00  0.00           C  
ATOM   2302  OG1 THR A 220      46.940  47.020  43.810  1.00  0.00           O  
ATOM   2303  H   THR A 220      49.000  45.590  43.940  1.00  0.00           H  
ATOM   2304  HG1 THR A 220      47.870  47.360  43.960  1.00  0.00           H  
ATOM   2305  N   GLY A 221      48.270  43.910  41.060  1.00  0.00           N  
ATOM   2306  CA  GLY A 221      48.440  42.960  39.930  1.00  0.00           C  
ATOM   2307  C   GLY A 221      48.390  41.430  40.120  1.00  0.00           C  
ATOM   2308  O   GLY A 221      47.690  40.650  39.490  1.00  0.00           O  
ATOM   2309  H   GLY A 221      49.010  44.550  41.260  1.00  0.00           H  
ATOM   2310  N   THR A 222      49.160  41.080  41.190  1.00  0.00           N  
ATOM   2311  CA  THR A 222      49.340  39.650  41.570  1.00  0.00           C  
ATOM   2312  C   THR A 222      48.100  39.080  42.220  1.00  0.00           C  
ATOM   2313  O   THR A 222      47.560  38.140  41.630  1.00  0.00           O  
ATOM   2314  CB  THR A 222      50.530  39.290  42.440  1.00  0.00           C  
ATOM   2315  CG2 THR A 222      51.770  39.720  41.740  1.00  0.00           C  
ATOM   2316  OG1 THR A 222      50.440  40.020  43.680  1.00  0.00           O  
ATOM   2317  H   THR A 222      49.520  41.770  41.830  1.00  0.00           H  
ATOM   2318  HG1 THR A 222      50.060  39.540  44.470  1.00  0.00           H  
ATOM   2319  N   PHE A 223      47.490  39.980  43.050  1.00  0.00           N  
ATOM   2320  CA  PHE A 223      46.200  39.630  43.750  1.00  0.00           C  
ATOM   2321  C   PHE A 223      45.040  39.470  42.750  1.00  0.00           C  
ATOM   2322  O   PHE A 223      44.410  38.460  42.780  1.00  0.00           O  
ATOM   2323  CB  PHE A 223      45.820  40.570  44.850  1.00  0.00           C  
ATOM   2324  CG  PHE A 223      44.960  40.010  45.970  1.00  0.00           C  
ATOM   2325  CD1 PHE A 223      45.570  39.230  46.900  1.00  0.00           C  
ATOM   2326  CD2 PHE A 223      43.630  40.400  46.210  1.00  0.00           C  
ATOM   2327  CE1 PHE A 223      45.010  38.820  48.070  1.00  0.00           C  
ATOM   2328  CE2 PHE A 223      43.020  39.930  47.370  1.00  0.00           C  
ATOM   2329  CZ  PHE A 223      43.700  39.180  48.310  1.00  0.00           C  
ATOM   2330  H   PHE A 223      47.930  40.860  43.230  1.00  0.00           H  
ATOM   2331  HD1 PHE A 223      46.620  38.950  46.810  1.00  0.00           H  
ATOM   2332  HD2 PHE A 223      43.180  40.760  45.280  1.00  0.00           H  
ATOM   2333  HE1 PHE A 223      45.510  38.050  48.670  1.00  0.00           H  
ATOM   2334  HE2 PHE A 223      42.020  40.300  47.630  1.00  0.00           H  
ATOM   2335  HZ  PHE A 223      43.260  38.880  49.260  1.00  0.00           H  
ATOM   2336  N   ILE A 224      44.980  40.390  41.760  1.00  0.00           N  
ATOM   2337  CA  ILE A 224      44.010  40.400  40.650  1.00  0.00           C  
ATOM   2338  C   ILE A 224      44.150  39.120  39.770  1.00  0.00           C  
ATOM   2339  O   ILE A 224      43.210  38.280  39.780  1.00  0.00           O  
ATOM   2340  CB  ILE A 224      43.930  41.760  39.910  1.00  0.00           C  
ATOM   2341  CG1 ILE A 224      43.050  42.770  40.730  1.00  0.00           C  
ATOM   2342  CG2 ILE A 224      43.510  41.530  38.440  1.00  0.00           C  
ATOM   2343  CD  ILE A 224      42.980  44.130  39.970  1.00  0.00           C  
ATOM   2344  H   ILE A 224      45.570  41.200  41.720  1.00  0.00           H  
ATOM   2345  N   VAL A 225      45.310  38.710  39.350  1.00  0.00           N  
ATOM   2346  CA  VAL A 225      45.540  37.450  38.580  1.00  0.00           C  
ATOM   2347  C   VAL A 225      45.140  36.170  39.380  1.00  0.00           C  
ATOM   2348  O   VAL A 225      44.270  35.450  38.920  1.00  0.00           O  
ATOM   2349  CB  VAL A 225      47.000  37.380  38.100  1.00  0.00           C  
ATOM   2350  CG1 VAL A 225      47.400  36.080  37.460  1.00  0.00           C  
ATOM   2351  CG2 VAL A 225      47.090  38.450  36.980  1.00  0.00           C  
ATOM   2352  H   VAL A 225      46.160  39.220  39.490  1.00  0.00           H  
ATOM   2353  N   ILE A 226      45.610  36.120  40.650  1.00  0.00           N  
ATOM   2354  CA  ILE A 226      45.300  34.950  41.510  1.00  0.00           C  
ATOM   2355  C   ILE A 226      43.770  34.890  41.720  1.00  0.00           C  
ATOM   2356  O   ILE A 226      43.240  33.810  41.540  1.00  0.00           O  
ATOM   2357  CB  ILE A 226      46.110  34.810  42.840  1.00  0.00           C  
ATOM   2358  CG1 ILE A 226      47.650  34.850  42.710  1.00  0.00           C  
ATOM   2359  CG2 ILE A 226      45.710  33.510  43.520  1.00  0.00           C  
ATOM   2360  CD  ILE A 226      48.240  35.440  44.010  1.00  0.00           C  
ATOM   2361  H   ILE A 226      46.310  36.700  41.060  1.00  0.00           H  
ATOM   2362  N   ASP A 227      42.950  35.980  41.780  1.00  0.00           N  
ATOM   2363  CA  ASP A 227      41.430  35.920  41.970  1.00  0.00           C  
ATOM   2364  C   ASP A 227      40.720  35.550  40.630  1.00  0.00           C  
ATOM   2365  O   ASP A 227      39.810  34.740  40.560  1.00  0.00           O  
ATOM   2366  CB  ASP A 227      40.650  37.080  42.530  1.00  0.00           C  
ATOM   2367  CG  ASP A 227      39.310  36.750  43.160  1.00  0.00           C  
ATOM   2368  OD1 ASP A 227      38.970  35.650  43.660  1.00  0.00           O  
ATOM   2369  OD2 ASP A 227      38.500  37.720  43.130  1.00  0.00           O1-
ATOM   2370  H   ASP A 227      43.390  36.880  41.890  1.00  0.00           H  
ATOM   2371  N   ILE A 228      41.410  35.950  39.530  1.00  0.00           N  
ATOM   2372  CA  ILE A 228      40.810  35.610  38.240  1.00  0.00           C  
ATOM   2373  C   ILE A 228      41.240  34.130  37.990  1.00  0.00           C  
ATOM   2374  O   ILE A 228      40.330  33.290  37.930  1.00  0.00           O  
ATOM   2375  CB  ILE A 228      41.370  36.380  37.030  1.00  0.00           C  
ATOM   2376  CG1 ILE A 228      41.330  37.850  37.250  1.00  0.00           C  
ATOM   2377  CG2 ILE A 228      40.360  36.110  35.870  1.00  0.00           C  
ATOM   2378  CD  ILE A 228      42.180  38.640  36.230  1.00  0.00           C  
ATOM   2379  H   ILE A 228      42.240  36.500  39.530  1.00  0.00           H  
ATOM   2380  N   LEU A 229      42.500  33.710  38.180  1.00  0.00           N  
ATOM   2381  CA  LEU A 229      42.830  32.290  37.960  1.00  0.00           C  
ATOM   2382  C   LEU A 229      42.110  31.370  38.900  1.00  0.00           C  
ATOM   2383  O   LEU A 229      41.300  30.460  38.530  1.00  0.00           O  
ATOM   2384  CB  LEU A 229      44.330  32.130  37.980  1.00  0.00           C  
ATOM   2385  CG  LEU A 229      45.120  32.520  36.680  1.00  0.00           C  
ATOM   2386  CD1 LEU A 229      46.630  32.520  36.770  1.00  0.00           C  
ATOM   2387  CD2 LEU A 229      44.520  31.960  35.410  1.00  0.00           C  
ATOM   2388  H   LEU A 229      43.190  34.290  38.600  1.00  0.00           H  
ATOM   2389  N   ILE A 230      42.170  31.600  40.220  1.00  0.00           N  
ATOM   2390  CA  ILE A 230      41.380  30.810  41.180  1.00  0.00           C  
ATOM   2391  C   ILE A 230      39.860  30.740  40.960  1.00  0.00           C  
ATOM   2392  O   ILE A 230      39.240  29.670  41.070  1.00  0.00           O  
ATOM   2393  CB  ILE A 230      41.730  31.190  42.630  1.00  0.00           C  
ATOM   2394  CG1 ILE A 230      41.580  29.880  43.460  1.00  0.00           C  
ATOM   2395  CG2 ILE A 230      41.010  32.370  43.290  1.00  0.00           C  
ATOM   2396  CD  ILE A 230      42.250  29.980  44.820  1.00  0.00           C  
ATOM   2397  H   ILE A 230      42.610  32.410  40.610  1.00  0.00           H  
ATOM   2398  N   ASP A 231      39.310  31.770  40.340  1.00  0.00           N  
ATOM   2399  CA  ASP A 231      37.820  31.820  40.100  1.00  0.00           C  
ATOM   2400  C   ASP A 231      37.360  30.870  39.020  1.00  0.00           C  
ATOM   2401  O   ASP A 231      36.420  30.160  39.210  1.00  0.00           O  
ATOM   2402  CB  ASP A 231      37.280  33.230  39.720  1.00  0.00           C  
ATOM   2403  CG  ASP A 231      35.810  33.420  40.130  1.00  0.00           C  
ATOM   2404  OD1 ASP A 231      34.960  33.040  39.310  1.00  0.00           O  
ATOM   2405  OD2 ASP A 231      35.720  33.810  41.290  1.00  0.00           O1-
ATOM   2406  H   ASP A 231      39.840  32.540  40.010  1.00  0.00           H  
ATOM   2407  N   ILE A 232      38.100  30.820  37.890  1.00  0.00           N  
ATOM   2408  CA  ILE A 232      37.780  30.010  36.730  1.00  0.00           C  
ATOM   2409  C   ILE A 232      37.920  28.490  37.040  1.00  0.00           C  
ATOM   2410  O   ILE A 232      36.950  27.780  36.890  1.00  0.00           O  
ATOM   2411  CB  ILE A 232      38.690  30.430  35.580  1.00  0.00           C  
ATOM   2412  CG1 ILE A 232      38.710  31.960  35.380  1.00  0.00           C  
ATOM   2413  CG2 ILE A 232      38.530  29.590  34.320  1.00  0.00           C  
ATOM   2414  CD  ILE A 232      39.830  32.400  34.490  1.00  0.00           C  
ATOM   2415  H   ILE A 232      38.840  31.480  37.760  1.00  0.00           H  
ATOM   2416  N   ILE A 233      38.910  28.200  37.880  1.00  0.00           N  
ATOM   2417  CA  ILE A 233      39.160  26.830  38.330  1.00  0.00           C  
ATOM   2418  C   ILE A 233      38.040  26.310  39.320  1.00  0.00           C  
ATOM   2419  O   ILE A 233      37.440  25.250  39.160  1.00  0.00           O  
ATOM   2420  CB  ILE A 233      40.530  26.740  38.950  1.00  0.00           C  
ATOM   2421  CG1 ILE A 233      41.690  26.910  37.950  1.00  0.00           C  
ATOM   2422  CG2 ILE A 233      40.840  25.470  39.830  1.00  0.00           C  
ATOM   2423  CD  ILE A 233      43.150  26.620  38.230  1.00  0.00           C  
ATOM   2424  H   ILE A 233      39.600  28.850  38.180  1.00  0.00           H  
ATOM   2425  N   ARG A 234      37.560  27.160  40.250  1.00  0.00           N  
ATOM   2426  CA  ARG A 234      36.330  26.870  41.110  1.00  0.00           C  
ATOM   2427  C   ARG A 234      35.030  26.620  40.290  1.00  0.00           C  
ATOM   2428  O   ARG A 234      34.280  25.700  40.530  1.00  0.00           O  
ATOM   2429  CB  ARG A 234      36.030  28.020  42.150  1.00  0.00           C  
ATOM   2430  CG  ARG A 234      37.110  28.330  43.220  1.00  0.00           C  
ATOM   2431  CD  ARG A 234      36.730  29.350  44.230  1.00  0.00           C  
ATOM   2432  NE  ARG A 234      36.820  30.670  43.590  1.00  0.00           N  
ATOM   2433  CZ  ARG A 234      37.580  31.670  44.040  1.00  0.00           C  
ATOM   2434  NH1 ARG A 234      38.310  31.480  45.150  1.00  0.00           N1+
ATOM   2435  NH2 ARG A 234      37.520  32.870  43.530  1.00  0.00           N  
ATOM   2436  H   ARG A 234      38.100  27.960  40.530  1.00  0.00           H  
ATOM   2437  HE  ARG A 234      36.070  30.890  42.960  1.00  0.00           H  
ATOM   2438 1HH1 ARG A 234      38.410  30.620  45.660  1.00  0.00           H  
ATOM   2439 2HH1 ARG A 234      38.590  32.330  45.600  1.00  0.00           H  
ATOM   2440 1HH2 ARG A 234      36.980  33.190  42.760  1.00  0.00           H  
ATOM   2441 2HH2 ARG A 234      38.030  33.590  44.020  1.00  0.00           H  
ATOM   2442  N   GLU A 235      34.830  27.460  39.280  1.00  0.00           N  
ATOM   2443  CA  GLU A 235      33.700  27.380  38.360  1.00  0.00           C  
ATOM   2444  C   GLU A 235      33.760  26.340  37.280  1.00  0.00           C  
ATOM   2445  O   GLU A 235      32.780  25.610  37.090  1.00  0.00           O  
ATOM   2446  CB  GLU A 235      33.560  28.790  37.740  1.00  0.00           C  
ATOM   2447  CG  GLU A 235      32.360  29.010  36.850  1.00  0.00           C  
ATOM   2448  CD  GLU A 235      32.190  30.410  36.250  1.00  0.00           C  
ATOM   2449  OE1 GLU A 235      31.360  31.240  36.690  1.00  0.00           O  
ATOM   2450  OE2 GLU A 235      33.110  30.850  35.520  1.00  0.00           O1-
ATOM   2451  H   GLU A 235      35.310  28.330  39.380  1.00  0.00           H  
ATOM   2452  N   LYS A 236      34.920  25.950  36.730  1.00  0.00           N  
ATOM   2453  CA  LYS A 236      35.010  24.900  35.640  1.00  0.00           C  
ATOM   2454  C   LYS A 236      35.880  23.680  35.890  1.00  0.00           C  
ATOM   2455  O   LYS A 236      36.140  22.920  34.970  1.00  0.00           O  
ATOM   2456  CB  LYS A 236      35.430  25.520  34.290  1.00  0.00           C  
ATOM   2457  CG  LYS A 236      34.520  26.560  33.720  1.00  0.00           C  
ATOM   2458  CD  LYS A 236      35.240  27.380  32.700  1.00  0.00           C  
ATOM   2459  CE  LYS A 236      34.270  28.530  32.220  1.00  0.00           C  
ATOM   2460  NZ  LYS A 236      35.010  29.730  31.930  1.00  0.00           N1+
ATOM   2461  H   LYS A 236      35.710  26.530  36.890  1.00  0.00           H  
ATOM   2462  HZ1 LYS A 236      34.850  30.360  32.690  1.00  0.00           H  
ATOM   2463  HZ2 LYS A 236      35.960  29.490  32.120  1.00  0.00           H  
ATOM   2464  HZ3 LYS A 236      34.790  30.010  30.990  1.00  0.00           H  
ATOM   2465  N   GLY A 237      36.490  23.600  37.060  1.00  0.00           N  
ATOM   2466  CA  GLY A 237      37.590  22.710  37.470  1.00  0.00           C  
ATOM   2467  C   GLY A 237      38.960  23.010  36.860  1.00  0.00           C  
ATOM   2468  O   GLY A 237      39.020  23.720  35.900  1.00  0.00           O  
ATOM   2469  H   GLY A 237      36.150  24.120  37.840  1.00  0.00           H  
ATOM   2470  N   VAL A 238      39.850  22.230  37.380  1.00  0.00           N  
ATOM   2471  CA  VAL A 238      41.270  22.380  37.000  1.00  0.00           C  
ATOM   2472  C   VAL A 238      41.690  22.290  35.530  1.00  0.00           C  
ATOM   2473  O   VAL A 238      42.650  22.990  35.090  1.00  0.00           O  
ATOM   2474  CB  VAL A 238      42.200  21.460  37.780  1.00  0.00           C  
ATOM   2475  CG1 VAL A 238      42.030  21.710  39.300  1.00  0.00           C  
ATOM   2476  CG2 VAL A 238      41.880  19.980  37.530  1.00  0.00           C  
ATOM   2477  H   VAL A 238      39.570  21.540  38.050  1.00  0.00           H  
ATOM   2478  N   ASP A 239      40.910  21.500  34.740  1.00  0.00           N  
ATOM   2479  CA  ASP A 239      41.150  21.310  33.330  1.00  0.00           C  
ATOM   2480  C   ASP A 239      41.020  22.510  32.450  1.00  0.00           C  
ATOM   2481  O   ASP A 239      41.480  22.450  31.280  1.00  0.00           O  
ATOM   2482  CB  ASP A 239      40.290  20.130  32.890  1.00  0.00           C  
ATOM   2483  CG  ASP A 239      38.730  20.480  32.930  1.00  0.00           C  
ATOM   2484  OD1 ASP A 239      38.120  20.500  31.790  1.00  0.00           O  
ATOM   2485  OD2 ASP A 239      38.210  20.740  33.970  1.00  0.00           O1-
ATOM   2486  H   ASP A 239      40.000  21.170  35.000  1.00  0.00           H  
ATOM   2487  N   CYS A 240      40.270  23.560  32.880  1.00  0.00           N  
ATOM   2488  CA  CYS A 240      40.200  24.790  32.090  1.00  0.00           C  
ATOM   2489  C   CYS A 240      41.600  25.360  31.700  1.00  0.00           C  
ATOM   2490  O   CYS A 240      42.470  25.450  32.630  1.00  0.00           O  
ATOM   2491  CB  CYS A 240      39.380  25.870  32.800  1.00  0.00           C  
ATOM   2492  SG  CYS A 240      39.680  26.430  34.520  1.00  0.00           S  
ATOM   2493  H   CYS A 240      39.600  23.430  33.600  1.00  0.00           H  
ATOM   2494  HG  CYS A 240      38.970  25.490  35.120  1.00  0.00           H  
ATOM   2495  N   ASP A 241      41.620  25.990  30.530  1.00  0.00           N  
ATOM   2496  CA  ASP A 241      42.860  26.370  29.770  1.00  0.00           C  
ATOM   2497  C   ASP A 241      43.470  27.620  30.350  1.00  0.00           C  
ATOM   2498  O   ASP A 241      43.250  28.780  29.980  1.00  0.00           O  
ATOM   2499  CB  ASP A 241      42.520  26.820  28.300  1.00  0.00           C  
ATOM   2500  CG  ASP A 241      42.190  25.740  27.370  1.00  0.00           C  
ATOM   2501  OD1 ASP A 241      42.760  24.670  27.560  1.00  0.00           O  
ATOM   2502  OD2 ASP A 241      41.450  25.960  26.350  1.00  0.00           O1-
ATOM   2503  H   ASP A 241      40.760  26.310  30.130  1.00  0.00           H  
ATOM   2504  N   ILE A 242      44.350  27.300  31.260  1.00  0.00           N  
ATOM   2505  CA  ILE A 242      45.210  28.330  31.980  1.00  0.00           C  
ATOM   2506  C   ILE A 242      46.330  28.800  31.110  1.00  0.00           C  
ATOM   2507  O   ILE A 242      46.920  28.060  30.290  1.00  0.00           O  
ATOM   2508  CB  ILE A 242      45.730  27.800  33.360  1.00  0.00           C  
ATOM   2509  CG1 ILE A 242      44.630  27.160  34.230  1.00  0.00           C  
ATOM   2510  CG2 ILE A 242      46.350  28.980  34.180  1.00  0.00           C  
ATOM   2511  CD  ILE A 242      43.510  28.150  34.690  1.00  0.00           C  
ATOM   2512  H   ILE A 242      44.270  26.430  31.750  1.00  0.00           H  
ATOM   2513  N   ASP A 243      46.260  30.120  30.880  1.00  0.00           N  
ATOM   2514  CA  ASP A 243      47.340  30.820  30.200  1.00  0.00           C  
ATOM   2515  C   ASP A 243      47.650  32.060  31.000  1.00  0.00           C  
ATOM   2516  O   ASP A 243      46.920  33.060  31.020  1.00  0.00           O  
ATOM   2517  CB  ASP A 243      46.910  31.170  28.810  1.00  0.00           C  
ATOM   2518  CG  ASP A 243      48.060  31.580  27.850  1.00  0.00           C  
ATOM   2519  OD1 ASP A 243      48.440  32.780  27.920  1.00  0.00           O  
ATOM   2520  OD2 ASP A 243      48.690  30.760  27.140  1.00  0.00           O1-
ATOM   2521  H   ASP A 243      45.470  30.690  31.060  1.00  0.00           H  
ATOM   2522  N   VAL A 244      48.800  32.050  31.660  1.00  0.00           N  
ATOM   2523  CA  VAL A 244      49.220  33.260  32.430  1.00  0.00           C  
ATOM   2524  C   VAL A 244      49.560  34.410  31.510  1.00  0.00           C  
ATOM   2525  O   VAL A 244      49.010  35.560  31.750  1.00  0.00           O  
ATOM   2526  CB  VAL A 244      50.050  32.960  33.690  1.00  0.00           C  
ATOM   2527  CG1 VAL A 244      50.250  34.180  34.550  1.00  0.00           C  
ATOM   2528  CG2 VAL A 244      49.360  31.920  34.590  1.00  0.00           C  
ATOM   2529  H   VAL A 244      49.420  31.270  31.700  1.00  0.00           H  
ATOM   2530  N   PRO A 245      50.250  34.270  30.390  1.00  0.00           N  
ATOM   2531  CA  PRO A 245      50.530  35.250  29.310  1.00  0.00           C  
ATOM   2532  C   PRO A 245      49.290  36.140  28.990  1.00  0.00           C  
ATOM   2533  O   PRO A 245      49.370  37.370  29.110  1.00  0.00           O  
ATOM   2534  CB  PRO A 245      51.040  34.410  28.120  1.00  0.00           C  
ATOM   2535  CG  PRO A 245      51.980  33.580  28.910  1.00  0.00           C  
ATOM   2536  CD  PRO A 245      51.000  33.060  30.030  1.00  0.00           C  
ATOM   2537  N   LYS A 246      48.180  35.530  28.630  1.00  0.00           N  
ATOM   2538  CA  LYS A 246      46.830  36.060  28.460  1.00  0.00           C  
ATOM   2539  C   LYS A 246      46.440  36.820  29.730  1.00  0.00           C  
ATOM   2540  O   LYS A 246      46.220  38.030  29.610  1.00  0.00           O  
ATOM   2541  CB  LYS A 246      45.900  34.890  28.090  1.00  0.00           C  
ATOM   2542  CG  LYS A 246      44.530  35.350  27.700  1.00  0.00           C  
ATOM   2543  CD  LYS A 246      43.680  34.200  27.200  1.00  0.00           C  
ATOM   2544  CE  LYS A 246      42.180  34.500  27.300  1.00  0.00           C  
ATOM   2545  NZ  LYS A 246      41.630  34.400  28.690  1.00  0.00           N1+
ATOM   2546  H   LYS A 246      48.300  34.580  28.340  1.00  0.00           H  
ATOM   2547  HZ1 LYS A 246      41.290  35.290  28.980  1.00  0.00           H  
ATOM   2548  HZ2 LYS A 246      40.820  33.820  28.700  1.00  0.00           H  
ATOM   2549  HZ3 LYS A 246      42.270  34.050  29.380  1.00  0.00           H  
ATOM   2550  N   THR A 247      46.310  36.190  30.820  1.00  0.00           N  
ATOM   2551  CA  THR A 247      45.920  36.800  32.120  1.00  0.00           C  
ATOM   2552  C   THR A 247      46.680  38.040  32.610  1.00  0.00           C  
ATOM   2553  O   THR A 247      46.040  39.060  33.010  1.00  0.00           O  
ATOM   2554  CB  THR A 247      45.880  35.770  33.280  1.00  0.00           C  
ATOM   2555  CG2 THR A 247      45.090  36.240  34.550  1.00  0.00           C  
ATOM   2556  OG1 THR A 247      45.150  34.690  32.830  1.00  0.00           O  
ATOM   2557  H   THR A 247      46.410  35.200  30.850  1.00  0.00           H  
ATOM   2558  HG1 THR A 247      45.660  33.830  32.740  1.00  0.00           H  
ATOM   2559  N   ILE A 248      47.960  38.060  32.360  1.00  0.00           N  
ATOM   2560  CA  ILE A 248      48.770  39.270  32.660  1.00  0.00           C  
ATOM   2561  C   ILE A 248      48.760  40.350  31.530  1.00  0.00           C  
ATOM   2562  O   ILE A 248      48.670  41.560  31.720  1.00  0.00           O  
ATOM   2563  CB  ILE A 248      50.190  38.990  33.260  1.00  0.00           C  
ATOM   2564  CG1 ILE A 248      50.060  38.170  34.600  1.00  0.00           C  
ATOM   2565  CG2 ILE A 248      50.990  40.300  33.400  1.00  0.00           C  
ATOM   2566  CD  ILE A 248      51.450  37.900  35.290  1.00  0.00           C  
ATOM   2567  H   ILE A 248      48.460  37.260  32.040  1.00  0.00           H  
ATOM   2568  N   GLN A 249      48.620  39.830  30.340  1.00  0.00           N  
ATOM   2569  CA  GLN A 249      48.360  40.740  29.130  1.00  0.00           C  
ATOM   2570  C   GLN A 249      47.030  41.470  29.280  1.00  0.00           C  
ATOM   2571  O   GLN A 249      47.020  42.720  29.310  1.00  0.00           O  
ATOM   2572  CB  GLN A 249      48.360  40.030  27.760  1.00  0.00           C  
ATOM   2573  CG  GLN A 249      48.090  40.890  26.510  1.00  0.00           C  
ATOM   2574  CD  GLN A 249      48.300  39.960  25.300  1.00  0.00           C  
ATOM   2575  NE2 GLN A 249      47.230  39.800  24.520  1.00  0.00           N  
ATOM   2576  OE1 GLN A 249      49.310  39.250  25.150  1.00  0.00           O  
ATOM   2577  H   GLN A 249      48.900  38.940  29.980  1.00  0.00           H  
ATOM   2578 1HE2 GLN A 249      46.370  40.270  24.660  1.00  0.00           H  
ATOM   2579 2HE2 GLN A 249      47.230  39.030  23.880  1.00  0.00           H  
ATOM   2580  N   MET A 250      45.990  40.690  29.570  1.00  0.00           N  
ATOM   2581  CA  MET A 250      44.600  41.170  29.790  1.00  0.00           C  
ATOM   2582  C   MET A 250      44.610  42.230  30.920  1.00  0.00           C  
ATOM   2583  O   MET A 250      43.860  43.220  30.900  1.00  0.00           O  
ATOM   2584  CB  MET A 250      43.650  39.970  30.060  1.00  0.00           C  
ATOM   2585  CG  MET A 250      42.190  40.380  29.980  1.00  0.00           C  
ATOM   2586  SD  MET A 250      41.540  40.710  28.340  1.00  0.00           S  
ATOM   2587  CE  MET A 250      39.990  41.480  28.760  1.00  0.00           C  
ATOM   2588  H   MET A 250      46.040  39.690  29.580  1.00  0.00           H  
ATOM   2589  N   VAL A 251      45.330  41.990  32.020  1.00  0.00           N  
ATOM   2590  CA  VAL A 251      45.550  43.070  33.060  1.00  0.00           C  
ATOM   2591  C   VAL A 251      46.480  44.280  32.680  1.00  0.00           C  
ATOM   2592  O   VAL A 251      46.110  45.380  33.130  1.00  0.00           O  
ATOM   2593  CB  VAL A 251      45.750  42.610  34.510  1.00  0.00           C  
ATOM   2594  CG1 VAL A 251      44.840  41.460  34.930  1.00  0.00           C  
ATOM   2595  CG2 VAL A 251      47.170  42.190  34.850  1.00  0.00           C  
ATOM   2596  H   VAL A 251      45.420  41.050  32.360  1.00  0.00           H  
ATOM   2597  N   ARG A 252      47.490  44.090  31.770  1.00  0.00           N  
ATOM   2598  CA  ARG A 252      48.370  45.210  31.460  1.00  0.00           C  
ATOM   2599  C   ARG A 252      47.850  46.150  30.460  1.00  0.00           C  
ATOM   2600  O   ARG A 252      48.170  47.360  30.510  1.00  0.00           O  
ATOM   2601  CB  ARG A 252      49.740  44.700  31.130  1.00  0.00           C  
ATOM   2602  CG  ARG A 252      50.520  44.540  32.450  1.00  0.00           C  
ATOM   2603  CD  ARG A 252      52.000  44.040  32.110  1.00  0.00           C  
ATOM   2604  NE  ARG A 252      52.950  43.980  33.210  1.00  0.00           N  
ATOM   2605  CZ  ARG A 252      54.180  44.580  33.200  1.00  0.00           C  
ATOM   2606  NH1 ARG A 252      54.560  45.450  32.300  1.00  0.00           N1+
ATOM   2607  NH2 ARG A 252      55.050  44.340  34.180  1.00  0.00           N  
ATOM   2608  H   ARG A 252      47.830  43.170  31.590  1.00  0.00           H  
ATOM   2609  HE  ARG A 252      52.630  43.650  34.100  1.00  0.00           H  
ATOM   2610 1HH1 ARG A 252      53.980  45.920  31.640  1.00  0.00           H  
ATOM   2611 2HH1 ARG A 252      55.510  45.750  32.380  1.00  0.00           H  
ATOM   2612 1HH2 ARG A 252      54.880  43.640  34.870  1.00  0.00           H  
ATOM   2613 2HH2 ARG A 252      56.020  44.520  34.010  1.00  0.00           H  
ATOM   2614  N   SER A 253      46.940  45.670  29.610  1.00  0.00           N  
ATOM   2615  CA  SER A 253      46.200  46.490  28.600  1.00  0.00           C  
ATOM   2616  C   SER A 253      45.130  47.500  29.140  1.00  0.00           C  
ATOM   2617  O   SER A 253      44.730  48.400  28.380  1.00  0.00           O  
ATOM   2618  CB  SER A 253      45.420  45.550  27.690  1.00  0.00           C  
ATOM   2619  OG  SER A 253      44.570  44.690  28.500  1.00  0.00           O  
ATOM   2620  H   SER A 253      46.840  44.680  29.590  1.00  0.00           H  
ATOM   2621  HG  SER A 253      44.330  43.870  27.990  1.00  0.00           H  
ATOM   2622  N   GLN A 254      44.900  47.410  30.490  1.00  0.00           N  
ATOM   2623  CA  GLN A 254      44.050  48.180  31.380  1.00  0.00           C  
ATOM   2624  C   GLN A 254      44.800  48.940  32.400  1.00  0.00           C  
ATOM   2625  O   GLN A 254      44.590  50.110  32.560  1.00  0.00           O  
ATOM   2626  CB  GLN A 254      42.980  47.290  32.020  1.00  0.00           C  
ATOM   2627  CG  GLN A 254      42.040  46.680  30.920  1.00  0.00           C  
ATOM   2628  CD  GLN A 254      41.120  45.640  31.370  1.00  0.00           C  
ATOM   2629  NE2 GLN A 254      41.440  44.400  31.430  1.00  0.00           N  
ATOM   2630  OE1 GLN A 254      39.990  45.940  31.640  1.00  0.00           O  
ATOM   2631  H   GLN A 254      45.360  46.630  30.920  1.00  0.00           H  
ATOM   2632 1HE2 GLN A 254      42.340  44.130  31.070  1.00  0.00           H  
ATOM   2633 2HE2 GLN A 254      40.750  43.790  31.790  1.00  0.00           H  
ATOM   2634  N   ARG A 255      45.790  48.370  33.020  1.00  0.00           N  
ATOM   2635  CA  ARG A 255      46.720  49.150  33.860  1.00  0.00           C  
ATOM   2636  C   ARG A 255      48.220  48.690  33.740  1.00  0.00           C  
ATOM   2637  O   ARG A 255      48.750  47.620  33.950  1.00  0.00           O  
ATOM   2638  CB  ARG A 255      46.290  49.160  35.290  1.00  0.00           C  
ATOM   2639  CG  ARG A 255      47.060  50.220  36.070  1.00  0.00           C  
ATOM   2640  CD  ARG A 255      46.280  50.630  37.340  1.00  0.00           C  
ATOM   2641  NE  ARG A 255      47.110  51.280  38.350  1.00  0.00           N  
ATOM   2642  CZ  ARG A 255      47.040  52.600  38.730  1.00  0.00           C  
ATOM   2643  NH1 ARG A 255      46.250  53.550  38.160  1.00  0.00           N1+
ATOM   2644  NH2 ARG A 255      47.990  53.120  39.530  1.00  0.00           N  
ATOM   2645  H   ARG A 255      46.000  47.390  33.060  1.00  0.00           H  
ATOM   2646  HE  ARG A 255      47.610  50.670  38.960  1.00  0.00           H  
ATOM   2647 1HH1 ARG A 255      45.630  53.330  37.400  1.00  0.00           H  
ATOM   2648 2HH1 ARG A 255      46.430  54.510  38.390  1.00  0.00           H  
ATOM   2649 1HH2 ARG A 255      48.760  52.600  39.900  1.00  0.00           H  
ATOM   2650 2HH2 ARG A 255      47.890  54.100  39.710  1.00  0.00           H  
ATOM   2651  N   SER A 256      48.950  49.730  33.390  1.00  0.00           N  
ATOM   2652  CA  SER A 256      50.420  49.640  33.210  1.00  0.00           C  
ATOM   2653  C   SER A 256      51.220  49.230  34.450  1.00  0.00           C  
ATOM   2654  O   SER A 256      50.910  49.540  35.620  1.00  0.00           O  
ATOM   2655  CB  SER A 256      51.120  50.840  32.600  1.00  0.00           C  
ATOM   2656  OG  SER A 256      51.020  52.110  33.310  1.00  0.00           O  
ATOM   2657  H   SER A 256      48.650  50.680  33.520  1.00  0.00           H  
ATOM   2658  HG  SER A 256      51.520  52.750  32.730  1.00  0.00           H  
ATOM   2659  N   GLY A 257      52.230  48.450  34.170  1.00  0.00           N  
ATOM   2660  CA  GLY A 257      53.090  47.660  35.060  1.00  0.00           C  
ATOM   2661  C   GLY A 257      52.450  46.700  36.100  1.00  0.00           C  
ATOM   2662  O   GLY A 257      52.950  46.570  37.200  1.00  0.00           O  
ATOM   2663  H   GLY A 257      52.590  48.400  33.240  1.00  0.00           H  
ATOM   2664  N   MET A 258      51.230  46.320  35.720  1.00  0.00           N  
ATOM   2665  CA  MET A 258      50.570  45.290  36.530  1.00  0.00           C  
ATOM   2666  C   MET A 258      51.320  43.940  36.450  1.00  0.00           C  
ATOM   2667  O   MET A 258      51.520  43.370  35.380  1.00  0.00           O  
ATOM   2668  CB  MET A 258      49.110  45.110  36.280  1.00  0.00           C  
ATOM   2669  CG  MET A 258      48.230  46.270  36.720  1.00  0.00           C  
ATOM   2670  SD  MET A 258      47.420  45.840  38.340  1.00  0.00           S  
ATOM   2671  CE  MET A 258      46.020  44.890  37.790  1.00  0.00           C  
ATOM   2672  H   MET A 258      50.730  46.710  34.950  1.00  0.00           H  
ATOM   2673  N   VAL A 259      51.630  43.540  37.650  1.00  0.00           N  
ATOM   2674  CA  VAL A 259      52.590  42.490  38.090  1.00  0.00           C  
ATOM   2675  C   VAL A 259      53.980  43.080  37.780  1.00  0.00           C  
ATOM   2676  O   VAL A 259      54.530  42.920  36.670  1.00  0.00           O  
ATOM   2677  CB  VAL A 259      52.240  41.100  37.390  1.00  0.00           C  
ATOM   2678  CG1 VAL A 259      53.270  39.990  37.610  1.00  0.00           C  
ATOM   2679  CG2 VAL A 259      50.890  40.620  37.840  1.00  0.00           C  
ATOM   2680  H   VAL A 259      51.380  44.140  38.410  1.00  0.00           H  
ATOM   2681  N   GLN A 260      54.640  43.420  38.900  1.00  0.00           N  
ATOM   2682  CA  GLN A 260      55.830  44.280  38.870  1.00  0.00           C  
ATOM   2683  C   GLN A 260      57.130  43.600  38.530  1.00  0.00           C  
ATOM   2684  O   GLN A 260      57.920  44.120  37.750  1.00  0.00           O  
ATOM   2685  CB  GLN A 260      55.900  45.170  40.080  1.00  0.00           C  
ATOM   2686  CG  GLN A 260      55.190  46.470  39.770  1.00  0.00           C  
ATOM   2687  CD  GLN A 260      56.040  47.410  38.880  1.00  0.00           C  
ATOM   2688  NE2 GLN A 260      55.580  47.770  37.660  1.00  0.00           N  
ATOM   2689  OE1 GLN A 260      57.010  47.970  39.420  1.00  0.00           O  
ATOM   2690  H   GLN A 260      54.560  42.970  39.790  1.00  0.00           H  
ATOM   2691 1HE2 GLN A 260      54.810  47.250  37.290  1.00  0.00           H  
ATOM   2692 2HE2 GLN A 260      55.940  48.680  37.420  1.00  0.00           H  
ATOM   2693  N   THR A 261      57.480  42.540  39.270  1.00  0.00           N  
ATOM   2694  CA  THR A 261      58.820  41.930  39.080  1.00  0.00           C  
ATOM   2695  C   THR A 261      58.870  40.470  38.580  1.00  0.00           C  
ATOM   2696  O   THR A 261      57.930  39.730  38.650  1.00  0.00           O  
ATOM   2697  CB  THR A 261      59.610  42.070  40.360  1.00  0.00           C  
ATOM   2698  CG2 THR A 261      59.610  43.460  40.990  1.00  0.00           C  
ATOM   2699  OG1 THR A 261      59.030  41.120  41.310  1.00  0.00           O  
ATOM   2700  H   THR A 261      56.860  42.070  39.890  1.00  0.00           H  
ATOM   2701  HG1 THR A 261      59.300  41.530  42.180  1.00  0.00           H  
ATOM   2702  N   GLU A 262      60.050  40.080  38.040  1.00  0.00           N  
ATOM   2703  CA  GLU A 262      60.340  38.650  37.720  1.00  0.00           C  
ATOM   2704  C   GLU A 262      60.100  37.730  38.920  1.00  0.00           C  
ATOM   2705  O   GLU A 262      59.400  36.810  38.610  1.00  0.00           O  
ATOM   2706  CB  GLU A 262      61.780  38.450  37.320  1.00  0.00           C  
ATOM   2707  CG  GLU A 262      62.410  39.640  36.530  1.00  0.00           C  
ATOM   2708  CD  GLU A 262      63.090  40.750  37.310  1.00  0.00           C  
ATOM   2709  OE1 GLU A 262      64.330  40.960  37.230  1.00  0.00           O  
ATOM   2710  OE2 GLU A 262      62.480  41.620  37.970  1.00  0.00           O1-
ATOM   2711  H   GLU A 262      60.770  40.760  38.050  1.00  0.00           H  
ATOM   2712  N   ALA A 263      60.410  38.030  40.210  1.00  0.00           N  
ATOM   2713  CA  ALA A 263      60.120  37.230  41.410  1.00  0.00           C  
ATOM   2714  C   ALA A 263      58.640  36.840  41.470  1.00  0.00           C  
ATOM   2715  O   ALA A 263      58.320  35.620  41.370  1.00  0.00           O  
ATOM   2716  CB  ALA A 263      60.560  38.040  42.660  1.00  0.00           C  
ATOM   2717  H   ALA A 263      61.070  38.760  40.360  1.00  0.00           H  
ATOM   2718  N   GLN A 264      57.840  37.860  41.400  1.00  0.00           N  
ATOM   2719  CA  GLN A 264      56.390  37.830  41.400  1.00  0.00           C  
ATOM   2720  C   GLN A 264      55.830  36.920  40.280  1.00  0.00           C  
ATOM   2721  O   GLN A 264      54.960  36.070  40.460  1.00  0.00           O  
ATOM   2722  CB  GLN A 264      55.790  39.180  41.230  1.00  0.00           C  
ATOM   2723  CG  GLN A 264      55.950  39.950  42.490  1.00  0.00           C  
ATOM   2724  CD  GLN A 264      55.410  41.390  42.340  1.00  0.00           C  
ATOM   2725  NE2 GLN A 264      55.040  41.950  43.450  1.00  0.00           N  
ATOM   2726  OE1 GLN A 264      55.500  41.930  41.280  1.00  0.00           O  
ATOM   2727  H   GLN A 264      58.280  38.740  41.540  1.00  0.00           H  
ATOM   2728 1HE2 GLN A 264      55.030  41.390  44.280  1.00  0.00           H  
ATOM   2729 2HE2 GLN A 264      55.030  42.950  43.530  1.00  0.00           H  
ATOM   2730  N   TYR A 265      56.450  37.110  39.120  1.00  0.00           N  
ATOM   2731  CA  TYR A 265      56.070  36.240  37.990  1.00  0.00           C  
ATOM   2732  C   TYR A 265      56.310  34.690  38.160  1.00  0.00           C  
ATOM   2733  O   TYR A 265      55.500  33.880  37.740  1.00  0.00           O  
ATOM   2734  CB  TYR A 265      56.760  36.730  36.730  1.00  0.00           C  
ATOM   2735  CG  TYR A 265      56.150  36.240  35.480  1.00  0.00           C  
ATOM   2736  CD1 TYR A 265      55.170  37.030  34.940  1.00  0.00           C  
ATOM   2737  CD2 TYR A 265      56.500  35.090  34.840  1.00  0.00           C  
ATOM   2738  CE1 TYR A 265      54.650  36.640  33.760  1.00  0.00           C  
ATOM   2739  CE2 TYR A 265      55.870  34.610  33.710  1.00  0.00           C  
ATOM   2740  CZ  TYR A 265      54.960  35.440  33.150  1.00  0.00           C  
ATOM   2741  OH  TYR A 265      54.220  34.910  32.200  1.00  0.00           O  
ATOM   2742  H   TYR A 265      57.140  37.810  38.980  1.00  0.00           H  
ATOM   2743  HD1 TYR A 265      54.920  38.000  35.370  1.00  0.00           H  
ATOM   2744  HD2 TYR A 265      57.420  34.620  35.190  1.00  0.00           H  
ATOM   2745  HE1 TYR A 265      53.850  37.220  33.290  1.00  0.00           H  
ATOM   2746  HE2 TYR A 265      56.340  33.890  33.040  1.00  0.00           H  
ATOM   2747  HH  TYR A 265      54.670  34.120  31.790  1.00  0.00           H  
ATOM   2748  N   ARG A 266      57.340  34.310  39.000  1.00  0.00           N  
ATOM   2749  CA  ARG A 266      57.530  32.890  39.420  1.00  0.00           C  
ATOM   2750  C   ARG A 266      56.450  32.520  40.440  1.00  0.00           C  
ATOM   2751  O   ARG A 266      55.840  31.460  40.290  1.00  0.00           O  
ATOM   2752  CB  ARG A 266      58.930  32.760  40.080  1.00  0.00           C  
ATOM   2753  CG  ARG A 266      60.070  33.300  39.150  1.00  0.00           C  
ATOM   2754  CD  ARG A 266      61.450  33.140  39.820  1.00  0.00           C  
ATOM   2755  NE  ARG A 266      61.560  33.740  41.150  1.00  0.00           N  
ATOM   2756  CZ  ARG A 266      62.630  34.540  41.500  1.00  0.00           C  
ATOM   2757  NH1 ARG A 266      63.610  34.790  40.640  1.00  0.00           N1+
ATOM   2758  NH2 ARG A 266      62.690  35.000  42.730  1.00  0.00           N  
ATOM   2759  H   ARG A 266      57.980  34.970  39.380  1.00  0.00           H  
ATOM   2760  HE  ARG A 266      60.750  33.740  41.730  1.00  0.00           H  
ATOM   2761 1HH1 ARG A 266      63.550  34.450  39.690  1.00  0.00           H  
ATOM   2762 2HH1 ARG A 266      64.340  35.450  40.810  1.00  0.00           H  
ATOM   2763 1HH2 ARG A 266      61.860  34.900  43.290  1.00  0.00           H  
ATOM   2764 2HH2 ARG A 266      63.550  35.240  43.170  1.00  0.00           H  
ATOM   2765  N   PHE A 267      56.360  33.350  41.400  1.00  0.00           N  
ATOM   2766  CA  PHE A 267      55.330  33.270  42.500  1.00  0.00           C  
ATOM   2767  C   PHE A 267      53.860  33.080  42.020  1.00  0.00           C  
ATOM   2768  O   PHE A 267      53.090  32.230  42.580  1.00  0.00           O  
ATOM   2769  CB  PHE A 267      55.380  34.550  43.260  1.00  0.00           C  
ATOM   2770  CG  PHE A 267      54.320  34.820  44.270  1.00  0.00           C  
ATOM   2771  CD1 PHE A 267      54.310  34.080  45.490  1.00  0.00           C  
ATOM   2772  CD2 PHE A 267      53.290  35.720  44.050  1.00  0.00           C  
ATOM   2773  CE1 PHE A 267      53.280  34.220  46.420  1.00  0.00           C  
ATOM   2774  CE2 PHE A 267      52.240  35.880  44.950  1.00  0.00           C  
ATOM   2775  CZ  PHE A 267      52.270  35.160  46.150  1.00  0.00           C  
ATOM   2776  H   PHE A 267      56.870  34.210  41.420  1.00  0.00           H  
ATOM   2777  HD1 PHE A 267      54.980  33.240  45.660  1.00  0.00           H  
ATOM   2778  HD2 PHE A 267      53.270  36.240  43.090  1.00  0.00           H  
ATOM   2779  HE1 PHE A 267      53.200  33.450  47.180  1.00  0.00           H  
ATOM   2780  HE2 PHE A 267      51.560  36.700  44.750  1.00  0.00           H  
ATOM   2781  HZ  PHE A 267      51.400  35.300  46.790  1.00  0.00           H  
ATOM   2782  N   ILE A 268      53.560  33.690  40.830  1.00  0.00           N  
ATOM   2783  CA  ILE A 268      52.250  33.390  40.190  1.00  0.00           C  
ATOM   2784  C   ILE A 268      52.040  31.900  39.780  1.00  0.00           C  
ATOM   2785  O   ILE A 268      51.020  31.350  40.180  1.00  0.00           O  
ATOM   2786  CB  ILE A 268      51.970  34.430  39.120  1.00  0.00           C  
ATOM   2787  CG1 ILE A 268      52.060  35.770  39.840  1.00  0.00           C  
ATOM   2788  CG2 ILE A 268      50.530  34.310  38.560  1.00  0.00           C  
ATOM   2789  CD  ILE A 268      52.160  36.990  38.880  1.00  0.00           C  
ATOM   2790  H   ILE A 268      54.010  34.500  40.460  1.00  0.00           H  
ATOM   2791  N   TYR A 269      53.030  31.380  39.040  1.00  0.00           N  
ATOM   2792  CA  TYR A 269      53.170  29.930  38.700  1.00  0.00           C  
ATOM   2793  C   TYR A 269      53.320  28.950  39.850  1.00  0.00           C  
ATOM   2794  O   TYR A 269      52.600  27.980  39.840  1.00  0.00           O  
ATOM   2795  CB  TYR A 269      54.150  29.660  37.610  1.00  0.00           C  
ATOM   2796  CG  TYR A 269      53.690  30.070  36.220  1.00  0.00           C  
ATOM   2797  CD1 TYR A 269      52.950  29.180  35.460  1.00  0.00           C  
ATOM   2798  CD2 TYR A 269      54.210  31.220  35.600  1.00  0.00           C  
ATOM   2799  CE1 TYR A 269      52.700  29.460  34.040  1.00  0.00           C  
ATOM   2800  CE2 TYR A 269      53.970  31.490  34.260  1.00  0.00           C  
ATOM   2801  CZ  TYR A 269      53.290  30.570  33.490  1.00  0.00           C  
ATOM   2802  OH  TYR A 269      53.340  30.580  32.200  1.00  0.00           O  
ATOM   2803  H   TYR A 269      53.630  32.080  38.640  1.00  0.00           H  
ATOM   2804  HD1 TYR A 269      52.780  28.260  36.030  1.00  0.00           H  
ATOM   2805  HD2 TYR A 269      54.790  31.900  36.220  1.00  0.00           H  
ATOM   2806  HE1 TYR A 269      52.210  28.730  33.400  1.00  0.00           H  
ATOM   2807  HE2 TYR A 269      54.240  32.470  33.880  1.00  0.00           H  
ATOM   2808  HH  TYR A 269      53.930  31.380  32.060  1.00  0.00           H  
ATOM   2809  N   MET A 270      54.080  29.290  40.930  1.00  0.00           N  
ATOM   2810  CA  MET A 270      54.020  28.540  42.210  1.00  0.00           C  
ATOM   2811  C   MET A 270      52.610  28.570  42.880  1.00  0.00           C  
ATOM   2812  O   MET A 270      52.040  27.460  43.020  1.00  0.00           O  
ATOM   2813  CB  MET A 270      55.180  29.010  43.100  1.00  0.00           C  
ATOM   2814  CG  MET A 270      56.400  28.080  43.130  1.00  0.00           C  
ATOM   2815  SD  MET A 270      57.310  28.180  44.770  1.00  0.00           S  
ATOM   2816  CE  MET A 270      58.820  27.220  44.560  1.00  0.00           C  
ATOM   2817  H   MET A 270      54.800  29.970  40.790  1.00  0.00           H  
ATOM   2818  N   ALA A 271      52.020  29.710  43.030  1.00  0.00           N  
ATOM   2819  CA  ALA A 271      50.650  29.880  43.540  1.00  0.00           C  
ATOM   2820  C   ALA A 271      49.530  29.030  42.840  1.00  0.00           C  
ATOM   2821  O   ALA A 271      48.800  28.300  43.500  1.00  0.00           O  
ATOM   2822  CB  ALA A 271      50.130  31.310  43.520  1.00  0.00           C  
ATOM   2823  H   ALA A 271      52.430  30.580  42.750  1.00  0.00           H  
ATOM   2824  N   VAL A 272      49.590  29.010  41.500  1.00  0.00           N  
ATOM   2825  CA  VAL A 272      48.740  28.140  40.700  1.00  0.00           C  
ATOM   2826  C   VAL A 272      48.960  26.620  40.760  1.00  0.00           C  
ATOM   2827  O   VAL A 272      48.010  25.800  40.920  1.00  0.00           O  
ATOM   2828  CB  VAL A 272      48.420  28.500  39.250  1.00  0.00           C  
ATOM   2829  CG1 VAL A 272      47.440  29.580  39.000  1.00  0.00           C  
ATOM   2830  CG2 VAL A 272      49.660  28.800  38.450  1.00  0.00           C  
ATOM   2831  H   VAL A 272      49.980  29.780  40.990  1.00  0.00           H  
ATOM   2832  N   GLN A 273      50.220  26.290  40.770  1.00  0.00           N  
ATOM   2833  CA  GLN A 273      50.620  24.870  40.740  1.00  0.00           C  
ATOM   2834  C   GLN A 273      50.280  24.130  42.030  1.00  0.00           C  
ATOM   2835  O   GLN A 273      49.480  23.230  41.930  1.00  0.00           O  
ATOM   2836  CB  GLN A 273      52.150  24.770  40.470  1.00  0.00           C  
ATOM   2837  CG  GLN A 273      52.640  23.340  40.430  1.00  0.00           C  
ATOM   2838  CD  GLN A 273      52.040  22.640  39.170  1.00  0.00           C  
ATOM   2839  NE2 GLN A 273      51.790  21.370  39.360  1.00  0.00           N  
ATOM   2840  OE1 GLN A 273      52.150  23.190  38.040  1.00  0.00           O  
ATOM   2841  H   GLN A 273      50.950  26.930  40.540  1.00  0.00           H  
ATOM   2842 1HE2 GLN A 273      52.120  20.830  40.140  1.00  0.00           H  
ATOM   2843 2HE2 GLN A 273      51.000  21.070  38.830  1.00  0.00           H  
ATOM   2844  N   HIS A 274      50.650  24.720  43.190  1.00  0.00           N  
ATOM   2845  CA  HIS A 274      50.280  24.230  44.530  1.00  0.00           C  
ATOM   2846  C   HIS A 274      48.750  23.970  44.780  1.00  0.00           C  
ATOM   2847  O   HIS A 274      48.360  22.830  45.100  1.00  0.00           O  
ATOM   2848  CB  HIS A 274      50.850  25.200  45.610  1.00  0.00           C  
ATOM   2849  CG  HIS A 274      52.390  25.280  45.640  1.00  0.00           C  
ATOM   2850  CD2 HIS A 274      53.150  25.900  46.510  1.00  0.00           C  
ATOM   2851  ND1 HIS A 274      53.180  24.750  44.690  1.00  0.00           N  
ATOM   2852  CE1 HIS A 274      54.420  25.220  44.940  1.00  0.00           C  
ATOM   2853  NE2 HIS A 274      54.370  25.960  46.030  1.00  0.00           N  
ATOM   2854  H   HIS A 274      51.350  25.420  43.250  1.00  0.00           H  
ATOM   2855  HD2 HIS A 274      52.850  26.240  47.500  1.00  0.00           H  
ATOM   2856  HE1 HIS A 274      55.310  25.200  44.320  1.00  0.00           H  
ATOM   2857  HE2 HIS A 274      55.060  26.630  46.300  1.00  0.00           H  
ATOM   2858  N   TYR A 275      47.940  25.010  44.400  1.00  0.00           N  
ATOM   2859  CA  TYR A 275      46.460  24.990  44.420  1.00  0.00           C  
ATOM   2860  C   TYR A 275      45.820  23.920  43.540  1.00  0.00           C  
ATOM   2861  O   TYR A 275      45.260  23.040  44.160  1.00  0.00           O  
ATOM   2862  CB  TYR A 275      45.920  26.410  44.290  1.00  0.00           C  
ATOM   2863  CG  TYR A 275      44.480  26.530  44.840  1.00  0.00           C  
ATOM   2864  CD1 TYR A 275      44.380  26.730  46.230  1.00  0.00           C  
ATOM   2865  CD2 TYR A 275      43.400  26.380  44.030  1.00  0.00           C  
ATOM   2866  CE1 TYR A 275      43.120  26.720  46.720  1.00  0.00           C  
ATOM   2867  CE2 TYR A 275      42.140  26.390  44.580  1.00  0.00           C  
ATOM   2868  CZ  TYR A 275      41.980  26.580  45.940  1.00  0.00           C  
ATOM   2869  OH  TYR A 275      40.780  26.880  46.550  1.00  0.00           O  
ATOM   2870  H   TYR A 275      48.370  25.770  43.910  1.00  0.00           H  
ATOM   2871  HD1 TYR A 275      45.270  26.790  46.860  1.00  0.00           H  
ATOM   2872  HD2 TYR A 275      43.580  26.530  42.960  1.00  0.00           H  
ATOM   2873  HE1 TYR A 275      43.000  26.980  47.770  1.00  0.00           H  
ATOM   2874  HE2 TYR A 275      41.260  26.250  43.940  1.00  0.00           H  
ATOM   2875  HH  TYR A 275      40.800  26.970  47.540  1.00  0.00           H  
ATOM   2876  N   ILE A 276      46.440  23.650  42.340  1.00  0.00           N  
ATOM   2877  CA  ILE A 276      45.940  22.540  41.490  1.00  0.00           C  
ATOM   2878  C   ILE A 276      46.250  21.150  42.040  1.00  0.00           C  
ATOM   2879  O   ILE A 276      45.350  20.340  42.320  1.00  0.00           O  
ATOM   2880  CB  ILE A 276      46.250  22.690  40.020  1.00  0.00           C  
ATOM   2881  CG1 ILE A 276      45.640  24.000  39.520  1.00  0.00           C  
ATOM   2882  CG2 ILE A 276      45.600  21.540  39.200  1.00  0.00           C  
ATOM   2883  CD  ILE A 276      45.770  24.350  38.060  1.00  0.00           C  
ATOM   2884  H   ILE A 276      47.180  24.250  42.050  1.00  0.00           H  
ATOM   2885  N   GLU A 277      47.490  21.070  42.470  1.00  0.00           N  
ATOM   2886  CA  GLU A 277      48.060  19.910  43.140  1.00  0.00           C  
ATOM   2887  C   GLU A 277      47.190  19.440  44.400  1.00  0.00           C  
ATOM   2888  O   GLU A 277      46.650  18.350  44.380  1.00  0.00           O  
ATOM   2889  CB  GLU A 277      49.460  20.230  43.600  1.00  0.00           C  
ATOM   2890  CG  GLU A 277      50.410  19.960  42.500  1.00  0.00           C  
ATOM   2891  CD  GLU A 277      51.960  20.100  42.740  1.00  0.00           C  
ATOM   2892  OE1 GLU A 277      52.700  20.320  41.770  1.00  0.00           O  
ATOM   2893  OE2 GLU A 277      52.470  20.000  43.810  1.00  0.00           O1-
ATOM   2894  H   GLU A 277      48.140  21.790  42.230  1.00  0.00           H  
ATOM   2895  N   THR A 278      46.910  20.470  45.190  1.00  0.00           N  
ATOM   2896  CA  THR A 278      46.150  20.230  46.480  1.00  0.00           C  
ATOM   2897  C   THR A 278      44.720  19.720  46.270  1.00  0.00           C  
ATOM   2898  O   THR A 278      44.360  18.660  46.850  1.00  0.00           O  
ATOM   2899  CB  THR A 278      46.200  21.340  47.450  1.00  0.00           C  
ATOM   2900  CG2 THR A 278      47.480  21.480  48.250  1.00  0.00           C  
ATOM   2901  OG1 THR A 278      45.610  22.530  46.870  1.00  0.00           O  
ATOM   2902  H   THR A 278      47.210  21.390  44.930  1.00  0.00           H  
ATOM   2903  HG1 THR A 278      46.280  22.780  46.170  1.00  0.00           H  
ATOM   2904  N   LEU A 279      44.120  20.220  45.170  1.00  0.00           N  
ATOM   2905  CA  LEU A 279      42.790  19.860  44.720  1.00  0.00           C  
ATOM   2906  C   LEU A 279      42.740  18.550  43.950  1.00  0.00           C  
ATOM   2907  O   LEU A 279      41.770  17.810  44.060  1.00  0.00           O  
ATOM   2908  CB  LEU A 279      42.320  21.090  43.930  1.00  0.00           C  
ATOM   2909  CG  LEU A 279      42.110  22.400  44.620  1.00  0.00           C  
ATOM   2910  CD1 LEU A 279      41.390  23.330  43.620  1.00  0.00           C  
ATOM   2911  CD2 LEU A 279      41.180  22.250  45.770  1.00  0.00           C  
ATOM   2912  H   LEU A 279      44.500  21.040  44.750  1.00  0.00           H  
ATOM   2913  N   GLN A 280      43.750  18.270  43.190  1.00  0.00           N  
ATOM   2914  CA  GLN A 280      43.730  16.950  42.550  1.00  0.00           C  
ATOM   2915  C   GLN A 280      44.320  15.810  43.420  1.00  0.00           C  
ATOM   2916  O   GLN A 280      44.450  14.680  42.930  1.00  0.00           O  
ATOM   2917  CB  GLN A 280      44.400  17.000  41.150  1.00  0.00           C  
ATOM   2918  CG  GLN A 280      45.890  17.130  41.130  1.00  0.00           C  
ATOM   2919  CD  GLN A 280      46.460  18.080  40.040  1.00  0.00           C  
ATOM   2920  NE2 GLN A 280      45.900  18.280  38.870  1.00  0.00           N  
ATOM   2921  OE1 GLN A 280      47.480  18.670  40.280  1.00  0.00           O  
ATOM   2922  H   GLN A 280      44.430  18.910  42.820  1.00  0.00           H  
ATOM   2923 1HE2 GLN A 280      45.110  17.720  38.620  1.00  0.00           H  
ATOM   2924 2HE2 GLN A 280      46.100  19.060  38.270  1.00  0.00           H  
ATOM   2925  N   ARG A 281      44.710  16.060  44.670  1.00  0.00           N  
ATOM   2926  CA  ARG A 281      45.290  15.120  45.640  1.00  0.00           C  
ATOM   2927  C   ARG A 281      44.480  14.910  46.900  1.00  0.00           C  
ATOM   2928  O   ARG A 281      44.380  15.840  47.710  1.00  0.00           O  
ATOM   2929  CB  ARG A 281      46.660  15.700  46.060  1.00  0.00           C  
ATOM   2930  CG  ARG A 281      47.530  14.540  46.500  1.00  0.00           C  
ATOM   2931  CD  ARG A 281      48.940  15.040  46.760  1.00  0.00           C  
ATOM   2932  NE  ARG A 281      49.670  15.550  45.540  1.00  0.00           N  
ATOM   2933  CZ  ARG A 281      50.320  16.700  45.500  1.00  0.00           C  
ATOM   2934  NH1 ARG A 281      50.220  17.710  46.380  1.00  0.00           N1+
ATOM   2935  NH2 ARG A 281      51.350  16.820  44.710  1.00  0.00           N  
ATOM   2936  H   ARG A 281      44.890  16.980  45.010  1.00  0.00           H  
ATOM   2937  HE  ARG A 281      49.520  14.890  44.810  1.00  0.00           H  
ATOM   2938 1HH1 ARG A 281      49.660  17.910  47.180  1.00  0.00           H  
ATOM   2939 2HH1 ARG A 281      50.730  18.540  46.160  1.00  0.00           H  
ATOM   2940 1HH2 ARG A 281      51.620  15.960  44.270  1.00  0.00           H  
ATOM   2941 2HH2 ARG A 281      51.940  17.620  44.680  1.00  0.00           H  
ATOM   2942  N   ARG A 282      44.100  13.630  47.170  1.00  0.00           N  
ATOM   2943  CA  ARG A 282      43.290  13.240  48.360  1.00  0.00           C  
ATOM   2944  C   ARG A 282      41.860  13.670  48.210  1.00  0.00           C  
ATOM   2945  CB  ARG A 282      44.000  13.580  49.690  1.00  0.00           C  
ATOM   2946  CG  ARG A 282      44.950  12.440  50.000  1.00  0.00           C  
ATOM   2947  CD  ARG A 282      45.410  12.580  51.420  1.00  0.00           C  
ATOM   2948  NE  ARG A 282      44.500  12.710  52.570  1.00  0.00           N  
ATOM   2949  CZ  ARG A 282      44.280  13.860  53.280  1.00  0.00           C  
ATOM   2950  NH1 ARG A 282      45.020  15.000  53.070  1.00  0.00           N1+
ATOM   2951  NH2 ARG A 282      43.210  13.870  54.050  1.00  0.00           N  
ATOM   2952  O1  ARG A 282      41.030  12.800  47.980  1.00  0.00           O  
ATOM   2953  O2  ARG A 282      41.520  14.810  48.480  1.00  0.00           O  
ATOM   2954  H   ARG A 282      44.390  12.910  46.540  1.00  0.00           H  
ATOM   2955  HE  ARG A 282      43.820  11.980  52.640  1.00  0.00           H  
ATOM   2956 1HH1 ARG A 282      45.730  15.060  52.380  1.00  0.00           H  
ATOM   2957 2HH1 ARG A 282      44.950  15.750  53.730  1.00  0.00           H  
ATOM   2958 1HH2 ARG A 282      42.590  13.090  54.110  1.00  0.00           H  
ATOM   2959 2HH2 ARG A 282      42.980  14.670  54.600  1.00  0.00           H  
ATOM   2960  N   ARG B   0      63.390  74.330  40.020  1.00  0.00           N  
ATOM   2961  CA  ARG B   0      63.650  72.850  39.980  1.00  0.00           C  
ATOM   2962  C   ARG B   0      62.420  72.090  40.530  1.00  0.00           C  
ATOM   2963  O   ARG B   0      61.680  72.690  41.310  1.00  0.00           O  
ATOM   2964  CB  ARG B   0      64.870  72.610  40.910  1.00  0.00           C  
ATOM   2965  CG  ARG B   0      66.170  73.270  40.380  1.00  0.00           C  
ATOM   2966  CD  ARG B   0      67.370  73.050  41.300  1.00  0.00           C  
ATOM   2967  NE  ARG B   0      67.160  73.310  42.730  1.00  0.00           N  
ATOM   2968  CZ  ARG B   0      67.370  74.390  43.510  1.00  0.00           C  
ATOM   2969  NH1 ARG B   0      67.760  75.520  43.000  1.00  0.00           N1+
ATOM   2970  NH2 ARG B   0      66.760  74.380  44.650  1.00  0.00           N  
ATOM   2971  HE  ARG B   0      66.910  72.500  43.260  1.00  0.00           H  
ATOM   2972 1HH1 ARG B   0      67.780  75.670  42.020  1.00  0.00           H  
ATOM   2973 2HH1 ARG B   0      68.140  76.260  43.550  1.00  0.00           H  
ATOM   2974 1HH2 ARG B   0      66.430  73.550  45.100  1.00  0.00           H  
ATOM   2975 2HH2 ARG B   0      66.540  75.260  45.080  1.00  0.00           H  
ATOM   2976  H1  ARG B   0      63.270  74.660  40.960  1.00  0.00           H  
ATOM   2977  H2  ARG B   0      63.960  74.960  39.500  1.00  0.00           H  
ATOM   2978  H3  ARG B   0      62.550  74.560  39.530  1.00  0.00           H  
ATOM   2979  N   SER B   1      62.290  70.850  40.060  1.00  0.00           N  
ATOM   2980  CA  SER B   1      61.140  70.000  40.520  1.00  0.00           C  
ATOM   2981  C   SER B   1      61.310  69.450  41.990  1.00  0.00           C  
ATOM   2982  O   SER B   1      62.410  69.340  42.540  1.00  0.00           O  
ATOM   2983  CB  SER B   1      60.870  68.740  39.640  1.00  0.00           C  
ATOM   2984  OG  SER B   1      61.870  67.720  39.890  1.00  0.00           O  
ATOM   2985  H   SER B   1      62.810  70.440  39.310  1.00  0.00           H  
ATOM   2986  HG  SER B   1      61.460  67.070  40.530  1.00  0.00           H  
ATOM   2987  N   ARG B   2      60.180  69.290  42.660  1.00  0.00           N  
ATOM   2988  CA  ARG B   2      60.040  68.480  43.880  1.00  0.00           C  
ATOM   2989  C   ARG B   2      58.950  67.380  43.660  1.00  0.00           C  
ATOM   2990  O   ARG B   2      59.070  66.340  44.210  1.00  0.00           O  
ATOM   2991  CB  ARG B   2      59.730  69.450  44.940  1.00  0.00           C  
ATOM   2992  CG  ARG B   2      59.830  68.700  46.280  1.00  0.00           C  
ATOM   2993  CD  ARG B   2      59.930  69.660  47.460  1.00  0.00           C  
ATOM   2994  NE  ARG B   2      60.290  69.000  48.670  1.00  0.00           N  
ATOM   2995  CZ  ARG B   2      61.570  68.640  48.920  1.00  0.00           C  
ATOM   2996  NH1 ARG B   2      62.550  69.000  48.080  1.00  0.00           N1+
ATOM   2997  NH2 ARG B   2      61.810  67.600  49.710  1.00  0.00           N  
ATOM   2998  H   ARG B   2      59.490  70.000  42.580  1.00  0.00           H  
ATOM   2999  HE  ARG B   2      59.510  69.080  49.300  1.00  0.00           H  
ATOM   3000 1HH1 ARG B   2      62.400  69.550  47.260  1.00  0.00           H  
ATOM   3001 2HH1 ARG B   2      63.500  69.030  48.400  1.00  0.00           H  
ATOM   3002 1HH2 ARG B   2      61.000  67.150  50.090  1.00  0.00           H  
ATOM   3003 2HH2 ARG B   2      62.750  67.330  49.900  1.00  0.00           H  
ATOM   3004  N   LEU B   3      57.830  67.720  42.990  1.00  0.00           N  
ATOM   3005  CA  LEU B   3      56.800  66.720  42.630  1.00  0.00           C  
ATOM   3006  C   LEU B   3      57.270  65.280  42.270  1.00  0.00           C  
ATOM   3007  O   LEU B   3      58.180  65.020  41.600  1.00  0.00           O  
ATOM   3008  CB  LEU B   3      55.770  67.360  41.660  1.00  0.00           C  
ATOM   3009  CG  LEU B   3      56.360  68.000  40.360  1.00  0.00           C  
ATOM   3010  CD1 LEU B   3      56.950  67.030  39.290  1.00  0.00           C  
ATOM   3011  CD2 LEU B   3      55.300  68.950  39.750  1.00  0.00           C  
ATOM   3012  H   LEU B   3      57.650  68.590  42.510  1.00  0.00           H  
ATOM   3013  N   LEU B   4      56.240  64.330  42.490  1.00  0.00           N  
ATOM   3014  CA  LEU B   4      56.300  62.880  42.080  1.00  0.00           C  
ATOM   3015  C   LEU B   4      57.460  62.080  42.750  1.00  0.00           C  
ATOM   3016  O   LEU B   4      58.550  62.630  42.830  1.00  0.00           O  
ATOM   3017  CB  LEU B   4      56.300  62.620  40.620  1.00  0.00           C  
ATOM   3018  CG  LEU B   4      54.930  62.930  39.870  1.00  0.00           C  
ATOM   3019  CD1 LEU B   4      55.230  62.960  38.360  1.00  0.00           C  
ATOM   3020  CD2 LEU B   4      53.740  61.980  40.160  1.00  0.00           C  
ATOM   3021  H   LEU B   4      55.430  64.630  43.000  1.00  0.00           H  
ATOM   3022  N   HIS B   5      57.110  60.980  43.410  1.00  0.00           N  
ATOM   3023  CA  HIS B   5      58.050  59.940  43.900  1.00  0.00           C  
ATOM   3024  C   HIS B   5      58.720  59.140  42.760  1.00  0.00           C  
ATOM   3025  O   HIS B   5      58.000  58.640  41.840  1.00  0.00           O  
ATOM   3026  CB  HIS B   5      57.360  59.020  44.870  1.00  0.00           C  
ATOM   3027  CG  HIS B   5      58.370  58.060  45.670  1.00  0.00           C  
ATOM   3028  CD2 HIS B   5      58.060  57.010  46.390  1.00  0.00           C  
ATOM   3029  ND1 HIS B   5      59.720  58.280  45.810  1.00  0.00           N  
ATOM   3030  CE1 HIS B   5      60.200  57.270  46.550  1.00  0.00           C  
ATOM   3031  NE2 HIS B   5      59.190  56.520  46.870  1.00  0.00           N  
ATOM   3032  H   HIS B   5      56.160  60.710  43.550  1.00  0.00           H  
ATOM   3033  HD2 HIS B   5      57.040  56.640  46.460  1.00  0.00           H  
ATOM   3034  HE1 HIS B   5      61.230  57.090  46.860  1.00  0.00           H  
ATOM   3035  HE2 HIS B   5      59.180  55.870  47.630  1.00  0.00           H  
ATOM   3036  N   SER B   6      59.990  58.850  42.890  1.00  0.00           N  
ATOM   3037  CA  SER B   6      60.770  58.030  41.910  1.00  0.00           C  
ATOM   3038  C   SER B   6      60.240  56.640  41.560  1.00  0.00           C  
ATOM   3039  O   SER B   6      59.850  55.940  42.450  1.00  0.00           O  
ATOM   3040  CB  SER B   6      62.130  57.660  42.460  1.00  0.00           C  
ATOM   3041  OG  SER B   6      62.910  58.810  42.980  1.00  0.00           O  
ATOM   3042  H   SER B   6      60.470  59.080  43.740  1.00  0.00           H  
ATOM   3043  HG  SER B   6      63.390  59.240  42.210  1.00  0.00           H  
ATOM   3044  N   ASP B   7      60.310  56.290  40.270  1.00  0.00           N  
ATOM   3045  CA  ASP B   7      59.700  55.080  39.730  1.00  0.00           C  
ATOM   3046  C   ASP B   7      59.630  53.800  40.630  1.00  0.00           C  
ATOM   3047  O   ASP B   7      60.610  53.580  41.350  1.00  0.00           O  
ATOM   3048  CB  ASP B   7      60.540  54.760  38.520  1.00  0.00           C  
ATOM   3049  CG  ASP B   7      60.710  56.000  37.530  1.00  0.00           C  
ATOM   3050  OD1 ASP B   7      59.950  56.050  36.490  1.00  0.00           O  
ATOM   3051  OD2 ASP B   7      61.720  56.780  37.730  1.00  0.00           O1-
ATOM   3052  H   ASP B   7      60.850  56.860  39.650  1.00  0.00           H  
ATOM   3053  N   Y2P B   8      58.580  53.010  40.480  1.00  0.00           N  
ATOM   3054  CA  Y2P B   8      58.240  52.040  41.580  1.00  0.00           C  
ATOM   3055  C   Y2P B   8      59.080  50.740  41.460  1.00  0.00           C  
ATOM   3056  O   Y2P B   8      59.370  50.140  40.400  1.00  0.00           O  
ATOM   3057  CB  Y2P B   8      56.810  51.640  41.430  1.00  0.00           C  
ATOM   3058  CG  Y2P B   8      56.260  50.700  42.520  1.00  0.00           C  
ATOM   3059  CD1 Y2P B   8      55.560  49.570  42.140  1.00  0.00           C  
ATOM   3060  CD2 Y2P B   8      56.050  51.190  43.810  1.00  0.00           C  
ATOM   3061  CE1 Y2P B   8      54.670  48.960  43.000  1.00  0.00           C  
ATOM   3062  CE2 Y2P B   8      55.050  50.620  44.590  1.00  0.00           C  
ATOM   3063  CZ  Y2P B   8      54.390  49.470  44.230  1.00  0.00           C  
ATOM   3064  OH  Y2P B   8      53.480  48.990  45.060  1.00  0.00           O  
ATOM   3065  OI1 Y2P B   8      53.060  46.530  44.730  1.00  0.00           O  
ATOM   3066  OI2 Y2P B   8      51.770  47.430  46.210  1.00  0.00           O  
ATOM   3067  OI3 Y2P B   8      51.480  48.120  43.960  1.00  0.00           O  
ATOM   3068  PT  Y2P B   8      52.450  47.760  44.960  1.00  0.00           P  
ATOM   3069  H   Y2P B   8      57.830  53.160  39.850  1.00  0.00           H  
ATOM   3070  HD1 Y2P B   8      55.770  49.060  41.200  1.00  0.00           H  
ATOM   3071  HD2 Y2P B   8      56.530  52.140  44.050  1.00  0.00           H  
ATOM   3072  HE1 Y2P B   8      54.130  48.100  42.600  1.00  0.00           H  
ATOM   3073  HE2 Y2P B   8      54.880  50.970  45.610  1.00  0.00           H  
ATOM   3074  N   MET B   9      59.550  50.410  42.610  1.00  0.00           N  
ATOM   3075  CA  MET B   9      60.280  49.190  43.000  1.00  0.00           C  
ATOM   3076  C   MET B   9      59.910  48.610  44.320  1.00  0.00           C  
ATOM   3077  O   MET B   9      60.610  47.720  44.810  1.00  0.00           O  
ATOM   3078  CB  MET B   9      61.780  49.460  43.080  1.00  0.00           C  
ATOM   3079  CG  MET B   9      62.500  49.990  41.870  1.00  0.00           C  
ATOM   3080  SD  MET B   9      64.160  50.760  42.230  1.00  0.00           S  
ATOM   3081  CE  MET B   9      63.690  51.930  43.490  1.00  0.00           C  
ATOM   3082  H   MET B   9      59.440  51.110  43.320  1.00  0.00           H  
ATOM   3083  N   ASN B  10      59.000  49.230  45.130  1.00  0.00           N  
ATOM   3084  CA  ASN B  10      58.820  48.870  46.510  1.00  0.00           C  
ATOM   3085  C   ASN B  10      59.960  49.040  47.510  1.00  0.00           C  
ATOM   3086  O   ASN B  10      59.730  49.440  48.690  1.00  0.00           O  
ATOM   3087  CB  ASN B  10      58.190  47.480  46.530  1.00  0.00           C  
ATOM   3088  CG  ASN B  10      56.680  47.470  46.810  1.00  0.00           C  
ATOM   3089  ND2 ASN B  10      55.840  47.160  45.840  1.00  0.00           N  
ATOM   3090  OD1 ASN B  10      56.160  47.430  47.950  1.00  0.00           O  
ATOM   3091  H   ASN B  10      58.440  49.950  44.720  1.00  0.00           H  
ATOM   3092 1HD2 ASN B  10      56.240  46.990  44.940  1.00  0.00           H  
ATOM   3093 2HD2 ASN B  10      54.850  47.180  45.950  1.00  0.00           H  
ATOM   3094  N   MET B  11      61.210  48.970  47.040  1.00  0.00           N  
ATOM   3095  CA  MET B  11      62.420  49.210  47.890  1.00  0.00           C  
ATOM   3096  C   MET B  11      63.730  49.520  47.230  1.00  0.00           C  
ATOM   3097  O   MET B  11      63.700  49.580  45.960  1.00  0.00           O  
ATOM   3098  CB  MET B  11      62.630  48.030  48.880  1.00  0.00           C  
ATOM   3099  CG  MET B  11      63.120  46.730  48.280  1.00  0.00           C  
ATOM   3100  SD  MET B  11      61.710  45.940  47.430  1.00  0.00           S  
ATOM   3101  CE  MET B  11      62.770  44.780  46.540  1.00  0.00           C  
ATOM   3102  H   MET B  11      61.330  48.490  46.170  1.00  0.00           H  
ATOM   3103  N   T2P B  12      64.700  50.070  47.920  1.00  0.00           N  
ATOM   3104  CA  T2P B  12      66.020  50.430  47.430  1.00  0.00           C  
ATOM   3105  C   T2P B  12      66.890  49.150  47.310  1.00  0.00           C  
ATOM   3106  O   T2P B  12      67.120  48.450  48.280  1.00  0.00           O  
ATOM   3107  CB  T2P B  12      66.770  51.350  48.420  1.00  0.00           C  
ATOM   3108  CG2 T2P B  12      66.490  52.820  48.120  1.00  0.00           C  
ATOM   3109  OG1 T2P B  12      66.800  51.000  49.830  1.00  0.00           O  
ATOM   3110  OE1 T2P B  12      66.120  52.890  51.340  1.00  0.00           O  
ATOM   3111  OE2 T2P B  12      65.820  50.700  52.080  1.00  0.00           O  
ATOM   3112  OE3 T2P B  12      64.420  51.490  50.490  1.00  0.00           O  
ATOM   3113  PD  T2P B  12      65.820  51.560  50.900  1.00  0.00           P  
ATOM   3114  H   T2P B  12      64.540  50.460  48.820  1.00  0.00           H  
ATOM   3115  N   PRO B  13      67.300  48.890  46.030  1.00  0.00           N  
ATOM   3116  CA  PRO B  13      68.220  47.760  45.740  1.00  0.00           C  
ATOM   3117  C   PRO B  13      69.580  47.890  46.550  1.00  0.00           C  
ATOM   3118  O   PRO B  13      70.210  48.880  46.430  1.00  0.00           O  
ATOM   3119  CB  PRO B  13      68.620  47.930  44.300  1.00  0.00           C  
ATOM   3120  CG  PRO B  13      67.170  48.230  43.870  1.00  0.00           C  
ATOM   3121  CD  PRO B  13      66.740  49.380  44.770  1.00  0.00           C  
ATOM   3122  N   ARG B  14      69.610  47.160  47.670  1.00  0.00           N  
ATOM   3123  CA  ARG B  14      70.680  47.130  48.680  1.00  0.00           C  
ATOM   3124  C   ARG B  14      70.910  45.950  49.660  1.00  0.00           C  
ATOM   3125  O   ARG B  14      71.830  45.890  50.460  1.00  0.00           O  
ATOM   3126  CB  ARG B  14      70.630  48.430  49.480  1.00  0.00           C  
ATOM   3127  CG  ARG B  14      69.480  48.510  50.430  1.00  0.00           C  
ATOM   3128  CD  ARG B  14      69.650  49.660  51.390  1.00  0.00           C  
ATOM   3129  NE  ARG B  14      68.470  49.470  52.230  1.00  0.00           N  
ATOM   3130  CZ  ARG B  14      68.410  49.010  53.530  1.00  0.00           C  
ATOM   3131  NH1 ARG B  14      69.450  48.520  54.250  1.00  0.00           N1+
ATOM   3132  NH2 ARG B  14      67.250  49.050  54.150  1.00  0.00           N  
ATOM   3133  H   ARG B  14      68.780  46.670  47.910  1.00  0.00           H  
ATOM   3134  HE  ARG B  14      67.560  49.740  51.920  1.00  0.00           H  
ATOM   3135 1HH1 ARG B  14      70.340  48.510  53.790  1.00  0.00           H  
ATOM   3136 2HH1 ARG B  14      69.320  48.050  55.120  1.00  0.00           H  
ATOM   3137 1HH2 ARG B  14      66.600  49.710  53.780  1.00  0.00           H  
ATOM   3138 2HH2 ARG B  14      67.020  48.550  54.990  1.00  0.00           H  
ATOM   3139  N   ARG B  15      70.400  44.780  49.110  1.00  0.00           N  
ATOM   3140  CA  ARG B  15      70.140  43.520  49.840  1.00  0.00           C  
ATOM   3141  C   ARG B  15      69.900  42.340  48.830  1.00  0.00           C  
ATOM   3142  CB  ARG B  15      68.880  43.640  50.730  1.00  0.00           C  
ATOM   3143  CG  ARG B  15      68.660  42.450  51.620  1.00  0.00           C  
ATOM   3144  CD  ARG B  15      67.670  42.990  52.650  1.00  0.00           C  
ATOM   3145  NE  ARG B  15      67.350  41.960  53.640  1.00  0.00           N  
ATOM   3146  CZ  ARG B  15      66.110  41.500  53.690  1.00  0.00           C  
ATOM   3147  NH1 ARG B  15      65.090  41.980  52.940  1.00  0.00           N1+
ATOM   3148  NH2 ARG B  15      65.820  40.520  54.500  1.00  0.00           N  
ATOM   3149  O1  ARG B  15      70.690  41.380  48.930  1.00  0.00           O  
ATOM   3150  O2  ARG B  15      68.920  42.300  48.100  1.00  0.00           O  
ATOM   3151  H   ARG B  15      70.240  44.680  48.130  1.00  0.00           H  
ATOM   3152  HE  ARG B  15      68.040  41.810  54.350  1.00  0.00           H  
ATOM   3153 1HH1 ARG B  15      65.290  42.770  52.360  1.00  0.00           H  
ATOM   3154 2HH1 ARG B  15      64.130  41.760  53.140  1.00  0.00           H  
ATOM   3155 1HH2 ARG B  15      66.450  40.110  55.160  1.00  0.00           H  
ATOM   3156 2HH2 ARG B  15      64.910  40.100  54.510  1.00  0.00           H  
ENDMDL
MODEL        2
ATOM      1  N   SER A   4      59.650  27.515  27.958  1.00  0.00           N  
ATOM      2  CA  SER A   4      60.409  28.650  28.498  1.00  0.00           C  
ATOM      3  C   SER A   4      60.289  28.726  30.025  1.00  0.00           C  
ATOM      4  O   SER A   4      59.191  28.449  30.437  1.00  0.00           O  
ATOM      5  CB  SER A   4      59.847  29.897  27.849  1.00  0.00           C  
ATOM      6  OG  SER A   4      60.191  29.864  26.497  1.00  0.00           O  
ATOM      7  HG  SER A   4      61.104  30.256  26.412  1.00  0.00           H  
ATOM      8  H1  SER A   4      59.793  26.646  28.443  1.00  0.00           H  
ATOM      9  H2  SER A   4      58.697  27.738  28.145  1.00  0.00           H  
ATOM     10  H3  SER A   4      59.774  27.350  26.976  1.00  0.00           H  
ATOM     11  N   GLY A   5      61.429  29.100  30.634  1.00  0.00           N  
ATOM     12  CA  GLY A   5      61.729  29.467  31.994  1.00  0.00           C  
ATOM     13  C   GLY A   5      61.137  30.891  32.358  1.00  0.00           C  
ATOM     14  O   GLY A   5      60.882  31.708  31.442  1.00  0.00           O  
ATOM     15  H   GLY A   5      62.242  29.175  30.053  1.00  0.00           H  
ATOM     16  N   PHE A   6      61.074  31.154  33.651  1.00  0.00           N  
ATOM     17  CA  PHE A   6      60.445  32.343  34.117  1.00  0.00           C  
ATOM     18  C   PHE A   6      61.047  33.668  33.530  1.00  0.00           C  
ATOM     19  O   PHE A   6      60.209  34.448  33.034  1.00  0.00           O  
ATOM     20  CB  PHE A   6      60.720  32.304  35.649  1.00  0.00           C  
ATOM     21  CG  PHE A   6      59.790  31.321  36.376  1.00  0.00           C  
ATOM     22  CD1 PHE A   6      58.462  31.075  36.042  1.00  0.00           C  
ATOM     23  CD2 PHE A   6      60.294  30.489  37.346  1.00  0.00           C  
ATOM     24  CE1 PHE A   6      57.756  30.047  36.673  1.00  0.00           C  
ATOM     25  CE2 PHE A   6      59.590  29.541  37.953  1.00  0.00           C  
ATOM     26  CZ  PHE A   6      58.273  29.308  37.658  1.00  0.00           C  
ATOM     27  H   PHE A   6      61.720  30.732  34.290  1.00  0.00           H  
ATOM     28  HD1 PHE A   6      58.017  31.563  35.176  1.00  0.00           H  
ATOM     29  HD2 PHE A   6      61.361  30.525  37.575  1.00  0.00           H  
ATOM     30  HE1 PHE A   6      56.770  29.784  36.285  1.00  0.00           H  
ATOM     31  HE2 PHE A   6      60.121  28.996  38.741  1.00  0.00           H  
ATOM     32  HZ  PHE A   6      57.651  28.574  38.170  1.00  0.00           H  
ATOM     33  N   TRP A   7      62.380  33.847  33.470  1.00  0.00           N  
ATOM     34  CA  TRP A   7      62.912  34.985  32.781  1.00  0.00           C  
ATOM     35  C   TRP A   7      62.558  35.133  31.278  1.00  0.00           C  
ATOM     36  O   TRP A   7      62.094  36.182  30.850  1.00  0.00           O  
ATOM     37  CB  TRP A   7      64.402  35.053  32.869  1.00  0.00           C  
ATOM     38  CG  TRP A   7      65.051  36.281  32.281  1.00  0.00           C  
ATOM     39  CD1 TRP A   7      65.341  36.586  30.988  1.00  0.00           C  
ATOM     40  CD2 TRP A   7      64.992  37.499  32.957  1.00  0.00           C  
ATOM     41  CE2 TRP A   7      65.177  38.505  32.055  1.00  0.00           C  
ATOM     42  CE3 TRP A   7      64.575  37.921  34.258  1.00  0.00           C  
ATOM     43  NE1 TRP A   7      65.337  37.935  30.902  1.00  0.00           N  
ATOM     44  CZ2 TRP A   7      65.170  39.822  32.401  1.00  0.00           C  
ATOM     45  CZ3 TRP A   7      64.586  39.285  34.658  1.00  0.00           C  
ATOM     46  CH2 TRP A   7      64.839  40.253  33.704  1.00  0.00           C  
ATOM     47  H   TRP A   7      63.034  33.348  34.041  1.00  0.00           H  
ATOM     48  HD1 TRP A   7      65.041  35.914  30.191  1.00  0.00           H  
ATOM     49  HE1 TRP A   7      65.650  38.407  30.079  1.00  0.00           H  
ATOM     50  HE3 TRP A   7      64.211  37.283  35.068  1.00  0.00           H  
ATOM     51  HZ2 TRP A   7      65.092  40.498  31.546  1.00  0.00           H  
ATOM     52  HZ3 TRP A   7      64.408  39.617  35.679  1.00  0.00           H  
ATOM     53  HH2 TRP A   7      65.006  41.292  33.974  1.00  0.00           H  
ATOM     54  N   GLU A   8      62.842  34.106  30.475  1.00  0.00           N  
ATOM     55  CA  GLU A   8      62.522  34.076  29.024  1.00  0.00           C  
ATOM     56  C   GLU A   8      61.027  34.314  28.689  1.00  0.00           C  
ATOM     57  O   GLU A   8      60.659  34.443  27.554  1.00  0.00           O  
ATOM     58  CB  GLU A   8      62.856  32.708  28.456  1.00  0.00           C  
ATOM     59  CG  GLU A   8      63.456  32.947  27.076  1.00  0.00           C  
ATOM     60  CD  GLU A   8      63.699  31.510  26.516  1.00  0.00           C  
ATOM     61  OE1 GLU A   8      64.675  31.398  25.772  1.00  0.00           O  
ATOM     62  OE2 GLU A   8      62.804  30.667  26.630  1.00  0.00           O1-
ATOM     63  H   GLU A   8      63.448  33.343  30.705  1.00  0.00           H  
ATOM     64  N   GLU A   9      60.135  34.201  29.731  1.00  0.00           N  
ATOM     65  CA  GLU A   9      58.739  34.679  29.673  1.00  0.00           C  
ATOM     66  C   GLU A   9      58.369  36.094  30.211  1.00  0.00           C  
ATOM     67  O   GLU A   9      57.856  36.857  29.375  1.00  0.00           O  
ATOM     68  CB  GLU A   9      57.779  33.621  30.280  1.00  0.00           C  
ATOM     69  CG  GLU A   9      57.549  32.195  29.720  1.00  0.00           C  
ATOM     70  CD  GLU A   9      56.790  31.325  30.708  1.00  0.00           C  
ATOM     71  OE1 GLU A   9      56.589  31.724  31.839  1.00  0.00           O  
ATOM     72  OE2 GLU A   9      56.292  30.187  30.381  1.00  0.00           O1-
ATOM     73  H   GLU A   9      60.487  33.635  30.485  1.00  0.00           H  
ATOM     74  N   PHE A  10      58.869  36.460  31.385  1.00  0.00           N  
ATOM     75  CA  PHE A  10      58.829  37.825  32.026  1.00  0.00           C  
ATOM     76  C   PHE A  10      59.406  38.885  31.069  1.00  0.00           C  
ATOM     77  O   PHE A  10      58.839  39.957  30.938  1.00  0.00           O  
ATOM     78  CB  PHE A  10      59.655  37.823  33.279  1.00  0.00           C  
ATOM     79  CG  PHE A  10      59.324  39.072  34.081  1.00  0.00           C  
ATOM     80  CD1 PHE A  10      57.976  39.367  34.383  1.00  0.00           C  
ATOM     81  CD2 PHE A  10      60.297  40.037  34.386  1.00  0.00           C  
ATOM     82  CE1 PHE A  10      57.581  40.635  34.885  1.00  0.00           C  
ATOM     83  CE2 PHE A  10      59.884  41.309  34.876  1.00  0.00           C  
ATOM     84  CZ  PHE A  10      58.506  41.618  35.093  1.00  0.00           C  
ATOM     85  H   PHE A  10      59.127  35.718  32.004  1.00  0.00           H  
ATOM     86  HD1 PHE A  10      57.287  38.565  34.131  1.00  0.00           H  
ATOM     87  HD2 PHE A  10      61.333  39.795  34.145  1.00  0.00           H  
ATOM     88  HE1 PHE A  10      56.509  40.752  35.065  1.00  0.00           H  
ATOM     89  HE2 PHE A  10      60.716  41.976  35.116  1.00  0.00           H  
ATOM     90  HZ  PHE A  10      58.219  42.661  35.232  1.00  0.00           H  
ATOM     91  N   GLU A  11      60.414  38.516  30.280  1.00  0.00           N  
ATOM     92  CA  GLU A  11      61.038  39.477  29.311  1.00  0.00           C  
ATOM     93  C   GLU A  11      60.062  40.101  28.278  1.00  0.00           C  
ATOM     94  O   GLU A  11      60.141  41.298  27.978  1.00  0.00           O  
ATOM     95  CB  GLU A  11      62.385  38.911  28.824  1.00  0.00           C  
ATOM     96  CG  GLU A  11      63.184  40.103  28.319  1.00  0.00           C  
ATOM     97  CD  GLU A  11      64.441  39.595  27.595  1.00  0.00           C  
ATOM     98  OE1 GLU A  11      65.437  39.529  28.357  1.00  0.00           O  
ATOM     99  OE2 GLU A  11      64.546  39.436  26.367  1.00  0.00           O1-
ATOM    100  H   GLU A  11      61.060  37.819  30.591  1.00  0.00           H  
ATOM    101  N   THR A  12      59.175  39.244  27.754  1.00  0.00           N  
ATOM    102  CA  THR A  12      58.174  39.511  26.682  1.00  0.00           C  
ATOM    103  C   THR A  12      57.281  40.651  27.065  1.00  0.00           C  
ATOM    104  O   THR A  12      57.526  41.718  26.499  1.00  0.00           O  
ATOM    105  CB  THR A  12      57.411  38.354  26.003  1.00  0.00           C  
ATOM    106  CG2 THR A  12      58.439  37.284  25.572  1.00  0.00           C  
ATOM    107  OG1 THR A  12      56.603  37.650  26.969  1.00  0.00           O  
ATOM    108  H   THR A  12      58.968  38.366  28.196  1.00  0.00           H  
ATOM    109  HG1 THR A  12      57.074  37.280  27.765  1.00  0.00           H  
ATOM    110  N   LEU A  13      56.572  40.429  28.184  1.00  0.00           N  
ATOM    111  CA  LEU A  13      55.738  41.308  29.042  1.00  0.00           C  
ATOM    112  C   LEU A  13      56.416  42.674  29.396  1.00  0.00           C  
ATOM    113  O   LEU A  13      55.777  43.723  29.572  1.00  0.00           O  
ATOM    114  CB  LEU A  13      55.540  40.554  30.245  1.00  0.00           C  
ATOM    115  CG  LEU A  13      54.862  39.164  30.190  1.00  0.00           C  
ATOM    116  CD1 LEU A  13      54.800  38.497  31.627  1.00  0.00           C  
ATOM    117  CD2 LEU A  13      53.461  39.309  29.570  1.00  0.00           C  
ATOM    118  H   LEU A  13      56.405  39.469  28.388  1.00  0.00           H  
ATOM    119  N   GLN A  14      57.688  42.580  29.860  1.00  0.00           N  
ATOM    120  CA  GLN A  14      58.621  43.674  30.180  1.00  0.00           C  
ATOM    121  C   GLN A  14      58.818  44.736  29.065  1.00  0.00           C  
ATOM    122  O   GLN A  14      58.560  45.922  29.170  1.00  0.00           O  
ATOM    123  CB  GLN A  14      59.874  43.193  30.813  1.00  0.00           C  
ATOM    124  CG  GLN A  14      60.629  44.262  31.578  1.00  0.00           C  
ATOM    125  CD  GLN A  14      61.619  43.575  32.501  1.00  0.00           C  
ATOM    126  NE2 GLN A  14      61.502  43.855  33.748  1.00  0.00           N  
ATOM    127  OE1 GLN A  14      62.718  43.164  32.109  1.00  0.00           O  
ATOM    128  H   GLN A  14      58.086  41.675  30.035  1.00  0.00           H  
ATOM    129 1HE2 GLN A  14      60.767  44.496  33.961  1.00  0.00           H  
ATOM    130 2HE2 GLN A  14      62.093  43.328  34.362  1.00  0.00           H  
ATOM    131  N   GLN A  15      59.361  44.231  27.977  1.00  0.00           N  
ATOM    132  CA  GLN A  15      59.546  45.007  26.759  1.00  0.00           C  
ATOM    133  C   GLN A  15      58.278  45.578  26.080  1.00  0.00           C  
ATOM    134  O   GLN A  15      58.427  46.538  25.225  1.00  0.00           O  
ATOM    135  CB  GLN A  15      60.341  44.112  25.811  1.00  0.00           C  
ATOM    136  CG  GLN A  15      61.799  43.983  26.298  1.00  0.00           C  
ATOM    137  CD  GLN A  15      62.596  43.020  25.381  1.00  0.00           C  
ATOM    138  NE2 GLN A  15      63.866  43.085  25.603  1.00  0.00           N  
ATOM    139  OE1 GLN A  15      61.957  42.182  24.671  1.00  0.00           O  
ATOM    140  H   GLN A  15      59.396  43.231  27.881  1.00  0.00           H  
ATOM    141 1HE2 GLN A  15      64.115  43.799  26.259  1.00  0.00           H  
ATOM    142 2HE2 GLN A  15      64.521  42.461  25.170  1.00  0.00           H  
ATOM    143  N   GLN A  16      57.152  44.871  26.262  1.00  0.00           N  
ATOM    144  CA  GLN A  16      55.815  45.272  25.651  1.00  0.00           C  
ATOM    145  C   GLN A  16      55.352  46.672  26.015  1.00  0.00           C  
ATOM    146  O   GLN A  16      54.334  47.120  25.438  1.00  0.00           O  
ATOM    147  CB  GLN A  16      54.876  44.181  26.152  1.00  0.00           C  
ATOM    148  CG  GLN A  16      53.836  44.026  25.133  1.00  0.00           C  
ATOM    149  CD  GLN A  16      52.716  43.036  25.386  1.00  0.00           C  
ATOM    150  NE2 GLN A  16      52.752  41.927  24.699  1.00  0.00           N  
ATOM    151  OE1 GLN A  16      51.794  43.301  26.197  1.00  0.00           O  
ATOM    152  H   GLN A  16      57.200  43.978  26.707  1.00  0.00           H  
ATOM    153 1HE2 GLN A  16      53.532  41.597  24.158  1.00  0.00           H  
ATOM    154 2HE2 GLN A  16      51.937  41.351  24.657  1.00  0.00           H  
ATOM    155  N   GLU A  17      55.856  47.044  27.168  1.00  0.00           N  
ATOM    156  CA  GLU A  17      55.850  48.462  27.679  1.00  0.00           C  
ATOM    157  C   GLU A  17      56.980  49.412  27.200  1.00  0.00           C  
ATOM    158  O   GLU A  17      57.443  50.325  27.880  1.00  0.00           O  
ATOM    159  CB  GLU A  17      55.651  48.418  29.173  1.00  0.00           C  
ATOM    160  CG  GLU A  17      54.153  48.173  29.269  1.00  0.00           C  
ATOM    161  CD  GLU A  17      53.680  48.259  30.729  1.00  0.00           C  
ATOM    162  OE1 GLU A  17      54.395  48.802  31.607  1.00  0.00           O  
ATOM    163  OE2 GLU A  17      52.588  47.712  31.108  1.00  0.00           O1-
ATOM    164  H   GLU A  17      56.476  46.426  27.658  1.00  0.00           H  
ATOM    165  N   CYS A  18      57.652  49.118  26.069  1.00  0.00           N  
ATOM    166  CA  CYS A  18      58.407  50.114  25.262  1.00  0.00           C  
ATOM    167  C   CYS A  18      57.500  51.221  24.603  1.00  0.00           C  
ATOM    168  O   CYS A  18      57.953  52.400  24.606  1.00  0.00           O  
ATOM    169  CB  CYS A  18      59.356  49.441  24.250  1.00  0.00           C  
ATOM    170  SG  CYS A  18      58.719  49.074  22.602  1.00  0.00           S  
ATOM    171  H   CYS A  18      57.889  48.178  25.838  1.00  0.00           H  
ATOM    172  HG  CYS A  18      59.919  48.854  22.069  1.00  0.00           H  
ATOM    173  N   LYS A  19      56.316  50.836  24.107  1.00  0.00           N  
ATOM    174  CA  LYS A  19      55.212  51.773  23.684  1.00  0.00           C  
ATOM    175  C   LYS A  19      53.924  51.331  24.382  1.00  0.00           C  
ATOM    176  O   LYS A  19      53.485  50.215  24.156  1.00  0.00           O  
ATOM    177  CB  LYS A  19      55.093  51.874  22.086  1.00  0.00           C  
ATOM    178  CG  LYS A  19      56.361  52.686  21.627  1.00  0.00           C  
ATOM    179  CD  LYS A  19      56.408  52.863  20.123  1.00  0.00           C  
ATOM    180  CE  LYS A  19      56.571  51.524  19.330  1.00  0.00           C  
ATOM    181  NZ  LYS A  19      56.297  51.945  17.954  1.00  0.00           N1+
ATOM    182  H   LYS A  19      56.281  49.888  23.775  1.00  0.00           H  
ATOM    183  HZ1 LYS A  19      55.322  52.121  17.763  1.00  0.00           H  
ATOM    184  HZ2 LYS A  19      56.892  52.715  17.740  1.00  0.00           H  
ATOM    185  HZ3 LYS A  19      56.516  51.179  17.356  1.00  0.00           H  
ATOM    186  N   LEU A  20      53.359  52.221  25.168  1.00  0.00           N  
ATOM    187  CA  LEU A  20      52.121  52.014  25.847  1.00  0.00           C  
ATOM    188  C   LEU A  20      50.995  52.071  24.888  1.00  0.00           C  
ATOM    189  O   LEU A  20      50.494  53.160  24.645  1.00  0.00           O  
ATOM    190  CB  LEU A  20      52.007  52.947  27.049  1.00  0.00           C  
ATOM    191  CG  LEU A  20      52.949  53.001  28.195  1.00  0.00           C  
ATOM    192  CD1 LEU A  20      53.320  51.598  28.671  1.00  0.00           C  
ATOM    193  CD2 LEU A  20      54.254  53.728  27.914  1.00  0.00           C  
ATOM    194  H   LEU A  20      53.630  53.180  25.070  1.00  0.00           H  
ATOM    195  N   LEU A  21      50.392  50.867  24.752  1.00  0.00           N  
ATOM    196  CA  LEU A  21      49.535  50.647  23.568  1.00  0.00           C  
ATOM    197  C   LEU A  21      48.173  51.335  23.504  1.00  0.00           C  
ATOM    198  O   LEU A  21      47.516  51.252  22.456  1.00  0.00           O  
ATOM    199  CB  LEU A  21      49.191  49.197  23.435  1.00  0.00           C  
ATOM    200  CG  LEU A  21      49.997  48.426  22.363  1.00  0.00           C  
ATOM    201  CD1 LEU A  21      51.492  48.291  22.751  1.00  0.00           C  
ATOM    202  CD2 LEU A  21      49.372  47.022  22.119  1.00  0.00           C  
ATOM    203  H   LEU A  21      50.436  50.179  25.475  1.00  0.00           H  
ATOM    204  N   TYR A  22      47.947  52.390  24.315  1.00  0.00           N  
ATOM    205  CA  TYR A  22      46.725  53.168  24.698  1.00  0.00           C  
ATOM    206  C   TYR A  22      47.045  54.602  25.199  1.00  0.00           C  
ATOM    207  O   TYR A  22      48.152  54.850  25.697  1.00  0.00           O  
ATOM    208  CB  TYR A  22      45.996  52.369  25.786  1.00  0.00           C  
ATOM    209  CG  TYR A  22      45.239  51.141  25.191  1.00  0.00           C  
ATOM    210  CD1 TYR A  22      44.167  51.309  24.296  1.00  0.00           C  
ATOM    211  CD2 TYR A  22      45.866  49.912  25.240  1.00  0.00           C  
ATOM    212  CE1 TYR A  22      43.781  50.251  23.492  1.00  0.00           C  
ATOM    213  CE2 TYR A  22      45.471  48.853  24.416  1.00  0.00           C  
ATOM    214  CZ  TYR A  22      44.459  49.041  23.479  1.00  0.00           C  
ATOM    215  OH  TYR A  22      44.522  48.261  22.359  1.00  0.00           O  
ATOM    216  H   TYR A  22      48.801  52.711  24.718  1.00  0.00           H  
ATOM    217  HD1 TYR A  22      43.889  52.317  23.985  1.00  0.00           H  
ATOM    218  HD2 TYR A  22      46.654  49.794  25.983  1.00  0.00           H  
ATOM    219  HE1 TYR A  22      42.865  50.412  22.930  1.00  0.00           H  
ATOM    220  HE2 TYR A  22      46.055  47.936  24.439  1.00  0.00           H  
ATOM    221  HH  TYR A  22      45.246  47.606  22.606  1.00  0.00           H  
ATOM    222  N   SER A  23      45.956  55.401  25.167  1.00  0.00           N  
ATOM    223  CA  SER A  23      45.942  56.902  25.287  1.00  0.00           C  
ATOM    224  C   SER A  23      46.143  57.281  26.752  1.00  0.00           C  
ATOM    225  O   SER A  23      45.622  56.606  27.593  1.00  0.00           O  
ATOM    226  CB  SER A  23      44.614  57.539  24.908  1.00  0.00           C  
ATOM    227  OG  SER A  23      44.786  58.987  24.873  1.00  0.00           O  
ATOM    228  H   SER A  23      45.029  55.072  24.985  1.00  0.00           H  
ATOM    229  HG  SER A  23      44.345  59.248  25.734  1.00  0.00           H  
ATOM    230  N   ARG A  24      46.924  58.289  27.133  1.00  0.00           N  
ATOM    231  CA  ARG A  24      47.265  58.781  28.493  1.00  0.00           C  
ATOM    232  C   ARG A  24      46.878  60.277  28.609  1.00  0.00           C  
ATOM    233  O   ARG A  24      47.143  60.869  29.694  1.00  0.00           O  
ATOM    234  CB  ARG A  24      48.719  58.690  28.891  1.00  0.00           C  
ATOM    235  CG  ARG A  24      49.194  57.277  29.099  1.00  0.00           C  
ATOM    236  CD  ARG A  24      50.697  57.194  29.305  1.00  0.00           C  
ATOM    237  NE  ARG A  24      51.467  57.623  28.081  1.00  0.00           N  
ATOM    238  CZ  ARG A  24      52.751  57.651  27.913  1.00  0.00           C  
ATOM    239  NH1 ARG A  24      53.646  57.176  28.886  1.00  0.00           N1+
ATOM    240  NH2 ARG A  24      53.291  58.131  26.752  1.00  0.00           N  
ATOM    241  H   ARG A  24      47.308  58.874  26.415  1.00  0.00           H  
ATOM    242  HE  ARG A  24      50.887  57.992  27.352  1.00  0.00           H  
ATOM    243 1HH1 ARG A  24      53.359  56.779  29.758  1.00  0.00           H  
ATOM    244 2HH1 ARG A  24      54.550  57.592  28.868  1.00  0.00           H  
ATOM    245 1HH2 ARG A  24      52.874  58.595  25.972  1.00  0.00           H  
ATOM    246 2HH2 ARG A  24      54.259  57.903  26.617  1.00  0.00           H  
ATOM    247  N   LYS A  25      45.921  60.912  27.869  1.00  0.00           N  
ATOM    248  CA  LYS A  25      45.800  62.405  27.763  1.00  0.00           C  
ATOM    249  C   LYS A  25      45.241  63.151  29.022  1.00  0.00           C  
ATOM    250  O   LYS A  25      45.602  64.312  29.207  1.00  0.00           O  
ATOM    251  CB  LYS A  25      45.070  62.601  26.450  1.00  0.00           C  
ATOM    252  CG  LYS A  25      45.828  62.383  25.156  1.00  0.00           C  
ATOM    253  CD  LYS A  25      44.882  62.390  24.000  1.00  0.00           C  
ATOM    254  CE  LYS A  25      45.525  61.892  22.731  1.00  0.00           C  
ATOM    255  NZ  LYS A  25      45.824  60.483  22.931  1.00  0.00           N1+
ATOM    256  H   LYS A  25      45.125  60.486  27.436  1.00  0.00           H  
ATOM    257  HZ1 LYS A  25      46.798  60.267  23.008  1.00  0.00           H  
ATOM    258  HZ2 LYS A  25      45.219  60.078  23.619  1.00  0.00           H  
ATOM    259  HZ3 LYS A  25      45.621  60.008  22.082  1.00  0.00           H  
ATOM    260  N   GLU A  26      44.372  62.458  29.761  1.00  0.00           N  
ATOM    261  CA  GLU A  26      43.829  63.090  30.989  1.00  0.00           C  
ATOM    262  C   GLU A  26      44.867  63.078  32.140  1.00  0.00           C  
ATOM    263  O   GLU A  26      45.311  64.125  32.592  1.00  0.00           O  
ATOM    264  CB  GLU A  26      42.568  62.395  31.469  1.00  0.00           C  
ATOM    265  CG  GLU A  26      41.272  62.496  30.689  1.00  0.00           C  
ATOM    266  CD  GLU A  26      41.058  63.978  30.306  1.00  0.00           C  
ATOM    267  OE1 GLU A  26      40.607  64.798  31.109  1.00  0.00           O  
ATOM    268  OE2 GLU A  26      41.254  64.373  29.156  1.00  0.00           O1-
ATOM    269  H   GLU A  26      44.178  61.483  29.641  1.00  0.00           H  
ATOM    270  N   GLY A  27      45.473  61.927  32.429  1.00  0.00           N  
ATOM    271  CA  GLY A  27      46.515  61.772  33.483  1.00  0.00           C  
ATOM    272  C   GLY A  27      47.752  62.684  33.197  1.00  0.00           C  
ATOM    273  O   GLY A  27      48.354  63.307  34.066  1.00  0.00           O  
ATOM    274  H   GLY A  27      45.319  61.044  31.979  1.00  0.00           H  
ATOM    275  N   GLN A  28      48.189  62.724  31.937  1.00  0.00           N  
ATOM    276  CA  GLN A  28      49.294  63.512  31.262  1.00  0.00           C  
ATOM    277  C   GLN A  28      49.082  64.980  31.299  1.00  0.00           C  
ATOM    278  O   GLN A  28      50.046  65.654  30.974  1.00  0.00           O  
ATOM    279  CB  GLN A  28      49.761  62.941  29.898  1.00  0.00           C  
ATOM    280  CG  GLN A  28      50.597  61.675  30.307  1.00  0.00           C  
ATOM    281  CD  GLN A  28      51.653  61.360  29.226  1.00  0.00           C  
ATOM    282  NE2 GLN A  28      52.851  61.894  29.382  1.00  0.00           N  
ATOM    283  OE1 GLN A  28      51.251  60.720  28.266  1.00  0.00           O  
ATOM    284  H   GLN A  28      47.631  62.323  31.214  1.00  0.00           H  
ATOM    285 1HE2 GLN A  28      53.063  62.462  30.174  1.00  0.00           H  
ATOM    286 2HE2 GLN A  28      53.615  61.509  28.860  1.00  0.00           H  
ATOM    287  N   ARG A  29      47.909  65.571  31.646  1.00  0.00           N  
ATOM    288  CA  ARG A  29      47.769  67.084  31.698  1.00  0.00           C  
ATOM    289  C   ARG A  29      48.574  67.741  32.843  1.00  0.00           C  
ATOM    290  O   ARG A  29      48.482  67.109  33.876  1.00  0.00           O  
ATOM    291  CB  ARG A  29      46.245  67.306  31.660  1.00  0.00           C  
ATOM    292  CG  ARG A  29      45.850  67.132  30.171  1.00  0.00           C  
ATOM    293  CD  ARG A  29      44.404  67.229  29.822  1.00  0.00           C  
ATOM    294  NE  ARG A  29      43.832  68.517  30.283  1.00  0.00           N  
ATOM    295  CZ  ARG A  29      42.886  68.506  31.284  1.00  0.00           C  
ATOM    296  NH1 ARG A  29      42.282  67.367  31.594  1.00  0.00           N1+
ATOM    297  NH2 ARG A  29      42.565  69.623  31.938  1.00  0.00           N  
ATOM    298  H   ARG A  29      47.197  64.956  31.981  1.00  0.00           H  
ATOM    299  HE  ARG A  29      43.793  69.241  29.594  1.00  0.00           H  
ATOM    300 1HH1 ARG A  29      42.464  66.581  31.009  1.00  0.00           H  
ATOM    301 2HH1 ARG A  29      41.745  67.240  32.429  1.00  0.00           H  
ATOM    302 1HH2 ARG A  29      42.992  70.453  31.564  1.00  0.00           H  
ATOM    303 2HH2 ARG A  29      42.230  69.596  32.875  1.00  0.00           H  
ATOM    304  N   GLN A  30      48.769  69.059  32.760  1.00  0.00           N  
ATOM    305  CA  GLN A  30      49.605  69.766  33.684  1.00  0.00           C  
ATOM    306  C   GLN A  30      49.089  69.922  35.120  1.00  0.00           C  
ATOM    307  O   GLN A  30      49.928  70.033  36.058  1.00  0.00           O  
ATOM    308  CB  GLN A  30      49.788  71.164  33.119  1.00  0.00           C  
ATOM    309  CG  GLN A  30      50.516  71.063  31.793  1.00  0.00           C  
ATOM    310  CD  GLN A  30      51.065  72.377  31.308  1.00  0.00           C  
ATOM    311  NE2 GLN A  30      50.206  73.339  31.368  1.00  0.00           N  
ATOM    312  OE1 GLN A  30      52.233  72.520  30.892  1.00  0.00           O  
ATOM    313  H   GLN A  30      48.349  69.620  32.055  1.00  0.00           H  
ATOM    314 1HE2 GLN A  30      49.238  73.137  31.559  1.00  0.00           H  
ATOM    315 2HE2 GLN A  30      50.482  74.256  31.085  1.00  0.00           H  
ATOM    316  N   GLU A  31      47.765  70.018  35.274  1.00  0.00           N  
ATOM    317  CA  GLU A  31      47.086  70.062  36.591  1.00  0.00           C  
ATOM    318  C   GLU A  31      46.879  68.620  37.174  1.00  0.00           C  
ATOM    319  O   GLU A  31      47.368  68.334  38.250  1.00  0.00           O  
ATOM    320  CB  GLU A  31      45.806  70.897  36.475  1.00  0.00           C  
ATOM    321  CG  GLU A  31      45.942  72.367  36.077  1.00  0.00           C  
ATOM    322  CD  GLU A  31      46.541  72.613  34.736  1.00  0.00           C  
ATOM    323  OE1 GLU A  31      46.323  71.843  33.787  1.00  0.00           O  
ATOM    324  OE2 GLU A  31      47.112  73.713  34.575  1.00  0.00           O1-
ATOM    325  H   GLU A  31      47.254  70.403  34.505  1.00  0.00           H  
ATOM    326  N   ASN A  32      46.468  67.768  36.180  1.00  0.00           N  
ATOM    327  CA  ASN A  32      46.135  66.343  36.470  1.00  0.00           C  
ATOM    328  C   ASN A  32      47.307  65.493  37.083  1.00  0.00           C  
ATOM    329  O   ASN A  32      47.084  64.813  38.059  1.00  0.00           O  
ATOM    330  CB  ASN A  32      45.405  65.681  35.288  1.00  0.00           C  
ATOM    331  CG  ASN A  32      43.953  66.081  35.302  1.00  0.00           C  
ATOM    332  ND2 ASN A  32      43.238  65.192  34.608  1.00  0.00           N  
ATOM    333  OD1 ASN A  32      43.460  66.908  36.143  1.00  0.00           O  
ATOM    334  H   ASN A  32      46.413  68.097  35.236  1.00  0.00           H  
ATOM    335 1HD2 ASN A  32      43.725  64.389  34.282  1.00  0.00           H  
ATOM    336 2HD2 ASN A  32      42.272  65.369  34.437  1.00  0.00           H  
ATOM    337  N   LYS A  33      48.461  65.747  36.555  1.00  0.00           N  
ATOM    338  CA  LYS A  33      49.711  65.200  37.159  1.00  0.00           C  
ATOM    339  C   LYS A  33      49.874  65.495  38.688  1.00  0.00           C  
ATOM    340  O   LYS A  33      50.492  64.627  39.313  1.00  0.00           O  
ATOM    341  CB  LYS A  33      50.868  65.653  36.321  1.00  0.00           C  
ATOM    342  CG  LYS A  33      50.840  65.027  34.907  1.00  0.00           C  
ATOM    343  CD  LYS A  33      52.088  65.784  34.273  1.00  0.00           C  
ATOM    344  CE  LYS A  33      52.500  65.275  32.885  1.00  0.00           C  
ATOM    345  NZ  LYS A  33      53.679  66.013  32.405  1.00  0.00           N1+
ATOM    346  H   LYS A  33      48.589  66.359  35.771  1.00  0.00           H  
ATOM    347  HZ1 LYS A  33      53.774  65.898  31.423  1.00  0.00           H  
ATOM    348  HZ2 LYS A  33      53.660  67.006  32.544  1.00  0.00           H  
ATOM    349  HZ3 LYS A  33      54.518  65.721  32.876  1.00  0.00           H  
ATOM    350  N   ASN A  34      49.184  66.452  39.305  1.00  0.00           N  
ATOM    351  CA  ASN A  34      49.138  66.594  40.772  1.00  0.00           C  
ATOM    352  C   ASN A  34      48.588  65.368  41.658  1.00  0.00           C  
ATOM    353  O   ASN A  34      49.156  64.862  42.614  1.00  0.00           O  
ATOM    354  CB  ASN A  34      48.257  67.872  41.060  1.00  0.00           C  
ATOM    355  CG  ASN A  34      48.004  68.383  42.525  1.00  0.00           C  
ATOM    356  ND2 ASN A  34      48.194  69.656  42.734  1.00  0.00           N  
ATOM    357  OD1 ASN A  34      47.486  67.737  43.421  1.00  0.00           O  
ATOM    358  H   ASN A  34      48.475  67.039  38.919  1.00  0.00           H  
ATOM    359 1HD2 ASN A  34      48.554  70.271  42.029  1.00  0.00           H  
ATOM    360 2HD2 ASN A  34      47.962  70.054  43.619  1.00  0.00           H  
ATOM    361  N   LYS A  35      47.493  64.802  41.166  1.00  0.00           N  
ATOM    362  CA  LYS A  35      46.957  63.641  41.960  1.00  0.00           C  
ATOM    363  C   LYS A  35      47.386  62.208  41.408  1.00  0.00           C  
ATOM    364  O   LYS A  35      46.779  61.194  41.645  1.00  0.00           O  
ATOM    365  CB  LYS A  35      45.491  63.803  42.281  1.00  0.00           C  
ATOM    366  CG  LYS A  35      45.476  64.593  43.604  1.00  0.00           C  
ATOM    367  CD  LYS A  35      44.009  64.822  44.013  1.00  0.00           C  
ATOM    368  CE  LYS A  35      43.873  65.342  45.471  1.00  0.00           C  
ATOM    369  NZ  LYS A  35      42.456  65.483  45.878  1.00  0.00           N1+
ATOM    370  H   LYS A  35      47.212  64.928  40.208  1.00  0.00           H  
ATOM    371  HZ1 LYS A  35      41.823  65.588  45.113  1.00  0.00           H  
ATOM    372  HZ2 LYS A  35      42.118  64.664  46.335  1.00  0.00           H  
ATOM    373  HZ3 LYS A  35      42.199  66.257  46.463  1.00  0.00           H  
ATOM    374  N   ASN A  36      48.661  62.194  41.095  1.00  0.00           N  
ATOM    375  CA  ASN A  36      49.523  61.005  40.689  1.00  0.00           C  
ATOM    376  C   ASN A  36      50.824  61.027  41.519  1.00  0.00           C  
ATOM    377  O   ASN A  36      51.445  62.084  41.498  1.00  0.00           O  
ATOM    378  CB  ASN A  36      49.956  61.046  39.235  1.00  0.00           C  
ATOM    379  CG  ASN A  36      48.688  61.121  38.409  1.00  0.00           C  
ATOM    380  ND2 ASN A  36      48.725  61.985  37.486  1.00  0.00           N  
ATOM    381  OD1 ASN A  36      47.727  60.375  38.371  1.00  0.00           O  
ATOM    382  H   ASN A  36      49.238  63.005  41.228  1.00  0.00           H  
ATOM    383 1HD2 ASN A  36      49.570  62.488  37.328  1.00  0.00           H  
ATOM    384 2HD2 ASN A  36      47.954  62.264  36.918  1.00  0.00           H  
ATOM    385  N   ARG A  37      50.985  60.113  42.520  1.00  0.00           N  
ATOM    386  CA  ARG A  37      52.161  60.230  43.409  1.00  0.00           C  
ATOM    387  C   ARG A  37      53.560  60.001  42.824  1.00  0.00           C  
ATOM    388  O   ARG A  37      54.509  60.760  43.052  1.00  0.00           O  
ATOM    389  CB  ARG A  37      51.993  59.482  44.755  1.00  0.00           C  
ATOM    390  CG  ARG A  37      51.632  57.980  44.661  1.00  0.00           C  
ATOM    391  CD  ARG A  37      51.275  57.520  46.049  1.00  0.00           C  
ATOM    392  NE  ARG A  37      52.424  57.656  46.945  1.00  0.00           N  
ATOM    393  CZ  ARG A  37      52.606  57.005  48.114  1.00  0.00           C  
ATOM    394  NH1 ARG A  37      51.669  56.141  48.535  1.00  0.00           N1+
ATOM    395  NH2 ARG A  37      53.791  57.127  48.789  1.00  0.00           N  
ATOM    396  H   ARG A  37      50.317  59.469  42.872  1.00  0.00           H  
ATOM    397  HE  ARG A  37      52.937  58.512  46.864  1.00  0.00           H  
ATOM    398 1HH1 ARG A  37      50.794  56.005  48.077  1.00  0.00           H  
ATOM    399 2HH1 ARG A  37      51.957  55.513  49.257  1.00  0.00           H  
ATOM    400 1HH2 ARG A  37      54.595  57.624  48.469  1.00  0.00           H  
ATOM    401 2HH2 ARG A  37      53.709  56.835  49.742  1.00  0.00           H  
ATOM    402  N   TYR A  38      53.640  59.096  41.860  1.00  0.00           N  
ATOM    403  CA  TYR A  38      54.907  58.714  41.154  1.00  0.00           C  
ATOM    404  C   TYR A  38      54.735  58.929  39.656  1.00  0.00           C  
ATOM    405  O   TYR A  38      53.626  58.666  39.130  1.00  0.00           O  
ATOM    406  CB  TYR A  38      55.298  57.258  41.478  1.00  0.00           C  
ATOM    407  CG  TYR A  38      55.328  56.763  42.959  1.00  0.00           C  
ATOM    408  CD1 TYR A  38      55.427  57.532  44.087  1.00  0.00           C  
ATOM    409  CD2 TYR A  38      55.039  55.389  43.119  1.00  0.00           C  
ATOM    410  CE1 TYR A  38      55.411  57.062  45.328  1.00  0.00           C  
ATOM    411  CE2 TYR A  38      54.930  54.862  44.438  1.00  0.00           C  
ATOM    412  CZ  TYR A  38      55.086  55.684  45.539  1.00  0.00           C  
ATOM    413  OH  TYR A  38      55.543  55.117  46.643  1.00  0.00           O  
ATOM    414  H   TYR A  38      52.846  58.642  41.451  1.00  0.00           H  
ATOM    415  HD1 TYR A  38      55.796  58.552  44.002  1.00  0.00           H  
ATOM    416  HD2 TYR A  38      55.017  54.728  42.260  1.00  0.00           H  
ATOM    417  HE1 TYR A  38      55.532  57.838  46.090  1.00  0.00           H  
ATOM    418  HE2 TYR A  38      54.417  53.917  44.615  1.00  0.00           H  
ATOM    419  HH  TYR A  38      55.802  54.159  46.589  1.00  0.00           H  
ATOM    420  N   LYS A  39      55.807  59.315  39.030  1.00  0.00           N  
ATOM    421  CA  LYS A  39      55.799  59.493  37.565  1.00  0.00           C  
ATOM    422  C   LYS A  39      55.338  58.380  36.626  1.00  0.00           C  
ATOM    423  O   LYS A  39      54.930  58.585  35.446  1.00  0.00           O  
ATOM    424  CB  LYS A  39      57.125  60.094  37.135  1.00  0.00           C  
ATOM    425  CG  LYS A  39      57.276  61.399  37.906  1.00  0.00           C  
ATOM    426  CD  LYS A  39      58.280  62.424  37.297  1.00  0.00           C  
ATOM    427  CE  LYS A  39      58.131  62.556  35.774  1.00  0.00           C  
ATOM    428  NZ  LYS A  39      59.026  63.640  35.282  1.00  0.00           N1+
ATOM    429  H   LYS A  39      56.551  59.765  39.528  1.00  0.00           H  
ATOM    430  HZ1 LYS A  39      59.817  63.615  35.897  1.00  0.00           H  
ATOM    431  HZ2 LYS A  39      59.260  63.430  34.332  1.00  0.00           H  
ATOM    432  HZ3 LYS A  39      58.699  64.573  35.449  1.00  0.00           H  
ATOM    433  N   ASN A  40      55.433  57.110  37.088  1.00  0.00           N  
ATOM    434  CA  ASN A  40      54.938  55.922  36.334  1.00  0.00           C  
ATOM    435  C   ASN A  40      53.412  55.679  36.144  1.00  0.00           C  
ATOM    436  O   ASN A  40      53.007  55.339  35.029  1.00  0.00           O  
ATOM    437  CB  ASN A  40      55.561  54.621  36.822  1.00  0.00           C  
ATOM    438  CG  ASN A  40      55.426  54.193  38.255  1.00  0.00           C  
ATOM    439  ND2 ASN A  40      55.238  52.859  38.443  1.00  0.00           N  
ATOM    440  OD1 ASN A  40      55.575  54.861  39.230  1.00  0.00           O  
ATOM    441  H   ASN A  40      55.900  56.910  37.955  1.00  0.00           H  
ATOM    442 1HD2 ASN A  40      55.248  52.261  37.634  1.00  0.00           H  
ATOM    443 2HD2 ASN A  40      54.944  52.518  39.325  1.00  0.00           H  
ATOM    444  N   ILE A  41      52.638  55.979  37.148  1.00  0.00           N  
ATOM    445  CA  ILE A  41      51.250  55.559  37.249  1.00  0.00           C  
ATOM    446  C   ILE A  41      50.048  56.164  36.505  1.00  0.00           C  
ATOM    447  O   ILE A  41      48.943  56.154  36.941  1.00  0.00           O  
ATOM    448  CB  ILE A  41      50.886  55.348  38.735  1.00  0.00           C  
ATOM    449  CG1 ILE A  41      51.461  56.330  39.763  1.00  0.00           C  
ATOM    450  CG2 ILE A  41      51.317  53.899  39.100  1.00  0.00           C  
ATOM    451  CD  ILE A  41      50.795  56.290  41.166  1.00  0.00           C  
ATOM    452  H   ILE A  41      52.876  56.748  37.742  1.00  0.00           H  
ATOM    453  N   LEU A  42      50.488  56.856  35.444  1.00  0.00           N  
ATOM    454  CA  LEU A  42      49.724  57.639  34.452  1.00  0.00           C  
ATOM    455  C   LEU A  42      48.696  56.700  33.775  1.00  0.00           C  
ATOM    456  O   LEU A  42      49.021  56.058  32.773  1.00  0.00           O  
ATOM    457  CB  LEU A  42      50.693  58.338  33.402  1.00  0.00           C  
ATOM    458  CG  LEU A  42      51.669  59.225  34.187  1.00  0.00           C  
ATOM    459  CD1 LEU A  42      52.963  59.447  33.376  1.00  0.00           C  
ATOM    460  CD2 LEU A  42      51.035  60.543  34.732  1.00  0.00           C  
ATOM    461  H   LEU A  42      51.380  56.579  35.081  1.00  0.00           H  
ATOM    462  N   PRO A  43      47.428  56.700  34.203  1.00  0.00           N  
ATOM    463  CA  PRO A  43      46.314  55.837  33.783  1.00  0.00           C  
ATOM    464  C   PRO A  43      46.150  55.999  32.285  1.00  0.00           C  
ATOM    465  O   PRO A  43      46.420  57.034  31.695  1.00  0.00           O  
ATOM    466  CB  PRO A  43      45.016  56.368  34.451  1.00  0.00           C  
ATOM    467  CG  PRO A  43      45.684  57.107  35.617  1.00  0.00           C  
ATOM    468  CD  PRO A  43      46.833  57.859  34.919  1.00  0.00           C  
ATOM    469  N   PHE A  44      45.778  54.894  31.663  1.00  0.00           N  
ATOM    470  CA  PHE A  44      45.051  54.776  30.354  1.00  0.00           C  
ATOM    471  C   PHE A  44      43.679  55.444  30.344  1.00  0.00           C  
ATOM    472  O   PHE A  44      42.886  55.229  31.245  1.00  0.00           O  
ATOM    473  CB  PHE A  44      44.907  53.309  29.876  1.00  0.00           C  
ATOM    474  CG  PHE A  44      46.263  52.807  29.348  1.00  0.00           C  
ATOM    475  CD1 PHE A  44      47.337  53.627  28.879  1.00  0.00           C  
ATOM    476  CD2 PHE A  44      46.384  51.419  29.517  1.00  0.00           C  
ATOM    477  CE1 PHE A  44      48.552  52.971  28.586  1.00  0.00           C  
ATOM    478  CE2 PHE A  44      47.636  50.801  29.259  1.00  0.00           C  
ATOM    479  CZ  PHE A  44      48.748  51.616  28.823  1.00  0.00           C  
ATOM    480  H   PHE A  44      45.997  54.012  32.071  1.00  0.00           H  
ATOM    481  HD1 PHE A  44      47.235  54.711  28.805  1.00  0.00           H  
ATOM    482  HD2 PHE A  44      45.509  50.782  29.392  1.00  0.00           H  
ATOM    483  HE1 PHE A  44      49.353  53.463  28.042  1.00  0.00           H  
ATOM    484  HE2 PHE A  44      47.726  49.733  29.411  1.00  0.00           H  
ATOM    485  HZ  PHE A  44      49.754  51.228  28.982  1.00  0.00           H  
ATOM    486  N   ASP A  45      43.490  56.275  29.305  1.00  0.00           N  
ATOM    487  CA  ASP A  45      42.191  56.945  29.166  1.00  0.00           C  
ATOM    488  C   ASP A  45      40.873  56.157  29.061  1.00  0.00           C  
ATOM    489  O   ASP A  45      39.886  56.491  29.613  1.00  0.00           O  
ATOM    490  CB  ASP A  45      42.095  58.090  28.086  1.00  0.00           C  
ATOM    491  CG  ASP A  45      43.071  59.241  28.185  1.00  0.00           C  
ATOM    492  OD1 ASP A  45      43.284  59.800  29.304  1.00  0.00           O  
ATOM    493  OD2 ASP A  45      43.677  59.624  27.176  1.00  0.00           O1-
ATOM    494  H   ASP A  45      44.203  56.709  28.769  1.00  0.00           H  
ATOM    495  N   HIS A  46      40.886  55.091  28.284  1.00  0.00           N  
ATOM    496  CA  HIS A  46      39.732  54.372  27.909  1.00  0.00           C  
ATOM    497  C   HIS A  46      39.082  53.530  29.048  1.00  0.00           C  
ATOM    498  O   HIS A  46      37.863  53.218  29.066  1.00  0.00           O  
ATOM    499  CB  HIS A  46      39.933  53.395  26.768  1.00  0.00           C  
ATOM    500  CG  HIS A  46      40.920  52.278  27.056  1.00  0.00           C  
ATOM    501  CD2 HIS A  46      40.659  50.949  26.904  1.00  0.00           C  
ATOM    502  ND1 HIS A  46      42.123  52.399  27.508  1.00  0.00           N  
ATOM    503  CE1 HIS A  46      42.621  51.136  27.640  1.00  0.00           C  
ATOM    504  NE2 HIS A  46      41.705  50.263  27.291  1.00  0.00           N  
ATOM    505  H   HIS A  46      41.614  54.921  27.611  1.00  0.00           H  
ATOM    506  HD2 HIS A  46      39.882  50.460  26.310  1.00  0.00           H  
ATOM    507  HE1 HIS A  46      43.589  50.837  28.026  1.00  0.00           H  
ATOM    508  HE2 HIS A  46      41.779  49.294  27.069  1.00  0.00           H  
ATOM    509  N   THR A  47      39.918  53.203  30.064  1.00  0.00           N  
ATOM    510  CA  THR A  47      39.391  52.571  31.344  1.00  0.00           C  
ATOM    511  C   THR A  47      39.452  53.347  32.703  1.00  0.00           C  
ATOM    512  O   THR A  47      39.111  52.794  33.743  1.00  0.00           O  
ATOM    513  CB  THR A  47      40.127  51.197  31.636  1.00  0.00           C  
ATOM    514  CG2 THR A  47      39.951  50.338  30.410  1.00  0.00           C  
ATOM    515  OG1 THR A  47      41.494  51.520  31.857  1.00  0.00           O  
ATOM    516  H   THR A  47      40.915  53.224  29.957  1.00  0.00           H  
ATOM    517  HG1 THR A  47      41.937  50.749  31.401  1.00  0.00           H  
ATOM    518  N   ARG A  48      39.757  54.664  32.665  1.00  0.00           N  
ATOM    519  CA  ARG A  48      39.705  55.462  33.843  1.00  0.00           C  
ATOM    520  C   ARG A  48      38.310  55.889  34.241  1.00  0.00           C  
ATOM    521  O   ARG A  48      37.443  55.863  33.388  1.00  0.00           O  
ATOM    522  CB  ARG A  48      40.718  56.650  33.856  1.00  0.00           C  
ATOM    523  CG  ARG A  48      40.843  57.450  32.560  1.00  0.00           C  
ATOM    524  CD  ARG A  48      39.615  58.387  32.255  1.00  0.00           C  
ATOM    525  NE  ARG A  48      39.576  59.422  33.249  1.00  0.00           N  
ATOM    526  CZ  ARG A  48      38.988  60.619  33.136  1.00  0.00           C  
ATOM    527  NH1 ARG A  48      38.388  61.168  32.070  1.00  0.00           N1+
ATOM    528  NH2 ARG A  48      38.872  61.411  34.180  1.00  0.00           N  
ATOM    529  H   ARG A  48      40.203  54.962  31.827  1.00  0.00           H  
ATOM    530  HE  ARG A  48      39.914  59.178  34.149  1.00  0.00           H  
ATOM    531 1HH1 ARG A  48      38.481  60.781  31.156  1.00  0.00           H  
ATOM    532 2HH1 ARG A  48      37.876  62.028  32.131  1.00  0.00           H  
ATOM    533 1HH2 ARG A  48      39.316  61.208  35.057  1.00  0.00           H  
ATOM    534 2HH2 ARG A  48      38.101  62.048  34.190  1.00  0.00           H  
ATOM    535  N   VAL A  49      38.141  56.135  35.512  1.00  0.00           N  
ATOM    536  CA  VAL A  49      36.966  56.577  36.160  1.00  0.00           C  
ATOM    537  C   VAL A  49      36.888  58.127  36.086  1.00  0.00           C  
ATOM    538  O   VAL A  49      37.855  58.804  35.973  1.00  0.00           O  
ATOM    539  CB  VAL A  49      37.065  55.869  37.539  1.00  0.00           C  
ATOM    540  CG1 VAL A  49      36.417  56.540  38.767  1.00  0.00           C  
ATOM    541  CG2 VAL A  49      36.766  54.416  37.337  1.00  0.00           C  
ATOM    542  H   VAL A  49      38.824  55.670  36.078  1.00  0.00           H  
ATOM    543  N   VAL A  50      35.690  58.706  36.322  1.00  0.00           N  
ATOM    544  CA  VAL A  50      35.408  60.116  36.529  1.00  0.00           C  
ATOM    545  C   VAL A  50      34.648  60.219  37.883  1.00  0.00           C  
ATOM    546  O   VAL A  50      33.723  59.509  38.247  1.00  0.00           O  
ATOM    547  CB  VAL A  50      34.640  60.684  35.311  1.00  0.00           C  
ATOM    548  CG1 VAL A  50      33.288  59.947  35.144  1.00  0.00           C  
ATOM    549  CG2 VAL A  50      34.257  62.202  35.566  1.00  0.00           C  
ATOM    550  H   VAL A  50      34.889  58.111  36.314  1.00  0.00           H  
ATOM    551  N   LEU A  51      35.306  61.049  38.698  1.00  0.00           N  
ATOM    552  CA  LEU A  51      34.884  61.387  40.054  1.00  0.00           C  
ATOM    553  C   LEU A  51      33.693  62.344  39.990  1.00  0.00           C  
ATOM    554  O   LEU A  51      33.901  63.456  39.507  1.00  0.00           O  
ATOM    555  CB  LEU A  51      36.041  61.918  40.941  1.00  0.00           C  
ATOM    556  CG  LEU A  51      35.721  61.863  42.493  1.00  0.00           C  
ATOM    557  CD1 LEU A  51      35.551  60.484  43.065  1.00  0.00           C  
ATOM    558  CD2 LEU A  51      36.863  62.677  43.166  1.00  0.00           C  
ATOM    559  H   LEU A  51      36.085  61.625  38.433  1.00  0.00           H  
ATOM    560  N   HIS A  52      32.497  61.925  40.403  1.00  0.00           N  
ATOM    561  CA  HIS A  52      31.359  62.906  40.510  1.00  0.00           C  
ATOM    562  C   HIS A  52      31.372  63.741  41.765  1.00  0.00           C  
ATOM    563  O   HIS A  52      31.612  63.310  42.898  1.00  0.00           O  
ATOM    564  CB  HIS A  52      30.044  62.039  40.500  1.00  0.00           C  
ATOM    565  CG  HIS A  52      29.572  61.583  39.078  1.00  0.00           C  
ATOM    566  CD2 HIS A  52      29.632  60.361  38.636  1.00  0.00           C  
ATOM    567  ND1 HIS A  52      28.978  62.277  38.139  1.00  0.00           N  
ATOM    568  CE1 HIS A  52      28.693  61.480  37.049  1.00  0.00           C  
ATOM    569  NE2 HIS A  52      29.179  60.289  37.411  1.00  0.00           N  
ATOM    570  H   HIS A  52      32.351  61.060  40.896  1.00  0.00           H  
ATOM    571  HD2 HIS A  52      30.111  59.504  39.101  1.00  0.00           H  
ATOM    572  HE1 HIS A  52      27.971  61.676  36.255  1.00  0.00           H  
ATOM    573  HE2 HIS A  52      29.238  59.501  36.801  1.00  0.00           H  
ATOM    574  N   ASP A  53      31.071  65.067  41.570  1.00  0.00           N  
ATOM    575  CA  ASP A  53      30.834  66.153  42.486  1.00  0.00           C  
ATOM    576  C   ASP A  53      32.120  66.530  43.222  1.00  0.00           C  
ATOM    577  O   ASP A  53      32.262  66.388  44.422  1.00  0.00           O  
ATOM    578  CB  ASP A  53      29.639  65.724  43.348  1.00  0.00           C  
ATOM    579  CG  ASP A  53      28.342  66.388  42.926  1.00  0.00           C  
ATOM    580  OD1 ASP A  53      27.323  65.779  43.237  1.00  0.00           O  
ATOM    581  OD2 ASP A  53      28.376  67.522  42.360  1.00  0.00           O1-
ATOM    582  H   ASP A  53      30.859  65.301  40.615  1.00  0.00           H  
ATOM    583  N   GLY A  54      33.200  66.553  42.509  1.00  0.00           N  
ATOM    584  CA  GLY A  54      34.521  66.869  43.125  1.00  0.00           C  
ATOM    585  C   GLY A  54      34.784  68.253  43.795  1.00  0.00           C  
ATOM    586  O   GLY A  54      33.934  69.174  43.751  1.00  0.00           O  
ATOM    587  H   GLY A  54      33.016  66.735  41.544  1.00  0.00           H  
ATOM    588  N   ASP A  55      35.989  68.452  44.214  1.00  0.00           N  
ATOM    589  CA  ASP A  55      36.490  69.633  45.000  1.00  0.00           C  
ATOM    590  C   ASP A  55      36.432  70.880  44.147  1.00  0.00           C  
ATOM    591  O   ASP A  55      36.877  70.904  42.991  1.00  0.00           O  
ATOM    592  CB  ASP A  55      37.895  69.346  45.523  1.00  0.00           C  
ATOM    593  CG  ASP A  55      38.338  70.432  46.466  1.00  0.00           C  
ATOM    594  OD1 ASP A  55      38.312  70.137  47.737  1.00  0.00           O  
ATOM    595  OD2 ASP A  55      38.553  71.574  45.988  1.00  0.00           O1-
ATOM    596  H   ASP A  55      36.600  67.688  44.007  1.00  0.00           H  
ATOM    597  N   PRO A  56      35.772  71.980  44.597  1.00  0.00           N  
ATOM    598  CA  PRO A  56      35.697  73.239  43.853  1.00  0.00           C  
ATOM    599  C   PRO A  56      36.998  74.004  43.606  1.00  0.00           C  
ATOM    600  O   PRO A  56      37.034  74.893  42.770  1.00  0.00           O  
ATOM    601  CB  PRO A  56      34.672  74.033  44.648  1.00  0.00           C  
ATOM    602  CG  PRO A  56      33.709  72.905  45.084  1.00  0.00           C  
ATOM    603  CD  PRO A  56      34.735  71.966  45.687  1.00  0.00           C  
ATOM    604  N   ASN A  57      37.886  74.034  44.581  1.00  0.00           N  
ATOM    605  CA  ASN A  57      39.058  74.971  44.655  1.00  0.00           C  
ATOM    606  C   ASN A  57      40.455  74.494  44.215  1.00  0.00           C  
ATOM    607  O   ASN A  57      41.290  75.234  43.639  1.00  0.00           O  
ATOM    608  CB  ASN A  57      39.275  75.832  45.893  1.00  0.00           C  
ATOM    609  CG  ASN A  57      37.964  76.641  46.196  1.00  0.00           C  
ATOM    610  ND2 ASN A  57      37.291  76.337  47.260  1.00  0.00           N  
ATOM    611  OD1 ASN A  57      37.554  77.501  45.418  1.00  0.00           O  
ATOM    612  H   ASN A  57      37.850  73.359  45.319  1.00  0.00           H  
ATOM    613 1HD2 ASN A  57      37.559  75.522  47.771  1.00  0.00           H  
ATOM    614 2HD2 ASN A  57      36.477  76.848  47.514  1.00  0.00           H  
ATOM    615  N   GLU A  58      40.759  73.191  44.437  1.00  0.00           N  
ATOM    616  CA  GLU A  58      41.972  72.477  43.981  1.00  0.00           C  
ATOM    617  C   GLU A  58      42.273  72.515  42.482  1.00  0.00           C  
ATOM    618  O   GLU A  58      41.268  72.753  41.740  1.00  0.00           O  
ATOM    619  CB  GLU A  58      41.925  71.020  44.471  1.00  0.00           C  
ATOM    620  CG  GLU A  58      42.359  70.903  45.850  1.00  0.00           C  
ATOM    621  CD  GLU A  58      43.788  70.352  46.024  1.00  0.00           C  
ATOM    622  OE1 GLU A  58      44.124  69.628  46.999  1.00  0.00           O  
ATOM    623  OE2 GLU A  58      44.618  70.605  45.159  1.00  0.00           O1-
ATOM    624  H   GLU A  58      40.088  72.622  44.918  1.00  0.00           H  
ATOM    625  N   PRO A  59      43.442  72.121  41.927  1.00  0.00           N  
ATOM    626  CA  PRO A  59      43.574  71.768  40.521  1.00  0.00           C  
ATOM    627  C   PRO A  59      42.600  70.745  40.054  1.00  0.00           C  
ATOM    628  O   PRO A  59      41.639  71.009  39.349  1.00  0.00           O  
ATOM    629  CB  PRO A  59      45.000  71.300  40.376  1.00  0.00           C  
ATOM    630  CG  PRO A  59      45.668  72.345  41.233  1.00  0.00           C  
ATOM    631  CD  PRO A  59      44.769  72.410  42.518  1.00  0.00           C  
ATOM    632  N   VAL A  60      42.676  69.524  40.527  1.00  0.00           N  
ATOM    633  CA  VAL A  60      41.843  68.392  40.136  1.00  0.00           C  
ATOM    634  C   VAL A  60      40.413  68.555  40.650  1.00  0.00           C  
ATOM    635  O   VAL A  60      40.125  69.015  41.757  1.00  0.00           O  
ATOM    636  CB  VAL A  60      42.635  67.072  40.533  1.00  0.00           C  
ATOM    637  CG1 VAL A  60      41.890  65.784  40.477  1.00  0.00           C  
ATOM    638  CG2 VAL A  60      44.006  67.037  39.871  1.00  0.00           C  
ATOM    639  H   VAL A  60      43.378  69.291  41.196  1.00  0.00           H  
ATOM    640  N   SER A  61      39.604  68.130  39.758  1.00  0.00           N  
ATOM    641  CA  SER A  61      38.233  67.822  40.125  1.00  0.00           C  
ATOM    642  C   SER A  61      37.643  66.475  39.649  1.00  0.00           C  
ATOM    643  O   SER A  61      37.138  65.684  40.450  1.00  0.00           O  
ATOM    644  CB  SER A  61      37.329  69.022  39.836  1.00  0.00           C  
ATOM    645  OG  SER A  61      37.351  69.508  38.450  1.00  0.00           O  
ATOM    646  H   SER A  61      39.963  67.974  38.835  1.00  0.00           H  
ATOM    647  HG  SER A  61      36.591  70.119  38.251  1.00  0.00           H  
ATOM    648  N   ASP A  62      37.495  66.405  38.364  1.00  0.00           N  
ATOM    649  CA  ASP A  62      36.933  65.208  37.762  1.00  0.00           C  
ATOM    650  C   ASP A  62      37.872  63.997  37.850  1.00  0.00           C  
ATOM    651  O   ASP A  62      37.468  62.886  37.584  1.00  0.00           O  
ATOM    652  CB  ASP A  62      36.689  65.464  36.263  1.00  0.00           C  
ATOM    653  CG  ASP A  62      37.823  66.028  35.426  1.00  0.00           C  
ATOM    654  OD1 ASP A  62      38.393  67.043  35.889  1.00  0.00           O  
ATOM    655  OD2 ASP A  62      38.056  65.740  34.256  1.00  0.00           O1-
ATOM    656  H   ASP A  62      37.828  67.101  37.726  1.00  0.00           H  
ATOM    657  N   TYR A  63      39.196  64.284  37.852  1.00  0.00           N  
ATOM    658  CA  TYR A  63      40.216  63.296  37.772  1.00  0.00           C  
ATOM    659  C   TYR A  63      40.450  62.548  39.133  1.00  0.00           C  
ATOM    660  O   TYR A  63      40.236  63.050  40.235  1.00  0.00           O  
ATOM    661  CB  TYR A  63      41.565  63.773  37.192  1.00  0.00           C  
ATOM    662  CG  TYR A  63      42.739  62.768  37.070  1.00  0.00           C  
ATOM    663  CD1 TYR A  63      42.815  61.839  36.079  1.00  0.00           C  
ATOM    664  CD2 TYR A  63      43.722  62.826  37.983  1.00  0.00           C  
ATOM    665  CE1 TYR A  63      43.816  60.854  35.988  1.00  0.00           C  
ATOM    666  CE2 TYR A  63      44.791  61.949  37.896  1.00  0.00           C  
ATOM    667  CZ  TYR A  63      44.871  61.000  36.919  1.00  0.00           C  
ATOM    668  OH  TYR A  63      46.057  60.526  36.409  1.00  0.00           O  
ATOM    669  H   TYR A  63      39.461  65.233  37.684  1.00  0.00           H  
ATOM    670  HD1 TYR A  63      42.003  61.944  35.348  1.00  0.00           H  
ATOM    671  HD2 TYR A  63      43.853  63.686  38.639  1.00  0.00           H  
ATOM    672  HE1 TYR A  63      43.784  60.129  35.170  1.00  0.00           H  
ATOM    673  HE2 TYR A  63      45.496  62.065  38.716  1.00  0.00           H  
ATOM    674  HH  TYR A  63      46.754  60.317  37.093  1.00  0.00           H  
ATOM    675  N   ILE A  64      40.841  61.335  38.957  1.00  0.00           N  
ATOM    676  CA  ILE A  64      41.163  60.287  39.978  1.00  0.00           C  
ATOM    677  C   ILE A  64      41.995  59.177  39.303  1.00  0.00           C  
ATOM    678  O   ILE A  64      41.982  58.927  38.096  1.00  0.00           O  
ATOM    679  CB  ILE A  64      39.810  59.721  40.584  1.00  0.00           C  
ATOM    680  CG1 ILE A  64      40.043  58.852  41.844  1.00  0.00           C  
ATOM    681  CG2 ILE A  64      38.990  58.834  39.672  1.00  0.00           C  
ATOM    682  CD  ILE A  64      38.799  58.612  42.630  1.00  0.00           C  
ATOM    683  H   ILE A  64      40.680  60.963  38.040  1.00  0.00           H  
ATOM    684  N   ASN A  65      42.926  58.683  40.036  1.00  0.00           N  
ATOM    685  CA  ASN A  65      43.902  57.648  39.475  1.00  0.00           C  
ATOM    686  C   ASN A  65      43.207  56.257  39.135  1.00  0.00           C  
ATOM    687  O   ASN A  65      43.656  55.504  38.290  1.00  0.00           O  
ATOM    688  CB  ASN A  65      45.073  57.382  40.382  1.00  0.00           C  
ATOM    689  CG  ASN A  65      46.212  56.634  39.604  1.00  0.00           C  
ATOM    690  ND2 ASN A  65      46.886  57.341  38.631  1.00  0.00           N  
ATOM    691  OD1 ASN A  65      46.651  55.535  39.937  1.00  0.00           O  
ATOM    692  H   ASN A  65      43.154  59.133  40.901  1.00  0.00           H  
ATOM    693 1HD2 ASN A  65      46.849  58.334  38.495  1.00  0.00           H  
ATOM    694 2HD2 ASN A  65      47.595  56.892  38.078  1.00  0.00           H  
ATOM    695  N   ALA A  66      42.031  56.062  39.733  1.00  0.00           N  
ATOM    696  CA  ALA A  66      41.309  54.770  39.628  1.00  0.00           C  
ATOM    697  C   ALA A  66      41.101  54.300  38.108  1.00  0.00           C  
ATOM    698  O   ALA A  66      40.425  54.970  37.333  1.00  0.00           O  
ATOM    699  CB  ALA A  66      39.948  54.930  40.299  1.00  0.00           C  
ATOM    700  H   ALA A  66      41.566  56.803  40.224  1.00  0.00           H  
ATOM    701  N   ASN A  67      41.546  53.094  37.810  1.00  0.00           N  
ATOM    702  CA  ASN A  67      41.126  52.411  36.563  1.00  0.00           C  
ATOM    703  C   ASN A  67      40.375  51.103  36.887  1.00  0.00           C  
ATOM    704  O   ASN A  67      40.736  50.541  37.925  1.00  0.00           O  
ATOM    705  CB  ASN A  67      42.221  51.980  35.666  1.00  0.00           C  
ATOM    706  CG  ASN A  67      43.088  53.089  35.087  1.00  0.00           C  
ATOM    707  ND2 ASN A  67      42.975  53.287  33.828  1.00  0.00           N  
ATOM    708  OD1 ASN A  67      44.150  53.466  35.530  1.00  0.00           O  
ATOM    709  H   ASN A  67      42.231  52.642  38.395  1.00  0.00           H  
ATOM    710 1HD2 ASN A  67      42.363  52.729  33.273  1.00  0.00           H  
ATOM    711 2HD2 ASN A  67      43.454  54.067  33.425  1.00  0.00           H  
ATOM    712  N   ILE A  68      39.387  50.811  36.066  1.00  0.00           N  
ATOM    713  CA  ILE A  68      38.507  49.660  36.428  1.00  0.00           C  
ATOM    714  C   ILE A  68      38.916  48.432  35.503  1.00  0.00           C  
ATOM    715  O   ILE A  68      38.743  48.396  34.252  1.00  0.00           O  
ATOM    716  CB  ILE A  68      36.937  49.884  36.205  1.00  0.00           C  
ATOM    717  CG1 ILE A  68      36.574  51.144  35.449  1.00  0.00           C  
ATOM    718  CG2 ILE A  68      36.193  49.779  37.596  1.00  0.00           C  
ATOM    719  CD  ILE A  68      35.401  50.972  34.488  1.00  0.00           C  
ATOM    720  H   ILE A  68      39.200  51.523  35.384  1.00  0.00           H  
ATOM    721  N   ILE A  69      39.418  47.401  36.284  1.00  0.00           N  
ATOM    722  CA  ILE A  69      39.951  46.188  35.646  1.00  0.00           C  
ATOM    723  C   ILE A  69      38.813  45.179  35.566  1.00  0.00           C  
ATOM    724  O   ILE A  69      38.169  44.803  36.563  1.00  0.00           O  
ATOM    725  CB  ILE A  69      40.996  45.656  36.645  1.00  0.00           C  
ATOM    726  CG1 ILE A  69      41.961  46.811  37.129  1.00  0.00           C  
ATOM    727  CG2 ILE A  69      41.848  44.623  35.957  1.00  0.00           C  
ATOM    728  CD  ILE A  69      42.758  47.459  35.999  1.00  0.00           C  
ATOM    729  H   ILE A  69      39.672  47.422  37.256  1.00  0.00           H  
ATOM    730  N   MET A  70      38.368  44.959  34.287  1.00  0.00           N  
ATOM    731  CA  MET A  70      37.352  43.913  33.873  1.00  0.00           C  
ATOM    732  C   MET A  70      38.172  42.774  33.131  1.00  0.00           C  
ATOM    733  O   MET A  70      38.980  42.938  32.260  1.00  0.00           O  
ATOM    734  CB  MET A  70      36.334  44.560  32.915  1.00  0.00           C  
ATOM    735  CG  MET A  70      35.704  45.796  33.536  1.00  0.00           C  
ATOM    736  SD  MET A  70      34.575  46.643  32.406  1.00  0.00           S  
ATOM    737  CE  MET A  70      33.764  47.800  33.460  1.00  0.00           C  
ATOM    738  H   MET A  70      38.696  45.358  33.436  1.00  0.00           H  
ATOM    739  N   PRO A  71      37.770  41.526  33.427  1.00  0.00           N  
ATOM    740  CA  PRO A  71      38.277  40.266  32.837  1.00  0.00           C  
ATOM    741  C   PRO A  71      37.915  40.326  31.298  1.00  0.00           C  
ATOM    742  O   PRO A  71      38.723  40.059  30.361  1.00  0.00           O  
ATOM    743  CB  PRO A  71      37.414  39.119  33.382  1.00  0.00           C  
ATOM    744  CG  PRO A  71      36.924  39.666  34.689  1.00  0.00           C  
ATOM    745  CD  PRO A  71      36.711  41.230  34.424  1.00  0.00           C  
ATOM    746  N   GLU A  72      36.618  40.535  30.976  1.00  0.00           N  
ATOM    747  CA  GLU A  72      36.222  41.226  29.771  1.00  0.00           C  
ATOM    748  C   GLU A  72      35.325  42.472  30.023  1.00  0.00           C  
ATOM    749  O   GLU A  72      34.637  42.540  31.031  1.00  0.00           O  
ATOM    750  CB  GLU A  72      35.436  40.242  28.898  1.00  0.00           C  
ATOM    751  CG  GLU A  72      36.226  39.436  27.903  1.00  0.00           C  
ATOM    752  CD  GLU A  72      35.255  38.721  26.965  1.00  0.00           C  
ATOM    753  OE1 GLU A  72      34.291  38.027  27.486  1.00  0.00           O  
ATOM    754  OE2 GLU A  72      35.548  38.689  25.732  1.00  0.00           O1-
ATOM    755  H   GLU A  72      35.896  39.990  31.400  1.00  0.00           H  
ATOM    756  N   PHE A  73      35.333  43.365  29.043  1.00  0.00           N  
ATOM    757  CA  PHE A  73      34.631  44.667  29.130  1.00  0.00           C  
ATOM    758  C   PHE A  73      33.063  44.557  29.230  1.00  0.00           C  
ATOM    759  O   PHE A  73      32.454  43.507  29.249  1.00  0.00           O  
ATOM    760  CB  PHE A  73      35.098  45.510  27.952  1.00  0.00           C  
ATOM    761  CG  PHE A  73      36.568  45.780  27.770  1.00  0.00           C  
ATOM    762  CD1 PHE A  73      37.324  44.853  27.069  1.00  0.00           C  
ATOM    763  CD2 PHE A  73      37.242  46.709  28.577  1.00  0.00           C  
ATOM    764  CE1 PHE A  73      38.705  44.963  27.104  1.00  0.00           C  
ATOM    765  CE2 PHE A  73      38.646  46.818  28.582  1.00  0.00           C  
ATOM    766  CZ  PHE A  73      39.396  45.897  27.840  1.00  0.00           C  
ATOM    767  H   PHE A  73      35.882  43.178  28.233  1.00  0.00           H  
ATOM    768  HD1 PHE A  73      36.941  44.214  26.263  1.00  0.00           H  
ATOM    769  HD2 PHE A  73      36.767  47.129  29.459  1.00  0.00           H  
ATOM    770  HE1 PHE A  73      39.333  44.164  26.711  1.00  0.00           H  
ATOM    771  HE2 PHE A  73      39.006  47.828  28.804  1.00  0.00           H  
ATOM    772  HZ  PHE A  73      40.475  45.771  27.803  1.00  0.00           H  
ATOM    773  N   GLY A  74      32.500  45.692  29.606  1.00  0.00           N  
ATOM    774  CA  GLY A  74      31.066  45.831  30.094  1.00  0.00           C  
ATOM    775  C   GLY A  74      30.666  44.952  31.352  1.00  0.00           C  
ATOM    776  O   GLY A  74      29.702  44.197  31.316  1.00  0.00           O  
ATOM    777  H   GLY A  74      32.895  46.609  29.511  1.00  0.00           H  
ATOM    778  N   SER A  75      31.574  44.761  32.286  1.00  0.00           N  
ATOM    779  CA  SER A  75      31.316  43.854  33.483  1.00  0.00           C  
ATOM    780  C   SER A  75      31.098  44.657  34.806  1.00  0.00           C  
ATOM    781  O   SER A  75      31.938  45.367  35.313  1.00  0.00           O  
ATOM    782  CB  SER A  75      32.504  42.892  33.822  1.00  0.00           C  
ATOM    783  OG  SER A  75      32.728  41.693  33.087  1.00  0.00           O  
ATOM    784  H   SER A  75      32.412  45.291  32.408  1.00  0.00           H  
ATOM    785  HG  SER A  75      33.380  41.900  32.355  1.00  0.00           H  
ATOM    786  N   SER A  76      29.931  44.292  35.404  1.00  0.00           N  
ATOM    787  CA  SER A  76      29.560  44.928  36.679  1.00  0.00           C  
ATOM    788  C   SER A  76      29.879  44.298  38.002  1.00  0.00           C  
ATOM    789  O   SER A  76      30.275  43.147  38.079  1.00  0.00           O  
ATOM    790  CB  SER A  76      28.062  45.157  36.722  1.00  0.00           C  
ATOM    791  OG  SER A  76      27.900  46.514  37.186  1.00  0.00           O  
ATOM    792  H   SER A  76      29.487  43.434  35.142  1.00  0.00           H  
ATOM    793  HG  SER A  76      26.963  46.728  36.908  1.00  0.00           H  
ATOM    794  N   GLY A  77      30.043  45.130  39.040  1.00  0.00           N  
ATOM    795  CA  GLY A  77      30.102  44.648  40.459  1.00  0.00           C  
ATOM    796  C   GLY A  77      31.347  43.887  40.968  1.00  0.00           C  
ATOM    797  O   GLY A  77      32.476  44.168  40.567  1.00  0.00           O  
ATOM    798  H   GLY A  77      29.878  46.100  38.872  1.00  0.00           H  
ATOM    799  N   LYS A  78      31.082  42.805  41.729  1.00  0.00           N  
ATOM    800  CA  LYS A  78      32.063  41.989  42.491  1.00  0.00           C  
ATOM    801  C   LYS A  78      33.077  41.316  41.583  1.00  0.00           C  
ATOM    802  O   LYS A  78      34.211  41.161  42.031  1.00  0.00           O  
ATOM    803  CB  LYS A  78      31.259  40.886  43.203  1.00  0.00           C  
ATOM    804  CG  LYS A  78      30.440  41.371  44.427  1.00  0.00           C  
ATOM    805  CD  LYS A  78      29.076  40.690  44.575  1.00  0.00           C  
ATOM    806  CE  LYS A  78      29.173  39.182  44.927  1.00  0.00           C  
ATOM    807  NZ  LYS A  78      27.828  38.579  45.072  1.00  0.00           N1+
ATOM    808  H   LYS A  78      30.184  42.362  41.721  1.00  0.00           H  
ATOM    809  HZ1 LYS A  78      27.442  38.928  45.919  1.00  0.00           H  
ATOM    810  HZ2 LYS A  78      27.299  38.881  44.276  1.00  0.00           H  
ATOM    811  HZ3 LYS A  78      27.939  37.585  45.069  1.00  0.00           H  
ATOM    812  N   LYS A  79      32.713  41.168  40.304  1.00  0.00           N  
ATOM    813  CA  LYS A  79      33.574  40.722  39.187  1.00  0.00           C  
ATOM    814  C   LYS A  79      34.666  41.714  38.648  1.00  0.00           C  
ATOM    815  O   LYS A  79      35.562  41.228  37.987  1.00  0.00           O  
ATOM    816  CB  LYS A  79      32.744  40.310  37.967  1.00  0.00           C  
ATOM    817  CG  LYS A  79      31.662  39.311  38.355  1.00  0.00           C  
ATOM    818  CD  LYS A  79      31.051  38.732  37.112  1.00  0.00           C  
ATOM    819  CE  LYS A  79      29.996  37.651  37.425  1.00  0.00           C  
ATOM    820  NZ  LYS A  79      30.594  36.322  37.643  1.00  0.00           N1+
ATOM    821  H   LYS A  79      31.765  41.392  40.064  1.00  0.00           H  
ATOM    822  HZ1 LYS A  79      31.454  36.294  38.159  1.00  0.00           H  
ATOM    823  HZ2 LYS A  79      29.893  35.789  38.106  1.00  0.00           H  
ATOM    824  HZ3 LYS A  79      30.657  35.863  36.751  1.00  0.00           H  
ATOM    825  N   SER A  80      34.535  42.972  39.071  1.00  0.00           N  
ATOM    826  CA  SER A  80      35.508  44.073  38.681  1.00  0.00           C  
ATOM    827  C   SER A  80      36.431  44.388  39.850  1.00  0.00           C  
ATOM    828  O   SER A  80      36.039  44.288  41.011  1.00  0.00           O  
ATOM    829  CB  SER A  80      34.778  45.296  38.120  1.00  0.00           C  
ATOM    830  OG  SER A  80      33.644  45.807  38.869  1.00  0.00           O  
ATOM    831  H   SER A  80      33.860  43.086  39.807  1.00  0.00           H  
ATOM    832  HG  SER A  80      33.411  45.175  39.612  1.00  0.00           H  
ATOM    833  N   TYR A  81      37.500  44.977  39.494  1.00  0.00           N  
ATOM    834  CA  TYR A  81      38.520  45.335  40.507  1.00  0.00           C  
ATOM    835  C   TYR A  81      38.943  46.766  40.148  1.00  0.00           C  
ATOM    836  O   TYR A  81      38.909  47.105  38.980  1.00  0.00           O  
ATOM    837  CB  TYR A  81      39.701  44.403  40.393  1.00  0.00           C  
ATOM    838  CG  TYR A  81      39.444  42.905  40.303  1.00  0.00           C  
ATOM    839  CD1 TYR A  81      39.345  42.306  39.063  1.00  0.00           C  
ATOM    840  CD2 TYR A  81      39.444  42.229  41.469  1.00  0.00           C  
ATOM    841  CE1 TYR A  81      39.044  40.969  39.115  1.00  0.00           C  
ATOM    842  CE2 TYR A  81      39.323  40.824  41.520  1.00  0.00           C  
ATOM    843  CZ  TYR A  81      39.051  40.239  40.281  1.00  0.00           C  
ATOM    844  OH  TYR A  81      38.394  39.074  40.289  1.00  0.00           O  
ATOM    845  H   TYR A  81      37.727  45.016  38.520  1.00  0.00           H  
ATOM    846  HD1 TYR A  81      39.213  42.870  38.145  1.00  0.00           H  
ATOM    847  HD2 TYR A  81      39.589  42.786  42.403  1.00  0.00           H  
ATOM    848  HE1 TYR A  81      38.998  40.466  38.156  1.00  0.00           H  
ATOM    849  HE2 TYR A  81      39.765  40.370  42.400  1.00  0.00           H  
ATOM    850  HH  TYR A  81      38.455  38.630  41.183  1.00  0.00           H  
ATOM    851  N   ILE A  82      39.102  47.619  41.183  1.00  0.00           N  
ATOM    852  CA  ILE A  82      39.643  49.033  41.096  1.00  0.00           C  
ATOM    853  C   ILE A  82      41.154  48.974  41.400  1.00  0.00           C  
ATOM    854  O   ILE A  82      41.562  48.533  42.490  1.00  0.00           O  
ATOM    855  CB  ILE A  82      39.027  50.222  41.898  1.00  0.00           C  
ATOM    856  CG1 ILE A  82      37.499  50.010  42.211  1.00  0.00           C  
ATOM    857  CG2 ILE A  82      39.213  51.523  41.137  1.00  0.00           C  
ATOM    858  CD  ILE A  82      36.975  50.917  43.290  1.00  0.00           C  
ATOM    859  H   ILE A  82      38.845  47.272  42.088  1.00  0.00           H  
ATOM    860  N   ALA A  83      41.953  49.378  40.384  1.00  0.00           N  
ATOM    861  CA  ALA A  83      43.410  49.596  40.444  1.00  0.00           C  
ATOM    862  C   ALA A  83      43.796  51.070  40.534  1.00  0.00           C  
ATOM    863  O   ALA A  83      43.489  51.792  39.591  1.00  0.00           O  
ATOM    864  CB  ALA A  83      44.148  48.891  39.276  1.00  0.00           C  
ATOM    865  H   ALA A  83      41.555  49.730  39.534  1.00  0.00           H  
ATOM    866  N   THR A  84      44.312  51.365  41.681  1.00  0.00           N  
ATOM    867  CA  THR A  84      44.586  52.736  42.171  1.00  0.00           C  
ATOM    868  C   THR A  84      45.608  52.909  43.339  1.00  0.00           C  
ATOM    869  O   THR A  84      45.700  51.998  44.184  1.00  0.00           O  
ATOM    870  CB  THR A  84      43.257  53.434  42.472  1.00  0.00           C  
ATOM    871  CG2 THR A  84      42.243  52.823  43.475  1.00  0.00           C  
ATOM    872  OG1 THR A  84      43.550  54.763  42.990  1.00  0.00           O  
ATOM    873  H   THR A  84      44.650  50.718  42.367  1.00  0.00           H  
ATOM    874  HG1 THR A  84      43.597  54.749  43.991  1.00  0.00           H  
ATOM    875  N   GLN A  85      46.316  54.011  43.283  1.00  0.00           N  
ATOM    876  CA  GLN A  85      47.415  54.358  44.170  1.00  0.00           C  
ATOM    877  C   GLN A  85      47.332  54.391  45.746  1.00  0.00           C  
ATOM    878  O   GLN A  85      46.328  54.832  46.218  1.00  0.00           O  
ATOM    879  CB  GLN A  85      47.997  55.669  43.656  1.00  0.00           C  
ATOM    880  CG  GLN A  85      46.978  56.824  43.737  1.00  0.00           C  
ATOM    881  CD  GLN A  85      47.517  58.160  43.430  1.00  0.00           C  
ATOM    882  NE2 GLN A  85      46.553  59.018  43.200  1.00  0.00           N  
ATOM    883  OE1 GLN A  85      48.685  58.537  43.348  1.00  0.00           O  
ATOM    884  H   GLN A  85      45.865  54.780  42.835  1.00  0.00           H  
ATOM    885 1HE2 GLN A  85      45.562  58.903  43.313  1.00  0.00           H  
ATOM    886 2HE2 GLN A  85      46.684  59.846  42.652  1.00  0.00           H  
ATOM    887  N   GLY A  86      48.482  54.248  46.416  1.00  0.00           N  
ATOM    888  CA  GLY A  86      48.603  54.398  47.889  1.00  0.00           C  
ATOM    889  C   GLY A  86      48.112  55.798  48.333  1.00  0.00           C  
ATOM    890  O   GLY A  86      48.670  56.853  47.945  1.00  0.00           O  
ATOM    891  H   GLY A  86      49.360  54.165  45.937  1.00  0.00           H  
ATOM    892  N   CYS A  87      46.949  55.757  48.996  1.00  0.00           N  
ATOM    893  CA  CYS A  87      46.239  56.961  49.486  1.00  0.00           C  
ATOM    894  C   CYS A  87      47.039  57.857  50.416  1.00  0.00           C  
ATOM    895  O   CYS A  87      47.439  57.472  51.517  1.00  0.00           O  
ATOM    896  CB  CYS A  87      44.978  56.585  50.306  1.00  0.00           C  
ATOM    897  SG  CYS A  87      43.888  55.615  49.154  1.00  0.00           S  
ATOM    898  H   CYS A  87      46.597  54.871  49.281  1.00  0.00           H  
ATOM    899  HG  CYS A  87      44.303  56.232  48.045  1.00  0.00           H  
ATOM    900  N   LEU A  88      47.075  59.085  50.109  1.00  0.00           N  
ATOM    901  CA  LEU A  88      47.806  60.158  50.670  1.00  0.00           C  
ATOM    902  C   LEU A  88      46.936  61.124  51.491  1.00  0.00           C  
ATOM    903  O   LEU A  88      45.765  61.153  51.236  1.00  0.00           O  
ATOM    904  CB  LEU A  88      48.581  60.824  49.617  1.00  0.00           C  
ATOM    905  CG  LEU A  88      49.846  60.102  49.134  1.00  0.00           C  
ATOM    906  CD1 LEU A  88      50.450  60.757  47.863  1.00  0.00           C  
ATOM    907  CD2 LEU A  88      50.965  59.905  50.249  1.00  0.00           C  
ATOM    908  H   LEU A  88      46.682  59.414  49.253  1.00  0.00           H  
ATOM    909  N   GLN A  89      47.540  62.106  52.184  1.00  0.00           N  
ATOM    910  CA  GLN A  89      46.805  63.062  52.972  1.00  0.00           C  
ATOM    911  C   GLN A  89      45.855  63.986  52.151  1.00  0.00           C  
ATOM    912  O   GLN A  89      44.888  64.444  52.723  1.00  0.00           O  
ATOM    913  CB  GLN A  89      47.731  64.031  53.731  1.00  0.00           C  
ATOM    914  CG  GLN A  89      48.733  63.355  54.673  1.00  0.00           C  
ATOM    915  CD  GLN A  89      50.140  63.064  54.048  1.00  0.00           C  
ATOM    916  NE2 GLN A  89      51.149  63.195  54.878  1.00  0.00           N  
ATOM    917  OE1 GLN A  89      50.301  62.770  52.857  1.00  0.00           O  
ATOM    918  H   GLN A  89      48.516  62.158  52.427  1.00  0.00           H  
ATOM    919 1HE2 GLN A  89      51.199  63.357  55.868  1.00  0.00           H  
ATOM    920 2HE2 GLN A  89      52.068  63.177  54.480  1.00  0.00           H  
ATOM    921  N   ASN A  90      46.180  64.400  50.881  1.00  0.00           N  
ATOM    922  CA  ASN A  90      45.191  65.062  49.993  1.00  0.00           C  
ATOM    923  C   ASN A  90      44.317  64.125  49.078  1.00  0.00           C  
ATOM    924  O   ASN A  90      43.466  64.584  48.394  1.00  0.00           O  
ATOM    925  CB  ASN A  90      45.969  66.096  49.140  1.00  0.00           C  
ATOM    926  CG  ASN A  90      47.196  65.602  48.330  1.00  0.00           C  
ATOM    927  ND2 ASN A  90      47.450  66.114  47.091  1.00  0.00           N  
ATOM    928  OD1 ASN A  90      47.975  64.774  48.762  1.00  0.00           O  
ATOM    929  H   ASN A  90      47.076  64.280  50.460  1.00  0.00           H  
ATOM    930 1HD2 ASN A  90      46.889  66.821  46.660  1.00  0.00           H  
ATOM    931 2HD2 ASN A  90      48.304  65.864  46.641  1.00  0.00           H  
ATOM    932  N   THR A  91      44.665  62.834  48.934  1.00  0.00           N  
ATOM    933  CA  THR A  91      43.826  61.865  48.249  1.00  0.00           C  
ATOM    934  C   THR A  91      42.935  60.932  49.151  1.00  0.00           C  
ATOM    935  O   THR A  91      42.034  60.333  48.582  1.00  0.00           O  
ATOM    936  CB  THR A  91      44.597  60.893  47.364  1.00  0.00           C  
ATOM    937  CG2 THR A  91      45.059  61.462  46.042  1.00  0.00           C  
ATOM    938  OG1 THR A  91      45.711  60.270  47.986  1.00  0.00           O  
ATOM    939  H   THR A  91      45.477  62.475  49.395  1.00  0.00           H  
ATOM    940  HG1 THR A  91      46.217  59.683  47.347  1.00  0.00           H  
ATOM    941  N   VAL A  92      43.047  60.781  50.443  1.00  0.00           N  
ATOM    942  CA  VAL A  92      42.032  60.044  51.316  1.00  0.00           C  
ATOM    943  C   VAL A  92      40.506  60.318  51.207  1.00  0.00           C  
ATOM    944  O   VAL A  92      39.798  59.323  51.213  1.00  0.00           O  
ATOM    945  CB  VAL A  92      42.381  60.174  52.841  1.00  0.00           C  
ATOM    946  CG1 VAL A  92      43.630  59.412  53.167  1.00  0.00           C  
ATOM    947  CG2 VAL A  92      42.619  61.631  53.162  1.00  0.00           C  
ATOM    948  H   VAL A  92      43.966  60.929  50.788  1.00  0.00           H  
ATOM    949  N   ASN A  93      40.133  61.596  51.109  1.00  0.00           N  
ATOM    950  CA  ASN A  93      38.781  62.044  50.691  1.00  0.00           C  
ATOM    951  C   ASN A  93      38.343  61.365  49.310  1.00  0.00           C  
ATOM    952  O   ASN A  93      37.353  60.670  49.150  1.00  0.00           O  
ATOM    953  CB  ASN A  93      38.740  63.638  50.560  1.00  0.00           C  
ATOM    954  CG  ASN A  93      39.239  64.288  51.867  1.00  0.00           C  
ATOM    955  ND2 ASN A  93      38.751  65.418  52.329  1.00  0.00           N  
ATOM    956  OD1 ASN A  93      40.343  63.973  52.312  1.00  0.00           O  
ATOM    957  H   ASN A  93      40.717  62.310  51.483  1.00  0.00           H  
ATOM    958 1HD2 ASN A  93      37.849  65.726  52.046  1.00  0.00           H  
ATOM    959 2HD2 ASN A  93      39.217  65.908  53.064  1.00  0.00           H  
ATOM    960  N   ASP A  94      39.211  61.508  48.283  1.00  0.00           N  
ATOM    961  CA  ASP A  94      39.101  60.873  46.937  1.00  0.00           C  
ATOM    962  C   ASP A  94      38.965  59.367  46.863  1.00  0.00           C  
ATOM    963  O   ASP A  94      38.275  58.813  46.019  1.00  0.00           O  
ATOM    964  CB  ASP A  94      40.337  61.217  46.072  1.00  0.00           C  
ATOM    965  CG  ASP A  94      40.713  62.676  45.991  1.00  0.00           C  
ATOM    966  OD1 ASP A  94      41.064  63.229  47.045  1.00  0.00           O  
ATOM    967  OD2 ASP A  94      40.945  63.227  44.886  1.00  0.00           O1-
ATOM    968  H   ASP A  94      39.875  62.253  48.279  1.00  0.00           H  
ATOM    969  N   PHE A  95      39.733  58.692  47.755  1.00  0.00           N  
ATOM    970  CA  PHE A  95      39.497  57.266  48.008  1.00  0.00           C  
ATOM    971  C   PHE A  95      38.035  57.040  48.590  1.00  0.00           C  
ATOM    972  O   PHE A  95      37.277  56.333  47.974  1.00  0.00           O  
ATOM    973  CB  PHE A  95      40.559  56.802  48.996  1.00  0.00           C  
ATOM    974  CG  PHE A  95      40.422  55.357  49.358  1.00  0.00           C  
ATOM    975  CD1 PHE A  95      40.874  54.376  48.533  1.00  0.00           C  
ATOM    976  CD2 PHE A  95      39.785  55.096  50.609  1.00  0.00           C  
ATOM    977  CE1 PHE A  95      40.598  53.028  48.872  1.00  0.00           C  
ATOM    978  CE2 PHE A  95      39.523  53.745  50.888  1.00  0.00           C  
ATOM    979  CZ  PHE A  95      39.954  52.718  50.071  1.00  0.00           C  
ATOM    980  H   PHE A  95      40.485  59.217  48.149  1.00  0.00           H  
ATOM    981  HD1 PHE A  95      41.453  54.608  47.641  1.00  0.00           H  
ATOM    982  HD2 PHE A  95      39.773  55.875  51.365  1.00  0.00           H  
ATOM    983  HE1 PHE A  95      40.936  52.284  48.154  1.00  0.00           H  
ATOM    984  HE2 PHE A  95      39.252  53.462  51.903  1.00  0.00           H  
ATOM    985  HZ  PHE A  95      39.811  51.688  50.390  1.00  0.00           H  
ATOM    986  N   TRP A  96      37.624  57.735  49.650  1.00  0.00           N  
ATOM    987  CA  TRP A  96      36.290  57.408  50.143  1.00  0.00           C  
ATOM    988  C   TRP A  96      35.136  57.956  49.259  1.00  0.00           C  
ATOM    989  O   TRP A  96      34.112  57.208  49.107  1.00  0.00           O  
ATOM    990  CB  TRP A  96      36.062  57.712  51.666  1.00  0.00           C  
ATOM    991  CG  TRP A  96      37.076  57.046  52.626  1.00  0.00           C  
ATOM    992  CD1 TRP A  96      37.882  57.653  53.476  1.00  0.00           C  
ATOM    993  CD2 TRP A  96      37.123  55.724  53.015  1.00  0.00           C  
ATOM    994  CE2 TRP A  96      37.985  55.534  54.007  1.00  0.00           C  
ATOM    995  CE3 TRP A  96      36.439  54.625  52.430  1.00  0.00           C  
ATOM    996  NE1 TRP A  96      38.441  56.760  54.235  1.00  0.00           N  
ATOM    997  CZ2 TRP A  96      38.120  54.273  54.520  1.00  0.00           C  
ATOM    998  CZ3 TRP A  96      36.665  53.385  52.902  1.00  0.00           C  
ATOM    999  CH2 TRP A  96      37.458  53.132  54.035  1.00  0.00           C  
ATOM   1000  H   TRP A  96      38.142  58.283  50.305  1.00  0.00           H  
ATOM   1001  HD1 TRP A  96      38.089  58.722  53.366  1.00  0.00           H  
ATOM   1002  HE1 TRP A  96      38.965  56.976  55.051  1.00  0.00           H  
ATOM   1003  HE3 TRP A  96      36.021  54.643  51.425  1.00  0.00           H  
ATOM   1004  HZ2 TRP A  96      38.784  54.111  55.368  1.00  0.00           H  
ATOM   1005  HZ3 TRP A  96      36.315  52.567  52.271  1.00  0.00           H  
ATOM   1006  HH2 TRP A  96      37.782  52.125  54.297  1.00  0.00           H  
ATOM   1007  N   ARG A  97      35.350  59.062  48.563  1.00  0.00           N  
ATOM   1008  CA  ARG A  97      34.439  59.466  47.450  1.00  0.00           C  
ATOM   1009  C   ARG A  97      34.128  58.380  46.410  1.00  0.00           C  
ATOM   1010  O   ARG A  97      33.064  57.772  46.405  1.00  0.00           O  
ATOM   1011  CB  ARG A  97      35.073  60.680  46.752  1.00  0.00           C  
ATOM   1012  CG  ARG A  97      34.194  61.842  47.162  1.00  0.00           C  
ATOM   1013  CD  ARG A  97      34.619  63.075  46.310  1.00  0.00           C  
ATOM   1014  NE  ARG A  97      33.871  64.246  46.541  1.00  0.00           N  
ATOM   1015  CZ  ARG A  97      34.334  65.311  47.194  1.00  0.00           C  
ATOM   1016  NH1 ARG A  97      35.664  65.566  47.394  1.00  0.00           N1+
ATOM   1017  NH2 ARG A  97      33.540  66.267  47.695  1.00  0.00           N  
ATOM   1018  H   ARG A  97      35.987  59.761  48.871  1.00  0.00           H  
ATOM   1019  HE  ARG A  97      32.952  64.248  46.149  1.00  0.00           H  
ATOM   1020 1HH1 ARG A  97      36.315  64.834  47.184  1.00  0.00           H  
ATOM   1021 2HH1 ARG A  97      35.857  66.484  47.738  1.00  0.00           H  
ATOM   1022 1HH2 ARG A  97      32.570  66.419  47.497  1.00  0.00           H  
ATOM   1023 2HH2 ARG A  97      33.970  66.880  48.355  1.00  0.00           H  
ATOM   1024  N   MET A  98      35.206  57.765  45.891  1.00  0.00           N  
ATOM   1025  CA  MET A  98      35.232  56.574  45.076  1.00  0.00           C  
ATOM   1026  C   MET A  98      34.364  55.427  45.672  1.00  0.00           C  
ATOM   1027  O   MET A  98      33.437  54.935  45.011  1.00  0.00           O  
ATOM   1028  CB  MET A  98      36.708  56.215  44.903  1.00  0.00           C  
ATOM   1029  CG  MET A  98      36.865  55.145  43.889  1.00  0.00           C  
ATOM   1030  SD  MET A  98      38.619  54.681  43.786  1.00  0.00           S  
ATOM   1031  CE  MET A  98      38.668  53.794  45.338  1.00  0.00           C  
ATOM   1032  H   MET A  98      36.091  58.202  46.031  1.00  0.00           H  
ATOM   1033  N   VAL A  99      34.806  54.955  46.758  1.00  0.00           N  
ATOM   1034  CA  VAL A  99      34.160  53.838  47.510  1.00  0.00           C  
ATOM   1035  C   VAL A  99      32.664  54.121  47.695  1.00  0.00           C  
ATOM   1036  O   VAL A  99      31.914  53.174  47.732  1.00  0.00           O  
ATOM   1037  CB  VAL A  99      34.941  53.506  48.788  1.00  0.00           C  
ATOM   1038  CG1 VAL A  99      34.337  52.601  49.809  1.00  0.00           C  
ATOM   1039  CG2 VAL A  99      36.358  53.063  48.333  1.00  0.00           C  
ATOM   1040  H   VAL A  99      35.645  55.328  47.132  1.00  0.00           H  
ATOM   1041  N   PHE A 100      32.267  55.334  48.177  1.00  0.00           N  
ATOM   1042  CA  PHE A 100      30.821  55.707  48.165  1.00  0.00           C  
ATOM   1043  C   PHE A 100      30.262  55.724  46.738  1.00  0.00           C  
ATOM   1044  O   PHE A 100      29.478  54.768  46.541  1.00  0.00           O  
ATOM   1045  CB  PHE A 100      30.747  57.101  48.800  1.00  0.00           C  
ATOM   1046  CG  PHE A 100      29.274  57.165  49.279  1.00  0.00           C  
ATOM   1047  CD1 PHE A 100      28.965  56.565  50.532  1.00  0.00           C  
ATOM   1048  CD2 PHE A 100      28.272  57.582  48.414  1.00  0.00           C  
ATOM   1049  CE1 PHE A 100      27.600  56.276  50.763  1.00  0.00           C  
ATOM   1050  CE2 PHE A 100      26.954  57.350  48.749  1.00  0.00           C  
ATOM   1051  CZ  PHE A 100      26.556  56.654  49.913  1.00  0.00           C  
ATOM   1052  H   PHE A 100      32.871  55.932  48.704  1.00  0.00           H  
ATOM   1053  HD1 PHE A 100      29.692  56.301  51.309  1.00  0.00           H  
ATOM   1054  HD2 PHE A 100      28.454  57.745  47.356  1.00  0.00           H  
ATOM   1055  HE1 PHE A 100      27.306  55.887  51.735  1.00  0.00           H  
ATOM   1056  HE2 PHE A 100      26.224  57.798  48.071  1.00  0.00           H  
ATOM   1057  HZ  PHE A 100      25.537  56.283  49.959  1.00  0.00           H  
ATOM   1058  N   GLN A 101      30.762  56.478  45.770  1.00  0.00           N  
ATOM   1059  CA  GLN A 101      30.240  56.403  44.361  1.00  0.00           C  
ATOM   1060  C   GLN A 101      29.946  54.974  43.809  1.00  0.00           C  
ATOM   1061  O   GLN A 101      28.803  54.546  43.809  1.00  0.00           O  
ATOM   1062  CB  GLN A 101      31.126  57.298  43.536  1.00  0.00           C  
ATOM   1063  CG  GLN A 101      30.832  57.529  42.061  1.00  0.00           C  
ATOM   1064  CD  GLN A 101      31.817  58.346  41.304  1.00  0.00           C  
ATOM   1065  NE2 GLN A 101      32.069  57.838  40.103  1.00  0.00           N  
ATOM   1066  OE1 GLN A 101      32.068  59.504  41.547  1.00  0.00           O  
ATOM   1067  H   GLN A 101      31.717  56.736  45.895  1.00  0.00           H  
ATOM   1068 1HE2 GLN A 101      31.621  57.042  39.708  1.00  0.00           H  
ATOM   1069 2HE2 GLN A 101      32.711  58.347  39.531  1.00  0.00           H  
ATOM   1070  N   GLU A 102      30.981  54.173  43.992  1.00  0.00           N  
ATOM   1071  CA  GLU A 102      31.056  52.900  43.326  1.00  0.00           C  
ATOM   1072  C   GLU A 102      30.490  51.751  44.147  1.00  0.00           C  
ATOM   1073  O   GLU A 102      30.562  50.666  43.600  1.00  0.00           O  
ATOM   1074  CB  GLU A 102      32.342  52.579  42.579  1.00  0.00           C  
ATOM   1075  CG  GLU A 102      32.752  53.648  41.532  1.00  0.00           C  
ATOM   1076  CD  GLU A 102      31.677  53.898  40.429  1.00  0.00           C  
ATOM   1077  OE1 GLU A 102      31.664  53.150  39.443  1.00  0.00           O  
ATOM   1078  OE2 GLU A 102      30.724  54.719  40.684  1.00  0.00           O1-
ATOM   1079  H   GLU A 102      31.890  54.497  44.245  1.00  0.00           H  
ATOM   1080  N   ASN A 103      29.933  51.929  45.394  1.00  0.00           N  
ATOM   1081  CA  ASN A 103      29.355  50.880  46.289  1.00  0.00           C  
ATOM   1082  C   ASN A 103      30.270  49.716  46.683  1.00  0.00           C  
ATOM   1083  O   ASN A 103      29.847  48.690  47.143  1.00  0.00           O  
ATOM   1084  CB  ASN A 103      28.010  50.415  45.749  1.00  0.00           C  
ATOM   1085  CG  ASN A 103      27.008  51.621  45.781  1.00  0.00           C  
ATOM   1086  ND2 ASN A 103      25.713  51.305  45.714  1.00  0.00           N  
ATOM   1087  OD1 ASN A 103      27.356  52.756  46.041  1.00  0.00           O  
ATOM   1088  H   ASN A 103      29.730  52.859  45.679  1.00  0.00           H  
ATOM   1089 1HD2 ASN A 103      25.363  50.369  45.703  1.00  0.00           H  
ATOM   1090 2HD2 ASN A 103      25.099  52.086  45.643  1.00  0.00           H  
ATOM   1091  N   SER A 104      31.563  50.024  46.385  1.00  0.00           N  
ATOM   1092  CA  SER A 104      32.658  49.147  46.837  1.00  0.00           C  
ATOM   1093  C   SER A 104      32.753  48.927  48.374  1.00  0.00           C  
ATOM   1094  O   SER A 104      32.559  49.853  49.158  1.00  0.00           O  
ATOM   1095  CB  SER A 104      33.985  49.833  46.535  1.00  0.00           C  
ATOM   1096  OG  SER A 104      34.299  49.704  45.127  1.00  0.00           O  
ATOM   1097  H   SER A 104      31.832  50.698  45.697  1.00  0.00           H  
ATOM   1098  HG  SER A 104      34.656  48.776  45.102  1.00  0.00           H  
ATOM   1099  N   ARG A 105      32.858  47.697  48.840  1.00  0.00           N  
ATOM   1100  CA  ARG A 105      32.748  47.342  50.311  1.00  0.00           C  
ATOM   1101  C   ARG A 105      33.941  46.673  50.974  1.00  0.00           C  
ATOM   1102  O   ARG A 105      34.224  46.923  52.171  1.00  0.00           O  
ATOM   1103  CB  ARG A 105      31.505  46.434  50.545  1.00  0.00           C  
ATOM   1104  CG  ARG A 105      30.153  46.949  50.085  1.00  0.00           C  
ATOM   1105  CD  ARG A 105      29.641  47.798  51.216  1.00  0.00           C  
ATOM   1106  NE  ARG A 105      28.191  48.039  51.095  1.00  0.00           N  
ATOM   1107  CZ  ARG A 105      27.376  47.949  52.146  1.00  0.00           C  
ATOM   1108  NH1 ARG A 105      27.789  47.826  53.394  1.00  0.00           N1+
ATOM   1109  NH2 ARG A 105      26.111  47.728  51.881  1.00  0.00           N  
ATOM   1110  H   ARG A 105      32.931  46.888  48.254  1.00  0.00           H  
ATOM   1111  HE  ARG A 105      27.866  48.434  50.240  1.00  0.00           H  
ATOM   1112 1HH1 ARG A 105      28.773  47.733  53.591  1.00  0.00           H  
ATOM   1113 2HH1 ARG A 105      27.186  48.032  54.167  1.00  0.00           H  
ATOM   1114 1HH2 ARG A 105      25.818  47.567  50.943  1.00  0.00           H  
ATOM   1115 2HH2 ARG A 105      25.470  47.660  52.651  1.00  0.00           H  
ATOM   1116  N   VAL A 106      34.618  45.842  50.152  1.00  0.00           N  
ATOM   1117  CA  VAL A 106      35.946  45.291  50.668  1.00  0.00           C  
ATOM   1118  C   VAL A 106      37.235  45.964  50.163  1.00  0.00           C  
ATOM   1119  O   VAL A 106      37.427  46.210  48.988  1.00  0.00           O  
ATOM   1120  CB  VAL A 106      35.987  43.745  50.577  1.00  0.00           C  
ATOM   1121  CG1 VAL A 106      35.129  43.190  51.729  1.00  0.00           C  
ATOM   1122  CG2 VAL A 106      35.558  43.150  49.212  1.00  0.00           C  
ATOM   1123  H   VAL A 106      34.400  45.648  49.202  1.00  0.00           H  
ATOM   1124  N   ILE A 107      38.033  46.306  51.170  1.00  0.00           N  
ATOM   1125  CA  ILE A 107      39.365  46.711  50.948  1.00  0.00           C  
ATOM   1126  C   ILE A 107      40.343  45.592  51.337  1.00  0.00           C  
ATOM   1127  O   ILE A 107      40.370  45.050  52.470  1.00  0.00           O  
ATOM   1128  CB  ILE A 107      39.660  48.089  51.579  1.00  0.00           C  
ATOM   1129  CG1 ILE A 107      38.774  49.164  50.948  1.00  0.00           C  
ATOM   1130  CG2 ILE A 107      41.131  48.466  51.347  1.00  0.00           C  
ATOM   1131  CD  ILE A 107      38.146  49.961  52.083  1.00  0.00           C  
ATOM   1132  H   ILE A 107      37.744  46.260  52.132  1.00  0.00           H  
ATOM   1133  N   VAL A 108      41.137  45.158  50.317  1.00  0.00           N  
ATOM   1134  CA  VAL A 108      42.157  44.039  50.453  1.00  0.00           C  
ATOM   1135  C   VAL A 108      43.565  44.661  50.592  1.00  0.00           C  
ATOM   1136  O   VAL A 108      44.002  45.302  49.662  1.00  0.00           O  
ATOM   1137  CB  VAL A 108      42.177  43.094  49.219  1.00  0.00           C  
ATOM   1138  CG1 VAL A 108      42.889  41.768  49.573  1.00  0.00           C  
ATOM   1139  CG2 VAL A 108      40.776  42.745  48.717  1.00  0.00           C  
ATOM   1140  H   VAL A 108      41.085  45.497  49.371  1.00  0.00           H  
ATOM   1141  N   MET A 109      44.341  44.314  51.639  1.00  0.00           N  
ATOM   1142  CA  MET A 109      45.573  45.079  51.847  1.00  0.00           C  
ATOM   1143  C   MET A 109      46.702  44.174  52.316  1.00  0.00           C  
ATOM   1144  O   MET A 109      46.883  44.040  53.566  1.00  0.00           O  
ATOM   1145  CB  MET A 109      45.332  46.328  52.796  1.00  0.00           C  
ATOM   1146  CG  MET A 109      46.580  47.168  53.164  1.00  0.00           C  
ATOM   1147  SD  MET A 109      46.139  48.434  54.335  1.00  0.00           S  
ATOM   1148  CE  MET A 109      47.747  49.038  54.749  1.00  0.00           C  
ATOM   1149  H   MET A 109      43.908  43.937  52.461  1.00  0.00           H  
ATOM   1150  N   THR A 110      47.336  43.500  51.363  1.00  0.00           N  
ATOM   1151  CA  THR A 110      48.701  42.887  51.627  1.00  0.00           C  
ATOM   1152  C   THR A 110      49.872  43.848  51.909  1.00  0.00           C  
ATOM   1153  O   THR A 110      50.785  43.439  52.617  1.00  0.00           O  
ATOM   1154  CB  THR A 110      49.082  41.877  50.580  1.00  0.00           C  
ATOM   1155  CG2 THR A 110      48.475  40.493  50.801  1.00  0.00           C  
ATOM   1156  OG1 THR A 110      48.854  42.293  49.248  1.00  0.00           O  
ATOM   1157  H   THR A 110      46.876  43.392  50.479  1.00  0.00           H  
ATOM   1158  HG1 THR A 110      47.877  42.289  49.047  1.00  0.00           H  
ATOM   1159  N   THR A 111      49.812  44.996  51.277  1.00  0.00           N  
ATOM   1160  CA  THR A 111      50.829  46.101  51.487  1.00  0.00           C  
ATOM   1161  C   THR A 111      50.770  46.731  52.847  1.00  0.00           C  
ATOM   1162  O   THR A 111      49.652  47.104  53.235  1.00  0.00           O  
ATOM   1163  CB  THR A 111      50.817  47.176  50.433  1.00  0.00           C  
ATOM   1164  CG2 THR A 111      52.158  47.962  50.499  1.00  0.00           C  
ATOM   1165  OG1 THR A 111      50.769  46.636  49.124  1.00  0.00           O  
ATOM   1166  H   THR A 111      49.221  45.222  50.492  1.00  0.00           H  
ATOM   1167  HG1 THR A 111      49.898  46.154  49.053  1.00  0.00           H  
ATOM   1168  N   LYS A 112      51.856  47.017  53.469  1.00  0.00           N  
ATOM   1169  CA  LYS A 112      51.803  47.749  54.700  1.00  0.00           C  
ATOM   1170  C   LYS A 112      51.967  49.236  54.514  1.00  0.00           C  
ATOM   1171  O   LYS A 112      52.816  49.676  53.728  1.00  0.00           O  
ATOM   1172  CB  LYS A 112      52.764  47.369  55.781  1.00  0.00           C  
ATOM   1173  CG  LYS A 112      52.375  45.972  56.338  1.00  0.00           C  
ATOM   1174  CD  LYS A 112      53.077  44.825  55.613  1.00  0.00           C  
ATOM   1175  CE  LYS A 112      54.491  44.495  56.022  1.00  0.00           C  
ATOM   1176  NZ  LYS A 112      54.668  44.577  57.488  1.00  0.00           N1+
ATOM   1177  H   LYS A 112      52.779  46.741  53.229  1.00  0.00           H  
ATOM   1178  HZ1 LYS A 112      54.783  45.514  57.825  1.00  0.00           H  
ATOM   1179  HZ2 LYS A 112      54.022  44.104  58.085  1.00  0.00           H  
ATOM   1180  HZ3 LYS A 112      55.505  44.038  57.606  1.00  0.00           H  
ATOM   1181  N   GLU A 113      51.548  49.948  55.601  1.00  0.00           N  
ATOM   1182  CA  GLU A 113      51.617  51.362  55.831  1.00  0.00           C  
ATOM   1183  C   GLU A 113      53.051  51.887  55.866  1.00  0.00           C  
ATOM   1184  O   GLU A 113      53.390  52.644  54.973  1.00  0.00           O  
ATOM   1185  CB  GLU A 113      51.056  51.687  57.195  1.00  0.00           C  
ATOM   1186  CG  GLU A 113      49.690  51.143  57.410  1.00  0.00           C  
ATOM   1187  CD  GLU A 113      49.455  49.753  58.003  1.00  0.00           C  
ATOM   1188  OE1 GLU A 113      49.107  49.680  59.211  1.00  0.00           O  
ATOM   1189  OE2 GLU A 113      49.819  48.734  57.374  1.00  0.00           O1-
ATOM   1190  H   GLU A 113      51.067  49.476  56.337  1.00  0.00           H  
ATOM   1191  N   VAL A 114      53.836  51.264  56.719  1.00  0.00           N  
ATOM   1192  CA  VAL A 114      55.272  51.563  56.784  1.00  0.00           C  
ATOM   1193  C   VAL A 114      56.021  50.191  56.670  1.00  0.00           C  
ATOM   1194  O   VAL A 114      55.647  49.298  57.443  1.00  0.00           O  
ATOM   1195  CB  VAL A 114      55.606  52.260  58.106  1.00  0.00           C  
ATOM   1196  CG1 VAL A 114      57.132  52.304  58.301  1.00  0.00           C  
ATOM   1197  CG2 VAL A 114      55.095  53.712  58.205  1.00  0.00           C  
ATOM   1198  H   VAL A 114      53.448  50.527  57.271  1.00  0.00           H  
ATOM   1199  N   GLU A 115      56.512  49.999  55.422  1.00  0.00           N  
ATOM   1200  CA  GLU A 115      57.056  48.696  55.014  1.00  0.00           C  
ATOM   1201  C   GLU A 115      58.593  48.842  54.764  1.00  0.00           C  
ATOM   1202  O   GLU A 115      59.080  49.526  53.859  1.00  0.00           O  
ATOM   1203  CB  GLU A 115      56.302  48.167  53.777  1.00  0.00           C  
ATOM   1204  CG  GLU A 115      56.500  46.697  53.638  1.00  0.00           C  
ATOM   1205  CD  GLU A 115      55.686  46.193  52.455  1.00  0.00           C  
ATOM   1206  OE1 GLU A 115      56.308  46.050  51.397  1.00  0.00           O  
ATOM   1207  OE2 GLU A 115      54.507  45.779  52.675  1.00  0.00           O1-
ATOM   1208  H   GLU A 115      56.675  50.763  54.795  1.00  0.00           H  
ATOM   1209  N   ARG A 116      59.329  48.362  55.772  1.00  0.00           N  
ATOM   1210  CA  ARG A 116      60.836  48.392  55.908  1.00  0.00           C  
ATOM   1211  C   ARG A 116      61.367  49.787  55.885  1.00  0.00           C  
ATOM   1212  O   ARG A 116      61.839  50.242  54.837  1.00  0.00           O  
ATOM   1213  CB  ARG A 116      61.450  47.447  54.869  1.00  0.00           C  
ATOM   1214  CG  ARG A 116      62.857  47.066  55.460  1.00  0.00           C  
ATOM   1215  CD  ARG A 116      63.484  45.887  54.677  1.00  0.00           C  
ATOM   1216  NE  ARG A 116      64.733  45.574  55.361  1.00  0.00           N  
ATOM   1217  CZ  ARG A 116      65.939  46.162  55.223  1.00  0.00           C  
ATOM   1218  NH1 ARG A 116      66.217  47.033  54.287  1.00  0.00           N1+
ATOM   1219  NH2 ARG A 116      66.789  46.090  56.214  1.00  0.00           N  
ATOM   1220  H   ARG A 116      58.886  47.774  56.438  1.00  0.00           H  
ATOM   1221  HE  ARG A 116      64.705  44.883  56.081  1.00  0.00           H  
ATOM   1222 1HH1 ARG A 116      65.555  47.290  53.575  1.00  0.00           H  
ATOM   1223 2HH1 ARG A 116      67.073  47.544  54.261  1.00  0.00           H  
ATOM   1224 1HH2 ARG A 116      66.549  45.771  57.125  1.00  0.00           H  
ATOM   1225 2HH2 ARG A 116      67.782  46.003  56.086  1.00  0.00           H  
ATOM   1226  N   GLY A 117      60.976  50.409  56.979  1.00  0.00           N  
ATOM   1227  CA  GLY A 117      61.265  51.885  57.237  1.00  0.00           C  
ATOM   1228  C   GLY A 117      60.398  52.850  56.423  1.00  0.00           C  
ATOM   1229  O   GLY A 117      59.920  53.870  56.935  1.00  0.00           O  
ATOM   1230  H   GLY A 117      60.728  49.852  57.769  1.00  0.00           H  
ATOM   1231  N   LYS A 118      60.249  52.597  55.100  1.00  0.00           N  
ATOM   1232  CA  LYS A 118      59.629  53.435  54.043  1.00  0.00           C  
ATOM   1233  C   LYS A 118      58.141  53.632  54.356  1.00  0.00           C  
ATOM   1234  O   LYS A 118      57.406  52.663  54.407  1.00  0.00           O  
ATOM   1235  CB  LYS A 118      59.792  52.915  52.627  1.00  0.00           C  
ATOM   1236  CG  LYS A 118      61.174  52.722  52.106  1.00  0.00           C  
ATOM   1237  CD  LYS A 118      61.085  52.355  50.582  1.00  0.00           C  
ATOM   1238  CE  LYS A 118      62.446  52.068  50.026  1.00  0.00           C  
ATOM   1239  NZ  LYS A 118      62.891  50.770  50.435  1.00  0.00           N1+
ATOM   1240  H   LYS A 118      60.548  51.707  54.771  1.00  0.00           H  
ATOM   1241  HZ1 LYS A 118      62.234  50.222  50.943  1.00  0.00           H  
ATOM   1242  HZ2 LYS A 118      63.182  50.226  49.649  1.00  0.00           H  
ATOM   1243  HZ3 LYS A 118      63.670  50.865  51.059  1.00  0.00           H  
ATOM   1244  N   SER A 119      57.766  54.880  54.445  1.00  0.00           N  
ATOM   1245  CA  SER A 119      56.280  55.136  54.423  1.00  0.00           C  
ATOM   1246  C   SER A 119      55.654  55.018  53.027  1.00  0.00           C  
ATOM   1247  O   SER A 119      56.070  55.757  52.150  1.00  0.00           O  
ATOM   1248  CB  SER A 119      55.858  56.470  55.085  1.00  0.00           C  
ATOM   1249  OG  SER A 119      54.438  56.634  54.990  1.00  0.00           O  
ATOM   1250  H   SER A 119      58.428  55.614  54.565  1.00  0.00           H  
ATOM   1251  HG  SER A 119      54.129  57.526  55.318  1.00  0.00           H  
ATOM   1252  N   LYS A 120      55.119  53.839  52.767  1.00  0.00           N  
ATOM   1253  CA  LYS A 120      54.408  53.516  51.516  1.00  0.00           C  
ATOM   1254  C   LYS A 120      52.963  54.096  51.488  1.00  0.00           C  
ATOM   1255  O   LYS A 120      52.504  54.415  50.397  1.00  0.00           O  
ATOM   1256  CB  LYS A 120      54.446  51.987  51.269  1.00  0.00           C  
ATOM   1257  CG  LYS A 120      55.872  51.561  50.994  1.00  0.00           C  
ATOM   1258  CD  LYS A 120      55.952  50.049  50.666  1.00  0.00           C  
ATOM   1259  CE  LYS A 120      57.429  49.597  50.570  1.00  0.00           C  
ATOM   1260  NZ  LYS A 120      57.548  48.334  49.914  1.00  0.00           N1+
ATOM   1261  H   LYS A 120      55.051  53.100  53.444  1.00  0.00           H  
ATOM   1262  HZ1 LYS A 120      57.336  48.395  48.929  1.00  0.00           H  
ATOM   1263  HZ2 LYS A 120      58.494  48.017  50.028  1.00  0.00           H  
ATOM   1264  HZ3 LYS A 120      57.040  47.628  50.395  1.00  0.00           H  
ATOM   1265  N   CYS A 121      52.324  54.363  52.635  1.00  0.00           N  
ATOM   1266  CA  CYS A 121      50.910  54.882  52.793  1.00  0.00           C  
ATOM   1267  C   CYS A 121      50.738  55.420  54.235  1.00  0.00           C  
ATOM   1268  O   CYS A 121      51.272  54.727  55.151  1.00  0.00           O  
ATOM   1269  CB  CYS A 121      49.930  53.731  52.368  1.00  0.00           C  
ATOM   1270  SG  CYS A 121      48.338  54.425  51.847  1.00  0.00           S  
ATOM   1271  H   CYS A 121      52.752  54.000  53.468  1.00  0.00           H  
ATOM   1272  HG  CYS A 121      47.755  53.235  51.760  1.00  0.00           H  
ATOM   1273  N   VAL A 122      49.696  56.232  54.427  1.00  0.00           N  
ATOM   1274  CA  VAL A 122      49.358  56.779  55.780  1.00  0.00           C  
ATOM   1275  C   VAL A 122      48.442  55.814  56.514  1.00  0.00           C  
ATOM   1276  O   VAL A 122      47.517  55.245  55.959  1.00  0.00           O  
ATOM   1277  CB  VAL A 122      48.748  58.187  55.578  1.00  0.00           C  
ATOM   1278  CG1 VAL A 122      49.744  59.309  55.104  1.00  0.00           C  
ATOM   1279  CG2 VAL A 122      47.496  58.164  54.760  1.00  0.00           C  
ATOM   1280  H   VAL A 122      48.871  56.181  53.865  1.00  0.00           H  
ATOM   1281  N   LYS A 123      48.383  56.036  57.753  1.00  0.00           N  
ATOM   1282  CA  LYS A 123      47.587  55.152  58.661  1.00  0.00           C  
ATOM   1283  C   LYS A 123      46.097  55.405  58.801  1.00  0.00           C  
ATOM   1284  O   LYS A 123      45.570  55.142  59.843  1.00  0.00           O  
ATOM   1285  CB  LYS A 123      48.287  55.181  60.025  1.00  0.00           C  
ATOM   1286  CG  LYS A 123      49.202  53.928  60.384  1.00  0.00           C  
ATOM   1287  CD  LYS A 123      50.058  54.493  61.497  1.00  0.00           C  
ATOM   1288  CE  LYS A 123      51.159  53.443  61.868  1.00  0.00           C  
ATOM   1289  NZ  LYS A 123      51.812  53.845  63.185  1.00  0.00           N1+
ATOM   1290  H   LYS A 123      49.163  56.450  58.219  1.00  0.00           H  
ATOM   1291  HZ1 LYS A 123      51.205  54.349  63.793  1.00  0.00           H  
ATOM   1292  HZ2 LYS A 123      52.182  53.069  63.713  1.00  0.00           H  
ATOM   1293  HZ3 LYS A 123      52.639  54.321  62.899  1.00  0.00           H  
ATOM   1294  N   TYR A 124      45.470  55.719  57.603  1.00  0.00           N  
ATOM   1295  CA  TYR A 124      44.183  56.437  57.466  1.00  0.00           C  
ATOM   1296  C   TYR A 124      42.903  55.851  58.129  1.00  0.00           C  
ATOM   1297  O   TYR A 124      41.843  55.764  57.543  1.00  0.00           O  
ATOM   1298  CB  TYR A 124      44.038  56.939  56.030  1.00  0.00           C  
ATOM   1299  CG  TYR A 124      43.618  55.932  54.911  1.00  0.00           C  
ATOM   1300  CD1 TYR A 124      44.615  55.296  54.199  1.00  0.00           C  
ATOM   1301  CD2 TYR A 124      42.305  55.790  54.600  1.00  0.00           C  
ATOM   1302  CE1 TYR A 124      44.244  54.532  53.110  1.00  0.00           C  
ATOM   1303  CE2 TYR A 124      41.973  55.146  53.410  1.00  0.00           C  
ATOM   1304  CZ  TYR A 124      42.942  54.529  52.703  1.00  0.00           C  
ATOM   1305  OH  TYR A 124      42.469  53.691  51.756  1.00  0.00           O  
ATOM   1306  H   TYR A 124      45.918  55.486  56.737  1.00  0.00           H  
ATOM   1307  HD1 TYR A 124      45.653  55.336  54.527  1.00  0.00           H  
ATOM   1308  HD2 TYR A 124      41.510  56.339  55.111  1.00  0.00           H  
ATOM   1309  HE1 TYR A 124      45.006  53.941  52.604  1.00  0.00           H  
ATOM   1310  HE2 TYR A 124      40.991  55.081  52.956  1.00  0.00           H  
ATOM   1311  HH  TYR A 124      41.638  54.159  51.478  1.00  0.00           H  
ATOM   1312  N   TRP A 125      43.082  55.408  59.342  1.00  0.00           N  
ATOM   1313  CA  TRP A 125      42.013  54.815  60.177  1.00  0.00           C  
ATOM   1314  C   TRP A 125      42.175  55.226  61.707  1.00  0.00           C  
ATOM   1315  O   TRP A 125      43.248  55.076  62.274  1.00  0.00           O  
ATOM   1316  CB  TRP A 125      41.915  53.281  60.059  1.00  0.00           C  
ATOM   1317  CG  TRP A 125      43.364  52.639  59.975  1.00  0.00           C  
ATOM   1318  CD1 TRP A 125      44.289  52.347  60.897  1.00  0.00           C  
ATOM   1319  CD2 TRP A 125      43.927  52.282  58.730  1.00  0.00           C  
ATOM   1320  CE2 TRP A 125      45.141  51.794  59.067  1.00  0.00           C  
ATOM   1321  CE3 TRP A 125      43.505  52.385  57.414  1.00  0.00           C  
ATOM   1322  NE1 TRP A 125      45.314  51.765  60.370  1.00  0.00           N  
ATOM   1323  CZ2 TRP A 125      45.958  51.442  58.013  1.00  0.00           C  
ATOM   1324  CZ3 TRP A 125      44.323  52.115  56.346  1.00  0.00           C  
ATOM   1325  CH2 TRP A 125      45.580  51.599  56.710  1.00  0.00           C  
ATOM   1326  H   TRP A 125      43.982  55.387  59.778  1.00  0.00           H  
ATOM   1327  HD1 TRP A 125      44.208  52.587  61.959  1.00  0.00           H  
ATOM   1328  HE1 TRP A 125      46.069  51.416  60.929  1.00  0.00           H  
ATOM   1329  HE3 TRP A 125      42.461  52.587  57.144  1.00  0.00           H  
ATOM   1330  HZ2 TRP A 125      46.801  50.811  58.280  1.00  0.00           H  
ATOM   1331  HZ3 TRP A 125      44.138  52.479  55.339  1.00  0.00           H  
ATOM   1332  HH2 TRP A 125      46.273  51.295  55.927  1.00  0.00           H  
ATOM   1333  N   PRO A 126      41.143  55.882  62.170  1.00  0.00           N  
ATOM   1334  CA  PRO A 126      41.150  56.224  63.604  1.00  0.00           C  
ATOM   1335  C   PRO A 126      40.954  55.071  64.552  1.00  0.00           C  
ATOM   1336  O   PRO A 126      40.712  53.936  64.144  1.00  0.00           O  
ATOM   1337  CB  PRO A 126      40.062  57.294  63.758  1.00  0.00           C  
ATOM   1338  CG  PRO A 126      39.059  56.835  62.732  1.00  0.00           C  
ATOM   1339  CD  PRO A 126      39.936  56.466  61.541  1.00  0.00           C  
ATOM   1340  N   ASP A 127      40.978  55.441  65.870  1.00  0.00           N  
ATOM   1341  CA  ASP A 127      40.879  54.482  67.001  1.00  0.00           C  
ATOM   1342  C   ASP A 127      39.517  53.747  67.077  1.00  0.00           C  
ATOM   1343  O   ASP A 127      38.624  54.169  66.419  1.00  0.00           O  
ATOM   1344  CB  ASP A 127      41.115  55.275  68.303  1.00  0.00           C  
ATOM   1345  CG  ASP A 127      42.418  56.088  68.414  1.00  0.00           C  
ATOM   1346  OD1 ASP A 127      43.589  55.594  68.517  1.00  0.00           O  
ATOM   1347  OD2 ASP A 127      42.213  57.353  68.375  1.00  0.00           O1-
ATOM   1348  H   ASP A 127      41.082  56.394  66.152  1.00  0.00           H  
ATOM   1349  N   GLU A 128      39.404  52.618  67.862  1.00  0.00           N  
ATOM   1350  CA  GLU A 128      38.120  51.904  67.938  1.00  0.00           C  
ATOM   1351  C   GLU A 128      37.020  52.664  68.664  1.00  0.00           C  
ATOM   1352  O   GLU A 128      37.237  53.007  69.812  1.00  0.00           O  
ATOM   1353  CB  GLU A 128      38.553  50.576  68.525  1.00  0.00           C  
ATOM   1354  CG  GLU A 128      37.562  49.408  68.296  1.00  0.00           C  
ATOM   1355  CD  GLU A 128      38.127  48.064  68.749  1.00  0.00           C  
ATOM   1356  OE1 GLU A 128      37.845  47.660  69.897  1.00  0.00           O  
ATOM   1357  OE2 GLU A 128      38.748  47.385  67.929  1.00  0.00           O1-
ATOM   1358  H   GLU A 128      40.163  52.229  68.377  1.00  0.00           H  
ATOM   1359  N   TYR A 129      35.880  52.913  67.955  1.00  0.00           N  
ATOM   1360  CA  TYR A 129      34.804  53.712  68.382  1.00  0.00           C  
ATOM   1361  C   TYR A 129      35.039  55.249  68.363  1.00  0.00           C  
ATOM   1362  O   TYR A 129      34.250  55.984  68.994  1.00  0.00           O  
ATOM   1363  CB  TYR A 129      34.084  53.107  69.578  1.00  0.00           C  
ATOM   1364  CG  TYR A 129      32.896  52.228  69.260  1.00  0.00           C  
ATOM   1365  CD1 TYR A 129      33.029  50.807  69.435  1.00  0.00           C  
ATOM   1366  CD2 TYR A 129      31.712  52.746  68.776  1.00  0.00           C  
ATOM   1367  CE1 TYR A 129      32.002  49.982  69.073  1.00  0.00           C  
ATOM   1368  CE2 TYR A 129      30.718  51.897  68.440  1.00  0.00           C  
ATOM   1369  CZ  TYR A 129      30.821  50.532  68.655  1.00  0.00           C  
ATOM   1370  OH  TYR A 129      29.684  49.818  68.462  1.00  0.00           O  
ATOM   1371  H   TYR A 129      35.652  52.531  67.059  1.00  0.00           H  
ATOM   1372  HD1 TYR A 129      33.699  50.444  70.217  1.00  0.00           H  
ATOM   1373  HD2 TYR A 129      31.511  53.816  68.833  1.00  0.00           H  
ATOM   1374  HE1 TYR A 129      32.224  48.921  69.158  1.00  0.00           H  
ATOM   1375  HE2 TYR A 129      29.894  52.337  67.872  1.00  0.00           H  
ATOM   1376  HH  TYR A 129      29.939  48.856  68.317  1.00  0.00           H  
ATOM   1377  N   ALA A 130      36.066  55.630  67.634  1.00  0.00           N  
ATOM   1378  CA  ALA A 130      36.312  57.031  67.315  1.00  0.00           C  
ATOM   1379  C   ALA A 130      35.995  57.289  65.834  1.00  0.00           C  
ATOM   1380  O   ALA A 130      36.211  56.341  65.085  1.00  0.00           O  
ATOM   1381  CB  ALA A 130      37.763  57.345  67.744  1.00  0.00           C  
ATOM   1382  H   ALA A 130      36.590  54.955  67.124  1.00  0.00           H  
ATOM   1383  N   LEU A 131      35.542  58.493  65.603  1.00  0.00           N  
ATOM   1384  CA  LEU A 131      35.160  59.223  64.341  1.00  0.00           C  
ATOM   1385  C   LEU A 131      36.283  60.100  63.722  1.00  0.00           C  
ATOM   1386  O   LEU A 131      36.974  60.927  64.385  1.00  0.00           O  
ATOM   1387  CB  LEU A 131      33.885  60.033  64.706  1.00  0.00           C  
ATOM   1388  CG  LEU A 131      33.325  61.039  63.683  1.00  0.00           C  
ATOM   1389  CD1 LEU A 131      32.486  60.351  62.613  1.00  0.00           C  
ATOM   1390  CD2 LEU A 131      32.488  62.089  64.369  1.00  0.00           C  
ATOM   1391  H   LEU A 131      35.354  59.111  66.371  1.00  0.00           H  
ATOM   1392  N   LYS A 132      36.378  59.960  62.409  1.00  0.00           N  
ATOM   1393  CA  LYS A 132      37.184  60.886  61.515  1.00  0.00           C  
ATOM   1394  C   LYS A 132      36.350  61.379  60.368  1.00  0.00           C  
ATOM   1395  O   LYS A 132      35.799  60.666  59.609  1.00  0.00           O  
ATOM   1396  CB  LYS A 132      38.464  60.164  60.992  1.00  0.00           C  
ATOM   1397  CG  LYS A 132      39.633  60.830  61.763  1.00  0.00           C  
ATOM   1398  CD  LYS A 132      40.927  60.643  60.953  1.00  0.00           C  
ATOM   1399  CE  LYS A 132      41.851  61.798  61.314  1.00  0.00           C  
ATOM   1400  NZ  LYS A 132      43.232  61.477  61.029  1.00  0.00           N1+
ATOM   1401  H   LYS A 132      35.738  59.387  61.906  1.00  0.00           H  
ATOM   1402  HZ1 LYS A 132      43.420  61.653  60.060  1.00  0.00           H  
ATOM   1403  HZ2 LYS A 132      43.857  62.102  61.502  1.00  0.00           H  
ATOM   1404  HZ3 LYS A 132      43.595  60.564  61.225  1.00  0.00           H  
ATOM   1405  N   GLU A 133      36.387  62.730  60.293  1.00  0.00           N  
ATOM   1406  CA  GLU A 133      35.841  63.647  59.327  1.00  0.00           C  
ATOM   1407  C   GLU A 133      36.773  64.176  58.203  1.00  0.00           C  
ATOM   1408  O   GLU A 133      37.763  64.810  58.557  1.00  0.00           O  
ATOM   1409  CB  GLU A 133      35.268  64.897  60.059  1.00  0.00           C  
ATOM   1410  CG  GLU A 133      34.091  64.813  61.003  1.00  0.00           C  
ATOM   1411  CD  GLU A 133      33.670  66.229  61.406  1.00  0.00           C  
ATOM   1412  OE1 GLU A 133      33.854  67.302  60.716  1.00  0.00           O  
ATOM   1413  OE2 GLU A 133      33.128  66.295  62.511  1.00  0.00           O1-
ATOM   1414  H   GLU A 133      36.999  63.225  60.911  1.00  0.00           H  
ATOM   1415  N   TYR A 134      36.373  63.939  56.958  1.00  0.00           N  
ATOM   1416  CA  TYR A 134      37.187  64.317  55.806  1.00  0.00           C  
ATOM   1417  C   TYR A 134      36.305  65.352  55.009  1.00  0.00           C  
ATOM   1418  O   TYR A 134      35.872  64.989  53.897  1.00  0.00           O  
ATOM   1419  CB  TYR A 134      37.469  63.082  55.009  1.00  0.00           C  
ATOM   1420  CG  TYR A 134      38.452  62.175  55.737  1.00  0.00           C  
ATOM   1421  CD1 TYR A 134      39.826  62.338  55.640  1.00  0.00           C  
ATOM   1422  CD2 TYR A 134      37.935  61.268  56.700  1.00  0.00           C  
ATOM   1423  CE1 TYR A 134      40.704  61.558  56.392  1.00  0.00           C  
ATOM   1424  CE2 TYR A 134      38.825  60.492  57.431  1.00  0.00           C  
ATOM   1425  CZ  TYR A 134      40.220  60.598  57.285  1.00  0.00           C  
ATOM   1426  OH  TYR A 134      41.057  59.588  57.720  1.00  0.00           O  
ATOM   1427  H   TYR A 134      35.503  63.497  56.748  1.00  0.00           H  
ATOM   1428  HD1 TYR A 134      40.146  63.137  54.973  1.00  0.00           H  
ATOM   1429  HD2 TYR A 134      36.884  61.133  56.977  1.00  0.00           H  
ATOM   1430  HE1 TYR A 134      41.788  61.556  56.293  1.00  0.00           H  
ATOM   1431  HE2 TYR A 134      38.418  59.714  58.092  1.00  0.00           H  
ATOM   1432  HH  TYR A 134      41.959  59.670  57.324  1.00  0.00           H  
ATOM   1433  N   GLY A 135      35.835  66.459  55.678  1.00  0.00           N  
ATOM   1434  CA  GLY A 135      34.960  67.438  54.993  1.00  0.00           C  
ATOM   1435  C   GLY A 135      33.573  66.698  54.744  1.00  0.00           C  
ATOM   1436  O   GLY A 135      32.704  66.625  55.627  1.00  0.00           O  
ATOM   1437  H   GLY A 135      36.228  66.859  56.507  1.00  0.00           H  
ATOM   1438  N   VAL A 136      33.334  66.323  53.500  1.00  0.00           N  
ATOM   1439  CA  VAL A 136      32.133  65.594  52.921  1.00  0.00           C  
ATOM   1440  C   VAL A 136      31.889  64.051  53.276  1.00  0.00           C  
ATOM   1441  O   VAL A 136      30.751  63.723  53.513  1.00  0.00           O  
ATOM   1442  CB  VAL A 136      32.078  65.797  51.348  1.00  0.00           C  
ATOM   1443  CG1 VAL A 136      32.338  67.307  50.949  1.00  0.00           C  
ATOM   1444  CG2 VAL A 136      32.842  64.775  50.523  1.00  0.00           C  
ATOM   1445  H   VAL A 136      34.026  66.537  52.809  1.00  0.00           H  
ATOM   1446  N   MET A 137      32.989  63.305  53.452  1.00  0.00           N  
ATOM   1447  CA  MET A 137      33.004  61.920  53.911  1.00  0.00           C  
ATOM   1448  C   MET A 137      33.444  61.647  55.368  1.00  0.00           C  
ATOM   1449  O   MET A 137      34.404  62.140  55.898  1.00  0.00           O  
ATOM   1450  CB  MET A 137      33.829  61.145  52.972  1.00  0.00           C  
ATOM   1451  CG  MET A 137      33.611  61.195  51.410  1.00  0.00           C  
ATOM   1452  SD  MET A 137      32.073  60.372  50.865  1.00  0.00           S  
ATOM   1453  CE  MET A 137      32.250  58.844  51.793  1.00  0.00           C  
ATOM   1454  H   MET A 137      33.876  63.757  53.498  1.00  0.00           H  
ATOM   1455  N   ARG A 138      32.747  60.748  56.029  1.00  0.00           N  
ATOM   1456  CA  ARG A 138      32.995  60.430  57.416  1.00  0.00           C  
ATOM   1457  C   ARG A 138      33.222  58.954  57.666  1.00  0.00           C  
ATOM   1458  O   ARG A 138      32.288  58.187  57.358  1.00  0.00           O  
ATOM   1459  CB  ARG A 138      31.970  61.113  58.362  1.00  0.00           C  
ATOM   1460  CG  ARG A 138      30.464  60.865  58.052  1.00  0.00           C  
ATOM   1461  CD  ARG A 138      29.606  61.410  59.192  1.00  0.00           C  
ATOM   1462  NE  ARG A 138      28.192  61.222  58.824  1.00  0.00           N  
ATOM   1463  CZ  ARG A 138      27.410  62.258  58.691  1.00  0.00           C  
ATOM   1464  NH1 ARG A 138      27.783  63.510  58.749  1.00  0.00           N1+
ATOM   1465  NH2 ARG A 138      26.098  62.108  58.585  1.00  0.00           N  
ATOM   1466  H   ARG A 138      32.045  60.164  55.616  1.00  0.00           H  
ATOM   1467  HE  ARG A 138      27.832  60.315  59.031  1.00  0.00           H  
ATOM   1468 1HH1 ARG A 138      28.770  63.642  58.856  1.00  0.00           H  
ATOM   1469 2HH1 ARG A 138      27.217  64.327  58.592  1.00  0.00           H  
ATOM   1470 1HH2 ARG A 138      25.647  61.216  58.674  1.00  0.00           H  
ATOM   1471 2HH2 ARG A 138      25.506  62.889  58.362  1.00  0.00           H  
ATOM   1472  N   VAL A 139      34.147  58.596  58.507  1.00  0.00           N  
ATOM   1473  CA  VAL A 139      34.466  57.225  58.844  1.00  0.00           C  
ATOM   1474  C   VAL A 139      34.368  57.137  60.360  1.00  0.00           C  
ATOM   1475  O   VAL A 139      35.123  57.900  61.057  1.00  0.00           O  
ATOM   1476  CB  VAL A 139      35.872  56.852  58.355  1.00  0.00           C  
ATOM   1477  CG1 VAL A 139      36.320  55.456  58.681  1.00  0.00           C  
ATOM   1478  CG2 VAL A 139      36.134  57.179  56.834  1.00  0.00           C  
ATOM   1479  H   VAL A 139      34.784  59.317  58.761  1.00  0.00           H  
ATOM   1480  N   ARG A 140      33.693  56.094  60.822  1.00  0.00           N  
ATOM   1481  CA  ARG A 140      33.879  55.660  62.228  1.00  0.00           C  
ATOM   1482  C   ARG A 140      34.287  54.191  62.311  1.00  0.00           C  
ATOM   1483  O   ARG A 140      33.748  53.376  61.590  1.00  0.00           O  
ATOM   1484  CB  ARG A 140      32.515  55.828  62.947  1.00  0.00           C  
ATOM   1485  CG  ARG A 140      32.596  55.502  64.451  1.00  0.00           C  
ATOM   1486  CD  ARG A 140      31.268  54.971  64.991  1.00  0.00           C  
ATOM   1487  NE  ARG A 140      30.429  55.897  65.810  1.00  0.00           N  
ATOM   1488  CZ  ARG A 140      29.177  56.239  65.609  1.00  0.00           C  
ATOM   1489  NH1 ARG A 140      28.332  55.599  64.754  1.00  0.00           N1+
ATOM   1490  NH2 ARG A 140      28.673  57.337  66.167  1.00  0.00           N  
ATOM   1491  H   ARG A 140      32.925  55.646  60.363  1.00  0.00           H  
ATOM   1492  HE  ARG A 140      30.971  56.246  66.572  1.00  0.00           H  
ATOM   1493 1HH1 ARG A 140      28.619  54.748  64.316  1.00  0.00           H  
ATOM   1494 2HH1 ARG A 140      27.470  55.912  64.370  1.00  0.00           H  
ATOM   1495 1HH2 ARG A 140      29.289  58.070  66.458  1.00  0.00           H  
ATOM   1496 2HH2 ARG A 140      27.719  57.605  66.123  1.00  0.00           H  
ATOM   1497  N   ASN A 141      35.504  53.992  62.749  1.00  0.00           N  
ATOM   1498  CA  ASN A 141      36.097  52.708  63.041  1.00  0.00           C  
ATOM   1499  C   ASN A 141      35.474  51.993  64.230  1.00  0.00           C  
ATOM   1500  O   ASN A 141      35.282  52.541  65.325  1.00  0.00           O  
ATOM   1501  CB  ASN A 141      37.591  52.817  63.314  1.00  0.00           C  
ATOM   1502  CG  ASN A 141      38.362  51.450  63.332  1.00  0.00           C  
ATOM   1503  ND2 ASN A 141      39.537  51.510  63.937  1.00  0.00           N  
ATOM   1504  OD1 ASN A 141      37.812  50.363  63.035  1.00  0.00           O  
ATOM   1505  H   ASN A 141      36.029  54.808  63.012  1.00  0.00           H  
ATOM   1506 1HD2 ASN A 141      39.990  52.342  64.245  1.00  0.00           H  
ATOM   1507 2HD2 ASN A 141      40.008  50.689  64.233  1.00  0.00           H  
ATOM   1508  N   VAL A 142      35.145  50.705  64.028  1.00  0.00           N  
ATOM   1509  CA  VAL A 142      34.442  49.941  65.050  1.00  0.00           C  
ATOM   1510  C   VAL A 142      35.122  48.695  65.643  1.00  0.00           C  
ATOM   1511  O   VAL A 142      35.012  48.492  66.833  1.00  0.00           O  
ATOM   1512  CB  VAL A 142      32.967  49.634  64.681  1.00  0.00           C  
ATOM   1513  CG1 VAL A 142      32.143  50.970  64.585  1.00  0.00           C  
ATOM   1514  CG2 VAL A 142      32.788  48.722  63.453  1.00  0.00           C  
ATOM   1515  H   VAL A 142      35.553  50.254  63.230  1.00  0.00           H  
ATOM   1516  N   LYS A 143      35.702  47.846  64.810  1.00  0.00           N  
ATOM   1517  CA  LYS A 143      36.217  46.562  65.291  1.00  0.00           C  
ATOM   1518  C   LYS A 143      37.503  46.065  64.617  1.00  0.00           C  
ATOM   1519  O   LYS A 143      37.581  45.926  63.405  1.00  0.00           O  
ATOM   1520  CB  LYS A 143      35.197  45.404  65.202  1.00  0.00           C  
ATOM   1521  CG  LYS A 143      33.843  45.636  65.748  1.00  0.00           C  
ATOM   1522  CD  LYS A 143      33.057  44.305  65.810  1.00  0.00           C  
ATOM   1523  CE  LYS A 143      32.228  44.254  67.138  1.00  0.00           C  
ATOM   1524  NZ  LYS A 143      31.199  43.224  67.046  1.00  0.00           N1+
ATOM   1525  H   LYS A 143      35.813  47.998  63.822  1.00  0.00           H  
ATOM   1526  HZ1 LYS A 143      30.563  43.331  67.805  1.00  0.00           H  
ATOM   1527  HZ2 LYS A 143      30.708  43.241  66.170  1.00  0.00           H  
ATOM   1528  HZ3 LYS A 143      31.634  42.322  67.050  1.00  0.00           H  
ATOM   1529  N   GLU A 144      38.625  46.031  65.328  1.00  0.00           N  
ATOM   1530  CA  GLU A 144      39.953  45.552  64.957  1.00  0.00           C  
ATOM   1531  C   GLU A 144      40.185  44.196  65.623  1.00  0.00           C  
ATOM   1532  O   GLU A 144      40.437  44.121  66.835  1.00  0.00           O  
ATOM   1533  CB  GLU A 144      41.074  46.530  65.387  1.00  0.00           C  
ATOM   1534  CG  GLU A 144      40.850  47.994  64.946  1.00  0.00           C  
ATOM   1535  CD  GLU A 144      42.126  48.770  64.788  1.00  0.00           C  
ATOM   1536  OE1 GLU A 144      42.044  49.977  64.348  1.00  0.00           O  
ATOM   1537  OE2 GLU A 144      43.250  48.253  65.117  1.00  0.00           O1-
ATOM   1538  H   GLU A 144      38.549  46.335  66.277  1.00  0.00           H  
ATOM   1539  N   SER A 145      39.813  43.117  64.966  1.00  0.00           N  
ATOM   1540  CA  SER A 145      40.240  41.750  65.377  1.00  0.00           C  
ATOM   1541  C   SER A 145      41.520  41.348  64.695  1.00  0.00           C  
ATOM   1542  O   SER A 145      41.655  41.734  63.515  1.00  0.00           O  
ATOM   1543  CB  SER A 145      39.149  40.668  65.251  1.00  0.00           C  
ATOM   1544  OG  SER A 145      38.643  40.630  63.896  1.00  0.00           O  
ATOM   1545  H   SER A 145      39.563  43.244  64.008  1.00  0.00           H  
ATOM   1546  HG  SER A 145      38.864  39.790  63.423  1.00  0.00           H  
ATOM   1547  N   ALA A 146      42.426  40.673  65.430  1.00  0.00           N  
ATOM   1548  CA  ALA A 146      43.725  40.269  64.770  1.00  0.00           C  
ATOM   1549  C   ALA A 146      43.842  38.752  64.850  1.00  0.00           C  
ATOM   1550  O   ALA A 146      44.253  38.016  65.748  1.00  0.00           O  
ATOM   1551  CB  ALA A 146      44.889  40.872  65.533  1.00  0.00           C  
ATOM   1552  H   ALA A 146      42.410  40.353  66.380  1.00  0.00           H  
ATOM   1553  N   ALA A 147      43.313  38.174  63.742  1.00  0.00           N  
ATOM   1554  CA  ALA A 147      43.342  36.794  63.429  1.00  0.00           C  
ATOM   1555  C   ALA A 147      44.758  36.267  63.100  1.00  0.00           C  
ATOM   1556  O   ALA A 147      45.688  37.034  63.092  1.00  0.00           O  
ATOM   1557  CB  ALA A 147      42.343  36.599  62.296  1.00  0.00           C  
ATOM   1558  H   ALA A 147      42.649  38.679  63.190  1.00  0.00           H  
ATOM   1559  N   HIS A 148      44.811  34.988  62.932  1.00  0.00           N  
ATOM   1560  CA  HIS A 148      46.021  34.161  62.801  1.00  0.00           C  
ATOM   1561  C   HIS A 148      47.101  34.613  61.768  1.00  0.00           C  
ATOM   1562  O   HIS A 148      48.260  34.900  62.139  1.00  0.00           O  
ATOM   1563  CB  HIS A 148      45.493  32.755  62.511  1.00  0.00           C  
ATOM   1564  CG  HIS A 148      44.489  32.646  61.322  1.00  0.00           C  
ATOM   1565  CD2 HIS A 148      44.795  31.970  60.203  1.00  0.00           C  
ATOM   1566  ND1 HIS A 148      43.202  32.917  61.325  1.00  0.00           N  
ATOM   1567  CE1 HIS A 148      42.685  32.368  60.161  1.00  0.00           C  
ATOM   1568  NE2 HIS A 148      43.648  31.780  59.490  1.00  0.00           N  
ATOM   1569  H   HIS A 148      44.015  34.386  63.078  1.00  0.00           H  
ATOM   1570  HD2 HIS A 148      45.764  31.543  59.951  1.00  0.00           H  
ATOM   1571  HE1 HIS A 148      41.634  32.260  59.905  1.00  0.00           H  
ATOM   1572  HE2 HIS A 148      43.550  31.043  58.814  1.00  0.00           H  
ATOM   1573  N   ASP A 149      46.620  35.014  60.570  1.00  0.00           N  
ATOM   1574  CA  ASP A 149      47.487  35.612  59.573  1.00  0.00           C  
ATOM   1575  C   ASP A 149      47.089  37.012  59.158  1.00  0.00           C  
ATOM   1576  O   ASP A 149      47.964  37.867  58.959  1.00  0.00           O  
ATOM   1577  CB  ASP A 149      47.461  34.802  58.313  1.00  0.00           C  
ATOM   1578  CG  ASP A 149      48.211  33.488  58.362  1.00  0.00           C  
ATOM   1579  OD1 ASP A 149      47.672  32.410  58.704  1.00  0.00           O  
ATOM   1580  OD2 ASP A 149      49.474  33.569  58.103  1.00  0.00           O1-
ATOM   1581  H   ASP A 149      45.666  34.879  60.312  1.00  0.00           H  
ATOM   1582  N   TYR A 150      45.759  37.228  59.016  1.00  0.00           N  
ATOM   1583  CA  TYR A 150      45.269  38.610  58.661  1.00  0.00           C  
ATOM   1584  C   TYR A 150      44.655  39.464  59.786  1.00  0.00           C  
ATOM   1585  O   TYR A 150      44.108  38.888  60.741  1.00  0.00           O  
ATOM   1586  CB  TYR A 150      44.238  38.564  57.490  1.00  0.00           C  
ATOM   1587  CG  TYR A 150      43.024  37.671  57.671  1.00  0.00           C  
ATOM   1588  CD1 TYR A 150      42.908  36.481  56.952  1.00  0.00           C  
ATOM   1589  CD2 TYR A 150      42.005  38.027  58.554  1.00  0.00           C  
ATOM   1590  CE1 TYR A 150      41.752  35.724  57.102  1.00  0.00           C  
ATOM   1591  CE2 TYR A 150      40.946  37.264  58.759  1.00  0.00           C  
ATOM   1592  CZ  TYR A 150      40.757  36.095  57.983  1.00  0.00           C  
ATOM   1593  OH  TYR A 150      39.723  35.325  58.251  1.00  0.00           O  
ATOM   1594  H   TYR A 150      45.069  36.513  59.156  1.00  0.00           H  
ATOM   1595  HD1 TYR A 150      43.658  36.249  56.190  1.00  0.00           H  
ATOM   1596  HD2 TYR A 150      42.228  38.908  59.169  1.00  0.00           H  
ATOM   1597  HE1 TYR A 150      41.544  34.884  56.439  1.00  0.00           H  
ATOM   1598  HE2 TYR A 150      40.108  37.521  59.402  1.00  0.00           H  
ATOM   1599  HH  TYR A 150      38.906  35.792  57.923  1.00  0.00           H  
ATOM   1600  N   THR A 151      44.928  40.738  59.877  1.00  0.00           N  
ATOM   1601  CA  THR A 151      44.203  41.752  60.715  1.00  0.00           C  
ATOM   1602  C   THR A 151      42.964  42.209  60.088  1.00  0.00           C  
ATOM   1603  O   THR A 151      42.891  42.647  58.950  1.00  0.00           O  
ATOM   1604  CB  THR A 151      45.102  42.938  61.222  1.00  0.00           C  
ATOM   1605  CG2 THR A 151      44.461  44.009  62.094  1.00  0.00           C  
ATOM   1606  OG1 THR A 151      46.127  42.366  62.075  1.00  0.00           O  
ATOM   1607  H   THR A 151      45.460  41.163  59.131  1.00  0.00           H  
ATOM   1608  HG1 THR A 151      46.597  43.163  62.450  1.00  0.00           H  
ATOM   1609  N   LEU A 152      41.849  42.093  60.816  1.00  0.00           N  
ATOM   1610  CA  LEU A 152      40.541  42.333  60.224  1.00  0.00           C  
ATOM   1611  C   LEU A 152      39.941  43.537  60.892  1.00  0.00           C  
ATOM   1612  O   LEU A 152      39.445  43.473  62.043  1.00  0.00           O  
ATOM   1613  CB  LEU A 152      39.746  40.999  60.256  1.00  0.00           C  
ATOM   1614  CG  LEU A 152      38.405  41.185  59.540  1.00  0.00           C  
ATOM   1615  CD1 LEU A 152      38.493  41.662  58.077  1.00  0.00           C  
ATOM   1616  CD2 LEU A 152      37.603  39.879  59.608  1.00  0.00           C  
ATOM   1617  H   LEU A 152      41.796  41.838  61.784  1.00  0.00           H  
ATOM   1618  N   ARG A 153      39.833  44.650  60.101  1.00  0.00           N  
ATOM   1619  CA  ARG A 153      39.436  46.019  60.575  1.00  0.00           C  
ATOM   1620  C   ARG A 153      38.025  46.382  59.988  1.00  0.00           C  
ATOM   1621  O   ARG A 153      37.877  46.549  58.804  1.00  0.00           O  
ATOM   1622  CB  ARG A 153      40.554  47.062  60.384  1.00  0.00           C  
ATOM   1623  CG  ARG A 153      40.097  48.456  60.780  1.00  0.00           C  
ATOM   1624  CD  ARG A 153      41.217  49.489  60.530  1.00  0.00           C  
ATOM   1625  NE  ARG A 153      42.276  49.250  61.488  1.00  0.00           N  
ATOM   1626  CZ  ARG A 153      43.430  48.560  61.208  1.00  0.00           C  
ATOM   1627  NH1 ARG A 153      43.918  48.210  60.009  1.00  0.00           N1+
ATOM   1628  NH2 ARG A 153      44.153  48.139  62.165  1.00  0.00           N  
ATOM   1629  H   ARG A 153      40.076  44.592  59.135  1.00  0.00           H  
ATOM   1630  HE  ARG A 153      42.254  49.906  62.245  1.00  0.00           H  
ATOM   1631 1HH1 ARG A 153      43.516  48.644  59.205  1.00  0.00           H  
ATOM   1632 2HH1 ARG A 153      44.655  47.541  59.943  1.00  0.00           H  
ATOM   1633 1HH2 ARG A 153      43.896  48.373  63.099  1.00  0.00           H  
ATOM   1634 2HH2 ARG A 153      44.811  47.392  62.069  1.00  0.00           H  
ATOM   1635  N   GLU A 154      37.012  46.106  60.739  1.00  0.00           N  
ATOM   1636  CA  GLU A 154      35.588  46.421  60.413  1.00  0.00           C  
ATOM   1637  C   GLU A 154      35.357  47.955  60.631  1.00  0.00           C  
ATOM   1638  O   GLU A 154      35.663  48.354  61.751  1.00  0.00           O  
ATOM   1639  CB  GLU A 154      34.669  45.700  61.409  1.00  0.00           C  
ATOM   1640  CG  GLU A 154      33.221  45.525  60.997  1.00  0.00           C  
ATOM   1641  CD  GLU A 154      32.202  44.934  61.986  1.00  0.00           C  
ATOM   1642  OE1 GLU A 154      31.522  45.782  62.653  1.00  0.00           O  
ATOM   1643  OE2 GLU A 154      32.077  43.719  62.044  1.00  0.00           O1-
ATOM   1644  H   GLU A 154      37.225  45.959  61.708  1.00  0.00           H  
ATOM   1645  N   LEU A 155      34.964  48.670  59.574  1.00  0.00           N  
ATOM   1646  CA  LEU A 155      34.791  50.126  59.727  1.00  0.00           C  
ATOM   1647  C   LEU A 155      33.376  50.568  59.298  1.00  0.00           C  
ATOM   1648  O   LEU A 155      32.757  49.855  58.495  1.00  0.00           O  
ATOM   1649  CB  LEU A 155      35.873  51.019  59.144  1.00  0.00           C  
ATOM   1650  CG  LEU A 155      37.307  50.578  59.105  1.00  0.00           C  
ATOM   1651  CD1 LEU A 155      37.519  49.654  57.865  1.00  0.00           C  
ATOM   1652  CD2 LEU A 155      38.239  51.785  59.162  1.00  0.00           C  
ATOM   1653  H   LEU A 155      34.799  48.359  58.637  1.00  0.00           H  
ATOM   1654  N   LYS A 156      32.820  51.587  59.868  1.00  0.00           N  
ATOM   1655  CA  LYS A 156      31.565  52.225  59.360  1.00  0.00           C  
ATOM   1656  C   LYS A 156      31.695  53.531  58.534  1.00  0.00           C  
ATOM   1657  O   LYS A 156      32.079  54.562  59.048  1.00  0.00           O  
ATOM   1658  CB  LYS A 156      30.597  52.400  60.561  1.00  0.00           C  
ATOM   1659  CG  LYS A 156      30.088  51.240  61.407  1.00  0.00           C  
ATOM   1660  CD  LYS A 156      29.212  50.272  60.670  1.00  0.00           C  
ATOM   1661  CE  LYS A 156      28.925  49.059  61.554  1.00  0.00           C  
ATOM   1662  NZ  LYS A 156      28.194  47.901  60.978  1.00  0.00           N1+
ATOM   1663  H   LYS A 156      33.363  52.145  60.502  1.00  0.00           H  
ATOM   1664  HZ1 LYS A 156      27.227  48.144  61.019  1.00  0.00           H  
ATOM   1665  HZ2 LYS A 156      28.506  47.796  60.033  1.00  0.00           H  
ATOM   1666  HZ3 LYS A 156      28.419  47.076  61.488  1.00  0.00           H  
ATOM   1667  N   LEU A 157      31.277  53.445  57.222  1.00  0.00           N  
ATOM   1668  CA  LEU A 157      31.428  54.633  56.286  1.00  0.00           C  
ATOM   1669  C   LEU A 157      30.035  55.314  56.070  1.00  0.00           C  
ATOM   1670  O   LEU A 157      28.948  54.667  55.979  1.00  0.00           O  
ATOM   1671  CB  LEU A 157      31.945  53.979  54.949  1.00  0.00           C  
ATOM   1672  CG  LEU A 157      32.158  54.920  53.764  1.00  0.00           C  
ATOM   1673  CD1 LEU A 157      33.383  55.804  53.920  1.00  0.00           C  
ATOM   1674  CD2 LEU A 157      32.146  54.170  52.392  1.00  0.00           C  
ATOM   1675  H   LEU A 157      30.892  52.660  56.736  1.00  0.00           H  
ATOM   1676  N   SER A 158      30.136  56.625  55.984  1.00  0.00           N  
ATOM   1677  CA  SER A 158      29.036  57.520  55.630  1.00  0.00           C  
ATOM   1678  C   SER A 158      29.492  58.821  54.981  1.00  0.00           C  
ATOM   1679  O   SER A 158      30.729  59.087  54.973  1.00  0.00           O  
ATOM   1680  CB  SER A 158      28.200  57.828  56.894  1.00  0.00           C  
ATOM   1681  OG  SER A 158      27.126  58.797  56.711  1.00  0.00           O  
ATOM   1682  H   SER A 158      30.970  57.153  56.147  1.00  0.00           H  
ATOM   1683  HG  SER A 158      26.493  58.542  57.443  1.00  0.00           H  
ATOM   1684  N   LYS A 159      28.538  59.527  54.422  1.00  0.00           N  
ATOM   1685  CA  LYS A 159      28.688  60.784  53.708  1.00  0.00           C  
ATOM   1686  C   LYS A 159      27.588  61.844  54.097  1.00  0.00           C  
ATOM   1687  O   LYS A 159      26.406  61.532  54.166  1.00  0.00           O  
ATOM   1688  CB  LYS A 159      28.546  60.473  52.243  1.00  0.00           C  
ATOM   1689  CG  LYS A 159      28.709  61.693  51.271  1.00  0.00           C  
ATOM   1690  CD  LYS A 159      28.704  61.168  49.870  1.00  0.00           C  
ATOM   1691  CE  LYS A 159      28.993  62.096  48.731  1.00  0.00           C  
ATOM   1692  NZ  LYS A 159      28.054  63.181  48.766  1.00  0.00           N1+
ATOM   1693  H   LYS A 159      27.590  59.340  54.672  1.00  0.00           H  
ATOM   1694  HZ1 LYS A 159      28.074  63.885  48.053  1.00  0.00           H  
ATOM   1695  HZ2 LYS A 159      27.135  62.792  48.799  1.00  0.00           H  
ATOM   1696  HZ3 LYS A 159      28.142  63.726  49.598  1.00  0.00           H  
ATOM   1697  N   VAL A 160      28.101  63.065  54.378  1.00  0.00           N  
ATOM   1698  CA  VAL A 160      27.172  64.093  54.973  1.00  0.00           C  
ATOM   1699  C   VAL A 160      25.850  64.296  54.204  1.00  0.00           C  
ATOM   1700  O   VAL A 160      25.813  64.071  52.982  1.00  0.00           O  
ATOM   1701  CB  VAL A 160      27.986  65.383  54.960  1.00  0.00           C  
ATOM   1702  CG1 VAL A 160      27.264  66.642  55.511  1.00  0.00           C  
ATOM   1703  CG2 VAL A 160      29.142  65.185  55.874  1.00  0.00           C  
ATOM   1704  H   VAL A 160      29.011  63.386  54.114  1.00  0.00           H  
ATOM   1705  N   GLY A 161      24.749  64.155  54.927  1.00  0.00           N  
ATOM   1706  CA  GLY A 161      23.401  64.609  54.489  1.00  0.00           C  
ATOM   1707  C   GLY A 161      22.460  63.642  53.658  1.00  0.00           C  
ATOM   1708  O   GLY A 161      21.279  63.973  53.563  1.00  0.00           O  
ATOM   1709  H   GLY A 161      24.869  63.928  55.897  1.00  0.00           H  
ATOM   1710  N   GLN A 162      23.118  62.792  52.879  1.00  0.00           N  
ATOM   1711  CA  GLN A 162      22.432  61.878  51.895  1.00  0.00           C  
ATOM   1712  C   GLN A 162      21.792  60.690  52.487  1.00  0.00           C  
ATOM   1713  O   GLN A 162      22.131  60.312  53.594  1.00  0.00           O  
ATOM   1714  CB  GLN A 162      23.225  61.447  50.641  1.00  0.00           C  
ATOM   1715  CG  GLN A 162      23.276  62.527  49.588  1.00  0.00           C  
ATOM   1716  CD  GLN A 162      24.475  62.403  48.621  1.00  0.00           C  
ATOM   1717  NE2 GLN A 162      24.324  61.726  47.525  1.00  0.00           N  
ATOM   1718  OE1 GLN A 162      25.562  62.880  48.945  1.00  0.00           O  
ATOM   1719  H   GLN A 162      24.091  62.622  52.978  1.00  0.00           H  
ATOM   1720 1HE2 GLN A 162      23.433  61.383  47.246  1.00  0.00           H  
ATOM   1721 2HE2 GLN A 162      25.121  61.574  46.943  1.00  0.00           H  
ATOM   1722  N   GLY A 163      20.833  60.112  51.820  1.00  0.00           N  
ATOM   1723  CA  GLY A 163      20.167  58.853  52.260  1.00  0.00           C  
ATOM   1724  C   GLY A 163      20.866  57.614  51.663  1.00  0.00           C  
ATOM   1725  O   GLY A 163      21.570  57.689  50.661  1.00  0.00           O  
ATOM   1726  H   GLY A 163      20.330  60.482  51.033  1.00  0.00           H  
ATOM   1727  N   ASN A 164      20.720  56.556  52.444  1.00  0.00           N  
ATOM   1728  CA  ASN A 164      21.428  55.249  52.277  1.00  0.00           C  
ATOM   1729  C   ASN A 164      22.990  55.471  52.208  1.00  0.00           C  
ATOM   1730  O   ASN A 164      23.710  55.060  51.272  1.00  0.00           O  
ATOM   1731  CB  ASN A 164      20.887  54.577  51.023  1.00  0.00           C  
ATOM   1732  CG  ASN A 164      20.480  53.093  51.279  1.00  0.00           C  
ATOM   1733  ND2 ASN A 164      19.207  52.844  51.649  1.00  0.00           N  
ATOM   1734  OD1 ASN A 164      21.244  52.192  51.184  1.00  0.00           O  
ATOM   1735  H   ASN A 164      19.889  56.437  52.981  1.00  0.00           H  
ATOM   1736 1HD2 ASN A 164      18.507  53.553  51.638  1.00  0.00           H  
ATOM   1737 2HD2 ASN A 164      18.949  51.926  51.954  1.00  0.00           H  
ATOM   1738  N   THR A 165      23.423  56.199  53.183  1.00  0.00           N  
ATOM   1739  CA  THR A 165      24.848  56.464  53.406  1.00  0.00           C  
ATOM   1740  C   THR A 165      25.554  55.569  54.385  1.00  0.00           C  
ATOM   1741  O   THR A 165      26.671  55.221  54.084  1.00  0.00           O  
ATOM   1742  CB  THR A 165      25.174  57.960  53.784  1.00  0.00           C  
ATOM   1743  CG2 THR A 165      25.328  58.859  52.564  1.00  0.00           C  
ATOM   1744  OG1 THR A 165      24.302  58.352  54.869  1.00  0.00           O  
ATOM   1745  H   THR A 165      22.783  56.754  53.730  1.00  0.00           H  
ATOM   1746  HG1 THR A 165      24.860  58.754  55.593  1.00  0.00           H  
ATOM   1747  N   GLU A 166      25.092  55.556  55.649  1.00  0.00           N  
ATOM   1748  CA  GLU A 166      25.535  54.542  56.690  1.00  0.00           C  
ATOM   1749  C   GLU A 166      25.675  53.114  56.267  1.00  0.00           C  
ATOM   1750  O   GLU A 166      24.713  52.372  56.127  1.00  0.00           O  
ATOM   1751  CB  GLU A 166      24.529  54.723  57.868  1.00  0.00           C  
ATOM   1752  CG  GLU A 166      24.688  55.884  58.858  1.00  0.00           C  
ATOM   1753  CD  GLU A 166      24.633  57.263  58.114  1.00  0.00           C  
ATOM   1754  OE1 GLU A 166      25.353  58.132  58.568  1.00  0.00           O  
ATOM   1755  OE2 GLU A 166      23.626  57.553  57.423  1.00  0.00           O1-
ATOM   1756  H   GLU A 166      24.635  56.413  55.907  1.00  0.00           H  
ATOM   1757  N   ARG A 167      26.940  52.803  56.047  1.00  0.00           N  
ATOM   1758  CA  ARG A 167      27.300  51.478  55.655  1.00  0.00           C  
ATOM   1759  C   ARG A 167      28.763  50.959  56.018  1.00  0.00           C  
ATOM   1760  O   ARG A 167      29.689  51.680  55.785  1.00  0.00           O  
ATOM   1761  CB  ARG A 167      27.046  51.285  54.155  1.00  0.00           C  
ATOM   1762  CG  ARG A 167      27.910  52.218  53.211  1.00  0.00           C  
ATOM   1763  CD  ARG A 167      27.035  52.324  51.999  1.00  0.00           C  
ATOM   1764  NE  ARG A 167      27.735  52.674  50.755  1.00  0.00           N  
ATOM   1765  CZ  ARG A 167      27.107  53.013  49.644  1.00  0.00           C  
ATOM   1766  NH1 ARG A 167      25.749  52.995  49.502  1.00  0.00           N1+
ATOM   1767  NH2 ARG A 167      27.823  53.612  48.723  1.00  0.00           N  
ATOM   1768  H   ARG A 167      27.729  53.414  56.010  1.00  0.00           H  
ATOM   1769  HE  ARG A 167      28.734  52.598  50.828  1.00  0.00           H  
ATOM   1770 1HH1 ARG A 167      25.294  52.655  50.317  1.00  0.00           H  
ATOM   1771 2HH1 ARG A 167      25.361  53.213  48.615  1.00  0.00           H  
ATOM   1772 1HH2 ARG A 167      28.760  53.846  48.983  1.00  0.00           H  
ATOM   1773 2HH2 ARG A 167      27.599  53.511  47.756  1.00  0.00           H  
ATOM   1774  N   THR A 168      28.797  49.637  56.314  1.00  0.00           N  
ATOM   1775  CA  THR A 168      30.004  48.904  56.746  1.00  0.00           C  
ATOM   1776  C   THR A 168      30.969  48.718  55.536  1.00  0.00           C  
ATOM   1777  O   THR A 168      30.641  48.099  54.505  1.00  0.00           O  
ATOM   1778  CB  THR A 168      29.880  47.525  57.391  1.00  0.00           C  
ATOM   1779  CG2 THR A 168      31.156  47.112  58.216  1.00  0.00           C  
ATOM   1780  OG1 THR A 168      28.727  47.524  58.311  1.00  0.00           O  
ATOM   1781  H   THR A 168      27.999  49.026  56.340  1.00  0.00           H
[truncated: 2,156,651 more chars]
