# Supplementary material for: Structural insights into the pSer/pThr dependent regulation of the SHP2 tyrosine phosphatase in insulin and CD28 signaling
Source: Nat Commun. 2022 Sep 16;13:5439. doi: 10.1038/s41467-022-32918-5 (PMC9481563; doi:10.1038/s41467-022-32918-5)
Supplement: Supplementary file 4 — Supplementary dataset 2 [file 41467_2022_32918_MOESM4_ESM.zip › ppCD28-04-dynamics.pdb]

MODEL        1
ATOM      1  N   SER A   4      60.820  25.430  26.590  1.00  0.00           N  
ATOM      2  CA  SER A   4      59.990  26.670  26.700  1.00  0.00           C  
ATOM      3  C   SER A   4      59.690  27.040  28.180  1.00  0.00           C  
ATOM      4  O   SER A   4      60.120  26.260  29.010  1.00  0.00           O  
ATOM      5  CB  SER A   4      58.650  26.360  26.080  1.00  0.00           C  
ATOM      6  OG  SER A   4      58.920  26.140  24.660  1.00  0.00           O  
ATOM      7  HG  SER A   4      58.090  26.240  24.120  1.00  0.00           H  
ATOM      8  H1  SER A   4      60.430  24.570  26.930  1.00  0.00           H  
ATOM      9  H2  SER A   4      61.160  25.180  25.680  1.00  0.00           H  
ATOM     10  H3  SER A   4      61.710  25.640  27.000  1.00  0.00           H  
ATOM     11  N   GLY A   5      59.240  28.250  28.540  1.00  0.00           N  
ATOM     12  CA  GLY A   5      58.660  28.450  29.890  1.00  0.00           C  
ATOM     13  C   GLY A   5      57.530  29.470  29.890  1.00  0.00           C  
ATOM     14  O   GLY A   5      56.850  29.540  28.870  1.00  0.00           O  
ATOM     15  H   GLY A   5      59.180  29.010  27.900  1.00  0.00           H  
ATOM     16  N   PHE A   6      57.400  30.250  30.940  1.00  0.00           N  
ATOM     17  CA  PHE A   6      56.310  31.230  31.140  1.00  0.00           C  
ATOM     18  C   PHE A   6      56.430  32.610  30.460  1.00  0.00           C  
ATOM     19  O   PHE A   6      55.420  33.150  30.070  1.00  0.00           O  
ATOM     20  CB  PHE A   6      56.040  31.430  32.660  1.00  0.00           C  
ATOM     21  CG  PHE A   6      55.270  30.310  33.260  1.00  0.00           C  
ATOM     22  CD1 PHE A   6      54.100  29.960  32.610  1.00  0.00           C  
ATOM     23  CD2 PHE A   6      55.740  29.560  34.330  1.00  0.00           C  
ATOM     24  CE1 PHE A   6      53.500  28.770  33.030  1.00  0.00           C  
ATOM     25  CE2 PHE A   6      55.130  28.400  34.770  1.00  0.00           C  
ATOM     26  CZ  PHE A   6      54.030  27.960  34.090  1.00  0.00           C  
ATOM     27  H   PHE A   6      58.190  30.350  31.550  1.00  0.00           H  
ATOM     28  HD1 PHE A   6      53.590  30.440  31.780  1.00  0.00           H  
ATOM     29  HD2 PHE A   6      56.730  29.790  34.730  1.00  0.00           H  
ATOM     30  HE1 PHE A   6      52.600  28.370  32.570  1.00  0.00           H  
ATOM     31  HE2 PHE A   6      55.520  27.890  35.650  1.00  0.00           H  
ATOM     32  HZ  PHE A   6      53.530  27.050  34.420  1.00  0.00           H  
ATOM     33  N   TRP A   7      57.730  32.940  30.190  1.00  0.00           N  
ATOM     34  CA  TRP A   7      58.150  34.260  29.660  1.00  0.00           C  
ATOM     35  C   TRP A   7      57.440  34.520  28.320  1.00  0.00           C  
ATOM     36  O   TRP A   7      56.950  35.620  28.160  1.00  0.00           O  
ATOM     37  CB  TRP A   7      59.730  34.310  29.630  1.00  0.00           C  
ATOM     38  CG  TRP A   7      60.260  35.550  28.870  1.00  0.00           C  
ATOM     39  CD1 TRP A   7      60.000  36.790  29.230  1.00  0.00           C  
ATOM     40  CD2 TRP A   7      60.710  35.540  27.550  1.00  0.00           C  
ATOM     41  CE2 TRP A   7      60.820  36.880  27.160  1.00  0.00           C  
ATOM     42  CE3 TRP A   7      60.950  34.510  26.660  1.00  0.00           C  
ATOM     43  NE1 TRP A   7      60.350  37.550  28.200  1.00  0.00           N  
ATOM     44  CZ2 TRP A   7      61.340  37.130  25.880  1.00  0.00           C  
ATOM     45  CZ3 TRP A   7      61.450  34.780  25.420  1.00  0.00           C  
ATOM     46  CH2 TRP A   7      61.670  36.090  25.000  1.00  0.00           C  
ATOM     47  H   TRP A   7      58.440  32.250  30.260  1.00  0.00           H  
ATOM     48  HD1 TRP A   7      59.760  37.160  30.230  1.00  0.00           H  
ATOM     49  HE1 TRP A   7      60.130  38.530  28.160  1.00  0.00           H  
ATOM     50  HE3 TRP A   7      60.480  33.530  26.770  1.00  0.00           H  
ATOM     51  HZ2 TRP A   7      61.410  38.170  25.570  1.00  0.00           H  
ATOM     52  HZ3 TRP A   7      61.640  33.960  24.720  1.00  0.00           H  
ATOM     53  HH2 TRP A   7      62.050  36.340  24.010  1.00  0.00           H  
ATOM     54  N   GLU A   8      57.430  33.470  27.540  1.00  0.00           N  
ATOM     55  CA  GLU A   8      56.880  33.420  26.110  1.00  0.00           C  
ATOM     56  C   GLU A   8      55.450  33.950  25.980  1.00  0.00           C  
ATOM     57  O   GLU A   8      55.360  35.090  25.570  1.00  0.00           O  
ATOM     58  CB  GLU A   8      57.020  32.050  25.440  1.00  0.00           C  
ATOM     59  CG  GLU A   8      58.510  31.630  25.410  1.00  0.00           C  
ATOM     60  CD  GLU A   8      59.090  30.790  26.580  1.00  0.00           C  
ATOM     61  OE1 GLU A   8      59.630  29.770  26.290  1.00  0.00           O  
ATOM     62  OE2 GLU A   8      59.250  31.220  27.710  1.00  0.00           O1-
ATOM     63  H   GLU A   8      58.050  32.700  27.690  1.00  0.00           H  
ATOM     64  N   GLU A   9      54.440  33.330  26.660  1.00  0.00           N  
ATOM     65  CA  GLU A   9      53.000  33.800  26.780  1.00  0.00           C  
ATOM     66  C   GLU A   9      52.930  35.240  27.410  1.00  0.00           C  
ATOM     67  O   GLU A   9      52.410  36.160  26.760  1.00  0.00           O  
ATOM     68  CB  GLU A   9      52.310  32.670  27.500  1.00  0.00           C  
ATOM     69  CG  GLU A   9      52.800  32.390  28.930  1.00  0.00           C  
ATOM     70  CD  GLU A   9      52.230  30.990  29.400  1.00  0.00           C  
ATOM     71  OE1 GLU A   9      51.200  30.970  30.090  1.00  0.00           O  
ATOM     72  OE2 GLU A   9      52.840  29.960  29.000  1.00  0.00           O1-
ATOM     73  H   GLU A   9      54.570  32.360  26.880  1.00  0.00           H  
ATOM     74  N   PHE A  10      53.780  35.480  28.450  1.00  0.00           N  
ATOM     75  CA  PHE A  10      53.870  36.800  29.180  1.00  0.00           C  
ATOM     76  C   PHE A  10      54.400  37.970  28.340  1.00  0.00           C  
ATOM     77  O   PHE A  10      53.570  38.850  28.000  1.00  0.00           O  
ATOM     78  CB  PHE A  10      54.790  36.520  30.420  1.00  0.00           C  
ATOM     79  CG  PHE A  10      55.450  37.810  31.020  1.00  0.00           C  
ATOM     80  CD1 PHE A  10      54.800  38.690  31.900  1.00  0.00           C  
ATOM     81  CD2 PHE A  10      56.770  38.050  30.670  1.00  0.00           C  
ATOM     82  CE1 PHE A  10      55.510  39.740  32.360  1.00  0.00           C  
ATOM     83  CE2 PHE A  10      57.420  39.120  31.140  1.00  0.00           C  
ATOM     84  CZ  PHE A  10      56.790  40.000  32.020  1.00  0.00           C  
ATOM     85  H   PHE A  10      54.230  34.680  28.850  1.00  0.00           H  
ATOM     86  HD1 PHE A  10      53.790  38.490  32.260  1.00  0.00           H  
ATOM     87  HD2 PHE A  10      57.370  37.330  30.100  1.00  0.00           H  
ATOM     88  HE1 PHE A  10      54.920  40.510  32.860  1.00  0.00           H  
ATOM     89  HE2 PHE A  10      58.410  39.350  30.750  1.00  0.00           H  
ATOM     90  HZ  PHE A  10      57.440  40.730  32.500  1.00  0.00           H  
ATOM     91  N   GLU A  11      55.480  37.760  27.540  1.00  0.00           N  
ATOM     92  CA  GLU A  11      56.020  38.690  26.600  1.00  0.00           C  
ATOM     93  C   GLU A  11      55.020  38.910  25.420  1.00  0.00           C  
ATOM     94  O   GLU A  11      54.690  40.040  25.130  1.00  0.00           O  
ATOM     95  CB  GLU A  11      57.390  38.220  26.010  1.00  0.00           C  
ATOM     96  CG  GLU A  11      58.030  38.820  24.760  1.00  0.00           C  
ATOM     97  CD  GLU A  11      58.460  40.310  24.950  1.00  0.00           C  
ATOM     98  OE1 GLU A  11      57.850  41.230  24.230  1.00  0.00           O  
ATOM     99  OE2 GLU A  11      59.500  40.570  25.580  1.00  0.00           O1-
ATOM    100  H   GLU A  11      56.090  36.990  27.730  1.00  0.00           H  
ATOM    101  N   THR A  12      54.390  37.880  24.850  1.00  0.00           N  
ATOM    102  CA  THR A  12      53.470  38.010  23.630  1.00  0.00           C  
ATOM    103  C   THR A  12      52.230  38.830  24.100  1.00  0.00           C  
ATOM    104  O   THR A  12      51.860  39.780  23.330  1.00  0.00           O  
ATOM    105  CB  THR A  12      53.140  36.690  22.950  1.00  0.00           C  
ATOM    106  CG2 THR A  12      54.380  36.240  22.190  1.00  0.00           C  
ATOM    107  OG1 THR A  12      52.660  35.760  23.910  1.00  0.00           O  
ATOM    108  H   THR A  12      54.430  37.040  25.380  1.00  0.00           H  
ATOM    109  HG1 THR A  12      52.690  34.800  23.650  1.00  0.00           H  
ATOM    110  N   LEU A  13      51.710  38.670  25.300  1.00  0.00           N  
ATOM    111  CA  LEU A  13      50.780  39.700  25.960  1.00  0.00           C  
ATOM    112  C   LEU A  13      51.330  41.110  26.150  1.00  0.00           C  
ATOM    113  O   LEU A  13      50.550  42.040  26.050  1.00  0.00           O  
ATOM    114  CB  LEU A  13      50.290  39.100  27.270  1.00  0.00           C  
ATOM    115  CG  LEU A  13      49.200  38.050  26.920  1.00  0.00           C  
ATOM    116  CD1 LEU A  13      49.200  37.040  28.090  1.00  0.00           C  
ATOM    117  CD2 LEU A  13      47.830  38.740  26.900  1.00  0.00           C  
ATOM    118  H   LEU A  13      51.740  37.820  25.820  1.00  0.00           H  
ATOM    119  N   GLN A  14      52.620  41.270  26.570  1.00  0.00           N  
ATOM    120  CA  GLN A  14      53.150  42.670  26.640  1.00  0.00           C  
ATOM    121  C   GLN A  14      53.290  43.410  25.310  1.00  0.00           C  
ATOM    122  O   GLN A  14      52.880  44.580  25.210  1.00  0.00           O  
ATOM    123  CB  GLN A  14      54.510  42.640  27.360  1.00  0.00           C  
ATOM    124  CG  GLN A  14      54.680  41.800  28.610  1.00  0.00           C  
ATOM    125  CD  GLN A  14      54.050  42.390  29.890  1.00  0.00           C  
ATOM    126  NE2 GLN A  14      54.810  42.990  30.840  1.00  0.00           N  
ATOM    127  OE1 GLN A  14      52.950  42.050  30.260  1.00  0.00           O  
ATOM    128  H   GLN A  14      53.090  40.600  27.140  1.00  0.00           H  
ATOM    129 1HE2 GLN A  14      55.800  43.070  30.840  1.00  0.00           H  
ATOM    130 2HE2 GLN A  14      54.320  43.070  31.710  1.00  0.00           H  
ATOM    131  N   GLN A  15      53.590  42.590  24.270  1.00  0.00           N  
ATOM    132  CA  GLN A  15      53.480  43.040  22.940  1.00  0.00           C  
ATOM    133  C   GLN A  15      52.000  43.370  22.620  1.00  0.00           C  
ATOM    134  O   GLN A  15      51.780  44.550  22.370  1.00  0.00           O  
ATOM    135  CB  GLN A  15      53.960  42.080  21.800  1.00  0.00           C  
ATOM    136  CG  GLN A  15      55.480  41.990  21.870  1.00  0.00           C  
ATOM    137  CD  GLN A  15      55.970  40.890  21.080  1.00  0.00           C  
ATOM    138  NE2 GLN A  15      56.860  40.190  21.720  1.00  0.00           N  
ATOM    139  OE1 GLN A  15      55.710  40.570  19.940  1.00  0.00           O  
ATOM    140  H   GLN A  15      54.030  41.700  24.350  1.00  0.00           H  
ATOM    141 1HE2 GLN A  15      57.080  40.400  22.670  1.00  0.00           H  
ATOM    142 2HE2 GLN A  15      57.150  39.300  21.370  1.00  0.00           H  
ATOM    143  N   GLN A  16      51.040  42.510  22.970  1.00  0.00           N  
ATOM    144  CA  GLN A  16      49.590  42.890  22.750  1.00  0.00           C  
ATOM    145  C   GLN A  16      49.110  44.090  23.600  1.00  0.00           C  
ATOM    146  O   GLN A  16      48.180  44.730  23.070  1.00  0.00           O  
ATOM    147  CB  GLN A  16      48.620  41.660  22.970  1.00  0.00           C  
ATOM    148  CG  GLN A  16      48.760  40.670  21.880  1.00  0.00           C  
ATOM    149  CD  GLN A  16      48.080  39.390  22.140  1.00  0.00           C  
ATOM    150  NE2 GLN A  16      48.870  38.340  22.290  1.00  0.00           N  
ATOM    151  OE1 GLN A  16      46.910  39.180  22.340  1.00  0.00           O  
ATOM    152  H   GLN A  16      51.260  41.550  23.170  1.00  0.00           H  
ATOM    153 1HE2 GLN A  16      49.830  38.360  22.000  1.00  0.00           H  
ATOM    154 2HE2 GLN A  16      48.530  37.550  22.790  1.00  0.00           H  
ATOM    155  N   GLU A  17      49.690  44.420  24.770  1.00  0.00           N  
ATOM    156  CA  GLU A  17      49.320  45.700  25.480  1.00  0.00           C  
ATOM    157  C   GLU A  17      50.040  46.880  24.750  1.00  0.00           C  
ATOM    158  O   GLU A  17      49.340  47.740  24.230  1.00  0.00           O  
ATOM    159  CB  GLU A  17      49.630  45.650  26.940  1.00  0.00           C  
ATOM    160  CG  GLU A  17      49.100  46.810  27.740  1.00  0.00           C  
ATOM    161  CD  GLU A  17      48.980  46.390  29.190  1.00  0.00           C  
ATOM    162  OE1 GLU A  17      50.040  46.330  29.870  1.00  0.00           O  
ATOM    163  OE2 GLU A  17      47.870  45.910  29.560  1.00  0.00           O1-
ATOM    164  H   GLU A  17      50.110  43.750  25.380  1.00  0.00           H  
ATOM    165  N   CYS A  18      51.330  46.710  24.400  1.00  0.00           N  
ATOM    166  CA  CYS A  18      52.160  47.740  23.740  1.00  0.00           C  
ATOM    167  C   CYS A  18      51.640  48.100  22.310  1.00  0.00           C  
ATOM    168  O   CYS A  18      51.810  49.280  21.930  1.00  0.00           O  
ATOM    169  CB  CYS A  18      53.570  47.320  23.650  1.00  0.00           C  
ATOM    170  SG  CYS A  18      54.300  46.940  25.250  1.00  0.00           S  
ATOM    171  H   CYS A  18      51.870  45.940  24.750  1.00  0.00           H  
ATOM    172  HG  CYS A  18      53.750  45.730  25.270  1.00  0.00           H  
ATOM    173  N   LYS A  19      50.910  47.120  21.720  1.00  0.00           N  
ATOM    174  CA  LYS A  19      50.050  47.390  20.580  1.00  0.00           C  
ATOM    175  C   LYS A  19      48.830  48.220  21.030  1.00  0.00           C  
ATOM    176  O   LYS A  19      47.820  47.680  21.590  1.00  0.00           O  
ATOM    177  CB  LYS A  19      49.600  46.030  20.100  1.00  0.00           C  
ATOM    178  CG  LYS A  19      48.870  46.220  18.740  1.00  0.00           C  
ATOM    179  CD  LYS A  19      48.370  44.870  18.200  1.00  0.00           C  
ATOM    180  CE  LYS A  19      49.540  43.890  17.940  1.00  0.00           C  
ATOM    181  NZ  LYS A  19      50.230  43.990  16.630  1.00  0.00           N1+
ATOM    182  H   LYS A  19      50.970  46.140  21.910  1.00  0.00           H  
ATOM    183  HZ1 LYS A  19      50.790  44.810  16.490  1.00  0.00           H  
ATOM    184  HZ2 LYS A  19      50.830  43.230  16.370  1.00  0.00           H  
ATOM    185  HZ3 LYS A  19      49.520  44.060  15.930  1.00  0.00           H  
ATOM    186  N   LEU A  20      48.770  49.480  20.610  1.00  0.00           N  
ATOM    187  CA  LEU A  20      47.640  50.360  21.010  1.00  0.00           C  
ATOM    188  C   LEU A  20      46.460  50.260  19.960  1.00  0.00           C  
ATOM    189  O   LEU A  20      46.810  50.390  18.820  1.00  0.00           O  
ATOM    190  CB  LEU A  20      48.180  51.790  21.120  1.00  0.00           C  
ATOM    191  CG  LEU A  20      48.570  52.430  22.450  1.00  0.00           C  
ATOM    192  CD1 LEU A  20      49.550  51.610  23.250  1.00  0.00           C  
ATOM    193  CD2 LEU A  20      48.940  53.950  22.380  1.00  0.00           C  
ATOM    194  H   LEU A  20      49.420  49.810  19.920  1.00  0.00           H  
ATOM    195  N   LEU A  21      45.230  50.030  20.410  1.00  0.00           N  
ATOM    196  CA  LEU A  21      44.040  49.640  19.570  1.00  0.00           C  
ATOM    197  C   LEU A  21      42.730  50.240  20.080  1.00  0.00           C  
ATOM    198  O   LEU A  21      41.770  50.230  19.310  1.00  0.00           O  
ATOM    199  CB  LEU A  21      43.920  48.070  19.590  1.00  0.00           C  
ATOM    200  CG  LEU A  21      43.470  47.350  18.350  1.00  0.00           C  
ATOM    201  CD1 LEU A  21      44.670  47.280  17.410  1.00  0.00           C  
ATOM    202  CD2 LEU A  21      42.980  46.020  18.730  1.00  0.00           C  
ATOM    203  H   LEU A  21      45.150  50.080  21.400  1.00  0.00           H  
ATOM    204  N   TYR A  22      42.670  50.840  21.250  1.00  0.00           N  
ATOM    205  CA  TYR A  22      41.390  51.490  21.810  1.00  0.00           C  
ATOM    206  C   TYR A  22      41.580  52.920  22.280  1.00  0.00           C  
ATOM    207  O   TYR A  22      42.670  53.190  22.720  1.00  0.00           O  
ATOM    208  CB  TYR A  22      40.760  50.600  23.010  1.00  0.00           C  
ATOM    209  CG  TYR A  22      40.250  49.240  22.570  1.00  0.00           C  
ATOM    210  CD1 TYR A  22      39.360  49.010  21.570  1.00  0.00           C  
ATOM    211  CD2 TYR A  22      41.040  48.190  23.060  1.00  0.00           C  
ATOM    212  CE1 TYR A  22      39.070  47.690  21.200  1.00  0.00           C  
ATOM    213  CE2 TYR A  22      40.920  46.910  22.520  1.00  0.00           C  
ATOM    214  CZ  TYR A  22      39.900  46.600  21.610  1.00  0.00           C  
ATOM    215  OH  TYR A  22      39.850  45.390  20.970  1.00  0.00           O  
ATOM    216  H   TYR A  22      43.290  50.550  21.970  1.00  0.00           H  
ATOM    217  HD1 TYR A  22      38.910  49.800  20.960  1.00  0.00           H  
ATOM    218  HD2 TYR A  22      41.770  48.340  23.860  1.00  0.00           H  
ATOM    219  HE1 TYR A  22      38.260  47.580  20.480  1.00  0.00           H  
ATOM    220  HE2 TYR A  22      41.600  46.090  22.790  1.00  0.00           H  
ATOM    221  HH  TYR A  22      39.630  45.600  20.020  1.00  0.00           H  
ATOM    222  N   SER A  23      40.490  53.620  22.410  1.00  0.00           N  
ATOM    223  CA  SER A  23      40.440  55.100  22.670  1.00  0.00           C  
ATOM    224  C   SER A  23      40.580  55.440  24.120  1.00  0.00           C  
ATOM    225  O   SER A  23      39.720  54.930  24.930  1.00  0.00           O  
ATOM    226  CB  SER A  23      39.110  55.570  22.170  1.00  0.00           C  
ATOM    227  OG  SER A  23      39.120  56.950  22.420  1.00  0.00           O  
ATOM    228  H   SER A  23      39.600  53.190  22.550  1.00  0.00           H  
ATOM    229  HG  SER A  23      38.620  57.140  23.270  1.00  0.00           H  
ATOM    230  N   ARG A  24      41.300  56.530  24.340  1.00  0.00           N  
ATOM    231  CA  ARG A  24      41.610  56.920  25.760  1.00  0.00           C  
ATOM    232  C   ARG A  24      41.260  58.390  26.040  1.00  0.00           C  
ATOM    233  O   ARG A  24      41.370  58.820  27.180  1.00  0.00           O  
ATOM    234  CB  ARG A  24      43.120  56.710  25.960  1.00  0.00           C  
ATOM    235  CG  ARG A  24      43.460  55.200  26.230  1.00  0.00           C  
ATOM    236  CD  ARG A  24      44.930  55.080  26.590  1.00  0.00           C  
ATOM    237  NE  ARG A  24      45.850  55.600  25.550  1.00  0.00           N  
ATOM    238  CZ  ARG A  24      47.170  55.820  25.680  1.00  0.00           C  
ATOM    239  NH1 ARG A  24      47.750  55.440  26.820  1.00  0.00           N1+
ATOM    240  NH2 ARG A  24      47.700  56.740  24.880  1.00  0.00           N  
ATOM    241  H   ARG A  24      41.840  57.030  23.670  1.00  0.00           H  
ATOM    242  HE  ARG A  24      45.420  55.940  24.710  1.00  0.00           H  
ATOM    243 1HH1 ARG A  24      47.270  55.000  27.580  1.00  0.00           H  
ATOM    244 2HH1 ARG A  24      48.700  55.730  26.920  1.00  0.00           H  
ATOM    245 1HH2 ARG A  24      47.170  57.310  24.250  1.00  0.00           H  
ATOM    246 2HH2 ARG A  24      48.570  57.180  25.100  1.00  0.00           H  
ATOM    247  N   LYS A  25      40.400  58.960  25.110  1.00  0.00           N  
ATOM    248  CA  LYS A  25      40.380  60.410  24.820  1.00  0.00           C  
ATOM    249  C   LYS A  25      39.920  61.260  26.030  1.00  0.00           C  
ATOM    250  O   LYS A  25      40.420  62.390  26.160  1.00  0.00           O  
ATOM    251  CB  LYS A  25      39.540  60.820  23.640  1.00  0.00           C  
ATOM    252  CG  LYS A  25      40.120  60.250  22.370  1.00  0.00           C  
ATOM    253  CD  LYS A  25      39.370  60.660  21.130  1.00  0.00           C  
ATOM    254  CE  LYS A  25      39.780  59.770  19.940  1.00  0.00           C  
ATOM    255  NZ  LYS A  25      39.190  58.430  20.110  1.00  0.00           N1+
ATOM    256  H   LYS A  25      39.660  58.460  24.660  1.00  0.00           H  
ATOM    257  HZ1 LYS A  25      38.190  58.470  20.050  1.00  0.00           H  
ATOM    258  HZ2 LYS A  25      39.520  57.750  19.460  1.00  0.00           H  
ATOM    259  HZ3 LYS A  25      39.370  58.130  21.040  1.00  0.00           H  
ATOM    260  N   GLU A  26      38.890  60.770  26.700  1.00  0.00           N  
ATOM    261  CA  GLU A  26      38.370  61.390  27.890  1.00  0.00           C  
ATOM    262  C   GLU A  26      39.330  61.280  29.090  1.00  0.00           C  
ATOM    263  O   GLU A  26      39.280  62.210  29.890  1.00  0.00           O  
ATOM    264  CB  GLU A  26      36.880  60.910  28.060  1.00  0.00           C  
ATOM    265  CG  GLU A  26      35.990  61.410  26.940  1.00  0.00           C  
ATOM    266  CD  GLU A  26      34.580  61.660  27.380  1.00  0.00           C  
ATOM    267  OE1 GLU A  26      34.320  62.630  28.130  1.00  0.00           O  
ATOM    268  OE2 GLU A  26      33.670  60.860  27.060  1.00  0.00           O1-
ATOM    269  H   GLU A  26      38.380  59.980  26.350  1.00  0.00           H  
ATOM    270  N   GLY A  27      40.180  60.290  29.300  1.00  0.00           N  
ATOM    271  CA  GLY A  27      41.290  60.420  30.250  1.00  0.00           C  
ATOM    272  C   GLY A  27      42.380  61.380  29.780  1.00  0.00           C  
ATOM    273  O   GLY A  27      43.010  62.080  30.530  1.00  0.00           O  
ATOM    274  H   GLY A  27      39.990  59.420  28.850  1.00  0.00           H  
ATOM    275  N   GLN A  28      42.490  61.550  28.510  1.00  0.00           N  
ATOM    276  CA  GLN A  28      43.400  62.440  27.800  1.00  0.00           C  
ATOM    277  C   GLN A  28      43.340  63.940  27.950  1.00  0.00           C  
ATOM    278  O   GLN A  28      44.390  64.570  27.900  1.00  0.00           O  
ATOM    279  CB  GLN A  28      43.690  61.940  26.370  1.00  0.00           C  
ATOM    280  CG  GLN A  28      44.460  60.610  26.240  1.00  0.00           C  
ATOM    281  CD  GLN A  28      44.730  60.210  24.800  1.00  0.00           C  
ATOM    282  NE2 GLN A  28      45.930  59.770  24.630  1.00  0.00           N  
ATOM    283  OE1 GLN A  28      44.100  60.360  23.740  1.00  0.00           O  
ATOM    284  H   GLN A  28      41.740  61.160  27.970  1.00  0.00           H  
ATOM    285 1HE2 GLN A  28      46.620  59.770  25.350  1.00  0.00           H  
ATOM    286 2HE2 GLN A  28      46.320  59.650  23.710  1.00  0.00           H  
ATOM    287  N   ARG A  29      42.200  64.490  28.370  1.00  0.00           N  
ATOM    288  CA  ARG A  29      42.160  65.940  28.670  1.00  0.00           C  
ATOM    289  C   ARG A  29      43.030  66.460  29.920  1.00  0.00           C  
ATOM    290  O   ARG A  29      43.100  65.670  30.850  1.00  0.00           O  
ATOM    291  CB  ARG A  29      40.730  66.330  29.090  1.00  0.00           C  
ATOM    292  CG  ARG A  29      39.650  66.180  27.960  1.00  0.00           C  
ATOM    293  CD  ARG A  29      38.230  66.410  28.460  1.00  0.00           C  
ATOM    294  NE  ARG A  29      38.030  67.610  29.200  1.00  0.00           N  
ATOM    295  CZ  ARG A  29      36.800  68.130  29.350  1.00  0.00           C  
ATOM    296  NH1 ARG A  29      35.770  67.530  28.770  1.00  0.00           N1+
ATOM    297  NH2 ARG A  29      36.670  69.280  29.960  1.00  0.00           N  
ATOM    298  H   ARG A  29      41.310  64.090  28.140  1.00  0.00           H  
ATOM    299  HE  ARG A  29      38.870  68.130  29.360  1.00  0.00           H  
ATOM    300 1HH1 ARG A  29      35.870  66.740  28.170  1.00  0.00           H  
ATOM    301 2HH1 ARG A  29      34.840  67.850  28.950  1.00  0.00           H  
ATOM    302 1HH2 ARG A  29      37.510  69.600  30.400  1.00  0.00           H  
ATOM    303 2HH2 ARG A  29      35.890  69.900  29.860  1.00  0.00           H  
ATOM    304  N   GLN A  30      43.310  67.760  29.950  1.00  0.00           N  
ATOM    305  CA  GLN A  30      44.270  68.430  30.900  1.00  0.00           C  
ATOM    306  C   GLN A  30      43.590  68.610  32.260  1.00  0.00           C  
ATOM    307  O   GLN A  30      44.260  68.460  33.280  1.00  0.00           O  
ATOM    308  CB  GLN A  30      44.850  69.770  30.380  1.00  0.00           C  
ATOM    309  CG  GLN A  30      46.420  69.860  30.440  1.00  0.00           C  
ATOM    310  CD  GLN A  30      47.150  68.850  29.570  1.00  0.00           C  
ATOM    311  NE2 GLN A  30      47.360  69.090  28.280  1.00  0.00           N  
ATOM    312  OE1 GLN A  30      47.620  67.800  30.060  1.00  0.00           O  
ATOM    313  H   GLN A  30      42.860  68.360  29.280  1.00  0.00           H  
ATOM    314 1HE2 GLN A  30      47.200  70.010  27.920  1.00  0.00           H  
ATOM    315 2HE2 GLN A  30      47.640  68.360  27.660  1.00  0.00           H  
ATOM    316  N   GLU A  31      42.300  68.900  32.240  1.00  0.00           N  
ATOM    317  CA  GLU A  31      41.410  68.950  33.460  1.00  0.00           C  
ATOM    318  C   GLU A  31      41.400  67.530  34.100  1.00  0.00           C  
ATOM    319  O   GLU A  31      41.950  67.300  35.170  1.00  0.00           O  
ATOM    320  CB  GLU A  31      39.990  69.410  33.070  1.00  0.00           C  
ATOM    321  CG  GLU A  31      39.980  70.700  32.180  1.00  0.00           C  
ATOM    322  CD  GLU A  31      40.100  70.310  30.680  1.00  0.00           C  
ATOM    323  OE1 GLU A  31      40.030  71.200  29.860  1.00  0.00           O  
ATOM    324  OE2 GLU A  31      40.180  69.130  30.360  1.00  0.00           O1-
ATOM    325  H   GLU A  31      41.810  69.070  31.390  1.00  0.00           H  
ATOM    326  N   ASN A  32      41.150  66.590  33.160  1.00  0.00           N  
ATOM    327  CA  ASN A  32      41.030  65.140  33.350  1.00  0.00           C  
ATOM    328  C   ASN A  32      42.300  64.390  33.830  1.00  0.00           C  
ATOM    329  O   ASN A  32      42.270  63.450  34.620  1.00  0.00           O  
ATOM    330  CB  ASN A  32      40.340  64.300  32.230  1.00  0.00           C  
ATOM    331  CG  ASN A  32      38.870  64.710  32.200  1.00  0.00           C  
ATOM    332  ND2 ASN A  32      38.090  64.020  31.400  1.00  0.00           N  
ATOM    333  OD1 ASN A  32      38.420  65.820  32.560  1.00  0.00           O  
ATOM    334  H   ASN A  32      40.640  66.950  32.380  1.00  0.00           H  
ATOM    335 1HD2 ASN A  32      38.490  63.230  30.940  1.00  0.00           H  
ATOM    336 2HD2 ASN A  32      37.130  64.210  31.220  1.00  0.00           H  
ATOM    337  N   LYS A  33      43.460  64.950  33.450  1.00  0.00           N  
ATOM    338  CA  LYS A  33      44.710  64.540  34.090  1.00  0.00           C  
ATOM    339  C   LYS A  33      44.870  64.850  35.600  1.00  0.00           C  
ATOM    340  O   LYS A  33      45.250  63.990  36.400  1.00  0.00           O  
ATOM    341  CB  LYS A  33      45.800  65.010  33.130  1.00  0.00           C  
ATOM    342  CG  LYS A  33      45.990  64.040  31.950  1.00  0.00           C  
ATOM    343  CD  LYS A  33      46.880  64.920  31.020  1.00  0.00           C  
ATOM    344  CE  LYS A  33      47.430  64.140  29.840  1.00  0.00           C  
ATOM    345  NZ  LYS A  33      47.560  65.010  28.660  1.00  0.00           N1+
ATOM    346  H   LYS A  33      43.500  65.580  32.680  1.00  0.00           H  
ATOM    347  HZ1 LYS A  33      46.950  65.790  28.710  1.00  0.00           H  
ATOM    348  HZ2 LYS A  33      48.520  65.290  28.580  1.00  0.00           H  
ATOM    349  HZ3 LYS A  33      47.390  64.490  27.820  1.00  0.00           H  
ATOM    350  N   ASN A  34      44.530  66.120  35.970  1.00  0.00           N  
ATOM    351  CA  ASN A  34      44.520  66.460  37.420  1.00  0.00           C  
ATOM    352  C   ASN A  34      43.630  65.530  38.220  1.00  0.00           C  
ATOM    353  O   ASN A  34      43.870  65.410  39.420  1.00  0.00           O  
ATOM    354  CB  ASN A  34      43.960  67.840  37.790  1.00  0.00           C  
ATOM    355  CG  ASN A  34      44.780  68.990  37.190  1.00  0.00           C  
ATOM    356  ND2 ASN A  34      44.050  70.040  36.860  1.00  0.00           N  
ATOM    357  OD1 ASN A  34      46.020  69.000  37.030  1.00  0.00           O  
ATOM    358  H   ASN A  34      44.100  66.730  35.300  1.00  0.00           H  
ATOM    359 1HD2 ASN A  34      43.080  70.040  37.090  1.00  0.00           H  
ATOM    360 2HD2 ASN A  34      44.340  70.540  36.050  1.00  0.00           H  
ATOM    361  N   LYS A  35      42.570  65.030  37.680  1.00  0.00           N  
ATOM    362  CA  LYS A  35      41.860  63.940  38.380  1.00  0.00           C  
ATOM    363  C   LYS A  35      42.400  62.450  38.370  1.00  0.00           C  
ATOM    364  O   LYS A  35      41.810  61.510  38.880  1.00  0.00           O  
ATOM    365  CB  LYS A  35      40.440  63.900  37.820  1.00  0.00           C  
ATOM    366  CG  LYS A  35      39.770  65.270  37.900  1.00  0.00           C  
ATOM    367  CD  LYS A  35      38.440  65.300  37.030  1.00  0.00           C  
ATOM    368  CE  LYS A  35      37.850  66.710  37.110  1.00  0.00           C  
ATOM    369  NZ  LYS A  35      37.110  67.010  38.290  1.00  0.00           N1+
ATOM    370  H   LYS A  35      42.050  65.540  37.000  1.00  0.00           H  
ATOM    371  HZ1 LYS A  35      37.680  67.010  39.110  1.00  0.00           H  
ATOM    372  HZ2 LYS A  35      36.660  67.900  38.190  1.00  0.00           H  
ATOM    373  HZ3 LYS A  35      36.370  66.350  38.420  1.00  0.00           H  
ATOM    374  N   ASN A  36      43.600  62.240  37.830  1.00  0.00           N  
ATOM    375  CA  ASN A  36      44.300  60.940  37.670  1.00  0.00           C  
ATOM    376  C   ASN A  36      45.660  61.000  38.350  1.00  0.00           C  
ATOM    377  O   ASN A  36      46.270  62.030  38.570  1.00  0.00           O  
ATOM    378  CB  ASN A  36      44.530  60.470  36.260  1.00  0.00           C  
ATOM    379  CG  ASN A  36      43.250  59.840  35.580  1.00  0.00           C  
ATOM    380  ND2 ASN A  36      42.540  60.650  34.850  1.00  0.00           N  
ATOM    381  OD1 ASN A  36      43.040  58.660  35.670  1.00  0.00           O  
ATOM    382  H   ASN A  36      44.130  63.030  37.500  1.00  0.00           H  
ATOM    383 1HD2 ASN A  36      42.810  61.540  34.500  1.00  0.00           H  
ATOM    384 2HD2 ASN A  36      41.720  60.190  34.490  1.00  0.00           H  
ATOM    385  N   ARG A  37      46.080  59.820  38.750  1.00  0.00           N  
ATOM    386  CA  ARG A  37      47.360  59.660  39.450  1.00  0.00           C  
ATOM    387  C   ARG A  37      48.540  59.670  38.530  1.00  0.00           C  
ATOM    388  O   ARG A  37      49.460  60.480  38.670  1.00  0.00           O  
ATOM    389  CB  ARG A  37      47.300  58.480  40.420  1.00  0.00           C  
ATOM    390  CG  ARG A  37      48.530  58.440  41.340  1.00  0.00           C  
ATOM    391  CD  ARG A  37      48.360  57.610  42.600  1.00  0.00           C  
ATOM    392  NE  ARG A  37      47.570  58.360  43.580  1.00  0.00           N  
ATOM    393  CZ  ARG A  37      46.450  57.950  44.120  1.00  0.00           C  
ATOM    394  NH1 ARG A  37      45.690  56.970  43.630  1.00  0.00           N1+
ATOM    395  NH2 ARG A  37      46.250  58.350  45.360  1.00  0.00           N  
ATOM    396  H   ARG A  37      45.520  59.000  38.920  1.00  0.00           H  
ATOM    397  HE  ARG A  37      47.990  59.210  43.900  1.00  0.00           H  
ATOM    398 1HH1 ARG A  37      46.070  56.500  42.840  1.00  0.00           H  
ATOM    399 2HH1 ARG A  37      44.730  56.830  43.870  1.00  0.00           H  
ATOM    400 1HH2 ARG A  37      46.760  58.990  45.930  1.00  0.00           H  
ATOM    401 2HH2 ARG A  37      45.650  57.780  45.930  1.00  0.00           H  
ATOM    402  N   TYR A  38      48.460  58.830  37.520  1.00  0.00           N  
ATOM    403  CA  TYR A  38      49.630  58.560  36.700  1.00  0.00           C  
ATOM    404  C   TYR A  38      49.360  59.080  35.250  1.00  0.00           C  
ATOM    405  O   TYR A  38      48.460  58.510  34.660  1.00  0.00           O  
ATOM    406  CB  TYR A  38      50.040  57.130  36.770  1.00  0.00           C  
ATOM    407  CG  TYR A  38      50.600  56.730  38.130  1.00  0.00           C  
ATOM    408  CD1 TYR A  38      51.940  56.740  38.380  1.00  0.00           C  
ATOM    409  CD2 TYR A  38      49.800  56.110  39.060  1.00  0.00           C  
ATOM    410  CE1 TYR A  38      52.460  56.200  39.500  1.00  0.00           C  
ATOM    411  CE2 TYR A  38      50.260  55.630  40.280  1.00  0.00           C  
ATOM    412  CZ  TYR A  38      51.630  55.700  40.470  1.00  0.00           C  
ATOM    413  OH  TYR A  38      52.220  55.250  41.650  1.00  0.00           O  
ATOM    414  H   TYR A  38      47.630  58.300  37.340  1.00  0.00           H  
ATOM    415  HD1 TYR A  38      52.570  57.180  37.600  1.00  0.00           H  
ATOM    416  HD2 TYR A  38      48.780  55.820  38.800  1.00  0.00           H  
ATOM    417  HE1 TYR A  38      53.490  56.460  39.760  1.00  0.00           H  
ATOM    418  HE2 TYR A  38      49.650  55.410  41.150  1.00  0.00           H  
ATOM    419  HH  TYR A  38      53.220  55.290  41.690  1.00  0.00           H  
ATOM    420  N   LYS A  39      50.110  60.080  34.850  1.00  0.00           N  
ATOM    421  CA  LYS A  39      49.730  60.740  33.550  1.00  0.00           C  
ATOM    422  C   LYS A  39      49.780  59.780  32.350  1.00  0.00           C  
ATOM    423  O   LYS A  39      49.130  59.980  31.340  1.00  0.00           O  
ATOM    424  CB  LYS A  39      50.610  61.940  33.160  1.00  0.00           C  
ATOM    425  CG  LYS A  39      52.090  61.480  32.990  1.00  0.00           C  
ATOM    426  CD  LYS A  39      52.970  62.340  32.060  1.00  0.00           C  
ATOM    427  CE  LYS A  39      52.880  61.920  30.610  1.00  0.00           C  
ATOM    428  NZ  LYS A  39      53.430  62.920  29.700  1.00  0.00           N1+
ATOM    429  H   LYS A  39      50.650  60.670  35.460  1.00  0.00           H  
ATOM    430  HZ1 LYS A  39      53.780  62.510  28.860  1.00  0.00           H  
ATOM    431  HZ2 LYS A  39      52.640  63.510  29.490  1.00  0.00           H  
ATOM    432  HZ3 LYS A  39      54.150  63.430  30.160  1.00  0.00           H  
ATOM    433  N   ASN A  40      50.380  58.590  32.510  1.00  0.00           N  
ATOM    434  CA  ASN A  40      50.350  57.590  31.470  1.00  0.00           C  
ATOM    435  C   ASN A  40      49.230  56.550  31.520  1.00  0.00           C  
ATOM    436  O   ASN A  40      48.580  56.140  30.530  1.00  0.00           O  
ATOM    437  CB  ASN A  40      51.760  56.950  31.320  1.00  0.00           C  
ATOM    438  CG  ASN A  40      52.390  56.380  32.600  1.00  0.00           C  
ATOM    439  ND2 ASN A  40      53.050  55.250  32.440  1.00  0.00           N  
ATOM    440  OD1 ASN A  40      52.250  56.920  33.690  1.00  0.00           O  
ATOM    441  H   ASN A  40      50.830  58.350  33.370  1.00  0.00           H  
ATOM    442 1HD2 ASN A  40      53.210  54.910  31.510  1.00  0.00           H  
ATOM    443 2HD2 ASN A  40      53.570  54.840  33.190  1.00  0.00           H  
ATOM    444  N   ILE A  41      48.800  56.300  32.740  1.00  0.00           N  
ATOM    445  CA  ILE A  41      47.710  55.450  33.120  1.00  0.00           C  
ATOM    446  C   ILE A  41      46.310  56.030  33.050  1.00  0.00           C  
ATOM    447  O   ILE A  41      45.670  56.460  34.040  1.00  0.00           O  
ATOM    448  CB  ILE A  41      48.130  54.700  34.440  1.00  0.00           C  
ATOM    449  CG1 ILE A  41      49.620  54.260  34.600  1.00  0.00           C  
ATOM    450  CG2 ILE A  41      47.160  53.570  34.690  1.00  0.00           C  
ATOM    451  CD  ILE A  41      49.990  53.230  33.500  1.00  0.00           C  
ATOM    452  H   ILE A  41      49.210  56.890  33.440  1.00  0.00           H  
ATOM    453  N   LEU A  42      45.770  56.040  31.860  1.00  0.00           N  
ATOM    454  CA  LEU A  42      44.510  56.720  31.470  1.00  0.00           C  
ATOM    455  C   LEU A  42      43.500  55.750  30.940  1.00  0.00           C  
ATOM    456  O   LEU A  42      43.840  54.980  30.080  1.00  0.00           O  
ATOM    457  CB  LEU A  42      44.660  57.800  30.370  1.00  0.00           C  
ATOM    458  CG  LEU A  42      45.590  58.940  30.730  1.00  0.00           C  
ATOM    459  CD1 LEU A  42      45.520  59.980  29.580  1.00  0.00           C  
ATOM    460  CD2 LEU A  42      45.340  59.600  32.070  1.00  0.00           C  
ATOM    461  H   LEU A  42      46.020  55.330  31.200  1.00  0.00           H  
ATOM    462  N   PRO A  43      42.270  55.780  31.450  1.00  0.00           N  
ATOM    463  CA  PRO A  43      41.240  54.760  31.350  1.00  0.00           C  
ATOM    464  C   PRO A  43      40.650  54.680  29.940  1.00  0.00           C  
ATOM    465  O   PRO A  43      40.550  55.680  29.240  1.00  0.00           O  
ATOM    466  CB  PRO A  43      40.170  55.180  32.380  1.00  0.00           C  
ATOM    467  CG  PRO A  43      40.160  56.750  32.210  1.00  0.00           C  
ATOM    468  CD  PRO A  43      41.670  56.920  32.170  1.00  0.00           C  
ATOM    469  N   PHE A  44      40.340  53.470  29.510  1.00  0.00           N  
ATOM    470  CA  PHE A  44      39.690  53.250  28.230  1.00  0.00           C  
ATOM    471  C   PHE A  44      38.230  53.780  28.120  1.00  0.00           C  
ATOM    472  O   PHE A  44      37.440  53.480  28.990  1.00  0.00           O  
ATOM    473  CB  PHE A  44      39.520  51.770  27.780  1.00  0.00           C  
ATOM    474  CG  PHE A  44      40.790  51.100  27.240  1.00  0.00           C  
ATOM    475  CD1 PHE A  44      41.710  51.760  26.450  1.00  0.00           C  
ATOM    476  CD2 PHE A  44      40.990  49.750  27.500  1.00  0.00           C  
ATOM    477  CE1 PHE A  44      42.840  51.060  26.010  1.00  0.00           C  
ATOM    478  CE2 PHE A  44      42.160  49.020  27.120  1.00  0.00           C  
ATOM    479  CZ  PHE A  44      43.110  49.740  26.420  1.00  0.00           C  
ATOM    480  H   PHE A  44      40.450  52.640  30.050  1.00  0.00           H  
ATOM    481  HD1 PHE A  44      41.610  52.830  26.280  1.00  0.00           H  
ATOM    482  HD2 PHE A  44      40.290  49.270  28.190  1.00  0.00           H  
ATOM    483  HE1 PHE A  44      43.460  51.550  25.260  1.00  0.00           H  
ATOM    484  HE2 PHE A  44      42.280  47.970  27.410  1.00  0.00           H  
ATOM    485  HZ  PHE A  44      44.010  49.220  26.100  1.00  0.00           H  
ATOM    486  N   ASP A  45      37.860  54.250  26.930  1.00  0.00           N  
ATOM    487  CA  ASP A  45      36.650  55.060  26.720  1.00  0.00           C  
ATOM    488  C   ASP A  45      35.400  54.180  26.650  1.00  0.00           C  
ATOM    489  O   ASP A  45      34.440  54.400  27.420  1.00  0.00           O  
ATOM    490  CB  ASP A  45      36.720  55.860  25.390  1.00  0.00           C  
ATOM    491  CG  ASP A  45      37.360  57.270  25.460  1.00  0.00           C  
ATOM    492  OD1 ASP A  45      37.320  57.820  26.550  1.00  0.00           O  
ATOM    493  OD2 ASP A  45      37.840  57.810  24.450  1.00  0.00           O1-
ATOM    494  H   ASP A  45      38.340  54.110  26.070  1.00  0.00           H  
ATOM    495  N   HIS A  46      35.450  53.110  25.920  1.00  0.00           N  
ATOM    496  CA  HIS A  46      34.280  52.200  25.730  1.00  0.00           C  
ATOM    497  C   HIS A  46      33.850  51.600  27.040  1.00  0.00           C  
ATOM    498  O   HIS A  46      32.680  51.410  27.310  1.00  0.00           O  
ATOM    499  CB  HIS A  46      34.590  51.120  24.630  1.00  0.00           C  
ATOM    500  CG  HIS A  46      35.770  50.170  24.850  1.00  0.00           C  
ATOM    501  CD2 HIS A  46      35.850  48.860  24.570  1.00  0.00           C  
ATOM    502  ND1 HIS A  46      36.930  50.500  25.430  1.00  0.00           N  
ATOM    503  CE1 HIS A  46      37.690  49.370  25.530  1.00  0.00           C  
ATOM    504  NE2 HIS A  46      36.980  48.390  25.020  1.00  0.00           N  
ATOM    505  H   HIS A  46      36.250  52.850  25.380  1.00  0.00           H  
ATOM    506  HD2 HIS A  46      35.130  48.280  24.000  1.00  0.00           H  
ATOM    507  HE1 HIS A  46      38.760  49.450  25.720  1.00  0.00           H  
ATOM    508  HE2 HIS A  46      37.130  47.400  24.970  1.00  0.00           H  
ATOM    509  N   THR A  47      34.730  50.970  27.830  1.00  0.00           N  
ATOM    510  CA  THR A  47      34.470  50.440  29.180  1.00  0.00           C  
ATOM    511  C   THR A  47      34.430  51.470  30.420  1.00  0.00           C  
ATOM    512  O   THR A  47      34.230  51.000  31.530  1.00  0.00           O  
ATOM    513  CB  THR A  47      35.500  49.340  29.530  1.00  0.00           C  
ATOM    514  CG2 THR A  47      35.250  48.070  28.730  1.00  0.00           C  
ATOM    515  OG1 THR A  47      36.860  49.910  29.600  1.00  0.00           O  
ATOM    516  H   THR A  47      35.700  50.880  27.630  1.00  0.00           H  
ATOM    517  HG1 THR A  47      37.490  49.170  29.370  1.00  0.00           H  
ATOM    518  N   ARG A  48      34.730  52.780  30.200  1.00  0.00           N  
ATOM    519  CA  ARG A  48      34.720  53.700  31.360  1.00  0.00           C  
ATOM    520  C   ARG A  48      33.310  54.100  31.900  1.00  0.00           C  
ATOM    521  O   ARG A  48      32.320  54.000  31.150  1.00  0.00           O  
ATOM    522  CB  ARG A  48      35.470  55.060  31.290  1.00  0.00           C  
ATOM    523  CG  ARG A  48      34.730  55.930  30.330  1.00  0.00           C  
ATOM    524  CD  ARG A  48      34.890  57.370  30.820  1.00  0.00           C  
ATOM    525  NE  ARG A  48      34.030  58.350  30.080  1.00  0.00           N  
ATOM    526  CZ  ARG A  48      33.130  59.200  30.610  1.00  0.00           C  
ATOM    527  NH1 ARG A  48      32.680  59.140  31.900  1.00  0.00           N1+
ATOM    528  NH2 ARG A  48      32.880  60.360  29.990  1.00  0.00           N  
ATOM    529  H   ARG A  48      34.820  53.190  29.290  1.00  0.00           H  
ATOM    530  HE  ARG A  48      34.170  58.370  29.090  1.00  0.00           H  
ATOM    531 1HH1 ARG A  48      32.780  58.360  32.520  1.00  0.00           H  
ATOM    532 2HH1 ARG A  48      32.220  59.930  32.300  1.00  0.00           H  
ATOM    533 1HH2 ARG A  48      33.240  60.560  29.070  1.00  0.00           H  
ATOM    534 2HH2 ARG A  48      32.570  61.060  30.620  1.00  0.00           H  
ATOM    535  N   VAL A  49      33.160  54.310  33.220  1.00  0.00           N  
ATOM    536  CA  VAL A  49      31.820  54.630  33.840  1.00  0.00           C  
ATOM    537  C   VAL A  49      31.450  56.100  33.550  1.00  0.00           C  
ATOM    538  O   VAL A  49      32.360  56.950  33.350  1.00  0.00           O  
ATOM    539  CB  VAL A  49      32.060  54.360  35.360  1.00  0.00           C  
ATOM    540  CG1 VAL A  49      31.030  55.020  36.320  1.00  0.00           C  
ATOM    541  CG2 VAL A  49      32.090  52.850  35.680  1.00  0.00           C  
ATOM    542  H   VAL A  49      33.900  54.160  33.890  1.00  0.00           H  
ATOM    543  N   VAL A  50      30.150  56.350  33.360  1.00  0.00           N  
ATOM    544  CA  VAL A  50      29.510  57.640  33.310  1.00  0.00           C  
ATOM    545  C   VAL A  50      28.860  57.910  34.670  1.00  0.00           C  
ATOM    546  O   VAL A  50      27.950  57.170  35.100  1.00  0.00           O  
ATOM    547  CB  VAL A  50      28.470  57.620  32.150  1.00  0.00           C  
ATOM    548  CG1 VAL A  50      27.740  58.980  31.990  1.00  0.00           C  
ATOM    549  CG2 VAL A  50      29.200  57.330  30.810  1.00  0.00           C  
ATOM    550  H   VAL A  50      29.550  55.560  33.220  1.00  0.00           H  
ATOM    551  N   LEU A  51      29.410  58.880  35.440  1.00  0.00           N  
ATOM    552  CA  LEU A  51      28.750  59.340  36.740  1.00  0.00           C  
ATOM    553  C   LEU A  51      27.670  60.400  36.490  1.00  0.00           C  
ATOM    554  O   LEU A  51      27.900  61.500  35.930  1.00  0.00           O  
ATOM    555  CB  LEU A  51      29.730  59.790  37.800  1.00  0.00           C  
ATOM    556  CG  LEU A  51      30.030  58.790  38.910  1.00  0.00           C  
ATOM    557  CD1 LEU A  51      31.340  59.140  39.520  1.00  0.00           C  
ATOM    558  CD2 LEU A  51      28.880  58.690  39.920  1.00  0.00           C  
ATOM    559  H   LEU A  51      30.190  59.440  35.160  1.00  0.00           H  
ATOM    560  N   HIS A  52      26.470  60.140  37.050  1.00  0.00           N  
ATOM    561  CA  HIS A  52      25.290  60.940  36.800  1.00  0.00           C  
ATOM    562  C   HIS A  52      24.840  61.740  38.020  1.00  0.00           C  
ATOM    563  O   HIS A  52      24.650  61.190  39.120  1.00  0.00           O  
ATOM    564  CB  HIS A  52      24.030  60.120  36.280  1.00  0.00           C  
ATOM    565  CG  HIS A  52      24.380  59.120  35.160  1.00  0.00           C  
ATOM    566  CD2 HIS A  52      24.330  57.800  35.350  1.00  0.00           C  
ATOM    567  ND1 HIS A  52      24.470  59.360  33.860  1.00  0.00           N  
ATOM    568  CE1 HIS A  52      24.680  58.170  33.280  1.00  0.00           C  
ATOM    569  NE2 HIS A  52      24.560  57.170  34.180  1.00  0.00           N  
ATOM    570  H   HIS A  52      26.350  59.460  37.760  1.00  0.00           H  
ATOM    571  HD2 HIS A  52      24.380  57.340  36.340  1.00  0.00           H  
ATOM    572  HE1 HIS A  52      24.930  57.970  32.240  1.00  0.00           H  
ATOM    573  HE2 HIS A  52      24.630  56.190  34.000  1.00  0.00           H  
ATOM    574  N   ASP A  53      24.410  62.940  37.630  1.00  0.00           N  
ATOM    575  CA  ASP A  53      24.110  64.070  38.560  1.00  0.00           C  
ATOM    576  C   ASP A  53      25.330  64.620  39.310  1.00  0.00           C  
ATOM    577  O   ASP A  53      26.050  63.850  39.990  1.00  0.00           O  
ATOM    578  CB  ASP A  53      23.030  63.680  39.520  1.00  0.00           C  
ATOM    579  CG  ASP A  53      22.450  64.890  40.280  1.00  0.00           C  
ATOM    580  OD1 ASP A  53      21.280  65.220  40.030  1.00  0.00           O  
ATOM    581  OD2 ASP A  53      23.110  65.460  41.160  1.00  0.00           O1-
ATOM    582  H   ASP A  53      24.210  63.130  36.660  1.00  0.00           H  
ATOM    583  N   GLY A  54      25.800  65.810  38.950  1.00  0.00           N  
ATOM    584  CA  GLY A  54      27.060  66.310  39.510  1.00  0.00           C  
ATOM    585  C   GLY A  54      27.180  67.840  39.740  1.00  0.00           C  
ATOM    586  O   GLY A  54      26.300  68.610  39.330  1.00  0.00           O  
ATOM    587  H   GLY A  54      25.310  66.350  38.270  1.00  0.00           H  
ATOM    588  N   ASP A  55      28.160  68.180  40.540  1.00  0.00           N  
ATOM    589  CA  ASP A  55      28.540  69.550  40.900  1.00  0.00           C  
ATOM    590  C   ASP A  55      28.440  70.430  39.630  1.00  0.00           C  
ATOM    591  O   ASP A  55      29.060  70.090  38.600  1.00  0.00           O  
ATOM    592  CB  ASP A  55      29.960  69.730  41.460  1.00  0.00           C  
ATOM    593  CG  ASP A  55      30.180  71.210  41.850  1.00  0.00           C  
ATOM    594  OD1 ASP A  55      31.260  71.770  41.510  1.00  0.00           O  
ATOM    595  OD2 ASP A  55      29.270  71.930  42.330  1.00  0.00           O1-
ATOM    596  H   ASP A  55      28.590  67.490  41.120  1.00  0.00           H  
ATOM    597  N   PRO A  56      27.670  71.540  39.760  1.00  0.00           N  
ATOM    598  CA  PRO A  56      27.480  72.470  38.650  1.00  0.00           C  
ATOM    599  C   PRO A  56      28.700  73.310  38.330  1.00  0.00           C  
ATOM    600  O   PRO A  56      28.870  73.730  37.210  1.00  0.00           O  
ATOM    601  CB  PRO A  56      26.260  73.320  38.980  1.00  0.00           C  
ATOM    602  CG  PRO A  56      25.520  72.550  40.110  1.00  0.00           C  
ATOM    603  CD  PRO A  56      26.550  71.610  40.760  1.00  0.00           C  
ATOM    604  N   ASN A  57      29.470  73.550  39.410  1.00  0.00           N  
ATOM    605  CA  ASN A  57      30.610  74.490  39.420  1.00  0.00           C  
ATOM    606  C   ASN A  57      31.940  74.050  38.710  1.00  0.00           C  
ATOM    607  O   ASN A  57      32.790  74.850  38.250  1.00  0.00           O  
ATOM    608  CB  ASN A  57      30.930  74.900  40.850  1.00  0.00           C  
ATOM    609  CG  ASN A  57      29.730  75.460  41.590  1.00  0.00           C  
ATOM    610  ND2 ASN A  57      29.000  74.570  42.190  1.00  0.00           N  
ATOM    611  OD1 ASN A  57      29.400  76.610  41.620  1.00  0.00           O  
ATOM    612  H   ASN A  57      29.330  73.030  40.250  1.00  0.00           H  
ATOM    613 1HD2 ASN A  57      29.290  73.630  42.350  1.00  0.00           H  
ATOM    614 2HD2 ASN A  57      28.120  74.690  42.640  1.00  0.00           H  
ATOM    615  N   GLU A  58      32.130  72.700  38.910  1.00  0.00           N  
ATOM    616  CA  GLU A  58      33.170  71.900  38.300  1.00  0.00           C  
ATOM    617  C   GLU A  58      33.070  71.760  36.740  1.00  0.00           C  
ATOM    618  O   GLU A  58      31.980  71.830  36.200  1.00  0.00           O  
ATOM    619  CB  GLU A  58      33.190  70.570  39.060  1.00  0.00           C  
ATOM    620  CG  GLU A  58      33.930  69.410  38.360  1.00  0.00           C  
ATOM    621  CD  GLU A  58      35.420  69.660  38.210  1.00  0.00           C  
ATOM    622  OE1 GLU A  58      36.140  69.580  39.170  1.00  0.00           O  
ATOM    623  OE2 GLU A  58      35.900  69.440  37.070  1.00  0.00           O1-
ATOM    624  H   GLU A  58      31.810  72.300  39.770  1.00  0.00           H  
ATOM    625  N   PRO A  59      34.270  71.870  36.060  1.00  0.00           N  
ATOM    626  CA  PRO A  59      34.350  71.570  34.620  1.00  0.00           C  
ATOM    627  C   PRO A  59      33.890  70.210  34.170  1.00  0.00           C  
ATOM    628  O   PRO A  59      32.990  70.090  33.350  1.00  0.00           O  
ATOM    629  CB  PRO A  59      35.860  71.780  34.320  1.00  0.00           C  
ATOM    630  CG  PRO A  59      36.200  72.970  35.200  1.00  0.00           C  
ATOM    631  CD  PRO A  59      35.310  72.880  36.370  1.00  0.00           C  
ATOM    632  N   VAL A  60      34.240  69.140  34.880  1.00  0.00           N  
ATOM    633  CA  VAL A  60      33.930  67.770  34.540  1.00  0.00           C  
ATOM    634  C   VAL A  60      33.410  66.980  35.770  1.00  0.00           C  
ATOM    635  O   VAL A  60      34.160  66.400  36.560  1.00  0.00           O  
ATOM    636  CB  VAL A  60      35.000  67.070  33.750  1.00  0.00           C  
ATOM    637  CG1 VAL A  60      34.400  65.690  33.360  1.00  0.00           C  
ATOM    638  CG2 VAL A  60      35.420  67.800  32.470  1.00  0.00           C  
ATOM    639  H   VAL A  60      34.820  69.220  35.700  1.00  0.00           H  
ATOM    640  N   SER A  61      32.090  66.870  35.860  1.00  0.00           N  
ATOM    641  CA  SER A  61      31.520  66.080  36.930  1.00  0.00           C  
ATOM    642  C   SER A  61      30.910  64.720  36.520  1.00  0.00           C  
ATOM    643  O   SER A  61      30.100  64.090  37.230  1.00  0.00           O  
ATOM    644  CB  SER A  61      30.440  66.840  37.630  1.00  0.00           C  
ATOM    645  OG  SER A  61      29.300  67.160  36.750  1.00  0.00           O  
ATOM    646  H   SER A  61      31.460  67.520  35.430  1.00  0.00           H  
ATOM    647  HG  SER A  61      29.280  68.100  36.440  1.00  0.00           H  
ATOM    648  N   ASP A  62      31.250  64.300  35.320  1.00  0.00           N  
ATOM    649  CA  ASP A  62      31.020  62.920  34.890  1.00  0.00           C  
ATOM    650  C   ASP A  62      32.190  62.010  34.590  1.00  0.00           C  
ATOM    651  O   ASP A  62      32.110  60.760  34.400  1.00  0.00           O  
ATOM    652  CB  ASP A  62      30.220  62.940  33.580  1.00  0.00           C  
ATOM    653  CG  ASP A  62      30.900  63.630  32.410  1.00  0.00           C  
ATOM    654  OD1 ASP A  62      30.310  64.390  31.640  1.00  0.00           O  
ATOM    655  OD2 ASP A  62      31.990  63.250  32.050  1.00  0.00           O1-
ATOM    656  H   ASP A  62      31.490  64.910  34.570  1.00  0.00           H  
ATOM    657  N   TYR A  63      33.490  62.510  34.680  1.00  0.00           N  
ATOM    658  CA  TYR A  63      34.650  61.680  34.430  1.00  0.00           C  
ATOM    659  C   TYR A  63      35.150  61.150  35.750  1.00  0.00           C  
ATOM    660  O   TYR A  63      35.140  61.830  36.780  1.00  0.00           O  
ATOM    661  CB  TYR A  63      35.690  62.410  33.600  1.00  0.00           C  
ATOM    662  CG  TYR A  63      37.000  61.620  33.410  1.00  0.00           C  
ATOM    663  CD1 TYR A  63      37.240  60.560  32.520  1.00  0.00           C  
ATOM    664  CD2 TYR A  63      37.980  62.070  34.270  1.00  0.00           C  
ATOM    665  CE1 TYR A  63      38.430  59.820  32.640  1.00  0.00           C  
ATOM    666  CE2 TYR A  63      39.220  61.450  34.270  1.00  0.00           C  
ATOM    667  CZ  TYR A  63      39.430  60.280  33.520  1.00  0.00           C  
ATOM    668  OH  TYR A  63      40.360  59.420  33.970  1.00  0.00           O  
ATOM    669  H   TYR A  63      33.670  63.490  34.770  1.00  0.00           H  
ATOM    670  HD1 TYR A  63      36.700  60.390  31.580  1.00  0.00           H  
ATOM    671  HD2 TYR A  63      37.720  62.810  35.020  1.00  0.00           H  
ATOM    672  HE1 TYR A  63      38.490  59.050  31.870  1.00  0.00           H  
ATOM    673  HE2 TYR A  63      39.940  61.780  35.030  1.00  0.00           H  
ATOM    674  HH  TYR A  63      40.040  58.480  33.960  1.00  0.00           H  
ATOM    675  N   ILE A  64      35.610  59.950  35.630  1.00  0.00           N  
ATOM    676  CA  ILE A  64      36.150  59.110  36.770  1.00  0.00           C  
ATOM    677  C   ILE A  64      37.090  58.000  36.160  1.00  0.00           C  
ATOM    678  O   ILE A  64      36.820  57.470  35.120  1.00  0.00           O  
ATOM    679  CB  ILE A  64      34.910  58.520  37.490  1.00  0.00           C  
ATOM    680  CG1 ILE A  64      35.260  57.760  38.830  1.00  0.00           C  
ATOM    681  CG2 ILE A  64      34.090  57.630  36.550  1.00  0.00           C  
ATOM    682  CD  ILE A  64      35.870  58.760  39.770  1.00  0.00           C  
ATOM    683  H   ILE A  64      35.690  59.440  34.780  1.00  0.00           H  
ATOM    684  N   ASN A  65      38.210  57.740  36.850  1.00  0.00           N  
ATOM    685  CA  ASN A  65      39.080  56.570  36.600  1.00  0.00           C  
ATOM    686  C   ASN A  65      38.470  55.320  37.150  1.00  0.00           C  
ATOM    687  O   ASN A  65      38.790  54.760  38.250  1.00  0.00           O  
ATOM    688  CB  ASN A  65      40.550  56.850  37.070  1.00  0.00           C  
ATOM    689  CG  ASN A  65      41.370  55.660  36.600  1.00  0.00           C  
ATOM    690  ND2 ASN A  65      42.370  55.970  35.780  1.00  0.00           N  
ATOM    691  OD1 ASN A  65      41.200  54.480  36.800  1.00  0.00           O  
ATOM    692  H   ASN A  65      38.570  58.420  37.500  1.00  0.00           H  
ATOM    693 1HD2 ASN A  65      42.530  56.940  35.570  1.00  0.00           H  
ATOM    694 2HD2 ASN A  65      42.860  55.230  35.320  1.00  0.00           H  
ATOM    695  N   ALA A  66      37.560  54.830  36.330  1.00  0.00           N  
ATOM    696  CA  ALA A  66      36.810  53.580  36.680  1.00  0.00           C  
ATOM    697  C   ALA A  66      36.230  52.820  35.480  1.00  0.00           C  
ATOM    698  O   ALA A  66      35.300  53.290  34.860  1.00  0.00           O  
ATOM    699  CB  ALA A  66      35.640  54.000  37.560  1.00  0.00           C  
ATOM    700  H   ALA A  66      37.040  55.440  35.730  1.00  0.00           H  
ATOM    701  N   ASN A  67      36.880  51.700  35.220  1.00  0.00           N  
ATOM    702  CA  ASN A  67      36.560  50.810  34.030  1.00  0.00           C  
ATOM    703  C   ASN A  67      35.800  49.580  34.470  1.00  0.00           C  
ATOM    704  O   ASN A  67      36.120  48.970  35.530  1.00  0.00           O  
ATOM    705  CB  ASN A  67      37.830  50.450  33.330  1.00  0.00           C  
ATOM    706  CG  ASN A  67      38.350  51.690  32.600  1.00  0.00           C  
ATOM    707  ND2 ASN A  67      37.930  51.890  31.390  1.00  0.00           N  
ATOM    708  OD1 ASN A  67      39.180  52.400  33.120  1.00  0.00           O  
ATOM    709  H   ASN A  67      37.620  51.420  35.830  1.00  0.00           H  
ATOM    710 1HD2 ASN A  67      37.460  51.180  30.870  1.00  0.00           H  
ATOM    711 2HD2 ASN A  67      37.980  52.770  30.930  1.00  0.00           H  
ATOM    712  N   ILE A  68      34.720  49.300  33.730  1.00  0.00           N  
ATOM    713  CA  ILE A  68      33.910  48.080  33.980  1.00  0.00           C  
ATOM    714  C   ILE A  68      34.630  46.870  33.350  1.00  0.00           C  
ATOM    715  O   ILE A  68      34.950  46.810  32.160  1.00  0.00           O  
ATOM    716  CB  ILE A  68      32.460  48.220  33.370  1.00  0.00           C  
ATOM    717  CG1 ILE A  68      31.830  49.490  33.840  1.00  0.00           C  
ATOM    718  CG2 ILE A  68      31.620  47.100  34.020  1.00  0.00           C  
ATOM    719  CD  ILE A  68      30.620  49.990  33.300  1.00  0.00           C  
ATOM    720  H   ILE A  68      34.370  49.930  33.040  1.00  0.00           H  
ATOM    721  N   ILE A  69      34.910  45.910  34.200  1.00  0.00           N  
ATOM    722  CA  ILE A  69      35.550  44.680  33.790  1.00  0.00           C  
ATOM    723  C   ILE A  69      34.490  43.550  33.800  1.00  0.00           C  
ATOM    724  O   ILE A  69      33.780  43.290  34.790  1.00  0.00           O  
ATOM    725  CB  ILE A  69      36.730  44.300  34.750  1.00  0.00           C  
ATOM    726  CG1 ILE A  69      37.890  45.290  34.800  1.00  0.00           C  
ATOM    727  CG2 ILE A  69      37.440  42.970  34.380  1.00  0.00           C  
ATOM    728  CD  ILE A  69      38.520  45.740  33.470  1.00  0.00           C  
ATOM    729  H   ILE A  69      34.610  45.910  35.160  1.00  0.00           H  
ATOM    730  N   MET A  70      34.280  42.990  32.620  1.00  0.00           N  
ATOM    731  CA  MET A  70      33.390  41.840  32.430  1.00  0.00           C  
ATOM    732  C   MET A  70      34.270  40.680  32.210  1.00  0.00           C  
ATOM    733  O   MET A  70      34.990  40.640  31.250  1.00  0.00           O  
ATOM    734  CB  MET A  70      32.380  42.000  31.320  1.00  0.00           C  
ATOM    735  CG  MET A  70      31.400  43.020  31.920  1.00  0.00           C  
ATOM    736  SD  MET A  70      29.910  43.450  31.030  1.00  0.00           S  
ATOM    737  CE  MET A  70      30.750  44.230  29.640  1.00  0.00           C  
ATOM    738  H   MET A  70      34.670  43.370  31.780  1.00  0.00           H  
ATOM    739  N   PRO A  71      34.110  39.560  32.920  1.00  0.00           N  
ATOM    740  CA  PRO A  71      34.800  38.320  32.570  1.00  0.00           C  
ATOM    741  C   PRO A  71      34.480  37.690  31.190  1.00  0.00           C  
ATOM    742  O   PRO A  71      35.400  37.020  30.640  1.00  0.00           O  
ATOM    743  CB  PRO A  71      34.530  37.410  33.750  1.00  0.00           C  
ATOM    744  CG  PRO A  71      33.240  37.900  34.410  1.00  0.00           C  
ATOM    745  CD  PRO A  71      33.250  39.390  34.090  1.00  0.00           C  
ATOM    746  N   GLU A  72      33.290  37.920  30.650  1.00  0.00           N  
ATOM    747  CA  GLU A  72      32.820  37.520  29.340  1.00  0.00           C  
ATOM    748  C   GLU A  72      31.890  38.570  28.690  1.00  0.00           C  
ATOM    749  O   GLU A  72      31.610  39.690  29.190  1.00  0.00           O  
ATOM    750  CB  GLU A  72      32.110  36.150  29.360  1.00  0.00           C  
ATOM    751  CG  GLU A  72      32.830  34.920  29.820  1.00  0.00           C  
ATOM    752  CD  GLU A  72      33.740  34.170  28.790  1.00  0.00           C  
ATOM    753  OE1 GLU A  72      33.080  34.010  27.760  1.00  0.00           O  
ATOM    754  OE2 GLU A  72      34.980  34.090  28.780  1.00  0.00           O1-
ATOM    755  H   GLU A  72      32.670  38.510  31.160  1.00  0.00           H  
ATOM    756  N   PHE A  73      31.420  38.160  27.480  1.00  0.00           N  
ATOM    757  CA  PHE A  73      30.390  38.880  26.670  1.00  0.00           C  
ATOM    758  C   PHE A  73      29.120  38.940  27.520  1.00  0.00           C  
ATOM    759  O   PHE A  73      28.610  37.950  28.000  1.00  0.00           O  
ATOM    760  CB  PHE A  73      30.040  38.090  25.380  1.00  0.00           C  
ATOM    761  CG  PHE A  73      29.120  38.860  24.410  1.00  0.00           C  
ATOM    762  CD1 PHE A  73      27.790  38.580  24.260  1.00  0.00           C  
ATOM    763  CD2 PHE A  73      29.780  39.870  23.650  1.00  0.00           C  
ATOM    764  CE1 PHE A  73      27.060  39.340  23.350  1.00  0.00           C  
ATOM    765  CE2 PHE A  73      29.110  40.580  22.650  1.00  0.00           C  
ATOM    766  CZ  PHE A  73      27.730  40.340  22.610  1.00  0.00           C  
ATOM    767  H   PHE A  73      31.870  37.410  26.980  1.00  0.00           H  
ATOM    768  HD1 PHE A  73      27.210  37.890  24.880  1.00  0.00           H  
ATOM    769  HD2 PHE A  73      30.830  40.120  23.830  1.00  0.00           H  
ATOM    770  HE1 PHE A  73      26.020  39.100  23.130  1.00  0.00           H  
ATOM    771  HE2 PHE A  73      29.650  41.110  21.870  1.00  0.00           H  
ATOM    772  HZ  PHE A  73      27.150  41.030  22.000  1.00  0.00           H  
ATOM    773  N   GLY A  74      28.680  40.200  27.730  1.00  0.00           N  
ATOM    774  CA  GLY A  74      27.420  40.470  28.460  1.00  0.00           C  
ATOM    775  C   GLY A  74      27.370  39.920  29.880  1.00  0.00           C  
ATOM    776  O   GLY A  74      26.320  39.390  30.300  1.00  0.00           O  
ATOM    777  H   GLY A  74      29.340  40.940  27.640  1.00  0.00           H  
ATOM    778  N   SER A  75      28.470  39.940  30.580  1.00  0.00           N  
ATOM    779  CA  SER A  75      28.480  39.380  31.960  1.00  0.00           C  
ATOM    780  C   SER A  75      27.440  39.940  32.920  1.00  0.00           C  
ATOM    781  O   SER A  75      27.200  41.150  32.940  1.00  0.00           O  
ATOM    782  CB  SER A  75      29.890  39.480  32.590  1.00  0.00           C  
ATOM    783  OG  SER A  75      30.780  38.640  31.850  1.00  0.00           O  
ATOM    784  H   SER A  75      29.300  40.060  30.030  1.00  0.00           H  
ATOM    785  HG  SER A  75      30.580  37.670  31.930  1.00  0.00           H  
ATOM    786  N   SER A  76      26.740  39.100  33.690  1.00  0.00           N  
ATOM    787  CA  SER A  76      25.730  39.500  34.680  1.00  0.00           C  
ATOM    788  C   SER A  76      26.330  40.320  35.830  1.00  0.00           C  
ATOM    789  O   SER A  76      27.510  40.040  36.160  1.00  0.00           O  
ATOM    790  CB  SER A  76      24.930  38.300  35.190  1.00  0.00           C  
ATOM    791  OG  SER A  76      23.860  38.780  36.070  1.00  0.00           O  
ATOM    792  H   SER A  76      26.870  38.110  33.690  1.00  0.00           H  
ATOM    793  HG  SER A  76      23.030  38.880  35.520  1.00  0.00           H  
ATOM    794  N   GLY A  77      25.600  41.270  36.430  1.00  0.00           N  
ATOM    795  CA  GLY A  77      26.130  42.260  37.370  1.00  0.00           C  
ATOM    796  C   GLY A  77      26.910  41.660  38.610  1.00  0.00           C  
ATOM    797  O   GLY A  77      28.000  42.180  38.880  1.00  0.00           O  
ATOM    798  H   GLY A  77      24.630  41.330  36.210  1.00  0.00           H  
ATOM    799  N   LYS A  78      26.630  40.500  39.150  1.00  0.00           N  
ATOM    800  CA  LYS A  78      27.430  39.790  40.140  1.00  0.00           C  
ATOM    801  C   LYS A  78      28.820  39.240  39.680  1.00  0.00           C  
ATOM    802  O   LYS A  78      29.590  38.760  40.480  1.00  0.00           O  
ATOM    803  CB  LYS A  78      26.610  38.670  40.840  1.00  0.00           C  
ATOM    804  CG  LYS A  78      25.700  39.150  42.010  1.00  0.00           C  
ATOM    805  CD  LYS A  78      24.980  37.840  42.430  1.00  0.00           C  
ATOM    806  CE  LYS A  78      24.070  38.050  43.620  1.00  0.00           C  
ATOM    807  NZ  LYS A  78      22.900  38.810  43.370  1.00  0.00           N1+
ATOM    808  H   LYS A  78      25.730  40.140  38.890  1.00  0.00           H  
ATOM    809  HZ1 LYS A  78      22.430  38.560  42.530  1.00  0.00           H  
ATOM    810  HZ2 LYS A  78      22.260  38.620  44.110  1.00  0.00           H  
ATOM    811  HZ3 LYS A  78      23.150  39.780  43.360  1.00  0.00           H  
ATOM    812  N   LYS A  79      29.020  39.130  38.410  1.00  0.00           N  
ATOM    813  CA  LYS A  79      30.320  38.820  37.750  1.00  0.00           C  
ATOM    814  C   LYS A  79      31.120  40.020  37.270  1.00  0.00           C  
ATOM    815  O   LYS A  79      32.370  40.050  37.320  1.00  0.00           O  
ATOM    816  CB  LYS A  79      30.150  37.730  36.610  1.00  0.00           C  
ATOM    817  CG  LYS A  79      30.680  36.470  37.240  1.00  0.00           C  
ATOM    818  CD  LYS A  79      30.130  35.210  36.580  1.00  0.00           C  
ATOM    819  CE  LYS A  79      30.490  33.910  37.420  1.00  0.00           C  
ATOM    820  NZ  LYS A  79      29.840  32.650  37.030  1.00  0.00           N1+
ATOM    821  H   LYS A  79      28.180  38.950  37.900  1.00  0.00           H  
ATOM    822  HZ1 LYS A  79      29.000  32.610  37.560  1.00  0.00           H  
ATOM    823  HZ2 LYS A  79      29.610  32.590  36.060  1.00  0.00           H  
ATOM    824  HZ3 LYS A  79      30.450  31.950  37.400  1.00  0.00           H  
ATOM    825  N   SER A  80      30.450  41.050  36.770  1.00  0.00           N  
ATOM    826  CA  SER A  80      31.110  42.290  36.290  1.00  0.00           C  
ATOM    827  C   SER A  80      31.790  43.120  37.440  1.00  0.00           C  
ATOM    828  O   SER A  80      31.170  43.260  38.430  1.00  0.00           O  
ATOM    829  CB  SER A  80      30.180  43.240  35.540  1.00  0.00           C  
ATOM    830  OG  SER A  80      29.190  43.660  36.370  1.00  0.00           O  
ATOM    831  H   SER A  80      29.480  40.980  36.530  1.00  0.00           H  
ATOM    832  HG  SER A  80      29.440  43.350  37.290  1.00  0.00           H  
ATOM    833  N   TYR A  81      33.030  43.580  37.260  1.00  0.00           N  
ATOM    834  CA  TYR A  81      33.810  44.130  38.440  1.00  0.00           C  
ATOM    835  C   TYR A  81      34.080  45.600  38.030  1.00  0.00           C  
ATOM    836  O   TYR A  81      34.010  45.990  36.850  1.00  0.00           O  
ATOM    837  CB  TYR A  81      35.110  43.290  38.460  1.00  0.00           C  
ATOM    838  CG  TYR A  81      34.950  41.740  38.400  1.00  0.00           C  
ATOM    839  CD1 TYR A  81      35.200  41.220  37.110  1.00  0.00           C  
ATOM    840  CD2 TYR A  81      35.250  41.040  39.540  1.00  0.00           C  
ATOM    841  CE1 TYR A  81      35.770  39.940  37.040  1.00  0.00           C  
ATOM    842  CE2 TYR A  81      35.810  39.750  39.440  1.00  0.00           C  
ATOM    843  CZ  TYR A  81      35.970  39.190  38.160  1.00  0.00           C  
ATOM    844  OH  TYR A  81      35.950  37.830  38.160  1.00  0.00           O  
ATOM    845  H   TYR A  81      33.380  43.780  36.340  1.00  0.00           H  
ATOM    846  HD1 TYR A  81      34.830  41.730  36.210  1.00  0.00           H  
ATOM    847  HD2 TYR A  81      35.060  41.440  40.530  1.00  0.00           H  
ATOM    848  HE1 TYR A  81      36.330  39.640  36.160  1.00  0.00           H  
ATOM    849  HE2 TYR A  81      36.200  39.310  40.360  1.00  0.00           H  
ATOM    850  HH  TYR A  81      35.800  37.500  39.090  1.00  0.00           H  
ATOM    851  N   ILE A  82      34.160  46.430  38.980  1.00  0.00           N  
ATOM    852  CA  ILE A  82      34.720  47.780  38.670  1.00  0.00           C  
ATOM    853  C   ILE A  82      36.180  47.890  39.150  1.00  0.00           C  
ATOM    854  O   ILE A  82      36.390  47.850  40.370  1.00  0.00           O  
ATOM    855  CB  ILE A  82      33.840  48.940  39.180  1.00  0.00           C  
ATOM    856  CG1 ILE A  82      32.360  48.850  38.710  1.00  0.00           C  
ATOM    857  CG2 ILE A  82      34.420  50.350  38.940  1.00  0.00           C  
ATOM    858  CD  ILE A  82      31.370  49.680  39.480  1.00  0.00           C  
ATOM    859  H   ILE A  82      33.730  46.320  39.880  1.00  0.00           H  
ATOM    860  N   ALA A  83      37.130  48.140  38.190  1.00  0.00           N  
ATOM    861  CA  ALA A  83      38.560  48.300  38.500  1.00  0.00           C  
ATOM    862  C   ALA A  83      38.930  49.810  38.550  1.00  0.00           C  
ATOM    863  O   ALA A  83      38.940  50.420  37.480  1.00  0.00           O  
ATOM    864  CB  ALA A  83      39.400  47.620  37.460  1.00  0.00           C  
ATOM    865  H   ALA A  83      36.950  47.840  37.250  1.00  0.00           H  
ATOM    866  N   THR A  84      39.180  50.390  39.770  1.00  0.00           N  
ATOM    867  CA  THR A  84      39.330  51.850  39.910  1.00  0.00           C  
ATOM    868  C   THR A  84      40.620  52.110  40.680  1.00  0.00           C  
ATOM    869  O   THR A  84      41.080  51.350  41.490  1.00  0.00           O  
ATOM    870  CB  THR A  84      38.030  52.410  40.510  1.00  0.00           C  
ATOM    871  CG2 THR A  84      37.910  52.150  42.030  1.00  0.00           C  
ATOM    872  OG1 THR A  84      38.100  53.850  40.440  1.00  0.00           O  
ATOM    873  H   THR A  84      39.120  49.940  40.660  1.00  0.00           H  
ATOM    874  HG1 THR A  84      38.110  54.240  39.520  1.00  0.00           H  
ATOM    875  N   GLN A  85      41.180  53.190  40.180  1.00  0.00           N  
ATOM    876  CA  GLN A  85      42.280  53.970  40.820  1.00  0.00           C  
ATOM    877  C   GLN A  85      41.790  54.460  42.200  1.00  0.00           C  
ATOM    878  O   GLN A  85      40.930  55.300  42.270  1.00  0.00           O  
ATOM    879  CB  GLN A  85      42.640  55.110  39.860  1.00  0.00           C  
ATOM    880  CG  GLN A  85      43.640  56.090  40.490  1.00  0.00           C  
ATOM    881  CD  GLN A  85      43.620  57.430  39.650  1.00  0.00           C  
ATOM    882  NE2 GLN A  85      42.790  58.430  39.930  1.00  0.00           N  
ATOM    883  OE1 GLN A  85      44.320  57.510  38.710  1.00  0.00           O  
ATOM    884  H   GLN A  85      41.000  53.380  39.210  1.00  0.00           H  
ATOM    885 1HE2 GLN A  85      42.080  58.310  40.620  1.00  0.00           H  
ATOM    886 2HE2 GLN A  85      42.910  59.350  39.550  1.00  0.00           H  
ATOM    887  N   GLY A  86      42.520  54.230  43.270  1.00  0.00           N  
ATOM    888  CA  GLY A  86      42.120  54.730  44.620  1.00  0.00           C  
ATOM    889  C   GLY A  86      42.220  56.230  44.680  1.00  0.00           C  
ATOM    890  O   GLY A  86      43.040  56.890  44.120  1.00  0.00           O  
ATOM    891  H   GLY A  86      43.260  53.580  43.120  1.00  0.00           H  
ATOM    892  N   CYS A  87      41.470  56.720  45.640  1.00  0.00           N  
ATOM    893  CA  CYS A  87      41.090  58.160  45.660  1.00  0.00           C  
ATOM    894  C   CYS A  87      42.260  59.160  45.980  1.00  0.00           C  
ATOM    895  O   CYS A  87      43.070  58.980  46.880  1.00  0.00           O  
ATOM    896  CB  CYS A  87      39.840  58.430  46.560  1.00  0.00           C  
ATOM    897  SG  CYS A  87      40.170  57.550  48.120  1.00  0.00           S  
ATOM    898  H   CYS A  87      41.390  56.290  46.530  1.00  0.00           H  
ATOM    899  HG  CYS A  87      38.930  57.720  48.580  1.00  0.00           H  
ATOM    900  N   LEU A  88      42.200  60.260  45.200  1.00  0.00           N  
ATOM    901  CA  LEU A  88      43.150  61.360  45.530  1.00  0.00           C  
ATOM    902  C   LEU A  88      42.350  62.410  46.280  1.00  0.00           C  
ATOM    903  O   LEU A  88      41.150  62.540  46.010  1.00  0.00           O  
ATOM    904  CB  LEU A  88      43.720  61.910  44.200  1.00  0.00           C  
ATOM    905  CG  LEU A  88      44.400  60.840  43.260  1.00  0.00           C  
ATOM    906  CD1 LEU A  88      43.810  60.900  41.920  1.00  0.00           C  
ATOM    907  CD2 LEU A  88      45.910  61.100  43.240  1.00  0.00           C  
ATOM    908  H   LEU A  88      41.510  60.370  44.480  1.00  0.00           H  
ATOM    909  N   GLN A  89      43.050  63.370  46.920  1.00  0.00           N  
ATOM    910  CA  GLN A  89      42.320  64.350  47.780  1.00  0.00           C  
ATOM    911  C   GLN A  89      41.170  65.200  47.080  1.00  0.00           C  
ATOM    912  O   GLN A  89      40.300  65.750  47.750  1.00  0.00           O  
ATOM    913  CB  GLN A  89      43.360  65.200  48.490  1.00  0.00           C  
ATOM    914  CG  GLN A  89      43.870  64.450  49.730  1.00  0.00           C  
ATOM    915  CD  GLN A  89      45.120  65.070  50.210  1.00  0.00           C  
ATOM    916  NE2 GLN A  89      45.310  65.100  51.520  1.00  0.00           N  
ATOM    917  OE1 GLN A  89      46.030  65.260  49.420  1.00  0.00           O  
ATOM    918  H   GLN A  89      44.050  63.400  46.950  1.00  0.00           H  
ATOM    919 1HE2 GLN A  89      44.600  64.830  52.170  1.00  0.00           H  
ATOM    920 2HE2 GLN A  89      46.230  65.320  51.850  1.00  0.00           H  
ATOM    921  N   ASN A  90      41.340  65.440  45.780  1.00  0.00           N  
ATOM    922  CA  ASN A  90      40.330  66.170  44.910  1.00  0.00           C  
ATOM    923  C   ASN A  90      39.060  65.370  44.510  1.00  0.00           C  
ATOM    924  O   ASN A  90      37.980  65.870  44.440  1.00  0.00           O  
ATOM    925  CB  ASN A  90      41.070  66.530  43.640  1.00  0.00           C  
ATOM    926  CG  ASN A  90      41.770  65.580  42.650  1.00  0.00           C  
ATOM    927  ND2 ASN A  90      41.930  65.940  41.390  1.00  0.00           N  
ATOM    928  OD1 ASN A  90      42.260  64.550  43.010  1.00  0.00           O  
ATOM    929  H   ASN A  90      42.240  65.270  45.390  1.00  0.00           H  
ATOM    930 1HD2 ASN A  90      41.560  66.740  40.930  1.00  0.00           H  
ATOM    931 2HD2 ASN A  90      42.620  65.450  40.850  1.00  0.00           H  
ATOM    932  N   THR A  91      39.280  64.050  44.490  1.00  0.00           N  
ATOM    933  CA  THR A  91      38.320  63.040  43.960  1.00  0.00           C  
ATOM    934  C   THR A  91      37.640  62.100  45.050  1.00  0.00           C  
ATOM    935  O   THR A  91      36.950  61.210  44.610  1.00  0.00           O  
ATOM    936  CB  THR A  91      38.890  62.210  42.820  1.00  0.00           C  
ATOM    937  CG2 THR A  91      39.120  63.050  41.550  1.00  0.00           C  
ATOM    938  OG1 THR A  91      39.910  61.300  43.160  1.00  0.00           O  
ATOM    939  H   THR A  91      40.180  63.670  44.710  1.00  0.00           H  
ATOM    940  HG1 THR A  91      39.890  60.460  42.610  1.00  0.00           H  
ATOM    941  N   VAL A  92      37.630  62.620  46.270  1.00  0.00           N  
ATOM    942  CA  VAL A  92      36.810  62.010  47.350  1.00  0.00           C  
ATOM    943  C   VAL A  92      35.320  61.790  47.180  1.00  0.00           C  
ATOM    944  O   VAL A  92      34.910  60.680  47.220  1.00  0.00           O  
ATOM    945  CB  VAL A  92      37.220  62.640  48.680  1.00  0.00           C  
ATOM    946  CG1 VAL A  92      38.650  62.130  48.880  1.00  0.00           C  
ATOM    947  CG2 VAL A  92      37.110  64.130  48.690  1.00  0.00           C  
ATOM    948  H   VAL A  92      38.210  63.400  46.510  1.00  0.00           H  
ATOM    949  N   ASN A  93      34.710  62.840  46.670  1.00  0.00           N  
ATOM    950  CA  ASN A  93      33.270  62.840  46.380  1.00  0.00           C  
ATOM    951  C   ASN A  93      32.970  61.950  45.110  1.00  0.00           C  
ATOM    952  O   ASN A  93      32.000  61.190  45.180  1.00  0.00           O  
ATOM    953  CB  ASN A  93      32.920  64.310  46.270  1.00  0.00           C  
ATOM    954  CG  ASN A  93      33.590  64.980  45.090  1.00  0.00           C  
ATOM    955  ND2 ASN A  93      32.860  65.920  44.490  1.00  0.00           N  
ATOM    956  OD1 ASN A  93      34.800  64.820  44.870  1.00  0.00           O  
ATOM    957  H   ASN A  93      35.140  63.720  46.460  1.00  0.00           H  
ATOM    958 1HD2 ASN A  93      31.970  66.220  44.820  1.00  0.00           H  
ATOM    959 2HD2 ASN A  93      33.290  66.530  43.820  1.00  0.00           H  
ATOM    960  N   ASP A  94      33.800  62.020  44.060  1.00  0.00           N  
ATOM    961  CA  ASP A  94      33.650  61.080  42.910  1.00  0.00           C  
ATOM    962  C   ASP A  94      33.960  59.590  43.250  1.00  0.00           C  
ATOM    963  O   ASP A  94      33.220  58.780  42.800  1.00  0.00           O  
ATOM    964  CB  ASP A  94      34.630  61.530  41.830  1.00  0.00           C  
ATOM    965  CG  ASP A  94      34.530  62.960  41.220  1.00  0.00           C  
ATOM    966  OD1 ASP A  94      35.500  63.460  40.600  1.00  0.00           O  
ATOM    967  OD2 ASP A  94      33.440  63.550  41.390  1.00  0.00           O1-
ATOM    968  H   ASP A  94      34.440  62.790  44.050  1.00  0.00           H  
ATOM    969  N   PHE A  95      34.680  59.360  44.390  1.00  0.00           N  
ATOM    970  CA  PHE A  95      34.760  57.970  44.950  1.00  0.00           C  
ATOM    971  C   PHE A  95      33.490  57.730  45.720  1.00  0.00           C  
ATOM    972  O   PHE A  95      32.970  56.620  45.580  1.00  0.00           O  
ATOM    973  CB  PHE A  95      35.930  57.860  45.900  1.00  0.00           C  
ATOM    974  CG  PHE A  95      36.730  56.540  45.780  1.00  0.00           C  
ATOM    975  CD1 PHE A  95      37.340  56.140  44.580  1.00  0.00           C  
ATOM    976  CD2 PHE A  95      36.840  55.740  46.970  1.00  0.00           C  
ATOM    977  CE1 PHE A  95      38.210  55.050  44.610  1.00  0.00           C  
ATOM    978  CE2 PHE A  95      37.670  54.670  46.970  1.00  0.00           C  
ATOM    979  CZ  PHE A  95      38.340  54.310  45.820  1.00  0.00           C  
ATOM    980  H   PHE A  95      35.390  59.950  44.770  1.00  0.00           H  
ATOM    981  HD1 PHE A  95      37.150  56.560  43.590  1.00  0.00           H  
ATOM    982  HD2 PHE A  95      36.080  55.920  47.740  1.00  0.00           H  
ATOM    983  HE1 PHE A  95      38.940  54.960  43.810  1.00  0.00           H  
ATOM    984  HE2 PHE A  95      37.890  54.200  47.930  1.00  0.00           H  
ATOM    985  HZ  PHE A  95      38.830  53.340  45.880  1.00  0.00           H  
ATOM    986  N   TRP A  96      32.950  58.530  46.640  1.00  0.00           N  
ATOM    987  CA  TRP A  96      31.650  58.290  47.250  1.00  0.00           C  
ATOM    988  C   TRP A  96      30.350  58.180  46.430  1.00  0.00           C  
ATOM    989  O   TRP A  96      29.400  57.480  46.690  1.00  0.00           O  
ATOM    990  CB  TRP A  96      31.350  59.250  48.430  1.00  0.00           C  
ATOM    991  CG  TRP A  96      32.120  58.770  49.690  1.00  0.00           C  
ATOM    992  CD1 TRP A  96      33.210  59.300  50.160  1.00  0.00           C  
ATOM    993  CD2 TRP A  96      31.800  57.700  50.490  1.00  0.00           C  
ATOM    994  CE2 TRP A  96      32.780  57.610  51.440  1.00  0.00           C  
ATOM    995  CE3 TRP A  96      30.880  56.650  50.280  1.00  0.00           C  
ATOM    996  NE1 TRP A  96      33.650  58.640  51.230  1.00  0.00           N  
ATOM    997  CZ2 TRP A  96      32.930  56.410  52.110  1.00  0.00           C  
ATOM    998  CZ3 TRP A  96      31.010  55.440  50.970  1.00  0.00           C  
ATOM    999  CH2 TRP A  96      32.080  55.290  51.890  1.00  0.00           C  
ATOM   1000  H   TRP A  96      33.510  59.330  46.880  1.00  0.00           H  
ATOM   1001  HD1 TRP A  96      33.650  60.230  49.810  1.00  0.00           H  
ATOM   1002  HE1 TRP A  96      34.510  58.840  51.690  1.00  0.00           H  
ATOM   1003  HE3 TRP A  96      30.040  56.750  49.590  1.00  0.00           H  
ATOM   1004  HZ2 TRP A  96      33.520  56.360  53.030  1.00  0.00           H  
ATOM   1005  HZ3 TRP A  96      30.310  54.690  50.600  1.00  0.00           H  
ATOM   1006  HH2 TRP A  96      32.210  54.310  52.360  1.00  0.00           H  
ATOM   1007  N   ARG A  97      30.370  58.930  45.300  1.00  0.00           N  
ATOM   1008  CA  ARG A  97      29.330  58.950  44.340  1.00  0.00           C  
ATOM   1009  C   ARG A  97      29.370  57.610  43.570  1.00  0.00           C  
ATOM   1010  O   ARG A  97      28.330  56.900  43.470  1.00  0.00           O  
ATOM   1011  CB  ARG A  97      29.530  60.070  43.340  1.00  0.00           C  
ATOM   1012  CG  ARG A  97      29.000  61.360  43.980  1.00  0.00           C  
ATOM   1013  CD  ARG A  97      29.470  62.560  43.180  1.00  0.00           C  
ATOM   1014  NE  ARG A  97      28.730  62.450  41.890  1.00  0.00           N  
ATOM   1015  CZ  ARG A  97      29.310  62.650  40.700  1.00  0.00           C  
ATOM   1016  NH1 ARG A  97      30.640  62.700  40.600  1.00  0.00           N1+
ATOM   1017  NH2 ARG A  97      28.690  63.280  39.700  1.00  0.00           N  
ATOM   1018  H   ARG A  97      30.980  59.710  45.230  1.00  0.00           H  
ATOM   1019  HE  ARG A  97      27.820  62.040  41.870  1.00  0.00           H  
ATOM   1020 1HH1 ARG A  97      31.230  62.720  41.410  1.00  0.00           H  
ATOM   1021 2HH1 ARG A  97      31.070  62.910  39.720  1.00  0.00           H  
ATOM   1022 1HH2 ARG A  97      27.750  63.570  39.870  1.00  0.00           H  
ATOM   1023 2HH2 ARG A  97      29.090  63.470  38.810  1.00  0.00           H  
ATOM   1024  N   MET A  98      30.640  57.140  43.370  1.00  0.00           N  
ATOM   1025  CA  MET A  98      30.900  55.850  42.610  1.00  0.00           C  
ATOM   1026  C   MET A  98      30.220  54.630  43.320  1.00  0.00           C  
ATOM   1027  O   MET A  98      29.340  54.030  42.740  1.00  0.00           O  
ATOM   1028  CB  MET A  98      32.390  55.690  42.340  1.00  0.00           C  
ATOM   1029  CG  MET A  98      32.690  54.400  41.600  1.00  0.00           C  
ATOM   1030  SD  MET A  98      34.410  53.890  41.890  1.00  0.00           S  
ATOM   1031  CE  MET A  98      35.260  55.280  41.130  1.00  0.00           C  
ATOM   1032  H   MET A  98      31.460  57.700  43.500  1.00  0.00           H  
ATOM   1033  N   VAL A  99      30.400  54.500  44.650  1.00  0.00           N  
ATOM   1034  CA  VAL A  99      29.680  53.450  45.440  1.00  0.00           C  
ATOM   1035  C   VAL A  99      28.150  53.470  45.430  1.00  0.00           C  
ATOM   1036  O   VAL A  99      27.540  52.470  45.000  1.00  0.00           O  
ATOM   1037  CB  VAL A  99      30.350  53.400  46.860  1.00  0.00           C  
ATOM   1038  CG1 VAL A  99      29.690  52.530  47.910  1.00  0.00           C  
ATOM   1039  CG2 VAL A  99      31.870  53.160  46.700  1.00  0.00           C  
ATOM   1040  H   VAL A  99      31.010  55.020  45.250  1.00  0.00           H  
ATOM   1041  N   PHE A 100      27.710  54.720  45.500  1.00  0.00           N  
ATOM   1042  CA  PHE A 100      26.240  54.890  45.470  1.00  0.00           C  
ATOM   1043  C   PHE A 100      25.490  54.580  44.150  1.00  0.00           C  
ATOM   1044  O   PHE A 100      24.440  53.940  44.300  1.00  0.00           O  
ATOM   1045  CB  PHE A 100      26.170  56.330  46.050  1.00  0.00           C  
ATOM   1046  CG  PHE A 100      24.870  57.130  45.680  1.00  0.00           C  
ATOM   1047  CD1 PHE A 100      23.700  56.910  46.470  1.00  0.00           C  
ATOM   1048  CD2 PHE A 100      24.890  58.080  44.640  1.00  0.00           C  
ATOM   1049  CE1 PHE A 100      22.600  57.700  46.270  1.00  0.00           C  
ATOM   1050  CE2 PHE A 100      23.760  58.880  44.420  1.00  0.00           C  
ATOM   1051  CZ  PHE A 100      22.620  58.660  45.250  1.00  0.00           C  
ATOM   1052  H   PHE A 100      28.300  55.520  45.600  1.00  0.00           H  
ATOM   1053  HD1 PHE A 100      23.720  56.320  47.380  1.00  0.00           H  
ATOM   1054  HD2 PHE A 100      25.710  58.110  43.930  1.00  0.00           H  
ATOM   1055  HE1 PHE A 100      21.680  57.430  46.800  1.00  0.00           H  
ATOM   1056  HE2 PHE A 100      23.670  59.470  43.520  1.00  0.00           H  
ATOM   1057  HZ  PHE A 100      21.770  59.320  45.110  1.00  0.00           H  
ATOM   1058  N   GLN A 101      26.100  54.680  42.990  1.00  0.00           N  
ATOM   1059  CA  GLN A 101      25.460  54.510  41.680  1.00  0.00           C  
ATOM   1060  C   GLN A 101      24.870  53.120  41.370  1.00  0.00           C  
ATOM   1061  O   GLN A 101      23.680  52.900  41.720  1.00  0.00           O  
ATOM   1062  CB  GLN A 101      26.410  54.920  40.630  1.00  0.00           C  
ATOM   1063  CG  GLN A 101      25.590  55.520  39.490  1.00  0.00           C  
ATOM   1064  CD  GLN A 101      26.280  56.330  38.350  1.00  0.00           C  
ATOM   1065  NE2 GLN A 101      26.630  55.660  37.240  1.00  0.00           N  
ATOM   1066  OE1 GLN A 101      26.300  57.550  38.410  1.00  0.00           O  
ATOM   1067  H   GLN A 101      27.060  54.950  42.970  1.00  0.00           H  
ATOM   1068 1HE2 GLN A 101      26.340  54.710  37.100  1.00  0.00           H  
ATOM   1069 2HE2 GLN A 101      26.940  56.150  36.430  1.00  0.00           H  
ATOM   1070  N   GLU A 102      25.710  52.060  41.190  1.00  0.00           N  
ATOM   1071  CA  GLU A 102      25.250  50.640  41.010  1.00  0.00           C  
ATOM   1072  C   GLU A 102      24.950  49.890  42.320  1.00  0.00           C  
ATOM   1073  O   GLU A 102      24.870  48.670  42.350  1.00  0.00           O  
ATOM   1074  CB  GLU A 102      26.350  49.840  40.280  1.00  0.00           C  
ATOM   1075  CG  GLU A 102      26.600  50.340  38.820  1.00  0.00           C  
ATOM   1076  CD  GLU A 102      25.580  49.870  37.790  1.00  0.00           C  
ATOM   1077  OE1 GLU A 102      24.380  49.770  38.100  1.00  0.00           O  
ATOM   1078  OE2 GLU A 102      26.040  49.680  36.570  1.00  0.00           O1-
ATOM   1079  H   GLU A 102      26.700  52.160  41.330  1.00  0.00           H  
ATOM   1080  N   ASN A 103      24.690  50.610  43.430  1.00  0.00           N  
ATOM   1081  CA  ASN A 103      24.470  50.050  44.750  1.00  0.00           C  
ATOM   1082  C   ASN A 103      25.610  49.120  45.180  1.00  0.00           C  
ATOM   1083  O   ASN A 103      25.310  47.990  45.670  1.00  0.00           O  
ATOM   1084  CB  ASN A 103      23.070  49.540  44.860  1.00  0.00           C  
ATOM   1085  CG  ASN A 103      22.570  49.100  46.270  1.00  0.00           C  
ATOM   1086  ND2 ASN A 103      21.950  48.010  46.300  1.00  0.00           N  
ATOM   1087  OD1 ASN A 103      22.640  49.760  47.280  1.00  0.00           O  
ATOM   1088  H   ASN A 103      24.700  51.600  43.280  1.00  0.00           H  
ATOM   1089 1HD2 ASN A 103      21.770  47.410  45.520  1.00  0.00           H  
ATOM   1090 2HD2 ASN A 103      21.520  47.790  47.180  1.00  0.00           H  
ATOM   1091  N   SER A 104      26.900  49.560  45.140  1.00  0.00           N  
ATOM   1092  CA  SER A 104      28.070  48.690  45.480  1.00  0.00           C  
ATOM   1093  C   SER A 104      28.340  48.470  47.000  1.00  0.00           C  
ATOM   1094  O   SER A 104      28.870  49.290  47.690  1.00  0.00           O  
ATOM   1095  CB  SER A 104      29.390  49.180  44.870  1.00  0.00           C  
ATOM   1096  OG  SER A 104      29.230  49.460  43.470  1.00  0.00           O  
ATOM   1097  H   SER A 104      27.220  50.460  44.830  1.00  0.00           H  
ATOM   1098  HG  SER A 104      29.590  48.680  42.960  1.00  0.00           H  
ATOM   1099  N   ARG A 105      27.770  47.370  47.410  1.00  0.00           N  
ATOM   1100  CA  ARG A 105      27.980  46.900  48.790  1.00  0.00           C  
ATOM   1101  C   ARG A 105      29.360  46.300  49.170  1.00  0.00           C  
ATOM   1102  O   ARG A 105      29.820  46.760  50.180  1.00  0.00           O  
ATOM   1103  CB  ARG A 105      26.990  45.720  49.110  1.00  0.00           C  
ATOM   1104  CG  ARG A 105      25.510  46.190  49.020  1.00  0.00           C  
ATOM   1105  CD  ARG A 105      25.130  47.070  50.170  1.00  0.00           C  
ATOM   1106  NE  ARG A 105      23.880  46.370  50.710  1.00  0.00           N  
ATOM   1107  CZ  ARG A 105      23.940  45.290  51.530  1.00  0.00           C  
ATOM   1108  NH1 ARG A 105      25.060  44.970  52.190  1.00  0.00           N1+
ATOM   1109  NH2 ARG A 105      22.940  44.470  51.520  1.00  0.00           N  
ATOM   1110  H   ARG A 105      26.990  46.960  46.930  1.00  0.00           H  
ATOM   1111  HE  ARG A 105      23.120  47.010  50.790  1.00  0.00           H  
ATOM   1112 1HH1 ARG A 105      25.880  45.540  52.100  1.00  0.00           H  
ATOM   1113 2HH1 ARG A 105      24.970  44.270  52.890  1.00  0.00           H  
ATOM   1114 1HH2 ARG A 105      22.280  44.660  50.790  1.00  0.00           H  
ATOM   1115 2HH2 ARG A 105      22.850  43.670  52.110  1.00  0.00           H  
ATOM   1116  N   VAL A 106      29.910  45.530  48.250  1.00  0.00           N  
ATOM   1117  CA  VAL A 106      31.190  44.910  48.650  1.00  0.00           C  
ATOM   1118  C   VAL A 106      32.390  45.640  48.040  1.00  0.00           C  
ATOM   1119  O   VAL A 106      32.690  45.530  46.840  1.00  0.00           O  
ATOM   1120  CB  VAL A 106      31.290  43.410  48.260  1.00  0.00           C  
ATOM   1121  CG1 VAL A 106      32.660  42.760  48.450  1.00  0.00           C  
ATOM   1122  CG2 VAL A 106      30.400  42.700  49.230  1.00  0.00           C  
ATOM   1123  H   VAL A 106      29.450  45.240  47.410  1.00  0.00           H  
ATOM   1124  N   ILE A 107      33.210  46.300  48.870  1.00  0.00           N  
ATOM   1125  CA  ILE A 107      34.460  47.000  48.400  1.00  0.00           C  
ATOM   1126  C   ILE A 107      35.730  46.230  48.750  1.00  0.00           C  
ATOM   1127  O   ILE A 107      35.670  45.290  49.580  1.00  0.00           O  
ATOM   1128  CB  ILE A 107      34.470  48.480  48.730  1.00  0.00           C  
ATOM   1129  CG1 ILE A 107      33.740  49.290  47.630  1.00  0.00           C  
ATOM   1130  CG2 ILE A 107      35.800  49.010  49.220  1.00  0.00           C  
ATOM   1131  CD  ILE A 107      32.290  49.130  47.520  1.00  0.00           C  
ATOM   1132  H   ILE A 107      32.980  46.230  49.840  1.00  0.00           H  
ATOM   1133  N   VAL A 108      36.790  46.260  47.920  1.00  0.00           N  
ATOM   1134  CA  VAL A 108      38.120  45.700  48.150  1.00  0.00           C  
ATOM   1135  C   VAL A 108      39.170  46.720  48.030  1.00  0.00           C  
ATOM   1136  O   VAL A 108      39.500  47.140  46.910  1.00  0.00           O  
ATOM   1137  CB  VAL A 108      38.400  44.640  47.110  1.00  0.00           C  
ATOM   1138  CG1 VAL A 108      39.850  43.980  47.170  1.00  0.00           C  
ATOM   1139  CG2 VAL A 108      37.350  43.480  47.200  1.00  0.00           C  
ATOM   1140  H   VAL A 108      36.600  46.440  46.950  1.00  0.00           H  
ATOM   1141  N   MET A 109      39.860  47.020  49.150  1.00  0.00           N  
ATOM   1142  CA  MET A 109      41.000  47.910  49.120  1.00  0.00           C  
ATOM   1143  C   MET A 109      42.340  47.100  49.280  1.00  0.00           C  
ATOM   1144  O   MET A 109      42.750  46.620  50.320  1.00  0.00           O  
ATOM   1145  CB  MET A 109      40.710  49.000  50.100  1.00  0.00           C  
ATOM   1146  CG  MET A 109      41.840  50.040  50.240  1.00  0.00           C  
ATOM   1147  SD  MET A 109      41.330  51.210  51.640  1.00  0.00           S  
ATOM   1148  CE  MET A 109      42.910  51.920  52.050  1.00  0.00           C  
ATOM   1149  H   MET A 109      39.710  46.490  49.990  1.00  0.00           H  
ATOM   1150  N   THR A 110      42.980  46.850  48.090  1.00  0.00           N  
ATOM   1151  CA  THR A 110      44.250  46.060  48.100  1.00  0.00           C  
ATOM   1152  C   THR A 110      45.430  46.840  48.710  1.00  0.00           C  
ATOM   1153  O   THR A 110      46.320  46.270  49.270  1.00  0.00           O  
ATOM   1154  CB  THR A 110      44.660  45.530  46.730  1.00  0.00           C  
ATOM   1155  CG2 THR A 110      43.710  44.380  46.350  1.00  0.00           C  
ATOM   1156  OG1 THR A 110      44.620  46.580  45.820  1.00  0.00           O  
ATOM   1157  H   THR A 110      42.570  47.080  47.210  1.00  0.00           H  
ATOM   1158  HG1 THR A 110      43.880  46.440  45.180  1.00  0.00           H  
ATOM   1159  N   THR A 111      45.530  48.090  48.380  1.00  0.00           N  
ATOM   1160  CA  THR A 111      46.600  48.980  48.980  1.00  0.00           C  
ATOM   1161  C   THR A 111      46.340  49.390  50.440  1.00  0.00           C  
ATOM   1162  O   THR A 111      45.210  49.360  50.840  1.00  0.00           O  
ATOM   1163  CB  THR A 111      46.780  50.220  48.090  1.00  0.00           C  
ATOM   1164  CG2 THR A 111      47.880  49.900  47.000  1.00  0.00           C  
ATOM   1165  OG1 THR A 111      45.530  50.780  47.660  1.00  0.00           O  
ATOM   1166  H   THR A 111      45.030  48.520  47.640  1.00  0.00           H  
ATOM   1167  HG1 THR A 111      45.170  51.260  48.460  1.00  0.00           H  
ATOM   1168  N   LYS A 112      47.380  49.940  51.070  1.00  0.00           N  
ATOM   1169  CA  LYS A 112      47.360  50.510  52.390  1.00  0.00           C  
ATOM   1170  C   LYS A 112      47.320  52.060  52.240  1.00  0.00           C  
ATOM   1171  O   LYS A 112      48.040  52.520  51.350  1.00  0.00           O  
ATOM   1172  CB  LYS A 112      48.410  50.090  53.340  1.00  0.00           C  
ATOM   1173  CG  LYS A 112      48.540  48.580  53.610  1.00  0.00           C  
ATOM   1174  CD  LYS A 112      49.670  48.210  54.560  1.00  0.00           C  
ATOM   1175  CE  LYS A 112      51.100  48.530  54.070  1.00  0.00           C  
ATOM   1176  NZ  LYS A 112      51.640  47.420  53.310  1.00  0.00           N1+
ATOM   1177  H   LYS A 112      48.310  49.870  50.700  1.00  0.00           H  
ATOM   1178  HZ1 LYS A 112      51.140  47.170  52.470  1.00  0.00           H  
ATOM   1179  HZ2 LYS A 112      52.570  47.650  53.020  1.00  0.00           H  
ATOM   1180  HZ3 LYS A 112      51.640  46.590  53.870  1.00  0.00           H  
ATOM   1181  N   GLU A 113      46.770  52.770  53.230  1.00  0.00           N  
ATOM   1182  CA  GLU A 113      46.610  54.240  53.180  1.00  0.00           C  
ATOM   1183  C   GLU A 113      47.920  54.950  52.940  1.00  0.00           C  
ATOM   1184  O   GLU A 113      48.010  55.780  52.000  1.00  0.00           O  
ATOM   1185  CB  GLU A 113      45.910  54.850  54.370  1.00  0.00           C  
ATOM   1186  CG  GLU A 113      44.630  54.170  54.760  1.00  0.00           C  
ATOM   1187  CD  GLU A 113      44.730  52.760  55.390  1.00  0.00           C  
ATOM   1188  OE1 GLU A 113      45.200  52.730  56.550  1.00  0.00           O  
ATOM   1189  OE2 GLU A 113      44.590  51.740  54.710  1.00  0.00           O1-
ATOM   1190  H   GLU A 113      46.290  52.290  53.960  1.00  0.00           H  
ATOM   1191  N   VAL A 114      48.970  54.400  53.540  1.00  0.00           N  
ATOM   1192  CA  VAL A 114      50.370  54.830  53.440  1.00  0.00           C  
ATOM   1193  C   VAL A 114      51.200  53.550  53.140  1.00  0.00           C  
ATOM   1194  O   VAL A 114      51.090  52.560  53.850  1.00  0.00           O  
ATOM   1195  CB  VAL A 114      50.840  55.840  54.480  1.00  0.00           C  
ATOM   1196  CG1 VAL A 114      52.380  55.920  54.630  1.00  0.00           C  
ATOM   1197  CG2 VAL A 114      50.220  57.190  54.180  1.00  0.00           C  
ATOM   1198  H   VAL A 114      48.810  53.530  54.000  1.00  0.00           H  
ATOM   1199  N   GLU A 115      52.170  53.620  52.170  1.00  0.00           N  
ATOM   1200  CA  GLU A 115      53.090  52.580  51.850  1.00  0.00           C  
ATOM   1201  C   GLU A 115      54.400  53.190  51.590  1.00  0.00           C  
ATOM   1202  O   GLU A 115      54.570  54.190  50.820  1.00  0.00           O  
ATOM   1203  CB  GLU A 115      52.630  51.900  50.550  1.00  0.00           C  
ATOM   1204  CG  GLU A 115      51.440  50.990  50.970  1.00  0.00           C  
ATOM   1205  CD  GLU A 115      50.840  50.130  49.830  1.00  0.00           C  
ATOM   1206  OE1 GLU A 115      51.230  50.370  48.670  1.00  0.00           O  
ATOM   1207  OE2 GLU A 115      49.840  49.440  50.140  1.00  0.00           O1-
ATOM   1208  H   GLU A 115      52.080  54.320  51.460  1.00  0.00           H  
ATOM   1209  N   ARG A 116      55.390  52.460  52.150  1.00  0.00           N  
ATOM   1210  CA  ARG A 116      56.810  52.860  52.100  1.00  0.00           C  
ATOM   1211  C   ARG A 116      57.160  54.340  52.290  1.00  0.00           C  
ATOM   1212  O   ARG A 116      57.940  54.930  51.540  1.00  0.00           O  
ATOM   1213  CB  ARG A 116      57.360  52.340  50.750  1.00  0.00           C  
ATOM   1214  CG  ARG A 116      57.810  50.850  50.720  1.00  0.00           C  
ATOM   1215  CD  ARG A 116      58.000  50.420  49.280  1.00  0.00           C  
ATOM   1216  NE  ARG A 116      59.370  50.660  48.830  1.00  0.00           N  
ATOM   1217  CZ  ARG A 116      60.390  49.750  48.670  1.00  0.00           C  
ATOM   1218  NH1 ARG A 116      60.380  48.520  49.050  1.00  0.00           N1+
ATOM   1219  NH2 ARG A 116      61.470  50.220  48.160  1.00  0.00           N  
ATOM   1220  H   ARG A 116      55.340  51.470  52.300  1.00  0.00           H  
ATOM   1221  HE  ARG A 116      59.680  51.600  48.970  1.00  0.00           H  
ATOM   1222 1HH1 ARG A 116      59.620  48.120  49.550  1.00  0.00           H  
ATOM   1223 2HH1 ARG A 116      61.220  47.970  48.990  1.00  0.00           H  
ATOM   1224 1HH2 ARG A 116      61.600  51.170  47.870  1.00  0.00           H  
ATOM   1225 2HH2 ARG A 116      62.300  49.660  48.250  1.00  0.00           H  
ATOM   1226  N   GLY A 117      56.810  54.930  53.390  1.00  0.00           N  
ATOM   1227  CA  GLY A 117      57.120  56.280  53.820  1.00  0.00           C  
ATOM   1228  C   GLY A 117      56.230  57.350  53.020  1.00  0.00           C  
ATOM   1229  O   GLY A 117      56.490  58.490  53.170  1.00  0.00           O  
ATOM   1230  H   GLY A 117      56.280  54.410  54.060  1.00  0.00           H  
ATOM   1231  N   LYS A 118      55.300  56.920  52.180  1.00  0.00           N  
ATOM   1232  CA  LYS A 118      54.430  57.870  51.380  1.00  0.00           C  
ATOM   1233  C   LYS A 118      52.970  57.500  51.010  1.00  0.00           C  
ATOM   1234  O   LYS A 118      52.580  56.310  51.280  1.00  0.00           O  
ATOM   1235  CB  LYS A 118      55.070  58.270  50.110  1.00  0.00           C  
ATOM   1236  CG  LYS A 118      55.750  57.200  49.330  1.00  0.00           C  
ATOM   1237  CD  LYS A 118      56.900  57.560  48.470  1.00  0.00           C  
ATOM   1238  CE  LYS A 118      57.770  56.380  47.990  1.00  0.00           C  
ATOM   1239  NZ  LYS A 118      58.480  55.760  49.070  1.00  0.00           N1+
ATOM   1240  H   LYS A 118      54.870  56.020  52.160  1.00  0.00           H  
ATOM   1241  HZ1 LYS A 118      59.130  56.480  49.330  1.00  0.00           H  
ATOM   1242  HZ2 LYS A 118      57.910  55.500  49.850  1.00  0.00           H  
ATOM   1243  HZ3 LYS A 118      59.010  54.960  48.760  1.00  0.00           H  
ATOM   1244  N   SER A 119      52.140  58.520  50.670  1.00  0.00           N  
ATOM   1245  CA  SER A 119      50.740  58.370  50.260  1.00  0.00           C  
ATOM   1246  C   SER A 119      50.390  57.440  49.080  1.00  0.00           C  
ATOM   1247  O   SER A 119      51.030  57.400  48.080  1.00  0.00           O  
ATOM   1248  CB  SER A 119      50.120  59.740  50.010  1.00  0.00           C  
ATOM   1249  OG  SER A 119      48.760  59.540  49.660  1.00  0.00           O  
ATOM   1250  H   SER A 119      52.410  59.470  50.870  1.00  0.00           H  
ATOM   1251  HG  SER A 119      48.280  59.390  50.530  1.00  0.00           H  
ATOM   1252  N   LYS A 120      49.420  56.570  49.310  1.00  0.00           N  
ATOM   1253  CA  LYS A 120      48.700  55.780  48.310  1.00  0.00           C  
ATOM   1254  C   LYS A 120      47.190  56.050  48.260  1.00  0.00           C  
ATOM   1255  O   LYS A 120      46.590  56.210  47.170  1.00  0.00           O  
ATOM   1256  CB  LYS A 120      48.970  54.310  48.410  1.00  0.00           C  
ATOM   1257  CG  LYS A 120      50.430  53.770  48.050  1.00  0.00           C  
ATOM   1258  CD  LYS A 120      50.810  54.130  46.630  1.00  0.00           C  
ATOM   1259  CE  LYS A 120      51.880  53.220  46.120  1.00  0.00           C  
ATOM   1260  NZ  LYS A 120      51.320  51.870  45.880  1.00  0.00           N1+
ATOM   1261  H   LYS A 120      49.130  56.460  50.260  1.00  0.00           H  
ATOM   1262  HZ1 LYS A 120      50.420  52.060  45.480  1.00  0.00           H  
ATOM   1263  HZ2 LYS A 120      51.880  51.340  45.250  1.00  0.00           H  
ATOM   1264  HZ3 LYS A 120      51.250  51.290  46.690  1.00  0.00           H  
ATOM   1265  N   CYS A 121      46.600  56.180  49.420  1.00  0.00           N  
ATOM   1266  CA  CYS A 121      45.160  56.370  49.550  1.00  0.00           C  
ATOM   1267  C   CYS A 121      44.630  57.120  50.800  1.00  0.00           C  
ATOM   1268  O   CYS A 121      45.260  57.060  51.810  1.00  0.00           O  
ATOM   1269  CB  CYS A 121      44.320  55.030  49.350  1.00  0.00           C  
ATOM   1270  SG  CYS A 121      42.540  55.120  49.690  1.00  0.00           S  
ATOM   1271  H   CYS A 121      47.060  55.940  50.270  1.00  0.00           H  
ATOM   1272  HG  CYS A 121      42.170  54.060  48.990  1.00  0.00           H  
ATOM   1273  N   VAL A 122      43.710  57.970  50.490  1.00  0.00           N  
ATOM   1274  CA  VAL A 122      42.990  58.800  51.440  1.00  0.00           C  
ATOM   1275  C   VAL A 122      42.080  57.890  52.290  1.00  0.00           C  
ATOM   1276  O   VAL A 122      41.410  56.990  51.840  1.00  0.00           O  
ATOM   1277  CB  VAL A 122      42.260  59.900  50.670  1.00  0.00           C  
ATOM   1278  CG1 VAL A 122      41.430  60.770  51.620  1.00  0.00           C  
ATOM   1279  CG2 VAL A 122      43.180  60.780  49.810  1.00  0.00           C  
ATOM   1280  H   VAL A 122      43.220  57.840  49.630  1.00  0.00           H  
ATOM   1281  N   LYS A 123      42.000  58.220  53.570  1.00  0.00           N  
ATOM   1282  CA  LYS A 123      41.000  57.690  54.560  1.00  0.00           C  
ATOM   1283  C   LYS A 123      39.630  58.300  54.310  1.00  0.00           C  
ATOM   1284  O   LYS A 123      39.060  59.120  55.020  1.00  0.00           O  
ATOM   1285  CB  LYS A 123      41.530  57.950  55.930  1.00  0.00           C  
ATOM   1286  CG  LYS A 123      40.870  57.170  57.040  1.00  0.00           C  
ATOM   1287  CD  LYS A 123      41.680  57.240  58.320  1.00  0.00           C  
ATOM   1288  CE  LYS A 123      40.990  56.420  59.410  1.00  0.00           C  
ATOM   1289  NZ  LYS A 123      41.650  56.270  60.730  1.00  0.00           N1+
ATOM   1290  H   LYS A 123      42.860  58.500  54.000  1.00  0.00           H  
ATOM   1291  HZ1 LYS A 123      42.180  55.430  60.670  1.00  0.00           H  
ATOM   1292  HZ2 LYS A 123      42.220  57.060  60.940  1.00  0.00           H  
ATOM   1293  HZ3 LYS A 123      40.890  56.130  61.360  1.00  0.00           H  
ATOM   1294  N   TYR A 124      39.090  57.880  53.200  1.00  0.00           N  
ATOM   1295  CA  TYR A 124      37.730  58.150  52.720  1.00  0.00           C  
ATOM   1296  C   TYR A 124      36.600  57.660  53.640  1.00  0.00           C  
ATOM   1297  O   TYR A 124      35.420  57.930  53.350  1.00  0.00           O  
ATOM   1298  CB  TYR A 124      37.570  57.720  51.330  1.00  0.00           C  
ATOM   1299  CG  TYR A 124      37.530  56.190  51.120  1.00  0.00           C  
ATOM   1300  CD1 TYR A 124      38.690  55.430  50.920  1.00  0.00           C  
ATOM   1301  CD2 TYR A 124      36.250  55.630  51.160  1.00  0.00           C  
ATOM   1302  CE1 TYR A 124      38.490  54.070  50.800  1.00  0.00           C  
ATOM   1303  CE2 TYR A 124      36.090  54.270  51.060  1.00  0.00           C  
ATOM   1304  CZ  TYR A 124      37.240  53.490  50.890  1.00  0.00           C  
ATOM   1305  OH  TYR A 124      37.120  52.170  50.810  1.00  0.00           O  
ATOM   1306  H   TYR A 124      39.580  57.270  52.580  1.00  0.00           H  
ATOM   1307  HD1 TYR A 124      39.670  55.900  50.930  1.00  0.00           H  
ATOM   1308  HD2 TYR A 124      35.440  56.340  51.290  1.00  0.00           H  
ATOM   1309  HE1 TYR A 124      39.410  53.520  50.610  1.00  0.00           H  
ATOM   1310  HE2 TYR A 124      35.090  53.850  51.010  1.00  0.00           H  
ATOM   1311  HH  TYR A 124      36.190  52.000  50.460  1.00  0.00           H  
ATOM   1312  N   TRP A 125      36.860  57.240  54.880  1.00  0.00           N  
ATOM   1313  CA  TRP A 125      35.880  56.740  55.820  1.00  0.00           C  
ATOM   1314  C   TRP A 125      36.240  57.220  57.250  1.00  0.00           C  
ATOM   1315  O   TRP A 125      37.400  57.660  57.410  1.00  0.00           O  
ATOM   1316  CB  TRP A 125      35.950  55.160  55.650  1.00  0.00           C  
ATOM   1317  CG  TRP A 125      37.230  54.580  56.210  1.00  0.00           C  
ATOM   1318  CD1 TRP A 125      37.510  54.460  57.510  1.00  0.00           C  
ATOM   1319  CD2 TRP A 125      38.440  54.260  55.570  1.00  0.00           C  
ATOM   1320  CE2 TRP A 125      39.390  53.970  56.550  1.00  0.00           C  
ATOM   1321  CE3 TRP A 125      38.720  54.170  54.210  1.00  0.00           C  
ATOM   1322  NE1 TRP A 125      38.720  53.980  57.730  1.00  0.00           N  
ATOM   1323  CZ2 TRP A 125      40.620  53.490  56.230  1.00  0.00           C  
ATOM   1324  CZ3 TRP A 125      40.010  53.710  53.960  1.00  0.00           C  
ATOM   1325  CH2 TRP A 125      40.980  53.330  54.940  1.00  0.00           C  
ATOM   1326  H   TRP A 125      37.810  57.060  55.130  1.00  0.00           H  
ATOM   1327  HD1 TRP A 125      36.800  54.780  58.270  1.00  0.00           H  
ATOM   1328  HE1 TRP A 125      39.090  53.720  58.620  1.00  0.00           H  
ATOM   1329  HE3 TRP A 125      38.000  54.510  53.470  1.00  0.00           H  
ATOM   1330  HZ2 TRP A 125      41.290  53.170  57.030  1.00  0.00           H  
ATOM   1331  HZ3 TRP A 125      40.410  53.790  52.960  1.00  0.00           H  
ATOM   1332  HH2 TRP A 125      41.940  52.950  54.590  1.00  0.00           H  
ATOM   1333  N   PRO A 126      35.180  57.310  58.080  1.00  0.00           N  
ATOM   1334  CA  PRO A 126      35.320  57.610  59.560  1.00  0.00           C  
ATOM   1335  C   PRO A 126      35.580  56.480  60.480  1.00  0.00           C  
ATOM   1336  O   PRO A 126      35.510  55.370  60.030  1.00  0.00           O  
ATOM   1337  CB  PRO A 126      33.950  58.190  59.980  1.00  0.00           C  
ATOM   1338  CG  PRO A 126      32.980  57.550  58.950  1.00  0.00           C  
ATOM   1339  CD  PRO A 126      33.770  57.570  57.670  1.00  0.00           C  
ATOM   1340  N   ASP A 127      36.240  56.760  61.590  1.00  0.00           N  
ATOM   1341  CA  ASP A 127      36.520  55.730  62.610  1.00  0.00           C  
ATOM   1342  C   ASP A 127      35.330  55.080  63.260  1.00  0.00           C  
ATOM   1343  O   ASP A 127      34.200  55.490  63.100  1.00  0.00           O  
ATOM   1344  CB  ASP A 127      37.570  56.260  63.600  1.00  0.00           C  
ATOM   1345  CG  ASP A 127      39.010  56.290  62.930  1.00  0.00           C  
ATOM   1346  OD1 ASP A 127      39.660  55.280  62.920  1.00  0.00           O  
ATOM   1347  OD2 ASP A 127      39.330  57.310  62.240  1.00  0.00           O1-
ATOM   1348  H   ASP A 127      36.580  57.670  61.830  1.00  0.00           H  
ATOM   1349  N   GLU A 128      35.560  53.930  63.850  1.00  0.00           N  
ATOM   1350  CA  GLU A 128      34.440  53.130  64.490  1.00  0.00           C  
ATOM   1351  C   GLU A 128      33.690  54.010  65.480  1.00  0.00           C  
ATOM   1352  O   GLU A 128      34.260  54.900  66.130  1.00  0.00           O  
ATOM   1353  CB  GLU A 128      34.990  51.910  65.190  1.00  0.00           C  
ATOM   1354  CG  GLU A 128      33.970  50.830  65.500  1.00  0.00           C  
ATOM   1355  CD  GLU A 128      34.540  49.650  66.310  1.00  0.00           C  
ATOM   1356  OE1 GLU A 128      34.630  49.820  67.540  1.00  0.00           O  
ATOM   1357  OE2 GLU A 128      34.960  48.620  65.710  1.00  0.00           O1-
ATOM   1358  H   GLU A 128      36.350  53.320  63.730  1.00  0.00           H  
ATOM   1359  N   TYR A 129      32.290  54.010  65.300  1.00  0.00           N  
ATOM   1360  CA  TYR A 129      31.280  54.820  66.000  1.00  0.00           C  
ATOM   1361  C   TYR A 129      31.260  56.360  65.600  1.00  0.00           C  
ATOM   1362  O   TYR A 129      30.460  57.160  66.040  1.00  0.00           O  
ATOM   1363  CB  TYR A 129      31.260  54.710  67.500  1.00  0.00           C  
ATOM   1364  CG  TYR A 129      31.110  53.210  67.920  1.00  0.00           C  
ATOM   1365  CD1 TYR A 129      29.800  52.620  67.980  1.00  0.00           C  
ATOM   1366  CD2 TYR A 129      32.220  52.560  68.440  1.00  0.00           C  
ATOM   1367  CE1 TYR A 129      29.580  51.400  68.630  1.00  0.00           C  
ATOM   1368  CE2 TYR A 129      32.040  51.320  69.020  1.00  0.00           C  
ATOM   1369  CZ  TYR A 129      30.760  50.720  69.130  1.00  0.00           C  
ATOM   1370  OH  TYR A 129      30.660  49.370  69.320  1.00  0.00           O  
ATOM   1371  H   TYR A 129      31.870  53.290  64.740  1.00  0.00           H  
ATOM   1372  HD1 TYR A 129      28.930  53.240  67.770  1.00  0.00           H  
ATOM   1373  HD2 TYR A 129      33.180  53.060  68.420  1.00  0.00           H  
ATOM   1374  HE1 TYR A 129      28.610  51.020  68.950  1.00  0.00           H  
ATOM   1375  HE2 TYR A 129      32.910  50.710  69.270  1.00  0.00           H  
ATOM   1376  HH  TYR A 129      31.580  48.970  69.400  1.00  0.00           H  
ATOM   1377  N   ALA A 130      32.040  56.760  64.530  1.00  0.00           N  
ATOM   1378  CA  ALA A 130      32.030  58.170  64.080  1.00  0.00           C  
ATOM   1379  C   ALA A 130      31.190  58.320  62.780  1.00  0.00           C  
ATOM   1380  O   ALA A 130      31.230  57.450  61.930  1.00  0.00           O  
ATOM   1381  CB  ALA A 130      33.510  58.660  63.910  1.00  0.00           C  
ATOM   1382  H   ALA A 130      32.630  56.200  63.940  1.00  0.00           H  
ATOM   1383  N   LEU A 131      30.840  59.550  62.530  1.00  0.00           N  
ATOM   1384  CA  LEU A 131      30.080  59.980  61.340  1.00  0.00           C  
ATOM   1385  C   LEU A 131      30.920  60.950  60.460  1.00  0.00           C  
ATOM   1386  O   LEU A 131      31.560  61.910  60.910  1.00  0.00           O  
ATOM   1387  CB  LEU A 131      28.900  60.720  61.910  1.00  0.00           C  
ATOM   1388  CG  LEU A 131      27.810  60.710  60.790  1.00  0.00           C  
ATOM   1389  CD1 LEU A 131      26.500  60.040  61.240  1.00  0.00           C  
ATOM   1390  CD2 LEU A 131      27.480  62.150  60.400  1.00  0.00           C  
ATOM   1391  H   LEU A 131      31.270  60.280  63.060  1.00  0.00           H  
ATOM   1392  N   LYS A 132      30.740  60.750  59.130  1.00  0.00           N  
ATOM   1393  CA  LYS A 132      31.320  61.630  58.130  1.00  0.00           C  
ATOM   1394  C   LYS A 132      30.340  61.980  57.010  1.00  0.00           C  
ATOM   1395  O   LYS A 132      29.920  61.140  56.150  1.00  0.00           O  
ATOM   1396  CB  LYS A 132      32.550  60.990  57.520  1.00  0.00           C  
ATOM   1397  CG  LYS A 132      33.650  62.010  57.150  1.00  0.00           C  
ATOM   1398  CD  LYS A 132      34.750  61.170  56.530  1.00  0.00           C  
ATOM   1399  CE  LYS A 132      36.090  61.870  56.350  1.00  0.00           C  
ATOM   1400  NZ  LYS A 132      36.170  63.330  55.890  1.00  0.00           N1+
ATOM   1401  H   LYS A 132      30.140  60.030  58.760  1.00  0.00           H  
ATOM   1402  HZ1 LYS A 132      37.110  63.620  56.030  1.00  0.00           H  
ATOM   1403  HZ2 LYS A 132      35.900  63.550  54.960  1.00  0.00           H  
ATOM   1404  HZ3 LYS A 132      35.590  63.950  56.430  1.00  0.00           H  
ATOM   1405  N   GLU A 133      30.360  63.260  56.690  1.00  0.00           N  
ATOM   1406  CA  GLU A 133      29.520  63.810  55.670  1.00  0.00           C  
ATOM   1407  C   GLU A 133      30.330  64.510  54.480  1.00  0.00           C  
ATOM   1408  O   GLU A 133      31.020  65.530  54.600  1.00  0.00           O  
ATOM   1409  CB  GLU A 133      28.630  64.960  56.220  1.00  0.00           C  
ATOM   1410  CG  GLU A 133      27.640  64.460  57.280  1.00  0.00           C  
ATOM   1411  CD  GLU A 133      27.030  65.600  58.140  1.00  0.00           C  
ATOM   1412  OE1 GLU A 133      25.850  65.980  57.880  1.00  0.00           O  
ATOM   1413  OE2 GLU A 133      27.590  65.700  59.260  1.00  0.00           O1-
ATOM   1414  H   GLU A 133      30.990  63.910  57.110  1.00  0.00           H  
ATOM   1415  N   TYR A 134      29.980  64.000  53.320  1.00  0.00           N  
ATOM   1416  CA  TYR A 134      30.410  64.570  52.060  1.00  0.00           C  
ATOM   1417  C   TYR A 134      29.360  65.250  51.150  1.00  0.00           C  
ATOM   1418  O   TYR A 134      28.640  64.570  50.440  1.00  0.00           O  
ATOM   1419  CB  TYR A 134      30.940  63.430  51.250  1.00  0.00           C  
ATOM   1420  CG  TYR A 134      32.320  62.910  51.740  1.00  0.00           C  
ATOM   1421  CD1 TYR A 134      33.440  63.580  51.370  1.00  0.00           C  
ATOM   1422  CD2 TYR A 134      32.360  61.810  52.530  1.00  0.00           C  
ATOM   1423  CE1 TYR A 134      34.710  63.070  51.800  1.00  0.00           C  
ATOM   1424  CE2 TYR A 134      33.570  61.310  52.890  1.00  0.00           C  
ATOM   1425  CZ  TYR A 134      34.790  61.940  52.570  1.00  0.00           C  
ATOM   1426  OH  TYR A 134      35.930  61.700  53.120  1.00  0.00           O  
ATOM   1427  H   TYR A 134      29.370  63.210  53.220  1.00  0.00           H  
ATOM   1428  HD1 TYR A 134      33.400  64.490  50.760  1.00  0.00           H  
ATOM   1429  HD2 TYR A 134      31.390  61.340  52.720  1.00  0.00           H  
ATOM   1430  HE1 TYR A 134      35.610  63.650  51.610  1.00  0.00           H  
ATOM   1431  HE2 TYR A 134      33.490  60.720  53.800  1.00  0.00           H  
ATOM   1432  HH  TYR A 134      36.590  62.410  52.870  1.00  0.00           H  
ATOM   1433  N   GLY A 135      29.070  66.520  51.410  1.00  0.00           N  
ATOM   1434  CA  GLY A 135      27.950  67.170  50.710  1.00  0.00           C  
ATOM   1435  C   GLY A 135      26.610  66.490  51.110  1.00  0.00           C  
ATOM   1436  O   GLY A 135      26.170  66.630  52.230  1.00  0.00           O  
ATOM   1437  H   GLY A 135      29.750  67.110  51.850  1.00  0.00           H  
ATOM   1438  N   VAL A 136      25.960  65.730  50.200  1.00  0.00           N  
ATOM   1439  CA  VAL A 136      24.770  64.960  50.500  1.00  0.00           C  
ATOM   1440  C   VAL A 136      25.010  63.520  50.880  1.00  0.00           C  
ATOM   1441  O   VAL A 136      24.000  62.960  51.270  1.00  0.00           O  
ATOM   1442  CB  VAL A 136      23.850  64.950  49.220  1.00  0.00           C  
ATOM   1443  CG1 VAL A 136      23.170  66.330  49.080  1.00  0.00           C  
ATOM   1444  CG2 VAL A 136      24.520  64.540  47.950  1.00  0.00           C  
ATOM   1445  H   VAL A 136      26.210  65.790  49.230  1.00  0.00           H  
ATOM   1446  N   MET A 137      26.280  63.060  50.790  1.00  0.00           N  
ATOM   1447  CA  MET A 137      26.710  61.690  51.150  1.00  0.00           C  
ATOM   1448  C   MET A 137      27.140  61.460  52.630  1.00  0.00           C  
ATOM   1449  O   MET A 137      28.210  61.900  53.020  1.00  0.00           O  
ATOM   1450  CB  MET A 137      27.860  61.240  50.240  1.00  0.00           C  
ATOM   1451  CG  MET A 137      27.570  61.330  48.730  1.00  0.00           C  
ATOM   1452  SD  MET A 137      26.110  60.520  48.020  1.00  0.00           S  
ATOM   1453  CE  MET A 137      26.060  61.200  46.390  1.00  0.00           C  
ATOM   1454  H   MET A 137      27.040  63.680  50.610  1.00  0.00           H  
ATOM   1455  N   ARG A 138      26.380  60.680  53.350  1.00  0.00           N  
ATOM   1456  CA  ARG A 138      26.590  60.420  54.770  1.00  0.00           C  
ATOM   1457  C   ARG A 138      27.020  58.990  55.130  1.00  0.00           C  
ATOM   1458  O   ARG A 138      26.410  58.000  54.800  1.00  0.00           O  
ATOM   1459  CB  ARG A 138      25.350  60.900  55.570  1.00  0.00           C  
ATOM   1460  CG  ARG A 138      25.450  60.620  57.040  1.00  0.00           C  
ATOM   1461  CD  ARG A 138      24.270  61.210  57.770  1.00  0.00           C  
ATOM   1462  NE  ARG A 138      23.060  60.590  57.430  1.00  0.00           N  
ATOM   1463  CZ  ARG A 138      21.820  61.030  57.220  1.00  0.00           C  
ATOM   1464  NH1 ARG A 138      21.530  62.340  57.260  1.00  0.00           N1+
ATOM   1465  NH2 ARG A 138      20.950  60.090  56.820  1.00  0.00           N  
ATOM   1466  H   ARG A 138      25.590  60.300  52.880  1.00  0.00           H  
ATOM   1467  HE  ARG A 138      23.250  59.620  57.270  1.00  0.00           H  
ATOM   1468 1HH1 ARG A 138      22.190  63.050  57.490  1.00  0.00           H  
ATOM   1469 2HH1 ARG A 138      20.630  62.670  56.960  1.00  0.00           H  
ATOM   1470 1HH2 ARG A 138      21.180  59.120  56.950  1.00  0.00           H  
ATOM   1471 2HH2 ARG A 138      20.070  60.250  56.390  1.00  0.00           H  
ATOM   1472  N   VAL A 139      28.180  58.880  55.810  1.00  0.00           N  
ATOM   1473  CA  VAL A 139      28.860  57.610  56.210  1.00  0.00           C  
ATOM   1474  C   VAL A 139      29.200  57.500  57.690  1.00  0.00           C  
ATOM   1475  O   VAL A 139      29.530  58.500  58.350  1.00  0.00           O  
ATOM   1476  CB  VAL A 139      30.080  57.140  55.430  1.00  0.00           C  
ATOM   1477  CG1 VAL A 139      29.850  56.370  54.180  1.00  0.00           C  
ATOM   1478  CG2 VAL A 139      30.910  58.390  55.060  1.00  0.00           C  
ATOM   1479  H   VAL A 139      28.810  59.660  55.870  1.00  0.00           H  
ATOM   1480  N   ARG A 140      28.580  56.550  58.360  1.00  0.00           N  
ATOM   1481  CA  ARG A 140      28.850  56.070  59.770  1.00  0.00           C  
ATOM   1482  C   ARG A 140      29.430  54.660  59.830  1.00  0.00           C  
ATOM   1483  O   ARG A 140      28.920  53.630  59.390  1.00  0.00           O  
ATOM   1484  CB  ARG A 140      27.570  56.050  60.610  1.00  0.00           C  
ATOM   1485  CG  ARG A 140      27.870  55.810  62.120  1.00  0.00           C  
ATOM   1486  CD  ARG A 140      26.550  55.520  62.870  1.00  0.00           C  
ATOM   1487  NE  ARG A 140      26.830  55.180  64.250  1.00  0.00           N  
ATOM   1488  CZ  ARG A 140      26.550  54.090  64.960  1.00  0.00           C  
ATOM   1489  NH1 ARG A 140      25.810  53.030  64.490  1.00  0.00           N1+
ATOM   1490  NH2 ARG A 140      26.890  54.170  66.280  1.00  0.00           N  
ATOM   1491  H   ARG A 140      27.880  55.990  57.910  1.00  0.00           H  
ATOM   1492  HE  ARG A 140      27.240  55.930  64.760  1.00  0.00           H  
ATOM   1493 1HH1 ARG A 140      25.390  52.960  63.590  1.00  0.00           H  
ATOM   1494 2HH1 ARG A 140      25.740  52.260  65.130  1.00  0.00           H  
ATOM   1495 1HH2 ARG A 140      27.490  54.900  66.610  1.00  0.00           H  
ATOM   1496 2HH2 ARG A 140      26.470  53.590  66.980  1.00  0.00           H  
ATOM   1497  N   ASN A 141      30.590  54.650  60.390  1.00  0.00           N  
ATOM   1498  CA  ASN A 141      31.390  53.390  60.700  1.00  0.00           C  
ATOM   1499  C   ASN A 141      30.810  52.610  61.910  1.00  0.00           C  
ATOM   1500  O   ASN A 141      30.960  52.910  63.110  1.00  0.00           O  
ATOM   1501  CB  ASN A 141      32.830  53.730  60.950  1.00  0.00           C  
ATOM   1502  CG  ASN A 141      33.760  52.520  60.790  1.00  0.00           C  
ATOM   1503  ND2 ASN A 141      34.980  52.780  60.370  1.00  0.00           N  
ATOM   1504  OD1 ASN A 141      33.500  51.350  61.070  1.00  0.00           O  
ATOM   1505  H   ASN A 141      31.100  55.480  60.610  1.00  0.00           H  
ATOM   1506 1HD2 ASN A 141      35.270  53.720  60.200  1.00  0.00           H  
ATOM   1507 2HD2 ASN A 141      35.670  52.220  60.830  1.00  0.00           H  
ATOM   1508  N   VAL A 142      29.950  51.630  61.530  1.00  0.00           N  
ATOM   1509  CA  VAL A 142      29.040  50.940  62.460  1.00  0.00           C  
ATOM   1510  C   VAL A 142      29.840  50.070  63.460  1.00  0.00           C  
ATOM   1511  O   VAL A 142      29.610  50.280  64.650  1.00  0.00           O  
ATOM   1512  CB  VAL A 142      27.950  50.070  61.860  1.00  0.00           C  
ATOM   1513  CG1 VAL A 142      26.860  49.780  62.920  1.00  0.00           C  
ATOM   1514  CG2 VAL A 142      27.370  50.770  60.610  1.00  0.00           C  
ATOM   1515  H   VAL A 142      30.030  51.340  60.580  1.00  0.00           H  
ATOM   1516  N   LYS A 143      30.730  49.180  62.910  1.00  0.00           N  
ATOM   1517  CA  LYS A 143      31.780  48.340  63.590  1.00  0.00           C  
ATOM   1518  C   LYS A 143      32.950  47.860  62.710  1.00  0.00           C  
ATOM   1519  O   LYS A 143      32.720  47.330  61.580  1.00  0.00           O  
ATOM   1520  CB  LYS A 143      31.090  47.020  64.130  1.00  0.00           C  
ATOM   1521  CG  LYS A 143      31.330  46.710  65.620  1.00  0.00           C  
ATOM   1522  CD  LYS A 143      30.680  45.380  66.080  1.00  0.00           C  
ATOM   1523  CE  LYS A 143      30.590  45.410  67.640  1.00  0.00           C  
ATOM   1524  NZ  LYS A 143      31.920  45.090  68.260  1.00  0.00           N1+
ATOM   1525  H   LYS A 143      30.610  49.020  61.930  1.00  0.00           H  
ATOM   1526  HZ1 LYS A 143      31.880  45.190  69.260  1.00  0.00           H  
ATOM   1527  HZ2 LYS A 143      32.160  44.160  68.000  1.00  0.00           H  
ATOM   1528  HZ3 LYS A 143      32.630  45.710  67.940  1.00  0.00           H  
ATOM   1529  N   GLU A 144      34.170  47.880  63.270  1.00  0.00           N  
ATOM   1530  CA  GLU A 144      35.370  47.340  62.610  1.00  0.00           C  
ATOM   1531  C   GLU A 144      35.730  46.020  63.260  1.00  0.00           C  
ATOM   1532  O   GLU A 144      35.140  45.520  64.190  1.00  0.00           O  
ATOM   1533  CB  GLU A 144      36.520  48.370  62.780  1.00  0.00           C  
ATOM   1534  CG  GLU A 144      36.190  49.670  62.150  1.00  0.00           C  
ATOM   1535  CD  GLU A 144      37.280  50.720  62.140  1.00  0.00           C  
ATOM   1536  OE1 GLU A 144      38.460  50.380  61.850  1.00  0.00           O  
ATOM   1537  OE2 GLU A 144      37.000  51.930  62.090  1.00  0.00           O1-
ATOM   1538  H   GLU A 144      34.270  48.130  64.230  1.00  0.00           H  
ATOM   1539  N   SER A 145      36.740  45.400  62.690  1.00  0.00           N  
ATOM   1540  CA  SER A 145      37.280  44.130  63.280  1.00  0.00           C  
ATOM   1541  C   SER A 145      38.790  43.990  63.000  1.00  0.00           C  
ATOM   1542  O   SER A 145      39.240  44.630  62.030  1.00  0.00           O  
ATOM   1543  CB  SER A 145      36.650  42.810  62.740  1.00  0.00           C  
ATOM   1544  OG  SER A 145      36.940  42.610  61.390  1.00  0.00           O  
ATOM   1545  H   SER A 145      37.220  45.590  61.830  1.00  0.00           H  
ATOM   1546  HG  SER A 145      36.910  41.660  61.090  1.00  0.00           H  
ATOM   1547  N   ALA A 146      39.540  43.220  63.830  1.00  0.00           N  
ATOM   1548  CA  ALA A 146      40.960  42.780  63.560  1.00  0.00           C  
ATOM   1549  C   ALA A 146      41.050  41.330  63.140  1.00  0.00           C  
ATOM   1550  O   ALA A 146      40.430  40.480  63.820  1.00  0.00           O  
ATOM   1551  CB  ALA A 146      41.780  42.960  64.770  1.00  0.00           C  
ATOM   1552  H   ALA A 146      39.140  42.730  64.610  1.00  0.00           H  
ATOM   1553  N   ALA A 147      41.930  41.040  62.200  1.00  0.00           N  
ATOM   1554  CA  ALA A 147      42.140  39.680  61.740  1.00  0.00           C  
ATOM   1555  C   ALA A 147      43.580  39.620  61.210  1.00  0.00           C  
ATOM   1556  O   ALA A 147      44.290  40.560  61.360  1.00  0.00           O  
ATOM   1557  CB  ALA A 147      41.110  39.190  60.670  1.00  0.00           C  
ATOM   1558  H   ALA A 147      42.690  41.660  62.000  1.00  0.00           H  
ATOM   1559  N   HIS A 148      44.090  38.410  60.980  1.00  0.00           N  
ATOM   1560  CA  HIS A 148      45.460  38.190  60.490  1.00  0.00           C  
ATOM   1561  C   HIS A 148      45.900  38.780  59.090  1.00  0.00           C  
ATOM   1562  O   HIS A 148      46.550  39.860  59.060  1.00  0.00           O  
ATOM   1563  CB  HIS A 148      45.690  36.670  60.510  1.00  0.00           C  
ATOM   1564  CG  HIS A 148      46.080  36.190  61.920  1.00  0.00           C  
ATOM   1565  CD2 HIS A 148      45.280  35.610  62.810  1.00  0.00           C  
ATOM   1566  ND1 HIS A 148      47.330  36.050  62.310  1.00  0.00           N  
ATOM   1567  CE1 HIS A 148      47.340  35.330  63.440  1.00  0.00           C  
ATOM   1568  NE2 HIS A 148      46.030  35.110  63.770  1.00  0.00           N  
ATOM   1569  H   HIS A 148      43.590  37.550  60.930  1.00  0.00           H  
ATOM   1570  HD2 HIS A 148      44.240  35.940  62.910  1.00  0.00           H  
ATOM   1571  HE1 HIS A 148      48.150  34.860  64.000  1.00  0.00           H  
ATOM   1572  HE2 HIS A 148      45.820  34.620  64.610  1.00  0.00           H  
ATOM   1573  N   ASP A 149      45.590  38.070  58.010  1.00  0.00           N  
ATOM   1574  CA  ASP A 149      45.880  38.510  56.610  1.00  0.00           C  
ATOM   1575  C   ASP A 149      45.000  39.660  56.210  1.00  0.00           C  
ATOM   1576  O   ASP A 149      45.520  40.720  55.760  1.00  0.00           O  
ATOM   1577  CB  ASP A 149      45.700  37.350  55.600  1.00  0.00           C  
ATOM   1578  CG  ASP A 149      46.720  36.200  55.890  1.00  0.00           C  
ATOM   1579  OD1 ASP A 149      46.290  35.200  56.520  1.00  0.00           O  
ATOM   1580  OD2 ASP A 149      47.940  36.280  55.610  1.00  0.00           O1-
ATOM   1581  H   ASP A 149      45.390  37.090  58.060  1.00  0.00           H  
ATOM   1582  N   TYR A 150      43.660  39.660  56.340  1.00  0.00           N  
ATOM   1583  CA  TYR A 150      42.870  40.810  55.960  1.00  0.00           C  
ATOM   1584  C   TYR A 150      41.880  41.280  57.040  1.00  0.00           C  
ATOM   1585  O   TYR A 150      41.430  40.440  57.870  1.00  0.00           O  
ATOM   1586  CB  TYR A 150      42.090  40.640  54.670  1.00  0.00           C  
ATOM   1587  CG  TYR A 150      41.060  39.510  54.770  1.00  0.00           C  
ATOM   1588  CD1 TYR A 150      41.430  38.270  54.370  1.00  0.00           C  
ATOM   1589  CD2 TYR A 150      39.740  39.780  55.140  1.00  0.00           C  
ATOM   1590  CE1 TYR A 150      40.500  37.270  54.360  1.00  0.00           C  
ATOM   1591  CE2 TYR A 150      38.800  38.780  55.210  1.00  0.00           C  
ATOM   1592  CZ  TYR A 150      39.190  37.470  54.840  1.00  0.00           C  
ATOM   1593  OH  TYR A 150      38.340  36.500  54.980  1.00  0.00           O  
ATOM   1594  H   TYR A 150      43.280  38.940  56.910  1.00  0.00           H  
ATOM   1595  HD1 TYR A 150      42.420  38.060  53.980  1.00  0.00           H  
ATOM   1596  HD2 TYR A 150      39.410  40.750  55.510  1.00  0.00           H  
ATOM   1597  HE1 TYR A 150      40.790  36.230  54.180  1.00  0.00           H  
ATOM   1598  HE2 TYR A 150      37.860  38.880  55.760  1.00  0.00           H  
ATOM   1599  HH  TYR A 150      37.440  36.920  55.120  1.00  0.00           H  
ATOM   1600  N   THR A 151      41.430  42.530  57.020  1.00  0.00           N  
ATOM   1601  CA  THR A 151      40.620  43.160  58.060  1.00  0.00           C  
ATOM   1602  C   THR A 151      39.360  43.800  57.460  1.00  0.00           C  
ATOM   1603  O   THR A 151      39.370  44.180  56.230  1.00  0.00           O  
ATOM   1604  CB  THR A 151      41.490  44.140  58.760  1.00  0.00           C  
ATOM   1605  CG2 THR A 151      42.340  43.500  59.940  1.00  0.00           C  
ATOM   1606  OG1 THR A 151      42.280  44.880  57.830  1.00  0.00           O  
ATOM   1607  H   THR A 151      41.590  43.070  56.200  1.00  0.00           H  
ATOM   1608  HG1 THR A 151      41.970  45.830  57.780  1.00  0.00           H  
ATOM   1609  N   LEU A 152      38.310  43.790  58.250  1.00  0.00           N  
ATOM   1610  CA  LEU A 152      36.970  44.320  57.820  1.00  0.00           C  
ATOM   1611  C   LEU A 152      36.310  45.430  58.650  1.00  0.00           C  
ATOM   1612  O   LEU A 152      36.420  45.550  59.900  1.00  0.00           O  
ATOM   1613  CB  LEU A 152      36.010  43.230  57.900  1.00  0.00           C  
ATOM   1614  CG  LEU A 152      35.830  42.580  56.520  1.00  0.00           C  
ATOM   1615  CD1 LEU A 152      35.060  41.320  56.870  1.00  0.00           C  
ATOM   1616  CD2 LEU A 152      35.210  43.470  55.420  1.00  0.00           C  
ATOM   1617  H   LEU A 152      38.380  43.270  59.100  1.00  0.00           H  
ATOM   1618  N   ARG A 153      35.770  46.370  57.900  1.00  0.00           N  
ATOM   1619  CA  ARG A 153      34.960  47.540  58.310  1.00  0.00           C  
ATOM   1620  C   ARG A 153      33.540  47.670  57.700  1.00  0.00           C  
ATOM   1621  O   ARG A 153      33.330  47.840  56.500  1.00  0.00           O  
ATOM   1622  CB  ARG A 153      35.580  48.900  57.840  1.00  0.00           C  
ATOM   1623  CG  ARG A 153      36.850  49.240  58.540  1.00  0.00           C  
ATOM   1624  CD  ARG A 153      37.190  50.730  58.570  1.00  0.00           C  
ATOM   1625  NE  ARG A 153      38.550  50.860  58.920  1.00  0.00           N  
ATOM   1626  CZ  ARG A 153      39.630  50.670  58.210  1.00  0.00           C  
ATOM   1627  NH1 ARG A 153      39.700  50.340  56.970  1.00  0.00           N1+
ATOM   1628  NH2 ARG A 153      40.800  50.780  58.720  1.00  0.00           N  
ATOM   1629  H   ARG A 153      35.730  46.070  56.940  1.00  0.00           H  
ATOM   1630  HE  ARG A 153      38.760  50.970  59.890  1.00  0.00           H  
ATOM   1631 1HH1 ARG A 153      38.900  50.140  56.400  1.00  0.00           H  
ATOM   1632 2HH1 ARG A 153      40.500  50.600  56.420  1.00  0.00           H  
ATOM   1633 1HH2 ARG A 153      40.910  50.940  59.700  1.00  0.00           H  
ATOM   1634 2HH2 ARG A 153      41.590  50.730  58.100  1.00  0.00           H  
ATOM   1635  N   GLU A 154      32.560  47.630  58.670  1.00  0.00           N  
ATOM   1636  CA  GLU A 154      31.160  47.640  58.310  1.00  0.00           C  
ATOM   1637  C   GLU A 154      30.640  49.060  58.360  1.00  0.00           C  
ATOM   1638  O   GLU A 154      30.220  49.620  59.400  1.00  0.00           O  
ATOM   1639  CB  GLU A 154      30.420  46.630  59.120  1.00  0.00           C  
ATOM   1640  CG  GLU A 154      28.940  46.520  59.120  1.00  0.00           C  
ATOM   1641  CD  GLU A 154      28.380  45.390  60.050  1.00  0.00           C  
ATOM   1642  OE1 GLU A 154      28.950  45.210  61.130  1.00  0.00           O  
ATOM   1643  OE2 GLU A 154      27.360  44.830  59.660  1.00  0.00           O1-
ATOM   1644  H   GLU A 154      32.810  47.600  59.640  1.00  0.00           H  
ATOM   1645  N   LEU A 155      30.610  49.700  57.120  1.00  0.00           N  
ATOM   1646  CA  LEU A 155      30.110  51.150  56.950  1.00  0.00           C  
ATOM   1647  C   LEU A 155      28.660  51.200  56.480  1.00  0.00           C  
ATOM   1648  O   LEU A 155      28.130  50.410  55.700  1.00  0.00           O  
ATOM   1649  CB  LEU A 155      30.960  52.020  55.990  1.00  0.00           C  
ATOM   1650  CG  LEU A 155      32.100  52.810  56.660  1.00  0.00           C  
ATOM   1651  CD1 LEU A 155      33.330  51.940  56.970  1.00  0.00           C  
ATOM   1652  CD2 LEU A 155      32.370  53.960  55.700  1.00  0.00           C  
ATOM   1653  H   LEU A 155      30.860  49.230  56.280  1.00  0.00           H  
ATOM   1654  N   LYS A 156      27.980  52.220  57.000  1.00  0.00           N  
ATOM   1655  CA  LYS A 156      26.560  52.590  56.540  1.00  0.00           C  
ATOM   1656  C   LYS A 156      26.560  53.860  55.670  1.00  0.00           C  
ATOM   1657  O   LYS A 156      26.850  54.880  56.160  1.00  0.00           O  
ATOM   1658  CB  LYS A 156      25.620  52.740  57.710  1.00  0.00           C  
ATOM   1659  CG  LYS A 156      24.610  51.590  57.570  1.00  0.00           C  
ATOM   1660  CD  LYS A 156      24.000  51.170  58.850  1.00  0.00           C  
ATOM   1661  CE  LYS A 156      22.710  50.450  58.610  1.00  0.00           C  
ATOM   1662  NZ  LYS A 156      22.000  50.230  59.890  1.00  0.00           N1+
ATOM   1663  H   LYS A 156      28.430  52.890  57.590  1.00  0.00           H  
ATOM   1664  HZ1 LYS A 156      21.070  49.870  59.840  1.00  0.00           H  
ATOM   1665  HZ2 LYS A 156      22.530  49.550  60.400  1.00  0.00           H  
ATOM   1666  HZ3 LYS A 156      22.050  51.050  60.460  1.00  0.00           H  
ATOM   1667  N   LEU A 157      26.160  53.710  54.420  1.00  0.00           N  
ATOM   1668  CA  LEU A 157      25.980  54.820  53.490  1.00  0.00           C  
ATOM   1669  C   LEU A 157      24.550  55.290  53.180  1.00  0.00           C  
ATOM   1670  O   LEU A 157      23.780  54.600  52.530  1.00  0.00           O  
ATOM   1671  CB  LEU A 157      26.840  54.530  52.170  1.00  0.00           C  
ATOM   1672  CG  LEU A 157      26.620  55.470  51.030  1.00  0.00           C  
ATOM   1673  CD1 LEU A 157      27.160  56.920  51.370  1.00  0.00           C  
ATOM   1674  CD2 LEU A 157      27.020  54.880  49.650  1.00  0.00           C  
ATOM   1675  H   LEU A 157      25.750  52.850  54.120  1.00  0.00           H  
ATOM   1676  N   SER A 158      24.260  56.430  53.800  1.00  0.00           N  
ATOM   1677  CA  SER A 158      22.960  57.100  53.740  1.00  0.00           C  
ATOM   1678  C   SER A 158      23.110  58.330  52.850  1.00  0.00           C  
ATOM   1679  O   SER A 158      24.250  58.840  52.620  1.00  0.00           O  
ATOM   1680  CB  SER A 158      22.490  57.570  55.080  1.00  0.00           C  
ATOM   1681  OG  SER A 158      23.480  58.170  55.950  1.00  0.00           O  
ATOM   1682  H   SER A 158      25.010  56.930  54.230  1.00  0.00           H  
ATOM   1683  HG  SER A 158      23.980  57.450  56.440  1.00  0.00           H  
ATOM   1684  N   LYS A 159      22.030  58.880  52.380  1.00  0.00           N  
ATOM   1685  CA  LYS A 159      21.950  60.210  51.710  1.00  0.00           C  
ATOM   1686  C   LYS A 159      21.130  61.220  52.500  1.00  0.00           C  
ATOM   1687  O   LYS A 159      20.010  60.820  52.810  1.00  0.00           O  
ATOM   1688  CB  LYS A 159      21.330  59.920  50.360  1.00  0.00           C  
ATOM   1689  CG  LYS A 159      21.700  61.060  49.460  1.00  0.00           C  
ATOM   1690  CD  LYS A 159      20.890  61.080  48.210  1.00  0.00           C  
ATOM   1691  CE  LYS A 159      20.480  62.590  47.930  1.00  0.00           C  
ATOM   1692  NZ  LYS A 159      19.840  62.900  46.690  1.00  0.00           N1+
ATOM   1693  H   LYS A 159      21.120  58.470  52.380  1.00  0.00           H  
ATOM   1694  HZ1 LYS A 159      19.100  62.260  46.480  1.00  0.00           H  
ATOM   1695  HZ2 LYS A 159      19.500  63.830  46.830  1.00  0.00           H  
ATOM   1696  HZ3 LYS A 159      20.540  62.890  45.980  1.00  0.00           H  
ATOM   1697  N   VAL A 160      21.570  62.470  52.560  1.00  0.00           N  
ATOM   1698  CA  VAL A 160      21.000  63.480  53.440  1.00  0.00           C  
ATOM   1699  C   VAL A 160      19.790  64.080  52.640  1.00  0.00           C  
ATOM   1700  O   VAL A 160      19.910  64.520  51.490  1.00  0.00           O  
ATOM   1701  CB  VAL A 160      22.090  64.470  53.790  1.00  0.00           C  
ATOM   1702  CG1 VAL A 160      21.450  65.600  54.630  1.00  0.00           C  
ATOM   1703  CG2 VAL A 160      23.240  63.900  54.610  1.00  0.00           C  
ATOM   1704  H   VAL A 160      22.470  62.660  52.150  1.00  0.00           H  
ATOM   1705  N   GLY A 161      18.650  64.020  53.320  1.00  0.00           N  
ATOM   1706  CA  GLY A 161      17.400  64.360  52.630  1.00  0.00           C  
ATOM   1707  C   GLY A 161      16.380  63.200  52.260  1.00  0.00           C  
ATOM   1708  O   GLY A 161      15.320  63.120  52.900  1.00  0.00           O  
ATOM   1709  H   GLY A 161      18.460  63.950  54.300  1.00  0.00           H  
ATOM   1710  N   GLN A 162      16.910  62.170  51.640  1.00  0.00           N  
ATOM   1711  CA  GLN A 162      16.050  61.070  51.230  1.00  0.00           C  
ATOM   1712  C   GLN A 162      16.270  59.770  52.040  1.00  0.00           C  
ATOM   1713  O   GLN A 162      17.270  59.130  51.900  1.00  0.00           O  
ATOM   1714  CB  GLN A 162      16.320  60.790  49.730  1.00  0.00           C  
ATOM   1715  CG  GLN A 162      15.690  61.920  48.880  1.00  0.00           C  
ATOM   1716  CD  GLN A 162      16.060  61.970  47.400  1.00  0.00           C  
ATOM   1717  NE2 GLN A 162      15.030  62.090  46.620  1.00  0.00           N  
ATOM   1718  OE1 GLN A 162      17.180  61.620  47.070  1.00  0.00           O  
ATOM   1719  H   GLN A 162      17.860  62.110  51.350  1.00  0.00           H  
ATOM   1720 1HE2 GLN A 162      14.150  62.350  47.030  1.00  0.00           H  
ATOM   1721 2HE2 GLN A 162      15.100  62.150  45.630  1.00  0.00           H  
ATOM   1722  N   GLY A 163      15.340  59.440  52.930  1.00  0.00           N  
ATOM   1723  CA  GLY A 163      15.280  58.300  53.740  1.00  0.00           C  
ATOM   1724  C   GLY A 163      15.340  57.000  52.890  1.00  0.00           C  
ATOM   1725  O   GLY A 163      15.410  57.090  51.630  1.00  0.00           O  
ATOM   1726  H   GLY A 163      14.610  60.090  53.140  1.00  0.00           H  
ATOM   1727  N   ASN A 164      15.670  55.790  53.470  1.00  0.00           N  
ATOM   1728  CA  ASN A 164      15.760  54.410  52.870  1.00  0.00           C  
ATOM   1729  C   ASN A 164      17.080  54.110  52.210  1.00  0.00           C  
ATOM   1730  O   ASN A 164      17.490  52.970  52.090  1.00  0.00           O  
ATOM   1731  CB  ASN A 164      14.560  54.000  51.980  1.00  0.00           C  
ATOM   1732  CG  ASN A 164      13.220  53.900  52.750  1.00  0.00           C  
ATOM   1733  ND2 ASN A 164      13.100  52.830  53.440  1.00  0.00           N  
ATOM   1734  OD1 ASN A 164      12.540  54.840  53.000  1.00  0.00           O  
ATOM   1735  H   ASN A 164      15.630  55.760  54.470  1.00  0.00           H  
ATOM   1736 1HD2 ASN A 164      13.730  52.050  53.440  1.00  0.00           H  
ATOM   1737 2HD2 ASN A 164      12.330  52.780  54.080  1.00  0.00           H  
ATOM   1738  N   THR A 165      17.770  55.180  51.730  1.00  0.00           N  
ATOM   1739  CA  THR A 165      19.120  55.040  51.110  1.00  0.00           C  
ATOM   1740  C   THR A 165      20.230  54.340  51.940  1.00  0.00           C  
ATOM   1741  O   THR A 165      21.300  54.120  51.350  1.00  0.00           O  
ATOM   1742  CB  THR A 165      19.560  56.430  50.660  1.00  0.00           C  
ATOM   1743  CG2 THR A 165      18.470  56.880  49.730  1.00  0.00           C  
ATOM   1744  OG1 THR A 165      19.510  57.390  51.740  1.00  0.00           O  
ATOM   1745  H   THR A 165      17.350  56.080  51.830  1.00  0.00           H  
ATOM   1746  HG1 THR A 165      18.530  57.550  51.840  1.00  0.00           H  
ATOM   1747  N   GLU A 166      20.150  54.370  53.250  1.00  0.00           N  
ATOM   1748  CA  GLU A 166      21.010  53.650  54.210  1.00  0.00           C  
ATOM   1749  C   GLU A 166      21.450  52.190  53.880  1.00  0.00           C  
ATOM   1750  O   GLU A 166      21.050  51.220  54.530  1.00  0.00           O  
ATOM   1751  CB  GLU A 166      20.280  53.710  55.560  1.00  0.00           C  
ATOM   1752  CG  GLU A 166      21.440  53.690  56.620  1.00  0.00           C  
ATOM   1753  CD  GLU A 166      20.810  53.890  57.970  1.00  0.00           C  
ATOM   1754  OE1 GLU A 166      20.700  55.030  58.420  1.00  0.00           O  
ATOM   1755  OE2 GLU A 166      20.450  52.910  58.550  1.00  0.00           O1-
ATOM   1756  H   GLU A 166      19.550  55.000  53.750  1.00  0.00           H  
ATOM   1757  N   ARG A 167      22.500  52.140  53.030  1.00  0.00           N  
ATOM   1758  CA  ARG A 167      23.020  50.840  52.590  1.00  0.00           C  
ATOM   1759  C   ARG A 167      24.360  50.380  53.170  1.00  0.00           C  
ATOM   1760  O   ARG A 167      25.170  51.250  53.390  1.00  0.00           O  
ATOM   1761  CB  ARG A 167      23.130  50.640  51.040  1.00  0.00           C  
ATOM   1762  CG  ARG A 167      24.240  51.480  50.280  1.00  0.00           C  
ATOM   1763  CD  ARG A 167      23.800  52.730  49.560  1.00  0.00           C  
ATOM   1764  NE  ARG A 167      23.100  52.420  48.320  1.00  0.00           N  
ATOM   1765  CZ  ARG A 167      22.170  53.120  47.570  1.00  0.00           C  
ATOM   1766  NH1 ARG A 167      21.720  54.310  47.880  1.00  0.00           N1+
ATOM   1767  NH2 ARG A 167      21.420  52.550  46.620  1.00  0.00           N  
ATOM   1768  H   ARG A 167      22.740  52.990  52.570  1.00  0.00           H  
ATOM   1769  HE  ARG A 167      23.400  51.540  47.960  1.00  0.00           H  
ATOM   1770 1HH1 ARG A 167      21.980  54.730  48.750  1.00  0.00           H  
ATOM   1771 2HH1 ARG A 167      21.050  54.800  47.330  1.00  0.00           H  
ATOM   1772 1HH2 ARG A 167      21.320  51.560  46.560  1.00  0.00           H  
ATOM   1773 2HH2 ARG A 167      20.990  53.040  45.870  1.00  0.00           H  
ATOM   1774  N   THR A 168      24.320  49.230  53.900  1.00  0.00           N  
ATOM   1775  CA  THR A 168      25.560  48.550  54.420  1.00  0.00           C  
ATOM   1776  C   THR A 168      26.600  48.190  53.390  1.00  0.00           C  
ATOM   1777  O   THR A 168      26.600  47.160  52.720  1.00  0.00           O  
ATOM   1778  CB  THR A 168      25.260  47.520  55.450  1.00  0.00           C  
ATOM   1779  CG2 THR A 168      26.500  47.140  56.330  1.00  0.00           C  
ATOM   1780  OG1 THR A 168      24.150  47.880  56.290  1.00  0.00           O  
ATOM   1781  H   THR A 168      23.510  48.970  54.430  1.00  0.00           H  
ATOM   1782  HG1 THR A 168      24.080  47.350  57.130  1.00  0.00           H  
ATOM   1783  N   VAL A 169      27.640  48.980  53.480  1.00  0.00           N  
ATOM   1784  CA  VAL A 169      28.900  48.810  52.710  1.00  0.00           C  
ATOM   1785  C   VAL A 169      30.170  48.360  53.520  1.00  0.00           C  
ATOM   1786  O   VAL A 169      30.590  48.900  54.520  1.00  0.00           O  
ATOM   1787  CB  VAL A 169      29.120  50.100  51.920  1.00  0.00           C  
ATOM   1788  CG1 VAL A 169      29.210  51.440  52.610  1.00  0.00           C  
ATOM   1789  CG2 VAL A 169      30.370  50.000  51.040  1.00  0.00           C  
ATOM   1790  H   VAL A 169      27.590  49.750  54.120  1.00  0.00           H  
ATOM   1791  N   TRP A 170      30.700  47.220  53.050  1.00  0.00           N  
ATOM   1792  CA  TRP A 170      31.760  46.320  53.570  1.00  0.00           C  
ATOM   1793  C   TRP A 170      33.100  46.620  52.830  1.00  0.00           C  
ATOM   1794  O   TRP A 170      33.280  46.390  51.640  1.00  0.00           O  
ATOM   1795  CB  TRP A 170      31.400  44.860  53.250  1.00  0.00           C  
ATOM   1796  CG  TRP A 170      30.180  44.460  54.010  1.00  0.00           C  
ATOM   1797  CD1 TRP A 170      28.930  44.580  53.510  1.00  0.00           C  
ATOM   1798  CD2 TRP A 170      30.060  43.720  55.170  1.00  0.00           C  
ATOM   1799  CE2 TRP A 170      28.690  43.490  55.350  1.00  0.00           C  
ATOM   1800  CE3 TRP A 170      30.970  43.570  56.180  1.00  0.00           C  
ATOM   1801  NE1 TRP A 170      28.030  43.900  54.270  1.00  0.00           N  
ATOM   1802  CZ2 TRP A 170      28.230  43.060  56.620  1.00  0.00           C  
ATOM   1803  CZ3 TRP A 170      30.540  43.170  57.440  1.00  0.00           C  
ATOM   1804  CH2 TRP A 170      29.190  42.940  57.660  1.00  0.00           C  
ATOM   1805  H   TRP A 170      30.470  46.930  52.120  1.00  0.00           H  
ATOM   1806  HD1 TRP A 170      28.790  45.040  52.530  1.00  0.00           H  
ATOM   1807  HE1 TRP A 170      27.040  43.800  54.200  1.00  0.00           H  
ATOM   1808  HE3 TRP A 170      32.010  43.770  55.930  1.00  0.00           H  
ATOM   1809  HZ2 TRP A 170      27.180  42.980  56.900  1.00  0.00           H  
ATOM   1810  HZ3 TRP A 170      31.120  43.470  58.310  1.00  0.00           H  
ATOM   1811  HH2 TRP A 170      28.790  42.910  58.670  1.00  0.00           H  
ATOM   1812  N   GLN A 171      34.110  46.770  53.690  1.00  0.00           N  
ATOM   1813  CA  GLN A 171      35.450  47.190  53.240  1.00  0.00           C  
ATOM   1814  C   GLN A 171      36.540  46.100  53.540  1.00  0.00           C  
ATOM   1815  O   GLN A 171      37.050  45.990  54.680  1.00  0.00           O  
ATOM   1816  CB  GLN A 171      35.870  48.530  53.850  1.00  0.00           C  
ATOM   1817  CG  GLN A 171      37.090  49.170  53.150  1.00  0.00           C  
ATOM   1818  CD  GLN A 171      37.810  50.280  53.970  1.00  0.00           C  
ATOM   1819  NE2 GLN A 171      38.480  51.180  53.290  1.00  0.00           N  
ATOM   1820  OE1 GLN A 171      37.720  50.370  55.240  1.00  0.00           O  
ATOM   1821  H   GLN A 171      33.980  46.950  54.670  1.00  0.00           H  
ATOM   1822 1HE2 GLN A 171      38.370  51.290  52.300  1.00  0.00           H  
ATOM   1823 2HE2 GLN A 171      39.000  51.860  53.820  1.00  0.00           H  
ATOM   1824  N   TYR A 172      36.600  45.250  52.580  1.00  0.00           N  
ATOM   1825  CA  TYR A 172      37.720  44.230  52.580  1.00  0.00           C  
ATOM   1826  C   TYR A 172      39.050  44.950  52.420  1.00  0.00           C  
ATOM   1827  O   TYR A 172      39.430  45.320  51.320  1.00  0.00           O  
ATOM   1828  CB  TYR A 172      37.570  43.120  51.510  1.00  0.00           C  
ATOM   1829  CG  TYR A 172      36.630  42.020  52.060  1.00  0.00           C  
ATOM   1830  CD1 TYR A 172      35.360  41.930  51.530  1.00  0.00           C  
ATOM   1831  CD2 TYR A 172      37.140  41.030  52.880  1.00  0.00           C  
ATOM   1832  CE1 TYR A 172      34.490  40.930  51.970  1.00  0.00           C  
ATOM   1833  CE2 TYR A 172      36.370  39.910  53.180  1.00  0.00           C  
ATOM   1834  CZ  TYR A 172      35.000  39.920  52.810  1.00  0.00           C  
ATOM   1835  OH  TYR A 172      34.200  39.340  53.740  1.00  0.00           O  
ATOM   1836  H   TYR A 172      35.900  45.220  51.860  1.00  0.00           H  
ATOM   1837  HD1 TYR A 172      34.990  42.640  50.790  1.00  0.00           H  
ATOM   1838  HD2 TYR A 172      38.220  40.960  53.070  1.00  0.00           H  
ATOM   1839  HE1 TYR A 172      33.450  41.050  51.670  1.00  0.00           H  
ATOM   1840  HE2 TYR A 172      36.770  39.010  53.630  1.00  0.00           H  
ATOM   1841  HH  TYR A 172      34.840  38.670  54.130  1.00  0.00           H  
ATOM   1842  N   HIS A 173      39.640  45.160  53.560  1.00  0.00           N  
ATOM   1843  CA  HIS A 173      40.930  45.840  53.570  1.00  0.00           C  
ATOM   1844  C   HIS A 173      42.030  44.760  53.730  1.00  0.00           C  
ATOM   1845  O   HIS A 173      41.960  43.910  54.650  1.00  0.00           O  
ATOM   1846  CB  HIS A 173      40.980  46.890  54.630  1.00  0.00           C  
ATOM   1847  CG  HIS A 173      42.290  47.640  54.570  1.00  0.00           C  
ATOM   1848  CD2 HIS A 173      42.740  48.250  53.450  1.00  0.00           C  
ATOM   1849  ND1 HIS A 173      43.260  47.620  55.480  1.00  0.00           N  
ATOM   1850  CE1 HIS A 173      44.360  48.060  54.890  1.00  0.00           C  
ATOM   1851  NE2 HIS A 173      44.030  48.490  53.640  1.00  0.00           N  
ATOM   1852  H   HIS A 173      39.350  44.870  54.470  1.00  0.00           H  
ATOM   1853  HD2 HIS A 173      42.110  48.520  52.600  1.00  0.00           H  
ATOM   1854  HE1 HIS A 173      45.400  47.870  55.180  1.00  0.00           H  
ATOM   1855  HE2 HIS A 173      44.640  48.620  52.860  1.00  0.00           H  
ATOM   1856  N   PHE A 174      43.050  44.740  52.800  1.00  0.00           N  
ATOM   1857  CA  PHE A 174      44.250  43.900  52.970  1.00  0.00           C  
ATOM   1858  C   PHE A 174      45.390  44.430  53.920  1.00  0.00           C  
ATOM   1859  O   PHE A 174      46.240  45.290  53.600  1.00  0.00           O  
ATOM   1860  CB  PHE A 174      44.790  43.460  51.600  1.00  0.00           C  
ATOM   1861  CG  PHE A 174      44.840  41.880  51.630  1.00  0.00           C  
ATOM   1862  CD1 PHE A 174      44.170  41.080  50.740  1.00  0.00           C  
ATOM   1863  CD2 PHE A 174      45.790  41.220  52.460  1.00  0.00           C  
ATOM   1864  CE1 PHE A 174      44.320  39.670  50.720  1.00  0.00           C  
ATOM   1865  CE2 PHE A 174      46.020  39.830  52.480  1.00  0.00           C  
ATOM   1866  CZ  PHE A 174      45.290  39.050  51.540  1.00  0.00           C  
ATOM   1867  H   PHE A 174      42.960  45.160  51.900  1.00  0.00           H  
ATOM   1868  HD1 PHE A 174      43.350  41.520  50.170  1.00  0.00           H  
ATOM   1869  HD2 PHE A 174      46.480  41.870  53.000  1.00  0.00           H  
ATOM   1870  HE1 PHE A 174      43.680  39.090  50.050  1.00  0.00           H  
ATOM   1871  HE2 PHE A 174      46.860  39.430  53.060  1.00  0.00           H  
ATOM   1872  HZ  PHE A 174      45.670  38.040  51.390  1.00  0.00           H  
ATOM   1873  N   ARG A 175      45.370  43.850  55.120  1.00  0.00           N  
ATOM   1874  CA  ARG A 175      46.180  44.150  56.340  1.00  0.00           C  
ATOM   1875  C   ARG A 175      47.700  43.870  56.130  1.00  0.00           C  
ATOM   1876  O   ARG A 175      48.550  44.710  56.330  1.00  0.00           O  
ATOM   1877  CB  ARG A 175      45.790  43.410  57.630  1.00  0.00           C  
ATOM   1878  CG  ARG A 175      46.610  43.760  58.940  1.00  0.00           C  
ATOM   1879  CD  ARG A 175      46.730  45.180  59.430  1.00  0.00           C  
ATOM   1880  NE  ARG A 175      45.470  45.880  59.550  1.00  0.00           N  
ATOM   1881  CZ  ARG A 175      44.710  45.930  60.630  1.00  0.00           C  
ATOM   1882  NH1 ARG A 175      45.100  45.420  61.820  1.00  0.00           N1+
ATOM   1883  NH2 ARG A 175      43.480  46.480  60.650  1.00  0.00           N  
ATOM   1884  H   ARG A 175      44.750  43.090  55.360  1.00  0.00           H  
ATOM   1885  HE  ARG A 175      45.290  46.610  58.890  1.00  0.00           H  
ATOM   1886 1HH1 ARG A 175      45.890  44.820  61.900  1.00  0.00           H  
ATOM   1887 2HH1 ARG A 175      44.490  45.480  62.610  1.00  0.00           H  
ATOM   1888 1HH2 ARG A 175      43.080  46.910  59.840  1.00  0.00           H  
ATOM   1889 2HH2 ARG A 175      42.920  46.410  61.480  1.00  0.00           H  
ATOM   1890  N   THR A 176      48.070  42.740  55.530  1.00  0.00           N  
ATOM   1891  CA  THR A 176      49.510  42.390  55.230  1.00  0.00           C  
ATOM   1892  C   THR A 176      49.910  42.020  53.770  1.00  0.00           C  
ATOM   1893  O   THR A 176      49.330  41.200  53.090  1.00  0.00           O  
ATOM   1894  CB  THR A 176      50.010  41.290  56.210  1.00  0.00           C  
ATOM   1895  CG2 THR A 176      49.380  39.960  55.870  1.00  0.00           C  
ATOM   1896  OG1 THR A 176      51.450  41.370  56.190  1.00  0.00           O  
ATOM   1897  H   THR A 176      47.510  41.980  55.180  1.00  0.00           H  
ATOM   1898  HG1 THR A 176      51.720  41.060  57.100  1.00  0.00           H  
ATOM   1899  N   TRP A 177      51.040  42.710  53.390  1.00  0.00           N  
ATOM   1900  CA  TRP A 177      51.760  42.490  52.120  1.00  0.00           C  
ATOM   1901  C   TRP A 177      53.220  42.870  52.150  1.00  0.00           C  
ATOM   1902  O   TRP A 177      53.550  43.900  52.770  1.00  0.00           O  
ATOM   1903  CB  TRP A 177      51.020  43.390  51.100  1.00  0.00           C  
ATOM   1904  CG  TRP A 177      51.050  42.750  49.630  1.00  0.00           C  
ATOM   1905  CD1 TRP A 177      52.070  42.600  48.790  1.00  0.00           C  
ATOM   1906  CD2 TRP A 177      49.940  42.140  49.110  1.00  0.00           C  
ATOM   1907  CE2 TRP A 177      50.340  41.610  47.930  1.00  0.00           C  
ATOM   1908  CE3 TRP A 177      48.690  41.750  49.680  1.00  0.00           C  
ATOM   1909  NE1 TRP A 177      51.620  41.890  47.760  1.00  0.00           N  
ATOM   1910  CZ2 TRP A 177      49.610  40.610  47.300  1.00  0.00           C  
ATOM   1911  CZ3 TRP A 177      47.930  40.800  49.020  1.00  0.00           C  
ATOM   1912  CH2 TRP A 177      48.390  40.160  47.860  1.00  0.00           C  
ATOM   1913  H   TRP A 177      51.290  43.560  53.850  1.00  0.00           H  
ATOM   1914  HD1 TRP A 177      53.120  42.600  49.050  1.00  0.00           H  
ATOM   1915  HE1 TRP A 177      52.040  41.900  46.850  1.00  0.00           H  
ATOM   1916  HE3 TRP A 177      48.370  42.190  50.620  1.00  0.00           H  
ATOM   1917  HZ2 TRP A 177      49.880  40.240  46.310  1.00  0.00           H  
ATOM   1918  HZ3 TRP A 177      47.050  40.340  49.460  1.00  0.00           H  
ATOM   1919  HH2 TRP A 177      47.760  39.430  47.350  1.00  0.00           H  
ATOM   1920  N   PRO A 178      54.150  42.020  51.620  1.00  0.00           N  
ATOM   1921  CA  PRO A 178      55.510  42.480  51.490  1.00  0.00           C  
ATOM   1922  C   PRO A 178      55.530  43.660  50.570  1.00  0.00           C  
ATOM   1923  O   PRO A 178      55.130  43.500  49.420  1.00  0.00           O  
ATOM   1924  CB  PRO A 178      56.360  41.360  50.900  1.00  0.00           C  
ATOM   1925  CG  PRO A 178      55.370  40.160  50.790  1.00  0.00           C  
ATOM   1926  CD  PRO A 178      53.940  40.730  50.950  1.00  0.00           C  
ATOM   1927  N   ASP A 179      56.020  44.820  50.930  1.00  0.00           N  
ATOM   1928  CA  ASP A 179      55.990  46.060  50.090  1.00  0.00           C  
ATOM   1929  C   ASP A 179      56.830  46.160  48.770  1.00  0.00           C  
ATOM   1930  O   ASP A 179      57.290  47.200  48.370  1.00  0.00           O  
ATOM   1931  CB  ASP A 179      56.230  47.340  50.960  1.00  0.00           C  
ATOM   1932  CG  ASP A 179      55.390  47.330  52.290  1.00  0.00           C  
ATOM   1933  OD1 ASP A 179      55.950  46.790  53.300  1.00  0.00           O  
ATOM   1934  OD2 ASP A 179      54.280  47.880  52.200  1.00  0.00           O1-
ATOM   1935  H   ASP A 179      56.070  45.070  51.900  1.00  0.00           H  
ATOM   1936  N   HIS A 180      57.000  44.970  48.140  1.00  0.00           N  
ATOM   1937  CA  HIS A 180      57.710  44.650  46.880  1.00  0.00           C  
ATOM   1938  C   HIS A 180      57.570  43.190  46.550  1.00  0.00           C  
ATOM   1939  O   HIS A 180      57.410  42.370  47.500  1.00  0.00           O  
ATOM   1940  CB  HIS A 180      59.220  45.090  47.190  1.00  0.00           C  
ATOM   1941  CG  HIS A 180      60.400  44.890  46.150  1.00  0.00           C  
ATOM   1942  CD2 HIS A 180      61.560  45.550  46.210  1.00  0.00           C  
ATOM   1943  ND1 HIS A 180      60.330  44.270  45.020  1.00  0.00           N  
ATOM   1944  CE1 HIS A 180      61.390  44.610  44.310  1.00  0.00           C  
ATOM   1945  NE2 HIS A 180      62.140  45.410  45.070  1.00  0.00           N  
ATOM   1946  H   HIS A 180      56.450  44.200  48.460  1.00  0.00           H  
ATOM   1947  HD2 HIS A 180      61.850  46.270  46.980  1.00  0.00           H  
ATOM   1948  HE1 HIS A 180      61.710  44.140  43.370  1.00  0.00           H  
ATOM   1949  HE2 HIS A 180      62.900  45.950  44.690  1.00  0.00           H  
ATOM   1950  N   GLY A 181      57.800  42.840  45.260  1.00  0.00           N  
ATOM   1951  CA  GLY A 181      57.680  41.440  44.780  1.00  0.00           C  
ATOM   1952  C   GLY A 181      56.380  40.690  45.080  1.00  0.00           C  
ATOM   1953  O   GLY A 181      55.350  41.180  44.730  1.00  0.00           O  
ATOM   1954  H   GLY A 181      58.430  43.380  44.700  1.00  0.00           H  
ATOM   1955  N   VAL A 182      56.540  39.340  45.300  1.00  0.00           N  
ATOM   1956  CA  VAL A 182      55.360  38.460  45.420  1.00  0.00           C  
ATOM   1957  C   VAL A 182      55.240  37.960  46.880  1.00  0.00           C  
ATOM   1958  O   VAL A 182      56.220  37.800  47.640  1.00  0.00           O  
ATOM   1959  CB  VAL A 182      55.290  37.420  44.310  1.00  0.00           C  
ATOM   1960  CG1 VAL A 182      54.880  38.140  43.030  1.00  0.00           C  
ATOM   1961  CG2 VAL A 182      56.590  36.670  44.050  1.00  0.00           C  
ATOM   1962  H   VAL A 182      57.410  38.970  45.630  1.00  0.00           H  
ATOM   1963  N   PRO A 183      54.060  37.570  47.270  1.00  0.00           N  
ATOM   1964  CA  PRO A 183      53.880  36.910  48.580  1.00  0.00           C  
ATOM   1965  C   PRO A 183      54.530  35.550  48.720  1.00  0.00           C  
ATOM   1966  O   PRO A 183      54.620  34.810  47.710  1.00  0.00           O  
ATOM   1967  CB  PRO A 183      52.370  36.850  48.840  1.00  0.00           C  
ATOM   1968  CG  PRO A 183      51.890  38.040  48.030  1.00  0.00           C  
ATOM   1969  CD  PRO A 183      52.730  38.070  46.750  1.00  0.00           C  
ATOM   1970  N   SER A 184      54.910  35.170  49.920  1.00  0.00           N  
ATOM   1971  CA  SER A 184      55.520  33.830  50.190  1.00  0.00           C  
ATOM   1972  C   SER A 184      54.720  32.570  49.950  1.00  0.00           C  
ATOM   1973  O   SER A 184      55.350  31.550  49.850  1.00  0.00           O  
ATOM   1974  CB  SER A 184      56.050  33.670  51.640  1.00  0.00           C  
ATOM   1975  OG  SER A 184      57.050  34.670  52.060  1.00  0.00           O  
ATOM   1976  H   SER A 184      54.750  35.820  50.660  1.00  0.00           H  
ATOM   1977  HG  SER A 184      57.860  34.440  51.520  1.00  0.00           H  
ATOM   1978  N   ASP A 185      53.380  32.690  49.940  1.00  0.00           N  
ATOM   1979  CA  ASP A 185      52.320  31.740  49.450  1.00  0.00           C  
ATOM   1980  C   ASP A 185      50.930  32.480  49.250  1.00  0.00           C  
ATOM   1981  O   ASP A 185      50.450  33.230  50.120  1.00  0.00           O  
ATOM   1982  CB  ASP A 185      52.170  30.640  50.600  1.00  0.00           C  
ATOM   1983  CG  ASP A 185      51.070  29.680  50.290  1.00  0.00           C  
ATOM   1984  OD1 ASP A 185      51.340  28.650  49.760  1.00  0.00           O  
ATOM   1985  OD2 ASP A 185      49.920  30.020  50.570  1.00  0.00           O1-
ATOM   1986  H   ASP A 185      52.980  33.560  50.210  1.00  0.00           H  
ATOM   1987  N   PRO A 186      50.280  32.270  48.100  1.00  0.00           N  
ATOM   1988  CA  PRO A 186      48.960  32.720  47.630  1.00  0.00           C  
ATOM   1989  C   PRO A 186      47.750  32.380  48.570  1.00  0.00           C  
ATOM   1990  O   PRO A 186      46.640  33.000  48.480  1.00  0.00           O  
ATOM   1991  CB  PRO A 186      48.780  31.900  46.350  1.00  0.00           C  
ATOM   1992  CG  PRO A 186      50.160  31.730  45.820  1.00  0.00           C  
ATOM   1993  CD  PRO A 186      50.930  31.440  47.060  1.00  0.00           C  
ATOM   1994  N   GLY A 187      47.800  31.330  49.430  1.00  0.00           N  
ATOM   1995  CA  GLY A 187      46.710  30.640  50.180  1.00  0.00           C  
ATOM   1996  C   GLY A 187      45.780  31.600  50.890  1.00  0.00           C  
ATOM   1997  O   GLY A 187      44.580  31.590  50.660  1.00  0.00           O  
ATOM   1998  H   GLY A 187      48.650  30.820  49.540  1.00  0.00           H  
ATOM   1999  N   GLY A 188      46.390  32.610  51.430  1.00  0.00           N  
ATOM   2000  CA  GLY A 188      45.520  33.680  52.100  1.00  0.00           C  
ATOM   2001  C   GLY A 188      44.740  34.620  51.130  1.00  0.00           C  
ATOM   2002  O   GLY A 188      43.570  34.970  51.360  1.00  0.00           O  
ATOM   2003  H   GLY A 188      47.340  32.930  51.350  1.00  0.00           H  
ATOM   2004  N   VAL A 189      45.450  35.090  50.060  1.00  0.00           N  
ATOM   2005  CA  VAL A 189      44.840  35.910  48.960  1.00  0.00           C  
ATOM   2006  C   VAL A 189      43.680  35.120  48.280  1.00  0.00           C  
ATOM   2007  O   VAL A 189      42.700  35.790  47.950  1.00  0.00           O  
ATOM   2008  CB  VAL A 189      45.900  36.350  47.910  1.00  0.00           C  
ATOM   2009  CG1 VAL A 189      45.300  37.320  46.900  1.00  0.00           C  
ATOM   2010  CG2 VAL A 189      47.210  36.790  48.410  1.00  0.00           C  
ATOM   2011  H   VAL A 189      46.440  35.070  50.110  1.00  0.00           H  
ATOM   2012  N   LEU A 190      43.820  33.730  48.150  1.00  0.00           N  
ATOM   2013  CA  LEU A 190      42.670  32.910  47.580  1.00  0.00           C  
ATOM   2014  C   LEU A 190      41.600  32.810  48.650  1.00  0.00           C  
ATOM   2015  O   LEU A 190      40.460  33.000  48.380  1.00  0.00           O  
ATOM   2016  CB  LEU A 190      43.270  31.520  47.290  1.00  0.00           C  
ATOM   2017  CG  LEU A 190      44.150  31.490  46.000  1.00  0.00           C  
ATOM   2018  CD1 LEU A 190      44.560  30.060  45.870  1.00  0.00           C  
ATOM   2019  CD2 LEU A 190      43.200  31.630  44.820  1.00  0.00           C  
ATOM   2020  H   LEU A 190      44.750  33.360  48.080  1.00  0.00           H  
ATOM   2021  N   ASP A 191      41.920  32.640  49.920  1.00  0.00           N  
ATOM   2022  CA  ASP A 191      40.950  32.590  51.020  1.00  0.00           C  
ATOM   2023  C   ASP A 191      40.150  33.920  51.050  1.00  0.00           C  
ATOM   2024  O   ASP A 191      38.940  33.930  51.220  1.00  0.00           O  
ATOM   2025  CB  ASP A 191      41.730  32.200  52.300  1.00  0.00           C  
ATOM   2026  CG  ASP A 191      40.850  32.280  53.510  1.00  0.00           C  
ATOM   2027  OD1 ASP A 191      40.340  31.160  53.840  1.00  0.00           O  
ATOM   2028  OD2 ASP A 191      40.840  33.290  54.150  1.00  0.00           O1-
ATOM   2029  H   ASP A 191      42.830  32.270  50.120  1.00  0.00           H  
ATOM   2030  N   PHE A 192      40.820  35.030  50.820  1.00  0.00           N  
ATOM   2031  CA  PHE A 192      40.270  36.390  50.680  1.00  0.00           C  
ATOM   2032  C   PHE A 192      39.280  36.480  49.470  1.00  0.00           C  
ATOM   2033  O   PHE A 192      38.160  37.030  49.660  1.00  0.00           O  
ATOM   2034  CB  PHE A 192      41.380  37.380  50.440  1.00  0.00           C  
ATOM   2035  CG  PHE A 192      40.990  38.840  50.080  1.00  0.00           C  
ATOM   2036  CD1 PHE A 192      40.790  39.790  51.100  1.00  0.00           C  
ATOM   2037  CD2 PHE A 192      40.710  39.190  48.740  1.00  0.00           C  
ATOM   2038  CE1 PHE A 192      40.240  40.980  50.720  1.00  0.00           C  
ATOM   2039  CE2 PHE A 192      40.130  40.400  48.360  1.00  0.00           C  
ATOM   2040  CZ  PHE A 192      39.840  41.300  49.410  1.00  0.00           C  
ATOM   2041  H   PHE A 192      41.800  35.010  51.020  1.00  0.00           H  
ATOM   2042  HD1 PHE A 192      40.900  39.530  52.150  1.00  0.00           H  
ATOM   2043  HD2 PHE A 192      40.870  38.470  47.930  1.00  0.00           H  
ATOM   2044  HE1 PHE A 192      40.130  41.690  51.540  1.00  0.00           H  
ATOM   2045  HE2 PHE A 192      40.260  40.660  47.310  1.00  0.00           H  
ATOM   2046  HZ  PHE A 192      39.290  42.210  49.150  1.00  0.00           H  
ATOM   2047  N   LEU A 193      39.620  35.890  48.330  1.00  0.00           N  
ATOM   2048  CA  LEU A 193      38.710  35.980  47.110  1.00  0.00           C  
ATOM   2049  C   LEU A 193      37.430  35.150  47.260  1.00  0.00           C  
ATOM   2050  O   LEU A 193      36.350  35.400  46.690  1.00  0.00           O  
ATOM   2051  CB  LEU A 193      39.510  35.660  45.830  1.00  0.00           C  
ATOM   2052  CG  LEU A 193      40.520  36.680  45.290  1.00  0.00           C  
ATOM   2053  CD1 LEU A 193      41.580  35.880  44.490  1.00  0.00           C  
ATOM   2054  CD2 LEU A 193      39.790  37.800  44.530  1.00  0.00           C  
ATOM   2055  H   LEU A 193      40.190  35.080  48.230  1.00  0.00           H  
ATOM   2056  N   GLU A 194      37.670  34.070  47.990  1.00  0.00           N  
ATOM   2057  CA  GLU A 194      36.660  33.080  48.320  1.00  0.00           C  
ATOM   2058  C   GLU A 194      35.660  33.660  49.340  1.00  0.00           C  
ATOM   2059  O   GLU A 194      34.480  33.530  49.110  1.00  0.00           O  
ATOM   2060  CB  GLU A 194      37.310  31.820  48.850  1.00  0.00           C  
ATOM   2061  CG  GLU A 194      36.360  30.650  48.980  1.00  0.00           C  
ATOM   2062  CD  GLU A 194      35.790  29.990  47.730  1.00  0.00           C  
ATOM   2063  OE1 GLU A 194      36.300  30.080  46.590  1.00  0.00           O  
ATOM   2064  OE2 GLU A 194      34.750  29.290  47.870  1.00  0.00           O1-
ATOM   2065  H   GLU A 194      38.620  33.920  48.270  1.00  0.00           H  
ATOM   2066  N   GLU A 195      36.170  34.340  50.360  1.00  0.00           N  
ATOM   2067  CA  GLU A 195      35.230  35.220  51.060  1.00  0.00           C  
ATOM   2068  C   GLU A 195      34.540  36.350  50.260  1.00  0.00           C  
ATOM   2069  O   GLU A 195      33.420  36.630  50.580  1.00  0.00           O  
ATOM   2070  CB  GLU A 195      35.810  35.820  52.370  1.00  0.00           C  
ATOM   2071  CG  GLU A 195      34.810  35.540  53.460  1.00  0.00           C  
ATOM   2072  CD  GLU A 195      35.080  36.300  54.790  1.00  0.00           C  
ATOM   2073  OE1 GLU A 195      34.550  35.790  55.810  1.00  0.00           O  
ATOM   2074  OE2 GLU A 195      35.730  37.340  54.740  1.00  0.00           O1-
ATOM   2075  H   GLU A 195      36.950  34.060  50.920  1.00  0.00           H  
ATOM   2076  N   VAL A 196      35.260  37.040  49.300  1.00  0.00           N  
ATOM   2077  CA  VAL A 196      34.570  38.100  48.550  1.00  0.00           C  
ATOM   2078  C   VAL A 196      33.460  37.540  47.650  1.00  0.00           C  
ATOM   2079  O   VAL A 196      32.440  38.140  47.480  1.00  0.00           O  
ATOM   2080  CB  VAL A 196      35.530  39.040  47.850  1.00  0.00           C  
ATOM   2081  CG1 VAL A 196      34.980  40.100  46.900  1.00  0.00           C  
ATOM   2082  CG2 VAL A 196      36.620  39.580  48.800  1.00  0.00           C  
ATOM   2083  H   VAL A 196      36.230  36.890  49.110  1.00  0.00           H  
ATOM   2084  N   HIS A 197      33.690  36.470  46.940  1.00  0.00           N  
ATOM   2085  CA  HIS A 197      32.690  35.910  45.950  1.00  0.00           C  
ATOM   2086  C   HIS A 197      31.460  35.380  46.660  1.00  0.00           C  
ATOM   2087  O   HIS A 197      30.330  35.730  46.320  1.00  0.00           O  
ATOM   2088  CB  HIS A 197      33.070  34.780  44.920  1.00  0.00           C  
ATOM   2089  CG  HIS A 197      33.070  33.320  45.460  1.00  0.00           C  
ATOM   2090  CD2 HIS A 197      34.110  32.660  45.890  1.00  0.00           C  
ATOM   2091  ND1 HIS A 197      32.000  32.510  45.600  1.00  0.00           N  
ATOM   2092  CE1 HIS A 197      32.420  31.270  45.970  1.00  0.00           C  
ATOM   2093  NE2 HIS A 197      33.740  31.440  46.100  1.00  0.00           N  
ATOM   2094  H   HIS A 197      34.600  36.040  46.970  1.00  0.00           H  
ATOM   2095  HD2 HIS A 197      35.130  33.040  45.850  1.00  0.00           H  
ATOM   2096  HE1 HIS A 197      31.780  30.460  46.310  1.00  0.00           H  
ATOM   2097  HE2 HIS A 197      34.440  30.760  46.330  1.00  0.00           H  
ATOM   2098  N   HIS A 198      31.680  34.990  47.930  1.00  0.00           N  
ATOM   2099  CA  HIS A 198      30.620  34.610  48.980  1.00  0.00           C  
ATOM   2100  C   HIS A 198      29.790  35.760  49.560  1.00  0.00           C  
ATOM   2101  O   HIS A 198      28.610  35.730  49.870  1.00  0.00           O  
ATOM   2102  CB  HIS A 198      31.470  33.840  50.010  1.00  0.00           C  
ATOM   2103  CG  HIS A 198      30.600  33.220  51.120  1.00  0.00           C  
ATOM   2104  CD2 HIS A 198      31.000  33.050  52.410  1.00  0.00           C  
ATOM   2105  ND1 HIS A 198      29.400  32.610  51.030  1.00  0.00           N  
ATOM   2106  CE1 HIS A 198      29.080  32.090  52.230  1.00  0.00           C  
ATOM   2107  NE2 HIS A 198      30.080  32.370  53.060  1.00  0.00           N  
ATOM   2108  H   HIS A 198      32.600  34.910  48.320  1.00  0.00           H  
ATOM   2109  HD2 HIS A 198      32.010  33.220  52.760  1.00  0.00           H  
ATOM   2110  HE1 HIS A 198      28.110  31.650  52.470  1.00  0.00           H  
ATOM   2111  HE2 HIS A 198      30.140  32.040  54.000  1.00  0.00           H  
ATOM   2112  N   LYS A 199      30.560  36.850  49.750  1.00  0.00           N  
ATOM   2113  CA  LYS A 199      29.840  38.090  50.180  1.00  0.00           C  
ATOM   2114  C   LYS A 199      29.020  38.670  48.970  1.00  0.00           C  
ATOM   2115  O   LYS A 199      27.790  38.870  49.080  1.00  0.00           O  
ATOM   2116  CB  LYS A 199      30.870  39.140  50.580  1.00  0.00           C  
ATOM   2117  CG  LYS A 199      30.280  40.070  51.610  1.00  0.00           C  
ATOM   2118  CD  LYS A 199      29.980  39.560  53.010  1.00  0.00           C  
ATOM   2119  CE  LYS A 199      30.090  40.770  53.960  1.00  0.00           C  
ATOM   2120  NZ  LYS A 199      29.960  40.310  55.360  1.00  0.00           N1+
ATOM   2121  H   LYS A 199      31.510  36.820  50.080  1.00  0.00           H  
ATOM   2122  HZ1 LYS A 199      30.730  39.690  55.490  1.00  0.00           H  
ATOM   2123  HZ2 LYS A 199      30.140  41.070  55.980  1.00  0.00           H  
ATOM   2124  HZ3 LYS A 199      29.120  39.830  55.620  1.00  0.00           H  
ATOM   2125  N   GLN A 200      29.610  38.790  47.790  1.00  0.00           N  
ATOM   2126  CA  GLN A 200      28.850  39.240  46.570  1.00  0.00           C  
ATOM   2127  C   GLN A 200      27.680  38.320  46.140  1.00  0.00           C  
ATOM   2128  O   GLN A 200      26.620  38.800  45.660  1.00  0.00           O  
ATOM   2129  CB  GLN A 200      29.770  39.550  45.400  1.00  0.00           C  
ATOM   2130  CG  GLN A 200      29.250  39.990  44.070  1.00  0.00           C  
ATOM   2131  CD  GLN A 200      28.780  41.470  44.070  1.00  0.00           C  
ATOM   2132  NE2 GLN A 200      28.850  42.090  42.930  1.00  0.00           N  
ATOM   2133  OE1 GLN A 200      28.180  42.080  44.900  1.00  0.00           O  
ATOM   2134  H   GLN A 200      30.440  38.280  47.580  1.00  0.00           H  
ATOM   2135 1HE2 GLN A 200      29.360  41.730  42.150  1.00  0.00           H  
ATOM   2136 2HE2 GLN A 200      28.100  42.740  42.780  1.00  0.00           H  
ATOM   2137  N   GLU A 201      27.880  36.970  46.230  1.00  0.00           N  
ATOM   2138  CA  GLU A 201      26.690  36.180  45.870  1.00  0.00           C  
ATOM   2139  C   GLU A 201      25.510  36.150  46.820  1.00  0.00           C  
ATOM   2140  O   GLU A 201      24.380  36.110  46.390  1.00  0.00           O  
ATOM   2141  CB  GLU A 201      27.130  34.860  45.300  1.00  0.00           C  
ATOM   2142  CG  GLU A 201      26.140  34.340  44.240  1.00  0.00           C  
ATOM   2143  CD  GLU A 201      26.320  32.830  43.950  1.00  0.00           C  
ATOM   2144  OE1 GLU A 201      25.880  32.400  42.900  1.00  0.00           O  
ATOM   2145  OE2 GLU A 201      26.690  32.010  44.870  1.00  0.00           O1-
ATOM   2146  H   GLU A 201      28.770  36.510  46.250  1.00  0.00           H  
ATOM   2147  N   SER A 202      25.780  36.150  48.110  1.00  0.00           N  
ATOM   2148  CA  SER A 202      24.750  36.150  49.170  1.00  0.00           C  
ATOM   2149  C   SER A 202      23.960  37.460  49.330  1.00  0.00           C  
ATOM   2150  O   SER A 202      22.930  37.510  49.990  1.00  0.00           O  
ATOM   2151  CB  SER A 202      25.100  35.740  50.550  1.00  0.00           C  
ATOM   2152  OG  SER A 202      26.180  36.470  51.150  1.00  0.00           O  
ATOM   2153  H   SER A 202      26.730  36.240  48.380  1.00  0.00           H  
ATOM   2154  HG  SER A 202      26.980  36.140  50.650  1.00  0.00           H  
ATOM   2155  N   ILE A 203      24.530  38.540  48.950  1.00  0.00           N  
ATOM   2156  CA  ILE A 203      23.870  39.860  48.810  1.00  0.00           C  
ATOM   2157  C   ILE A 203      23.040  39.940  47.490  1.00  0.00           C  
ATOM   2158  O   ILE A 203      23.600  39.780  46.410  1.00  0.00           O  
ATOM   2159  CB  ILE A 203      24.900  41.010  48.930  1.00  0.00           C  
ATOM   2160  CG1 ILE A 203      25.470  41.070  50.350  1.00  0.00           C  
ATOM   2161  CG2 ILE A 203      24.100  42.300  48.690  1.00  0.00           C  
ATOM   2162  CD  ILE A 203      26.430  42.250  50.500  1.00  0.00           C  
ATOM   2163  H   ILE A 203      25.510  38.510  48.730  1.00  0.00           H  
ATOM   2164  N   MET A 204      21.730  39.790  47.630  1.00  0.00           N  
ATOM   2165  CA  MET A 204      20.730  40.110  46.550  1.00  0.00           C  
ATOM   2166  C   MET A 204      20.550  41.530  46.260  1.00  0.00           C  
ATOM   2167  O   MET A 204      20.790  42.350  47.190  1.00  0.00           O  
ATOM   2168  CB  MET A 204      19.520  39.270  46.760  1.00  0.00           C  
ATOM   2169  CG  MET A 204      19.820  37.800  46.330  1.00  0.00           C  
ATOM   2170  SD  MET A 204      20.370  37.670  44.610  1.00  0.00           S  
ATOM   2171  CE  MET A 204      20.730  35.940  44.540  1.00  0.00           C  
ATOM   2172  H   MET A 204      21.250  39.790  48.510  1.00  0.00           H  
ATOM   2173  N   ASP A 205      20.150  41.910  45.060  1.00  0.00           N  
ATOM   2174  CA  ASP A 205      19.820  43.260  44.760  1.00  0.00           C  
ATOM   2175  C   ASP A 205      20.880  44.300  44.830  1.00  0.00           C  
ATOM   2176  O   ASP A 205      20.570  45.450  45.010  1.00  0.00           O  
ATOM   2177  CB  ASP A 205      18.520  43.590  45.540  1.00  0.00           C  
ATOM   2178  CG  ASP A 205      17.170  42.890  45.070  1.00  0.00           C  
ATOM   2179  OD1 ASP A 205      16.960  42.820  43.850  1.00  0.00           O  
ATOM   2180  OD2 ASP A 205      16.500  42.390  45.970  1.00  0.00           O1-
ATOM   2181  H   ASP A 205      19.930  41.270  44.330  1.00  0.00           H  
ATOM   2182  N   ALA A 206      22.150  43.910  44.660  1.00  0.00           N  
ATOM   2183  CA  ALA A 206      23.310  44.890  44.590  1.00  0.00           C  
ATOM   2184  C   ALA A 206      24.030  44.880  43.250  1.00  0.00           C  
ATOM   2185  O   ALA A 206      23.590  44.130  42.370  1.00  0.00           O  
ATOM   2186  CB  ALA A 206      24.380  44.620  45.700  1.00  0.00           C  
ATOM   2187  H   ALA A 206      22.330  43.010  44.280  1.00  0.00           H  
ATOM   2188  N   GLY A 207      25.040  45.790  43.050  1.00  0.00           N  
ATOM   2189  CA  GLY A 207      25.850  45.760  41.720  1.00  0.00           C  
ATOM   2190  C   GLY A 207      27.270  45.230  41.910  1.00  0.00           C  
ATOM   2191  O   GLY A 207      27.520  44.450  42.830  1.00  0.00           O  
ATOM   2192  H   GLY A 207      25.250  46.520  43.700  1.00  0.00           H  
ATOM   2193  N   PRO A 208      28.190  45.700  41.070  1.00  0.00           N  
ATOM   2194  CA  PRO A 208      29.560  45.130  40.930  1.00  0.00           C  
ATOM   2195  C   PRO A 208      30.450  45.400  42.200  1.00  0.00           C  
ATOM   2196  O   PRO A 208      30.170  46.320  42.930  1.00  0.00           O  
ATOM   2197  CB  PRO A 208      30.260  45.910  39.850  1.00  0.00           C  
ATOM   2198  CG  PRO A 208      29.070  46.460  39.000  1.00  0.00           C  
ATOM   2199  CD  PRO A 208      27.980  46.670  40.030  1.00  0.00           C  
ATOM   2200  N   VAL A 209      31.290  44.420  42.530  1.00  0.00           N  
ATOM   2201  CA  VAL A 209      32.370  44.720  43.460  1.00  0.00           C  
ATOM   2202  C   VAL A 209      33.350  45.810  43.030  1.00  0.00           C  
ATOM   2203  O   VAL A 209      33.530  45.940  41.800  1.00  0.00           O  
ATOM   2204  CB  VAL A 209      33.120  43.450  43.860  1.00  0.00           C  
ATOM   2205  CG1 VAL A 209      32.130  42.470  44.450  1.00  0.00           C  
ATOM   2206  CG2 VAL A 209      34.000  42.850  42.750  1.00  0.00           C  
ATOM   2207  H   VAL A 209      31.140  43.440  42.380  1.00  0.00           H  
ATOM   2208  N   VAL A 210      33.680  46.720  43.950  1.00  0.00           N  
ATOM   2209  CA  VAL A 210      34.640  47.790  43.520  1.00  0.00           C  
ATOM   2210  C   VAL A 210      36.050  47.640  44.040  1.00  0.00           C  
ATOM   2211  O   VAL A 210      36.270  47.390  45.240  1.00  0.00           O  
ATOM   2212  CB  VAL A 210      34.240  49.310  43.790  1.00  0.00           C  
ATOM   2213  CG1 VAL A 210      35.200  50.360  43.250  1.00  0.00           C  
ATOM   2214  CG2 VAL A 210      32.810  49.490  43.190  1.00  0.00           C  
ATOM   2215  H   VAL A 210      33.180  46.800  44.810  1.00  0.00           H  
ATOM   2216  N   VAL A 211      36.900  47.340  43.060  1.00  0.00           N  
ATOM   2217  CA  VAL A 211      38.240  46.880  43.350  1.00  0.00           C  
ATOM   2218  C   VAL A 211      39.220  48.090  43.160  1.00  0.00           C  
ATOM   2219  O   VAL A 211      39.290  48.630  42.090  1.00  0.00           O  
ATOM   2220  CB  VAL A 211      38.760  45.650  42.590  1.00  0.00           C  
ATOM   2221  CG1 VAL A 211      39.630  44.730  43.540  1.00  0.00           C  
ATOM   2222  CG2 VAL A 211      37.580  44.750  42.150  1.00  0.00           C  
ATOM   2223  H   VAL A 211      36.670  47.390  42.090  1.00  0.00           H  
ATOM   2224  N   HIS A 212      39.750  48.510  44.300  1.00  0.00           N  
ATOM   2225  CA  HIS A 212      40.710  49.640  44.300  1.00  0.00           C  
ATOM   2226  C   HIS A 212      42.060  49.410  44.980  1.00  0.00           C  
ATOM   2227  O   HIS A 212      42.320  48.480  45.720  1.00  0.00           O  
ATOM   2228  CB  HIS A 212      40.130  51.020  44.830  1.00  0.00           C  
ATOM   2229  CG  HIS A 212      39.370  50.940  46.160  1.00  0.00           C  
ATOM   2230  CD2 HIS A 212      37.990  50.950  46.340  1.00  0.00           C  
ATOM   2231  ND1 HIS A 212      39.860  51.130  47.380  1.00  0.00           N  
ATOM   2232  CE1 HIS A 212      38.950  51.290  48.290  1.00  0.00           C  
ATOM   2233  NE2 HIS A 212      37.800  51.210  47.580  1.00  0.00           N  
ATOM   2234  H   HIS A 212      39.500  48.190  45.210  1.00  0.00           H  
ATOM   2235  HD2 HIS A 212      37.260  51.240  45.580  1.00  0.00           H  
ATOM   2236  HE1 HIS A 212      38.960  51.100  49.360  1.00  0.00           H  
ATOM   2237  HE2 HIS A 212      37.060  51.780  47.950  1.00  0.00           H  
ATOM   2238  N   SER A 213      43.040  49.910  44.170  1.00  0.00           N  
ATOM   2239  CA  SER A 213      44.500  50.110  44.400  1.00  0.00           C  
ATOM   2240  C   SER A 213      45.000  51.430  43.890  1.00  0.00           C  
ATOM   2241  O   SER A 213      44.230  52.130  43.270  1.00  0.00           O  
ATOM   2242  CB  SER A 213      45.410  49.040  43.780  1.00  0.00           C  
ATOM   2243  OG  SER A 213      45.260  48.960  42.340  1.00  0.00           O  
ATOM   2244  H   SER A 213      42.750  50.320  43.310  1.00  0.00           H  
ATOM   2245  HG  SER A 213      46.190  49.000  41.970  1.00  0.00           H  
ATOM   2246  N   SER A 214      46.290  51.750  43.820  1.00  0.00           N  
ATOM   2247  CA  SER A 214      46.890  53.070  43.640  1.00  0.00           C  
ATOM   2248  C   SER A 214      47.010  53.570  42.190  1.00  0.00           C  
ATOM   2249  O   SER A 214      47.080  54.790  42.010  1.00  0.00           O  
ATOM   2250  CB  SER A 214      48.250  53.150  44.380  1.00  0.00           C  
ATOM   2251  OG  SER A 214      49.130  52.050  44.370  1.00  0.00           O  
ATOM   2252  H   SER A 214      46.890  51.020  43.500  1.00  0.00           H  
ATOM   2253  HG  SER A 214      48.960  51.430  43.600  1.00  0.00           H  
ATOM   2254  N   ALA A 215      47.030  52.640  41.210  1.00  0.00           N  
ATOM   2255  CA  ALA A 215      46.690  53.040  39.830  1.00  0.00           C  
ATOM   2256  C   ALA A 215      45.480  52.270  39.290  1.00  0.00           C  
ATOM   2257  O   ALA A 215      45.120  52.270  38.140  1.00  0.00           O  
ATOM   2258  CB  ALA A 215      47.940  52.950  38.920  1.00  0.00           C  
ATOM   2259  H   ALA A 215      47.490  51.760  41.360  1.00  0.00           H  
ATOM   2260  N   GLY A 216      44.960  51.520  40.150  1.00  0.00           N  
ATOM   2261  CA  GLY A 216      43.810  50.600  39.910  1.00  0.00           C  
ATOM   2262  C   GLY A 216      44.020  49.480  38.850  1.00  0.00           C  
ATOM   2263  O   GLY A 216      43.110  49.220  38.060  1.00  0.00           O  
ATOM   2264  H   GLY A 216      45.410  51.280  41.010  1.00  0.00           H  
ATOM   2265  N   ILE A 217      45.240  49.020  38.740  1.00  0.00           N  
ATOM   2266  CA  ILE A 217      45.720  48.030  37.730  1.00  0.00           C  
ATOM   2267  C   ILE A 217      46.710  46.910  38.140  1.00  0.00           C  
ATOM   2268  O   ILE A 217      46.610  45.780  37.690  1.00  0.00           O  
ATOM   2269  CB  ILE A 217      46.310  48.700  36.480  1.00  0.00           C  
ATOM   2270  CG1 ILE A 217      47.400  49.660  36.940  1.00  0.00           C  
ATOM   2271  CG2 ILE A 217      45.250  49.230  35.560  1.00  0.00           C  
ATOM   2272  CD  ILE A 217      48.370  50.160  35.760  1.00  0.00           C  
ATOM   2273  H   ILE A 217      45.890  49.380  39.410  1.00  0.00           H  
ATOM   2274  N   GLY A 218      47.700  47.270  38.960  1.00  0.00           N  
ATOM   2275  CA  GLY A 218      48.800  46.280  39.240  1.00  0.00           C  
ATOM   2276  C   GLY A 218      48.210  45.040  39.930  1.00  0.00           C  
ATOM   2277  O   GLY A 218      47.950  43.990  39.350  1.00  0.00           O  
ATOM   2278  H   GLY A 218      47.770  48.140  39.430  1.00  0.00           H  
ATOM   2279  N   ARG A 219      48.100  45.300  41.290  1.00  0.00           N  
ATOM   2280  CA  ARG A 219      47.370  44.450  42.260  1.00  0.00           C  
ATOM   2281  C   ARG A 219      45.840  44.220  41.920  1.00  0.00           C  
ATOM   2282  O   ARG A 219      45.290  43.120  42.060  1.00  0.00           O  
ATOM   2283  CB  ARG A 219      47.530  44.980  43.700  1.00  0.00           C  
ATOM   2284  CG  ARG A 219      48.890  44.560  44.260  1.00  0.00           C  
ATOM   2285  CD  ARG A 219      48.820  44.820  45.710  1.00  0.00           C  
ATOM   2286  NE  ARG A 219      49.010  46.250  46.070  1.00  0.00           N  
ATOM   2287  CZ  ARG A 219      49.590  46.610  47.210  1.00  0.00           C  
ATOM   2288  NH1 ARG A 219      50.030  45.800  48.190  1.00  0.00           N1+
ATOM   2289  NH2 ARG A 219      50.310  47.720  47.080  1.00  0.00           N  
ATOM   2290  H   ARG A 219      48.340  46.220  41.600  1.00  0.00           H  
ATOM   2291  HE  ARG A 219      48.860  46.800  45.250  1.00  0.00           H  
ATOM   2292 1HH1 ARG A 219      49.920  44.820  48.050  1.00  0.00           H  
ATOM   2293 2HH1 ARG A 219      50.410  46.120  49.060  1.00  0.00           H  
ATOM   2294 1HH2 ARG A 219      50.390  48.080  46.150  1.00  0.00           H  
ATOM   2295 2HH2 ARG A 219      50.350  48.370  47.840  1.00  0.00           H  
ATOM   2296  N   THR A 220      45.100  45.260  41.670  1.00  0.00           N  
ATOM   2297  CA  THR A 220      43.620  45.200  41.290  1.00  0.00           C  
ATOM   2298  C   THR A 220      43.370  44.270  40.120  1.00  0.00           C  
ATOM   2299  O   THR A 220      42.700  43.210  40.180  1.00  0.00           O  
ATOM   2300  CB  THR A 220      43.160  46.610  40.930  1.00  0.00           C  
ATOM   2301  CG2 THR A 220      41.770  46.670  40.350  1.00  0.00           C  
ATOM   2302  OG1 THR A 220      43.270  47.400  42.110  1.00  0.00           O  
ATOM   2303  H   THR A 220      45.430  46.130  42.030  1.00  0.00           H  
ATOM   2304  HG1 THR A 220      44.080  47.990  42.120  1.00  0.00           H  
ATOM   2305  N   GLY A 221      44.270  44.450  39.140  1.00  0.00           N  
ATOM   2306  CA  GLY A 221      44.350  43.520  37.960  1.00  0.00           C  
ATOM   2307  C   GLY A 221      44.580  42.050  38.270  1.00  0.00           C  
ATOM   2308  O   GLY A 221      43.720  41.190  38.050  1.00  0.00           O  
ATOM   2309  H   GLY A 221      45.010  45.120  39.160  1.00  0.00           H  
ATOM   2310  N   THR A 222      45.700  41.710  38.930  1.00  0.00           N  
ATOM   2311  CA  THR A 222      46.070  40.380  39.330  1.00  0.00           C  
ATOM   2312  C   THR A 222      44.990  39.510  40.100  1.00  0.00           C  
ATOM   2313  O   THR A 222      44.530  38.510  39.570  1.00  0.00           O  
ATOM   2314  CB  THR A 222      47.390  40.240  40.070  1.00  0.00           C  
ATOM   2315  CG2 THR A 222      48.500  40.460  39.060  1.00  0.00           C  
ATOM   2316  OG1 THR A 222      47.530  41.030  41.220  1.00  0.00           O  
ATOM   2317  H   THR A 222      46.300  42.440  39.270  1.00  0.00           H  
ATOM   2318  HG1 THR A 222      48.330  41.620  41.090  1.00  0.00           H  
ATOM   2319  N   PHE A 223      44.400  40.270  41.000  1.00  0.00           N  
ATOM   2320  CA  PHE A 223      43.180  39.840  41.780  1.00  0.00           C  
ATOM   2321  C   PHE A 223      41.900  39.520  40.940  1.00  0.00           C  
ATOM   2322  O   PHE A 223      41.470  38.430  40.900  1.00  0.00           O  
ATOM   2323  CB  PHE A 223      42.830  40.700  42.980  1.00  0.00           C  
ATOM   2324  CG  PHE A 223      43.720  40.560  44.220  1.00  0.00           C  
ATOM   2325  CD1 PHE A 223      45.020  41.100  44.270  1.00  0.00           C  
ATOM   2326  CD2 PHE A 223      43.140  40.130  45.380  1.00  0.00           C  
ATOM   2327  CE1 PHE A 223      45.570  41.320  45.560  1.00  0.00           C  
ATOM   2328  CE2 PHE A 223      43.730  40.330  46.630  1.00  0.00           C  
ATOM   2329  CZ  PHE A 223      45.020  40.940  46.770  1.00  0.00           C  
ATOM   2330  H   PHE A 223      44.770  41.060  41.480  1.00  0.00           H  
ATOM   2331  HD1 PHE A 223      45.620  41.180  43.370  1.00  0.00           H  
ATOM   2332  HD2 PHE A 223      42.130  39.720  45.360  1.00  0.00           H  
ATOM   2333  HE1 PHE A 223      46.410  42.020  45.650  1.00  0.00           H  
ATOM   2334  HE2 PHE A 223      43.280  39.840  47.490  1.00  0.00           H  
ATOM   2335  HZ  PHE A 223      45.430  41.200  47.750  1.00  0.00           H  
ATOM   2336  N   ILE A 224      41.560  40.390  39.960  1.00  0.00           N  
ATOM   2337  CA  ILE A 224      40.440  40.120  39.030  1.00  0.00           C  
ATOM   2338  C   ILE A 224      40.620  38.870  38.170  1.00  0.00           C  
ATOM   2339  O   ILE A 224      39.720  38.060  38.070  1.00  0.00           O  
ATOM   2340  CB  ILE A 224      40.000  41.460  38.380  1.00  0.00           C  
ATOM   2341  CG1 ILE A 224      39.790  42.490  39.460  1.00  0.00           C  
ATOM   2342  CG2 ILE A 224      38.740  41.350  37.570  1.00  0.00           C  
ATOM   2343  CD  ILE A 224      39.530  43.870  39.020  1.00  0.00           C  
ATOM   2344  H   ILE A 224      41.910  41.320  39.840  1.00  0.00           H  
ATOM   2345  N   VAL A 225      41.820  38.720  37.590  1.00  0.00           N  
ATOM   2346  CA  VAL A 225      42.220  37.600  36.740  1.00  0.00           C  
ATOM   2347  C   VAL A 225      42.030  36.260  37.570  1.00  0.00           C  
ATOM   2348  O   VAL A 225      41.470  35.330  37.000  1.00  0.00           O  
ATOM   2349  CB  VAL A 225      43.680  37.670  36.250  1.00  0.00           C  
ATOM   2350  CG1 VAL A 225      44.000  36.460  35.320  1.00  0.00           C  
ATOM   2351  CG2 VAL A 225      43.900  38.880  35.310  1.00  0.00           C  
ATOM   2352  H   VAL A 225      42.590  39.370  37.580  1.00  0.00           H  
ATOM   2353  N   ILE A 226      42.550  36.240  38.730  1.00  0.00           N  
ATOM   2354  CA  ILE A 226      42.440  35.000  39.570  1.00  0.00           C  
ATOM   2355  C   ILE A 226      41.030  34.660  40.080  1.00  0.00           C  
ATOM   2356  O   ILE A 226      40.680  33.460  40.120  1.00  0.00           O  
ATOM   2357  CB  ILE A 226      43.520  35.110  40.730  1.00  0.00           C  
ATOM   2358  CG1 ILE A 226      44.960  34.900  40.180  1.00  0.00           C  
ATOM   2359  CG2 ILE A 226      43.280  33.990  41.770  1.00  0.00           C  
ATOM   2360  CD  ILE A 226      46.010  35.700  41.050  1.00  0.00           C  
ATOM   2361  H   ILE A 226      43.040  37.040  39.080  1.00  0.00           H  
ATOM   2362  N   ASP A 227      40.180  35.700  40.140  1.00  0.00           N  
ATOM   2363  CA  ASP A 227      38.750  35.470  40.370  1.00  0.00           C  
ATOM   2364  C   ASP A 227      38.090  34.800  39.180  1.00  0.00           C  
ATOM   2365  O   ASP A 227      37.480  33.750  39.310  1.00  0.00           O  
ATOM   2366  CB  ASP A 227      38.220  36.850  40.810  1.00  0.00           C  
ATOM   2367  CG  ASP A 227      36.840  36.770  41.310  1.00  0.00           C  
ATOM   2368  OD1 ASP A 227      36.670  36.470  42.520  1.00  0.00           O  
ATOM   2369  OD2 ASP A 227      35.830  37.030  40.620  1.00  0.00           O1-
ATOM   2370  H   ASP A 227      40.500  36.650  40.240  1.00  0.00           H  
ATOM   2371  N   ILE A 228      38.350  35.300  38.000  1.00  0.00           N  
ATOM   2372  CA  ILE A 228      37.770  34.650  36.830  1.00  0.00           C  
ATOM   2373  C   ILE A 228      38.280  33.180  36.630  1.00  0.00           C  
ATOM   2374  O   ILE A 228      37.520  32.220  36.600  1.00  0.00           O  
ATOM   2375  CB  ILE A 228      38.060  35.460  35.560  1.00  0.00           C  
ATOM   2376  CG1 ILE A 228      37.910  37.010  35.720  1.00  0.00           C  
ATOM   2377  CG2 ILE A 228      37.230  35.060  34.390  1.00  0.00           C  
ATOM   2378  CD  ILE A 228      38.550  37.660  34.470  1.00  0.00           C  
ATOM   2379  H   ILE A 228      38.720  36.220  38.000  1.00  0.00           H  
ATOM   2380  N   LEU A 229      39.570  33.020  36.730  1.00  0.00           N  
ATOM   2381  CA  LEU A 229      40.220  31.700  36.690  1.00  0.00           C  
ATOM   2382  C   LEU A 229      39.710  30.710  37.700  1.00  0.00           C  
ATOM   2383  O   LEU A 229      39.290  29.610  37.330  1.00  0.00           O  
ATOM   2384  CB  LEU A 229      41.780  31.860  36.850  1.00  0.00           C  
ATOM   2385  CG  LEU A 229      42.440  32.200  35.510  1.00  0.00           C  
ATOM   2386  CD1 LEU A 229      43.810  32.830  35.800  1.00  0.00           C  
ATOM   2387  CD2 LEU A 229      42.650  30.900  34.770  1.00  0.00           C  
ATOM   2388  H   LEU A 229      40.090  33.870  36.840  1.00  0.00           H  
ATOM   2389  N   ILE A 230      39.610  31.080  38.980  1.00  0.00           N  
ATOM   2390  CA  ILE A 230      38.970  30.240  40.030  1.00  0.00           C  
ATOM   2391  C   ILE A 230      37.470  29.950  39.810  1.00  0.00           C  
ATOM   2392  O   ILE A 230      37.020  28.780  40.030  1.00  0.00           O  
ATOM   2393  CB  ILE A 230      39.370  30.490  41.480  1.00  0.00           C  
ATOM   2394  CG1 ILE A 230      38.780  31.870  41.930  1.00  0.00           C  
ATOM   2395  CG2 ILE A 230      40.890  30.340  41.600  1.00  0.00           C  
ATOM   2396  CD  ILE A 230      39.390  32.490  43.170  1.00  0.00           C  
ATOM   2397  H   ILE A 230      39.850  32.010  39.260  1.00  0.00           H  
ATOM   2398  N   ASP A 231      36.810  30.850  39.150  1.00  0.00           N  
ATOM   2399  CA  ASP A 231      35.460  30.640  38.680  1.00  0.00           C  
ATOM   2400  C   ASP A 231      35.280  29.640  37.550  1.00  0.00           C  
ATOM   2401  O   ASP A 231      34.390  28.860  37.570  1.00  0.00           O  
ATOM   2402  CB  ASP A 231      34.910  32.000  38.300  1.00  0.00           C  
ATOM   2403  CG  ASP A 231      33.380  31.910  38.230  1.00  0.00           C  
ATOM   2404  OD1 ASP A 231      32.540  32.310  39.110  1.00  0.00           O  
ATOM   2405  OD2 ASP A 231      32.950  31.250  37.270  1.00  0.00           O1-
ATOM   2406  H   ASP A 231      37.070  31.820  39.210  1.00  0.00           H  
ATOM   2407  N   ILE A 232      36.190  29.650  36.590  1.00  0.00           N  
ATOM   2408  CA  ILE A 232      36.360  28.570  35.590  1.00  0.00           C  
ATOM   2409  C   ILE A 232      36.570  27.120  36.150  1.00  0.00           C  
ATOM   2410  O   ILE A 232      35.620  26.330  36.040  1.00  0.00           O  
ATOM   2411  CB  ILE A 232      37.440  29.070  34.530  1.00  0.00           C  
ATOM   2412  CG1 ILE A 232      37.110  30.370  33.880  1.00  0.00           C  
ATOM   2413  CG2 ILE A 232      37.670  27.980  33.460  1.00  0.00           C  
ATOM   2414  CD  ILE A 232      38.320  31.170  33.480  1.00  0.00           C  
ATOM   2415  H   ILE A 232      36.710  30.480  36.430  1.00  0.00           H  
ATOM   2416  N   ILE A 233      37.420  26.940  37.260  1.00  0.00           N  
ATOM   2417  CA  ILE A 233      37.500  25.690  37.980  1.00  0.00           C  
ATOM   2418  C   ILE A 233      36.180  25.360  38.650  1.00  0.00           C  
ATOM   2419  O   ILE A 233      35.740  24.230  38.560  1.00  0.00           O  
ATOM   2420  CB  ILE A 233      38.600  25.860  39.120  1.00  0.00           C  
ATOM   2421  CG1 ILE A 233      39.890  26.580  38.700  1.00  0.00           C  
ATOM   2422  CG2 ILE A 233      38.830  24.520  39.720  1.00  0.00           C  
ATOM   2423  CD  ILE A 233      40.850  26.910  39.830  1.00  0.00           C  
ATOM   2424  H   ILE A 233      37.850  27.730  37.700  1.00  0.00           H  
ATOM   2425  N   ARG A 234      35.520  26.380  39.250  1.00  0.00           N  
ATOM   2426  CA  ARG A 234      34.270  26.210  39.970  1.00  0.00           C  
ATOM   2427  C   ARG A 234      33.030  26.010  39.110  1.00  0.00           C  
ATOM   2428  O   ARG A 234      32.180  25.060  39.370  1.00  0.00           O  
ATOM   2429  CB  ARG A 234      33.790  27.380  40.920  1.00  0.00           C  
ATOM   2430  CG  ARG A 234      34.720  27.670  42.080  1.00  0.00           C  
ATOM   2431  CD  ARG A 234      34.150  28.700  43.040  1.00  0.00           C  
ATOM   2432  NE  ARG A 234      33.730  29.990  42.530  1.00  0.00           N  
ATOM   2433  CZ  ARG A 234      34.380  31.160  42.750  1.00  0.00           C  
ATOM   2434  NH1 ARG A 234      35.560  31.270  43.400  1.00  0.00           N1+
ATOM   2435  NH2 ARG A 234      33.860  32.220  42.170  1.00  0.00           N  
ATOM   2436  H   ARG A 234      35.900  27.300  39.230  1.00  0.00           H  
ATOM   2437  HE  ARG A 234      32.760  30.090  42.290  1.00  0.00           H  
ATOM   2438 1HH1 ARG A 234      35.900  30.560  44.010  1.00  0.00           H  
ATOM   2439 2HH1 ARG A 234      36.070  32.130  43.370  1.00  0.00           H  
ATOM   2440 1HH2 ARG A 234      33.070  32.210  41.550  1.00  0.00           H  
ATOM   2441 2HH2 ARG A 234      34.310  33.110  42.250  1.00  0.00           H  
ATOM   2442  N   GLU A 235      33.060  26.490  37.880  1.00  0.00           N  
ATOM   2443  CA  GLU A 235      32.100  26.020  36.800  1.00  0.00           C  
ATOM   2444  C   GLU A 235      32.350  24.740  35.970  1.00  0.00           C  
ATOM   2445  O   GLU A 235      31.640  23.790  36.210  1.00  0.00           O  
ATOM   2446  CB  GLU A 235      31.720  27.050  35.770  1.00  0.00           C  
ATOM   2447  CG  GLU A 235      30.330  27.000  35.180  1.00  0.00           C  
ATOM   2448  CD  GLU A 235      30.180  28.290  34.340  1.00  0.00           C  
ATOM   2449  OE1 GLU A 235      30.250  29.420  34.820  1.00  0.00           O  
ATOM   2450  OE2 GLU A 235      30.270  28.130  33.090  1.00  0.00           O1-
ATOM   2451  H   GLU A 235      33.650  27.280  37.690  1.00  0.00           H  
ATOM   2452  N   LYS A 236      33.530  24.530  35.320  1.00  0.00           N  
ATOM   2453  CA  LYS A 236      33.910  23.400  34.490  1.00  0.00           C  
ATOM   2454  C   LYS A 236      34.740  22.260  35.200  1.00  0.00           C  
ATOM   2455  O   LYS A 236      34.810  21.160  34.620  1.00  0.00           O  
ATOM   2456  CB  LYS A 236      34.610  23.950  33.190  1.00  0.00           C  
ATOM   2457  CG  LYS A 236      33.700  24.810  32.270  1.00  0.00           C  
ATOM   2458  CD  LYS A 236      34.640  25.620  31.330  1.00  0.00           C  
ATOM   2459  CE  LYS A 236      34.080  26.520  30.240  1.00  0.00           C  
ATOM   2460  NZ  LYS A 236      35.160  27.060  29.370  1.00  0.00           N1+
ATOM   2461  H   LYS A 236      34.330  25.060  35.610  1.00  0.00           H  
ATOM   2462  HZ1 LYS A 236      35.980  26.500  29.310  1.00  0.00           H  
ATOM   2463  HZ2 LYS A 236      34.900  27.190  28.410  1.00  0.00           H  
ATOM   2464  HZ3 LYS A 236      35.510  27.960  29.640  1.00  0.00           H  
ATOM   2465  N   GLY A 237      34.990  22.480  36.500  1.00  0.00           N  
ATOM   2466  CA  GLY A 237      35.750  21.460  37.250  1.00  0.00           C  
ATOM   2467  C   GLY A 237      37.270  21.570  37.190  1.00  0.00           C  
ATOM   2468  O   GLY A 237      37.890  21.850  36.110  1.00  0.00           O  
ATOM   2469  H   GLY A 237      34.500  23.140  37.060  1.00  0.00           H  
ATOM   2470  N   VAL A 238      37.880  21.000  38.220  1.00  0.00           N  
ATOM   2471  CA  VAL A 238      39.330  21.050  38.300  1.00  0.00           C  
ATOM   2472  C   VAL A 238      40.240  20.620  37.130  1.00  0.00           C  
ATOM   2473  O   VAL A 238      41.360  21.100  36.890  1.00  0.00           O  
ATOM   2474  CB  VAL A 238      39.700  20.270  39.570  1.00  0.00           C  
ATOM   2475  CG1 VAL A 238      39.300  20.890  40.890  1.00  0.00           C  
ATOM   2476  CG2 VAL A 238      39.370  18.760  39.450  1.00  0.00           C  
ATOM   2477  H   VAL A 238      37.330  20.470  38.860  1.00  0.00           H  
ATOM   2478  N   ASP A 239      39.600  19.760  36.280  1.00  0.00           N  
ATOM   2479  CA  ASP A 239      40.180  19.240  35.030  1.00  0.00           C  
ATOM   2480  C   ASP A 239      40.370  20.190  33.860  1.00  0.00           C  
ATOM   2481  O   ASP A 239      41.260  19.900  33.050  1.00  0.00           O  
ATOM   2482  CB  ASP A 239      39.280  18.100  34.560  1.00  0.00           C  
ATOM   2483  CG  ASP A 239      39.190  16.840  35.400  1.00  0.00           C  
ATOM   2484  OD1 ASP A 239      40.010  15.920  35.090  1.00  0.00           O  
ATOM   2485  OD2 ASP A 239      38.280  16.820  36.200  1.00  0.00           O1-
ATOM   2486  H   ASP A 239      38.790  19.260  36.580  1.00  0.00           H  
ATOM   2487  N   CYS A 240      39.490  21.200  33.780  1.00  0.00           N  
ATOM   2488  CA  CYS A 240      39.360  22.040  32.590  1.00  0.00           C  
ATOM   2489  C   CYS A 240      40.560  22.900  32.250  1.00  0.00           C  
ATOM   2490  O   CYS A 240      41.350  23.190  33.170  1.00  0.00           O  
ATOM   2491  CB  CYS A 240      38.070  22.830  32.670  1.00  0.00           C  
ATOM   2492  SG  CYS A 240      38.100  23.890  34.090  1.00  0.00           S  
ATOM   2493  H   CYS A 240      39.010  21.490  34.600  1.00  0.00           H  
ATOM   2494  HG  CYS A 240      38.120  22.920  34.990  1.00  0.00           H  
ATOM   2495  N   ASP A 241      40.580  23.190  30.910  1.00  0.00           N  
ATOM   2496  CA  ASP A 241      41.660  24.050  30.380  1.00  0.00           C  
ATOM   2497  C   ASP A 241      41.540  25.470  30.870  1.00  0.00           C  
ATOM   2498  O   ASP A 241      40.650  26.220  30.440  1.00  0.00           O  
ATOM   2499  CB  ASP A 241      41.590  24.010  28.880  1.00  0.00           C  
ATOM   2500  CG  ASP A 241      42.190  22.630  28.430  1.00  0.00           C  
ATOM   2501  OD1 ASP A 241      43.240  22.240  29.040  1.00  0.00           O  
ATOM   2502  OD2 ASP A 241      41.630  21.840  27.590  1.00  0.00           O1-
ATOM   2503  H   ASP A 241      39.850  22.940  30.270  1.00  0.00           H  
ATOM   2504  N   ILE A 242      42.040  25.710  32.110  1.00  0.00           N  
ATOM   2505  CA  ILE A 242      42.130  27.000  32.750  1.00  0.00           C  
ATOM   2506  C   ILE A 242      43.210  27.950  32.180  1.00  0.00           C  
ATOM   2507  O   ILE A 242      44.070  28.490  32.940  1.00  0.00           O  
ATOM   2508  CB  ILE A 242      42.230  26.720  34.270  1.00  0.00           C  
ATOM   2509  CG1 ILE A 242      43.290  25.710  34.700  1.00  0.00           C  
ATOM   2510  CG2 ILE A 242      40.930  26.100  34.800  1.00  0.00           C  
ATOM   2511  CD  ILE A 242      44.740  26.260  34.870  1.00  0.00           C  
ATOM   2512  H   ILE A 242      42.150  24.960  32.770  1.00  0.00           H  
ATOM   2513  N   ASP A 243      42.850  28.610  31.110  1.00  0.00           N  
ATOM   2514  CA  ASP A 243      43.870  29.340  30.300  1.00  0.00           C  
ATOM   2515  C   ASP A 243      44.100  30.780  30.890  1.00  0.00           C  
ATOM   2516  O   ASP A 243      43.230  31.610  30.910  1.00  0.00           O  
ATOM   2517  CB  ASP A 243      43.310  29.450  28.820  1.00  0.00           C  
ATOM   2518  CG  ASP A 243      44.510  29.640  27.860  1.00  0.00           C  
ATOM   2519  OD1 ASP A 243      45.050  30.730  27.940  1.00  0.00           O  
ATOM   2520  OD2 ASP A 243      44.790  28.770  27.000  1.00  0.00           O1-
ATOM   2521  H   ASP A 243      41.870  28.760  31.020  1.00  0.00           H  
ATOM   2522  N   VAL A 244      45.370  31.090  31.060  1.00  0.00           N  
ATOM   2523  CA  VAL A 244      45.870  32.420  31.540  1.00  0.00           C  
ATOM   2524  C   VAL A 244      46.160  33.450  30.430  1.00  0.00           C  
ATOM   2525  O   VAL A 244      45.740  34.570  30.610  1.00  0.00           O  
ATOM   2526  CB  VAL A 244      46.990  32.180  32.560  1.00  0.00           C  
ATOM   2527  CG1 VAL A 244      47.820  33.370  32.900  1.00  0.00           C  
ATOM   2528  CG2 VAL A 244      46.530  31.560  33.880  1.00  0.00           C  
ATOM   2529  H   VAL A 244      46.090  30.450  30.780  1.00  0.00           H  
ATOM   2530  N   PRO A 245      46.740  33.180  29.200  1.00  0.00           N  
ATOM   2531  CA  PRO A 245      46.640  34.190  28.140  1.00  0.00           C  
ATOM   2532  C   PRO A 245      45.230  34.510  27.700  1.00  0.00           C  
ATOM   2533  O   PRO A 245      44.920  35.720  27.770  1.00  0.00           O  
ATOM   2534  CB  PRO A 245      47.460  33.720  26.980  1.00  0.00           C  
ATOM   2535  CG  PRO A 245      48.540  32.850  27.710  1.00  0.00           C  
ATOM   2536  CD  PRO A 245      47.810  32.250  28.920  1.00  0.00           C  
ATOM   2537  N   LYS A 246      44.350  33.500  27.730  1.00  0.00           N  
ATOM   2538  CA  LYS A 246      42.900  33.820  27.530  1.00  0.00           C  
ATOM   2539  C   LYS A 246      42.160  34.890  28.410  1.00  0.00           C  
ATOM   2540  O   LYS A 246      41.680  35.930  27.910  1.00  0.00           O  
ATOM   2541  CB  LYS A 246      42.110  32.530  27.690  1.00  0.00           C  
ATOM   2542  CG  LYS A 246      40.910  32.490  26.690  1.00  0.00           C  
ATOM   2543  CD  LYS A 246      39.890  31.360  27.020  1.00  0.00           C  
ATOM   2544  CE  LYS A 246      38.980  31.090  25.880  1.00  0.00           C  
ATOM   2545  NZ  LYS A 246      37.940  30.070  26.250  1.00  0.00           N1+
ATOM   2546  H   LYS A 246      44.650  32.550  27.730  1.00  0.00           H  
ATOM   2547  HZ1 LYS A 246      37.220  30.390  26.880  1.00  0.00           H  
ATOM   2548  HZ2 LYS A 246      37.450  29.880  25.400  1.00  0.00           H  
ATOM   2549  HZ3 LYS A 246      38.330  29.250  26.670  1.00  0.00           H  
ATOM   2550  N   THR A 247      42.260  34.780  29.690  1.00  0.00           N  
ATOM   2551  CA  THR A 247      41.730  35.730  30.700  1.00  0.00           C  
ATOM   2552  C   THR A 247      42.420  37.090  30.710  1.00  0.00           C  
ATOM   2553  O   THR A 247      41.810  38.120  30.620  1.00  0.00           O  
ATOM   2554  CB  THR A 247      41.690  35.100  32.100  1.00  0.00           C  
ATOM   2555  CG2 THR A 247      40.660  34.000  32.270  1.00  0.00           C  
ATOM   2556  OG1 THR A 247      43.050  34.680  32.550  1.00  0.00           O  
ATOM   2557  H   THR A 247      42.870  34.070  30.050  1.00  0.00           H  
ATOM   2558  HG1 THR A 247      43.170  33.760  32.170  1.00  0.00           H  
ATOM   2559  N   ILE A 248      43.770  37.040  30.640  1.00  0.00           N  
ATOM   2560  CA  ILE A 248      44.550  38.280  30.580  1.00  0.00           C  
ATOM   2561  C   ILE A 248      44.260  39.080  29.260  1.00  0.00           C  
ATOM   2562  O   ILE A 248      44.010  40.290  29.430  1.00  0.00           O  
ATOM   2563  CB  ILE A 248      46.020  38.070  30.710  1.00  0.00           C  
ATOM   2564  CG1 ILE A 248      46.290  37.460  32.080  1.00  0.00           C  
ATOM   2565  CG2 ILE A 248      46.680  39.410  30.660  1.00  0.00           C  
ATOM   2566  CD  ILE A 248      47.660  36.770  32.100  1.00  0.00           C  
ATOM   2567  H   ILE A 248      44.300  36.220  30.860  1.00  0.00           H  
ATOM   2568  N   GLN A 249      44.130  38.420  28.150  1.00  0.00           N  
ATOM   2569  CA  GLN A 249      43.710  39.100  26.900  1.00  0.00           C  
ATOM   2570  C   GLN A 249      42.390  39.890  26.870  1.00  0.00           C  
ATOM   2571  O   GLN A 249      42.370  41.090  26.500  1.00  0.00           O  
ATOM   2572  CB  GLN A 249      43.500  38.040  25.810  1.00  0.00           C  
ATOM   2573  CG  GLN A 249      44.700  37.510  25.010  1.00  0.00           C  
ATOM   2574  CD  GLN A 249      44.390  36.720  23.650  1.00  0.00           C  
ATOM   2575  NE2 GLN A 249      45.180  36.980  22.650  1.00  0.00           N  
ATOM   2576  OE1 GLN A 249      43.430  35.910  23.560  1.00  0.00           O  
ATOM   2577  H   GLN A 249      44.340  37.450  27.990  1.00  0.00           H  
ATOM   2578 1HE2 GLN A 249      45.910  37.660  22.730  1.00  0.00           H  
ATOM   2579 2HE2 GLN A 249      45.170  36.530  21.750  1.00  0.00           H  
ATOM   2580  N   MET A 250      41.360  39.320  27.450  1.00  0.00           N  
ATOM   2581  CA  MET A 250      40.030  39.800  27.690  1.00  0.00           C  
ATOM   2582  C   MET A 250      39.980  40.990  28.690  1.00  0.00           C  
ATOM   2583  O   MET A 250      39.310  41.980  28.310  1.00  0.00           O  
ATOM   2584  CB  MET A 250      38.980  38.740  28.130  1.00  0.00           C  
ATOM   2585  CG  MET A 250      37.580  39.230  28.560  1.00  0.00           C  
ATOM   2586  SD  MET A 250      36.800  40.370  27.420  1.00  0.00           S  
ATOM   2587  CE  MET A 250      35.080  40.520  27.870  1.00  0.00           C  
ATOM   2588  H   MET A 250      41.480  38.380  27.770  1.00  0.00           H  
ATOM   2589  N   VAL A 251      40.690  40.930  29.870  1.00  0.00           N  
ATOM   2590  CA  VAL A 251      40.720  42.080  30.810  1.00  0.00           C  
ATOM   2591  C   VAL A 251      41.590  43.160  30.160  1.00  0.00           C  
ATOM   2592  O   VAL A 251      41.370  44.370  30.480  1.00  0.00           O  
ATOM   2593  CB  VAL A 251      40.880  41.600  32.220  1.00  0.00           C  
ATOM   2594  CG1 VAL A 251      39.710  40.750  32.730  1.00  0.00           C  
ATOM   2595  CG2 VAL A 251      42.150  40.760  32.360  1.00  0.00           C  
ATOM   2596  H   VAL A 251      41.250  40.120  30.040  1.00  0.00           H  
ATOM   2597  N   ARG A 252      42.610  42.810  29.380  1.00  0.00           N  
ATOM   2598  CA  ARG A 252      43.500  43.740  28.700  1.00  0.00           C  
ATOM   2599  C   ARG A 252      42.900  44.620  27.590  1.00  0.00           C  
ATOM   2600  O   ARG A 252      43.340  45.730  27.330  1.00  0.00           O  
ATOM   2601  CB  ARG A 252      44.780  43.240  28.090  1.00  0.00           C  
ATOM   2602  CG  ARG A 252      45.920  43.170  29.020  1.00  0.00           C  
ATOM   2603  CD  ARG A 252      47.140  42.500  28.450  1.00  0.00           C  
ATOM   2604  NE  ARG A 252      48.320  43.120  29.130  1.00  0.00           N  
ATOM   2605  CZ  ARG A 252      49.430  42.510  29.650  1.00  0.00           C  
ATOM   2606  NH1 ARG A 252      49.660  41.180  29.620  1.00  0.00           N1+
ATOM   2607  NH2 ARG A 252      50.430  43.270  30.160  1.00  0.00           N  
ATOM   2608  H   ARG A 252      42.980  41.890  29.490  1.00  0.00           H  
ATOM   2609  HE  ARG A 252      48.170  44.070  29.410  1.00  0.00           H  
ATOM   2610 1HH1 ARG A 252      49.010  40.590  29.150  1.00  0.00           H  
ATOM   2611 2HH1 ARG A 252      50.460  40.790  30.080  1.00  0.00           H  
ATOM   2612 1HH2 ARG A 252      50.260  44.260  30.090  1.00  0.00           H  
ATOM   2613 2HH2 ARG A 252      51.200  42.840  30.630  1.00  0.00           H  
ATOM   2614  N   SER A 253      41.920  44.100  26.890  1.00  0.00           N  
ATOM   2615  CA  SER A 253      41.100  45.010  26.030  1.00  0.00           C  
ATOM   2616  C   SER A 253      40.170  45.970  26.780  1.00  0.00           C  
ATOM   2617  O   SER A 253      39.680  46.850  26.080  1.00  0.00           O  
ATOM   2618  CB  SER A 253      40.310  44.170  25.030  1.00  0.00           C  
ATOM   2619  OG  SER A 253      39.330  43.320  25.610  1.00  0.00           O  
ATOM   2620  H   SER A 253      41.700  43.120  26.810  1.00  0.00           H  
ATOM   2621  HG  SER A 253      39.230  42.550  24.980  1.00  0.00           H  
ATOM   2622  N   GLN A 254      39.940  45.650  28.070  1.00  0.00           N  
ATOM   2623  CA  GLN A 254      38.990  46.290  28.910  1.00  0.00           C  
ATOM   2624  C   GLN A 254      39.570  47.310  29.860  1.00  0.00           C  
ATOM   2625  O   GLN A 254      38.940  48.350  29.850  1.00  0.00           O  
ATOM   2626  CB  GLN A 254      38.120  45.340  29.670  1.00  0.00           C  
ATOM   2627  CG  GLN A 254      37.140  44.580  28.840  1.00  0.00           C  
ATOM   2628  CD  GLN A 254      36.370  43.580  29.690  1.00  0.00           C  
ATOM   2629  NE2 GLN A 254      36.950  42.440  29.970  1.00  0.00           N  
ATOM   2630  OE1 GLN A 254      35.200  43.830  29.990  1.00  0.00           O  
ATOM   2631  H   GLN A 254      40.330  44.860  28.530  1.00  0.00           H  
ATOM   2632 1HE2 GLN A 254      37.830  42.370  29.490  1.00  0.00           H  
ATOM   2633 2HE2 GLN A 254      36.650  41.710  30.590  1.00  0.00           H  
ATOM   2634  N   ARG A 255      40.870  47.130  30.210  1.00  0.00           N  
ATOM   2635  CA  ARG A 255      41.650  48.170  30.980  1.00  0.00           C  
ATOM   2636  C   ARG A 255      43.150  47.820  30.880  1.00  0.00           C  
ATOM   2637  O   ARG A 255      43.600  46.750  31.350  1.00  0.00           O  
ATOM   2638  CB  ARG A 255      41.180  48.310  32.410  1.00  0.00           C  
ATOM   2639  CG  ARG A 255      42.030  48.990  33.470  1.00  0.00           C  
ATOM   2640  CD  ARG A 255      41.210  49.270  34.750  1.00  0.00           C  
ATOM   2641  NE  ARG A 255      41.890  50.070  35.790  1.00  0.00           N  
ATOM   2642  CZ  ARG A 255      41.790  51.390  35.940  1.00  0.00           C  
ATOM   2643  NH1 ARG A 255      40.990  52.160  35.220  1.00  0.00           N1+
ATOM   2644  NH2 ARG A 255      42.560  52.100  36.790  1.00  0.00           N  
ATOM   2645  H   ARG A 255      41.240  46.200  30.190  1.00  0.00           H  
ATOM   2646  HE  ARG A 255      42.410  49.660  36.550  1.00  0.00           H  
ATOM   2647 1HH1 ARG A 255      40.380  51.800  34.520  1.00  0.00           H  
ATOM   2648 2HH1 ARG A 255      41.040  53.160  35.320  1.00  0.00           H  
ATOM   2649 1HH2 ARG A 255      43.180  51.760  37.500  1.00  0.00           H  
ATOM   2650 2HH2 ARG A 255      42.360  53.070  36.840  1.00  0.00           H  
ATOM   2651  N   SER A 256      43.900  48.700  30.220  1.00  0.00           N  
ATOM   2652  CA  SER A 256      45.390  48.550  30.070  1.00  0.00           C  
ATOM   2653  C   SER A 256      46.320  48.820  31.240  1.00  0.00           C  
ATOM   2654  O   SER A 256      45.960  49.570  32.160  1.00  0.00           O  
ATOM   2655  CB  SER A 256      45.950  49.200  28.740  1.00  0.00           C  
ATOM   2656  OG  SER A 256      45.600  50.570  28.720  1.00  0.00           O  
ATOM   2657  H   SER A 256      43.490  49.320  29.550  1.00  0.00           H  
ATOM   2658  HG  SER A 256      46.040  51.040  27.950  1.00  0.00           H  
ATOM   2659  N   GLY A 257      47.470  48.160  31.240  1.00  0.00           N  
ATOM   2660  CA  GLY A 257      48.590  48.530  32.060  1.00  0.00           C  
ATOM   2661  C   GLY A 257      49.110  47.410  33.000  1.00  0.00           C  
ATOM   2662  O   GLY A 257      49.510  47.690  34.140  1.00  0.00           O  
ATOM   2663  H   GLY A 257      47.620  47.460  30.540  1.00  0.00           H  
ATOM   2664  N   MET A 258      49.110  46.100  32.600  1.00  0.00           N  
ATOM   2665  CA  MET A 258      49.250  44.960  33.510  1.00  0.00           C  
ATOM   2666  C   MET A 258      50.680  44.380  33.480  1.00  0.00           C  
ATOM   2667  O   MET A 258      51.540  44.740  32.680  1.00  0.00           O  
ATOM   2668  CB  MET A 258      48.210  43.870  33.190  1.00  0.00           C  
ATOM   2669  CG  MET A 258      46.730  44.280  33.140  1.00  0.00           C  
ATOM   2670  SD  MET A 258      45.770  42.860  32.430  1.00  0.00           S  
ATOM   2671  CE  MET A 258      46.050  41.510  33.590  1.00  0.00           C  
ATOM   2672  H   MET A 258      49.250  45.890  31.640  1.00  0.00           H  
ATOM   2673  N   VAL A 259      50.960  43.710  34.610  1.00  0.00           N  
ATOM   2674  CA  VAL A 259      52.060  42.700  34.850  1.00  0.00           C  
ATOM   2675  C   VAL A 259      53.470  43.160  34.400  1.00  0.00           C  
ATOM   2676  O   VAL A 259      53.720  43.240  33.220  1.00  0.00           O  
ATOM   2677  CB  VAL A 259      51.570  41.300  34.330  1.00  0.00           C  
ATOM   2678  CG1 VAL A 259      52.630  40.230  34.580  1.00  0.00           C  
ATOM   2679  CG2 VAL A 259      50.290  40.840  35.040  1.00  0.00           C  
ATOM   2680  H   VAL A 259      50.450  43.980  35.430  1.00  0.00           H  
ATOM   2681  N   GLN A 260      54.230  43.660  35.370  1.00  0.00           N  
ATOM   2682  CA  GLN A 260      55.540  44.260  35.030  1.00  0.00           C  
ATOM   2683  C   GLN A 260      56.680  43.220  35.100  1.00  0.00           C  
ATOM   2684  O   GLN A 260      57.710  43.470  34.450  1.00  0.00           O  
ATOM   2685  CB  GLN A 260      55.850  45.400  35.970  1.00  0.00           C  
ATOM   2686  CG  GLN A 260      55.060  46.610  35.510  1.00  0.00           C  
ATOM   2687  CD  GLN A 260      55.300  47.920  36.240  1.00  0.00           C  
ATOM   2688  NE2 GLN A 260      54.290  48.660  36.500  1.00  0.00           N  
ATOM   2689  OE1 GLN A 260      56.420  48.220  36.670  1.00  0.00           O  
ATOM   2690  H   GLN A 260      54.000  43.640  36.340  1.00  0.00           H  
ATOM   2691 1HE2 GLN A 260      53.360  48.390  36.270  1.00  0.00           H  
ATOM   2692 2HE2 GLN A 260      54.440  49.470  37.070  1.00  0.00           H  
ATOM   2693  N   THR A 261      56.570  42.260  36.000  1.00  0.00           N  
ATOM   2694  CA  THR A 261      57.560  41.100  35.980  1.00  0.00           C  
ATOM   2695  C   THR A 261      57.010  39.700  35.630  1.00  0.00           C  
ATOM   2696  O   THR A 261      55.820  39.440  35.860  1.00  0.00           O  
ATOM   2697  CB  THR A 261      58.280  41.060  37.310  1.00  0.00           C  
ATOM   2698  CG2 THR A 261      58.780  42.450  37.720  1.00  0.00           C  
ATOM   2699  OG1 THR A 261      57.370  40.540  38.260  1.00  0.00           O  
ATOM   2700  H   THR A 261      55.910  42.260  36.750  1.00  0.00           H  
ATOM   2701  HG1 THR A 261      57.720  40.910  39.120  1.00  0.00           H  
ATOM   2702  N   GLU A 262      57.970  38.830  35.360  1.00  0.00           N  
ATOM   2703  CA  GLU A 262      57.690  37.380  35.300  1.00  0.00           C  
ATOM   2704  C   GLU A 262      57.260  36.760  36.640  1.00  0.00           C  
ATOM   2705  O   GLU A 262      56.490  35.800  36.610  1.00  0.00           O  
ATOM   2706  CB  GLU A 262      59.000  36.840  34.750  1.00  0.00           C  
ATOM   2707  CG  GLU A 262      59.300  37.300  33.300  1.00  0.00           C  
ATOM   2708  CD  GLU A 262      60.400  38.350  33.240  1.00  0.00           C  
ATOM   2709  OE1 GLU A 262      61.150  38.360  32.260  1.00  0.00           O  
ATOM   2710  OE2 GLU A 262      60.440  39.220  34.140  1.00  0.00           O1-
ATOM   2711  H   GLU A 262      58.850  39.030  34.940  1.00  0.00           H  
ATOM   2712  N   ALA A 263      57.720  37.300  37.760  1.00  0.00           N  
ATOM   2713  CA  ALA A 263      57.250  36.730  39.020  1.00  0.00           C  
ATOM   2714  C   ALA A 263      55.730  36.910  39.370  1.00  0.00           C  
ATOM   2715  O   ALA A 263      55.020  35.990  39.740  1.00  0.00           O  
ATOM   2716  CB  ALA A 263      58.090  37.270  40.170  1.00  0.00           C  
ATOM   2717  H   ALA A 263      58.380  38.040  37.860  1.00  0.00           H  
ATOM   2718  N   GLN A 264      55.220  38.000  38.900  1.00  0.00           N  
ATOM   2719  CA  GLN A 264      53.760  38.250  38.950  1.00  0.00           C  
ATOM   2720  C   GLN A 264      52.870  37.350  38.100  1.00  0.00           C  
ATOM   2721  O   GLN A 264      51.750  36.940  38.470  1.00  0.00           O  
ATOM   2722  CB  GLN A 264      53.500  39.760  38.620  1.00  0.00           C  
ATOM   2723  CG  GLN A 264      54.250  40.780  39.510  1.00  0.00           C  
ATOM   2724  CD  GLN A 264      54.050  42.310  39.210  1.00  0.00           C  
ATOM   2725  NE2 GLN A 264      54.380  43.130  40.220  1.00  0.00           N  
ATOM   2726  OE1 GLN A 264      54.160  42.850  38.130  1.00  0.00           O  
ATOM   2727  H   GLN A 264      55.690  38.660  38.320  1.00  0.00           H  
ATOM   2728 1HE2 GLN A 264      54.840  42.780  41.050  1.00  0.00           H  
ATOM   2729 2HE2 GLN A 264      54.610  44.040  39.880  1.00  0.00           H  
ATOM   2730  N   TYR A 265      53.510  37.000  37.000  1.00  0.00           N  
ATOM   2731  CA  TYR A 265      53.080  36.030  36.050  1.00  0.00           C  
ATOM   2732  C   TYR A 265      52.970  34.590  36.550  1.00  0.00           C  
ATOM   2733  O   TYR A 265      51.950  34.000  36.360  1.00  0.00           O  
ATOM   2734  CB  TYR A 265      53.870  36.320  34.790  1.00  0.00           C  
ATOM   2735  CG  TYR A 265      53.110  35.580  33.680  1.00  0.00           C  
ATOM   2736  CD1 TYR A 265      52.030  36.260  33.230  1.00  0.00           C  
ATOM   2737  CD2 TYR A 265      53.500  34.290  33.270  1.00  0.00           C  
ATOM   2738  CE1 TYR A 265      51.240  35.590  32.360  1.00  0.00           C  
ATOM   2739  CE2 TYR A 265      52.660  33.610  32.350  1.00  0.00           C  
ATOM   2740  CZ  TYR A 265      51.480  34.250  32.010  1.00  0.00           C  
ATOM   2741  OH  TYR A 265      50.620  33.700  31.100  1.00  0.00           O  
ATOM   2742  H   TYR A 265      54.370  37.480  36.820  1.00  0.00           H  
ATOM   2743  HD1 TYR A 265      51.700  37.240  33.550  1.00  0.00           H  
ATOM   2744  HD2 TYR A 265      54.540  33.940  33.330  1.00  0.00           H  
ATOM   2745  HE1 TYR A 265      50.300  36.070  32.090  1.00  0.00           H  
ATOM   2746  HE2 TYR A 265      52.910  32.620  31.980  1.00  0.00           H  
ATOM   2747  HH  TYR A 265      50.730  32.720  30.950  1.00  0.00           H  
ATOM   2748  N   ARG A 266      54.010  34.240  37.270  1.00  0.00           N  
ATOM   2749  CA  ARG A 266      54.020  32.930  37.950  1.00  0.00           C  
ATOM   2750  C   ARG A 266      53.040  32.940  39.200  1.00  0.00           C  
ATOM   2751  O   ARG A 266      52.320  31.990  39.390  1.00  0.00           O  
ATOM   2752  CB  ARG A 266      55.400  32.480  38.360  1.00  0.00           C  
ATOM   2753  CG  ARG A 266      56.120  32.230  37.060  1.00  0.00           C  
ATOM   2754  CD  ARG A 266      57.510  31.620  37.260  1.00  0.00           C  
ATOM   2755  NE  ARG A 266      58.440  32.590  37.800  1.00  0.00           N  
ATOM   2756  CZ  ARG A 266      59.390  33.220  37.050  1.00  0.00           C  
ATOM   2757  NH1 ARG A 266      59.520  33.110  35.750  1.00  0.00           N1+
ATOM   2758  NH2 ARG A 266      60.290  33.900  37.720  1.00  0.00           N  
ATOM   2759  H   ARG A 266      54.720  34.880  37.550  1.00  0.00           H  
ATOM   2760  HE  ARG A 266      58.470  32.740  38.790  1.00  0.00           H  
ATOM   2761 1HH1 ARG A 266      58.790  32.580  35.320  1.00  0.00           H  
ATOM   2762 2HH1 ARG A 266      60.290  33.420  35.190  1.00  0.00           H  
ATOM   2763 1HH2 ARG A 266      60.320  34.030  38.710  1.00  0.00           H  
ATOM   2764 2HH2 ARG A 266      61.070  34.310  37.260  1.00  0.00           H  
ATOM   2765  N   PHE A 267      52.960  34.090  39.790  1.00  0.00           N  
ATOM   2766  CA  PHE A 267      51.930  34.250  40.870  1.00  0.00           C  
ATOM   2767  C   PHE A 267      50.460  33.990  40.450  1.00  0.00           C  
ATOM   2768  O   PHE A 267      49.770  33.350  41.220  1.00  0.00           O  
ATOM   2769  CB  PHE A 267      52.180  35.460  41.810  1.00  0.00           C  
ATOM   2770  CG  PHE A 267      51.290  35.510  43.060  1.00  0.00           C  
ATOM   2771  CD1 PHE A 267      51.880  34.940  44.230  1.00  0.00           C  
ATOM   2772  CD2 PHE A 267      50.000  36.000  42.990  1.00  0.00           C  
ATOM   2773  CE1 PHE A 267      51.220  35.130  45.450  1.00  0.00           C  
ATOM   2774  CE2 PHE A 267      49.310  36.040  44.190  1.00  0.00           C  
ATOM   2775  CZ  PHE A 267      49.890  35.610  45.360  1.00  0.00           C  
ATOM   2776  H   PHE A 267      53.500  34.900  39.570  1.00  0.00           H  
ATOM   2777  HD1 PHE A 267      52.440  34.030  44.040  1.00  0.00           H  
ATOM   2778  HD2 PHE A 267      49.450  35.950  42.040  1.00  0.00           H  
ATOM   2779  HE1 PHE A 267      51.570  34.700  46.390  1.00  0.00           H  
ATOM   2780  HE2 PHE A 267      48.250  36.310  44.200  1.00  0.00           H  
ATOM   2781  HZ  PHE A 267      49.190  35.350  46.140  1.00  0.00           H  
ATOM   2782  N   ILE A 268      50.070  34.430  39.260  1.00  0.00           N  
ATOM   2783  CA  ILE A 268      48.810  33.990  38.660  1.00  0.00           C  
ATOM   2784  C   ILE A 268      48.760  32.430  38.490  1.00  0.00           C  
ATOM   2785  O   ILE A 268      47.850  31.820  39.020  1.00  0.00           O  
ATOM   2786  CB  ILE A 268      48.490  34.590  37.280  1.00  0.00           C  
ATOM   2787  CG1 ILE A 268      48.610  36.040  37.260  1.00  0.00           C  
ATOM   2788  CG2 ILE A 268      47.040  34.320  36.990  1.00  0.00           C  
ATOM   2789  CD  ILE A 268      48.820  36.490  35.810  1.00  0.00           C  
ATOM   2790  H   ILE A 268      50.610  35.110  38.750  1.00  0.00           H  
ATOM   2791  N   TYR A 269      49.840  31.870  37.940  1.00  0.00           N  
ATOM   2792  CA  TYR A 269      49.920  30.390  37.850  1.00  0.00           C  
ATOM   2793  C   TYR A 269      49.850  29.620  39.160  1.00  0.00           C  
ATOM   2794  O   TYR A 269      48.850  28.970  39.430  1.00  0.00           O  
ATOM   2795  CB  TYR A 269      51.090  29.870  36.990  1.00  0.00           C  
ATOM   2796  CG  TYR A 269      50.620  29.810  35.540  1.00  0.00           C  
ATOM   2797  CD1 TYR A 269      49.970  28.690  35.030  1.00  0.00           C  
ATOM   2798  CD2 TYR A 269      50.970  30.880  34.700  1.00  0.00           C  
ATOM   2799  CE1 TYR A 269      49.670  28.640  33.690  1.00  0.00           C  
ATOM   2800  CE2 TYR A 269      50.750  30.760  33.370  1.00  0.00           C  
ATOM   2801  CZ  TYR A 269      50.040  29.680  32.860  1.00  0.00           C  
ATOM   2802  OH  TYR A 269      49.980  29.490  31.520  1.00  0.00           O  
ATOM   2803  H   TYR A 269      50.500  32.340  37.360  1.00  0.00           H  
ATOM   2804  HD1 TYR A 269      50.040  27.720  35.510  1.00  0.00           H  
ATOM   2805  HD2 TYR A 269      51.470  31.760  35.130  1.00  0.00           H  
ATOM   2806  HE1 TYR A 269      49.010  27.810  33.400  1.00  0.00           H  
ATOM   2807  HE2 TYR A 269      50.900  31.610  32.710  1.00  0.00           H  
ATOM   2808  HH  TYR A 269      50.520  30.160  31.010  1.00  0.00           H  
ATOM   2809  N   MET A 270      50.600  30.140  40.160  1.00  0.00           N  
ATOM   2810  CA  MET A 270      50.830  29.580  41.520  1.00  0.00           C  
ATOM   2811  C   MET A 270      49.510  29.600  42.320  1.00  0.00           C  
ATOM   2812  O   MET A 270      49.370  28.760  43.160  1.00  0.00           O  
ATOM   2813  CB  MET A 270      51.970  30.270  42.270  1.00  0.00           C  
ATOM   2814  CG  MET A 270      53.370  29.710  41.880  1.00  0.00           C  
ATOM   2815  SD  MET A 270      54.710  30.660  42.600  1.00  0.00           S  
ATOM   2816  CE  MET A 270      55.900  30.110  41.430  1.00  0.00           C  
ATOM   2817  H   MET A 270      51.190  30.920  39.950  1.00  0.00           H  
ATOM   2818  N   ALA A 271      48.780  30.690  42.140  1.00  0.00           N  
ATOM   2819  CA  ALA A 271      47.370  30.920  42.650  1.00  0.00           C  
ATOM   2820  C   ALA A 271      46.270  29.940  41.990  1.00  0.00           C  
ATOM   2821  O   ALA A 271      45.490  29.310  42.690  1.00  0.00           O  
ATOM   2822  CB  ALA A 271      46.920  32.300  42.170  1.00  0.00           C  
ATOM   2823  H   ALA A 271      49.150  31.460  41.630  1.00  0.00           H  
ATOM   2824  N   VAL A 272      46.290  29.760  40.670  1.00  0.00           N  
ATOM   2825  CA  VAL A 272      45.260  28.910  40.020  1.00  0.00           C  
ATOM   2826  C   VAL A 272      45.620  27.400  40.240  1.00  0.00           C  
ATOM   2827  O   VAL A 272      44.710  26.760  40.830  1.00  0.00           O  
ATOM   2828  CB  VAL A 272      44.840  29.260  38.610  1.00  0.00           C  
ATOM   2829  CG1 VAL A 272      46.130  29.190  37.740  1.00  0.00           C  
ATOM   2830  CG2 VAL A 272      43.620  28.530  38.050  1.00  0.00           C  
ATOM   2831  H   VAL A 272      46.830  30.320  40.040  1.00  0.00           H  
ATOM   2832  N   GLN A 273      46.890  27.080  40.200  1.00  0.00           N  
ATOM   2833  CA  GLN A 273      47.270  25.740  40.670  1.00  0.00           C  
ATOM   2834  C   GLN A 273      46.970  25.370  42.150  1.00  0.00           C  
ATOM   2835  O   GLN A 273      46.390  24.280  42.480  1.00  0.00           O  
ATOM   2836  CB  GLN A 273      48.700  25.470  40.370  1.00  0.00           C  
ATOM   2837  CG  GLN A 273      49.120  25.770  38.960  1.00  0.00           C  
ATOM   2838  CD  GLN A 273      50.550  25.950  38.640  1.00  0.00           C  
ATOM   2839  NE2 GLN A 273      50.900  25.670  37.360  1.00  0.00           N  
ATOM   2840  OE1 GLN A 273      51.440  26.070  39.480  1.00  0.00           O  
ATOM   2841  H   GLN A 273      47.540  27.620  39.650  1.00  0.00           H  
ATOM   2842 1HE2 GLN A 273      50.270  25.390  36.640  1.00  0.00           H  
ATOM   2843 2HE2 GLN A 273      51.860  25.810  37.120  1.00  0.00           H  
ATOM   2844  N   HIS A 274      47.190  26.320  43.060  1.00  0.00           N  
ATOM   2845  CA  HIS A 274      46.970  26.210  44.520  1.00  0.00           C  
ATOM   2846  C   HIS A 274      45.470  26.050  44.790  1.00  0.00           C  
ATOM   2847  O   HIS A 274      45.190  25.250  45.670  1.00  0.00           O  
ATOM   2848  CB  HIS A 274      47.400  27.490  45.210  1.00  0.00           C  
ATOM   2849  CG  HIS A 274      47.880  27.470  46.660  1.00  0.00           C  
ATOM   2850  CD2 HIS A 274      48.930  28.160  47.160  1.00  0.00           C  
ATOM   2851  ND1 HIS A 274      47.210  26.930  47.670  1.00  0.00           N  
ATOM   2852  CE1 HIS A 274      47.810  27.390  48.810  1.00  0.00           C  
ATOM   2853  NE2 HIS A 274      48.920  28.050  48.470  1.00  0.00           N  
ATOM   2854  H   HIS A 274      47.590  27.210  42.850  1.00  0.00           H  
ATOM   2855  HD2 HIS A 274      49.740  28.530  46.540  1.00  0.00           H  
ATOM   2856  HE1 HIS A 274      47.310  27.500  49.760  1.00  0.00           H  
ATOM   2857  HE2 HIS A 274      49.610  28.430  49.090  1.00  0.00           H  
ATOM   2858  N   TYR A 275      44.620  26.750  44.130  1.00  0.00           N  
ATOM   2859  CA  TYR A 275      43.180  26.590  44.270  1.00  0.00           C  
ATOM   2860  C   TYR A 275      42.720  25.180  43.780  1.00  0.00           C  
ATOM   2861  O   TYR A 275      41.930  24.650  44.450  1.00  0.00           O  
ATOM   2862  CB  TYR A 275      42.470  27.690  43.540  1.00  0.00           C  
ATOM   2863  CG  TYR A 275      41.040  27.720  44.030  1.00  0.00           C  
ATOM   2864  CD1 TYR A 275      40.630  28.600  45.000  1.00  0.00           C  
ATOM   2865  CD2 TYR A 275      40.070  27.030  43.350  1.00  0.00           C  
ATOM   2866  CE1 TYR A 275      39.280  28.860  45.190  1.00  0.00           C  
ATOM   2867  CE2 TYR A 275      38.720  27.300  43.530  1.00  0.00           C  
ATOM   2868  CZ  TYR A 275      38.310  28.190  44.450  1.00  0.00           C  
ATOM   2869  OH  TYR A 275      37.020  28.430  44.570  1.00  0.00           O  
ATOM   2870  H   TYR A 275      44.870  27.660  43.780  1.00  0.00           H  
ATOM   2871  HD1 TYR A 275      41.370  29.130  45.600  1.00  0.00           H  
ATOM   2872  HD2 TYR A 275      40.290  26.300  42.570  1.00  0.00           H  
ATOM   2873  HE1 TYR A 275      38.950  29.580  45.940  1.00  0.00           H  
ATOM   2874  HE2 TYR A 275      37.990  26.890  42.830  1.00  0.00           H  
ATOM   2875  HH  TYR A 275      36.790  28.920  45.410  1.00  0.00           H  
ATOM   2876  N   ILE A 276      43.280  24.640  42.750  1.00  0.00           N  
ATOM   2877  CA  ILE A 276      43.000  23.280  42.230  1.00  0.00           C  
ATOM   2878  C   ILE A 276      43.440  22.210  43.180  1.00  0.00           C  
ATOM   2879  O   ILE A 276      42.680  21.330  43.630  1.00  0.00           O  
ATOM   2880  CB  ILE A 276      43.770  23.230  40.870  1.00  0.00           C  
ATOM   2881  CG1 ILE A 276      42.970  24.020  39.850  1.00  0.00           C  
ATOM   2882  CG2 ILE A 276      44.000  21.820  40.400  1.00  0.00           C  
ATOM   2883  CD  ILE A 276      43.670  24.160  38.490  1.00  0.00           C  
ATOM   2884  H   ILE A 276      43.870  25.270  42.230  1.00  0.00           H  
ATOM   2885  N   GLU A 277      44.690  22.400  43.680  1.00  0.00           N  
ATOM   2886  CA  GLU A 277      45.430  21.560  44.660  1.00  0.00           C  
ATOM   2887  C   GLU A 277      44.700  21.440  46.000  1.00  0.00           C  
ATOM   2888  O   GLU A 277      44.670  20.350  46.620  1.00  0.00           O  
ATOM   2889  CB  GLU A 277      46.950  21.920  44.750  1.00  0.00           C  
ATOM   2890  CG  GLU A 277      47.910  20.930  44.120  1.00  0.00           C  
ATOM   2891  CD  GLU A 277      49.360  21.540  44.100  1.00  0.00           C  
ATOM   2892  OE1 GLU A 277      49.520  22.410  43.280  1.00  0.00           O  
ATOM   2893  OE2 GLU A 277      50.200  21.270  45.020  1.00  0.00           O1-
ATOM   2894  H   GLU A 277      45.150  23.270  43.460  1.00  0.00           H  
ATOM   2895  N   THR A 278      44.190  22.590  46.450  1.00  0.00           N  
ATOM   2896  CA  THR A 278      43.470  22.620  47.740  1.00  0.00           C  
ATOM   2897  C   THR A 278      42.020  22.250  47.700  1.00  0.00           C  
ATOM   2898  O   THR A 278      41.560  21.730  48.700  1.00  0.00           O  
ATOM   2899  CB  THR A 278      43.600  23.950  48.500  1.00  0.00           C  
ATOM   2900  CG2 THR A 278      45.060  24.270  48.860  1.00  0.00           C  
ATOM   2901  OG1 THR A 278      43.150  25.030  47.650  1.00  0.00           O  
ATOM   2902  H   THR A 278      44.490  23.490  46.140  1.00  0.00           H  
ATOM   2903  HG1 THR A 278      42.150  25.050  47.670  1.00  0.00           H  
ATOM   2904  N   LEU A 279      41.480  22.140  46.490  1.00  0.00           N  
ATOM   2905  CA  LEU A 279      40.300  21.310  46.190  1.00  0.00           C  
ATOM   2906  C   LEU A 279      40.400  19.820  46.080  1.00  0.00           C  
ATOM   2907  O   LEU A 279      39.800  19.170  46.910  1.00  0.00           O  
ATOM   2908  CB  LEU A 279      39.680  21.900  44.960  1.00  0.00           C  
ATOM   2909  CG  LEU A 279      39.040  23.290  45.250  1.00  0.00           C  
ATOM   2910  CD1 LEU A 279      38.540  23.800  43.930  1.00  0.00           C  
ATOM   2911  CD2 LEU A 279      37.940  23.380  46.320  1.00  0.00           C  
ATOM   2912  H   LEU A 279      41.880  22.610  45.700  1.00  0.00           H  
ATOM   2913  N   GLN A 280      41.360  19.370  45.230  1.00  0.00           N  
ATOM   2914  CA  GLN A 280      41.560  17.910  44.960  1.00  0.00           C  
ATOM   2915  C   GLN A 280      42.530  17.180  46.000  1.00  0.00           C  
ATOM   2916  O   GLN A 280      43.330  16.370  45.600  1.00  0.00           O  
ATOM   2917  CB  GLN A 280      42.050  17.860  43.540  1.00  0.00           C  
ATOM   2918  CG  GLN A 280      41.230  17.040  42.520  1.00  0.00           C  
ATOM   2919  CD  GLN A 280      41.900  17.050  41.160  1.00  0.00           C  
ATOM   2920  NE2 GLN A 280      41.830  16.070  40.360  1.00  0.00           N  
ATOM   2921  OE1 GLN A 280      42.380  18.090  40.740  1.00  0.00           O  
ATOM   2922  H   GLN A 280      41.770  20.060  44.630  1.00  0.00           H  
ATOM   2923 1HE2 GLN A 280      41.370  15.220  40.590  1.00  0.00           H  
ATOM   2924 2HE2 GLN A 280      42.190  16.270  39.440  1.00  0.00           H  
ATOM   2925  N   ARG A 281      42.440  17.540  47.270  1.00  0.00           N  
ATOM   2926  CA  ARG A 281      42.930  16.690  48.430  1.00  0.00           C  
ATOM   2927  C   ARG A 281      42.290  15.290  48.580  1.00  0.00           C  
ATOM   2928  O   ARG A 281      41.270  15.080  47.890  1.00  0.00           O  
ATOM   2929  CB  ARG A 281      42.650  17.430  49.690  1.00  0.00           C  
ATOM   2930  CG  ARG A 281      43.840  18.360  50.000  1.00  0.00           C  
ATOM   2931  CD  ARG A 281      43.800  18.780  51.490  1.00  0.00           C  
ATOM   2932  NE  ARG A 281      44.990  19.510  51.960  1.00  0.00           N  
ATOM   2933  CZ  ARG A 281      45.070  20.220  53.050  1.00  0.00           C  
ATOM   2934  NH1 ARG A 281      44.000  20.510  53.840  1.00  0.00           N1+
ATOM   2935  NH2 ARG A 281      46.150  20.930  53.410  1.00  0.00           N  
ATOM   2936  H   ARG A 281      41.980  18.400  47.490  1.00  0.00           H  
ATOM   2937  HE  ARG A 281      45.800  19.480  51.370  1.00  0.00           H  
ATOM   2938 1HH1 ARG A 281      43.140  20.120  53.530  1.00  0.00           H  
ATOM   2939 2HH1 ARG A 281      44.130  20.860  54.760  1.00  0.00           H  
ATOM   2940 1HH2 ARG A 281      46.970  21.000  52.840  1.00  0.00           H  
ATOM   2941 2HH2 ARG A 281      46.090  21.340  54.320  1.00  0.00           H  
ATOM   2942  N   ARG A 282      42.900  14.410  49.350  1.00  0.00           N  
ATOM   2943  CA  ARG A 282      42.330  13.150  49.750  1.00  0.00           C  
ATOM   2944  C   ARG A 282      43.000  12.820  51.130  1.00  0.00           C  
ATOM   2945  CB  ARG A 282      42.600  11.990  48.740  1.00  0.00           C  
ATOM   2946  CG  ARG A 282      41.700  10.840  48.960  1.00  0.00           C  
ATOM   2947  CD  ARG A 282      40.220  11.190  48.620  1.00  0.00           C  
ATOM   2948  NE  ARG A 282      39.520   9.940  48.880  1.00  0.00           N  
ATOM   2949  CZ  ARG A 282      38.330   9.580  48.280  1.00  0.00           C  
ATOM   2950  NH1 ARG A 282      37.880  10.150  47.140  1.00  0.00           N1+
ATOM   2951  NH2 ARG A 282      37.470   8.940  49.070  1.00  0.00           N  
ATOM   2952  O1  ARG A 282      42.450  12.100  51.940  1.00  0.00           O  
ATOM   2953  O2  ARG A 282      44.210  13.030  51.210  1.00  0.00           O  
ATOM   2954  H   ARG A 282      43.750  14.630  49.810  1.00  0.00           H  
ATOM   2955  HE  ARG A 282      39.940   9.380  49.600  1.00  0.00           H  
ATOM   2956 1HH1 ARG A 282      38.420  10.850  46.670  1.00  0.00           H  
ATOM   2957 2HH1 ARG A 282      37.120   9.680  46.710  1.00  0.00           H  
ATOM   2958 1HH2 ARG A 282      37.850   8.720  49.970  1.00  0.00           H  
ATOM   2959 2HH2 ARG A 282      36.480   8.840  48.930  1.00  0.00           H  
ATOM   2960  N   ARG B   0      50.790  74.310  36.180  1.00  0.00           N  
ATOM   2961  CA  ARG B   0      50.330  73.620  37.440  1.00  0.00           C  
ATOM   2962  C   ARG B   0      51.500  73.040  38.210  1.00  0.00           C  
ATOM   2963  O   ARG B   0      52.650  72.950  37.680  1.00  0.00           O  
ATOM   2964  CB  ARG B   0      49.300  72.530  37.120  1.00  0.00           C  
ATOM   2965  CG  ARG B   0      49.830  71.370  36.300  1.00  0.00           C  
ATOM   2966  CD  ARG B   0      48.810  70.300  35.990  1.00  0.00           C  
ATOM   2967  NE  ARG B   0      49.180  69.560  34.720  1.00  0.00           N  
ATOM   2968  CZ  ARG B   0      48.340  69.000  33.860  1.00  0.00           C  
ATOM   2969  NH1 ARG B   0      47.000  69.120  33.990  1.00  0.00           N1+
ATOM   2970  NH2 ARG B   0      48.850  68.120  32.980  1.00  0.00           N  
ATOM   2971  HE  ARG B   0      50.150  69.340  34.630  1.00  0.00           H  
ATOM   2972 1HH1 ARG B   0      46.560  69.580  34.760  1.00  0.00           H  
ATOM   2973 2HH1 ARG B   0      46.440  69.040  33.170  1.00  0.00           H  
ATOM   2974 1HH2 ARG B   0      49.820  67.880  33.100  1.00  0.00           H  
ATOM   2975 2HH2 ARG B   0      48.210  67.880  32.250  1.00  0.00           H  
ATOM   2976  H1  ARG B   0      49.960  74.490  35.650  1.00  0.00           H  
ATOM   2977  H2  ARG B   0      51.350  75.110  36.370  1.00  0.00           H  
ATOM   2978  H3  ARG B   0      51.280  73.690  35.570  1.00  0.00           H  
ATOM   2979  N   SER B   1      51.350  72.830  39.500  1.00  0.00           N  
ATOM   2980  CA  SER B   1      52.330  72.350  40.430  1.00  0.00           C  
ATOM   2981  C   SER B   1      52.270  70.860  40.740  1.00  0.00           C  
ATOM   2982  O   SER B   1      53.310  70.250  40.880  1.00  0.00           O  
ATOM   2983  CB  SER B   1      52.360  72.990  41.810  1.00  0.00           C  
ATOM   2984  OG  SER B   1      51.070  73.120  42.410  1.00  0.00           O  
ATOM   2985  H   SER B   1      50.540  73.190  39.970  1.00  0.00           H  
ATOM   2986  HG  SER B   1      50.590  73.890  41.990  1.00  0.00           H  
ATOM   2987  N   ARG B   2      51.110  70.290  40.450  1.00  0.00           N  
ATOM   2988  CA  ARG B   2      50.880  68.800  40.500  1.00  0.00           C  
ATOM   2989  C   ARG B   2      51.630  68.010  39.370  1.00  0.00           C  
ATOM   2990  O   ARG B   2      51.120  67.950  38.290  1.00  0.00           O  
ATOM   2991  CB  ARG B   2      49.450  68.660  40.260  1.00  0.00           C  
ATOM   2992  CG  ARG B   2      48.850  67.250  40.630  1.00  0.00           C  
ATOM   2993  CD  ARG B   2      47.310  67.340  40.320  1.00  0.00           C  
ATOM   2994  NE  ARG B   2      46.640  66.160  40.980  1.00  0.00           N  
ATOM   2995  CZ  ARG B   2      45.830  66.160  42.030  1.00  0.00           C  
ATOM   2996  NH1 ARG B   2      45.560  67.320  42.630  1.00  0.00           N1+
ATOM   2997  NH2 ARG B   2      45.430  65.030  42.600  1.00  0.00           N  
ATOM   2998  H   ARG B   2      50.270  70.820  40.350  1.00  0.00           H  
ATOM   2999  HE  ARG B   2      46.960  65.270  40.660  1.00  0.00           H  
ATOM   3000 1HH1 ARG B   2      46.040  68.170  42.390  1.00  0.00           H  
ATOM   3001 2HH1 ARG B   2      44.830  67.450  43.290  1.00  0.00           H  
ATOM   3002 1HH2 ARG B   2      45.730  64.170  42.200  1.00  0.00           H  
ATOM   3003 2HH2 ARG B   2      44.840  64.930  43.400  1.00  0.00           H  
ATOM   3004  N   LEU B   3      52.630  67.190  39.810  1.00  0.00           N  
ATOM   3005  CA  LEU B   3      53.590  66.570  38.930  1.00  0.00           C  
ATOM   3006  C   LEU B   3      53.180  65.390  37.920  1.00  0.00           C  
ATOM   3007  O   LEU B   3      53.890  64.960  37.030  1.00  0.00           O  
ATOM   3008  CB  LEU B   3      54.780  66.020  39.700  1.00  0.00           C  
ATOM   3009  CG  LEU B   3      55.250  66.960  40.820  1.00  0.00           C  
ATOM   3010  CD1 LEU B   3      56.020  66.200  41.860  1.00  0.00           C  
ATOM   3011  CD2 LEU B   3      55.990  68.210  40.320  1.00  0.00           C  
ATOM   3012  H   LEU B   3      52.740  66.950  40.770  1.00  0.00           H  
ATOM   3013  N   LEU B   4      52.050  64.780  38.370  1.00  0.00           N  
ATOM   3014  CA  LEU B   4      51.390  63.570  37.770  1.00  0.00           C  
ATOM   3015  C   LEU B   4      52.080  62.210  37.760  1.00  0.00           C  
ATOM   3016  O   LEU B   4      51.960  61.530  36.700  1.00  0.00           O  
ATOM   3017  CB  LEU B   4      50.840  63.940  36.360  1.00  0.00           C  
ATOM   3018  CG  LEU B   4      49.560  64.780  36.310  1.00  0.00           C  
ATOM   3019  CD1 LEU B   4      49.220  65.090  34.850  1.00  0.00           C  
ATOM   3020  CD2 LEU B   4      48.360  64.000  36.950  1.00  0.00           C  
ATOM   3021  H   LEU B   4      51.420  65.360  38.890  1.00  0.00           H  
ATOM   3022  N   HIS B   5      53.060  62.030  38.630  1.00  0.00           N  
ATOM   3023  CA  HIS B   5      53.720  60.750  38.970  1.00  0.00           C  
ATOM   3024  C   HIS B   5      54.640  60.060  37.950  1.00  0.00           C  
ATOM   3025  O   HIS B   5      55.270  59.070  38.270  1.00  0.00           O  
ATOM   3026  CB  HIS B   5      52.660  59.850  39.560  1.00  0.00           C  
ATOM   3027  CG  HIS B   5      52.410  60.120  41.010  1.00  0.00           C  
ATOM   3028  CD2 HIS B   5      51.920  59.240  41.900  1.00  0.00           C  
ATOM   3029  ND1 HIS B   5      52.630  61.190  41.720  1.00  0.00           N  
ATOM   3030  CE1 HIS B   5      52.340  61.040  43.000  1.00  0.00           C  
ATOM   3031  NE2 HIS B   5      51.900  59.810  43.090  1.00  0.00           N  
ATOM   3032  H   HIS B   5      53.250  62.700  39.350  1.00  0.00           H  
ATOM   3033  HD2 HIS B   5      51.720  58.180  41.790  1.00  0.00           H  
ATOM   3034  HE1 HIS B   5      52.180  61.900  43.650  1.00  0.00           H  
ATOM   3035  HE2 HIS B   5      51.410  59.500  43.900  1.00  0.00           H  
ATOM   3036  N   SER B   6      54.560  60.530  36.730  1.00  0.00           N  
ATOM   3037  CA  SER B   6      55.360  60.240  35.490  1.00  0.00           C  
ATOM   3038  C   SER B   6      55.380  58.790  34.930  1.00  0.00           C  
ATOM   3039  O   SER B   6      55.580  58.560  33.720  1.00  0.00           O  
ATOM   3040  CB  SER B   6      56.740  60.840  35.510  1.00  0.00           C  
ATOM   3041  OG  SER B   6      57.490  60.440  36.650  1.00  0.00           O  
ATOM   3042  H   SER B   6      53.820  61.200  36.670  1.00  0.00           H  
ATOM   3043  HG  SER B   6      57.810  59.490  36.550  1.00  0.00           H  
ATOM   3044  N   ASP B   7      55.190  57.830  35.820  1.00  0.00           N  
ATOM   3045  CA  ASP B   7      55.010  56.360  35.510  1.00  0.00           C  
ATOM   3046  C   ASP B   7      54.810  55.490  36.770  1.00  0.00           C  
ATOM   3047  O   ASP B   7      55.500  55.750  37.810  1.00  0.00           O  
ATOM   3048  CB  ASP B   7      56.260  55.760  34.800  1.00  0.00           C  
ATOM   3049  CG  ASP B   7      56.170  54.350  34.210  1.00  0.00           C  
ATOM   3050  OD1 ASP B   7      55.060  53.880  33.940  1.00  0.00           O  
ATOM   3051  OD2 ASP B   7      57.240  53.760  34.040  1.00  0.00           O1-
ATOM   3052  H   ASP B   7      55.370  58.120  36.760  1.00  0.00           H  
ATOM   3053  N   Y2P B   8      54.030  54.430  36.530  1.00  0.00           N  
ATOM   3054  CA  Y2P B   8      53.700  53.380  37.490  1.00  0.00           C  
ATOM   3055  C   Y2P B   8      54.860  52.410  37.990  1.00  0.00           C  
ATOM   3056  O   Y2P B   8      54.880  51.210  37.710  1.00  0.00           O  
ATOM   3057  CB  Y2P B   8      52.430  52.570  37.060  1.00  0.00           C  
ATOM   3058  CG  Y2P B   8      51.750  51.640  38.050  1.00  0.00           C  
ATOM   3059  CD1 Y2P B   8      51.320  50.390  37.690  1.00  0.00           C  
ATOM   3060  CD2 Y2P B   8      51.340  52.120  39.270  1.00  0.00           C  
ATOM   3061  CE1 Y2P B   8      50.470  49.600  38.480  1.00  0.00           C  
ATOM   3062  CE2 Y2P B   8      50.520  51.330  40.030  1.00  0.00           C  
ATOM   3063  CZ  Y2P B   8      49.990  50.070  39.700  1.00  0.00           C  
ATOM   3064  OH  Y2P B   8      49.620  49.170  40.720  1.00  0.00           O  
ATOM   3065  OI1 Y2P B   8      48.040  48.220  42.190  1.00  0.00           O  
ATOM   3066  OI2 Y2P B   8      48.420  50.490  42.430  1.00  0.00           O  
ATOM   3067  OI3 Y2P B   8      47.190  49.630  40.570  1.00  0.00           O  
ATOM   3068  PT  Y2P B   8      48.260  49.440  41.470  1.00  0.00           P  
ATOM   3069  H   Y2P B   8      54.000  54.220  35.550  1.00  0.00           H  
ATOM   3070  HD1 Y2P B   8      51.610  50.110  36.680  1.00  0.00           H  
ATOM   3071  HD2 Y2P B   8      51.640  53.120  39.560  1.00  0.00           H  
ATOM   3072  HE1 Y2P B   8      50.090  48.630  38.160  1.00  0.00           H  
ATOM   3073  HE2 Y2P B   8      50.360  51.700  41.040  1.00  0.00           H  
ATOM   3074  N   MET B   9      55.770  53.050  38.700  1.00  0.00           N  
ATOM   3075  CA  MET B   9      56.960  52.370  39.290  1.00  0.00           C  
ATOM   3076  C   MET B   9      56.730  51.730  40.640  1.00  0.00           C  
ATOM   3077  O   MET B   9      57.320  50.710  40.920  1.00  0.00           O  
ATOM   3078  CB  MET B   9      58.070  53.430  39.200  1.00  0.00           C  
ATOM   3079  CG  MET B   9      58.700  53.530  37.850  1.00  0.00           C  
ATOM   3080  SD  MET B   9      59.390  51.980  37.210  1.00  0.00           S  
ATOM   3081  CE  MET B   9      59.720  52.210  35.460  1.00  0.00           C  
ATOM   3082  H   MET B   9      55.790  54.040  38.610  1.00  0.00           H  
ATOM   3083  N   ASN B  10      55.630  52.180  41.220  1.00  0.00           N  
ATOM   3084  CA  ASN B  10      55.040  51.730  42.520  1.00  0.00           C  
ATOM   3085  C   ASN B  10      56.020  51.820  43.750  1.00  0.00           C  
ATOM   3086  O   ASN B  10      55.740  52.380  44.820  1.00  0.00           O  
ATOM   3087  CB  ASN B  10      54.320  50.380  42.240  1.00  0.00           C  
ATOM   3088  CG  ASN B  10      53.710  49.720  43.450  1.00  0.00           C  
ATOM   3089  ND2 ASN B  10      54.300  48.710  43.990  1.00  0.00           N  
ATOM   3090  OD1 ASN B  10      52.670  50.080  43.940  1.00  0.00           O  
ATOM   3091  H   ASN B  10      54.980  52.770  40.740  1.00  0.00           H  
ATOM   3092 1HD2 ASN B  10      55.130  48.320  43.590  1.00  0.00           H  
ATOM   3093 2HD2 ASN B  10      53.800  48.150  44.650  1.00  0.00           H  
ATOM   3094  N   MET B  11      57.150  51.240  43.570  1.00  0.00           N  
ATOM   3095  CA  MET B  11      58.250  51.090  44.560  1.00  0.00           C  
ATOM   3096  C   MET B  11      59.670  51.230  44.030  1.00  0.00           C  
ATOM   3097  O   MET B  11      60.010  50.990  42.880  1.00  0.00           O  
ATOM   3098  CB  MET B  11      57.940  49.810  45.440  1.00  0.00           C  
ATOM   3099  CG  MET B  11      58.050  48.450  44.790  1.00  0.00           C  
ATOM   3100  SD  MET B  11      57.190  48.100  43.230  1.00  0.00           S  
ATOM   3101  CE  MET B  11      57.980  46.640  42.720  1.00  0.00           C  
ATOM   3102  H   MET B  11      57.390  50.920  42.650  1.00  0.00           H  
ATOM   3103  N   T2P B  12      60.400  51.840  44.950  1.00  0.00           N  
ATOM   3104  CA  T2P B  12      61.880  52.040  44.760  1.00  0.00           C  
ATOM   3105  C   T2P B  12      62.660  50.740  44.570  1.00  0.00           C  
ATOM   3106  O   T2P B  12      62.840  49.990  45.570  1.00  0.00           O  
ATOM   3107  CB  T2P B  12      62.510  52.950  45.800  1.00  0.00           C  
ATOM   3108  CG2 T2P B  12      62.730  54.420  45.370  1.00  0.00           C  
ATOM   3109  OG1 T2P B  12      61.940  52.750  47.160  1.00  0.00           O  
ATOM   3110  OE1 T2P B  12      60.950  55.040  47.660  1.00  0.00           O  
ATOM   3111  OE2 T2P B  12      60.350  53.350  49.170  1.00  0.00           O  
ATOM   3112  OE3 T2P B  12      59.480  53.390  46.930  1.00  0.00           O  
ATOM   3113  PD  T2P B  12      60.720  53.600  47.740  1.00  0.00           P  
ATOM   3114  H   T2P B  12      60.080  52.420  45.690  1.00  0.00           H  
ATOM   3115  N   PRO B  13      63.010  50.390  43.340  1.00  0.00           N  
ATOM   3116  CA  PRO B  13      63.520  49.010  43.010  1.00  0.00           C  
ATOM   3117  C   PRO B  13      64.490  48.180  43.910  1.00  0.00           C  
ATOM   3118  O   PRO B  13      64.310  46.960  44.120  1.00  0.00           O  
ATOM   3119  CB  PRO B  13      64.320  49.160  41.660  1.00  0.00           C  
ATOM   3120  CG  PRO B  13      63.540  50.320  41.050  1.00  0.00           C  
ATOM   3121  CD  PRO B  13      63.150  51.250  42.190  1.00  0.00           C  
ATOM   3122  N   ARG B  14      65.560  48.750  44.390  1.00  0.00           N  
ATOM   3123  CA  ARG B  14      66.730  48.000  45.000  1.00  0.00           C  
ATOM   3124  C   ARG B  14      66.490  47.110  46.310  1.00  0.00           C  
ATOM   3125  O   ARG B  14      67.080  46.120  46.560  1.00  0.00           O  
ATOM   3126  CB  ARG B  14      67.910  48.970  45.280  1.00  0.00           C  
ATOM   3127  CG  ARG B  14      69.330  48.540  45.590  1.00  0.00           C  
ATOM   3128  CD  ARG B  14      69.920  47.800  44.410  1.00  0.00           C  
ATOM   3129  NE  ARG B  14      71.230  47.270  44.840  1.00  0.00           N  
ATOM   3130  CZ  ARG B  14      71.490  45.950  45.090  1.00  0.00           C  
ATOM   3131  NH1 ARG B  14      70.590  44.950  44.840  1.00  0.00           N1+
ATOM   3132  NH2 ARG B  14      72.490  45.580  45.920  1.00  0.00           N  
ATOM   3133  H   ARG B  14      65.580  49.740  44.510  1.00  0.00           H  
ATOM   3134  HE  ARG B  14      71.980  47.920  44.730  1.00  0.00           H  
ATOM   3135 1HH1 ARG B  14      69.840  44.990  44.190  1.00  0.00           H  
ATOM   3136 2HH1 ARG B  14      70.630  44.170  45.460  1.00  0.00           H  
ATOM   3137 1HH2 ARG B  14      73.010  46.310  46.350  1.00  0.00           H  
ATOM   3138 2HH2 ARG B  14      72.980  44.710  45.830  1.00  0.00           H  
ATOM   3139  N   ARG B  15      65.460  47.470  46.990  1.00  0.00           N  
ATOM   3140  CA  ARG B  15      65.080  46.990  48.330  1.00  0.00           C  
ATOM   3141  C   ARG B  15      63.760  47.510  48.840  1.00  0.00           C  
ATOM   3142  CB  ARG B  15      66.200  47.240  49.380  1.00  0.00           C  
ATOM   3143  CG  ARG B  15      66.010  46.480  50.720  1.00  0.00           C  
ATOM   3144  CD  ARG B  15      67.200  46.840  51.600  1.00  0.00           C  
ATOM   3145  NE  ARG B  15      67.310  46.080  52.820  1.00  0.00           N  
ATOM   3146  CZ  ARG B  15      66.970  46.480  54.040  1.00  0.00           C  
ATOM   3147  NH1 ARG B  15      66.260  47.530  54.150  1.00  0.00           N1+
ATOM   3148  NH2 ARG B  15      66.710  45.430  54.860  1.00  0.00           N  
ATOM   3149  O1  ARG B  15      62.860  46.610  49.050  1.00  0.00           O  
ATOM   3150  O2  ARG B  15      63.700  48.700  49.160  1.00  0.00           O  
ATOM   3151  H   ARG B  15      64.780  48.110  46.640  1.00  0.00           H  
ATOM   3152  HE  ARG B  15      67.980  45.340  52.750  1.00  0.00           H  
ATOM   3153 1HH1 ARG B  15      66.090  48.030  53.300  1.00  0.00           H  
ATOM   3154 2HH1 ARG B  15      66.060  47.940  55.040  1.00  0.00           H  
ATOM   3155 1HH2 ARG B  15      66.770  44.460  54.630  1.00  0.00           H  
ATOM   3156 2HH2 ARG B  15      66.340  45.560  55.780  1.00  0.00           H  
ENDMDL
MODEL        2
ATOM      1  N   SER A   4      58.829  26.383  26.184  1.00  0.00           N  
ATOM      2  CA  SER A   4      59.113  27.773  26.419  1.00  0.00           C  
ATOM      3  C   SER A   4      58.408  28.163  27.757  1.00  0.00           C  
ATOM      4  O   SER A   4      57.246  27.835  28.017  1.00  0.00           O  
ATOM      5  CB  SER A   4      58.574  28.606  25.287  1.00  0.00           C  
ATOM      6  OG  SER A   4      58.749  27.878  24.067  1.00  0.00           O  
ATOM      7  HG  SER A   4      59.115  28.458  23.340  1.00  0.00           H  
ATOM      8  H1  SER A   4      58.931  25.884  27.042  1.00  0.00           H  
ATOM      9  H2  SER A   4      57.883  26.275  25.884  1.00  0.00           H  
ATOM     10  H3  SER A   4      59.358  26.018  25.422  1.00  0.00           H  
ATOM     11  N   GLY A   5      58.948  29.090  28.500  1.00  0.00           N  
ATOM     12  CA  GLY A   5      58.583  29.304  29.844  1.00  0.00           C  
ATOM     13  C   GLY A   5      57.618  30.486  30.092  1.00  0.00           C  
ATOM     14  O   GLY A   5      57.187  31.106  29.129  1.00  0.00           O  
ATOM     15  H   GLY A   5      59.680  29.690  28.187  1.00  0.00           H  
ATOM     16  N   PHE A   6      57.613  30.851  31.388  1.00  0.00           N  
ATOM     17  CA  PHE A   6      56.873  31.928  32.014  1.00  0.00           C  
ATOM     18  C   PHE A   6      57.306  33.289  31.464  1.00  0.00           C  
ATOM     19  O   PHE A   6      56.453  33.846  30.719  1.00  0.00           O  
ATOM     20  CB  PHE A   6      56.987  31.964  33.521  1.00  0.00           C  
ATOM     21  CG  PHE A   6      56.283  30.765  34.195  1.00  0.00           C  
ATOM     22  CD1 PHE A   6      55.027  30.359  33.841  1.00  0.00           C  
ATOM     23  CD2 PHE A   6      56.882  30.172  35.323  1.00  0.00           C  
ATOM     24  CE1 PHE A   6      54.352  29.345  34.557  1.00  0.00           C  
ATOM     25  CE2 PHE A   6      56.165  29.296  36.141  1.00  0.00           C  
ATOM     26  CZ  PHE A   6      54.931  28.898  35.684  1.00  0.00           C  
ATOM     27  H   PHE A   6      58.257  30.394  31.993  1.00  0.00           H  
ATOM     28  HD1 PHE A   6      54.353  30.954  33.222  1.00  0.00           H  
ATOM     29  HD2 PHE A   6      57.929  30.301  35.588  1.00  0.00           H  
ATOM     30  HE1 PHE A   6      53.468  28.951  34.054  1.00  0.00           H  
ATOM     31  HE2 PHE A   6      56.698  28.725  36.890  1.00  0.00           H  
ATOM     32  HZ  PHE A   6      54.304  28.364  36.391  1.00  0.00           H  
ATOM     33  N   TRP A   7      58.676  33.557  31.460  1.00  0.00           N  
ATOM     34  CA  TRP A   7      59.300  34.784  30.833  1.00  0.00           C  
ATOM     35  C   TRP A   7      58.945  35.051  29.388  1.00  0.00           C  
ATOM     36  O   TRP A   7      58.385  36.127  29.133  1.00  0.00           O  
ATOM     37  CB  TRP A   7      60.838  34.819  31.035  1.00  0.00           C  
ATOM     38  CG  TRP A   7      61.582  35.974  30.410  1.00  0.00           C  
ATOM     39  CD1 TRP A   7      61.815  36.313  29.127  1.00  0.00           C  
ATOM     40  CD2 TRP A   7      61.831  37.072  31.167  1.00  0.00           C  
ATOM     41  CE2 TRP A   7      62.269  38.049  30.281  1.00  0.00           C  
ATOM     42  CE3 TRP A   7      61.626  37.413  32.506  1.00  0.00           C  
ATOM     43  NE1 TRP A   7      62.263  37.547  29.030  1.00  0.00           N  
ATOM     44  CZ2 TRP A   7      62.571  39.317  30.764  1.00  0.00           C  
ATOM     45  CZ3 TRP A   7      61.858  38.677  32.966  1.00  0.00           C  
ATOM     46  CH2 TRP A   7      62.365  39.648  32.101  1.00  0.00           C  
ATOM     47  H   TRP A   7      59.334  32.901  31.813  1.00  0.00           H  
ATOM     48  HD1 TRP A   7      61.505  35.631  28.330  1.00  0.00           H  
ATOM     49  HE1 TRP A   7      62.451  38.073  28.192  1.00  0.00           H  
ATOM     50  HE3 TRP A   7      61.360  36.663  33.249  1.00  0.00           H  
ATOM     51  HZ2 TRP A   7      63.295  39.895  30.196  1.00  0.00           H  
ATOM     52  HZ3 TRP A   7      61.617  39.063  33.954  1.00  0.00           H  
ATOM     53  HH2 TRP A   7      62.440  40.706  32.366  1.00  0.00           H  
ATOM     54  N   GLU A   8      58.956  34.010  28.547  1.00  0.00           N  
ATOM     55  CA  GLU A   8      58.561  34.201  27.111  1.00  0.00           C  
ATOM     56  C   GLU A   8      57.063  34.594  26.905  1.00  0.00           C  
ATOM     57  O   GLU A   8      56.766  35.640  26.353  1.00  0.00           O  
ATOM     58  CB  GLU A   8      58.843  32.917  26.288  1.00  0.00           C  
ATOM     59  CG  GLU A   8      60.324  32.473  26.345  1.00  0.00           C  
ATOM     60  CD  GLU A   8      60.784  31.472  27.409  1.00  0.00           C  
ATOM     61  OE1 GLU A   8      60.421  31.631  28.613  1.00  0.00           O  
ATOM     62  OE2 GLU A   8      61.032  30.303  26.950  1.00  0.00           O1-
ATOM     63  H   GLU A   8      59.546  33.240  28.784  1.00  0.00           H  
ATOM     64  N   GLU A   9      56.246  33.908  27.670  1.00  0.00           N  
ATOM     65  CA  GLU A   9      54.814  34.324  27.752  1.00  0.00           C  
ATOM     66  C   GLU A   9      54.494  35.750  28.365  1.00  0.00           C  
ATOM     67  O   GLU A   9      53.728  36.603  27.827  1.00  0.00           O  
ATOM     68  CB  GLU A   9      54.037  33.337  28.631  1.00  0.00           C  
ATOM     69  CG  GLU A   9      52.590  33.026  28.342  1.00  0.00           C  
ATOM     70  CD  GLU A   9      52.055  31.827  29.091  1.00  0.00           C  
ATOM     71  OE1 GLU A   9      52.013  30.722  28.585  1.00  0.00           O  
ATOM     72  OE2 GLU A   9      51.652  31.896  30.249  1.00  0.00           O1-
ATOM     73  H   GLU A   9      56.532  33.115  28.210  1.00  0.00           H  
ATOM     74  N   PHE A  10      55.091  35.949  29.559  1.00  0.00           N  
ATOM     75  CA  PHE A  10      55.150  37.195  30.303  1.00  0.00           C  
ATOM     76  C   PHE A  10      55.466  38.401  29.449  1.00  0.00           C  
ATOM     77  O   PHE A  10      54.644  39.377  29.433  1.00  0.00           O  
ATOM     78  CB  PHE A  10      56.038  36.960  31.492  1.00  0.00           C  
ATOM     79  CG  PHE A  10      56.697  38.170  32.190  1.00  0.00           C  
ATOM     80  CD1 PHE A  10      55.859  39.139  32.723  1.00  0.00           C  
ATOM     81  CD2 PHE A  10      58.028  38.461  32.067  1.00  0.00           C  
ATOM     82  CE1 PHE A  10      56.343  40.371  33.041  1.00  0.00           C  
ATOM     83  CE2 PHE A  10      58.621  39.727  32.490  1.00  0.00           C  
ATOM     84  CZ  PHE A  10      57.704  40.666  32.940  1.00  0.00           C  
ATOM     85  H   PHE A  10      55.588  35.191  29.975  1.00  0.00           H  
ATOM     86  HD1 PHE A  10      54.789  38.921  32.776  1.00  0.00           H  
ATOM     87  HD2 PHE A  10      58.647  37.878  31.381  1.00  0.00           H  
ATOM     88  HE1 PHE A  10      55.660  41.207  33.195  1.00  0.00           H  
ATOM     89  HE2 PHE A  10      59.682  39.962  32.338  1.00  0.00           H  
ATOM     90  HZ  PHE A  10      58.000  41.706  33.089  1.00  0.00           H  
ATOM     91  N   GLU A  11      56.654  38.356  28.742  1.00  0.00           N  
ATOM     92  CA  GLU A  11      57.241  39.393  27.865  1.00  0.00           C  
ATOM     93  C   GLU A  11      56.535  39.688  26.538  1.00  0.00           C  
ATOM     94  O   GLU A  11      56.406  40.852  26.198  1.00  0.00           O  
ATOM     95  CB  GLU A  11      58.735  39.029  27.602  1.00  0.00           C  
ATOM     96  CG  GLU A  11      59.545  40.286  27.318  1.00  0.00           C  
ATOM     97  CD  GLU A  11      60.903  39.905  26.664  1.00  0.00           C  
ATOM     98  OE1 GLU A  11      61.876  40.233  27.327  1.00  0.00           O  
ATOM     99  OE2 GLU A  11      60.957  39.359  25.536  1.00  0.00           O1-
ATOM    100  H   GLU A  11      57.284  37.605  28.913  1.00  0.00           H  
ATOM    101  N   THR A  12      55.944  38.665  25.914  1.00  0.00           N  
ATOM    102  CA  THR A  12      55.116  38.948  24.739  1.00  0.00           C  
ATOM    103  C   THR A  12      53.761  39.506  25.057  1.00  0.00           C  
ATOM    104  O   THR A  12      53.278  40.341  24.289  1.00  0.00           O  
ATOM    105  CB  THR A  12      54.908  37.679  23.852  1.00  0.00           C  
ATOM    106  CG2 THR A  12      56.157  37.223  23.166  1.00  0.00           C  
ATOM    107  OG1 THR A  12      54.393  36.623  24.610  1.00  0.00           O  
ATOM    108  H   THR A  12      56.145  37.695  26.008  1.00  0.00           H  
ATOM    109  HG1 THR A  12      53.720  36.227  23.973  1.00  0.00           H  
ATOM    110  N   LEU A  13      53.199  39.205  26.234  1.00  0.00           N  
ATOM    111  CA  LEU A  13      51.952  39.831  26.719  1.00  0.00           C  
ATOM    112  C   LEU A  13      52.103  41.225  27.308  1.00  0.00           C  
ATOM    113  O   LEU A  13      51.243  42.110  27.100  1.00  0.00           O  
ATOM    114  CB  LEU A  13      51.133  39.013  27.738  1.00  0.00           C  
ATOM    115  CG  LEU A  13      50.214  38.024  26.985  1.00  0.00           C  
ATOM    116  CD1 LEU A  13      49.695  36.997  28.011  1.00  0.00           C  
ATOM    117  CD2 LEU A  13      48.959  38.698  26.299  1.00  0.00           C  
ATOM    118  H   LEU A  13      53.626  38.404  26.658  1.00  0.00           H  
ATOM    119  N   GLN A  14      53.266  41.579  27.886  1.00  0.00           N  
ATOM    120  CA  GLN A  14      53.659  42.978  28.198  1.00  0.00           C  
ATOM    121  C   GLN A  14      53.802  43.787  26.868  1.00  0.00           C  
ATOM    122  O   GLN A  14      53.160  44.858  26.777  1.00  0.00           O  
ATOM    123  CB  GLN A  14      54.930  43.219  28.995  1.00  0.00           C  
ATOM    124  CG  GLN A  14      55.169  42.295  30.224  1.00  0.00           C  
ATOM    125  CD  GLN A  14      54.097  42.361  31.342  1.00  0.00           C  
ATOM    126  NE2 GLN A  14      54.077  43.481  32.050  1.00  0.00           N  
ATOM    127  OE1 GLN A  14      53.238  41.518  31.368  1.00  0.00           O  
ATOM    128  H   GLN A  14      53.813  40.873  28.338  1.00  0.00           H  
ATOM    129 1HE2 GLN A  14      54.677  44.251  31.835  1.00  0.00           H  
ATOM    130 2HE2 GLN A  14      53.667  43.523  32.971  1.00  0.00           H  
ATOM    131  N   GLN A  15      54.315  43.100  25.809  1.00  0.00           N  
ATOM    132  CA  GLN A  15      54.348  43.742  24.514  1.00  0.00           C  
ATOM    133  C   GLN A  15      52.954  43.940  23.891  1.00  0.00           C  
ATOM    134  O   GLN A  15      52.614  45.088  23.606  1.00  0.00           O  
ATOM    135  CB  GLN A  15      55.260  42.928  23.506  1.00  0.00           C  
ATOM    136  CG  GLN A  15      56.766  43.224  23.812  1.00  0.00           C  
ATOM    137  CD  GLN A  15      57.677  42.381  22.983  1.00  0.00           C  
ATOM    138  NE2 GLN A  15      58.880  42.758  22.623  1.00  0.00           N  
ATOM    139  OE1 GLN A  15      57.363  41.193  22.731  1.00  0.00           O  
ATOM    140  H   GLN A  15      54.975  42.364  25.963  1.00  0.00           H  
ATOM    141 1HE2 GLN A  15      59.226  43.649  22.897  1.00  0.00           H  
ATOM    142 2HE2 GLN A  15      59.399  42.210  21.956  1.00  0.00           H  
ATOM    143  N   GLN A  16      52.085  42.938  24.006  1.00  0.00           N  
ATOM    144  CA  GLN A  16      50.669  43.157  23.565  1.00  0.00           C  
ATOM    145  C   GLN A  16      49.829  44.201  24.275  1.00  0.00           C  
ATOM    146  O   GLN A  16      48.954  44.793  23.663  1.00  0.00           O  
ATOM    147  CB  GLN A  16      49.950  41.861  23.694  1.00  0.00           C  
ATOM    148  CG  GLN A  16      48.771  41.794  22.687  1.00  0.00           C  
ATOM    149  CD  GLN A  16      47.629  40.788  23.069  1.00  0.00           C  
ATOM    150  NE2 GLN A  16      47.786  39.534  22.730  1.00  0.00           N  
ATOM    151  OE1 GLN A  16      46.593  41.190  23.617  1.00  0.00           O  
ATOM    152  H   GLN A  16      52.402  42.081  24.403  1.00  0.00           H  
ATOM    153 1HE2 GLN A  16      48.513  39.245  22.106  1.00  0.00           H  
ATOM    154 2HE2 GLN A  16      47.035  38.903  22.930  1.00  0.00           H  
ATOM    155  N   GLU A  17      50.295  44.575  25.433  1.00  0.00           N  
ATOM    156  CA  GLU A  17      49.735  45.793  26.152  1.00  0.00           C  
ATOM    157  C   GLU A  17      50.435  47.152  25.875  1.00  0.00           C  
ATOM    158  O   GLU A  17      49.842  48.234  25.891  1.00  0.00           O  
ATOM    159  CB  GLU A  17      49.800  45.414  27.656  1.00  0.00           C  
ATOM    160  CG  GLU A  17      49.507  46.634  28.524  1.00  0.00           C  
ATOM    161  CD  GLU A  17      49.833  46.209  29.977  1.00  0.00           C  
ATOM    162  OE1 GLU A  17      50.988  46.178  30.406  1.00  0.00           O  
ATOM    163  OE2 GLU A  17      48.886  45.837  30.694  1.00  0.00           O1-
ATOM    164  H   GLU A  17      50.981  44.077  25.965  1.00  0.00           H  
ATOM    165  N   CYS A  18      51.718  47.082  25.629  1.00  0.00           N  
ATOM    166  CA  CYS A  18      52.548  48.283  25.361  1.00  0.00           C  
ATOM    167  C   CYS A  18      52.170  49.081  24.096  1.00  0.00           C  
ATOM    168  O   CYS A  18      52.398  50.260  23.971  1.00  0.00           O  
ATOM    169  CB  CYS A  18      54.058  48.035  25.421  1.00  0.00           C  
ATOM    170  SG  CYS A  18      54.762  47.495  27.032  1.00  0.00           S  
ATOM    171  H   CYS A  18      52.189  46.207  25.722  1.00  0.00           H  
ATOM    172  HG  CYS A  18      55.939  47.498  26.412  1.00  0.00           H  
ATOM    173  N   LYS A  19      51.883  48.245  23.070  1.00  0.00           N  
ATOM    174  CA  LYS A  19      51.115  48.620  21.900  1.00  0.00           C  
ATOM    175  C   LYS A  19      49.640  48.959  22.219  1.00  0.00           C  
ATOM    176  O   LYS A  19      48.850  48.018  22.414  1.00  0.00           O  
ATOM    177  CB  LYS A  19      51.219  47.441  20.844  1.00  0.00           C  
ATOM    178  CG  LYS A  19      52.612  46.879  20.691  1.00  0.00           C  
ATOM    179  CD  LYS A  19      52.668  46.052  19.380  1.00  0.00           C  
ATOM    180  CE  LYS A  19      53.941  45.114  19.266  1.00  0.00           C  
ATOM    181  NZ  LYS A  19      53.704  44.155  18.237  1.00  0.00           N1+
ATOM    182  H   LYS A  19      52.155  47.280  23.072  1.00  0.00           H  
ATOM    183  HZ1 LYS A  19      53.202  44.553  17.471  1.00  0.00           H  
ATOM    184  HZ2 LYS A  19      54.618  43.867  17.947  1.00  0.00           H  
ATOM    185  HZ3 LYS A  19      53.202  43.365  18.602  1.00  0.00           H  
ATOM    186  N   LEU A  20      49.297  50.283  22.232  1.00  0.00           N  
ATOM    187  CA  LEU A  20      48.030  50.817  22.784  1.00  0.00           C  
ATOM    188  C   LEU A  20      46.708  50.308  22.130  1.00  0.00           C  
ATOM    189  O   LEU A  20      46.500  50.602  20.964  1.00  0.00           O  
ATOM    190  CB  LEU A  20      48.116  52.411  22.805  1.00  0.00           C  
ATOM    191  CG  LEU A  20      48.751  53.014  24.040  1.00  0.00           C  
ATOM    192  CD1 LEU A  20      48.768  54.548  24.012  1.00  0.00           C  
ATOM    193  CD2 LEU A  20      48.069  52.470  25.303  1.00  0.00           C  
ATOM    194  H   LEU A  20      49.900  50.952  21.782  1.00  0.00           H  
ATOM    195  N   LEU A  21      46.132  49.371  22.869  1.00  0.00           N  
ATOM    196  CA  LEU A  21      45.010  48.539  22.334  1.00  0.00           C  
ATOM    197  C   LEU A  21      43.713  49.222  21.837  1.00  0.00           C  
ATOM    198  O   LEU A  21      43.326  49.024  20.719  1.00  0.00           O  
ATOM    199  CB  LEU A  21      44.601  47.415  23.376  1.00  0.00           C  
ATOM    200  CG  LEU A  21      45.630  46.335  23.728  1.00  0.00           C  
ATOM    201  CD1 LEU A  21      45.465  45.832  25.154  1.00  0.00           C  
ATOM    202  CD2 LEU A  21      45.342  45.165  22.785  1.00  0.00           C  
ATOM    203  H   LEU A  21      46.584  49.058  23.700  1.00  0.00           H  
ATOM    204  N   TYR A  22      43.122  50.029  22.690  1.00  0.00           N  
ATOM    205  CA  TYR A  22      41.905  50.781  22.317  1.00  0.00           C  
ATOM    206  C   TYR A  22      42.059  52.282  22.521  1.00  0.00           C  
ATOM    207  O   TYR A  22      42.971  52.741  23.198  1.00  0.00           O  
ATOM    208  CB  TYR A  22      40.738  50.163  23.057  1.00  0.00           C  
ATOM    209  CG  TYR A  22      39.987  48.959  22.484  1.00  0.00           C  
ATOM    210  CD1 TYR A  22      38.896  49.130  21.628  1.00  0.00           C  
ATOM    211  CD2 TYR A  22      40.457  47.667  22.729  1.00  0.00           C  
ATOM    212  CE1 TYR A  22      38.334  48.008  21.100  1.00  0.00           C  
ATOM    213  CE2 TYR A  22      39.866  46.606  22.094  1.00  0.00           C  
ATOM    214  CZ  TYR A  22      38.815  46.762  21.255  1.00  0.00           C  
ATOM    215  OH  TYR A  22      38.285  45.779  20.528  1.00  0.00           O  
ATOM    216  H   TYR A  22      43.302  50.014  23.674  1.00  0.00           H  
ATOM    217  HD1 TYR A  22      38.475  50.130  21.498  1.00  0.00           H  
ATOM    218  HD2 TYR A  22      41.341  47.502  23.336  1.00  0.00           H  
ATOM    219  HE1 TYR A  22      37.430  48.122  20.489  1.00  0.00           H  
ATOM    220  HE2 TYR A  22      40.408  45.665  22.127  1.00  0.00           H  
ATOM    221  HH  TYR A  22      38.786  44.917  20.614  1.00  0.00           H  
ATOM    222  N   SER A  23      41.052  53.080  22.100  1.00  0.00           N  
ATOM    223  CA  SER A  23      40.948  54.537  22.123  1.00  0.00           C  
ATOM    224  C   SER A  23      40.811  55.137  23.577  1.00  0.00           C  
ATOM    225  O   SER A  23      40.153  54.497  24.440  1.00  0.00           O  
ATOM    226  CB  SER A  23      39.826  55.008  21.235  1.00  0.00           C  
ATOM    227  OG  SER A  23      39.653  56.419  21.234  1.00  0.00           O  
ATOM    228  H   SER A  23      40.186  52.706  21.748  1.00  0.00           H  
ATOM    229  HG  SER A  23      39.015  56.503  21.999  1.00  0.00           H  
ATOM    230  N   ARG A  24      41.476  56.269  23.848  1.00  0.00           N  
ATOM    231  CA  ARG A  24      41.290  57.052  25.093  1.00  0.00           C  
ATOM    232  C   ARG A  24      40.950  58.523  24.837  1.00  0.00           C  
ATOM    233  O   ARG A  24      41.298  59.374  25.701  1.00  0.00           O  
ATOM    234  CB  ARG A  24      42.561  56.944  25.948  1.00  0.00           C  
ATOM    235  CG  ARG A  24      43.232  55.540  26.154  1.00  0.00           C  
ATOM    236  CD  ARG A  24      44.781  55.536  26.273  1.00  0.00           C  
ATOM    237  NE  ARG A  24      45.264  56.141  24.972  1.00  0.00           N  
ATOM    238  CZ  ARG A  24      46.183  57.115  24.849  1.00  0.00           C  
ATOM    239  NH1 ARG A  24      46.882  57.578  25.806  1.00  0.00           N1+
ATOM    240  NH2 ARG A  24      46.715  57.479  23.669  1.00  0.00           N  
ATOM    241  H   ARG A  24      41.891  56.876  23.171  1.00  0.00           H  
ATOM    242  HE  ARG A  24      44.813  55.818  24.150  1.00  0.00           H  
ATOM    243 1HH1 ARG A  24      46.782  57.291  26.753  1.00  0.00           H  
ATOM    244 2HH1 ARG A  24      47.452  58.383  25.611  1.00  0.00           H  
ATOM    245 1HH2 ARG A  24      46.526  57.049  22.788  1.00  0.00           H  
ATOM    246 2HH2 ARG A  24      47.334  58.260  23.634  1.00  0.00           H  
ATOM    247  N   LYS A  25      40.080  58.901  23.843  1.00  0.00           N  
ATOM    248  CA  LYS A  25      39.930  60.357  23.460  1.00  0.00           C  
ATOM    249  C   LYS A  25      39.197  61.254  24.472  1.00  0.00           C  
ATOM    250  O   LYS A  25      39.443  62.423  24.604  1.00  0.00           O  
ATOM    251  CB  LYS A  25      39.275  60.442  22.065  1.00  0.00           C  
ATOM    252  CG  LYS A  25      40.138  59.811  21.035  1.00  0.00           C  
ATOM    253  CD  LYS A  25      39.292  59.492  19.784  1.00  0.00           C  
ATOM    254  CE  LYS A  25      40.116  58.924  18.637  1.00  0.00           C  
ATOM    255  NZ  LYS A  25      40.826  57.664  18.884  1.00  0.00           N1+
ATOM    256  H   LYS A  25      39.435  58.217  23.490  1.00  0.00           H  
ATOM    257  HZ1 LYS A  25      41.166  57.340  18.007  1.00  0.00           H  
ATOM    258  HZ2 LYS A  25      41.609  57.822  19.486  1.00  0.00           H  
ATOM    259  HZ3 LYS A  25      40.194  56.967  19.212  1.00  0.00           H  
ATOM    260  N   GLU A  26      38.579  60.552  25.411  1.00  0.00           N  
ATOM    261  CA  GLU A  26      37.964  61.174  26.628  1.00  0.00           C  
ATOM    262  C   GLU A  26      38.951  61.541  27.748  1.00  0.00           C  
ATOM    263  O   GLU A  26      39.195  62.696  28.115  1.00  0.00           O  
ATOM    264  CB  GLU A  26      36.808  60.411  27.327  1.00  0.00           C  
ATOM    265  CG  GLU A  26      35.557  60.426  26.508  1.00  0.00           C  
ATOM    266  CD  GLU A  26      35.006  61.810  26.340  1.00  0.00           C  
ATOM    267  OE1 GLU A  26      35.137  62.322  25.217  1.00  0.00           O  
ATOM    268  OE2 GLU A  26      34.394  62.389  27.264  1.00  0.00           O1-
ATOM    269  H   GLU A  26      38.523  59.566  25.260  1.00  0.00           H  
ATOM    270  N   GLY A  27      39.870  60.609  28.089  1.00  0.00           N  
ATOM    271  CA  GLY A  27      40.989  60.885  29.018  1.00  0.00           C  
ATOM    272  C   GLY A  27      42.153  61.721  28.464  1.00  0.00           C  
ATOM    273  O   GLY A  27      42.894  62.280  29.262  1.00  0.00           O  
ATOM    274  H   GLY A  27      39.775  59.666  27.782  1.00  0.00           H  
ATOM    275  N   GLN A  28      42.228  61.814  27.131  1.00  0.00           N  
ATOM    276  CA  GLN A  28      43.253  62.698  26.475  1.00  0.00           C  
ATOM    277  C   GLN A  28      43.167  64.239  26.718  1.00  0.00           C  
ATOM    278  O   GLN A  28      44.185  64.873  26.698  1.00  0.00           O  
ATOM    279  CB  GLN A  28      43.349  62.390  25.019  1.00  0.00           C  
ATOM    280  CG  GLN A  28      43.995  60.975  24.744  1.00  0.00           C  
ATOM    281  CD  GLN A  28      44.291  60.665  23.331  1.00  0.00           C  
ATOM    282  NE2 GLN A  28      44.778  61.559  22.485  1.00  0.00           N  
ATOM    283  OE1 GLN A  28      44.078  59.506  22.942  1.00  0.00           O  
ATOM    284  H   GLN A  28      41.756  61.214  26.480  1.00  0.00           H  
ATOM    285 1HE2 GLN A  28      45.183  62.425  22.773  1.00  0.00           H  
ATOM    286 2HE2 GLN A  28      44.529  61.463  21.521  1.00  0.00           H  
ATOM    287  N   ARG A  29      42.020  64.705  27.221  1.00  0.00           N  
ATOM    288  CA  ARG A  29      41.893  66.160  27.585  1.00  0.00           C  
ATOM    289  C   ARG A  29      42.598  66.345  28.942  1.00  0.00           C  
ATOM    290  O   ARG A  29      42.360  65.567  29.864  1.00  0.00           O  
ATOM    291  CB  ARG A  29      40.461  66.646  27.603  1.00  0.00           C  
ATOM    292  CG  ARG A  29      39.746  66.349  26.276  1.00  0.00           C  
ATOM    293  CD  ARG A  29      38.364  66.940  26.365  1.00  0.00           C  
ATOM    294  NE  ARG A  29      38.349  68.379  26.529  1.00  0.00           N  
ATOM    295  CZ  ARG A  29      37.787  69.157  25.630  1.00  0.00           C  
ATOM    296  NH1 ARG A  29      37.300  68.792  24.474  1.00  0.00           N1+
ATOM    297  NH2 ARG A  29      37.449  70.335  26.091  1.00  0.00           N  
ATOM    298  H   ARG A  29      41.201  64.127  27.269  1.00  0.00           H  
ATOM    299  HE  ARG A  29      39.042  68.835  27.100  1.00  0.00           H  
ATOM    300 1HH1 ARG A  29      37.275  67.829  24.204  1.00  0.00           H  
ATOM    301 2HH1 ARG A  29      36.795  69.428  23.899  1.00  0.00           H  
ATOM    302 1HH2 ARG A  29      37.498  70.638  27.048  1.00  0.00           H  
ATOM    303 2HH2 ARG A  29      37.205  71.039  25.423  1.00  0.00           H  
ATOM    304  N   GLN A  30      43.102  67.592  29.171  1.00  0.00           N  
ATOM    305  CA  GLN A  30      43.818  67.948  30.400  1.00  0.00           C  
ATOM    306  C   GLN A  30      43.144  68.242  31.711  1.00  0.00           C  
ATOM    307  O   GLN A  30      43.545  67.538  32.640  1.00  0.00           O  
ATOM    308  CB  GLN A  30      44.729  69.149  30.060  1.00  0.00           C  
ATOM    309  CG  GLN A  30      45.870  68.674  29.180  1.00  0.00           C  
ATOM    310  CD  GLN A  30      46.920  69.845  28.947  1.00  0.00           C  
ATOM    311  NE2 GLN A  30      46.400  71.017  28.720  1.00  0.00           N  
ATOM    312  OE1 GLN A  30      48.107  69.686  29.278  1.00  0.00           O  
ATOM    313  H   GLN A  30      43.009  68.289  28.462  1.00  0.00           H  
ATOM    314 1HE2 GLN A  30      45.409  71.124  28.729  1.00  0.00           H  
ATOM    315 2HE2 GLN A  30      47.009  71.814  28.668  1.00  0.00           H  
ATOM    316  N   GLU A  31      42.042  68.913  31.669  1.00  0.00           N  
ATOM    317  CA  GLU A  31      41.099  69.016  32.841  1.00  0.00           C  
ATOM    318  C   GLU A  31      40.604  67.749  33.614  1.00  0.00           C  
ATOM    319  O   GLU A  31      40.411  67.604  34.869  1.00  0.00           O  
ATOM    320  CB  GLU A  31      39.880  69.943  32.548  1.00  0.00           C  
ATOM    321  CG  GLU A  31      40.379  71.390  32.397  1.00  0.00           C  
ATOM    322  CD  GLU A  31      40.953  71.585  31.004  1.00  0.00           C  
ATOM    323  OE1 GLU A  31      42.164  71.828  30.939  1.00  0.00           O  
ATOM    324  OE2 GLU A  31      40.184  71.339  30.086  1.00  0.00           O1-
ATOM    325  H   GLU A  31      41.986  69.760  31.127  1.00  0.00           H  
ATOM    326  N   ASN A  32      40.435  66.701  32.789  1.00  0.00           N  
ATOM    327  CA  ASN A  32      40.294  65.284  33.212  1.00  0.00           C  
ATOM    328  C   ASN A  32      41.569  64.654  33.817  1.00  0.00           C  
ATOM    329  O   ASN A  32      41.529  63.980  34.853  1.00  0.00           O  
ATOM    330  CB  ASN A  32      39.969  64.443  31.945  1.00  0.00           C  
ATOM    331  CG  ASN A  32      38.554  64.722  31.438  1.00  0.00           C  
ATOM    332  ND2 ASN A  32      38.227  64.114  30.340  1.00  0.00           N  
ATOM    333  OD1 ASN A  32      38.028  65.764  31.786  1.00  0.00           O  
ATOM    334  H   ASN A  32      39.964  66.886  31.933  1.00  0.00           H  
ATOM    335 1HD2 ASN A  32      38.923  63.528  29.923  1.00  0.00           H  
ATOM    336 2HD2 ASN A  32      37.322  64.181  29.934  1.00  0.00           H  
ATOM    337  N   LYS A  33      42.744  64.904  33.317  1.00  0.00           N  
ATOM    338  CA  LYS A  33      43.961  64.282  33.747  1.00  0.00           C  
ATOM    339  C   LYS A  33      44.314  64.609  35.182  1.00  0.00           C  
ATOM    340  O   LYS A  33      44.889  63.774  35.878  1.00  0.00           O  
ATOM    341  CB  LYS A  33      45.149  64.642  32.926  1.00  0.00           C  
ATOM    342  CG  LYS A  33      45.015  64.104  31.507  1.00  0.00           C  
ATOM    343  CD  LYS A  33      46.334  64.190  30.703  1.00  0.00           C  
ATOM    344  CE  LYS A  33      45.980  63.678  29.300  1.00  0.00           C  
ATOM    345  NZ  LYS A  33      47.110  63.426  28.400  1.00  0.00           N1+
ATOM    346  H   LYS A  33      42.948  65.700  32.742  1.00  0.00           H  
ATOM    347  HZ1 LYS A  33      46.851  63.212  27.454  1.00  0.00           H  
ATOM    348  HZ2 LYS A  33      47.659  64.257  28.337  1.00  0.00           H  
ATOM    349  HZ3 LYS A  33      47.689  62.670  28.703  1.00  0.00           H  
ATOM    350  N   ASN A  34      44.008  65.929  35.507  1.00  0.00           N  
ATOM    351  CA  ASN A  34      44.032  66.549  36.854  1.00  0.00           C  
ATOM    352  C   ASN A  34      43.232  65.729  37.914  1.00  0.00           C  
ATOM    353  O   ASN A  34      43.499  65.791  39.108  1.00  0.00           O  
ATOM    354  CB  ASN A  34      43.429  67.910  36.803  1.00  0.00           C  
ATOM    355  CG  ASN A  34      43.979  68.856  35.733  1.00  0.00           C  
ATOM    356  ND2 ASN A  34      43.300  69.914  35.389  1.00  0.00           N  
ATOM    357  OD1 ASN A  34      44.888  68.523  34.974  1.00  0.00           O  
ATOM    358  H   ASN A  34      44.134  66.623  34.809  1.00  0.00           H  
ATOM    359 1HD2 ASN A  34      42.455  70.290  35.776  1.00  0.00           H  
ATOM    360 2HD2 ASN A  34      43.757  70.395  34.645  1.00  0.00           H  
ATOM    361  N   LYS A  35      42.107  65.090  37.579  1.00  0.00           N  
ATOM    362  CA  LYS A  35      41.310  64.169  38.445  1.00  0.00           C  
ATOM    363  C   LYS A  35      41.942  62.757  38.565  1.00  0.00           C  
ATOM    364  O   LYS A  35      41.268  61.876  39.143  1.00  0.00           O  
ATOM    365  CB  LYS A  35      39.898  64.050  37.764  1.00  0.00           C  
ATOM    366  CG  LYS A  35      38.931  65.134  38.140  1.00  0.00           C  
ATOM    367  CD  LYS A  35      38.196  65.091  39.544  1.00  0.00           C  
ATOM    368  CE  LYS A  35      37.151  66.200  39.718  1.00  0.00           C  
ATOM    369  NZ  LYS A  35      36.577  66.042  41.050  1.00  0.00           N1+
ATOM    370  H   LYS A  35      41.717  65.180  36.655  1.00  0.00           H  
ATOM    371  HZ1 LYS A  35      35.898  65.315  41.151  1.00  0.00           H  
ATOM    372  HZ2 LYS A  35      37.280  65.974  41.754  1.00  0.00           H  
ATOM    373  HZ3 LYS A  35      36.124  66.920  41.208  1.00  0.00           H  
ATOM    374  N   ASN A  36      43.215  62.636  38.316  1.00  0.00           N  
ATOM    375  CA  ASN A  36      44.009  61.363  38.207  1.00  0.00           C  
ATOM    376  C   ASN A  36      45.371  61.558  38.908  1.00  0.00           C  
ATOM    377  O   ASN A  36      45.816  62.717  39.154  1.00  0.00           O  
ATOM    378  CB  ASN A  36      44.135  60.805  36.826  1.00  0.00           C  
ATOM    379  CG  ASN A  36      42.885  60.499  36.001  1.00  0.00           C  
ATOM    380  ND2 ASN A  36      42.897  60.825  34.763  1.00  0.00           N  
ATOM    381  OD1 ASN A  36      41.951  59.904  36.479  1.00  0.00           O  
ATOM    382  H   ASN A  36      43.810  63.384  38.625  1.00  0.00           H  
ATOM    383 1HD2 ASN A  36      43.751  61.144  34.342  1.00  0.00           H  
ATOM    384 2HD2 ASN A  36      42.022  60.901  34.288  1.00  0.00           H  
ATOM    385  N   ARG A  37      45.697  60.415  39.548  1.00  0.00           N  
ATOM    386  CA  ARG A  37      46.949  60.267  40.287  1.00  0.00           C  
ATOM    387  C   ARG A  37      48.150  60.293  39.289  1.00  0.00           C  
ATOM    388  O   ARG A  37      48.987  61.180  39.400  1.00  0.00           O  
ATOM    389  CB  ARG A  37      46.853  58.954  41.155  1.00  0.00           C  
ATOM    390  CG  ARG A  37      48.257  58.705  41.774  1.00  0.00           C  
ATOM    391  CD  ARG A  37      48.228  57.678  42.847  1.00  0.00           C  
ATOM    392  NE  ARG A  37      47.524  58.224  44.000  1.00  0.00           N  
ATOM    393  CZ  ARG A  37      46.328  57.934  44.571  1.00  0.00           C  
ATOM    394  NH1 ARG A  37      45.696  56.935  44.046  1.00  0.00           N1+
ATOM    395  NH2 ARG A  37      46.014  58.332  45.853  1.00  0.00           N  
ATOM    396  H   ARG A  37      45.120  59.608  39.451  1.00  0.00           H  
ATOM    397  HE  ARG A  37      48.057  58.931  44.452  1.00  0.00           H  
ATOM    398 1HH1 ARG A  37      46.065  56.359  43.328  1.00  0.00           H  
ATOM    399 2HH1 ARG A  37      44.764  56.697  44.323  1.00  0.00           H  
ATOM    400 1HH2 ARG A  37      46.656  58.747  46.495  1.00  0.00           H  
ATOM    401 2HH2 ARG A  37      45.090  58.121  46.179  1.00  0.00           H  
ATOM    402  N   TYR A  38      48.144  59.583  38.187  1.00  0.00           N  
ATOM    403  CA  TYR A  38      49.175  59.559  37.142  1.00  0.00           C  
ATOM    404  C   TYR A  38      48.699  60.009  35.747  1.00  0.00           C  
ATOM    405  O   TYR A  38      47.807  59.371  35.154  1.00  0.00           O  
ATOM    406  CB  TYR A  38      49.719  58.096  37.039  1.00  0.00           C  
ATOM    407  CG  TYR A  38      50.158  57.371  38.264  1.00  0.00           C  
ATOM    408  CD1 TYR A  38      51.484  57.500  38.573  1.00  0.00           C  
ATOM    409  CD2 TYR A  38      49.392  56.493  38.976  1.00  0.00           C  
ATOM    410  CE1 TYR A  38      51.985  56.800  39.597  1.00  0.00           C  
ATOM    411  CE2 TYR A  38      49.882  55.886  40.078  1.00  0.00           C  
ATOM    412  CZ  TYR A  38      51.237  56.078  40.457  1.00  0.00           C  
ATOM    413  OH  TYR A  38      51.706  55.553  41.602  1.00  0.00           O  
ATOM    414  H   TYR A  38      47.477  58.850  38.048  1.00  0.00           H  
ATOM    415  HD1 TYR A  38      52.120  58.099  37.926  1.00  0.00           H  
ATOM    416  HD2 TYR A  38      48.376  56.219  38.712  1.00  0.00           H  
ATOM    417  HE1 TYR A  38      52.992  57.121  39.842  1.00  0.00           H  
ATOM    418  HE2 TYR A  38      49.256  55.244  40.692  1.00  0.00           H  
ATOM    419  HH  TYR A  38      51.097  55.565  42.399  1.00  0.00           H  
ATOM    420  N   LYS A  39      49.544  60.839  35.136  1.00  0.00           N  
ATOM    421  CA  LYS A  39      49.196  61.516  33.858  1.00  0.00           C  
ATOM    422  C   LYS A  39      48.751  60.691  32.605  1.00  0.00           C  
ATOM    423  O   LYS A  39      48.331  61.315  31.591  1.00  0.00           O  
ATOM    424  CB  LYS A  39      50.328  62.571  33.448  1.00  0.00           C  
ATOM    425  CG  LYS A  39      51.508  62.178  32.613  1.00  0.00           C  
ATOM    426  CD  LYS A  39      52.544  63.303  32.730  1.00  0.00           C  
ATOM    427  CE  LYS A  39      53.822  62.775  32.118  1.00  0.00           C  
ATOM    428  NZ  LYS A  39      54.495  63.969  31.576  1.00  0.00           N1+
ATOM    429  H   LYS A  39      50.308  61.257  35.624  1.00  0.00           H  
ATOM    430  HZ1 LYS A  39      53.973  64.345  30.814  1.00  0.00           H  
ATOM    431  HZ2 LYS A  39      54.747  64.727  32.175  1.00  0.00           H  
ATOM    432  HZ3 LYS A  39      55.351  63.677  31.150  1.00  0.00           H  
ATOM    433  N   ASN A  40      49.335  59.512  32.488  1.00  0.00           N  
ATOM    434  CA  ASN A  40      49.048  58.541  31.497  1.00  0.00           C  
ATOM    435  C   ASN A  40      47.797  57.665  31.748  1.00  0.00           C  
ATOM    436  O   ASN A  40      47.299  57.157  30.771  1.00  0.00           O  
ATOM    437  CB  ASN A  40      50.302  57.647  31.302  1.00  0.00           C  
ATOM    438  CG  ASN A  40      50.970  57.141  32.569  1.00  0.00           C  
ATOM    439  ND2 ASN A  40      51.284  55.950  32.415  1.00  0.00           N  
ATOM    440  OD1 ASN A  40      51.017  57.742  33.651  1.00  0.00           O  
ATOM    441  H   ASN A  40      50.039  59.231  33.134  1.00  0.00           H  
ATOM    442 1HD2 ASN A  40      50.854  55.453  31.659  1.00  0.00           H  
ATOM    443 2HD2 ASN A  40      52.080  55.582  32.892  1.00  0.00           H  
ATOM    444  N   ILE A  41      47.554  57.306  33.027  1.00  0.00           N  
ATOM    445  CA  ILE A  41      46.674  56.133  33.344  1.00  0.00           C  
ATOM    446  C   ILE A  41      45.216  56.591  33.052  1.00  0.00           C  
ATOM    447  O   ILE A  41      44.515  57.076  33.939  1.00  0.00           O  
ATOM    448  CB  ILE A  41      46.889  55.698  34.792  1.00  0.00           C  
ATOM    449  CG1 ILE A  41      48.344  55.443  35.286  1.00  0.00           C  
ATOM    450  CG2 ILE A  41      45.990  54.423  34.987  1.00  0.00           C  
ATOM    451  CD  ILE A  41      49.095  54.351  34.563  1.00  0.00           C  
ATOM    452  H   ILE A  41      47.684  57.891  33.835  1.00  0.00           H  
ATOM    453  N   LEU A  42      44.760  56.467  31.777  1.00  0.00           N  
ATOM    454  CA  LEU A  42      43.474  56.989  31.225  1.00  0.00           C  
ATOM    455  C   LEU A  42      42.592  55.824  30.734  1.00  0.00           C  
ATOM    456  O   LEU A  42      43.091  54.828  30.180  1.00  0.00           O  
ATOM    457  CB  LEU A  42      43.835  57.848  30.015  1.00  0.00           C  
ATOM    458  CG  LEU A  42      44.678  59.105  30.437  1.00  0.00           C  
ATOM    459  CD1 LEU A  42      45.499  59.815  29.326  1.00  0.00           C  
ATOM    460  CD2 LEU A  42      43.887  60.092  31.276  1.00  0.00           C  
ATOM    461  H   LEU A  42      45.308  55.936  31.125  1.00  0.00           H  
ATOM    462  N   PRO A  43      41.346  55.813  31.269  1.00  0.00           N  
ATOM    463  CA  PRO A  43      40.443  54.655  30.936  1.00  0.00           C  
ATOM    464  C   PRO A  43      40.139  54.567  29.464  1.00  0.00           C  
ATOM    465  O   PRO A  43      40.133  55.574  28.832  1.00  0.00           O  
ATOM    466  CB  PRO A  43      39.212  54.817  31.893  1.00  0.00           C  
ATOM    467  CG  PRO A  43      39.126  56.327  32.137  1.00  0.00           C  
ATOM    468  CD  PRO A  43      40.585  56.802  32.098  1.00  0.00           C  
ATOM    469  N   PHE A  44      40.007  53.319  28.948  1.00  0.00           N  
ATOM    470  CA  PHE A  44      39.522  53.027  27.605  1.00  0.00           C  
ATOM    471  C   PHE A  44      38.163  53.636  27.408  1.00  0.00           C  
ATOM    472  O   PHE A  44      37.264  53.400  28.236  1.00  0.00           O  
ATOM    473  CB  PHE A  44      39.650  51.569  27.177  1.00  0.00           C  
ATOM    474  CG  PHE A  44      41.005  51.073  26.824  1.00  0.00           C  
ATOM    475  CD1 PHE A  44      42.069  51.868  26.341  1.00  0.00           C  
ATOM    476  CD2 PHE A  44      41.225  49.752  27.132  1.00  0.00           C  
ATOM    477  CE1 PHE A  44      43.321  51.308  26.249  1.00  0.00           C  
ATOM    478  CE2 PHE A  44      42.469  49.123  26.916  1.00  0.00           C  
ATOM    479  CZ  PHE A  44      43.530  49.970  26.583  1.00  0.00           C  
ATOM    480  H   PHE A  44      40.535  52.539  29.296  1.00  0.00           H  
ATOM    481  HD1 PHE A  44      41.782  52.765  25.800  1.00  0.00           H  
ATOM    482  HD2 PHE A  44      40.490  49.191  27.715  1.00  0.00           H  
ATOM    483  HE1 PHE A  44      44.132  51.996  26.034  1.00  0.00           H  
ATOM    484  HE2 PHE A  44      42.555  48.097  26.578  1.00  0.00           H  
ATOM    485  HZ  PHE A  44      44.561  49.645  26.575  1.00  0.00           H  
ATOM    486  N   ASP A  45      38.094  54.198  26.215  1.00  0.00           N  
ATOM    487  CA  ASP A  45      36.898  54.919  25.729  1.00  0.00           C  
ATOM    488  C   ASP A  45      35.479  54.336  25.708  1.00  0.00           C  
ATOM    489  O   ASP A  45      34.486  55.063  25.911  1.00  0.00           O  
ATOM    490  CB  ASP A  45      37.102  55.424  24.336  1.00  0.00           C  
ATOM    491  CG  ASP A  45      37.710  56.862  24.256  1.00  0.00           C  
ATOM    492  OD1 ASP A  45      38.027  57.482  25.274  1.00  0.00           O  
ATOM    493  OD2 ASP A  45      37.860  57.340  23.145  1.00  0.00           O1-
ATOM    494  H   ASP A  45      38.920  54.430  25.696  1.00  0.00           H  
ATOM    495  N   HIS A  46      35.484  52.995  25.602  1.00  0.00           N  
ATOM    496  CA  HIS A  46      34.276  52.252  25.528  1.00  0.00           C  
ATOM    497  C   HIS A  46      33.956  51.285  26.676  1.00  0.00           C  
ATOM    498  O   HIS A  46      32.812  51.095  27.037  1.00  0.00           O  
ATOM    499  CB  HIS A  46      34.412  51.427  24.208  1.00  0.00           C  
ATOM    500  CG  HIS A  46      35.453  50.339  24.330  1.00  0.00           C  
ATOM    501  CD2 HIS A  46      35.159  49.078  24.046  1.00  0.00           C  
ATOM    502  ND1 HIS A  46      36.740  50.472  24.587  1.00  0.00           N  
ATOM    503  CE1 HIS A  46      37.253  49.319  24.634  1.00  0.00           C  
ATOM    504  NE2 HIS A  46      36.329  48.456  24.248  1.00  0.00           N  
ATOM    505  H   HIS A  46      36.316  52.456  25.502  1.00  0.00           H  
ATOM    506  HD2 HIS A  46      34.172  48.632  23.912  1.00  0.00           H  
ATOM    507  HE1 HIS A  46      38.209  49.013  25.077  1.00  0.00           H  
ATOM    508  HE2 HIS A  46      36.470  47.469  24.326  1.00  0.00           H  
ATOM    509  N   THR A  47      35.002  50.664  27.209  1.00  0.00           N  
ATOM    510  CA  THR A  47      34.900  49.890  28.487  1.00  0.00           C  
ATOM    511  C   THR A  47      34.813  50.604  29.870  1.00  0.00           C  
ATOM    512  O   THR A  47      34.424  49.949  30.866  1.00  0.00           O  
ATOM    513  CB  THR A  47      36.010  48.847  28.674  1.00  0.00           C  
ATOM    514  CG2 THR A  47      35.873  47.704  27.709  1.00  0.00           C  
ATOM    515  OG1 THR A  47      37.299  49.375  28.668  1.00  0.00           O  
ATOM    516  H   THR A  47      35.828  50.640  26.640  1.00  0.00           H  
ATOM    517  HG1 THR A  47      38.007  48.753  29.011  1.00  0.00           H  
ATOM    518  N   ARG A  48      35.000  51.879  29.844  1.00  0.00           N  
ATOM    519  CA  ARG A  48      34.726  52.810  30.964  1.00  0.00           C  
ATOM    520  C   ARG A  48      33.350  52.844  31.561  1.00  0.00           C  
ATOM    521  O   ARG A  48      32.377  52.433  30.969  1.00  0.00           O  
ATOM    522  CB  ARG A  48      35.137  54.225  30.554  1.00  0.00           C  
ATOM    523  CG  ARG A  48      34.168  54.639  29.465  1.00  0.00           C  
ATOM    524  CD  ARG A  48      34.469  56.078  29.113  1.00  0.00           C  
ATOM    525  NE  ARG A  48      33.314  56.739  28.435  1.00  0.00           N  
ATOM    526  CZ  ARG A  48      32.878  57.978  28.787  1.00  0.00           C  
ATOM    527  NH1 ARG A  48      33.385  58.606  29.819  1.00  0.00           N1+
ATOM    528  NH2 ARG A  48      31.914  58.497  28.102  1.00  0.00           N  
ATOM    529  H   ARG A  48      35.419  52.221  28.999  1.00  0.00           H  
ATOM    530  HE  ARG A  48      32.854  56.299  27.663  1.00  0.00           H  
ATOM    531 1HH1 ARG A  48      34.000  58.079  30.416  1.00  0.00           H  
ATOM    532 2HH1 ARG A  48      33.313  59.600  29.827  1.00  0.00           H  
ATOM    533 1HH2 ARG A  48      31.603  57.930  27.338  1.00  0.00           H  
ATOM    534 2HH2 ARG A  48      31.489  59.344  28.407  1.00  0.00           H  
ATOM    535  N   VAL A  49      33.215  53.384  32.781  1.00  0.00           N  
ATOM    536  CA  VAL A  49      31.898  53.872  33.350  1.00  0.00           C  
ATOM    537  C   VAL A  49      31.470  55.266  32.853  1.00  0.00           C  
ATOM    538  O   VAL A  49      32.226  56.239  33.061  1.00  0.00           O  
ATOM    539  CB  VAL A  49      31.722  53.709  34.861  1.00  0.00           C  
ATOM    540  CG1 VAL A  49      30.380  52.963  35.199  1.00  0.00           C  
ATOM    541  CG2 VAL A  49      32.896  53.017  35.572  1.00  0.00           C  
ATOM    542  H   VAL A  49      34.029  53.639  33.296  1.00  0.00           H  
ATOM    543  N   VAL A  50      30.204  55.393  32.409  1.00  0.00           N  
ATOM    544  CA  VAL A  50      29.544  56.747  32.199  1.00  0.00           C  
ATOM    545  C   VAL A  50      28.689  57.198  33.428  1.00  0.00           C  
ATOM    546  O   VAL A  50      27.797  56.349  33.773  1.00  0.00           O  
ATOM    547  CB  VAL A  50      28.708  56.681  30.895  1.00  0.00           C  
ATOM    548  CG1 VAL A  50      28.238  58.106  30.583  1.00  0.00           C  
ATOM    549  CG2 VAL A  50      29.432  56.209  29.701  1.00  0.00           C  
ATOM    550  H   VAL A  50      29.630  54.642  32.078  1.00  0.00           H  
ATOM    551  N   LEU A  51      29.278  58.042  34.283  1.00  0.00           N  
ATOM    552  CA  LEU A  51      28.703  58.373  35.574  1.00  0.00           C  
ATOM    553  C   LEU A  51      27.353  59.050  35.469  1.00  0.00           C  
ATOM    554  O   LEU A  51      27.051  59.812  34.558  1.00  0.00           O  
ATOM    555  CB  LEU A  51      29.773  58.954  36.453  1.00  0.00           C  
ATOM    556  CG  LEU A  51      29.778  58.474  37.908  1.00  0.00           C  
ATOM    557  CD1 LEU A  51      29.850  56.953  38.002  1.00  0.00           C  
ATOM    558  CD2 LEU A  51      30.535  59.323  38.932  1.00  0.00           C  
ATOM    559  H   LEU A  51      30.201  58.307  33.982  1.00  0.00           H  
ATOM    560  N   HIS A  52      26.591  58.988  36.566  1.00  0.00           N  
ATOM    561  CA  HIS A  52      25.346  59.754  36.850  1.00  0.00           C  
ATOM    562  C   HIS A  52      25.622  60.838  37.915  1.00  0.00           C  
ATOM    563  O   HIS A  52      26.604  60.812  38.696  1.00  0.00           O  
ATOM    564  CB  HIS A  52      24.303  58.780  37.305  1.00  0.00           C  
ATOM    565  CG  HIS A  52      23.818  57.864  36.150  1.00  0.00           C  
ATOM    566  CD2 HIS A  52      23.911  58.005  34.872  1.00  0.00           C  
ATOM    567  ND1 HIS A  52      22.988  56.859  36.390  1.00  0.00           N  
ATOM    568  CE1 HIS A  52      22.641  56.290  35.262  1.00  0.00           C  
ATOM    569  NE2 HIS A  52      23.210  57.031  34.291  1.00  0.00           N  
ATOM    570  H   HIS A  52      26.784  58.397  37.347  1.00  0.00           H  
ATOM    571  HD2 HIS A  52      24.184  58.952  34.423  1.00  0.00           H  
ATOM    572  HE1 HIS A  52      21.865  55.545  35.087  1.00  0.00           H  
ATOM    573  HE2 HIS A  52      23.111  56.857  33.317  1.00  0.00           H  
ATOM    574  N   ASP A  53      24.620  61.744  37.888  1.00  0.00           N  
ATOM    575  CA  ASP A  53      24.659  63.011  38.668  1.00  0.00           C  
ATOM    576  C   ASP A  53      25.990  63.833  38.465  1.00  0.00           C  
ATOM    577  O   ASP A  53      26.879  63.366  37.700  1.00  0.00           O  
ATOM    578  CB  ASP A  53      24.414  62.598  40.139  1.00  0.00           C  
ATOM    579  CG  ASP A  53      24.081  63.685  41.146  1.00  0.00           C  
ATOM    580  OD1 ASP A  53      23.432  64.684  40.868  1.00  0.00           O  
ATOM    581  OD2 ASP A  53      24.609  63.608  42.251  1.00  0.00           O1-
ATOM    582  H   ASP A  53      23.776  61.458  37.446  1.00  0.00           H  
ATOM    583  N   GLY A  54      26.061  65.032  38.968  1.00  0.00           N  
ATOM    584  CA  GLY A  54      27.320  65.851  38.960  1.00  0.00           C  
ATOM    585  C   GLY A  54      27.266  67.033  39.965  1.00  0.00           C  
ATOM    586  O   GLY A  54      26.327  67.308  40.749  1.00  0.00           O  
ATOM    587  H   GLY A  54      25.275  65.385  39.474  1.00  0.00           H  
ATOM    588  N   ASP A  55      28.325  67.835  39.941  1.00  0.00           N  
ATOM    589  CA  ASP A  55      28.304  69.088  40.696  1.00  0.00           C  
ATOM    590  C   ASP A  55      27.911  70.292  39.762  1.00  0.00           C  
ATOM    591  O   ASP A  55      28.612  70.422  38.715  1.00  0.00           O  
ATOM    592  CB  ASP A  55      29.707  69.252  41.286  1.00  0.00           C  
ATOM    593  CG  ASP A  55      29.935  70.518  42.110  1.00  0.00           C  
ATOM    594  OD1 ASP A  55      30.289  71.541  41.579  1.00  0.00           O  
ATOM    595  OD2 ASP A  55      30.133  70.325  43.325  1.00  0.00           O1-
ATOM    596  H   ASP A  55      29.239  67.614  39.598  1.00  0.00           H  
ATOM    597  N   PRO A  56      27.004  71.136  40.217  1.00  0.00           N  
ATOM    598  CA  PRO A  56      26.628  72.431  39.589  1.00  0.00           C  
ATOM    599  C   PRO A  56      27.851  73.303  39.129  1.00  0.00           C  
ATOM    600  O   PRO A  56      27.913  73.723  37.928  1.00  0.00           O  
ATOM    601  CB  PRO A  56      25.794  73.126  40.689  1.00  0.00           C  
ATOM    602  CG  PRO A  56      26.182  72.400  41.996  1.00  0.00           C  
ATOM    603  CD  PRO A  56      26.261  70.967  41.513  1.00  0.00           C  
ATOM    604  N   ASN A  57      28.893  73.326  39.884  1.00  0.00           N  
ATOM    605  CA  ASN A  57      30.064  74.172  39.592  1.00  0.00           C  
ATOM    606  C   ASN A  57      31.303  73.461  38.928  1.00  0.00           C  
ATOM    607  O   ASN A  57      31.872  74.061  37.980  1.00  0.00           O  
ATOM    608  CB  ASN A  57      30.599  74.861  40.891  1.00  0.00           C  
ATOM    609  CG  ASN A  57      29.502  75.878  41.279  1.00  0.00           C  
ATOM    610  ND2 ASN A  57      28.840  75.717  42.400  1.00  0.00           N  
ATOM    611  OD1 ASN A  57      29.347  76.862  40.618  1.00  0.00           O  
ATOM    612  H   ASN A  57      29.016  72.713  40.669  1.00  0.00           H  
ATOM    613 1HD2 ASN A  57      29.135  75.008  43.046  1.00  0.00           H  
ATOM    614 2HD2 ASN A  57      28.076  76.279  42.716  1.00  0.00           H  
ATOM    615  N   GLU A  58      31.503  72.186  39.186  1.00  0.00           N  
ATOM    616  CA  GLU A  58      32.680  71.451  38.754  1.00  0.00           C  
ATOM    617  C   GLU A  58      32.646  71.143  37.255  1.00  0.00           C  
ATOM    618  O   GLU A  58      31.592  70.701  36.809  1.00  0.00           O  
ATOM    619  CB  GLU A  58      32.956  70.138  39.407  1.00  0.00           C  
ATOM    620  CG  GLU A  58      33.540  70.054  40.833  1.00  0.00           C  
ATOM    621  CD  GLU A  58      34.461  68.848  41.076  1.00  0.00           C  
ATOM    622  OE1 GLU A  58      34.004  67.993  41.860  1.00  0.00           O  
ATOM    623  OE2 GLU A  58      35.655  68.852  40.715  1.00  0.00           O1-
ATOM    624  H   GLU A  58      30.946  71.764  39.903  1.00  0.00           H  
ATOM    625  N   PRO A  59      33.834  71.308  36.576  1.00  0.00           N  
ATOM    626  CA  PRO A  59      33.970  70.979  35.156  1.00  0.00           C  
ATOM    627  C   PRO A  59      33.576  69.531  34.830  1.00  0.00           C  
ATOM    628  O   PRO A  59      32.837  69.304  33.845  1.00  0.00           O  
ATOM    629  CB  PRO A  59      35.492  71.250  34.884  1.00  0.00           C  
ATOM    630  CG  PRO A  59      35.799  72.437  35.842  1.00  0.00           C  
ATOM    631  CD  PRO A  59      34.986  72.051  37.096  1.00  0.00           C  
ATOM    632  N   VAL A  60      34.281  68.627  35.477  1.00  0.00           N  
ATOM    633  CA  VAL A  60      34.078  67.195  35.210  1.00  0.00           C  
ATOM    634  C   VAL A  60      32.940  66.665  36.005  1.00  0.00           C  
ATOM    635  O   VAL A  60      32.567  67.205  37.077  1.00  0.00           O  
ATOM    636  CB  VAL A  60      35.385  66.483  35.626  1.00  0.00           C  
ATOM    637  CG1 VAL A  60      35.442  65.005  35.307  1.00  0.00           C  
ATOM    638  CG2 VAL A  60      36.552  67.113  34.807  1.00  0.00           C  
ATOM    639  H   VAL A  60      34.984  68.858  36.151  1.00  0.00           H  
ATOM    640  N   SER A  61      32.299  65.650  35.393  1.00  0.00           N  
ATOM    641  CA  SER A  61      31.204  64.851  35.999  1.00  0.00           C  
ATOM    642  C   SER A  61      31.034  63.387  35.401  1.00  0.00           C  
ATOM    643  O   SER A  61      30.848  62.390  36.179  1.00  0.00           O  
ATOM    644  CB  SER A  61      29.782  65.476  36.077  1.00  0.00           C  
ATOM    645  OG  SER A  61      29.255  65.853  34.795  1.00  0.00           O  
ATOM    646  H   SER A  61      32.420  65.478  34.411  1.00  0.00           H  
ATOM    647  HG  SER A  61      29.584  66.782  34.633  1.00  0.00           H  
ATOM    648  N   ASP A  62      30.828  63.341  34.150  1.00  0.00           N  
ATOM    649  CA  ASP A  62      30.698  62.031  33.450  1.00  0.00           C  
ATOM    650  C   ASP A  62      31.891  61.110  33.423  1.00  0.00           C  
ATOM    651  O   ASP A  62      31.713  59.888  33.484  1.00  0.00           O  
ATOM    652  CB  ASP A  62      30.102  62.147  32.096  1.00  0.00           C  
ATOM    653  CG  ASP A  62      30.799  63.220  31.281  1.00  0.00           C  
ATOM    654  OD1 ASP A  62      30.464  64.415  31.456  1.00  0.00           O  
ATOM    655  OD2 ASP A  62      31.817  62.825  30.631  1.00  0.00           O1-
ATOM    656  H   ASP A  62      30.691  64.180  33.636  1.00  0.00           H  
ATOM    657  N   TYR A  63      33.069  61.756  33.439  1.00  0.00           N  
ATOM    658  CA  TYR A  63      34.380  61.045  33.482  1.00  0.00           C  
ATOM    659  C   TYR A  63      34.696  60.571  34.921  1.00  0.00           C  
ATOM    660  O   TYR A  63      34.234  61.128  35.892  1.00  0.00           O  
ATOM    661  CB  TYR A  63      35.475  61.983  32.894  1.00  0.00           C  
ATOM    662  CG  TYR A  63      36.853  61.351  33.177  1.00  0.00           C  
ATOM    663  CD1 TYR A  63      37.347  60.604  32.070  1.00  0.00           C  
ATOM    664  CD2 TYR A  63      37.792  61.826  34.057  1.00  0.00           C  
ATOM    665  CE1 TYR A  63      38.729  60.427  31.910  1.00  0.00           C  
ATOM    666  CE2 TYR A  63      39.095  61.490  33.945  1.00  0.00           C  
ATOM    667  CZ  TYR A  63      39.658  60.728  32.896  1.00  0.00           C  
ATOM    668  OH  TYR A  63      41.041  60.504  32.682  1.00  0.00           O  
ATOM    669  H   TYR A  63      33.131  62.670  33.031  1.00  0.00           H  
ATOM    670  HD1 TYR A  63      36.585  60.252  31.382  1.00  0.00           H  
ATOM    671  HD2 TYR A  63      37.503  62.604  34.760  1.00  0.00           H  
ATOM    672  HE1 TYR A  63      39.000  60.016  30.936  1.00  0.00           H  
ATOM    673  HE2 TYR A  63      39.765  61.871  34.713  1.00  0.00           H  
ATOM    674  HH  TYR A  63      40.990  59.810  31.968  1.00  0.00           H  
ATOM    675  N   ILE A  64      35.299  59.369  34.923  1.00  0.00           N  
ATOM    676  CA  ILE A  64      35.787  58.706  36.154  1.00  0.00           C  
ATOM    677  C   ILE A  64      36.744  57.565  35.720  1.00  0.00           C  
ATOM    678  O   ILE A  64      36.476  56.898  34.721  1.00  0.00           O  
ATOM    679  CB  ILE A  64      34.580  58.126  36.904  1.00  0.00           C  
ATOM    680  CG1 ILE A  64      35.077  57.551  38.264  1.00  0.00           C  
ATOM    681  CG2 ILE A  64      33.710  57.098  36.182  1.00  0.00           C  
ATOM    682  CD  ILE A  64      35.272  58.684  39.341  1.00  0.00           C  
ATOM    683  H   ILE A  64      35.289  58.911  34.036  1.00  0.00           H  
ATOM    684  N   ASN A  65      37.949  57.645  36.201  1.00  0.00           N  
ATOM    685  CA  ASN A  65      39.053  56.641  36.025  1.00  0.00           C  
ATOM    686  C   ASN A  65      38.570  55.213  36.628  1.00  0.00           C  
ATOM    687  O   ASN A  65      38.888  54.856  37.799  1.00  0.00           O  
ATOM    688  CB  ASN A  65      40.344  56.939  36.838  1.00  0.00           C  
ATOM    689  CG  ASN A  65      41.663  56.372  36.143  1.00  0.00           C  
ATOM    690  ND2 ASN A  65      42.435  57.323  35.690  1.00  0.00           N  
ATOM    691  OD1 ASN A  65      41.708  55.165  35.857  1.00  0.00           O  
ATOM    692  H   ASN A  65      38.161  58.415  36.793  1.00  0.00           H  
ATOM    693 1HD2 ASN A  65      42.271  58.286  35.885  1.00  0.00           H  
ATOM    694 2HD2 ASN A  65      43.301  57.122  35.237  1.00  0.00           H  
ATOM    695  N   ALA A  66      37.699  54.624  35.894  1.00  0.00           N  
ATOM    696  CA  ALA A  66      37.058  53.361  36.240  1.00  0.00           C  
ATOM    697  C   ALA A  66      36.613  52.655  34.969  1.00  0.00           C  
ATOM    698  O   ALA A  66      35.880  53.246  34.254  1.00  0.00           O  
ATOM    699  CB  ALA A  66      35.818  53.703  37.112  1.00  0.00           C  
ATOM    700  H   ALA A  66      37.327  55.078  35.082  1.00  0.00           H  
ATOM    701  N   ASN A  67      36.827  51.331  34.881  1.00  0.00           N  
ATOM    702  CA  ASN A  67      36.391  50.430  33.825  1.00  0.00           C  
ATOM    703  C   ASN A  67      35.497  49.282  34.387  1.00  0.00           C  
ATOM    704  O   ASN A  67      35.868  48.608  35.355  1.00  0.00           O  
ATOM    705  CB  ASN A  67      37.570  49.797  33.068  1.00  0.00           C  
ATOM    706  CG  ASN A  67      38.336  50.856  32.302  1.00  0.00           C  
ATOM    707  ND2 ASN A  67      38.540  50.634  31.058  1.00  0.00           N  
ATOM    708  OD1 ASN A  67      38.849  51.858  32.775  1.00  0.00           O  
ATOM    709  H   ASN A  67      37.572  51.033  35.480  1.00  0.00           H  
ATOM    710 1HD2 ASN A  67      38.248  49.850  30.514  1.00  0.00           H  
ATOM    711 2HD2 ASN A  67      39.033  51.380  30.628  1.00  0.00           H  
ATOM    712  N   ILE A  68      34.467  48.960  33.550  1.00  0.00           N  
ATOM    713  CA  ILE A  68      33.487  47.882  33.747  1.00  0.00           C  
ATOM    714  C   ILE A  68      33.986  46.585  33.233  1.00  0.00           C  
ATOM    715  O   ILE A  68      33.608  46.152  32.174  1.00  0.00           O  
ATOM    716  CB  ILE A  68      32.039  48.223  33.464  1.00  0.00           C  
ATOM    717  CG1 ILE A  68      31.549  49.516  34.143  1.00  0.00           C  
ATOM    718  CG2 ILE A  68      31.158  47.024  33.836  1.00  0.00           C  
ATOM    719  CD  ILE A  68      31.482  49.588  35.668  1.00  0.00           C  
ATOM    720  H   ILE A  68      34.367  49.207  32.590  1.00  0.00           H  
ATOM    721  N   ILE A  69      34.758  45.894  34.086  1.00  0.00           N  
ATOM    722  CA  ILE A  69      35.315  44.574  33.692  1.00  0.00           C  
ATOM    723  C   ILE A  69      34.166  43.462  33.857  1.00  0.00           C  
ATOM    724  O   ILE A  69      33.556  43.261  34.864  1.00  0.00           O  
ATOM    725  CB  ILE A  69      36.395  44.272  34.719  1.00  0.00           C  
ATOM    726  CG1 ILE A  69      37.482  45.370  34.746  1.00  0.00           C  
ATOM    727  CG2 ILE A  69      37.043  42.986  34.241  1.00  0.00           C  
ATOM    728  CD  ILE A  69      38.066  45.708  33.403  1.00  0.00           C  
ATOM    729  H   ILE A  69      35.138  46.333  34.899  1.00  0.00           H  
ATOM    730  N   MET A  70      33.960  42.858  32.710  1.00  0.00           N  
ATOM    731  CA  MET A  70      33.054  41.705  32.544  1.00  0.00           C  
ATOM    732  C   MET A  70      33.797  40.355  32.558  1.00  0.00           C  
ATOM    733  O   MET A  70      34.883  40.191  32.015  1.00  0.00           O  
ATOM    734  CB  MET A  70      32.509  41.792  31.109  1.00  0.00           C  
ATOM    735  CG  MET A  70      31.559  42.987  30.904  1.00  0.00           C  
ATOM    736  SD  MET A  70      30.059  42.768  31.845  1.00  0.00           S  
ATOM    737  CE  MET A  70      29.424  44.384  31.959  1.00  0.00           C  
ATOM    738  H   MET A  70      34.478  43.127  31.908  1.00  0.00           H  
ATOM    739  N   PRO A  71      33.251  39.389  33.331  1.00  0.00           N  
ATOM    740  CA  PRO A  71      33.695  37.991  33.215  1.00  0.00           C  
ATOM    741  C   PRO A  71      33.382  37.309  31.858  1.00  0.00           C  
ATOM    742  O   PRO A  71      34.359  36.769  31.322  1.00  0.00           O  
ATOM    743  CB  PRO A  71      32.964  37.280  34.369  1.00  0.00           C  
ATOM    744  CG  PRO A  71      32.871  38.394  35.396  1.00  0.00           C  
ATOM    745  CD  PRO A  71      32.467  39.600  34.566  1.00  0.00           C  
ATOM    746  N   GLU A  72      32.156  37.461  31.441  1.00  0.00           N  
ATOM    747  CA  GLU A  72      31.570  36.929  30.176  1.00  0.00           C  
ATOM    748  C   GLU A  72      31.068  38.048  29.248  1.00  0.00           C  
ATOM    749  O   GLU A  72      31.363  39.201  29.438  1.00  0.00           O  
ATOM    750  CB  GLU A  72      30.388  36.014  30.603  1.00  0.00           C  
ATOM    751  CG  GLU A  72      30.850  34.575  30.673  1.00  0.00           C  
ATOM    752  CD  GLU A  72      30.867  33.937  29.279  1.00  0.00           C  
ATOM    753  OE1 GLU A  72      31.934  33.936  28.594  1.00  0.00           O  
ATOM    754  OE2 GLU A  72      29.893  33.313  28.856  1.00  0.00           O1-
ATOM    755  H   GLU A  72      31.498  37.926  32.032  1.00  0.00           H  
ATOM    756  N   PHE A  73      30.491  37.609  28.132  1.00  0.00           N  
ATOM    757  CA  PHE A  73      29.830  38.431  27.151  1.00  0.00           C  
ATOM    758  C   PHE A  73      28.502  38.952  27.750  1.00  0.00           C  
ATOM    759  O   PHE A  73      27.571  38.198  27.977  1.00  0.00           O  
ATOM    760  CB  PHE A  73      29.666  37.681  25.818  1.00  0.00           C  
ATOM    761  CG  PHE A  73      29.188  38.372  24.563  1.00  0.00           C  
ATOM    762  CD1 PHE A  73      30.046  38.991  23.665  1.00  0.00           C  
ATOM    763  CD2 PHE A  73      27.850  38.529  24.313  1.00  0.00           C  
ATOM    764  CE1 PHE A  73      29.656  39.744  22.563  1.00  0.00           C  
ATOM    765  CE2 PHE A  73      27.450  39.240  23.210  1.00  0.00           C  
ATOM    766  CZ  PHE A  73      28.298  39.885  22.329  1.00  0.00           C  
ATOM    767  H   PHE A  73      30.747  36.718  27.761  1.00  0.00           H  
ATOM    768  HD1 PHE A  73      31.113  38.958  23.916  1.00  0.00           H  
ATOM    769  HD2 PHE A  73      27.136  37.891  24.833  1.00  0.00           H  
ATOM    770  HE1 PHE A  73      30.268  40.594  22.246  1.00  0.00           H  
ATOM    771  HE2 PHE A  73      26.361  39.298  23.132  1.00  0.00           H  
ATOM    772  HZ  PHE A  73      27.807  40.333  21.463  1.00  0.00           H  
ATOM    773  N   GLY A  74      28.576  40.234  28.068  1.00  0.00           N  
ATOM    774  CA  GLY A  74      27.457  40.901  28.742  1.00  0.00           C  
ATOM    775  C   GLY A  74      27.073  40.390  30.153  1.00  0.00           C  
ATOM    776  O   GLY A  74      25.910  40.028  30.424  1.00  0.00           O  
ATOM    777  H   GLY A  74      29.180  40.849  27.551  1.00  0.00           H  
ATOM    778  N   SER A  75      27.973  40.372  31.091  1.00  0.00           N  
ATOM    779  CA  SER A  75      27.769  39.898  32.483  1.00  0.00           C  
ATOM    780  C   SER A  75      26.888  40.963  33.188  1.00  0.00           C  
ATOM    781  O   SER A  75      27.340  41.925  33.731  1.00  0.00           O  
ATOM    782  CB  SER A  75      29.041  39.736  33.199  1.00  0.00           C  
ATOM    783  OG  SER A  75      29.576  38.479  32.988  1.00  0.00           O  
ATOM    784  H   SER A  75      28.945  40.286  30.859  1.00  0.00           H  
ATOM    785  HG  SER A  75      28.985  37.734  33.303  1.00  0.00           H  
ATOM    786  N   SER A  76      25.726  40.483  33.509  1.00  0.00           N  
ATOM    787  CA  SER A  76      24.627  41.125  34.238  1.00  0.00           C  
ATOM    788  C   SER A  76      24.890  41.702  35.669  1.00  0.00           C  
ATOM    789  O   SER A  76      25.271  41.002  36.620  1.00  0.00           O  
ATOM    790  CB  SER A  76      23.457  40.167  34.374  1.00  0.00           C  
ATOM    791  OG  SER A  76      23.802  39.009  35.143  1.00  0.00           O  
ATOM    792  H   SER A  76      25.531  39.544  33.224  1.00  0.00           H  
ATOM    793  HG  SER A  76      24.468  38.471  34.626  1.00  0.00           H  
ATOM    794  N   GLY A  77      25.187  42.990  35.638  1.00  0.00           N  
ATOM    795  CA  GLY A  77      25.123  43.948  36.777  1.00  0.00           C  
ATOM    796  C   GLY A  77      25.870  43.625  38.055  1.00  0.00           C  
ATOM    797  O   GLY A  77      26.957  44.033  38.253  1.00  0.00           O  
ATOM    798  H   GLY A  77      25.645  43.363  34.833  1.00  0.00           H  
ATOM    799  N   LYS A  78      25.293  42.761  38.908  1.00  0.00           N  
ATOM    800  CA  LYS A  78      25.951  42.145  40.082  1.00  0.00           C  
ATOM    801  C   LYS A  78      27.227  41.422  39.685  1.00  0.00           C  
ATOM    802  O   LYS A  78      28.128  41.393  40.548  1.00  0.00           O  
ATOM    803  CB  LYS A  78      25.025  41.228  40.855  1.00  0.00           C  
ATOM    804  CG  LYS A  78      25.572  40.616  42.164  1.00  0.00           C  
ATOM    805  CD  LYS A  78      24.638  39.635  42.794  1.00  0.00           C  
ATOM    806  CE  LYS A  78      25.241  38.515  43.618  1.00  0.00           C  
ATOM    807  NZ  LYS A  78      25.872  37.423  42.821  1.00  0.00           N1+
ATOM    808  H   LYS A  78      24.334  42.460  38.814  1.00  0.00           H  
ATOM    809  HZ1 LYS A  78      26.755  37.797  42.540  1.00  0.00           H  
ATOM    810  HZ2 LYS A  78      26.058  36.635  43.412  1.00  0.00           H  
ATOM    811  HZ3 LYS A  78      25.392  37.300  41.951  1.00  0.00           H  
ATOM    812  N   LYS A  79      27.261  40.755  38.544  1.00  0.00           N  
ATOM    813  CA  LYS A  79      28.368  39.884  38.114  1.00  0.00           C  
ATOM    814  C   LYS A  79      29.691  40.488  37.725  1.00  0.00           C  
ATOM    815  O   LYS A  79      30.733  39.842  37.680  1.00  0.00           O  
ATOM    816  CB  LYS A  79      27.922  38.950  37.028  1.00  0.00           C  
ATOM    817  CG  LYS A  79      26.869  37.892  37.448  1.00  0.00           C  
ATOM    818  CD  LYS A  79      27.592  36.896  38.350  1.00  0.00           C  
ATOM    819  CE  LYS A  79      28.433  35.951  37.513  1.00  0.00           C  
ATOM    820  NZ  LYS A  79      29.056  34.996  38.415  1.00  0.00           N1+
ATOM    821  H   LYS A  79      26.437  40.613  37.997  1.00  0.00           H  
ATOM    822  HZ1 LYS A  79      28.350  34.671  39.044  1.00  0.00           H  
ATOM    823  HZ2 LYS A  79      29.433  34.212  37.919  1.00  0.00           H  
ATOM    824  HZ3 LYS A  79      29.829  35.337  38.954  1.00  0.00           H  
ATOM    825  N   SER A  80      29.738  41.855  37.703  1.00  0.00           N  
ATOM    826  CA  SER A  80      30.932  42.621  37.140  1.00  0.00           C  
ATOM    827  C   SER A  80      31.869  43.204  38.227  1.00  0.00           C  
ATOM    828  O   SER A  80      31.526  43.334  39.391  1.00  0.00           O  
ATOM    829  CB  SER A  80      30.380  43.761  36.208  1.00  0.00           C  
ATOM    830  OG  SER A  80      29.550  44.668  36.920  1.00  0.00           O  
ATOM    831  H   SER A  80      29.179  42.349  38.376  1.00  0.00           H  
ATOM    832  HG  SER A  80      28.726  44.331  37.368  1.00  0.00           H  
ATOM    833  N   TYR A  81      32.995  43.684  37.646  1.00  0.00           N  
ATOM    834  CA  TYR A  81      33.954  44.486  38.472  1.00  0.00           C  
ATOM    835  C   TYR A  81      34.264  45.926  38.120  1.00  0.00           C  
ATOM    836  O   TYR A  81      34.416  46.300  36.969  1.00  0.00           O  
ATOM    837  CB  TYR A  81      35.308  43.786  38.290  1.00  0.00           C  
ATOM    838  CG  TYR A  81      35.316  42.296  38.755  1.00  0.00           C  
ATOM    839  CD1 TYR A  81      35.058  41.324  37.806  1.00  0.00           C  
ATOM    840  CD2 TYR A  81      35.363  41.854  40.076  1.00  0.00           C  
ATOM    841  CE1 TYR A  81      34.837  39.943  38.175  1.00  0.00           C  
ATOM    842  CE2 TYR A  81      35.161  40.571  40.463  1.00  0.00           C  
ATOM    843  CZ  TYR A  81      34.844  39.586  39.488  1.00  0.00           C  
ATOM    844  OH  TYR A  81      34.212  38.458  39.945  1.00  0.00           O  
ATOM    845  H   TYR A  81      33.175  43.671  36.657  1.00  0.00           H  
ATOM    846  HD1 TYR A  81      34.858  41.670  36.790  1.00  0.00           H  
ATOM    847  HD2 TYR A  81      35.133  42.667  40.768  1.00  0.00           H  
ATOM    848  HE1 TYR A  81      34.908  39.195  37.396  1.00  0.00           H  
ATOM    849  HE2 TYR A  81      35.621  40.366  41.428  1.00  0.00           H  
ATOM    850  HH  TYR A  81      34.845  38.058  40.608  1.00  0.00           H  
ATOM    851  N   ILE A  82      34.112  46.902  39.045  1.00  0.00           N  
ATOM    852  CA  ILE A  82      34.590  48.289  38.960  1.00  0.00           C  
ATOM    853  C   ILE A  82      36.077  48.401  39.256  1.00  0.00           C  
ATOM    854  O   ILE A  82      36.394  48.703  40.372  1.00  0.00           O  
ATOM    855  CB  ILE A  82      33.750  49.388  39.654  1.00  0.00           C  
ATOM    856  CG1 ILE A  82      32.181  49.204  39.576  1.00  0.00           C  
ATOM    857  CG2 ILE A  82      34.222  50.766  39.193  1.00  0.00           C  
ATOM    858  CD  ILE A  82      31.418  50.068  40.630  1.00  0.00           C  
ATOM    859  H   ILE A  82      33.773  46.638  39.944  1.00  0.00           H  
ATOM    860  N   ALA A  83      36.888  48.255  38.195  1.00  0.00           N  
ATOM    861  CA  ALA A  83      38.326  48.458  38.350  1.00  0.00           C  
ATOM    862  C   ALA A  83      38.683  49.934  38.351  1.00  0.00           C  
ATOM    863  O   ALA A  83      38.673  50.628  37.320  1.00  0.00           O  
ATOM    864  CB  ALA A  83      39.089  47.662  37.314  1.00  0.00           C  
ATOM    865  H   ALA A  83      36.488  48.422  37.293  1.00  0.00           H  
ATOM    866  N   THR A  84      39.019  50.458  39.529  1.00  0.00           N  
ATOM    867  CA  THR A  84      39.114  51.922  39.680  1.00  0.00           C  
ATOM    868  C   THR A  84      40.264  52.468  40.499  1.00  0.00           C  
ATOM    869  O   THR A  84      40.998  51.817  41.207  1.00  0.00           O  
ATOM    870  CB  THR A  84      37.738  52.407  40.186  1.00  0.00           C  
ATOM    871  CG2 THR A  84      37.512  52.083  41.672  1.00  0.00           C  
ATOM    872  OG1 THR A  84      37.547  53.816  39.934  1.00  0.00           O  
ATOM    873  H   THR A  84      39.322  49.973  40.341  1.00  0.00           H  
ATOM    874  HG1 THR A  84      37.807  53.981  38.976  1.00  0.00           H  
ATOM    875  N   GLN A  85      40.594  53.692  40.284  1.00  0.00           N  
ATOM    876  CA  GLN A  85      41.635  54.469  40.979  1.00  0.00           C  
ATOM    877  C   GLN A  85      41.239  54.807  42.399  1.00  0.00           C  
ATOM    878  O   GLN A  85      40.174  55.367  42.679  1.00  0.00           O  
ATOM    879  CB  GLN A  85      41.919  55.831  40.273  1.00  0.00           C  
ATOM    880  CG  GLN A  85      42.780  56.919  40.928  1.00  0.00           C  
ATOM    881  CD  GLN A  85      43.048  58.043  39.885  1.00  0.00           C  
ATOM    882  NE2 GLN A  85      42.002  58.719  39.378  1.00  0.00           N  
ATOM    883  OE1 GLN A  85      44.094  58.225  39.292  1.00  0.00           O  
ATOM    884  H   GLN A  85      40.241  54.263  39.536  1.00  0.00           H  
ATOM    885 1HE2 GLN A  85      41.069  58.866  39.690  1.00  0.00           H  
ATOM    886 2HE2 GLN A  85      42.152  58.890  38.399  1.00  0.00           H  
ATOM    887  N   GLY A  86      42.070  54.321  43.299  1.00  0.00           N  
ATOM    888  CA  GLY A  86      42.013  54.646  44.771  1.00  0.00           C  
ATOM    889  C   GLY A  86      42.058  56.211  44.970  1.00  0.00           C  
ATOM    890  O   GLY A  86      43.051  56.849  44.525  1.00  0.00           O  
ATOM    891  H   GLY A  86      42.773  53.628  43.154  1.00  0.00           H  
ATOM    892  N   CYS A  87      41.256  56.581  45.969  1.00  0.00           N  
ATOM    893  CA  CYS A  87      40.958  57.964  46.404  1.00  0.00           C  
ATOM    894  C   CYS A  87      42.025  59.120  46.448  1.00  0.00           C  
ATOM    895  O   CYS A  87      43.111  58.900  46.886  1.00  0.00           O  
ATOM    896  CB  CYS A  87      40.323  57.860  47.802  1.00  0.00           C  
ATOM    897  SG  CYS A  87      39.382  59.326  48.483  1.00  0.00           S  
ATOM    898  H   CYS A  87      40.791  55.899  46.542  1.00  0.00           H  
ATOM    899  HG  CYS A  87      38.331  59.215  47.673  1.00  0.00           H  
ATOM    900  N   LEU A  88      41.678  60.274  45.916  1.00  0.00           N  
ATOM    901  CA  LEU A  88      42.445  61.540  45.935  1.00  0.00           C  
ATOM    902  C   LEU A  88      41.705  62.646  46.642  1.00  0.00           C  
ATOM    903  O   LEU A  88      40.485  62.715  46.597  1.00  0.00           O  
ATOM    904  CB  LEU A  88      42.800  61.995  44.498  1.00  0.00           C  
ATOM    905  CG  LEU A  88      43.751  61.052  43.694  1.00  0.00           C  
ATOM    906  CD1 LEU A  88      43.756  61.327  42.192  1.00  0.00           C  
ATOM    907  CD2 LEU A  88      45.134  61.136  44.312  1.00  0.00           C  
ATOM    908  H   LEU A  88      40.833  60.528  45.438  1.00  0.00           H  
ATOM    909  N   GLN A  89      42.469  63.730  47.015  1.00  0.00           N  
ATOM    910  CA  GLN A  89      41.818  64.806  47.798  1.00  0.00           C  
ATOM    911  C   GLN A  89      40.785  65.576  46.954  1.00  0.00           C  
ATOM    912  O   GLN A  89      39.848  66.103  47.466  1.00  0.00           O  
ATOM    913  CB  GLN A  89      42.787  65.794  48.551  1.00  0.00           C  
ATOM    914  CG  GLN A  89      43.444  65.291  49.881  1.00  0.00           C  
ATOM    915  CD  GLN A  89      42.462  64.977  51.020  1.00  0.00           C  
ATOM    916  NE2 GLN A  89      42.904  64.200  51.990  1.00  0.00           N  
ATOM    917  OE1 GLN A  89      41.529  65.781  51.173  1.00  0.00           O  
ATOM    918  H   GLN A  89      43.469  63.744  46.946  1.00  0.00           H  
ATOM    919 1HE2 GLN A  89      43.815  63.791  51.947  1.00  0.00           H  
ATOM    920 2HE2 GLN A  89      42.404  64.172  52.860  1.00  0.00           H  
ATOM    921  N   ASN A  90      41.059  65.678  45.666  1.00  0.00           N  
ATOM    922  CA  ASN A  90      40.098  66.211  44.632  1.00  0.00           C  
ATOM    923  C   ASN A  90      38.987  65.230  44.035  1.00  0.00           C  
ATOM    924  O   ASN A  90      38.265  65.660  43.192  1.00  0.00           O  
ATOM    925  CB  ASN A  90      40.849  66.931  43.522  1.00  0.00           C  
ATOM    926  CG  ASN A  90      41.849  65.993  42.772  1.00  0.00           C  
ATOM    927  ND2 ASN A  90      41.813  66.074  41.517  1.00  0.00           N  
ATOM    928  OD1 ASN A  90      42.484  65.205  43.451  1.00  0.00           O  
ATOM    929  H   ASN A  90      41.973  65.679  45.271  1.00  0.00           H  
ATOM    930 1HD2 ASN A  90      41.115  66.671  41.116  1.00  0.00           H  
ATOM    931 2HD2 ASN A  90      42.290  65.435  40.917  1.00  0.00           H  
ATOM    932  N   THR A  91      39.218  63.942  44.227  1.00  0.00           N  
ATOM    933  CA  THR A  91      38.315  62.846  43.787  1.00  0.00           C  
ATOM    934  C   THR A  91      37.276  62.217  44.753  1.00  0.00           C  
ATOM    935  O   THR A  91      36.414  61.476  44.194  1.00  0.00           O  
ATOM    936  CB  THR A  91      38.855  61.582  43.117  1.00  0.00           C  
ATOM    937  CG2 THR A  91      39.330  61.975  41.684  1.00  0.00           C  
ATOM    938  OG1 THR A  91      39.799  60.822  43.849  1.00  0.00           O  
ATOM    939  H   THR A  91      39.870  63.751  44.959  1.00  0.00           H  
ATOM    940  HG1 THR A  91      39.907  59.968  43.341  1.00  0.00           H  
ATOM    941  N   VAL A  92      37.462  62.469  46.009  1.00  0.00           N  
ATOM    942  CA  VAL A  92      36.582  61.905  47.079  1.00  0.00           C  
ATOM    943  C   VAL A  92      35.095  61.769  46.797  1.00  0.00           C  
ATOM    944  O   VAL A  92      34.627  60.660  46.855  1.00  0.00           O  
ATOM    945  CB  VAL A  92      36.745  62.543  48.442  1.00  0.00           C  
ATOM    946  CG1 VAL A  92      36.406  61.468  49.530  1.00  0.00           C  
ATOM    947  CG2 VAL A  92      38.252  62.947  48.695  1.00  0.00           C  
ATOM    948  H   VAL A  92      38.127  63.130  46.367  1.00  0.00           H  
ATOM    949  N   ASN A  93      34.436  62.848  46.417  1.00  0.00           N  
ATOM    950  CA  ASN A  93      33.011  62.806  46.017  1.00  0.00           C  
ATOM    951  C   ASN A  93      32.677  61.903  44.712  1.00  0.00           C  
ATOM    952  O   ASN A  93      31.679  61.167  44.652  1.00  0.00           O  
ATOM    953  CB  ASN A  93      32.438  64.184  45.981  1.00  0.00           C  
ATOM    954  CG  ASN A  93      31.952  64.652  47.343  1.00  0.00           C  
ATOM    955  ND2 ASN A  93      30.809  64.271  47.754  1.00  0.00           N  
ATOM    956  OD1 ASN A  93      32.683  65.358  48.026  1.00  0.00           O  
ATOM    957  H   ASN A  93      34.929  63.627  46.017  1.00  0.00           H  
ATOM    958 1HD2 ASN A  93      30.116  63.975  47.093  1.00  0.00           H  
ATOM    959 2HD2 ASN A  93      30.738  64.212  48.744  1.00  0.00           H  
ATOM    960  N   ASP A  94      33.528  62.094  43.673  1.00  0.00           N  
ATOM    961  CA  ASP A  94      33.413  61.216  42.430  1.00  0.00           C  
ATOM    962  C   ASP A  94      33.452  59.703  42.827  1.00  0.00           C  
ATOM    963  O   ASP A  94      32.537  58.923  42.517  1.00  0.00           O  
ATOM    964  CB  ASP A  94      34.534  61.475  41.413  1.00  0.00           C  
ATOM    965  CG  ASP A  94      34.864  62.936  41.098  1.00  0.00           C  
ATOM    966  OD1 ASP A  94      34.986  63.305  39.853  1.00  0.00           O  
ATOM    967  OD2 ASP A  94      34.812  63.821  41.978  1.00  0.00           O1-
ATOM    968  H   ASP A  94      34.218  62.794  43.523  1.00  0.00           H  
ATOM    969  N   PHE A  95      34.343  59.423  43.734  1.00  0.00           N  
ATOM    970  CA  PHE A  95      34.610  58.065  44.364  1.00  0.00           C  
ATOM    971  C   PHE A  95      33.382  57.459  45.169  1.00  0.00           C  
ATOM    972  O   PHE A  95      33.135  56.293  45.100  1.00  0.00           O  
ATOM    973  CB  PHE A  95      35.951  58.179  45.095  1.00  0.00           C  
ATOM    974  CG  PHE A  95      36.504  57.085  46.010  1.00  0.00           C  
ATOM    975  CD1 PHE A  95      37.442  56.291  45.413  1.00  0.00           C  
ATOM    976  CD2 PHE A  95      36.229  57.002  47.375  1.00  0.00           C  
ATOM    977  CE1 PHE A  95      38.175  55.512  46.282  1.00  0.00           C  
ATOM    978  CE2 PHE A  95      36.873  56.101  48.199  1.00  0.00           C  
ATOM    979  CZ  PHE A  95      37.921  55.377  47.613  1.00  0.00           C  
ATOM    980  H   PHE A  95      35.020  60.136  43.909  1.00  0.00           H  
ATOM    981  HD1 PHE A  95      37.634  56.333  44.336  1.00  0.00           H  
ATOM    982  HD2 PHE A  95      35.504  57.766  47.675  1.00  0.00           H  
ATOM    983  HE1 PHE A  95      39.030  54.921  45.960  1.00  0.00           H  
ATOM    984  HE2 PHE A  95      36.453  55.741  49.143  1.00  0.00           H  
ATOM    985  HZ  PHE A  95      38.377  54.536  48.140  1.00  0.00           H  
ATOM    986  N   TRP A  96      32.564  58.380  45.761  1.00  0.00           N  
ATOM    987  CA  TRP A  96      31.258  58.089  46.331  1.00  0.00           C  
ATOM    988  C   TRP A  96      30.069  57.943  45.343  1.00  0.00           C  
ATOM    989  O   TRP A  96      29.299  57.041  45.509  1.00  0.00           O  
ATOM    990  CB  TRP A  96      30.874  59.083  47.446  1.00  0.00           C  
ATOM    991  CG  TRP A  96      31.862  58.952  48.603  1.00  0.00           C  
ATOM    992  CD1 TRP A  96      32.605  59.912  49.045  1.00  0.00           C  
ATOM    993  CD2 TRP A  96      32.076  57.793  49.371  1.00  0.00           C  
ATOM    994  CE2 TRP A  96      33.046  58.167  50.244  1.00  0.00           C  
ATOM    995  CE3 TRP A  96      31.497  56.531  49.490  1.00  0.00           C  
ATOM    996  NE1 TRP A  96      33.325  59.431  49.998  1.00  0.00           N  
ATOM    997  CZ2 TRP A  96      33.577  57.271  51.193  1.00  0.00           C  
ATOM    998  CZ3 TRP A  96      31.999  55.684  50.411  1.00  0.00           C  
ATOM    999  CH2 TRP A  96      32.998  56.068  51.359  1.00  0.00           C  
ATOM   1000  H   TRP A  96      32.841  59.346  45.764  1.00  0.00           H  
ATOM   1001  HD1 TRP A  96      32.626  60.943  48.701  1.00  0.00           H  
ATOM   1002  HE1 TRP A  96      33.969  60.023  50.492  1.00  0.00           H  
ATOM   1003  HE3 TRP A  96      30.675  56.266  48.826  1.00  0.00           H  
ATOM   1004  HZ2 TRP A  96      34.248  57.649  51.970  1.00  0.00           H  
ATOM   1005  HZ3 TRP A  96      31.469  54.753  50.613  1.00  0.00           H  
ATOM   1006  HH2 TRP A  96      33.181  55.400  52.192  1.00  0.00           H  
ATOM   1007  N   ARG A  97      29.977  58.836  44.377  1.00  0.00           N  
ATOM   1008  CA  ARG A  97      29.009  58.781  43.293  1.00  0.00           C  
ATOM   1009  C   ARG A  97      29.101  57.479  42.493  1.00  0.00           C  
ATOM   1010  O   ARG A  97      28.138  56.983  41.908  1.00  0.00           O  
ATOM   1011  CB  ARG A  97      29.076  60.061  42.395  1.00  0.00           C  
ATOM   1012  CG  ARG A  97      28.110  61.155  42.733  1.00  0.00           C  
ATOM   1013  CD  ARG A  97      28.464  62.534  42.042  1.00  0.00           C  
ATOM   1014  NE  ARG A  97      28.441  62.513  40.520  1.00  0.00           N  
ATOM   1015  CZ  ARG A  97      29.558  62.635  39.807  1.00  0.00           C  
ATOM   1016  NH1 ARG A  97      30.672  63.069  40.283  1.00  0.00           N1+
ATOM   1017  NH2 ARG A  97      29.512  62.296  38.569  1.00  0.00           N  
ATOM   1018  H   ARG A  97      30.535  59.667  44.387  1.00  0.00           H  
ATOM   1019  HE  ARG A  97      27.544  62.689  40.134  1.00  0.00           H  
ATOM   1020 1HH1 ARG A  97      30.791  63.434  41.206  1.00  0.00           H  
ATOM   1021 2HH1 ARG A  97      31.459  63.097  39.675  1.00  0.00           H  
ATOM   1022 1HH2 ARG A  97      28.627  62.007  38.210  1.00  0.00           H  
ATOM   1023 2HH2 ARG A  97      30.299  62.400  37.952  1.00  0.00           H  
ATOM   1024  N   MET A  98      30.384  57.064  42.255  1.00  0.00           N  
ATOM   1025  CA  MET A  98      30.762  55.702  41.785  1.00  0.00           C  
ATOM   1026  C   MET A  98      30.256  54.515  42.641  1.00  0.00           C  
ATOM   1027  O   MET A  98      29.545  53.735  42.001  1.00  0.00           O  
ATOM   1028  CB  MET A  98      32.246  55.753  41.482  1.00  0.00           C  
ATOM   1029  CG  MET A  98      32.927  54.594  40.666  1.00  0.00           C  
ATOM   1030  SD  MET A  98      33.189  53.146  41.727  1.00  0.00           S  
ATOM   1031  CE  MET A  98      34.365  53.692  42.951  1.00  0.00           C  
ATOM   1032  H   MET A  98      31.202  57.649  42.333  1.00  0.00           H  
ATOM   1033  N   VAL A  99      30.582  54.408  43.923  1.00  0.00           N  
ATOM   1034  CA  VAL A  99      29.835  53.467  44.784  1.00  0.00           C  
ATOM   1035  C   VAL A  99      28.327  53.450  44.629  1.00  0.00           C  
ATOM   1036  O   VAL A  99      27.673  52.501  44.264  1.00  0.00           O  
ATOM   1037  CB  VAL A  99      30.189  53.637  46.227  1.00  0.00           C  
ATOM   1038  CG1 VAL A  99      29.672  52.519  47.093  1.00  0.00           C  
ATOM   1039  CG2 VAL A  99      31.715  53.735  46.571  1.00  0.00           C  
ATOM   1040  H   VAL A  99      31.357  54.903  44.319  1.00  0.00           H  
ATOM   1041  N   PHE A 100      27.812  54.667  44.798  1.00  0.00           N  
ATOM   1042  CA  PHE A 100      26.322  54.823  44.733  1.00  0.00           C  
ATOM   1043  C   PHE A 100      25.577  54.432  43.443  1.00  0.00           C  
ATOM   1044  O   PHE A 100      24.477  53.954  43.537  1.00  0.00           O  
ATOM   1045  CB  PHE A 100      25.995  56.231  45.114  1.00  0.00           C  
ATOM   1046  CG  PHE A 100      24.512  56.506  45.290  1.00  0.00           C  
ATOM   1047  CD1 PHE A 100      24.127  56.771  46.637  1.00  0.00           C  
ATOM   1048  CD2 PHE A 100      23.782  57.166  44.252  1.00  0.00           C  
ATOM   1049  CE1 PHE A 100      23.013  57.557  46.887  1.00  0.00           C  
ATOM   1050  CE2 PHE A 100      22.647  57.871  44.531  1.00  0.00           C  
ATOM   1051  CZ  PHE A 100      22.262  58.132  45.857  1.00  0.00           C  
ATOM   1052  H   PHE A 100      28.458  55.372  45.075  1.00  0.00           H  
ATOM   1053  HD1 PHE A 100      24.499  56.229  47.507  1.00  0.00           H  
ATOM   1054  HD2 PHE A 100      24.153  57.060  43.229  1.00  0.00           H  
ATOM   1055  HE1 PHE A 100      22.781  57.622  47.952  1.00  0.00           H  
ATOM   1056  HE2 PHE A 100      22.046  58.199  43.682  1.00  0.00           H  
ATOM   1057  HZ  PHE A 100      21.388  58.729  46.119  1.00  0.00           H  
ATOM   1058  N   GLN A 101      26.299  54.469  42.360  1.00  0.00           N  
ATOM   1059  CA  GLN A 101      25.774  54.386  40.940  1.00  0.00           C  
ATOM   1060  C   GLN A 101      24.840  53.168  40.673  1.00  0.00           C  
ATOM   1061  O   GLN A 101      23.640  53.352  40.587  1.00  0.00           O  
ATOM   1062  CB  GLN A 101      27.024  54.462  39.987  1.00  0.00           C  
ATOM   1063  CG  GLN A 101      26.901  54.231  38.509  1.00  0.00           C  
ATOM   1064  CD  GLN A 101      26.135  55.353  37.860  1.00  0.00           C  
ATOM   1065  NE2 GLN A 101      25.123  55.005  37.191  1.00  0.00           N  
ATOM   1066  OE1 GLN A 101      26.311  56.543  38.028  1.00  0.00           O  
ATOM   1067  H   GLN A 101      27.299  54.434  42.392  1.00  0.00           H  
ATOM   1068 1HE2 GLN A 101      24.918  54.057  36.976  1.00  0.00           H  
ATOM   1069 2HE2 GLN A 101      24.415  55.665  36.933  1.00  0.00           H  
ATOM   1070  N   GLU A 102      25.412  51.959  40.735  1.00  0.00           N  
ATOM   1071  CA  GLU A 102      24.668  50.720  40.474  1.00  0.00           C  
ATOM   1072  C   GLU A 102      24.507  49.740  41.673  1.00  0.00           C  
ATOM   1073  O   GLU A 102      24.231  48.567  41.519  1.00  0.00           O  
ATOM   1074  CB  GLU A 102      25.351  49.889  39.376  1.00  0.00           C  
ATOM   1075  CG  GLU A 102      25.644  50.558  38.030  1.00  0.00           C  
ATOM   1076  CD  GLU A 102      24.452  51.067  37.225  1.00  0.00           C  
ATOM   1077  OE1 GLU A 102      24.261  52.280  37.043  1.00  0.00           O  
ATOM   1078  OE2 GLU A 102      23.678  50.235  36.808  1.00  0.00           O1-
ATOM   1079  H   GLU A 102      26.329  51.792  41.092  1.00  0.00           H  
ATOM   1080  N   ASN A 103      24.592  50.345  42.892  1.00  0.00           N  
ATOM   1081  CA  ASN A 103      24.541  49.580  44.141  1.00  0.00           C  
ATOM   1082  C   ASN A 103      25.638  48.707  44.573  1.00  0.00           C  
ATOM   1083  O   ASN A 103      25.492  47.731  45.348  1.00  0.00           O  
ATOM   1084  CB  ASN A 103      23.128  48.972  44.466  1.00  0.00           C  
ATOM   1085  CG  ASN A 103      22.473  49.259  45.806  1.00  0.00           C  
ATOM   1086  ND2 ASN A 103      21.182  48.935  45.973  1.00  0.00           N  
ATOM   1087  OD1 ASN A 103      23.091  49.567  46.833  1.00  0.00           O  
ATOM   1088  H   ASN A 103      24.559  51.336  43.023  1.00  0.00           H  
ATOM   1089 1HD2 ASN A 103      20.671  48.410  45.281  1.00  0.00           H  
ATOM   1090 2HD2 ASN A 103      20.683  49.286  46.751  1.00  0.00           H  
ATOM   1091  N   SER A 104      26.819  49.182  44.344  1.00  0.00           N  
ATOM   1092  CA  SER A 104      28.046  48.543  44.759  1.00  0.00           C  
ATOM   1093  C   SER A 104      28.290  48.487  46.262  1.00  0.00           C  
ATOM   1094  O   SER A 104      28.341  49.543  46.870  1.00  0.00           O  
ATOM   1095  CB  SER A 104      29.201  49.348  44.166  1.00  0.00           C  
ATOM   1096  OG  SER A 104      29.217  49.033  42.769  1.00  0.00           O  
ATOM   1097  H   SER A 104      26.941  50.100  43.958  1.00  0.00           H  
ATOM   1098  HG  SER A 104      29.470  48.073  42.680  1.00  0.00           H  
ATOM   1099  N   ARG A 105      28.368  47.252  46.780  1.00  0.00           N  
ATOM   1100  CA  ARG A 105      28.332  46.976  48.249  1.00  0.00           C  
ATOM   1101  C   ARG A 105      29.637  46.438  48.860  1.00  0.00           C  
ATOM   1102  O   ARG A 105      29.944  46.580  50.066  1.00  0.00           O  
ATOM   1103  CB  ARG A 105      27.182  46.026  48.470  1.00  0.00           C  
ATOM   1104  CG  ARG A 105      25.713  46.582  48.237  1.00  0.00           C  
ATOM   1105  CD  ARG A 105      25.422  47.882  49.003  1.00  0.00           C  
ATOM   1106  NE  ARG A 105      23.954  48.056  48.798  1.00  0.00           N  
ATOM   1107  CZ  ARG A 105      23.014  47.702  49.748  1.00  0.00           C  
ATOM   1108  NH1 ARG A 105      23.292  47.182  50.945  1.00  0.00           N1+
ATOM   1109  NH2 ARG A 105      21.806  48.191  49.499  1.00  0.00           N  
ATOM   1110  H   ARG A 105      28.556  46.524  46.121  1.00  0.00           H  
ATOM   1111  HE  ARG A 105      23.752  48.497  47.922  1.00  0.00           H  
ATOM   1112 1HH1 ARG A 105      24.221  46.887  51.163  1.00  0.00           H  
ATOM   1113 2HH1 ARG A 105      22.547  46.897  51.543  1.00  0.00           H  
ATOM   1114 1HH2 ARG A 105      21.604  48.594  48.613  1.00  0.00           H  
ATOM   1115 2HH2 ARG A 105      21.089  47.998  50.175  1.00  0.00           H  
ATOM   1116  N   VAL A 106      30.357  45.653  48.118  1.00  0.00           N  
ATOM   1117  CA  VAL A 106      31.694  45.206  48.515  1.00  0.00           C  
ATOM   1118  C   VAL A 106      32.810  46.008  47.785  1.00  0.00           C  
ATOM   1119  O   VAL A 106      33.094  45.869  46.544  1.00  0.00           O  
ATOM   1120  CB  VAL A 106      31.866  43.627  48.595  1.00  0.00           C  
ATOM   1121  CG1 VAL A 106      33.233  43.162  49.060  1.00  0.00           C  
ATOM   1122  CG2 VAL A 106      30.779  42.889  49.395  1.00  0.00           C  
ATOM   1123  H   VAL A 106      30.138  45.341  47.187  1.00  0.00           H  
ATOM   1124  N   ILE A 107      33.659  46.538  48.690  1.00  0.00           N  
ATOM   1125  CA  ILE A 107      34.800  47.401  48.413  1.00  0.00           C  
ATOM   1126  C   ILE A 107      36.078  46.622  48.769  1.00  0.00           C  
ATOM   1127  O   ILE A 107      36.425  46.510  49.956  1.00  0.00           O  
ATOM   1128  CB  ILE A 107      34.830  48.719  49.083  1.00  0.00           C  
ATOM   1129  CG1 ILE A 107      33.498  49.473  49.073  1.00  0.00           C  
ATOM   1130  CG2 ILE A 107      35.933  49.598  48.562  1.00  0.00           C  
ATOM   1131  CD  ILE A 107      33.540  50.943  49.536  1.00  0.00           C  
ATOM   1132  H   ILE A 107      33.379  46.448  49.638  1.00  0.00           H  
ATOM   1133  N   VAL A 108      36.731  46.133  47.673  1.00  0.00           N  
ATOM   1134  CA  VAL A 108      38.092  45.382  47.747  1.00  0.00           C  
ATOM   1135  C   VAL A 108      39.280  46.383  47.717  1.00  0.00           C  
ATOM   1136  O   VAL A 108      39.689  47.018  46.756  1.00  0.00           O  
ATOM   1137  CB  VAL A 108      38.156  44.290  46.715  1.00  0.00           C  
ATOM   1138  CG1 VAL A 108      39.485  43.554  46.886  1.00  0.00           C  
ATOM   1139  CG2 VAL A 108      36.965  43.351  46.970  1.00  0.00           C  
ATOM   1140  H   VAL A 108      36.370  46.428  46.797  1.00  0.00           H  
ATOM   1141  N   MET A 109      39.737  46.479  48.943  1.00  0.00           N  
ATOM   1142  CA  MET A 109      40.861  47.402  49.264  1.00  0.00           C  
ATOM   1143  C   MET A 109      42.274  46.741  49.167  1.00  0.00           C  
ATOM   1144  O   MET A 109      42.785  46.204  50.132  1.00  0.00           O  
ATOM   1145  CB  MET A 109      40.575  48.167  50.607  1.00  0.00           C  
ATOM   1146  CG  MET A 109      41.621  49.335  50.758  1.00  0.00           C  
ATOM   1147  SD  MET A 109      40.967  50.739  51.705  1.00  0.00           S  
ATOM   1148  CE  MET A 109      42.327  51.881  51.508  1.00  0.00           C  
ATOM   1149  H   MET A 109      39.450  45.902  49.702  1.00  0.00           H  
ATOM   1150  N   THR A 110      42.837  46.774  47.946  1.00  0.00           N  
ATOM   1151  CA  THR A 110      44.023  45.964  47.523  1.00  0.00           C  
ATOM   1152  C   THR A 110      45.347  46.520  47.973  1.00  0.00           C  
ATOM   1153  O   THR A 110      46.316  45.837  48.280  1.00  0.00           O  
ATOM   1154  CB  THR A 110      44.030  45.622  46.036  1.00  0.00           C  
ATOM   1155  CG2 THR A 110      42.756  44.985  45.617  1.00  0.00           C  
ATOM   1156  OG1 THR A 110      44.355  46.865  45.349  1.00  0.00           O  
ATOM   1157  H   THR A 110      42.433  47.353  47.242  1.00  0.00           H  
ATOM   1158  HG1 THR A 110      43.595  47.504  45.240  1.00  0.00           H  
ATOM   1159  N   THR A 111      45.252  47.848  48.198  1.00  0.00           N  
ATOM   1160  CA  THR A 111      46.344  48.579  48.798  1.00  0.00           C  
ATOM   1161  C   THR A 111      46.167  48.966  50.233  1.00  0.00           C  
ATOM   1162  O   THR A 111      45.072  49.375  50.607  1.00  0.00           O  
ATOM   1163  CB  THR A 111      46.610  49.899  47.944  1.00  0.00           C  
ATOM   1164  CG2 THR A 111      47.106  49.464  46.540  1.00  0.00           C  
ATOM   1165  OG1 THR A 111      45.429  50.649  47.841  1.00  0.00           O  
ATOM   1166  H   THR A 111      44.666  48.491  47.707  1.00  0.00           H  
ATOM   1167  HG1 THR A 111      45.481  51.415  48.482  1.00  0.00           H  
ATOM   1168  N   LYS A 112      47.320  49.082  50.880  1.00  0.00           N  
ATOM   1169  CA  LYS A 112      47.415  49.890  52.114  1.00  0.00           C  
ATOM   1170  C   LYS A 112      47.615  51.422  51.839  1.00  0.00           C  
ATOM   1171  O   LYS A 112      48.264  51.816  50.886  1.00  0.00           O  
ATOM   1172  CB  LYS A 112      48.526  49.392  53.097  1.00  0.00           C  
ATOM   1173  CG  LYS A 112      48.444  47.951  53.534  1.00  0.00           C  
ATOM   1174  CD  LYS A 112      49.613  47.689  54.605  1.00  0.00           C  
ATOM   1175  CE  LYS A 112      51.031  47.521  53.970  1.00  0.00           C  
ATOM   1176  NZ  LYS A 112      51.252  46.264  53.195  1.00  0.00           N1+
ATOM   1177  H   LYS A 112      48.205  48.907  50.445  1.00  0.00           H  
ATOM   1178  HZ1 LYS A 112      52.117  46.363  52.712  1.00  0.00           H  
ATOM   1179  HZ2 LYS A 112      51.227  45.464  53.791  1.00  0.00           H  
ATOM   1180  HZ3 LYS A 112      50.529  46.182  52.510  1.00  0.00           H  
ATOM   1181  N   GLU A 113      46.835  52.259  52.543  1.00  0.00           N  
ATOM   1182  CA  GLU A 113      46.824  53.735  52.353  1.00  0.00           C  
ATOM   1183  C   GLU A 113      48.235  54.305  52.122  1.00  0.00           C  
ATOM   1184  O   GLU A 113      48.486  54.789  50.993  1.00  0.00           O  
ATOM   1185  CB  GLU A 113      46.248  54.436  53.623  1.00  0.00           C  
ATOM   1186  CG  GLU A 113      44.866  53.932  53.915  1.00  0.00           C  
ATOM   1187  CD  GLU A 113      44.838  52.783  54.901  1.00  0.00           C  
ATOM   1188  OE1 GLU A 113      45.447  52.869  55.980  1.00  0.00           O  
ATOM   1189  OE2 GLU A 113      44.394  51.661  54.635  1.00  0.00           O1-
ATOM   1190  H   GLU A 113      46.079  51.948  53.123  1.00  0.00           H  
ATOM   1191  N   VAL A 114      49.135  54.063  53.081  1.00  0.00           N  
ATOM   1192  CA  VAL A 114      50.566  54.295  52.984  1.00  0.00           C  
ATOM   1193  C   VAL A 114      51.361  52.999  52.806  1.00  0.00           C  
ATOM   1194  O   VAL A 114      51.414  52.131  53.644  1.00  0.00           O  
ATOM   1195  CB  VAL A 114      51.001  55.161  54.165  1.00  0.00           C  
ATOM   1196  CG1 VAL A 114      52.382  55.772  53.935  1.00  0.00           C  
ATOM   1197  CG2 VAL A 114      50.075  56.304  54.517  1.00  0.00           C  
ATOM   1198  H   VAL A 114      48.716  53.846  53.961  1.00  0.00           H  
ATOM   1199  N   GLU A 115      52.241  53.111  51.828  1.00  0.00           N  
ATOM   1200  CA  GLU A 115      53.109  51.988  51.367  1.00  0.00           C  
ATOM   1201  C   GLU A 115      54.415  52.453  50.732  1.00  0.00           C  
ATOM   1202  O   GLU A 115      54.349  53.566  50.129  1.00  0.00           O  
ATOM   1203  CB  GLU A 115      52.392  51.137  50.312  1.00  0.00           C  
ATOM   1204  CG  GLU A 115      51.260  50.201  50.703  1.00  0.00           C  
ATOM   1205  CD  GLU A 115      50.993  49.082  49.723  1.00  0.00           C  
ATOM   1206  OE1 GLU A 115      51.980  48.594  49.150  1.00  0.00           O  
ATOM   1207  OE2 GLU A 115      49.817  48.717  49.412  1.00  0.00           O1-
ATOM   1208  H   GLU A 115      52.383  54.020  51.440  1.00  0.00           H  
ATOM   1209  N   ARG A 116      55.506  51.716  50.786  1.00  0.00           N  
ATOM   1210  CA  ARG A 116      56.841  52.170  50.231  1.00  0.00           C  
ATOM   1211  C   ARG A 116      57.183  53.651  50.659  1.00  0.00           C  
ATOM   1212  O   ARG A 116      57.509  54.558  49.909  1.00  0.00           O  
ATOM   1213  CB  ARG A 116      56.917  51.866  48.755  1.00  0.00           C  
ATOM   1214  CG  ARG A 116      58.372  52.055  48.293  1.00  0.00           C  
ATOM   1215  CD  ARG A 116      59.335  51.242  49.104  1.00  0.00           C  
ATOM   1216  NE  ARG A 116      60.709  51.596  48.718  1.00  0.00           N  
ATOM   1217  CZ  ARG A 116      61.823  51.162  49.325  1.00  0.00           C  
ATOM   1218  NH1 ARG A 116      61.773  50.396  50.429  1.00  0.00           N1+
ATOM   1219  NH2 ARG A 116      63.008  51.226  48.856  1.00  0.00           N  
ATOM   1220  H   ARG A 116      55.346  50.753  50.962  1.00  0.00           H  
ATOM   1221  HE  ARG A 116      60.615  52.275  47.993  1.00  0.00           H  
ATOM   1222 1HH1 ARG A 116      60.920  50.039  50.798  1.00  0.00           H  
ATOM   1223 2HH1 ARG A 116      62.516  50.427  51.110  1.00  0.00           H  
ATOM   1224 1HH2 ARG A 116      63.116  51.719  47.988  1.00  0.00           H  
ATOM   1225 2HH2 ARG A 116      63.806  50.718  49.168  1.00  0.00           H  
ATOM   1226  N   GLY A 117      57.088  53.920  51.959  1.00  0.00           N  
ATOM   1227  CA  GLY A 117      57.119  55.272  52.545  1.00  0.00           C  
ATOM   1228  C   GLY A 117      56.141  56.398  52.102  1.00  0.00           C  
ATOM   1229  O   GLY A 117      55.890  57.332  52.880  1.00  0.00           O  
ATOM   1230  H   GLY A 117      56.663  53.223  52.549  1.00  0.00           H  
ATOM   1231  N   LYS A 118      55.292  56.145  51.099  1.00  0.00           N  
ATOM   1232  CA  LYS A 118      54.508  57.206  50.370  1.00  0.00           C  
ATOM   1233  C   LYS A 118      52.999  57.068  50.243  1.00  0.00           C  
ATOM   1234  O   LYS A 118      52.561  55.916  50.342  1.00  0.00           O  
ATOM   1235  CB  LYS A 118      55.153  57.181  48.988  1.00  0.00           C  
ATOM   1236  CG  LYS A 118      56.562  57.861  48.923  1.00  0.00           C  
ATOM   1237  CD  LYS A 118      57.188  57.823  47.475  1.00  0.00           C  
ATOM   1238  CE  LYS A 118      57.537  56.467  46.871  1.00  0.00           C  
ATOM   1239  NZ  LYS A 118      58.551  55.747  47.646  1.00  0.00           N1+
ATOM   1240  H   LYS A 118      54.967  55.223  50.900  1.00  0.00           H  
ATOM   1241  HZ1 LYS A 118      59.087  55.030  47.212  1.00  0.00           H  
ATOM   1242  HZ2 LYS A 118      59.226  56.415  47.943  1.00  0.00           H  
ATOM   1243  HZ3 LYS A 118      58.143  55.385  48.485  1.00  0.00           H  
ATOM   1244  N   SER A 119      52.270  58.137  49.933  1.00  0.00           N  
ATOM   1245  CA  SER A 119      50.790  58.078  50.005  1.00  0.00           C  
ATOM   1246  C   SER A 119      50.205  57.497  48.694  1.00  0.00           C  
ATOM   1247  O   SER A 119      49.884  58.195  47.713  1.00  0.00           O  
ATOM   1248  CB  SER A 119      50.295  59.488  50.114  1.00  0.00           C  
ATOM   1249  OG  SER A 119      48.893  59.499  50.310  1.00  0.00           O  
ATOM   1250  H   SER A 119      52.693  58.927  49.493  1.00  0.00           H  
ATOM   1251  HG  SER A 119      48.716  58.913  51.100  1.00  0.00           H  
ATOM   1252  N   LYS A 120      49.746  56.314  48.867  1.00  0.00           N  
ATOM   1253  CA  LYS A 120      49.199  55.451  47.821  1.00  0.00           C  
ATOM   1254  C   LYS A 120      47.671  55.623  47.625  1.00  0.00           C  
ATOM   1255  O   LYS A 120      47.113  55.264  46.595  1.00  0.00           O  
ATOM   1256  CB  LYS A 120      49.549  53.968  48.157  1.00  0.00           C  
ATOM   1257  CG  LYS A 120      49.423  53.027  46.989  1.00  0.00           C  
ATOM   1258  CD  LYS A 120      50.554  51.986  47.166  1.00  0.00           C  
ATOM   1259  CE  LYS A 120      50.477  50.798  46.179  1.00  0.00           C  
ATOM   1260  NZ  LYS A 120      51.517  49.817  46.403  1.00  0.00           N1+
ATOM   1261  H   LYS A 120      49.417  56.021  49.758  1.00  0.00           H  
ATOM   1262  HZ1 LYS A 120      51.448  49.396  47.313  1.00  0.00           H  
ATOM   1263  HZ2 LYS A 120      51.456  49.045  45.782  1.00  0.00           H  
ATOM   1264  HZ3 LYS A 120      52.429  50.158  46.165  1.00  0.00           H  
ATOM   1265  N   CYS A 121      46.997  55.830  48.839  1.00  0.00           N  
ATOM   1266  CA  CYS A 121      45.556  56.117  48.863  1.00  0.00           C  
ATOM   1267  C   CYS A 121      45.111  56.887  50.071  1.00  0.00           C  
ATOM   1268  O   CYS A 121      45.830  56.871  51.071  1.00  0.00           O  
ATOM   1269  CB  CYS A 121      44.699  54.782  48.865  1.00  0.00           C  
ATOM   1270  SG  CYS A 121      42.911  55.079  48.587  1.00  0.00           S  
ATOM   1271  H   CYS A 121      47.458  55.673  49.703  1.00  0.00           H  
ATOM   1272  HG  CYS A 121      42.676  53.779  48.440  1.00  0.00           H  
ATOM   1273  N   VAL A 122      44.261  57.888  49.854  1.00  0.00           N  
ATOM   1274  CA  VAL A 122      43.668  58.595  50.918  1.00  0.00           C  
ATOM   1275  C   VAL A 122      42.622  57.644  51.701  1.00  0.00           C  
ATOM   1276  O   VAL A 122      41.679  57.074  51.158  1.00  0.00           O  
ATOM   1277  CB  VAL A 122      42.901  59.862  50.382  1.00  0.00           C  
ATOM   1278  CG1 VAL A 122      42.356  60.651  51.563  1.00  0.00           C  
ATOM   1279  CG2 VAL A 122      43.838  60.780  49.569  1.00  0.00           C  
ATOM   1280  H   VAL A 122      44.010  58.291  48.967  1.00  0.00           H  
ATOM   1281  N   LYS A 123      42.727  57.669  53.059  1.00  0.00           N  
ATOM   1282  CA  LYS A 123      41.819  56.919  53.941  1.00  0.00           C  
ATOM   1283  C   LYS A 123      40.407  57.575  53.985  1.00  0.00           C  
ATOM   1284  O   LYS A 123      40.326  58.569  54.771  1.00  0.00           O  
ATOM   1285  CB  LYS A 123      42.455  56.754  55.324  1.00  0.00           C  
ATOM   1286  CG  LYS A 123      41.787  55.714  56.282  1.00  0.00           C  
ATOM   1287  CD  LYS A 123      42.797  55.310  57.301  1.00  0.00           C  
ATOM   1288  CE  LYS A 123      42.286  54.487  58.488  1.00  0.00           C  
ATOM   1289  NZ  LYS A 123      43.499  54.002  59.206  1.00  0.00           N1+
ATOM   1290  H   LYS A 123      43.592  57.919  53.480  1.00  0.00           H  
ATOM   1291  HZ1 LYS A 123      44.067  53.450  58.590  1.00  0.00           H  
ATOM   1292  HZ2 LYS A 123      43.943  54.810  59.592  1.00  0.00           H  
ATOM   1293  HZ3 LYS A 123      43.302  53.357  59.948  1.00  0.00           H  
ATOM   1294  N   TYR A 124      39.477  57.094  53.197  1.00  0.00           N  
ATOM   1295  CA  TYR A 124      38.076  57.533  53.160  1.00  0.00           C  
ATOM   1296  C   TYR A 124      37.143  57.409  54.404  1.00  0.00           C  
ATOM   1297  O   TYR A 124      36.258  58.271  54.646  1.00  0.00           O  
ATOM   1298  CB  TYR A 124      37.340  57.129  51.918  1.00  0.00           C  
ATOM   1299  CG  TYR A 124      37.205  55.587  51.787  1.00  0.00           C  
ATOM   1300  CD1 TYR A 124      38.195  54.920  50.998  1.00  0.00           C  
ATOM   1301  CD2 TYR A 124      36.189  54.936  52.498  1.00  0.00           C  
ATOM   1302  CE1 TYR A 124      38.069  53.501  50.983  1.00  0.00           C  
ATOM   1303  CE2 TYR A 124      36.093  53.597  52.382  1.00  0.00           C  
ATOM   1304  CZ  TYR A 124      37.003  52.884  51.610  1.00  0.00           C  
ATOM   1305  OH  TYR A 124      36.909  51.557  51.300  1.00  0.00           O  
ATOM   1306  H   TYR A 124      39.736  56.440  52.498  1.00  0.00           H  
ATOM   1307  HD1 TYR A 124      39.059  55.379  50.522  1.00  0.00           H  
ATOM   1308  HD2 TYR A 124      35.283  55.386  52.916  1.00  0.00           H  
ATOM   1309  HE1 TYR A 124      38.865  52.919  50.517  1.00  0.00           H  
ATOM   1310  HE2 TYR A 124      35.387  53.097  53.045  1.00  0.00           H  
ATOM   1311  HH  TYR A 124      36.095  51.179  51.747  1.00  0.00           H  
ATOM   1312  N   TRP A 125      37.268  56.269  55.104  1.00  0.00           N  
ATOM   1313  CA  TRP A 125      36.485  55.953  56.368  1.00  0.00           C  
ATOM   1314  C   TRP A 125      36.939  56.556  57.673  1.00  0.00           C  
ATOM   1315  O   TRP A 125      38.167  56.850  57.872  1.00  0.00           O  
ATOM   1316  CB  TRP A 125      36.297  54.406  56.473  1.00  0.00           C  
ATOM   1317  CG  TRP A 125      37.535  53.616  56.836  1.00  0.00           C  
ATOM   1318  CD1 TRP A 125      37.773  53.064  58.034  1.00  0.00           C  
ATOM   1319  CD2 TRP A 125      38.605  53.288  55.987  1.00  0.00           C  
ATOM   1320  CE2 TRP A 125      39.488  52.569  56.791  1.00  0.00           C  
ATOM   1321  CE3 TRP A 125      38.979  53.420  54.667  1.00  0.00           C  
ATOM   1322  NE1 TRP A 125      38.935  52.418  57.990  1.00  0.00           N  
ATOM   1323  CZ2 TRP A 125      40.724  52.114  56.324  1.00  0.00           C  
ATOM   1324  CZ3 TRP A 125      40.196  52.910  54.173  1.00  0.00           C  
ATOM   1325  CH2 TRP A 125      41.068  52.225  55.008  1.00  0.00           C  
ATOM   1326  H   TRP A 125      37.982  55.625  54.858  1.00  0.00           H  
ATOM   1327  HD1 TRP A 125      37.104  53.152  58.893  1.00  0.00           H  
ATOM   1328  HE1 TRP A 125      39.338  51.944  58.764  1.00  0.00           H  
ATOM   1329  HE3 TRP A 125      38.255  53.876  53.988  1.00  0.00           H  
ATOM   1330  HZ2 TRP A 125      41.468  51.702  56.995  1.00  0.00           H  
ATOM   1331  HZ3 TRP A 125      40.566  53.198  53.188  1.00  0.00           H  
ATOM   1332  HH2 TRP A 125      42.023  51.896  54.604  1.00  0.00           H  
ATOM   1333  N   PRO A 126      35.969  56.891  58.536  1.00  0.00           N  
ATOM   1334  CA  PRO A 126      36.213  57.280  59.935  1.00  0.00           C  
ATOM   1335  C   PRO A 126      36.697  56.066  60.794  1.00  0.00           C  
ATOM   1336  O   PRO A 126      36.544  54.939  60.363  1.00  0.00           O  
ATOM   1337  CB  PRO A 126      34.847  57.852  60.424  1.00  0.00           C  
ATOM   1338  CG  PRO A 126      33.858  57.138  59.508  1.00  0.00           C  
ATOM   1339  CD  PRO A 126      34.592  57.268  58.201  1.00  0.00           C  
ATOM   1340  N   ASP A 127      37.113  56.362  61.972  1.00  0.00           N  
ATOM   1341  CA  ASP A 127      37.384  55.386  63.051  1.00  0.00           C  
ATOM   1342  C   ASP A 127      36.190  54.613  63.529  1.00  0.00           C  
ATOM   1343  O   ASP A 127      35.075  54.713  63.037  1.00  0.00           O  
ATOM   1344  CB  ASP A 127      37.959  56.214  64.223  1.00  0.00           C  
ATOM   1345  CG  ASP A 127      39.222  57.040  63.855  1.00  0.00           C  
ATOM   1346  OD1 ASP A 127      40.318  56.722  64.307  1.00  0.00           O  
ATOM   1347  OD2 ASP A 127      39.187  58.021  63.132  1.00  0.00           O1-
ATOM   1348  H   ASP A 127      37.299  57.317  62.199  1.00  0.00           H  
ATOM   1349  N   GLU A 128      36.452  53.783  64.535  1.00  0.00           N  
ATOM   1350  CA  GLU A 128      35.438  52.789  65.098  1.00  0.00           C  
ATOM   1351  C   GLU A 128      34.368  53.568  65.783  1.00  0.00           C  
ATOM   1352  O   GLU A 128      34.747  54.340  66.668  1.00  0.00           O  
ATOM   1353  CB  GLU A 128      36.080  51.754  66.062  1.00  0.00           C  
ATOM   1354  CG  GLU A 128      35.829  50.356  65.450  1.00  0.00           C  
ATOM   1355  CD  GLU A 128      36.654  49.244  66.175  1.00  0.00           C  
ATOM   1356  OE1 GLU A 128      35.989  48.416  66.820  1.00  0.00           O  
ATOM   1357  OE2 GLU A 128      37.871  49.451  66.422  1.00  0.00           O1-
ATOM   1358  H   GLU A 128      37.378  53.692  64.914  1.00  0.00           H  
ATOM   1359  N   TYR A 129      33.113  53.264  65.436  1.00  0.00           N  
ATOM   1360  CA  TYR A 129      31.895  53.875  66.010  1.00  0.00           C  
ATOM   1361  C   TYR A 129      31.596  55.334  65.616  1.00  0.00           C  
ATOM   1362  O   TYR A 129      30.463  55.742  65.843  1.00  0.00           O  
ATOM   1363  CB  TYR A 129      31.719  53.627  67.528  1.00  0.00           C  
ATOM   1364  CG  TYR A 129      31.431  52.116  67.725  1.00  0.00           C  
ATOM   1365  CD1 TYR A 129      30.112  51.599  67.692  1.00  0.00           C  
ATOM   1366  CD2 TYR A 129      32.491  51.149  67.860  1.00  0.00           C  
ATOM   1367  CE1 TYR A 129      29.825  50.222  67.709  1.00  0.00           C  
ATOM   1368  CE2 TYR A 129      32.184  49.787  67.860  1.00  0.00           C  
ATOM   1369  CZ  TYR A 129      30.866  49.288  67.801  1.00  0.00           C  
ATOM   1370  OH  TYR A 129      30.625  48.053  68.128  1.00  0.00           O  
ATOM   1371  H   TYR A 129      32.972  52.637  64.667  1.00  0.00           H  
ATOM   1372  HD1 TYR A 129      29.327  52.305  67.975  1.00  0.00           H  
ATOM   1373  HD2 TYR A 129      33.519  51.488  68.007  1.00  0.00           H  
ATOM   1374  HE1 TYR A 129      28.870  49.857  67.327  1.00  0.00           H  
ATOM   1375  HE2 TYR A 129      33.078  49.204  67.623  1.00  0.00           H  
ATOM   1376  HH  TYR A 129      31.467  47.521  68.081  1.00  0.00           H  
ATOM   1377  N   ALA A 130      32.414  55.885  64.740  1.00  0.00           N  
ATOM   1378  CA  ALA A 130      32.444  57.324  64.457  1.00  0.00           C  
ATOM   1379  C   ALA A 130      31.808  57.683  63.087  1.00  0.00           C  
ATOM   1380  O   ALA A 130      31.920  56.890  62.139  1.00  0.00           O  
ATOM   1381  CB  ALA A 130      33.894  57.743  64.361  1.00  0.00           C  
ATOM   1382  H   ALA A 130      33.061  55.313  64.233  1.00  0.00           H  
ATOM   1383  N   LEU A 131      31.126  58.858  62.993  1.00  0.00           N  
ATOM   1384  CA  LEU A 131      30.589  59.387  61.724  1.00  0.00           C  
ATOM   1385  C   LEU A 131      31.424  60.422  61.046  1.00  0.00           C  
ATOM   1386  O   LEU A 131      31.884  61.380  61.713  1.00  0.00           O  
ATOM   1387  CB  LEU A 131      29.163  59.875  62.105  1.00  0.00           C  
ATOM   1388  CG  LEU A 131      28.267  59.914  60.871  1.00  0.00           C  
ATOM   1389  CD1 LEU A 131      27.363  58.655  60.531  1.00  0.00           C  
ATOM   1390  CD2 LEU A 131      27.524  61.226  60.846  1.00  0.00           C  
ATOM   1391  H   LEU A 131      30.766  59.291  63.817  1.00  0.00           H  
ATOM   1392  N   LYS A 132      31.578  60.299  59.746  1.00  0.00           N  
ATOM   1393  CA  LYS A 132      32.105  61.364  58.844  1.00  0.00           C  
ATOM   1394  C   LYS A 132      31.087  61.657  57.701  1.00  0.00           C  
ATOM   1395  O   LYS A 132      30.354  60.815  57.209  1.00  0.00           O  
ATOM   1396  CB  LYS A 132      33.473  60.970  58.271  1.00  0.00           C  
ATOM   1397  CG  LYS A 132      34.309  62.262  58.308  1.00  0.00           C  
ATOM   1398  CD  LYS A 132      35.753  61.895  58.054  1.00  0.00           C  
ATOM   1399  CE  LYS A 132      36.658  63.186  58.279  1.00  0.00           C  
ATOM   1400  NZ  LYS A 132      36.832  63.527  59.664  1.00  0.00           N1+
ATOM   1401  H   LYS A 132      31.215  59.508  59.261  1.00  0.00           H  
ATOM   1402  HZ1 LYS A 132      36.035  63.688  60.261  1.00  0.00           H  
ATOM   1403  HZ2 LYS A 132      37.399  62.827  60.097  1.00  0.00           H  
ATOM   1404  HZ3 LYS A 132      37.289  64.410  59.780  1.00  0.00           H  
ATOM   1405  N   GLU A 133      31.069  62.899  57.269  1.00  0.00           N  
ATOM   1406  CA  GLU A 133      30.351  63.307  56.057  1.00  0.00           C  
ATOM   1407  C   GLU A 133      31.392  63.823  54.977  1.00  0.00           C  
ATOM   1408  O   GLU A 133      32.488  64.281  55.178  1.00  0.00           O  
ATOM   1409  CB  GLU A 133      29.325  64.422  56.359  1.00  0.00           C  
ATOM   1410  CG  GLU A 133      28.514  64.002  57.511  1.00  0.00           C  
ATOM   1411  CD  GLU A 133      27.912  65.236  58.286  1.00  0.00           C  
ATOM   1412  OE1 GLU A 133      26.806  65.617  57.903  1.00  0.00           O  
ATOM   1413  OE2 GLU A 133      28.602  65.933  59.111  1.00  0.00           O1-
ATOM   1414  H   GLU A 133      31.391  63.623  57.880  1.00  0.00           H  
ATOM   1415  N   TYR A 134      30.915  63.708  53.745  1.00  0.00           N  
ATOM   1416  CA  TYR A 134      31.627  64.128  52.551  1.00  0.00           C  
ATOM   1417  C   TYR A 134      30.708  64.634  51.396  1.00  0.00           C  
ATOM   1418  O   TYR A 134      30.147  63.752  50.749  1.00  0.00           O  
ATOM   1419  CB  TYR A 134      32.446  63.057  51.980  1.00  0.00           C  
ATOM   1420  CG  TYR A 134      33.628  62.568  52.821  1.00  0.00           C  
ATOM   1421  CD1 TYR A 134      34.909  63.130  52.617  1.00  0.00           C  
ATOM   1422  CD2 TYR A 134      33.483  61.417  53.556  1.00  0.00           C  
ATOM   1423  CE1 TYR A 134      36.045  62.574  53.106  1.00  0.00           C  
ATOM   1424  CE2 TYR A 134      34.639  60.809  54.042  1.00  0.00           C  
ATOM   1425  CZ  TYR A 134      35.870  61.374  53.828  1.00  0.00           C  
ATOM   1426  OH  TYR A 134      36.914  60.802  54.520  1.00  0.00           O  
ATOM   1427  H   TYR A 134      30.059  63.233  53.531  1.00  0.00           H  
ATOM   1428  HD1 TYR A 134      35.026  63.887  51.844  1.00  0.00           H  
ATOM   1429  HD2 TYR A 134      32.559  60.975  53.932  1.00  0.00           H  
ATOM   1430  HE1 TYR A 134      36.959  62.946  52.649  1.00  0.00           H  
ATOM   1431  HE2 TYR A 134      34.563  60.019  54.786  1.00  0.00           H  
ATOM   1432  HH  TYR A 134      36.683  59.858  54.773  1.00  0.00           H  
ATOM   1433  N   GLY A 135      30.658  65.937  51.116  1.00  0.00           N  
ATOM   1434  CA  GLY A 135      29.606  66.598  50.293  1.00  0.00           C  
ATOM   1435  C   GLY A 135      28.201  66.195  50.852  1.00  0.00           C  
ATOM   1436  O   GLY A 135      28.058  66.057  52.047  1.00  0.00           O  
ATOM   1437  H   GLY A 135      31.364  66.565  51.444  1.00  0.00           H  
ATOM   1438  N   VAL A 136      27.352  65.688  49.902  1.00  0.00           N  
ATOM   1439  CA  VAL A 136      26.090  64.978  50.261  1.00  0.00           C  
ATOM   1440  C   VAL A 136      26.076  63.570  50.916  1.00  0.00           C  
ATOM   1441  O   VAL A 136      25.012  63.166  51.301  1.00  0.00           O  
ATOM   1442  CB  VAL A 136      25.213  65.100  49.030  1.00  0.00           C  
ATOM   1443  CG1 VAL A 136      25.396  63.990  48.026  1.00  0.00           C  
ATOM   1444  CG2 VAL A 136      23.748  65.257  49.371  1.00  0.00           C  
ATOM   1445  H   VAL A 136      27.331  66.015  48.954  1.00  0.00           H  
ATOM   1446  N   MET A 137      27.199  62.860  50.729  1.00  0.00           N  
ATOM   1447  CA  MET A 137      27.267  61.478  51.288  1.00  0.00           C  
ATOM   1448  C   MET A 137      27.671  61.479  52.705  1.00  0.00           C  
ATOM   1449  O   MET A 137      28.665  62.081  53.132  1.00  0.00           O  
ATOM   1450  CB  MET A 137      28.158  60.622  50.393  1.00  0.00           C  
ATOM   1451  CG  MET A 137      27.824  60.512  48.926  1.00  0.00           C  
ATOM   1452  SD  MET A 137      26.268  59.590  48.777  1.00  0.00           S  
ATOM   1453  CE  MET A 137      26.438  59.227  46.995  1.00  0.00           C  
ATOM   1454  H   MET A 137      28.101  63.218  50.506  1.00  0.00           H  
ATOM   1455  N   ARG A 138      26.966  60.645  53.409  1.00  0.00           N  
ATOM   1456  CA  ARG A 138      27.351  60.357  54.817  1.00  0.00           C  
ATOM   1457  C   ARG A 138      27.741  58.902  55.162  1.00  0.00           C  
ATOM   1458  O   ARG A 138      26.967  57.983  54.793  1.00  0.00           O  
ATOM   1459  CB  ARG A 138      26.112  60.818  55.557  1.00  0.00           C  
ATOM   1460  CG  ARG A 138      25.978  60.315  56.983  1.00  0.00           C  
ATOM   1461  CD  ARG A 138      24.808  61.043  57.735  1.00  0.00           C  
ATOM   1462  NE  ARG A 138      23.515  60.595  57.161  1.00  0.00           N  
ATOM   1463  CZ  ARG A 138      22.479  61.290  56.659  1.00  0.00           C  
ATOM   1464  NH1 ARG A 138      22.546  62.617  56.595  1.00  0.00           N1+
ATOM   1465  NH2 ARG A 138      21.260  60.752  56.631  1.00  0.00           N  
ATOM   1466  H   ARG A 138      26.240  60.051  53.069  1.00  0.00           H  
ATOM   1467  HE  ARG A 138      23.520  59.629  56.901  1.00  0.00           H  
ATOM   1468 1HH1 ARG A 138      23.300  63.096  57.048  1.00  0.00           H  
ATOM   1469 2HH1 ARG A 138      21.818  63.223  56.269  1.00  0.00           H  
ATOM   1470 1HH2 ARG A 138      21.069  59.823  56.941  1.00  0.00           H  
ATOM   1471 2HH2 ARG A 138      20.494  61.239  56.210  1.00  0.00           H  
ATOM   1472  N   VAL A 139      28.691  58.666  56.061  1.00  0.00           N  
ATOM   1473  CA  VAL A 139      29.472  57.446  56.278  1.00  0.00           C  
ATOM   1474  C   VAL A 139      29.827  57.071  57.776  1.00  0.00           C  
ATOM   1475  O   VAL A 139      30.447  57.903  58.524  1.00  0.00           O  
ATOM   1476  CB  VAL A 139      30.672  57.340  55.347  1.00  0.00           C  
ATOM   1477  CG1 VAL A 139      30.249  57.278  53.851  1.00  0.00           C  
ATOM   1478  CG2 VAL A 139      31.817  58.267  55.618  1.00  0.00           C  
ATOM   1479  H   VAL A 139      29.044  59.425  56.620  1.00  0.00           H  
ATOM   1480  N   ARG A 140      29.545  55.813  58.148  1.00  0.00           N  
ATOM   1481  CA  ARG A 140      29.831  55.349  59.589  1.00  0.00           C  
ATOM   1482  C   ARG A 140      30.352  53.961  59.809  1.00  0.00           C  
ATOM   1483  O   ARG A 140      29.716  52.939  59.589  1.00  0.00           O  
ATOM   1484  CB  ARG A 140      28.570  55.523  60.539  1.00  0.00           C  
ATOM   1485  CG  ARG A 140      28.924  55.356  62.033  1.00  0.00           C  
ATOM   1486  CD  ARG A 140      27.774  55.763  62.934  1.00  0.00           C  
ATOM   1487  NE  ARG A 140      28.179  55.492  64.317  1.00  0.00           N  
ATOM   1488  CZ  ARG A 140      27.562  54.664  65.190  1.00  0.00           C  
ATOM   1489  NH1 ARG A 140      26.406  54.121  64.881  1.00  0.00           N1+
ATOM   1490  NH2 ARG A 140      27.930  54.413  66.390  1.00  0.00           N  
ATOM   1491  H   ARG A 140      28.872  55.307  57.605  1.00  0.00           H  
ATOM   1492  HE  ARG A 140      28.714  56.276  64.645  1.00  0.00           H  
ATOM   1493 1HH1 ARG A 140      25.985  54.343  64.004  1.00  0.00           H  
ATOM   1494 2HH1 ARG A 140      25.993  53.356  65.379  1.00  0.00           H  
ATOM   1495 1HH2 ARG A 140      28.806  54.780  66.689  1.00  0.00           H  
ATOM   1496 2HH2 ARG A 140      27.354  53.899  67.030  1.00  0.00           H  
ATOM   1497  N   ASN A 141      31.627  53.921  60.236  1.00  0.00           N  
ATOM   1498  CA  ASN A 141      32.348  52.613  60.470  1.00  0.00           C  
ATOM   1499  C   ASN A 141      31.845  52.026  61.816  1.00  0.00           C  
ATOM   1500  O   ASN A 141      32.003  52.690  62.751  1.00  0.00           O  
ATOM   1501  CB  ASN A 141      33.856  52.913  60.579  1.00  0.00           C  
ATOM   1502  CG  ASN A 141      34.679  51.605  60.554  1.00  0.00           C  
ATOM   1503  ND2 ASN A 141      35.895  51.720  60.983  1.00  0.00           N  
ATOM   1504  OD1 ASN A 141      34.246  50.510  60.191  1.00  0.00           O  
ATOM   1505  H   ASN A 141      32.060  54.602  60.815  1.00  0.00           H  
ATOM   1506 1HD2 ASN A 141      36.118  52.590  61.405  1.00  0.00           H  
ATOM   1507 2HD2 ASN A 141      36.556  50.972  60.998  1.00  0.00           H  
ATOM   1508  N   VAL A 142      31.197  50.907  61.798  1.00  0.00           N  
ATOM   1509  CA  VAL A 142      30.446  50.368  62.969  1.00  0.00           C  
ATOM   1510  C   VAL A 142      31.213  49.069  63.506  1.00  0.00           C  
ATOM   1511  O   VAL A 142      31.942  49.184  64.480  1.00  0.00           O  
ATOM   1512  CB  VAL A 142      28.928  50.219  62.766  1.00  0.00           C  
ATOM   1513  CG1 VAL A 142      28.304  49.937  64.135  1.00  0.00           C  
ATOM   1514  CG2 VAL A 142      28.352  51.525  62.170  1.00  0.00           C  
ATOM   1515  H   VAL A 142      30.927  50.444  60.959  1.00  0.00           H  
ATOM   1516  N   LYS A 143      31.375  48.126  62.610  1.00  0.00           N  
ATOM   1517  CA  LYS A 143      31.963  46.808  63.027  1.00  0.00           C  
ATOM   1518  C   LYS A 143      33.263  46.489  62.224  1.00  0.00           C  
ATOM   1519  O   LYS A 143      33.187  46.359  60.982  1.00  0.00           O  
ATOM   1520  CB  LYS A 143      30.928  45.698  62.820  1.00  0.00           C  
ATOM   1521  CG  LYS A 143      29.866  45.928  63.870  1.00  0.00           C  
ATOM   1522  CD  LYS A 143      28.562  45.329  63.461  1.00  0.00           C  
ATOM   1523  CE  LYS A 143      27.708  45.650  64.674  1.00  0.00           C  
ATOM   1524  NZ  LYS A 143      26.323  45.793  64.212  1.00  0.00           N1+
ATOM   1525  H   LYS A 143      31.265  48.383  61.653  1.00  0.00           H  
ATOM   1526  HZ1 LYS A 143      26.226  46.665  63.728  1.00  0.00           H  
ATOM   1527  HZ2 LYS A 143      26.081  45.112  63.521  1.00  0.00           H  
ATOM   1528  HZ3 LYS A 143      25.704  45.684  64.996  1.00  0.00           H  
ATOM   1529  N   GLU A 144      34.295  46.372  62.959  1.00  0.00           N  
ATOM   1530  CA  GLU A 144      35.641  45.885  62.536  1.00  0.00           C  
ATOM   1531  C   GLU A 144      35.990  44.503  62.952  1.00  0.00           C  
ATOM   1532  O   GLU A 144      35.987  44.167  64.156  1.00  0.00           O  
ATOM   1533  CB  GLU A 144      36.733  46.859  63.048  1.00  0.00           C  
ATOM   1534  CG  GLU A 144      36.812  48.037  62.028  1.00  0.00           C  
ATOM   1535  CD  GLU A 144      38.131  48.790  61.961  1.00  0.00           C  
ATOM   1536  OE1 GLU A 144      39.108  48.153  62.364  1.00  0.00           O  
ATOM   1537  OE2 GLU A 144      38.124  49.905  61.463  1.00  0.00           O1-
ATOM   1538  H   GLU A 144      34.104  46.505  63.929  1.00  0.00           H  
ATOM   1539  N   SER A 145      36.561  43.698  62.058  1.00  0.00           N  
ATOM   1540  CA  SER A 145      37.180  42.432  62.437  1.00  0.00           C  
ATOM   1541  C   SER A 145      38.212  41.960  61.433  1.00  0.00           C  
ATOM   1542  O   SER A 145      38.074  42.139  60.235  1.00  0.00           O  
ATOM   1543  CB  SER A 145      36.082  41.342  62.453  1.00  0.00           C  
ATOM   1544  OG  SER A 145      36.429  40.064  62.982  1.00  0.00           O  
ATOM   1545  H   SER A 145      36.651  43.880  61.071  1.00  0.00           H  
ATOM   1546  HG  SER A 145      36.378  40.125  63.985  1.00  0.00           H  
ATOM   1547  N   ALA A 146      39.258  41.263  61.975  1.00  0.00           N  
ATOM   1548  CA  ALA A 146      40.408  40.755  61.180  1.00  0.00           C  
ATOM   1549  C   ALA A 146      40.223  39.275  60.972  1.00  0.00           C  
ATOM   1550  O   ALA A 146      39.854  38.611  61.966  1.00  0.00           O  
ATOM   1551  CB  ALA A 146      41.668  41.000  61.999  1.00  0.00           C  
ATOM   1552  H   ALA A 146      39.148  40.919  62.906  1.00  0.00           H  
ATOM   1553  N   ALA A 147      40.478  38.848  59.682  1.00  0.00           N  
ATOM   1554  CA  ALA A 147      40.566  37.413  59.281  1.00  0.00           C  
ATOM   1555  C   ALA A 147      41.863  37.027  58.646  1.00  0.00           C  
ATOM   1556  O   ALA A 147      42.026  37.247  57.453  1.00  0.00           O  
ATOM   1557  CB  ALA A 147      39.416  37.216  58.332  1.00  0.00           C  
ATOM   1558  H   ALA A 147      40.355  39.511  58.942  1.00  0.00           H  
ATOM   1559  N   HIS A 148      42.786  36.597  59.460  1.00  0.00           N  
ATOM   1560  CA  HIS A 148      44.121  36.263  59.006  1.00  0.00           C  
ATOM   1561  C   HIS A 148      44.937  37.354  58.240  1.00  0.00           C  
ATOM   1562  O   HIS A 148      45.448  38.252  58.901  1.00  0.00           O  
ATOM   1563  CB  HIS A 148      44.102  34.847  58.350  1.00  0.00           C  
ATOM   1564  CG  HIS A 148      43.387  34.539  56.990  1.00  0.00           C  
ATOM   1565  CD2 HIS A 148      42.130  34.076  56.837  1.00  0.00           C  
ATOM   1566  ND1 HIS A 148      43.969  34.692  55.823  1.00  0.00           N  
ATOM   1567  CE1 HIS A 148      43.050  34.370  54.914  1.00  0.00           C  
ATOM   1568  NE2 HIS A 148      41.964  33.944  55.563  1.00  0.00           N  
ATOM   1569  H   HIS A 148      42.556  36.332  60.401  1.00  0.00           H  
ATOM   1570  HD2 HIS A 148      41.373  33.732  57.533  1.00  0.00           H  
ATOM   1571  HE1 HIS A 148      43.212  34.201  53.851  1.00  0.00           H  
ATOM   1572  HE2 HIS A 148      41.069  33.779  55.134  1.00  0.00           H  
ATOM   1573  N   ASP A 149      44.951  37.325  56.934  1.00  0.00           N  
ATOM   1574  CA  ASP A 149      45.608  38.338  56.144  1.00  0.00           C  
ATOM   1575  C   ASP A 149      44.747  39.631  55.925  1.00  0.00           C  
ATOM   1576  O   ASP A 149      45.171  40.639  55.371  1.00  0.00           O  
ATOM   1577  CB  ASP A 149      46.034  37.786  54.748  1.00  0.00           C  
ATOM   1578  CG  ASP A 149      47.215  36.767  54.848  1.00  0.00           C  
ATOM   1579  OD1 ASP A 149      47.277  35.953  53.936  1.00  0.00           O  
ATOM   1580  OD2 ASP A 149      48.005  36.817  55.763  1.00  0.00           O1-
ATOM   1581  H   ASP A 149      44.739  36.489  56.428  1.00  0.00           H  
ATOM   1582  N   TYR A 150      43.437  39.417  55.998  1.00  0.00           N  
ATOM   1583  CA  TYR A 150      42.518  40.480  55.631  1.00  0.00           C  
ATOM   1584  C   TYR A 150      41.695  41.160  56.748  1.00  0.00           C  
ATOM   1585  O   TYR A 150      41.435  40.506  57.746  1.00  0.00           O  
ATOM   1586  CB  TYR A 150      41.702  39.919  54.428  1.00  0.00           C  
ATOM   1587  CG  TYR A 150      40.671  38.816  54.753  1.00  0.00           C  
ATOM   1588  CD1 TYR A 150      41.076  37.483  54.623  1.00  0.00           C  
ATOM   1589  CD2 TYR A 150      39.359  39.246  54.860  1.00  0.00           C  
ATOM   1590  CE1 TYR A 150      40.079  36.500  54.483  1.00  0.00           C  
ATOM   1591  CE2 TYR A 150      38.421  38.206  54.923  1.00  0.00           C  
ATOM   1592  CZ  TYR A 150      38.707  36.868  54.624  1.00  0.00           C  
ATOM   1593  OH  TYR A 150      37.775  36.002  54.995  1.00  0.00           O  
ATOM   1594  H   TYR A 150      43.056  38.530  56.265  1.00  0.00           H  
ATOM   1595  HD1 TYR A 150      42.137  37.242  54.577  1.00  0.00           H  
ATOM   1596  HD2 TYR A 150      39.132  40.231  55.268  1.00  0.00           H  
ATOM   1597  HE1 TYR A 150      40.316  35.501  54.123  1.00  0.00           H  
ATOM   1598  HE2 TYR A 150      37.369  38.484  55.021  1.00  0.00           H  
ATOM   1599  HH  TYR A 150      36.896  36.445  54.840  1.00  0.00           H  
ATOM   1600  N   THR A 151      41.253  42.447  56.595  1.00  0.00           N  
ATOM   1601  CA  THR A 151      40.461  43.229  57.605  1.00  0.00           C  
ATOM   1602  C   THR A 151      39.036  43.573  56.981  1.00  0.00           C  
ATOM   1603  O   THR A 151      38.917  44.195  55.907  1.00  0.00           O  
ATOM   1604  CB  THR A 151      41.163  44.529  58.059  1.00  0.00           C  
ATOM   1605  CG2 THR A 151      40.469  45.223  59.201  1.00  0.00           C  
ATOM   1606  OG1 THR A 151      42.499  44.387  58.479  1.00  0.00           O  
ATOM   1607  H   THR A 151      41.343  42.771  55.658  1.00  0.00           H  
ATOM   1608  HG1 THR A 151      42.701  45.220  58.995  1.00  0.00           H  
ATOM   1609  N   LEU A 152      38.008  43.339  57.798  1.00  0.00           N  
ATOM   1610  CA  LEU A 152      36.500  43.477  57.572  1.00  0.00           C  
ATOM   1611  C   LEU A 152      35.899  44.653  58.331  1.00  0.00           C  
ATOM   1612  O   LEU A 152      36.357  44.937  59.443  1.00  0.00           O  
ATOM   1613  CB  LEU A 152      35.787  42.229  58.088  1.00  0.00           C  
ATOM   1614  CG  LEU A 152      35.969  40.918  57.318  1.00  0.00           C  
ATOM   1615  CD1 LEU A 152      35.974  41.163  55.850  1.00  0.00           C  
ATOM   1616  CD2 LEU A 152      37.066  40.028  57.776  1.00  0.00           C  
ATOM   1617  H   LEU A 152      38.280  42.920  58.670  1.00  0.00           H  
ATOM   1618  N   ARG A 153      35.064  45.469  57.699  1.00  0.00           N  
ATOM   1619  CA  ARG A 153      34.657  46.772  58.122  1.00  0.00           C  
ATOM   1620  C   ARG A 153      33.271  47.168  57.606  1.00  0.00           C  
ATOM   1621  O   ARG A 153      33.122  47.546  56.474  1.00  0.00           O  
ATOM   1622  CB  ARG A 153      35.619  47.850  57.664  1.00  0.00           C  
ATOM   1623  CG  ARG A 153      37.095  47.752  58.078  1.00  0.00           C  
ATOM   1624  CD  ARG A 153      37.843  49.039  58.020  1.00  0.00           C  
ATOM   1625  NE  ARG A 153      39.024  48.851  58.862  1.00  0.00           N  
ATOM   1626  CZ  ARG A 153      40.299  48.602  58.442  1.00  0.00           C  
ATOM   1627  NH1 ARG A 153      40.744  48.445  57.156  1.00  0.00           N1+
ATOM   1628  NH2 ARG A 153      41.309  48.557  59.364  1.00  0.00           N  
ATOM   1629  H   ARG A 153      34.614  45.115  56.879  1.00  0.00           H  
ATOM   1630  HE  ARG A 153      38.774  48.860  59.828  1.00  0.00           H  
ATOM   1631 1HH1 ARG A 153      40.132  48.576  56.377  1.00  0.00           H  
ATOM   1632 2HH1 ARG A 153      41.725  48.449  57.011  1.00  0.00           H  
ATOM   1633 1HH2 ARG A 153      41.139  48.721  60.332  1.00  0.00           H  
ATOM   1634 2HH2 ARG A 153      42.193  48.171  59.088  1.00  0.00           H  
ATOM   1635  N   GLU A 154      32.271  47.138  58.511  1.00  0.00           N  
ATOM   1636  CA  GLU A 154      30.905  47.475  58.135  1.00  0.00           C  
ATOM   1637  C   GLU A 154      30.691  49.008  58.146  1.00  0.00           C  
ATOM   1638  O   GLU A 154      30.558  49.586  59.231  1.00  0.00           O  
ATOM   1639  CB  GLU A 154      29.955  46.778  59.124  1.00  0.00           C  
ATOM   1640  CG  GLU A 154      28.561  46.689  58.597  1.00  0.00           C  
ATOM   1641  CD  GLU A 154      27.641  46.075  59.662  1.00  0.00           C  
ATOM   1642  OE1 GLU A 154      27.871  44.906  59.950  1.00  0.00           O  
ATOM   1643  OE2 GLU A 154      26.567  46.591  59.951  1.00  0.00           O1-
ATOM   1644  H   GLU A 154      32.363  46.684  59.393  1.00  0.00           H  
ATOM   1645  N   LEU A 155      30.483  49.492  56.929  1.00  0.00           N  
ATOM   1646  CA  LEU A 155      30.131  50.937  56.769  1.00  0.00           C  
ATOM   1647  C   LEU A 155      28.663  51.192  56.608  1.00  0.00           C  
ATOM   1648  O   LEU A 155      27.983  50.617  55.755  1.00  0.00           O  
ATOM   1649  CB  LEU A 155      30.893  51.489  55.551  1.00  0.00           C  
ATOM   1650  CG  LEU A 155      30.929  53.012  55.603  1.00  0.00           C  
ATOM   1651  CD1 LEU A 155      31.978  53.572  56.591  1.00  0.00           C  
ATOM   1652  CD2 LEU A 155      31.144  53.525  54.181  1.00  0.00           C  
ATOM   1653  H   LEU A 155      30.372  48.826  56.192  1.00  0.00           H  
ATOM   1654  N   LYS A 156      28.092  52.175  57.354  1.00  0.00           N  
ATOM   1655  CA  LYS A 156      26.714  52.525  57.116  1.00  0.00           C  
ATOM   1656  C   LYS A 156      26.680  53.754  56.286  1.00  0.00           C  
ATOM   1657  O   LYS A 156      26.893  54.890  56.721  1.00  0.00           O  
ATOM   1658  CB  LYS A 156      26.009  52.745  58.469  1.00  0.00           C  
ATOM   1659  CG  LYS A 156      25.933  51.487  59.290  1.00  0.00           C  
ATOM   1660  CD  LYS A 156      24.882  50.533  58.670  1.00  0.00           C  
ATOM   1661  CE  LYS A 156      25.016  49.277  59.451  1.00  0.00           C  
ATOM   1662  NZ  LYS A 156      24.022  48.261  59.095  1.00  0.00           N1+
ATOM   1663  H   LYS A 156      28.462  52.648  58.155  1.00  0.00           H  
ATOM   1664  HZ1 LYS A 156      23.945  47.613  59.847  1.00  0.00           H  
ATOM   1665  HZ2 LYS A 156      23.103  48.631  58.940  1.00  0.00           H  
ATOM   1666  HZ3 LYS A 156      24.163  47.859  58.194  1.00  0.00           H  
ATOM   1667  N   LEU A 157      26.605  53.547  54.982  1.00  0.00           N  
ATOM   1668  CA  LEU A 157      26.494  54.588  53.932  1.00  0.00           C  
ATOM   1669  C   LEU A 157      25.072  55.132  53.925  1.00  0.00           C  
ATOM   1670  O   LEU A 157      24.146  54.329  53.774  1.00  0.00           O  
ATOM   1671  CB  LEU A 157      26.890  53.937  52.591  1.00  0.00           C  
ATOM   1672  CG  LEU A 157      26.710  54.843  51.389  1.00  0.00           C  
ATOM   1673  CD1 LEU A 157      27.487  56.121  51.401  1.00  0.00           C  
ATOM   1674  CD2 LEU A 157      26.946  53.981  50.132  1.00  0.00           C  
ATOM   1675  H   LEU A 157      26.760  52.607  54.669  1.00  0.00           H  
ATOM   1676  N   SER A 158      24.860  56.471  53.850  1.00  0.00           N  
ATOM   1677  CA  SER A 158      23.570  57.155  53.717  1.00  0.00           C  
ATOM   1678  C   SER A 158      23.705  58.489  52.960  1.00  0.00           C  
ATOM   1679  O   SER A 158      24.867  58.820  52.690  1.00  0.00           O  
ATOM   1680  CB  SER A 158      22.765  57.341  55.007  1.00  0.00           C  
ATOM   1681  OG  SER A 158      23.464  58.140  55.913  1.00  0.00           O  
ATOM   1682  H   SER A 158      25.615  57.048  54.175  1.00  0.00           H  
ATOM   1683  HG  SER A 158      24.030  57.485  56.410  1.00  0.00           H  
ATOM   1684  N   LYS A 159      22.639  59.131  52.464  1.00  0.00           N  
ATOM   1685  CA  LYS A 159      22.724  60.401  51.750  1.00  0.00           C  
ATOM   1686  C   LYS A 159      21.785  61.382  52.348  1.00  0.00           C  
ATOM   1687  O   LYS A 159      20.642  61.084  52.647  1.00  0.00           O  
ATOM   1688  CB  LYS A 159      22.350  60.216  50.324  1.00  0.00           C  
ATOM   1689  CG  LYS A 159      22.968  61.244  49.372  1.00  0.00           C  
ATOM   1690  CD  LYS A 159      22.242  61.163  48.013  1.00  0.00           C  
ATOM   1691  CE  LYS A 159      23.194  61.534  46.890  1.00  0.00           C  
ATOM   1692  NZ  LYS A 159      22.516  61.982  45.648  1.00  0.00           N1+
ATOM   1693  H   LYS A 159      21.709  58.763  52.538  1.00  0.00           H  
ATOM   1694  HZ1 LYS A 159      21.851  61.292  45.355  1.00  0.00           H  
ATOM   1695  HZ2 LYS A 159      21.951  62.769  45.904  1.00  0.00           H  
ATOM   1696  HZ3 LYS A 159      23.223  62.201  44.990  1.00  0.00           H  
ATOM   1697  N   VAL A 160      22.343  62.568  52.311  1.00  0.00           N  
ATOM   1698  CA  VAL A 160      21.861  63.743  53.113  1.00  0.00           C  
ATOM   1699  C   VAL A 160      20.598  64.295  52.413  1.00  0.00           C  
ATOM   1700  O   VAL A 160      20.560  64.394  51.205  1.00  0.00           O  
ATOM   1701  CB  VAL A 160      22.958  64.820  53.218  1.00  0.00           C  
ATOM   1702  CG1 VAL A 160      22.538  66.125  53.890  1.00  0.00           C  
ATOM   1703  CG2 VAL A 160      24.060  64.237  54.062  1.00  0.00           C  
ATOM   1704  H   VAL A 160      23.010  62.800  51.604  1.00  0.00           H  
ATOM   1705  N   GLY A 161      19.510  64.492  53.101  1.00  0.00           N  
ATOM   1706  CA  GLY A 161      18.205  64.964  52.503  1.00  0.00           C  
ATOM   1707  C   GLY A 161      17.293  63.813  51.996  1.00  0.00           C  
ATOM   1708  O   GLY A 161      16.075  64.018  51.760  1.00  0.00           O  
ATOM   1709  H   GLY A 161      19.579  64.588  54.095  1.00  0.00           H  
ATOM   1710  N   GLN A 162      17.991  62.858  51.414  1.00  0.00           N  
ATOM   1711  CA  GLN A 162      17.392  61.725  50.665  1.00  0.00           C  
ATOM   1712  C   GLN A 162      17.093  60.673  51.749  1.00  0.00           C  
ATOM   1713  O   GLN A 162      17.981  59.834  52.053  1.00  0.00           O  
ATOM   1714  CB  GLN A 162      18.385  61.155  49.602  1.00  0.00           C  
ATOM   1715  CG  GLN A 162      17.748  60.240  48.592  1.00  0.00           C  
ATOM   1716  CD  GLN A 162      18.721  60.079  47.404  1.00  0.00           C  
ATOM   1717  NE2 GLN A 162      18.540  60.827  46.396  1.00  0.00           N  
ATOM   1718  OE1 GLN A 162      19.415  59.117  47.256  1.00  0.00           O  
ATOM   1719  H   GLN A 162      18.992  62.929  51.402  1.00  0.00           H  
ATOM   1720 1HE2 GLN A 162      17.729  61.412  46.406  1.00  0.00           H  
ATOM   1721 2HE2 GLN A 162      19.040  60.704  45.547  1.00  0.00           H  
ATOM   1722  N   GLY A 163      15.838  60.746  52.130  1.00  0.00           N  
ATOM   1723  CA  GLY A 163      15.229  59.935  53.164  1.00  0.00           C  
ATOM   1724  C   GLY A 163      15.286  58.388  52.867  1.00  0.00           C  
ATOM   1725  O   GLY A 163      15.309  57.968  51.732  1.00  0.00           O  
ATOM   1726  H   GLY A 163      15.155  61.080  51.479  1.00  0.00           H  
ATOM   1727  N   ASN A 164      15.426  57.635  53.966  1.00  0.00           N  
ATOM   1728  CA  ASN A 164      15.588  56.163  54.034  1.00  0.00           C  
ATOM   1729  C   ASN A 164      16.778  55.565  53.224  1.00  0.00           C  
ATOM   1730  O   ASN A 164      16.833  54.403  53.035  1.00  0.00           O  
ATOM   1731  CB  ASN A 164      14.323  55.319  53.795  1.00  0.00           C  
ATOM   1732  CG  ASN A 164      13.538  55.387  55.135  1.00  0.00           C  
ATOM   1733  ND2 ASN A 164      13.463  54.354  55.821  1.00  0.00           N  
ATOM   1734  OD1 ASN A 164      13.012  56.433  55.433  1.00  0.00           O  
ATOM   1735  H   ASN A 164      15.036  57.996  54.821  1.00  0.00           H  
ATOM   1736 1HD2 ASN A 164      13.888  53.484  55.562  1.00  0.00           H  
ATOM   1737 2HD2 ASN A 164      12.983  54.377  56.695  1.00  0.00           H  
ATOM   1738  N   THR A 165      17.828  56.375  53.056  1.00  0.00           N  
ATOM   1739  CA  THR A 165      18.979  55.969  52.155  1.00  0.00           C  
ATOM   1740  C   THR A 165      20.145  55.045  52.770  1.00  0.00           C  
ATOM   1741  O   THR A 165      21.122  54.818  52.114  1.00  0.00           O  
ATOM   1742  CB  THR A 165      19.753  57.117  51.591  1.00  0.00           C  
ATOM   1743  CG2 THR A 165      19.367  57.404  50.224  1.00  0.00           C  
ATOM   1744  OG1 THR A 165      19.830  58.197  52.558  1.00  0.00           O  
ATOM   1745  H   THR A 165      17.635  57.345  53.149  1.00  0.00           H  
ATOM   1746  HG1 THR A 165      19.142  58.847  52.225  1.00  0.00           H  
ATOM   1747  N   GLU A 166      19.935  54.369  53.846  1.00  0.00           N  
ATOM   1748  CA  GLU A 166      20.907  53.592  54.677  1.00  0.00           C  
ATOM   1749  C   GLU A 166      21.338  52.294  54.017  1.00  0.00           C  
ATOM   1750  O   GLU A 166      20.571  51.356  53.902  1.00  0.00           O  
ATOM   1751  CB  GLU A 166      20.453  53.303  56.108  1.00  0.00           C  
ATOM   1752  CG  GLU A 166      21.535  52.676  56.961  1.00  0.00           C  
ATOM   1753  CD  GLU A 166      21.029  52.748  58.440  1.00  0.00           C  
ATOM   1754  OE1 GLU A 166      20.715  51.687  59.033  1.00  0.00           O  
ATOM   1755  OE2 GLU A 166      21.000  53.858  58.999  1.00  0.00           O1-
ATOM   1756  H   GLU A 166      18.984  54.052  53.924  1.00  0.00           H  
ATOM   1757  N   ARG A 167      22.465  52.330  53.353  1.00  0.00           N  
ATOM   1758  CA  ARG A 167      23.055  51.165  52.628  1.00  0.00           C  
ATOM   1759  C   ARG A 167      24.167  50.538  53.554  1.00  0.00           C  
ATOM   1760  O   ARG A 167      24.989  51.272  54.100  1.00  0.00           O  
ATOM   1761  CB  ARG A 167      23.510  51.408  51.247  1.00  0.00           C  
ATOM   1762  CG  ARG A 167      22.488  52.085  50.367  1.00  0.00           C  
ATOM   1763  CD  ARG A 167      22.903  52.269  48.937  1.00  0.00           C  
ATOM   1764  NE  ARG A 167      22.237  53.393  48.248  1.00  0.00           N  
ATOM   1765  CZ  ARG A 167      21.851  53.378  46.994  1.00  0.00           C  
ATOM   1766  NH1 ARG A 167      21.942  52.304  46.196  1.00  0.00           N1+
ATOM   1767  NH2 ARG A 167      21.564  54.540  46.434  1.00  0.00           N  
ATOM   1768  H   ARG A 167      23.093  53.107  53.369  1.00  0.00           H  
ATOM   1769  HE  ARG A 167      22.119  54.203  48.837  1.00  0.00           H  
ATOM   1770 1HH1 ARG A 167      22.320  51.455  46.565  1.00  0.00           H  
ATOM   1771 2HH1 ARG A 167      21.832  52.391  45.212  1.00  0.00           H  
ATOM   1772 1HH2 ARG A 167      21.547  55.398  46.933  1.00  0.00           H  
ATOM   1773 2HH2 ARG A 167      21.365  54.637  45.451  1.00  0.00           H  
ATOM   1774  N   THR A 168      23.906  49.341  53.892  1.00  0.00           N  
ATOM   1775  CA  THR A 168      24.993  48.477  54.367  1.00  0.00           C  
ATOM   1776  C   THR A 168      26.026  48.195  53.240  1.00  0.00           C  
ATOM   1777  O   THR A 168      25.707  47.457  52.345  1.00  0.00           O  
ATOM   1778  CB  THR A 168      24.537  47.202  55.128  1.00  0.00           C  
ATOM   1779  CG2 THR A 168      25.712  46.542  55.765  1.00  0.00           C  
ATOM   1780  OG1 THR A 168      23.615  47.573  56.198  1.00  0.00           O  
ATOM   1781  H   THR A 168      22.947  49.037  53.849  1.00  0.00           H
[truncated: 2,156,651 more chars]
