# Supplementary material for: Structural insights into the pSer/pThr dependent regulation of the SHP2 tyrosine phosphatase in insulin and CD28 signaling
Source: Nat Commun. 2022 Sep 16;13:5439. doi: 10.1038/s41467-022-32918-5 (PMC9481563; doi:10.1038/s41467-022-32918-5)
Supplement: Supplementary file 4 — Supplementary dataset 2 [file 41467_2022_32918_MOESM4_ESM.zip › ppCD28-05-dynamics.pdb]

MODEL        1
ATOM      1  N   SER A   4      59.770  25.270  20.320  1.00  0.00           N  
ATOM      2  CA  SER A   4      60.070  26.610  20.950  1.00  0.00           C  
ATOM      3  C   SER A   4      59.560  26.510  22.400  1.00  0.00           C  
ATOM      4  O   SER A   4      59.030  25.500  22.860  1.00  0.00           O  
ATOM      5  CB  SER A   4      59.240  27.590  20.180  1.00  0.00           C  
ATOM      6  OG  SER A   4      59.300  27.600  18.750  1.00  0.00           O  
ATOM      7  HG  SER A   4      58.710  28.350  18.460  1.00  0.00           H  
ATOM      8  H1  SER A   4      60.090  24.450  20.790  1.00  0.00           H  
ATOM      9  H2  SER A   4      58.810  25.150  20.060  1.00  0.00           H  
ATOM     10  H3  SER A   4      60.280  25.220  19.460  1.00  0.00           H  
ATOM     11  N   GLY A   5      59.570  27.610  23.160  1.00  0.00           N  
ATOM     12  CA  GLY A   5      59.260  27.640  24.560  1.00  0.00           C  
ATOM     13  C   GLY A   5      58.820  29.040  25.240  1.00  0.00           C  
ATOM     14  O   GLY A   5      58.350  29.980  24.580  1.00  0.00           O  
ATOM     15  H   GLY A   5      59.830  28.520  22.810  1.00  0.00           H  
ATOM     16  N   PHE A   6      59.030  29.160  26.510  1.00  0.00           N  
ATOM     17  CA  PHE A   6      58.460  30.340  27.290  1.00  0.00           C  
ATOM     18  C   PHE A   6      59.130  31.760  27.090  1.00  0.00           C  
ATOM     19  O   PHE A   6      58.320  32.700  27.290  1.00  0.00           O  
ATOM     20  CB  PHE A   6      58.560  30.010  28.770  1.00  0.00           C  
ATOM     21  CG  PHE A   6      57.730  28.890  29.360  1.00  0.00           C  
ATOM     22  CD1 PHE A   6      56.570  29.210  30.060  1.00  0.00           C  
ATOM     23  CD2 PHE A   6      58.330  27.680  29.450  1.00  0.00           C  
ATOM     24  CE1 PHE A   6      56.030  28.210  30.880  1.00  0.00           C  
ATOM     25  CE2 PHE A   6      57.850  26.680  30.250  1.00  0.00           C  
ATOM     26  CZ  PHE A   6      56.680  26.960  30.980  1.00  0.00           C  
ATOM     27  H   PHE A   6      59.780  28.670  26.960  1.00  0.00           H  
ATOM     28  HD1 PHE A   6      56.180  30.220  30.160  1.00  0.00           H  
ATOM     29  HD2 PHE A   6      59.200  27.330  28.910  1.00  0.00           H  
ATOM     30  HE1 PHE A   6      55.090  28.300  31.430  1.00  0.00           H  
ATOM     31  HE2 PHE A   6      58.230  25.660  30.190  1.00  0.00           H  
ATOM     32  HZ  PHE A   6      56.150  26.140  31.470  1.00  0.00           H  
ATOM     33  N   TRP A   7      60.320  31.900  26.510  1.00  0.00           N  
ATOM     34  CA  TRP A   7      61.050  33.170  26.360  1.00  0.00           C  
ATOM     35  C   TRP A   7      60.540  33.990  25.230  1.00  0.00           C  
ATOM     36  O   TRP A   7      60.230  35.150  25.420  1.00  0.00           O  
ATOM     37  CB  TRP A   7      62.530  32.900  26.080  1.00  0.00           C  
ATOM     38  CG  TRP A   7      63.370  34.190  25.940  1.00  0.00           C  
ATOM     39  CD1 TRP A   7      63.590  34.820  24.810  1.00  0.00           C  
ATOM     40  CD2 TRP A   7      64.240  34.670  26.880  1.00  0.00           C  
ATOM     41  CE2 TRP A   7      65.060  35.580  26.240  1.00  0.00           C  
ATOM     42  CE3 TRP A   7      64.430  34.400  28.250  1.00  0.00           C  
ATOM     43  NE1 TRP A   7      64.590  35.710  24.980  1.00  0.00           N  
ATOM     44  CZ2 TRP A   7      66.170  36.170  26.860  1.00  0.00           C  
ATOM     45  CZ3 TRP A   7      65.500  35.080  28.890  1.00  0.00           C  
ATOM     46  CH2 TRP A   7      66.420  35.890  28.180  1.00  0.00           C  
ATOM     47  H   TRP A   7      60.970  31.160  26.360  1.00  0.00           H  
ATOM     48  HD1 TRP A   7      63.070  34.650  23.870  1.00  0.00           H  
ATOM     49  HE1 TRP A   7      64.860  36.270  24.200  1.00  0.00           H  
ATOM     50  HE3 TRP A   7      63.750  33.720  28.770  1.00  0.00           H  
ATOM     51  HZ2 TRP A   7      66.580  37.110  26.500  1.00  0.00           H  
ATOM     52  HZ3 TRP A   7      65.360  35.120  29.970  1.00  0.00           H  
ATOM     53  HH2 TRP A   7      67.140  36.450  28.770  1.00  0.00           H  
ATOM     54  N   GLU A   8      60.310  33.360  24.050  1.00  0.00           N  
ATOM     55  CA  GLU A   8      59.570  33.820  22.850  1.00  0.00           C  
ATOM     56  C   GLU A   8      58.030  33.750  22.920  1.00  0.00           C  
ATOM     57  O   GLU A   8      57.370  34.720  22.570  1.00  0.00           O  
ATOM     58  CB  GLU A   8      59.900  32.970  21.640  1.00  0.00           C  
ATOM     59  CG  GLU A   8      59.680  31.440  21.790  1.00  0.00           C  
ATOM     60  CD  GLU A   8      60.850  30.700  22.380  1.00  0.00           C  
ATOM     61  OE1 GLU A   8      61.400  30.970  23.450  1.00  0.00           O  
ATOM     62  OE2 GLU A   8      61.210  29.730  21.760  1.00  0.00           O1-
ATOM     63  H   GLU A   8      60.750  32.470  23.900  1.00  0.00           H  
ATOM     64  N   GLU A   9      57.540  32.850  23.770  1.00  0.00           N  
ATOM     65  CA  GLU A   9      56.080  32.770  23.920  1.00  0.00           C  
ATOM     66  C   GLU A   9      55.500  33.920  24.820  1.00  0.00           C  
ATOM     67  O   GLU A   9      54.420  34.410  24.460  1.00  0.00           O  
ATOM     68  CB  GLU A   9      55.670  31.410  24.490  1.00  0.00           C  
ATOM     69  CG  GLU A   9      54.220  31.060  24.010  1.00  0.00           C  
ATOM     70  CD  GLU A   9      54.050  29.560  24.130  1.00  0.00           C  
ATOM     71  OE1 GLU A   9      54.060  29.100  25.280  1.00  0.00           O  
ATOM     72  OE2 GLU A   9      54.140  28.900  23.140  1.00  0.00           O1-
ATOM     73  H   GLU A   9      57.920  31.980  24.070  1.00  0.00           H  
ATOM     74  N   PHE A  10      56.240  34.430  25.770  1.00  0.00           N  
ATOM     75  CA  PHE A  10      55.760  35.570  26.630  1.00  0.00           C  
ATOM     76  C   PHE A  10      55.950  36.900  25.860  1.00  0.00           C  
ATOM     77  O   PHE A  10      54.990  37.680  26.010  1.00  0.00           O  
ATOM     78  CB  PHE A  10      56.710  35.610  27.830  1.00  0.00           C  
ATOM     79  CG  PHE A  10      56.760  36.880  28.640  1.00  0.00           C  
ATOM     80  CD1 PHE A  10      55.780  37.320  29.570  1.00  0.00           C  
ATOM     81  CD2 PHE A  10      57.920  37.570  28.470  1.00  0.00           C  
ATOM     82  CE1 PHE A  10      56.040  38.590  30.200  1.00  0.00           C  
ATOM     83  CE2 PHE A  10      58.210  38.790  29.170  1.00  0.00           C  
ATOM     84  CZ  PHE A  10      57.240  39.290  30.040  1.00  0.00           C  
ATOM     85  H   PHE A  10      57.040  33.940  26.110  1.00  0.00           H  
ATOM     86  HD1 PHE A  10      54.910  36.720  29.810  1.00  0.00           H  
ATOM     87  HD2 PHE A  10      58.630  37.260  27.700  1.00  0.00           H  
ATOM     88  HE1 PHE A  10      55.300  39.050  30.860  1.00  0.00           H  
ATOM     89  HE2 PHE A  10      59.080  39.380  28.870  1.00  0.00           H  
ATOM     90  HZ  PHE A  10      57.420  40.300  30.430  1.00  0.00           H  
ATOM     91  N   GLU A  11      56.940  37.090  25.010  1.00  0.00           N  
ATOM     92  CA  GLU A  11      57.270  38.370  24.280  1.00  0.00           C  
ATOM     93  C   GLU A  11      56.240  38.830  23.240  1.00  0.00           C  
ATOM     94  O   GLU A  11      55.840  39.980  23.120  1.00  0.00           O  
ATOM     95  CB  GLU A  11      58.740  38.240  23.740  1.00  0.00           C  
ATOM     96  CG  GLU A  11      59.400  39.600  23.290  1.00  0.00           C  
ATOM     97  CD  GLU A  11      60.540  39.410  22.260  1.00  0.00           C  
ATOM     98  OE1 GLU A  11      61.670  40.030  22.380  1.00  0.00           O  
ATOM     99  OE2 GLU A  11      60.350  38.840  21.180  1.00  0.00           O1-
ATOM    100  H   GLU A  11      57.550  36.380  24.690  1.00  0.00           H  
ATOM    101  N   THR A  12      55.670  37.880  22.600  1.00  0.00           N  
ATOM    102  CA  THR A  12      54.760  38.270  21.490  1.00  0.00           C  
ATOM    103  C   THR A  12      53.480  39.020  21.920  1.00  0.00           C  
ATOM    104  O   THR A  12      52.990  40.030  21.340  1.00  0.00           O  
ATOM    105  CB  THR A  12      54.310  37.060  20.660  1.00  0.00           C  
ATOM    106  CG2 THR A  12      55.430  36.480  19.860  1.00  0.00           C  
ATOM    107  OG1 THR A  12      53.810  36.090  21.620  1.00  0.00           O  
ATOM    108  H   THR A  12      55.510  36.950  22.920  1.00  0.00           H  
ATOM    109  HG1 THR A  12      54.230  35.180  21.590  1.00  0.00           H  
ATOM    110  N   LEU A  13      52.850  38.460  22.870  1.00  0.00           N  
ATOM    111  CA  LEU A  13      51.840  39.120  23.750  1.00  0.00           C  
ATOM    112  C   LEU A  13      52.270  40.400  24.530  1.00  0.00           C  
ATOM    113  O   LEU A  13      51.410  41.220  24.750  1.00  0.00           O  
ATOM    114  CB  LEU A  13      51.250  38.100  24.720  1.00  0.00           C  
ATOM    115  CG  LEU A  13      50.000  37.230  24.390  1.00  0.00           C  
ATOM    116  CD1 LEU A  13      49.670  36.210  25.490  1.00  0.00           C  
ATOM    117  CD2 LEU A  13      48.900  38.170  23.970  1.00  0.00           C  
ATOM    118  H   LEU A  13      52.880  37.460  22.810  1.00  0.00           H  
ATOM    119  N   GLN A  14      53.580  40.510  24.930  1.00  0.00           N  
ATOM    120  CA  GLN A  14      54.170  41.780  25.450  1.00  0.00           C  
ATOM    121  C   GLN A  14      54.120  42.880  24.400  1.00  0.00           C  
ATOM    122  O   GLN A  14      53.740  43.970  24.760  1.00  0.00           O  
ATOM    123  CB  GLN A  14      55.630  41.680  25.860  1.00  0.00           C  
ATOM    124  CG  GLN A  14      55.910  40.810  27.090  1.00  0.00           C  
ATOM    125  CD  GLN A  14      54.900  41.020  28.250  1.00  0.00           C  
ATOM    126  NE2 GLN A  14      55.190  41.890  29.150  1.00  0.00           N  
ATOM    127  OE1 GLN A  14      54.050  40.160  28.450  1.00  0.00           O  
ATOM    128  H   GLN A  14      54.170  39.720  25.050  1.00  0.00           H  
ATOM    129 1HE2 GLN A  14      56.080  42.330  29.070  1.00  0.00           H  
ATOM    130 2HE2 GLN A  14      54.680  41.820  30.010  1.00  0.00           H  
ATOM    131  N   GLN A  15      54.370  42.510  23.130  1.00  0.00           N  
ATOM    132  CA  GLN A  15      54.220  43.400  21.970  1.00  0.00           C  
ATOM    133  C   GLN A  15      52.880  44.040  21.730  1.00  0.00           C  
ATOM    134  O   GLN A  15      52.720  45.140  21.250  1.00  0.00           O  
ATOM    135  CB  GLN A  15      54.670  42.660  20.640  1.00  0.00           C  
ATOM    136  CG  GLN A  15      56.170  42.400  20.460  1.00  0.00           C  
ATOM    137  CD  GLN A  15      57.150  43.550  20.260  1.00  0.00           C  
ATOM    138  NE2 GLN A  15      58.360  43.170  20.410  1.00  0.00           N  
ATOM    139  OE1 GLN A  15      56.900  44.500  19.540  1.00  0.00           O  
ATOM    140  H   GLN A  15      54.780  41.640  22.880  1.00  0.00           H  
ATOM    141 1HE2 GLN A  15      58.640  42.210  20.540  1.00  0.00           H  
ATOM    142 2HE2 GLN A  15      58.960  43.890  20.740  1.00  0.00           H  
ATOM    143  N   GLN A  16      51.880  43.190  21.800  1.00  0.00           N  
ATOM    144  CA  GLN A  16      50.460  43.520  21.640  1.00  0.00           C  
ATOM    145  C   GLN A  16      49.950  44.610  22.660  1.00  0.00           C  
ATOM    146  O   GLN A  16      49.100  45.460  22.400  1.00  0.00           O  
ATOM    147  CB  GLN A  16      49.510  42.340  21.710  1.00  0.00           C  
ATOM    148  CG  GLN A  16      49.150  41.700  20.360  1.00  0.00           C  
ATOM    149  CD  GLN A  16      48.560  40.310  20.520  1.00  0.00           C  
ATOM    150  NE2 GLN A  16      47.610  40.050  21.390  1.00  0.00           N  
ATOM    151  OE1 GLN A  16      48.830  39.380  19.750  1.00  0.00           O  
ATOM    152  H   GLN A  16      52.160  42.230  21.800  1.00  0.00           H  
ATOM    153 1HE2 GLN A  16      47.200  40.730  22.000  1.00  0.00           H  
ATOM    154 2HE2 GLN A  16      47.570  39.060  21.500  1.00  0.00           H  
ATOM    155  N   GLU A  17      50.520  44.520  23.900  1.00  0.00           N  
ATOM    156  CA  GLU A  17      50.460  45.460  25.040  1.00  0.00           C  
ATOM    157  C   GLU A  17      51.140  46.780  24.790  1.00  0.00           C  
ATOM    158  O   GLU A  17      50.520  47.800  24.910  1.00  0.00           O  
ATOM    159  CB  GLU A  17      51.110  44.690  26.220  1.00  0.00           C  
ATOM    160  CG  GLU A  17      51.150  45.460  27.590  1.00  0.00           C  
ATOM    161  CD  GLU A  17      49.770  45.580  28.110  1.00  0.00           C  
ATOM    162  OE1 GLU A  17      49.400  44.690  28.810  1.00  0.00           O  
ATOM    163  OE2 GLU A  17      49.140  46.600  27.840  1.00  0.00           O1-
ATOM    164  H   GLU A  17      50.860  43.600  24.130  1.00  0.00           H  
ATOM    165  N   CYS A  18      52.320  46.630  24.190  1.00  0.00           N  
ATOM    166  CA  CYS A  18      53.080  47.830  23.780  1.00  0.00           C  
ATOM    167  C   CYS A  18      52.320  48.740  22.780  1.00  0.00           C  
ATOM    168  O   CYS A  18      52.300  49.930  22.970  1.00  0.00           O  
ATOM    169  CB  CYS A  18      54.300  47.350  22.980  1.00  0.00           C  
ATOM    170  SG  CYS A  18      55.390  46.240  23.850  1.00  0.00           S  
ATOM    171  H   CYS A  18      52.940  45.850  24.250  1.00  0.00           H  
ATOM    172  HG  CYS A  18      55.720  47.280  24.620  1.00  0.00           H  
ATOM    173  N   LYS A  19      51.790  48.140  21.720  1.00  0.00           N  
ATOM    174  CA  LYS A  19      51.090  48.810  20.680  1.00  0.00           C  
ATOM    175  C   LYS A  19      49.760  49.460  21.020  1.00  0.00           C  
ATOM    176  O   LYS A  19      48.720  48.870  20.650  1.00  0.00           O  
ATOM    177  CB  LYS A  19      51.000  47.920  19.410  1.00  0.00           C  
ATOM    178  CG  LYS A  19      52.310  47.360  18.900  1.00  0.00           C  
ATOM    179  CD  LYS A  19      52.090  46.050  18.190  1.00  0.00           C  
ATOM    180  CE  LYS A  19      53.430  45.780  17.450  1.00  0.00           C  
ATOM    181  NZ  LYS A  19      53.220  44.830  16.400  1.00  0.00           N1+
ATOM    182  H   LYS A  19      51.890  47.160  21.530  1.00  0.00           H  
ATOM    183  HZ1 LYS A  19      52.840  43.970  16.750  1.00  0.00           H  
ATOM    184  HZ2 LYS A  19      52.580  45.200  15.720  1.00  0.00           H  
ATOM    185  HZ3 LYS A  19      54.100  44.790  15.930  1.00  0.00           H  
ATOM    186  N   LEU A  20      49.770  50.490  21.880  1.00  0.00           N  
ATOM    187  CA  LEU A  20      48.490  51.070  22.340  1.00  0.00           C  
ATOM    188  C   LEU A  20      47.460  51.420  21.200  1.00  0.00           C  
ATOM    189  O   LEU A  20      47.810  52.290  20.380  1.00  0.00           O  
ATOM    190  CB  LEU A  20      48.890  52.260  23.200  1.00  0.00           C  
ATOM    191  CG  LEU A  20      47.790  52.790  23.980  1.00  0.00           C  
ATOM    192  CD1 LEU A  20      47.610  52.090  25.320  1.00  0.00           C  
ATOM    193  CD2 LEU A  20      48.090  54.310  24.160  1.00  0.00           C  
ATOM    194  H   LEU A  20      50.630  50.970  22.000  1.00  0.00           H  
ATOM    195  N   LEU A  21      46.290  50.890  21.330  1.00  0.00           N  
ATOM    196  CA  LEU A  21      45.250  51.300  20.360  1.00  0.00           C  
ATOM    197  C   LEU A  21      43.930  51.900  20.920  1.00  0.00           C  
ATOM    198  O   LEU A  21      43.220  52.760  20.250  1.00  0.00           O  
ATOM    199  CB  LEU A  21      45.200  50.050  19.420  1.00  0.00           C  
ATOM    200  CG  LEU A  21      44.140  50.080  18.310  1.00  0.00           C  
ATOM    201  CD1 LEU A  21      44.770  49.450  17.030  1.00  0.00           C  
ATOM    202  CD2 LEU A  21      42.870  49.410  18.740  1.00  0.00           C  
ATOM    203  H   LEU A  21      46.220  50.070  21.900  1.00  0.00           H  
ATOM    204  N   TYR A  22      43.410  51.360  22.000  1.00  0.00           N  
ATOM    205  CA  TYR A  22      42.170  51.750  22.780  1.00  0.00           C  
ATOM    206  C   TYR A  22      42.360  53.070  23.480  1.00  0.00           C  
ATOM    207  O   TYR A  22      43.440  53.480  23.960  1.00  0.00           O  
ATOM    208  CB  TYR A  22      42.000  50.630  23.790  1.00  0.00           C  
ATOM    209  CG  TYR A  22      41.260  49.390  23.290  1.00  0.00           C  
ATOM    210  CD1 TYR A  22      39.960  49.520  22.800  1.00  0.00           C  
ATOM    211  CD2 TYR A  22      41.980  48.230  23.030  1.00  0.00           C  
ATOM    212  CE1 TYR A  22      39.350  48.500  22.110  1.00  0.00           C  
ATOM    213  CE2 TYR A  22      41.360  47.170  22.360  1.00  0.00           C  
ATOM    214  CZ  TYR A  22      40.030  47.310  21.930  1.00  0.00           C  
ATOM    215  OH  TYR A  22      39.420  46.440  21.100  1.00  0.00           O  
ATOM    216  H   TYR A  22      43.830  50.500  22.290  1.00  0.00           H  
ATOM    217  HD1 TYR A  22      39.380  50.400  23.050  1.00  0.00           H  
ATOM    218  HD2 TYR A  22      43.020  48.040  23.300  1.00  0.00           H  
ATOM    219  HE1 TYR A  22      38.340  48.690  21.740  1.00  0.00           H  
ATOM    220  HE2 TYR A  22      41.920  46.270  22.090  1.00  0.00           H  
ATOM    221  HH  TYR A  22      39.910  45.570  21.050  1.00  0.00           H  
ATOM    222  N   SER A  23      41.210  53.790  23.420  1.00  0.00           N  
ATOM    223  CA  SER A  23      41.100  55.220  23.990  1.00  0.00           C  
ATOM    224  C   SER A  23      41.300  55.260  25.520  1.00  0.00           C  
ATOM    225  O   SER A  23      40.950  54.280  26.220  1.00  0.00           O  
ATOM    226  CB  SER A  23      39.670  55.880  23.890  1.00  0.00           C  
ATOM    227  OG  SER A  23      39.670  57.260  24.140  1.00  0.00           O  
ATOM    228  H   SER A  23      40.400  53.410  22.970  1.00  0.00           H  
ATOM    229  HG  SER A  23      39.230  57.390  25.020  1.00  0.00           H  
ATOM    230  N   ARG A  24      41.800  56.400  26.050  1.00  0.00           N  
ATOM    231  CA  ARG A  24      42.110  56.600  27.530  1.00  0.00           C  
ATOM    232  C   ARG A  24      41.860  58.050  28.000  1.00  0.00           C  
ATOM    233  O   ARG A  24      42.510  58.650  28.890  1.00  0.00           O  
ATOM    234  CB  ARG A  24      43.540  56.110  27.940  1.00  0.00           C  
ATOM    235  CG  ARG A  24      44.590  56.390  26.820  1.00  0.00           C  
ATOM    236  CD  ARG A  24      46.060  56.420  27.230  1.00  0.00           C  
ATOM    237  NE  ARG A  24      46.790  57.190  26.200  1.00  0.00           N  
ATOM    238  CZ  ARG A  24      48.060  57.430  26.400  1.00  0.00           C  
ATOM    239  NH1 ARG A  24      48.790  56.890  27.440  1.00  0.00           N1+
ATOM    240  NH2 ARG A  24      48.730  58.200  25.630  1.00  0.00           N  
ATOM    241  H   ARG A  24      42.190  57.140  25.490  1.00  0.00           H  
ATOM    242  HE  ARG A  24      46.280  57.200  25.340  1.00  0.00           H  
ATOM    243 1HH1 ARG A  24      48.390  56.220  28.070  1.00  0.00           H  
ATOM    244 2HH1 ARG A  24      49.700  57.250  27.600  1.00  0.00           H  
ATOM    245 1HH2 ARG A  24      48.370  58.750  24.870  1.00  0.00           H  
ATOM    246 2HH2 ARG A  24      49.680  58.390  25.900  1.00  0.00           H  
ATOM    247  N   LYS A  25      40.730  58.620  27.550  1.00  0.00           N  
ATOM    248  CA  LYS A  25      40.370  60.050  27.760  1.00  0.00           C  
ATOM    249  C   LYS A  25      40.050  60.430  29.240  1.00  0.00           C  
ATOM    250  O   LYS A  25      40.740  61.200  29.890  1.00  0.00           O  
ATOM    251  CB  LYS A  25      39.250  60.490  26.830  1.00  0.00           C  
ATOM    252  CG  LYS A  25      39.650  60.460  25.380  1.00  0.00           C  
ATOM    253  CD  LYS A  25      38.430  60.770  24.490  1.00  0.00           C  
ATOM    254  CE  LYS A  25      38.720  60.710  23.030  1.00  0.00           C  
ATOM    255  NZ  LYS A  25      38.860  59.370  22.580  1.00  0.00           N1+
ATOM    256  H   LYS A  25      39.980  58.010  27.280  1.00  0.00           H  
ATOM    257  HZ1 LYS A  25      38.190  58.850  23.110  1.00  0.00           H  
ATOM    258  HZ2 LYS A  25      38.710  59.340  21.590  1.00  0.00           H  
ATOM    259  HZ3 LYS A  25      39.780  59.040  22.790  1.00  0.00           H  
ATOM    260  N   GLU A  26      39.060  59.720  29.800  1.00  0.00           N  
ATOM    261  CA  GLU A  26      38.760  59.810  31.290  1.00  0.00           C  
ATOM    262  C   GLU A  26      39.890  59.340  32.260  1.00  0.00           C  
ATOM    263  O   GLU A  26      39.740  59.270  33.490  1.00  0.00           O  
ATOM    264  CB  GLU A  26      37.470  59.000  31.540  1.00  0.00           C  
ATOM    265  CG  GLU A  26      36.210  59.690  31.020  1.00  0.00           C  
ATOM    266  CD  GLU A  26      35.670  61.030  31.700  1.00  0.00           C  
ATOM    267  OE1 GLU A  26      35.680  61.070  32.920  1.00  0.00           O  
ATOM    268  OE2 GLU A  26      35.330  62.000  31.030  1.00  0.00           O1-
ATOM    269  H   GLU A  26      38.480  59.030  29.360  1.00  0.00           H  
ATOM    270  N   GLY A  27      40.920  58.730  31.690  1.00  0.00           N  
ATOM    271  CA  GLY A  27      42.270  58.520  32.250  1.00  0.00           C  
ATOM    272  C   GLY A  27      43.130  59.760  32.320  1.00  0.00           C  
ATOM    273  O   GLY A  27      43.380  60.310  33.420  1.00  0.00           O  
ATOM    274  H   GLY A  27      40.660  58.160  30.910  1.00  0.00           H  
ATOM    275  N   GLN A  28      43.570  60.080  31.170  1.00  0.00           N  
ATOM    276  CA  GLN A  28      44.370  61.280  30.860  1.00  0.00           C  
ATOM    277  C   GLN A  28      44.010  62.630  31.530  1.00  0.00           C  
ATOM    278  O   GLN A  28      44.840  63.390  31.980  1.00  0.00           O  
ATOM    279  CB  GLN A  28      44.460  61.490  29.400  1.00  0.00           C  
ATOM    280  CG  GLN A  28      45.290  60.400  28.790  1.00  0.00           C  
ATOM    281  CD  GLN A  28      45.360  60.270  27.280  1.00  0.00           C  
ATOM    282  NE2 GLN A  28      46.540  60.400  26.690  1.00  0.00           N  
ATOM    283  OE1 GLN A  28      44.360  60.170  26.610  1.00  0.00           O  
ATOM    284  H   GLN A  28      43.390  59.480  30.400  1.00  0.00           H  
ATOM    285 1HE2 GLN A  28      47.380  60.630  27.190  1.00  0.00           H  
ATOM    286 2HE2 GLN A  28      46.490  60.560  25.710  1.00  0.00           H  
ATOM    287  N   ARG A  29      42.680  62.880  31.740  1.00  0.00           N  
ATOM    288  CA  ARG A  29      42.000  64.150  32.050  1.00  0.00           C  
ATOM    289  C   ARG A  29      42.500  64.510  33.460  1.00  0.00           C  
ATOM    290  O   ARG A  29      42.090  63.920  34.490  1.00  0.00           O  
ATOM    291  CB  ARG A  29      40.460  63.900  32.100  1.00  0.00           C  
ATOM    292  CG  ARG A  29      39.460  65.100  32.080  1.00  0.00           C  
ATOM    293  CD  ARG A  29      38.060  64.530  31.880  1.00  0.00           C  
ATOM    294  NE  ARG A  29      37.150  65.670  32.240  1.00  0.00           N  
ATOM    295  CZ  ARG A  29      35.960  65.560  32.830  1.00  0.00           C  
ATOM    296  NH1 ARG A  29      35.380  64.370  32.780  1.00  0.00           N1+
ATOM    297  NH2 ARG A  29      35.230  66.620  33.260  1.00  0.00           N  
ATOM    298  H   ARG A  29      42.100  62.070  31.620  1.00  0.00           H  
ATOM    299  HE  ARG A  29      37.640  66.540  32.180  1.00  0.00           H  
ATOM    300 1HH1 ARG A  29      35.870  63.540  32.530  1.00  0.00           H  
ATOM    301 2HH1 ARG A  29      34.550  64.260  33.330  1.00  0.00           H  
ATOM    302 1HH2 ARG A  29      35.690  67.510  33.270  1.00  0.00           H  
ATOM    303 2HH2 ARG A  29      34.240  66.620  33.330  1.00  0.00           H  
ATOM    304  N   GLN A  30      43.090  65.690  33.580  1.00  0.00           N  
ATOM    305  CA  GLN A  30      43.720  66.130  34.910  1.00  0.00           C  
ATOM    306  C   GLN A  30      42.910  66.170  36.260  1.00  0.00           C  
ATOM    307  O   GLN A  30      43.530  65.970  37.280  1.00  0.00           O  
ATOM    308  CB  GLN A  30      44.350  67.520  34.650  1.00  0.00           C  
ATOM    309  CG  GLN A  30      45.730  67.470  33.940  1.00  0.00           C  
ATOM    310  CD  GLN A  30      46.310  68.770  33.470  1.00  0.00           C  
ATOM    311  NE2 GLN A  30      46.160  69.200  32.260  1.00  0.00           N  
ATOM    312  OE1 GLN A  30      46.920  69.490  34.270  1.00  0.00           O  
ATOM    313  H   GLN A  30      43.080  66.420  32.890  1.00  0.00           H  
ATOM    314 1HE2 GLN A  30      45.610  68.660  31.630  1.00  0.00           H  
ATOM    315 2HE2 GLN A  30      46.460  70.080  31.900  1.00  0.00           H  
ATOM    316  N   GLU A  31      41.640  66.540  36.150  1.00  0.00           N  
ATOM    317  CA  GLU A  31      40.650  66.510  37.240  1.00  0.00           C  
ATOM    318  C   GLU A  31      40.410  65.050  37.720  1.00  0.00           C  
ATOM    319  O   GLU A  31      40.330  64.750  38.920  1.00  0.00           O  
ATOM    320  CB  GLU A  31      39.340  66.980  36.600  1.00  0.00           C  
ATOM    321  CG  GLU A  31      39.260  68.510  36.540  1.00  0.00           C  
ATOM    322  CD  GLU A  31      38.050  68.970  35.760  1.00  0.00           C  
ATOM    323  OE1 GLU A  31      37.000  68.900  36.400  1.00  0.00           O  
ATOM    324  OE2 GLU A  31      38.160  69.300  34.570  1.00  0.00           O1-
ATOM    325  H   GLU A  31      41.220  66.560  35.240  1.00  0.00           H  
ATOM    326  N   ASN A  32      40.360  64.080  36.780  1.00  0.00           N  
ATOM    327  CA  ASN A  32      40.200  62.630  37.030  1.00  0.00           C  
ATOM    328  C   ASN A  32      41.470  62.120  37.720  1.00  0.00           C  
ATOM    329  O   ASN A  32      41.430  61.400  38.730  1.00  0.00           O  
ATOM    330  CB  ASN A  32      39.980  61.800  35.820  1.00  0.00           C  
ATOM    331  CG  ASN A  32      38.760  62.200  35.080  1.00  0.00           C  
ATOM    332  ND2 ASN A  32      38.070  61.310  34.340  1.00  0.00           N  
ATOM    333  OD1 ASN A  32      38.330  63.360  34.980  1.00  0.00           O  
ATOM    334  H   ASN A  32      40.200  64.260  35.810  1.00  0.00           H  
ATOM    335 1HD2 ASN A  32      38.460  60.390  34.310  1.00  0.00           H  
ATOM    336 2HD2 ASN A  32      37.320  61.480  33.720  1.00  0.00           H  
ATOM    337  N   LYS A  33      42.600  62.570  37.170  1.00  0.00           N  
ATOM    338  CA  LYS A  33      43.850  62.090  37.760  1.00  0.00           C  
ATOM    339  C   LYS A  33      44.070  62.270  39.330  1.00  0.00           C  
ATOM    340  O   LYS A  33      44.790  61.510  39.910  1.00  0.00           O  
ATOM    341  CB  LYS A  33      45.150  62.570  37.010  1.00  0.00           C  
ATOM    342  CG  LYS A  33      45.350  61.970  35.610  1.00  0.00           C  
ATOM    343  CD  LYS A  33      46.780  62.300  35.160  1.00  0.00           C  
ATOM    344  CE  LYS A  33      47.120  61.660  33.810  1.00  0.00           C  
ATOM    345  NZ  LYS A  33      48.360  62.180  33.130  1.00  0.00           N1+
ATOM    346  H   LYS A  33      42.670  62.820  36.210  1.00  0.00           H  
ATOM    347  HZ1 LYS A  33      48.450  61.810  32.200  1.00  0.00           H  
ATOM    348  HZ2 LYS A  33      48.430  63.180  33.150  1.00  0.00           H  
ATOM    349  HZ3 LYS A  33      49.170  61.810  33.590  1.00  0.00           H  
ATOM    350  N   ASN A  34      43.310  63.150  40.000  1.00  0.00           N  
ATOM    351  CA  ASN A  34      43.290  63.210  41.460  1.00  0.00           C  
ATOM    352  C   ASN A  34      42.840  61.890  42.190  1.00  0.00           C  
ATOM    353  O   ASN A  34      43.050  61.770  43.380  1.00  0.00           O  
ATOM    354  CB  ASN A  34      42.520  64.480  41.840  1.00  0.00           C  
ATOM    355  CG  ASN A  34      43.260  65.420  42.860  1.00  0.00           C  
ATOM    356  ND2 ASN A  34      44.260  66.260  42.520  1.00  0.00           N  
ATOM    357  OD1 ASN A  34      42.800  65.460  43.970  1.00  0.00           O  
ATOM    358  H   ASN A  34      42.720  63.790  39.510  1.00  0.00           H  
ATOM    359 1HD2 ASN A  34      44.520  66.340  41.560  1.00  0.00           H  
ATOM    360 2HD2 ASN A  34      44.780  66.730  43.230  1.00  0.00           H  
ATOM    361  N   LYS A  35      42.030  61.020  41.550  1.00  0.00           N  
ATOM    362  CA  LYS A  35      41.540  59.710  42.140  1.00  0.00           C  
ATOM    363  C   LYS A  35      42.470  58.510  42.050  1.00  0.00           C  
ATOM    364  O   LYS A  35      42.180  57.460  42.500  1.00  0.00           O  
ATOM    365  CB  LYS A  35      40.160  59.320  41.550  1.00  0.00           C  
ATOM    366  CG  LYS A  35      39.170  60.450  41.730  1.00  0.00           C  
ATOM    367  CD  LYS A  35      37.650  60.090  41.870  1.00  0.00           C  
ATOM    368  CE  LYS A  35      36.940  61.420  41.980  1.00  0.00           C  
ATOM    369  NZ  LYS A  35      35.780  61.460  42.850  1.00  0.00           N1+
ATOM    370  H   LYS A  35      41.620  61.310  40.680  1.00  0.00           H  
ATOM    371  HZ1 LYS A  35      35.160  60.770  42.480  1.00  0.00           H  
ATOM    372  HZ2 LYS A  35      36.060  61.190  43.770  1.00  0.00           H  
ATOM    373  HZ3 LYS A  35      35.370  62.370  42.910  1.00  0.00           H  
ATOM    374  N   ASN A  36      43.710  58.810  41.710  1.00  0.00           N  
ATOM    375  CA  ASN A  36      44.700  57.770  41.290  1.00  0.00           C  
ATOM    376  C   ASN A  36      45.950  57.760  42.140  1.00  0.00           C  
ATOM    377  O   ASN A  36      46.490  58.830  42.570  1.00  0.00           O  
ATOM    378  CB  ASN A  36      45.070  57.870  39.830  1.00  0.00           C  
ATOM    379  CG  ASN A  36      43.920  57.850  38.820  1.00  0.00           C  
ATOM    380  ND2 ASN A  36      44.350  57.720  37.550  1.00  0.00           N  
ATOM    381  OD1 ASN A  36      42.750  58.030  39.040  1.00  0.00           O  
ATOM    382  H   ASN A  36      43.950  59.740  41.440  1.00  0.00           H  
ATOM    383 1HD2 ASN A  36      45.300  57.660  37.240  1.00  0.00           H  
ATOM    384 2HD2 ASN A  36      43.730  57.940  36.800  1.00  0.00           H  
ATOM    385  N   ARG A  37      46.510  56.580  42.320  1.00  0.00           N  
ATOM    386  CA  ARG A  37      47.660  56.450  43.210  1.00  0.00           C  
ATOM    387  C   ARG A  37      48.990  56.760  42.570  1.00  0.00           C  
ATOM    388  O   ARG A  37      49.700  57.670  43.040  1.00  0.00           O  
ATOM    389  CB  ARG A  37      47.640  55.050  43.860  1.00  0.00           C  
ATOM    390  CG  ARG A  37      48.790  54.810  44.900  1.00  0.00           C  
ATOM    391  CD  ARG A  37      48.390  53.630  45.760  1.00  0.00           C  
ATOM    392  NE  ARG A  37      47.400  53.950  46.810  1.00  0.00           N  
ATOM    393  CZ  ARG A  37      46.160  53.400  47.000  1.00  0.00           C  
ATOM    394  NH1 ARG A  37      45.690  52.500  46.130  1.00  0.00           N1+
ATOM    395  NH2 ARG A  37      45.510  53.800  48.070  1.00  0.00           N  
ATOM    396  H   ARG A  37      46.280  55.780  41.760  1.00  0.00           H  
ATOM    397  HE  ARG A  37      47.700  54.660  47.450  1.00  0.00           H  
ATOM    398 1HH1 ARG A  37      46.310  52.070  45.460  1.00  0.00           H  
ATOM    399 2HH1 ARG A  37      44.720  52.280  46.060  1.00  0.00           H  
ATOM    400 1HH2 ARG A  37      45.960  54.340  48.790  1.00  0.00           H  
ATOM    401 2HH2 ARG A  37      44.600  53.430  48.260  1.00  0.00           H  
ATOM    402  N   TYR A  38      49.200  56.150  41.370  1.00  0.00           N  
ATOM    403  CA  TYR A  38      50.480  56.290  40.630  1.00  0.00           C  
ATOM    404  C   TYR A  38      50.360  56.980  39.260  1.00  0.00           C  
ATOM    405  O   TYR A  38      49.270  56.900  38.610  1.00  0.00           O  
ATOM    406  CB  TYR A  38      51.240  54.930  40.420  1.00  0.00           C  
ATOM    407  CG  TYR A  38      51.490  54.060  41.680  1.00  0.00           C  
ATOM    408  CD1 TYR A  38      52.730  54.280  42.240  1.00  0.00           C  
ATOM    409  CD2 TYR A  38      50.600  53.220  42.260  1.00  0.00           C  
ATOM    410  CE1 TYR A  38      53.030  53.580  43.440  1.00  0.00           C  
ATOM    411  CE2 TYR A  38      50.960  52.440  43.400  1.00  0.00           C  
ATOM    412  CZ  TYR A  38      52.200  52.600  43.950  1.00  0.00           C  
ATOM    413  OH  TYR A  38      52.770  51.700  44.820  1.00  0.00           O  
ATOM    414  H   TYR A  38      48.470  55.690  40.860  1.00  0.00           H  
ATOM    415  HD1 TYR A  38      53.320  55.160  41.960  1.00  0.00           H  
ATOM    416  HD2 TYR A  38      49.660  53.020  41.730  1.00  0.00           H  
ATOM    417  HE1 TYR A  38      53.830  53.940  44.090  1.00  0.00           H  
ATOM    418  HE2 TYR A  38      50.230  51.730  43.800  1.00  0.00           H  
ATOM    419  HH  TYR A  38      52.230  51.890  45.640  1.00  0.00           H  
ATOM    420  N   LYS A  39      51.520  57.510  38.890  1.00  0.00           N  
ATOM    421  CA  LYS A  39      51.740  58.320  37.680  1.00  0.00           C  
ATOM    422  C   LYS A  39      51.190  57.770  36.340  1.00  0.00           C  
ATOM    423  O   LYS A  39      50.020  57.890  35.980  1.00  0.00           O  
ATOM    424  CB  LYS A  39      53.140  58.810  37.640  1.00  0.00           C  
ATOM    425  CG  LYS A  39      53.100  59.930  38.700  1.00  0.00           C  
ATOM    426  CD  LYS A  39      54.460  60.470  39.130  1.00  0.00           C  
ATOM    427  CE  LYS A  39      55.300  61.100  38.010  1.00  0.00           C  
ATOM    428  NZ  LYS A  39      56.640  61.490  38.470  1.00  0.00           N1+
ATOM    429  H   LYS A  39      52.400  57.170  39.240  1.00  0.00           H  
ATOM    430  HZ1 LYS A  39      57.250  60.730  38.700  1.00  0.00           H  
ATOM    431  HZ2 LYS A  39      57.040  62.070  37.760  1.00  0.00           H  
ATOM    432  HZ3 LYS A  39      56.440  62.080  39.260  1.00  0.00           H  
ATOM    433  N   ASN A  40      51.850  56.670  35.910  1.00  0.00           N  
ATOM    434  CA  ASN A  40      51.710  56.220  34.530  1.00  0.00           C  
ATOM    435  C   ASN A  40      50.430  55.500  34.150  1.00  0.00           C  
ATOM    436  O   ASN A  40      49.960  55.780  33.070  1.00  0.00           O  
ATOM    437  CB  ASN A  40      52.990  55.550  34.060  1.00  0.00           C  
ATOM    438  CG  ASN A  40      53.390  54.370  34.930  1.00  0.00           C  
ATOM    439  ND2 ASN A  40      53.200  53.160  34.450  1.00  0.00           N  
ATOM    440  OD1 ASN A  40      53.730  54.430  36.080  1.00  0.00           O  
ATOM    441  H   ASN A  40      52.640  56.350  36.440  1.00  0.00           H  
ATOM    442 1HD2 ASN A  40      52.650  53.050  33.620  1.00  0.00           H  
ATOM    443 2HD2 ASN A  40      53.530  52.470  35.090  1.00  0.00           H  
ATOM    444  N   ILE A  41      50.000  54.630  35.070  1.00  0.00           N  
ATOM    445  CA  ILE A  41      48.920  53.700  34.890  1.00  0.00           C  
ATOM    446  C   ILE A  41      47.550  54.340  34.670  1.00  0.00           C  
ATOM    447  O   ILE A  41      47.000  54.850  35.640  1.00  0.00           O  
ATOM    448  CB  ILE A  41      48.890  52.550  35.860  1.00  0.00           C  
ATOM    449  CG1 ILE A  41      50.230  51.810  36.080  1.00  0.00           C  
ATOM    450  CG2 ILE A  41      47.670  51.620  35.720  1.00  0.00           C  
ATOM    451  CD  ILE A  41      50.630  50.890  34.920  1.00  0.00           C  
ATOM    452  H   ILE A  41      50.690  54.440  35.770  1.00  0.00           H  
ATOM    453  N   LEU A  42      47.140  54.320  33.400  1.00  0.00           N  
ATOM    454  CA  LEU A  42      45.790  54.860  33.100  1.00  0.00           C  
ATOM    455  C   LEU A  42      44.700  53.770  32.880  1.00  0.00           C  
ATOM    456  O   LEU A  42      44.970  52.780  32.230  1.00  0.00           O  
ATOM    457  CB  LEU A  42      45.970  55.720  31.860  1.00  0.00           C  
ATOM    458  CG  LEU A  42      46.800  56.990  32.050  1.00  0.00           C  
ATOM    459  CD1 LEU A  42      46.870  57.720  30.710  1.00  0.00           C  
ATOM    460  CD2 LEU A  42      46.390  57.770  33.290  1.00  0.00           C  
ATOM    461  H   LEU A  42      47.650  54.050  32.590  1.00  0.00           H  
ATOM    462  N   PRO A  43      43.460  54.210  33.220  1.00  0.00           N  
ATOM    463  CA  PRO A  43      42.250  53.440  32.920  1.00  0.00           C  
ATOM    464  C   PRO A  43      41.630  53.700  31.510  1.00  0.00           C  
ATOM    465  O   PRO A  43      41.290  54.790  31.060  1.00  0.00           O  
ATOM    466  CB  PRO A  43      41.250  53.800  34.070  1.00  0.00           C  
ATOM    467  CG  PRO A  43      41.610  55.250  34.400  1.00  0.00           C  
ATOM    468  CD  PRO A  43      43.130  55.250  34.220  1.00  0.00           C  
ATOM    469  N   PHE A  44      41.660  52.630  30.730  1.00  0.00           N  
ATOM    470  CA  PHE A  44      40.950  52.600  29.430  1.00  0.00           C  
ATOM    471  C   PHE A  44      39.410  52.860  29.630  1.00  0.00           C  
ATOM    472  O   PHE A  44      38.640  52.220  30.340  1.00  0.00           O  
ATOM    473  CB  PHE A  44      40.950  51.250  28.720  1.00  0.00           C  
ATOM    474  CG  PHE A  44      42.320  50.900  28.050  1.00  0.00           C  
ATOM    475  CD1 PHE A  44      42.980  51.840  27.250  1.00  0.00           C  
ATOM    476  CD2 PHE A  44      42.770  49.610  27.920  1.00  0.00           C  
ATOM    477  CE1 PHE A  44      44.060  51.490  26.420  1.00  0.00           C  
ATOM    478  CE2 PHE A  44      43.860  49.190  27.170  1.00  0.00           C  
ATOM    479  CZ  PHE A  44      44.510  50.150  26.460  1.00  0.00           C  
ATOM    480  H   PHE A  44      42.180  51.800  30.940  1.00  0.00           H  
ATOM    481  HD1 PHE A  44      42.520  52.810  27.090  1.00  0.00           H  
ATOM    482  HD2 PHE A  44      42.300  48.790  28.480  1.00  0.00           H  
ATOM    483  HE1 PHE A  44      44.560  52.180  25.730  1.00  0.00           H  
ATOM    484  HE2 PHE A  44      43.830  48.130  26.930  1.00  0.00           H  
ATOM    485  HZ  PHE A  44      45.380  49.900  25.840  1.00  0.00           H  
ATOM    486  N   ASP A  45      39.040  53.620  28.630  1.00  0.00           N  
ATOM    487  CA  ASP A  45      37.660  54.120  28.510  1.00  0.00           C  
ATOM    488  C   ASP A  45      36.500  53.100  28.340  1.00  0.00           C  
ATOM    489  O   ASP A  45      35.570  53.240  29.120  1.00  0.00           O  
ATOM    490  CB  ASP A  45      37.420  55.140  27.350  1.00  0.00           C  
ATOM    491  CG  ASP A  45      37.950  56.570  27.570  1.00  0.00           C  
ATOM    492  OD1 ASP A  45      37.710  57.230  28.610  1.00  0.00           O  
ATOM    493  OD2 ASP A  45      38.500  57.080  26.580  1.00  0.00           O1-
ATOM    494  H   ASP A  45      39.690  53.930  27.930  1.00  0.00           H  
ATOM    495  N   HIS A  46      36.690  52.220  27.370  1.00  0.00           N  
ATOM    496  CA  HIS A  46      35.660  51.300  26.930  1.00  0.00           C  
ATOM    497  C   HIS A  46      35.140  50.430  28.150  1.00  0.00           C  
ATOM    498  O   HIS A  46      33.930  50.490  28.450  1.00  0.00           O  
ATOM    499  CB  HIS A  46      36.160  50.440  25.710  1.00  0.00           C  
ATOM    500  CG  HIS A  46      37.310  49.450  25.960  1.00  0.00           C  
ATOM    501  CD2 HIS A  46      37.370  48.220  25.390  1.00  0.00           C  
ATOM    502  ND1 HIS A  46      38.290  49.510  26.800  1.00  0.00           N  
ATOM    503  CE1 HIS A  46      39.060  48.420  26.750  1.00  0.00           C  
ATOM    504  NE2 HIS A  46      38.490  47.610  25.860  1.00  0.00           N  
ATOM    505  H   HIS A  46      37.480  52.240  26.750  1.00  0.00           H  
ATOM    506  HD2 HIS A  46      36.820  47.880  24.510  1.00  0.00           H  
ATOM    507  HE1 HIS A  46      40.080  48.340  27.120  1.00  0.00           H  
ATOM    508  HE2 HIS A  46      38.780  46.680  25.630  1.00  0.00           H  
ATOM    509  N   THR A  47      36.060  49.860  28.920  1.00  0.00           N  
ATOM    510  CA  THR A  47      35.690  48.930  29.980  1.00  0.00           C  
ATOM    511  C   THR A  47      35.370  49.520  31.370  1.00  0.00           C  
ATOM    512  O   THR A  47      34.780  48.810  32.190  1.00  0.00           O  
ATOM    513  CB  THR A  47      36.780  47.830  30.160  1.00  0.00           C  
ATOM    514  CG2 THR A  47      36.790  46.810  29.000  1.00  0.00           C  
ATOM    515  OG1 THR A  47      38.060  48.470  30.390  1.00  0.00           O  
ATOM    516  H   THR A  47      37.040  49.820  28.750  1.00  0.00           H  
ATOM    517  HG1 THR A  47      38.790  47.810  30.230  1.00  0.00           H  
ATOM    518  N   ARG A  48      35.400  50.890  31.440  1.00  0.00           N  
ATOM    519  CA  ARG A  48      35.390  51.540  32.730  1.00  0.00           C  
ATOM    520  C   ARG A  48      34.050  51.590  33.530  1.00  0.00           C  
ATOM    521  O   ARG A  48      32.960  51.850  32.920  1.00  0.00           O  
ATOM    522  CB  ARG A  48      35.980  52.930  32.640  1.00  0.00           C  
ATOM    523  CG  ARG A  48      35.120  54.080  32.230  1.00  0.00           C  
ATOM    524  CD  ARG A  48      35.660  55.400  32.510  1.00  0.00           C  
ATOM    525  NE  ARG A  48      34.720  56.380  31.900  1.00  0.00           N  
ATOM    526  CZ  ARG A  48      33.760  57.110  32.490  1.00  0.00           C  
ATOM    527  NH1 ARG A  48      33.290  56.960  33.700  1.00  0.00           N1+
ATOM    528  NH2 ARG A  48      33.240  58.050  31.700  1.00  0.00           N  
ATOM    529  H   ARG A  48      35.450  51.440  30.610  1.00  0.00           H  
ATOM    530  HE  ARG A  48      34.830  56.670  30.950  1.00  0.00           H  
ATOM    531 1HH1 ARG A  48      33.670  56.240  34.280  1.00  0.00           H  
ATOM    532 2HH1 ARG A  48      32.720  57.680  34.100  1.00  0.00           H  
ATOM    533 1HH2 ARG A  48      33.650  58.290  30.820  1.00  0.00           H  
ATOM    534 2HH2 ARG A  48      32.310  58.330  31.920  1.00  0.00           H  
ATOM    535  N   VAL A  49      34.130  51.550  34.810  1.00  0.00           N  
ATOM    536  CA  VAL A  49      32.960  51.840  35.650  1.00  0.00           C  
ATOM    537  C   VAL A  49      32.470  53.300  35.730  1.00  0.00           C  
ATOM    538  O   VAL A  49      33.200  54.220  36.190  1.00  0.00           O  
ATOM    539  CB  VAL A  49      33.200  51.310  37.080  1.00  0.00           C  
ATOM    540  CG1 VAL A  49      32.090  51.550  38.090  1.00  0.00           C  
ATOM    541  CG2 VAL A  49      33.250  49.770  36.860  1.00  0.00           C  
ATOM    542  H   VAL A  49      34.950  51.260  35.310  1.00  0.00           H  
ATOM    543  N   VAL A  50      31.180  53.430  35.500  1.00  0.00           N  
ATOM    544  CA  VAL A  50      30.400  54.670  35.680  1.00  0.00           C  
ATOM    545  C   VAL A  50      29.680  54.700  37.070  1.00  0.00           C  
ATOM    546  O   VAL A  50      29.200  53.680  37.570  1.00  0.00           O  
ATOM    547  CB  VAL A  50      29.410  54.850  34.560  1.00  0.00           C  
ATOM    548  CG1 VAL A  50      28.640  56.160  34.670  1.00  0.00           C  
ATOM    549  CG2 VAL A  50      30.160  54.960  33.270  1.00  0.00           C  
ATOM    550  H   VAL A  50      30.660  52.700  35.050  1.00  0.00           H  
ATOM    551  N   LEU A  51      29.990  55.790  37.780  1.00  0.00           N  
ATOM    552  CA  LEU A  51      29.550  55.880  39.170  1.00  0.00           C  
ATOM    553  C   LEU A  51      28.270  56.680  39.270  1.00  0.00           C  
ATOM    554  O   LEU A  51      28.380  57.860  39.470  1.00  0.00           O  
ATOM    555  CB  LEU A  51      30.730  56.250  40.120  1.00  0.00           C  
ATOM    556  CG  LEU A  51      30.370  55.920  41.540  1.00  0.00           C  
ATOM    557  CD1 LEU A  51      30.390  54.400  41.690  1.00  0.00           C  
ATOM    558  CD2 LEU A  51      31.430  56.490  42.520  1.00  0.00           C  
ATOM    559  H   LEU A  51      30.640  56.460  37.410  1.00  0.00           H  
ATOM    560  N   HIS A  52      27.230  55.930  39.080  1.00  0.00           N  
ATOM    561  CA  HIS A  52      25.880  56.510  38.820  1.00  0.00           C  
ATOM    562  C   HIS A  52      25.340  57.610  39.790  1.00  0.00           C  
ATOM    563  O   HIS A  52      25.600  57.540  40.980  1.00  0.00           O  
ATOM    564  CB  HIS A  52      24.770  55.430  38.710  1.00  0.00           C  
ATOM    565  CG  HIS A  52      24.800  54.690  37.360  1.00  0.00           C  
ATOM    566  CD2 HIS A  52      25.210  53.450  37.270  1.00  0.00           C  
ATOM    567  ND1 HIS A  52      24.390  55.130  36.170  1.00  0.00           N  
ATOM    568  CE1 HIS A  52      24.570  54.110  35.280  1.00  0.00           C  
ATOM    569  NE2 HIS A  52      25.120  53.090  35.990  1.00  0.00           N  
ATOM    570  H   HIS A  52      27.100  54.940  39.150  1.00  0.00           H  
ATOM    571  HD2 HIS A  52      25.610  52.750  38.010  1.00  0.00           H  
ATOM    572  HE1 HIS A  52      24.460  54.210  34.200  1.00  0.00           H  
ATOM    573  HE2 HIS A  52      25.560  52.310  35.540  1.00  0.00           H  
ATOM    574  N   ASP A  53      24.690  58.620  39.150  1.00  0.00           N  
ATOM    575  CA  ASP A  53      23.980  59.690  39.930  1.00  0.00           C  
ATOM    576  C   ASP A  53      24.850  60.440  40.980  1.00  0.00           C  
ATOM    577  O   ASP A  53      24.670  60.320  42.220  1.00  0.00           O  
ATOM    578  CB  ASP A  53      22.740  59.100  40.670  1.00  0.00           C  
ATOM    579  CG  ASP A  53      21.590  60.130  41.030  1.00  0.00           C  
ATOM    580  OD1 ASP A  53      20.480  59.550  41.100  1.00  0.00           O  
ATOM    581  OD2 ASP A  53      21.600  61.380  40.920  1.00  0.00           O1-
ATOM    582  H   ASP A  53      24.560  58.630  38.150  1.00  0.00           H  
ATOM    583  N   GLY A  54      25.990  60.820  40.500  1.00  0.00           N  
ATOM    584  CA  GLY A  54      26.880  61.740  41.240  1.00  0.00           C  
ATOM    585  C   GLY A  54      26.420  63.190  40.980  1.00  0.00           C  
ATOM    586  O   GLY A  54      25.640  63.610  40.120  1.00  0.00           O  
ATOM    587  H   GLY A  54      26.280  60.660  39.560  1.00  0.00           H  
ATOM    588  N   ASP A  55      26.980  63.990  41.860  1.00  0.00           N  
ATOM    589  CA  ASP A  55      26.870  65.440  42.080  1.00  0.00           C  
ATOM    590  C   ASP A  55      27.100  66.220  40.750  1.00  0.00           C  
ATOM    591  O   ASP A  55      28.170  66.210  40.120  1.00  0.00           O  
ATOM    592  CB  ASP A  55      28.010  65.870  43.040  1.00  0.00           C  
ATOM    593  CG  ASP A  55      27.730  67.320  43.460  1.00  0.00           C  
ATOM    594  OD1 ASP A  55      26.620  67.870  43.230  1.00  0.00           O  
ATOM    595  OD2 ASP A  55      28.750  68.000  43.690  1.00  0.00           O1-
ATOM    596  H   ASP A  55      27.500  63.490  42.560  1.00  0.00           H  
ATOM    597  N   PRO A  56      26.020  66.880  40.370  1.00  0.00           N  
ATOM    598  CA  PRO A  56      26.090  67.740  39.150  1.00  0.00           C  
ATOM    599  C   PRO A  56      26.870  69.070  39.380  1.00  0.00           C  
ATOM    600  O   PRO A  56      27.180  69.790  38.510  1.00  0.00           O  
ATOM    601  CB  PRO A  56      24.600  67.980  38.860  1.00  0.00           C  
ATOM    602  CG  PRO A  56      23.750  67.570  40.110  1.00  0.00           C  
ATOM    603  CD  PRO A  56      24.680  66.670  40.860  1.00  0.00           C  
ATOM    604  N   ASN A  57      27.240  69.340  40.670  1.00  0.00           N  
ATOM    605  CA  ASN A  57      28.010  70.480  41.110  1.00  0.00           C  
ATOM    606  C   ASN A  57      29.480  70.370  41.000  1.00  0.00           C  
ATOM    607  O   ASN A  57      30.180  71.390  40.800  1.00  0.00           O  
ATOM    608  CB  ASN A  57      27.760  70.930  42.530  1.00  0.00           C  
ATOM    609  CG  ASN A  57      26.260  71.350  42.760  1.00  0.00           C  
ATOM    610  ND2 ASN A  57      25.400  70.440  43.130  1.00  0.00           N  
ATOM    611  OD1 ASN A  57      25.940  72.500  42.850  1.00  0.00           O  
ATOM    612  H   ASN A  57      26.880  68.860  41.470  1.00  0.00           H  
ATOM    613 1HD2 ASN A  57      25.710  69.510  43.330  1.00  0.00           H  
ATOM    614 2HD2 ASN A  57      24.450  70.740  43.180  1.00  0.00           H  
ATOM    615  N   GLU A  58      30.070  69.290  41.530  1.00  0.00           N  
ATOM    616  CA  GLU A  58      31.520  68.990  41.270  1.00  0.00           C  
ATOM    617  C   GLU A  58      31.630  68.360  39.800  1.00  0.00           C  
ATOM    618  O   GLU A  58      30.950  67.370  39.500  1.00  0.00           O  
ATOM    619  CB  GLU A  58      31.770  67.930  42.340  1.00  0.00           C  
ATOM    620  CG  GLU A  58      33.210  67.540  42.180  1.00  0.00           C  
ATOM    621  CD  GLU A  58      33.870  66.660  43.210  1.00  0.00           C  
ATOM    622  OE1 GLU A  58      33.060  65.900  43.870  1.00  0.00           O  
ATOM    623  OE2 GLU A  58      35.070  66.830  43.460  1.00  0.00           O1-
ATOM    624  H   GLU A  58      29.570  68.560  42.000  1.00  0.00           H  
ATOM    625  N   PRO A  59      32.530  68.940  38.970  1.00  0.00           N  
ATOM    626  CA  PRO A  59      32.720  68.550  37.570  1.00  0.00           C  
ATOM    627  C   PRO A  59      33.040  67.050  37.370  1.00  0.00           C  
ATOM    628  O   PRO A  59      32.220  66.460  36.660  1.00  0.00           O  
ATOM    629  CB  PRO A  59      33.720  69.530  37.010  1.00  0.00           C  
ATOM    630  CG  PRO A  59      33.480  70.800  37.790  1.00  0.00           C  
ATOM    631  CD  PRO A  59      33.260  70.160  39.180  1.00  0.00           C  
ATOM    632  N   VAL A  60      33.970  66.440  38.140  1.00  0.00           N  
ATOM    633  CA  VAL A  60      34.220  64.950  37.980  1.00  0.00           C  
ATOM    634  C   VAL A  60      33.880  64.170  39.260  1.00  0.00           C  
ATOM    635  O   VAL A  60      34.320  64.430  40.350  1.00  0.00           O  
ATOM    636  CB  VAL A  60      35.680  64.790  37.590  1.00  0.00           C  
ATOM    637  CG1 VAL A  60      35.990  63.280  37.310  1.00  0.00           C  
ATOM    638  CG2 VAL A  60      36.040  65.630  36.390  1.00  0.00           C  
ATOM    639  H   VAL A  60      34.590  66.880  38.780  1.00  0.00           H  
ATOM    640  N   SER A  61      32.780  63.500  39.050  1.00  0.00           N  
ATOM    641  CA  SER A  61      32.290  62.420  39.980  1.00  0.00           C  
ATOM    642  C   SER A  61      32.010  61.030  39.340  1.00  0.00           C  
ATOM    643  O   SER A  61      32.120  59.990  39.960  1.00  0.00           O  
ATOM    644  CB  SER A  61      31.040  62.820  40.810  1.00  0.00           C  
ATOM    645  OG  SER A  61      30.730  61.810  41.770  1.00  0.00           O  
ATOM    646  H   SER A  61      32.210  63.800  38.290  1.00  0.00           H  
ATOM    647  HG  SER A  61      31.410  61.790  42.500  1.00  0.00           H  
ATOM    648  N   ASP A  62      31.490  61.120  38.060  1.00  0.00           N  
ATOM    649  CA  ASP A  62      31.140  59.870  37.310  1.00  0.00           C  
ATOM    650  C   ASP A  62      32.290  58.800  37.110  1.00  0.00           C  
ATOM    651  O   ASP A  62      31.920  57.630  36.910  1.00  0.00           O  
ATOM    652  CB  ASP A  62      30.290  60.070  36.060  1.00  0.00           C  
ATOM    653  CG  ASP A  62      31.080  60.700  34.920  1.00  0.00           C  
ATOM    654  OD1 ASP A  62      31.800  60.030  34.200  1.00  0.00           O  
ATOM    655  OD2 ASP A  62      30.990  61.960  34.820  1.00  0.00           O1-
ATOM    656  H   ASP A  62      31.360  61.950  37.530  1.00  0.00           H  
ATOM    657  N   TYR A  63      33.550  59.310  37.140  1.00  0.00           N  
ATOM    658  CA  TYR A  63      34.720  58.480  37.120  1.00  0.00           C  
ATOM    659  C   TYR A  63      35.090  57.830  38.490  1.00  0.00           C  
ATOM    660  O   TYR A  63      34.970  58.450  39.520  1.00  0.00           O  
ATOM    661  CB  TYR A  63      35.890  59.300  36.560  1.00  0.00           C  
ATOM    662  CG  TYR A  63      37.280  58.760  36.640  1.00  0.00           C  
ATOM    663  CD1 TYR A  63      37.680  57.720  35.780  1.00  0.00           C  
ATOM    664  CD2 TYR A  63      38.250  59.150  37.570  1.00  0.00           C  
ATOM    665  CE1 TYR A  63      38.920  57.160  35.880  1.00  0.00           C  
ATOM    666  CE2 TYR A  63      39.550  58.660  37.690  1.00  0.00           C  
ATOM    667  CZ  TYR A  63      39.830  57.610  36.870  1.00  0.00           C  
ATOM    668  OH  TYR A  63      41.040  57.010  37.090  1.00  0.00           O  
ATOM    669  H   TYR A  63      33.650  60.300  36.990  1.00  0.00           H  
ATOM    670  HD1 TYR A  63      37.010  57.240  35.070  1.00  0.00           H  
ATOM    671  HD2 TYR A  63      37.970  59.950  38.250  1.00  0.00           H  
ATOM    672  HE1 TYR A  63      39.190  56.260  35.330  1.00  0.00           H  
ATOM    673  HE2 TYR A  63      40.250  59.150  38.370  1.00  0.00           H  
ATOM    674  HH  TYR A  63      41.510  57.540  37.800  1.00  0.00           H  
ATOM    675  N   ILE A  64      35.400  56.590  38.440  1.00  0.00           N  
ATOM    676  CA  ILE A  64      36.090  55.830  39.510  1.00  0.00           C  
ATOM    677  C   ILE A  64      37.000  54.740  38.840  1.00  0.00           C  
ATOM    678  O   ILE A  64      36.670  54.210  37.750  1.00  0.00           O  
ATOM    679  CB  ILE A  64      35.070  55.110  40.460  1.00  0.00           C  
ATOM    680  CG1 ILE A  64      35.890  54.520  41.640  1.00  0.00           C  
ATOM    681  CG2 ILE A  64      33.980  54.110  39.940  1.00  0.00           C  
ATOM    682  CD  ILE A  64      36.030  55.670  42.620  1.00  0.00           C  
ATOM    683  H   ILE A  64      35.180  56.060  37.620  1.00  0.00           H  
ATOM    684  N   ASN A  65      38.210  54.650  39.410  1.00  0.00           N  
ATOM    685  CA  ASN A  65      39.340  53.870  38.850  1.00  0.00           C  
ATOM    686  C   ASN A  65      39.070  52.360  39.000  1.00  0.00           C  
ATOM    687  O   ASN A  65      39.710  51.730  39.840  1.00  0.00           O  
ATOM    688  CB  ASN A  65      40.670  54.450  39.300  1.00  0.00           C  
ATOM    689  CG  ASN A  65      41.850  53.920  38.450  1.00  0.00           C  
ATOM    690  ND2 ASN A  65      42.220  54.630  37.520  1.00  0.00           N  
ATOM    691  OD1 ASN A  65      42.270  52.760  38.470  1.00  0.00           O  
ATOM    692  H   ASN A  65      38.500  55.350  40.060  1.00  0.00           H  
ATOM    693 1HD2 ASN A  65      41.790  55.440  37.100  1.00  0.00           H  
ATOM    694 2HD2 ASN A  65      43.140  54.350  37.260  1.00  0.00           H  
ATOM    695  N   ALA A  66      38.180  51.940  38.130  1.00  0.00           N  
ATOM    696  CA  ALA A  66      37.790  50.590  37.860  1.00  0.00           C  
ATOM    697  C   ALA A  66      37.350  50.260  36.430  1.00  0.00           C  
ATOM    698  O   ALA A  66      36.520  50.950  35.870  1.00  0.00           O  
ATOM    699  CB  ALA A  66      36.670  50.290  38.800  1.00  0.00           C  
ATOM    700  H   ALA A  66      37.560  52.600  37.700  1.00  0.00           H  
ATOM    701  N   ASN A  67      37.680  49.040  36.110  1.00  0.00           N  
ATOM    702  CA  ASN A  67      37.360  48.530  34.780  1.00  0.00           C  
ATOM    703  C   ASN A  67      36.760  47.120  34.910  1.00  0.00           C  
ATOM    704  O   ASN A  67      37.180  46.420  35.840  1.00  0.00           O  
ATOM    705  CB  ASN A  67      38.620  48.560  33.880  1.00  0.00           C  
ATOM    706  CG  ASN A  67      39.180  49.920  33.590  1.00  0.00           C  
ATOM    707  ND2 ASN A  67      38.880  50.410  32.430  1.00  0.00           N  
ATOM    708  OD1 ASN A  67      39.980  50.420  34.360  1.00  0.00           O  
ATOM    709  H   ASN A  67      37.920  48.370  36.820  1.00  0.00           H  
ATOM    710 1HD2 ASN A  67      38.640  49.810  31.670  1.00  0.00           H  
ATOM    711 2HD2 ASN A  67      39.170  51.340  32.200  1.00  0.00           H  
ATOM    712  N   ILE A  68      35.700  46.910  34.150  1.00  0.00           N  
ATOM    713  CA  ILE A  68      35.070  45.600  34.130  1.00  0.00           C  
ATOM    714  C   ILE A  68      35.860  44.680  33.170  1.00  0.00           C  
ATOM    715  O   ILE A  68      35.830  44.940  31.960  1.00  0.00           O  
ATOM    716  CB  ILE A  68      33.600  45.730  33.660  1.00  0.00           C  
ATOM    717  CG1 ILE A  68      33.010  46.870  34.460  1.00  0.00           C  
ATOM    718  CG2 ILE A  68      32.820  44.340  33.840  1.00  0.00           C  
ATOM    719  CD  ILE A  68      31.620  47.130  33.990  1.00  0.00           C  
ATOM    720  H   ILE A  68      35.200  47.640  33.680  1.00  0.00           H  
ATOM    721  N   ILE A  69      36.400  43.530  33.660  1.00  0.00           N  
ATOM    722  CA  ILE A  69      37.040  42.510  32.750  1.00  0.00           C  
ATOM    723  C   ILE A  69      36.120  41.260  32.660  1.00  0.00           C  
ATOM    724  O   ILE A  69      35.660  40.770  33.630  1.00  0.00           O  
ATOM    725  CB  ILE A  69      38.430  42.100  33.350  1.00  0.00           C  
ATOM    726  CG1 ILE A  69      39.360  43.220  33.770  1.00  0.00           C  
ATOM    727  CG2 ILE A  69      39.150  41.020  32.540  1.00  0.00           C  
ATOM    728  CD  ILE A  69      39.890  44.060  32.610  1.00  0.00           C  
ATOM    729  H   ILE A  69      36.440  43.400  34.650  1.00  0.00           H  
ATOM    730  N   MET A  70      35.820  40.920  31.420  1.00  0.00           N  
ATOM    731  CA  MET A  70      34.960  39.730  31.060  1.00  0.00           C  
ATOM    732  C   MET A  70      35.860  38.540  30.650  1.00  0.00           C  
ATOM    733  O   MET A  70      36.820  38.680  29.920  1.00  0.00           O  
ATOM    734  CB  MET A  70      34.030  40.040  29.870  1.00  0.00           C  
ATOM    735  CG  MET A  70      32.870  40.970  30.280  1.00  0.00           C  
ATOM    736  SD  MET A  70      31.780  41.490  28.880  1.00  0.00           S  
ATOM    737  CE  MET A  70      30.890  40.000  28.560  1.00  0.00           C  
ATOM    738  H   MET A  70      36.150  41.490  30.670  1.00  0.00           H  
ATOM    739  N   PRO A  71      35.570  37.300  31.110  1.00  0.00           N  
ATOM    740  CA  PRO A  71      36.290  36.100  30.750  1.00  0.00           C  
ATOM    741  C   PRO A  71      36.330  35.940  29.230  1.00  0.00           C  
ATOM    742  O   PRO A  71      37.380  35.670  28.650  1.00  0.00           O  
ATOM    743  CB  PRO A  71      35.540  34.990  31.420  1.00  0.00           C  
ATOM    744  CG  PRO A  71      35.110  35.730  32.700  1.00  0.00           C  
ATOM    745  CD  PRO A  71      34.730  37.090  32.270  1.00  0.00           C  
ATOM    746  N   GLU A  72      35.150  35.920  28.630  1.00  0.00           N  
ATOM    747  CA  GLU A  72      35.010  35.930  27.200  1.00  0.00           C  
ATOM    748  C   GLU A  72      34.020  37.070  26.950  1.00  0.00           C  
ATOM    749  O   GLU A  72      33.280  37.460  27.820  1.00  0.00           O  
ATOM    750  CB  GLU A  72      34.370  34.540  26.870  1.00  0.00           C  
ATOM    751  CG  GLU A  72      34.580  34.120  25.470  1.00  0.00           C  
ATOM    752  CD  GLU A  72      33.790  34.920  24.430  1.00  0.00           C  
ATOM    753  OE1 GLU A  72      34.450  35.550  23.600  1.00  0.00           O  
ATOM    754  OE2 GLU A  72      32.540  34.810  24.450  1.00  0.00           O1-
ATOM    755  H   GLU A  72      34.390  35.450  29.080  1.00  0.00           H  
ATOM    756  N   PHE A  73      34.020  37.630  25.740  1.00  0.00           N  
ATOM    757  CA  PHE A  73      33.070  38.680  25.360  1.00  0.00           C  
ATOM    758  C   PHE A  73      31.520  38.390  25.290  1.00  0.00           C  
ATOM    759  O   PHE A  73      30.700  39.280  25.480  1.00  0.00           O  
ATOM    760  CB  PHE A  73      33.620  39.350  24.080  1.00  0.00           C  
ATOM    761  CG  PHE A  73      35.100  39.780  24.200  1.00  0.00           C  
ATOM    762  CD1 PHE A  73      35.280  41.020  24.780  1.00  0.00           C  
ATOM    763  CD2 PHE A  73      36.110  38.970  23.760  1.00  0.00           C  
ATOM    764  CE1 PHE A  73      36.610  41.380  25.070  1.00  0.00           C  
ATOM    765  CE2 PHE A  73      37.440  39.430  23.950  1.00  0.00           C  
ATOM    766  CZ  PHE A  73      37.640  40.590  24.640  1.00  0.00           C  
ATOM    767  H   PHE A  73      34.360  37.110  24.950  1.00  0.00           H  
ATOM    768  HD1 PHE A  73      34.470  41.750  24.800  1.00  0.00           H  
ATOM    769  HD2 PHE A  73      35.940  37.920  23.560  1.00  0.00           H  
ATOM    770  HE1 PHE A  73      36.780  42.240  25.720  1.00  0.00           H  
ATOM    771  HE2 PHE A  73      38.160  38.960  23.280  1.00  0.00           H  
ATOM    772  HZ  PHE A  73      38.650  40.940  24.850  1.00  0.00           H  
ATOM    773  N   GLY A  74      31.240  37.120  25.470  1.00  0.00           N  
ATOM    774  CA  GLY A  74      29.910  36.520  25.720  1.00  0.00           C  
ATOM    775  C   GLY A  74      29.730  35.970  27.150  1.00  0.00           C  
ATOM    776  O   GLY A  74      28.800  35.130  27.370  1.00  0.00           O  
ATOM    777  H   GLY A  74      31.910  36.430  25.200  1.00  0.00           H  
ATOM    778  N   SER A  75      30.400  36.440  28.220  1.00  0.00           N  
ATOM    779  CA  SER A  75      30.240  35.910  29.580  1.00  0.00           C  
ATOM    780  C   SER A  75      29.030  36.540  30.410  1.00  0.00           C  
ATOM    781  O   SER A  75      28.460  37.600  30.000  1.00  0.00           O  
ATOM    782  CB  SER A  75      31.490  36.180  30.390  1.00  0.00           C  
ATOM    783  OG  SER A  75      32.580  35.420  29.770  1.00  0.00           O  
ATOM    784  H   SER A  75      31.310  36.760  27.960  1.00  0.00           H  
ATOM    785  HG  SER A  75      32.710  34.580  30.290  1.00  0.00           H  
ATOM    786  N   SER A  76      28.650  35.820  31.450  1.00  0.00           N  
ATOM    787  CA  SER A  76      27.610  36.290  32.440  1.00  0.00           C  
ATOM    788  C   SER A  76      28.030  37.580  33.130  1.00  0.00           C  
ATOM    789  O   SER A  76      29.250  37.790  33.300  1.00  0.00           O  
ATOM    790  CB  SER A  76      27.170  35.220  33.480  1.00  0.00           C  
ATOM    791  OG  SER A  76      28.210  34.910  34.470  1.00  0.00           O  
ATOM    792  H   SER A  76      29.100  34.960  31.680  1.00  0.00           H  
ATOM    793  HG  SER A  76      27.990  34.020  34.870  1.00  0.00           H  
ATOM    794  N   GLY A  77      27.000  38.250  33.700  1.00  0.00           N  
ATOM    795  CA  GLY A  77      27.180  39.460  34.500  1.00  0.00           C  
ATOM    796  C   GLY A  77      27.930  39.180  35.840  1.00  0.00           C  
ATOM    797  O   GLY A  77      28.860  39.790  36.230  1.00  0.00           O  
ATOM    798  H   GLY A  77      26.040  37.940  33.680  1.00  0.00           H  
ATOM    799  N   LYS A  78      27.390  38.150  36.500  1.00  0.00           N  
ATOM    800  CA  LYS A  78      27.990  37.460  37.620  1.00  0.00           C  
ATOM    801  C   LYS A  78      29.460  37.110  37.420  1.00  0.00           C  
ATOM    802  O   LYS A  78      30.260  37.310  38.380  1.00  0.00           O  
ATOM    803  CB  LYS A  78      27.350  36.150  38.050  1.00  0.00           C  
ATOM    804  CG  LYS A  78      26.060  36.270  38.820  1.00  0.00           C  
ATOM    805  CD  LYS A  78      25.510  34.920  39.270  1.00  0.00           C  
ATOM    806  CE  LYS A  78      25.990  34.590  40.660  1.00  0.00           C  
ATOM    807  NZ  LYS A  78      25.410  33.360  41.170  1.00  0.00           N1+
ATOM    808  H   LYS A  78      26.400  38.060  36.400  1.00  0.00           H  
ATOM    809  HZ1 LYS A  78      25.460  32.640  40.480  1.00  0.00           H  
ATOM    810  HZ2 LYS A  78      26.000  32.930  41.860  1.00  0.00           H  
ATOM    811  HZ3 LYS A  78      24.450  33.450  41.430  1.00  0.00           H  
ATOM    812  N   LYS A  79      29.890  36.450  36.320  1.00  0.00           N  
ATOM    813  CA  LYS A  79      31.310  36.160  36.110  1.00  0.00           C  
ATOM    814  C   LYS A  79      32.350  37.300  36.040  1.00  0.00           C  
ATOM    815  O   LYS A  79      33.530  37.100  36.180  1.00  0.00           O  
ATOM    816  CB  LYS A  79      31.530  35.350  34.860  1.00  0.00           C  
ATOM    817  CG  LYS A  79      30.990  33.890  34.890  1.00  0.00           C  
ATOM    818  CD  LYS A  79      31.560  33.050  35.950  1.00  0.00           C  
ATOM    819  CE  LYS A  79      31.050  31.660  35.960  1.00  0.00           C  
ATOM    820  NZ  LYS A  79      31.790  30.740  36.850  1.00  0.00           N1+
ATOM    821  H   LYS A  79      29.320  36.160  35.550  1.00  0.00           H  
ATOM    822  HZ1 LYS A  79      31.200  29.940  36.980  1.00  0.00           H  
ATOM    823  HZ2 LYS A  79      32.720  30.550  36.550  1.00  0.00           H  
ATOM    824  HZ3 LYS A  79      31.870  31.150  37.760  1.00  0.00           H  
ATOM    825  N   SER A  80      31.870  38.500  35.710  1.00  0.00           N  
ATOM    826  CA  SER A  80      32.740  39.650  35.540  1.00  0.00           C  
ATOM    827  C   SER A  80      33.430  40.200  36.800  1.00  0.00           C  
ATOM    828  O   SER A  80      32.900  40.330  37.910  1.00  0.00           O  
ATOM    829  CB  SER A  80      32.030  40.720  34.760  1.00  0.00           C  
ATOM    830  OG  SER A  80      31.100  41.460  35.520  1.00  0.00           O  
ATOM    831  H   SER A  80      30.930  38.720  35.440  1.00  0.00           H  
ATOM    832  HG  SER A  80      30.500  40.760  35.920  1.00  0.00           H  
ATOM    833  N   TYR A  81      34.680  40.570  36.540  1.00  0.00           N  
ATOM    834  CA  TYR A  81      35.660  40.940  37.620  1.00  0.00           C  
ATOM    835  C   TYR A  81      35.870  42.440  37.420  1.00  0.00           C  
ATOM    836  O   TYR A  81      36.350  42.860  36.400  1.00  0.00           O  
ATOM    837  CB  TYR A  81      37.040  40.340  37.430  1.00  0.00           C  
ATOM    838  CG  TYR A  81      36.990  38.890  36.920  1.00  0.00           C  
ATOM    839  CD1 TYR A  81      37.220  38.570  35.560  1.00  0.00           C  
ATOM    840  CD2 TYR A  81      37.020  37.900  37.840  1.00  0.00           C  
ATOM    841  CE1 TYR A  81      37.310  37.270  35.170  1.00  0.00           C  
ATOM    842  CE2 TYR A  81      37.070  36.560  37.480  1.00  0.00           C  
ATOM    843  CZ  TYR A  81      37.190  36.280  36.130  1.00  0.00           C  
ATOM    844  OH  TYR A  81      36.830  35.100  35.640  1.00  0.00           O  
ATOM    845  H   TYR A  81      34.950  40.310  35.610  1.00  0.00           H  
ATOM    846  HD1 TYR A  81      37.310  39.380  34.830  1.00  0.00           H  
ATOM    847  HD2 TYR A  81      37.040  38.170  38.890  1.00  0.00           H  
ATOM    848  HE1 TYR A  81      37.640  37.090  34.150  1.00  0.00           H  
ATOM    849  HE2 TYR A  81      37.360  35.960  38.340  1.00  0.00           H  
ATOM    850  HH  TYR A  81      36.800  34.590  36.500  1.00  0.00           H  
ATOM    851  N   ILE A  82      35.430  43.200  38.370  1.00  0.00           N  
ATOM    852  CA  ILE A  82      35.820  44.620  38.500  1.00  0.00           C  
ATOM    853  C   ILE A  82      37.220  44.780  39.060  1.00  0.00           C  
ATOM    854  O   ILE A  82      37.450  44.940  40.280  1.00  0.00           O  
ATOM    855  CB  ILE A  82      34.730  45.470  39.190  1.00  0.00           C  
ATOM    856  CG1 ILE A  82      33.410  45.330  38.440  1.00  0.00           C  
ATOM    857  CG2 ILE A  82      35.130  46.930  38.990  1.00  0.00           C  
ATOM    858  CD  ILE A  82      32.350  45.840  39.430  1.00  0.00           C  
ATOM    859  H   ILE A  82      34.980  42.840  39.200  1.00  0.00           H  
ATOM    860  N   ALA A  83      38.140  44.960  38.100  1.00  0.00           N  
ATOM    861  CA  ALA A  83      39.550  45.320  38.370  1.00  0.00           C  
ATOM    862  C   ALA A  83      39.710  46.800  38.700  1.00  0.00           C  
ATOM    863  O   ALA A  83      39.450  47.640  37.880  1.00  0.00           O  
ATOM    864  CB  ALA A  83      40.320  45.060  37.110  1.00  0.00           C  
ATOM    865  H   ALA A  83      37.780  45.280  37.220  1.00  0.00           H  
ATOM    866  N   THR A  84      39.970  46.980  40.020  1.00  0.00           N  
ATOM    867  CA  THR A  84      39.790  48.300  40.660  1.00  0.00           C  
ATOM    868  C   THR A  84      40.990  48.600  41.590  1.00  0.00           C  
ATOM    869  O   THR A  84      41.700  47.670  42.000  1.00  0.00           O  
ATOM    870  CB  THR A  84      38.390  48.340  41.360  1.00  0.00           C  
ATOM    871  CG2 THR A  84      38.260  47.370  42.480  1.00  0.00           C  
ATOM    872  OG1 THR A  84      38.070  49.630  41.810  1.00  0.00           O  
ATOM    873  H   THR A  84      40.110  46.200  40.630  1.00  0.00           H  
ATOM    874  HG1 THR A  84      37.430  50.150  41.250  1.00  0.00           H  
ATOM    875  N   GLN A  85      41.320  49.870  41.710  1.00  0.00           N  
ATOM    876  CA  GLN A  85      42.400  50.390  42.530  1.00  0.00           C  
ATOM    877  C   GLN A  85      41.990  50.510  44.010  1.00  0.00           C  
ATOM    878  O   GLN A  85      40.970  51.150  44.250  1.00  0.00           O  
ATOM    879  CB  GLN A  85      42.780  51.790  42.100  1.00  0.00           C  
ATOM    880  CG  GLN A  85      43.840  52.600  42.840  1.00  0.00           C  
ATOM    881  CD  GLN A  85      43.680  54.090  42.500  1.00  0.00           C  
ATOM    882  NE2 GLN A  85      42.700  54.820  42.990  1.00  0.00           N  
ATOM    883  OE1 GLN A  85      44.480  54.580  41.680  1.00  0.00           O  
ATOM    884  H   GLN A  85      40.700  50.550  41.320  1.00  0.00           H  
ATOM    885 1HE2 GLN A  85      42.020  54.510  43.650  1.00  0.00           H  
ATOM    886 2HE2 GLN A  85      42.710  55.760  42.650  1.00  0.00           H  
ATOM    887  N   GLY A  86      42.900  50.050  44.930  1.00  0.00           N  
ATOM    888  CA  GLY A  86      42.600  50.100  46.350  1.00  0.00           C  
ATOM    889  C   GLY A  86      42.320  51.530  46.860  1.00  0.00           C  
ATOM    890  O   GLY A  86      42.720  52.480  46.100  1.00  0.00           O  
ATOM    891  H   GLY A  86      43.640  49.420  44.680  1.00  0.00           H  
ATOM    892  N   CYS A  87      41.630  51.690  47.950  1.00  0.00           N  
ATOM    893  CA  CYS A  87      41.030  52.950  48.460  1.00  0.00           C  
ATOM    894  C   CYS A  87      41.980  53.970  48.890  1.00  0.00           C  
ATOM    895  O   CYS A  87      42.940  53.590  49.570  1.00  0.00           O  
ATOM    896  CB  CYS A  87      40.020  52.610  49.570  1.00  0.00           C  
ATOM    897  SG  CYS A  87      38.500  52.020  48.800  1.00  0.00           S  
ATOM    898  H   CYS A  87      41.260  50.840  48.320  1.00  0.00           H  
ATOM    899  HG  CYS A  87      38.880  50.760  49.010  1.00  0.00           H  
ATOM    900  N   LEU A  88      41.640  55.170  48.460  1.00  0.00           N  
ATOM    901  CA  LEU A  88      42.280  56.460  48.790  1.00  0.00           C  
ATOM    902  C   LEU A  88      41.360  57.360  49.610  1.00  0.00           C  
ATOM    903  O   LEU A  88      40.140  57.340  49.440  1.00  0.00           O  
ATOM    904  CB  LEU A  88      42.520  57.110  47.410  1.00  0.00           C  
ATOM    905  CG  LEU A  88      43.700  56.540  46.660  1.00  0.00           C  
ATOM    906  CD1 LEU A  88      43.670  57.060  45.230  1.00  0.00           C  
ATOM    907  CD2 LEU A  88      44.900  57.200  47.290  1.00  0.00           C  
ATOM    908  H   LEU A  88      40.810  55.210  47.890  1.00  0.00           H  
ATOM    909  N   GLN A  89      41.980  58.340  50.250  1.00  0.00           N  
ATOM    910  CA  GLN A  89      41.300  59.310  51.120  1.00  0.00           C  
ATOM    911  C   GLN A  89      40.210  60.190  50.530  1.00  0.00           C  
ATOM    912  O   GLN A  89      39.400  60.870  51.220  1.00  0.00           O  
ATOM    913  CB  GLN A  89      42.330  60.200  51.800  1.00  0.00           C  
ATOM    914  CG  GLN A  89      43.120  61.140  50.910  1.00  0.00           C  
ATOM    915  CD  GLN A  89      44.280  61.760  51.620  1.00  0.00           C  
ATOM    916  NE2 GLN A  89      44.100  62.580  52.600  1.00  0.00           N  
ATOM    917  OE1 GLN A  89      45.450  61.690  51.170  1.00  0.00           O  
ATOM    918  H   GLN A  89      42.980  58.310  50.370  1.00  0.00           H  
ATOM    919 1HE2 GLN A  89      43.220  62.820  53.010  1.00  0.00           H  
ATOM    920 2HE2 GLN A  89      44.880  63.190  52.740  1.00  0.00           H  
ATOM    921  N   ASN A  90      40.200  60.280  49.170  1.00  0.00           N  
ATOM    922  CA  ASN A  90      39.100  60.770  48.310  1.00  0.00           C  
ATOM    923  C   ASN A  90      38.190  59.810  47.650  1.00  0.00           C  
ATOM    924  O   ASN A  90      37.130  60.300  47.310  1.00  0.00           O  
ATOM    925  CB  ASN A  90      39.620  61.860  47.280  1.00  0.00           C  
ATOM    926  CG  ASN A  90      40.960  61.570  46.570  1.00  0.00           C  
ATOM    927  ND2 ASN A  90      41.100  62.150  45.350  1.00  0.00           N  
ATOM    928  OD1 ASN A  90      41.760  60.810  47.070  1.00  0.00           O  
ATOM    929  H   ASN A  90      41.140  60.320  48.840  1.00  0.00           H  
ATOM    930 1HD2 ASN A  90      40.500  62.780  44.860  1.00  0.00           H  
ATOM    931 2HD2 ASN A  90      41.970  61.920  44.910  1.00  0.00           H  
ATOM    932  N   THR A  91      38.430  58.530  47.620  1.00  0.00           N  
ATOM    933  CA  THR A  91      37.590  57.480  47.020  1.00  0.00           C  
ATOM    934  C   THR A  91      36.770  56.560  47.900  1.00  0.00           C  
ATOM    935  O   THR A  91      35.790  56.040  47.420  1.00  0.00           O  
ATOM    936  CB  THR A  91      38.350  56.510  46.050  1.00  0.00           C  
ATOM    937  CG2 THR A  91      38.650  57.220  44.750  1.00  0.00           C  
ATOM    938  OG1 THR A  91      39.500  55.860  46.720  1.00  0.00           O  
ATOM    939  H   THR A  91      39.290  58.110  47.910  1.00  0.00           H  
ATOM    940  HG1 THR A  91      40.070  55.430  46.030  1.00  0.00           H  
ATOM    941  N   VAL A  92      37.160  56.390  49.170  1.00  0.00           N  
ATOM    942  CA  VAL A  92      36.590  55.500  50.220  1.00  0.00           C  
ATOM    943  C   VAL A  92      35.010  55.320  50.280  1.00  0.00           C  
ATOM    944  O   VAL A  92      34.480  54.240  50.220  1.00  0.00           O  
ATOM    945  CB  VAL A  92      37.100  55.880  51.650  1.00  0.00           C  
ATOM    946  CG1 VAL A  92      38.390  55.120  51.930  1.00  0.00           C  
ATOM    947  CG2 VAL A  92      37.240  57.330  51.970  1.00  0.00           C  
ATOM    948  H   VAL A  92      37.980  56.930  49.380  1.00  0.00           H  
ATOM    949  N   ASN A  93      34.310  56.450  50.110  1.00  0.00           N  
ATOM    950  CA  ASN A  93      32.850  56.460  50.320  1.00  0.00           C  
ATOM    951  C   ASN A  93      32.090  56.070  49.000  1.00  0.00           C  
ATOM    952  O   ASN A  93      31.320  55.120  48.930  1.00  0.00           O  
ATOM    953  CB  ASN A  93      32.460  57.910  50.640  1.00  0.00           C  
ATOM    954  CG  ASN A  93      32.830  58.370  52.090  1.00  0.00           C  
ATOM    955  ND2 ASN A  93      32.060  59.330  52.560  1.00  0.00           N  
ATOM    956  OD1 ASN A  93      33.750  57.920  52.800  1.00  0.00           O  
ATOM    957  H   ASN A  93      34.710  57.310  49.800  1.00  0.00           H  
ATOM    958 1HD2 ASN A  93      31.350  59.710  51.960  1.00  0.00           H  
ATOM    959 2HD2 ASN A  93      32.330  59.640  53.470  1.00  0.00           H  
ATOM    960  N   ASP A  94      32.530  56.710  47.900  1.00  0.00           N  
ATOM    961  CA  ASP A  94      32.210  56.290  46.470  1.00  0.00           C  
ATOM    962  C   ASP A  94      32.670  54.800  46.240  1.00  0.00           C  
ATOM    963  O   ASP A  94      31.990  54.230  45.400  1.00  0.00           O  
ATOM    964  CB  ASP A  94      32.940  57.270  45.600  1.00  0.00           C  
ATOM    965  CG  ASP A  94      32.350  58.690  45.520  1.00  0.00           C  
ATOM    966  OD1 ASP A  94      32.720  59.520  46.390  1.00  0.00           O  
ATOM    967  OD2 ASP A  94      32.090  59.110  44.390  1.00  0.00           O1-
ATOM    968  H   ASP A  94      32.930  57.610  48.060  1.00  0.00           H  
ATOM    969  N   PHE A  95      33.750  54.310  46.790  1.00  0.00           N  
ATOM    970  CA  PHE A  95      34.010  52.860  46.660  1.00  0.00           C  
ATOM    971  C   PHE A  95      32.940  52.020  47.360  1.00  0.00           C  
ATOM    972  O   PHE A  95      32.420  51.040  46.780  1.00  0.00           O  
ATOM    973  CB  PHE A  95      35.450  52.640  47.120  1.00  0.00           C  
ATOM    974  CG  PHE A  95      36.200  51.480  46.470  1.00  0.00           C  
ATOM    975  CD1 PHE A  95      37.260  51.610  45.590  1.00  0.00           C  
ATOM    976  CD2 PHE A  95      35.800  50.200  46.790  1.00  0.00           C  
ATOM    977  CE1 PHE A  95      37.980  50.520  45.120  1.00  0.00           C  
ATOM    978  CE2 PHE A  95      36.460  49.100  46.210  1.00  0.00           C  
ATOM    979  CZ  PHE A  95      37.540  49.260  45.430  1.00  0.00           C  
ATOM    980  H   PHE A  95      34.500  54.850  47.160  1.00  0.00           H  
ATOM    981  HD1 PHE A  95      37.390  52.580  45.100  1.00  0.00           H  
ATOM    982  HD2 PHE A  95      34.830  49.950  47.210  1.00  0.00           H  
ATOM    983  HE1 PHE A  95      38.800  50.590  44.410  1.00  0.00           H  
ATOM    984  HE2 PHE A  95      36.200  48.110  46.590  1.00  0.00           H  
ATOM    985  HZ  PHE A  95      38.000  48.420  44.900  1.00  0.00           H  
ATOM    986  N   TRP A  96      32.570  52.370  48.620  1.00  0.00           N  
ATOM    987  CA  TRP A  96      31.410  51.610  49.290  1.00  0.00           C  
ATOM    988  C   TRP A  96      30.060  51.730  48.590  1.00  0.00           C  
ATOM    989  O   TRP A  96      29.100  51.110  48.970  1.00  0.00           O  
ATOM    990  CB  TRP A  96      31.340  52.140  50.730  1.00  0.00           C  
ATOM    991  CG  TRP A  96      32.210  51.370  51.700  1.00  0.00           C  
ATOM    992  CD1 TRP A  96      33.330  51.770  52.310  1.00  0.00           C  
ATOM    993  CD2 TRP A  96      31.960  49.990  52.040  1.00  0.00           C  
ATOM    994  CE2 TRP A  96      32.950  49.680  52.930  1.00  0.00           C  
ATOM    995  CE3 TRP A  96      31.080  49.010  51.580  1.00  0.00           C  
ATOM    996  NE1 TRP A  96      33.720  50.740  53.110  1.00  0.00           N  
ATOM    997  CZ2 TRP A  96      33.170  48.360  53.330  1.00  0.00           C  
ATOM    998  CZ3 TRP A  96      31.320  47.710  51.950  1.00  0.00           C  
ATOM    999  CH2 TRP A  96      32.370  47.370  52.880  1.00  0.00           C  
ATOM   1000  H   TRP A  96      32.820  53.220  49.080  1.00  0.00           H  
ATOM   1001  HD1 TRP A  96      33.760  52.770  52.240  1.00  0.00           H  
ATOM   1002  HE1 TRP A  96      34.370  50.870  53.860  1.00  0.00           H  
ATOM   1003  HE3 TRP A  96      30.150  49.250  51.060  1.00  0.00           H  
ATOM   1004  HZ2 TRP A  96      34.110  48.060  53.800  1.00  0.00           H  
ATOM   1005  HZ3 TRP A  96      30.690  46.930  51.530  1.00  0.00           H  
ATOM   1006  HH2 TRP A  96      32.530  46.390  53.340  1.00  0.00           H  
ATOM   1007  N   ARG A  97      29.930  52.740  47.720  1.00  0.00           N  
ATOM   1008  CA  ARG A  97      28.710  52.830  46.900  1.00  0.00           C  
ATOM   1009  C   ARG A  97      28.890  52.080  45.550  1.00  0.00           C  
ATOM   1010  O   ARG A  97      27.850  51.430  45.170  1.00  0.00           O  
ATOM   1011  CB  ARG A  97      28.200  54.320  46.800  1.00  0.00           C  
ATOM   1012  CG  ARG A  97      26.780  54.380  46.320  1.00  0.00           C  
ATOM   1013  CD  ARG A  97      26.510  55.790  45.820  1.00  0.00           C  
ATOM   1014  NE  ARG A  97      27.010  56.230  44.480  1.00  0.00           N  
ATOM   1015  CZ  ARG A  97      27.940  57.160  44.190  1.00  0.00           C  
ATOM   1016  NH1 ARG A  97      28.670  57.850  45.080  1.00  0.00           N1+
ATOM   1017  NH2 ARG A  97      27.810  57.570  42.970  1.00  0.00           N  
ATOM   1018  H   ARG A  97      30.560  53.520  47.830  1.00  0.00           H  
ATOM   1019  HE  ARG A  97      26.800  55.690  43.670  1.00  0.00           H  
ATOM   1020 1HH1 ARG A  97      28.520  57.610  46.030  1.00  0.00           H  
ATOM   1021 2HH1 ARG A  97      29.280  58.590  44.810  1.00  0.00           H  
ATOM   1022 1HH2 ARG A  97      27.100  57.260  42.330  1.00  0.00           H  
ATOM   1023 2HH2 ARG A  97      28.450  58.290  42.710  1.00  0.00           H  
ATOM   1024  N   MET A  98      30.080  51.970  45.000  1.00  0.00           N  
ATOM   1025  CA  MET A  98      30.390  51.110  43.770  1.00  0.00           C  
ATOM   1026  C   MET A  98      30.200  49.620  44.090  1.00  0.00           C  
ATOM   1027  O   MET A  98      29.430  48.870  43.490  1.00  0.00           O  
ATOM   1028  CB  MET A  98      31.840  51.290  43.310  1.00  0.00           C  
ATOM   1029  CG  MET A  98      32.110  50.760  41.890  1.00  0.00           C  
ATOM   1030  SD  MET A  98      33.870  50.910  41.260  1.00  0.00           S  
ATOM   1031  CE  MET A  98      34.600  50.070  42.640  1.00  0.00           C  
ATOM   1032  H   MET A  98      30.750  52.700  45.140  1.00  0.00           H  
ATOM   1033  N   VAL A  99      30.580  49.280  45.330  1.00  0.00           N  
ATOM   1034  CA  VAL A  99      30.260  47.960  45.930  1.00  0.00           C  
ATOM   1035  C   VAL A  99      28.740  47.710  46.050  1.00  0.00           C  
ATOM   1036  O   VAL A  99      28.210  46.600  45.900  1.00  0.00           O  
ATOM   1037  CB  VAL A  99      30.930  47.700  47.310  1.00  0.00           C  
ATOM   1038  CG1 VAL A  99      30.660  46.330  47.910  1.00  0.00           C  
ATOM   1039  CG2 VAL A  99      32.450  47.980  47.200  1.00  0.00           C  
ATOM   1040  H   VAL A  99      31.400  49.620  45.790  1.00  0.00           H  
ATOM   1041  N   PHE A 100      27.900  48.770  46.250  1.00  0.00           N  
ATOM   1042  CA  PHE A 100      26.380  48.680  46.280  1.00  0.00           C  
ATOM   1043  C   PHE A 100      25.830  48.370  44.850  1.00  0.00           C  
ATOM   1044  O   PHE A 100      25.110  47.410  44.580  1.00  0.00           O  
ATOM   1045  CB  PHE A 100      25.600  49.930  46.840  1.00  0.00           C  
ATOM   1046  CG  PHE A 100      24.090  49.730  47.130  1.00  0.00           C  
ATOM   1047  CD1 PHE A 100      23.740  49.430  48.420  1.00  0.00           C  
ATOM   1048  CD2 PHE A 100      23.100  49.880  46.130  1.00  0.00           C  
ATOM   1049  CE1 PHE A 100      22.450  49.230  48.790  1.00  0.00           C  
ATOM   1050  CE2 PHE A 100      21.800  49.670  46.560  1.00  0.00           C  
ATOM   1051  CZ  PHE A 100      21.440  49.320  47.850  1.00  0.00           C  
ATOM   1052  H   PHE A 100      28.330  49.530  46.740  1.00  0.00           H  
ATOM   1053  HD1 PHE A 100      24.590  49.160  49.050  1.00  0.00           H  
ATOM   1054  HD2 PHE A 100      23.260  49.740  45.070  1.00  0.00           H  
ATOM   1055  HE1 PHE A 100      22.280  49.210  49.870  1.00  0.00           H  
ATOM   1056  HE2 PHE A 100      21.010  49.600  45.820  1.00  0.00           H  
ATOM   1057  HZ  PHE A 100      20.420  48.990  48.000  1.00  0.00           H  
ATOM   1058  N   GLN A 101      26.240  49.310  43.920  1.00  0.00           N  
ATOM   1059  CA  GLN A 101      25.820  49.490  42.580  1.00  0.00           C  
ATOM   1060  C   GLN A 101      25.170  48.400  41.690  1.00  0.00           C  
ATOM   1061  O   GLN A 101      24.040  48.130  41.890  1.00  0.00           O  
ATOM   1062  CB  GLN A 101      27.010  50.200  41.960  1.00  0.00           C  
ATOM   1063  CG  GLN A 101      26.400  51.000  40.760  1.00  0.00           C  
ATOM   1064  CD  GLN A 101      27.380  52.000  40.120  1.00  0.00           C  
ATOM   1065  NE2 GLN A 101      28.330  51.550  39.390  1.00  0.00           N  
ATOM   1066  OE1 GLN A 101      27.100  53.160  40.150  1.00  0.00           O  
ATOM   1067  H   GLN A 101      26.860  50.020  44.250  1.00  0.00           H  
ATOM   1068 1HE2 GLN A 101      28.340  50.580  39.160  1.00  0.00           H  
ATOM   1069 2HE2 GLN A 101      28.860  52.160  38.800  1.00  0.00           H  
ATOM   1070  N   GLU A 102      26.010  47.450  41.250  1.00  0.00           N  
ATOM   1071  CA  GLU A 102      25.410  46.280  40.530  1.00  0.00           C  
ATOM   1072  C   GLU A 102      25.400  44.980  41.450  1.00  0.00           C  
ATOM   1073  O   GLU A 102      25.470  43.830  41.020  1.00  0.00           O  
ATOM   1074  CB  GLU A 102      26.320  45.960  39.350  1.00  0.00           C  
ATOM   1075  CG  GLU A 102      25.870  46.570  38.010  1.00  0.00           C  
ATOM   1076  CD  GLU A 102      26.440  47.990  37.750  1.00  0.00           C  
ATOM   1077  OE1 GLU A 102      27.000  48.700  38.650  1.00  0.00           O  
ATOM   1078  OE2 GLU A 102      26.290  48.400  36.570  1.00  0.00           O1-
ATOM   1079  H   GLU A 102      26.810  47.750  40.720  1.00  0.00           H  
ATOM   1080  N   ASN A 103      24.960  45.170  42.710  1.00  0.00           N  
ATOM   1081  CA  ASN A 103      24.580  44.150  43.770  1.00  0.00           C  
ATOM   1082  C   ASN A 103      25.800  43.330  44.290  1.00  0.00           C  
ATOM   1083  O   ASN A 103      25.680  42.200  44.700  1.00  0.00           O  
ATOM   1084  CB  ASN A 103      23.500  43.200  43.340  1.00  0.00           C  
ATOM   1085  CG  ASN A 103      22.500  43.160  44.550  1.00  0.00           C  
ATOM   1086  ND2 ASN A 103      21.200  43.320  44.260  1.00  0.00           N  
ATOM   1087  OD1 ASN A 103      22.880  42.850  45.650  1.00  0.00           O  
ATOM   1088  H   ASN A 103      24.870  46.100  43.080  1.00  0.00           H  
ATOM   1089 1HD2 ASN A 103      20.910  43.430  43.310  1.00  0.00           H  
ATOM   1090 2HD2 ASN A 103      20.470  43.430  44.930  1.00  0.00           H  
ATOM   1091  N   SER A 104      27.030  43.810  44.170  1.00  0.00           N  
ATOM   1092  CA  SER A 104      28.310  43.160  44.550  1.00  0.00           C  
ATOM   1093  C   SER A 104      28.400  42.770  46.050  1.00  0.00           C  
ATOM   1094  O   SER A 104      28.220  43.500  46.980  1.00  0.00           O  
ATOM   1095  CB  SER A 104      29.510  44.050  44.320  1.00  0.00           C  
ATOM   1096  OG  SER A 104      29.820  44.320  42.950  1.00  0.00           O  
ATOM   1097  H   SER A 104      27.160  44.650  43.650  1.00  0.00           H  
ATOM   1098  HG  SER A 104      30.130  43.580  42.350  1.00  0.00           H  
ATOM   1099  N   ARG A 105      28.660  41.450  46.160  1.00  0.00           N  
ATOM   1100  CA  ARG A 105      28.830  40.790  47.470  1.00  0.00           C  
ATOM   1101  C   ARG A 105      30.120  40.120  47.700  1.00  0.00           C  
ATOM   1102  O   ARG A 105      30.480  40.010  48.920  1.00  0.00           O  
ATOM   1103  CB  ARG A 105      27.950  39.530  47.540  1.00  0.00           C  
ATOM   1104  CG  ARG A 105      26.570  39.670  46.880  1.00  0.00           C  
ATOM   1105  CD  ARG A 105      25.780  40.610  47.770  1.00  0.00           C  
ATOM   1106  NE  ARG A 105      24.450  40.950  47.280  1.00  0.00           N  
ATOM   1107  CZ  ARG A 105      23.330  40.280  47.660  1.00  0.00           C  
ATOM   1108  NH1 ARG A 105      23.430  39.300  48.580  1.00  0.00           N1+
ATOM   1109  NH2 ARG A 105      22.100  40.620  47.160  1.00  0.00           N  
ATOM   1110  H   ARG A 105      29.090  40.900  45.440  1.00  0.00           H  
ATOM   1111  HE  ARG A 105      24.340  41.610  46.540  1.00  0.00           H  
ATOM   1112 1HH1 ARG A 105      24.230  39.080  49.130  1.00  0.00           H  
ATOM   1113 2HH1 ARG A 105      22.570  38.850  48.830  1.00  0.00           H  
ATOM   1114 1HH2 ARG A 105      22.020  41.230  46.380  1.00  0.00           H  
ATOM   1115 2HH2 ARG A 105      21.210  40.410  47.570  1.00  0.00           H  
ATOM   1116  N   VAL A 106      31.040  39.800  46.780  1.00  0.00           N  
ATOM   1117  CA  VAL A 106      32.320  39.210  47.150  1.00  0.00           C  
ATOM   1118  C   VAL A 106      33.550  40.060  46.920  1.00  0.00           C  
ATOM   1119  O   VAL A 106      34.100  40.110  45.810  1.00  0.00           O  
ATOM   1120  CB  VAL A 106      32.410  37.820  46.500  1.00  0.00           C  
ATOM   1121  CG1 VAL A 106      33.560  36.980  47.030  1.00  0.00           C  
ATOM   1122  CG2 VAL A 106      31.090  37.030  46.810  1.00  0.00           C  
ATOM   1123  H   VAL A 106      30.770  39.840  45.810  1.00  0.00           H  
ATOM   1124  N   ILE A 107      33.760  40.860  47.950  1.00  0.00           N  
ATOM   1125  CA  ILE A 107      34.740  41.910  47.760  1.00  0.00           C  
ATOM   1126  C   ILE A 107      36.080  41.310  48.230  1.00  0.00           C  
ATOM   1127  O   ILE A 107      36.130  40.680  49.300  1.00  0.00           O  
ATOM   1128  CB  ILE A 107      34.390  43.280  48.450  1.00  0.00           C  
ATOM   1129  CG1 ILE A 107      33.810  43.100  49.900  1.00  0.00           C  
ATOM   1130  CG2 ILE A 107      33.510  44.160  47.590  1.00  0.00           C  
ATOM   1131  CD  ILE A 107      33.580  44.320  50.750  1.00  0.00           C  
ATOM   1132  H   ILE A 107      33.540  40.580  48.890  1.00  0.00           H  
ATOM   1133  N   VAL A 108      37.040  41.320  47.330  1.00  0.00           N  
ATOM   1134  CA  VAL A 108      38.330  40.580  47.430  1.00  0.00           C  
ATOM   1135  C   VAL A 108      39.490  41.610  47.410  1.00  0.00           C  
ATOM   1136  O   VAL A 108      39.870  42.140  46.380  1.00  0.00           O  
ATOM   1137  CB  VAL A 108      38.440  39.570  46.300  1.00  0.00           C  
ATOM   1138  CG1 VAL A 108      39.790  38.840  46.370  1.00  0.00           C  
ATOM   1139  CG2 VAL A 108      37.260  38.580  46.350  1.00  0.00           C  
ATOM   1140  H   VAL A 108      36.760  41.590  46.410  1.00  0.00           H  
ATOM   1141  N   MET A 109      40.170  41.640  48.580  1.00  0.00           N  
ATOM   1142  CA  MET A 109      41.330  42.460  48.890  1.00  0.00           C  
ATOM   1143  C   MET A 109      42.640  41.710  48.590  1.00  0.00           C  
ATOM   1144  O   MET A 109      43.060  40.840  49.310  1.00  0.00           O  
ATOM   1145  CB  MET A 109      41.340  42.900  50.300  1.00  0.00           C  
ATOM   1146  CG  MET A 109      42.400  44.010  50.780  1.00  0.00           C  
ATOM   1147  SD  MET A 109      42.030  44.680  52.380  1.00  0.00           S  
ATOM   1148  CE  MET A 109      43.600  45.290  52.980  1.00  0.00           C  
ATOM   1149  H   MET A 109      39.860  41.090  49.350  1.00  0.00           H  
ATOM   1150  N   THR A 110      43.150  41.970  47.370  1.00  0.00           N  
ATOM   1151  CA  THR A 110      44.230  41.160  46.720  1.00  0.00           C  
ATOM   1152  C   THR A 110      45.710  41.570  47.050  1.00  0.00           C  
ATOM   1153  O   THR A 110      46.650  40.980  46.650  1.00  0.00           O  
ATOM   1154  CB  THR A 110      43.960  41.060  45.190  1.00  0.00           C  
ATOM   1155  CG2 THR A 110      42.860  40.060  44.800  1.00  0.00           C  
ATOM   1156  OG1 THR A 110      43.570  42.310  44.700  1.00  0.00           O  
ATOM   1157  H   THR A 110      42.680  42.580  46.730  1.00  0.00           H  
ATOM   1158  HG1 THR A 110      43.810  42.350  43.730  1.00  0.00           H  
ATOM   1159  N   THR A 111      45.830  42.540  47.910  1.00  0.00           N  
ATOM   1160  CA  THR A 111      47.080  42.970  48.510  1.00  0.00           C  
ATOM   1161  C   THR A 111      47.060  43.160  50.090  1.00  0.00           C  
ATOM   1162  O   THR A 111      45.970  43.340  50.710  1.00  0.00           O  
ATOM   1163  CB  THR A 111      47.560  44.300  48.010  1.00  0.00           C  
ATOM   1164  CG2 THR A 111      48.300  44.240  46.660  1.00  0.00           C  
ATOM   1165  OG1 THR A 111      46.430  45.160  48.220  1.00  0.00           O  
ATOM   1166  H   THR A 111      45.010  42.950  48.300  1.00  0.00           H  
ATOM   1167  HG1 THR A 111      46.510  46.100  47.890  1.00  0.00           H  
ATOM   1168  N   LYS A 112      48.240  43.160  50.750  1.00  0.00           N  
ATOM   1169  CA  LYS A 112      48.240  43.570  52.180  1.00  0.00           C  
ATOM   1170  C   LYS A 112      48.030  45.110  52.330  1.00  0.00           C  
ATOM   1171  O   LYS A 112      48.060  45.940  51.380  1.00  0.00           O  
ATOM   1172  CB  LYS A 112      49.520  43.060  52.770  1.00  0.00           C  
ATOM   1173  CG  LYS A 112      49.360  41.610  53.230  1.00  0.00           C  
ATOM   1174  CD  LYS A 112      50.620  40.800  53.300  1.00  0.00           C  
ATOM   1175  CE  LYS A 112      50.960  40.350  51.880  1.00  0.00           C  
ATOM   1176  NZ  LYS A 112      52.210  39.580  51.930  1.00  0.00           N1+
ATOM   1177  H   LYS A 112      49.070  42.930  50.250  1.00  0.00           H  
ATOM   1178  HZ1 LYS A 112      52.160  38.930  52.680  1.00  0.00           H  
ATOM   1179  HZ2 LYS A 112      52.520  39.080  51.120  1.00  0.00           H  
ATOM   1180  HZ3 LYS A 112      53.010  40.180  52.020  1.00  0.00           H  
ATOM   1181  N   GLU A 113      47.810  45.520  53.600  1.00  0.00           N  
ATOM   1182  CA  GLU A 113      47.730  46.920  53.980  1.00  0.00           C  
ATOM   1183  C   GLU A 113      49.040  47.710  53.640  1.00  0.00           C  
ATOM   1184  O   GLU A 113      48.990  48.800  53.050  1.00  0.00           O  
ATOM   1185  CB  GLU A 113      47.180  47.100  55.460  1.00  0.00           C  
ATOM   1186  CG  GLU A 113      45.680  47.070  55.550  1.00  0.00           C  
ATOM   1187  CD  GLU A 113      45.210  46.020  56.540  1.00  0.00           C  
ATOM   1188  OE1 GLU A 113      44.760  46.340  57.670  1.00  0.00           O  
ATOM   1189  OE2 GLU A 113      45.250  44.870  56.190  1.00  0.00           O1-
ATOM   1190  H   GLU A 113      47.830  44.920  54.410  1.00  0.00           H  
ATOM   1191  N   VAL A 114      50.090  47.320  54.380  1.00  0.00           N  
ATOM   1192  CA  VAL A 114      51.460  47.700  54.190  1.00  0.00           C  
ATOM   1193  C   VAL A 114      52.530  46.660  53.670  1.00  0.00           C  
ATOM   1194  O   VAL A 114      52.880  45.720  54.370  1.00  0.00           O  
ATOM   1195  CB  VAL A 114      51.990  48.530  55.400  1.00  0.00           C  
ATOM   1196  CG1 VAL A 114      51.280  49.880  55.550  1.00  0.00           C  
ATOM   1197  CG2 VAL A 114      51.960  47.750  56.660  1.00  0.00           C  
ATOM   1198  H   VAL A 114      49.900  46.690  55.130  1.00  0.00           H  
ATOM   1199  N   GLU A 115      53.010  47.030  52.450  1.00  0.00           N  
ATOM   1200  CA  GLU A 115      53.900  46.200  51.650  1.00  0.00           C  
ATOM   1201  C   GLU A 115      55.170  46.920  51.220  1.00  0.00           C  
ATOM   1202  O   GLU A 115      54.990  48.000  50.630  1.00  0.00           O  
ATOM   1203  CB  GLU A 115      53.250  45.640  50.400  1.00  0.00           C  
ATOM   1204  CG  GLU A 115      51.990  44.810  50.680  1.00  0.00           C  
ATOM   1205  CD  GLU A 115      51.190  44.230  49.430  1.00  0.00           C  
ATOM   1206  OE1 GLU A 115      51.340  44.850  48.410  1.00  0.00           O  
ATOM   1207  OE2 GLU A 115      50.800  43.030  49.430  1.00  0.00           O1-
ATOM   1208  H   GLU A 115      52.690  47.860  51.990  1.00  0.00           H  
ATOM   1209  N   ARG A 116      56.360  46.390  51.600  1.00  0.00           N  
ATOM   1210  CA  ARG A 116      57.660  47.060  51.070  1.00  0.00           C  
ATOM   1211  C   ARG A 116      57.770  48.550  51.430  1.00  0.00           C  
ATOM   1212  O   ARG A 116      57.980  49.380  50.560  1.00  0.00           O  
ATOM   1213  CB  ARG A 116      57.800  46.790  49.560  1.00  0.00           C  
ATOM   1214  CG  ARG A 116      57.880  45.290  49.240  1.00  0.00           C  
ATOM   1215  CD  ARG A 116      58.470  45.070  47.880  1.00  0.00           C  
ATOM   1216  NE  ARG A 116      59.930  45.180  47.850  1.00  0.00           N  
ATOM   1217  CZ  ARG A 116      60.810  44.200  48.230  1.00  0.00           C  
ATOM   1218  NH1 ARG A 116      60.410  42.980  48.640  1.00  0.00           N1+
ATOM   1219  NH2 ARG A 116      62.110  44.290  47.810  1.00  0.00           N  
ATOM   1220  H   ARG A 116      56.520  45.460  51.950  1.00  0.00           H  
ATOM   1221  HE  ARG A 116      60.280  46.090  47.620  1.00  0.00           H  
ATOM   1222 1HH1 ARG A 116      59.450  42.730  48.770  1.00  0.00           H  
ATOM   1223 2HH1 ARG A 116      61.040  42.250  48.910  1.00  0.00           H  
ATOM   1224 1HH2 ARG A 116      62.330  45.040  47.180  1.00  0.00           H  
ATOM   1225 2HH2 ARG A 116      62.710  43.490  47.880  1.00  0.00           H  
ATOM   1226  N   GLY A 117      57.250  48.910  52.620  1.00  0.00           N  
ATOM   1227  CA  GLY A 117      57.210  50.360  53.050  1.00  0.00           C  
ATOM   1228  C   GLY A 117      56.100  51.250  52.410  1.00  0.00           C  
ATOM   1229  O   GLY A 117      56.040  52.450  52.700  1.00  0.00           O  
ATOM   1230  H   GLY A 117      56.980  48.300  53.360  1.00  0.00           H  
ATOM   1231  N   LYS A 118      55.300  50.680  51.530  1.00  0.00           N  
ATOM   1232  CA  LYS A 118      54.190  51.410  50.850  1.00  0.00           C  
ATOM   1233  C   LYS A 118      52.850  51.120  51.580  1.00  0.00           C  
ATOM   1234  O   LYS A 118      52.400  49.970  51.570  1.00  0.00           O  
ATOM   1235  CB  LYS A 118      54.160  50.950  49.370  1.00  0.00           C  
ATOM   1236  CG  LYS A 118      54.900  51.980  48.510  1.00  0.00           C  
ATOM   1237  CD  LYS A 118      55.040  51.540  47.070  1.00  0.00           C  
ATOM   1238  CE  LYS A 118      55.940  52.510  46.360  1.00  0.00           C  
ATOM   1239  NZ  LYS A 118      57.390  52.230  46.600  1.00  0.00           N1+
ATOM   1240  H   LYS A 118      55.290  49.690  51.440  1.00  0.00           H  
ATOM   1241  HZ1 LYS A 118      57.920  52.880  46.060  1.00  0.00           H  
ATOM   1242  HZ2 LYS A 118      57.540  52.420  47.570  1.00  0.00           H  
ATOM   1243  HZ3 LYS A 118      57.570  51.260  46.430  1.00  0.00           H  
ATOM   1244  N   SER A 119      52.060  52.180  51.670  1.00  0.00           N  
ATOM   1245  CA  SER A 119      50.690  52.240  52.310  1.00  0.00           C  
ATOM   1246  C   SER A 119      49.640  51.960  51.240  1.00  0.00           C  
ATOM   1247  O   SER A 119      49.270  52.860  50.480  1.00  0.00           O  
ATOM   1248  CB  SER A 119      50.310  53.570  52.960  1.00  0.00           C  
ATOM   1249  OG  SER A 119      49.120  53.620  53.740  1.00  0.00           O  
ATOM   1250  H   SER A 119      52.380  53.040  51.270  1.00  0.00           H  
ATOM   1251  HG  SER A 119      48.930  52.800  54.270  1.00  0.00           H  
ATOM   1252  N   LYS A 120      49.340  50.700  51.120  1.00  0.00           N  
ATOM   1253  CA  LYS A 120      48.630  50.160  49.890  1.00  0.00           C  
ATOM   1254  C   LYS A 120      47.120  50.520  49.780  1.00  0.00           C  
ATOM   1255  O   LYS A 120      46.620  50.560  48.660  1.00  0.00           O  
ATOM   1256  CB  LYS A 120      48.950  48.660  49.720  1.00  0.00           C  
ATOM   1257  CG  LYS A 120      50.420  48.250  49.340  1.00  0.00           C  
ATOM   1258  CD  LYS A 120      50.810  48.830  47.960  1.00  0.00           C  
ATOM   1259  CE  LYS A 120      52.000  48.340  47.140  1.00  0.00           C  
ATOM   1260  NZ  LYS A 120      51.820  46.920  46.640  1.00  0.00           N1+
ATOM   1261  H   LYS A 120      49.620  49.980  51.750  1.00  0.00           H  
ATOM   1262  HZ1 LYS A 120      52.620  46.620  46.110  1.00  0.00           H  
ATOM   1263  HZ2 LYS A 120      51.870  46.320  47.430  1.00  0.00           H  
ATOM   1264  HZ3 LYS A 120      50.930  46.830  46.200  1.00  0.00           H  
ATOM   1265  N   CYS A 121      46.480  50.900  50.950  1.00  0.00           N  
ATOM   1266  CA  CYS A 121      45.080  51.260  51.150  1.00  0.00           C  
ATOM   1267  C   CYS A 121      44.880  51.910  52.470  1.00  0.00           C  
ATOM   1268  O   CYS A 121      45.580  51.770  53.430  1.00  0.00           O  
ATOM   1269  CB  CYS A 121      44.170  49.970  51.000  1.00  0.00           C  
ATOM   1270  SG  CYS A 121      42.340  50.070  50.960  1.00  0.00           S  
ATOM   1271  H   CYS A 121      46.990  50.770  51.800  1.00  0.00           H  
ATOM   1272  HG  CYS A 121      42.190  50.290  52.260  1.00  0.00           H  
ATOM   1273  N   VAL A 122      43.700  52.570  52.490  1.00  0.00           N  
ATOM   1274  CA  VAL A 122      43.160  53.180  53.750  1.00  0.00           C  
ATOM   1275  C   VAL A 122      42.460  52.040  54.400  1.00  0.00           C  
ATOM   1276  O   VAL A 122      41.860  51.210  53.690  1.00  0.00           O  
ATOM   1277  CB  VAL A 122      42.270  54.410  53.520  1.00  0.00           C  
ATOM   1278  CG1 VAL A 122      41.660  55.150  54.720  1.00  0.00           C  
ATOM   1279  CG2 VAL A 122      43.240  55.410  52.920  1.00  0.00           C  
ATOM   1280  H   VAL A 122      43.280  52.810  51.620  1.00  0.00           H  
ATOM   1281  N   LYS A 123      42.390  52.080  55.730  1.00  0.00           N  
ATOM   1282  CA  LYS A 123      41.610  51.000  56.440  1.00  0.00           C  
ATOM   1283  C   LYS A 123      40.120  51.240  56.350  1.00  0.00           C  
ATOM   1284  O   LYS A 123      39.560  51.880  57.230  1.00  0.00           O  
ATOM   1285  CB  LYS A 123      42.140  50.840  57.850  1.00  0.00           C  
ATOM   1286  CG  LYS A 123      41.430  49.780  58.690  1.00  0.00           C  
ATOM   1287  CD  LYS A 123      42.080  49.560  60.030  1.00  0.00           C  
ATOM   1288  CE  LYS A 123      42.920  48.290  59.950  1.00  0.00           C  
ATOM   1289  NZ  LYS A 123      42.900  47.560  61.270  1.00  0.00           N1+
ATOM   1290  H   LYS A 123      42.680  52.830  56.330  1.00  0.00           H  
ATOM   1291  HZ1 LYS A 123      41.950  47.280  61.420  1.00  0.00           H  
ATOM   1292  HZ2 LYS A 123      43.440  46.730  61.160  1.00  0.00           H  
ATOM   1293  HZ3 LYS A 123      43.270  48.050  62.060  1.00  0.00           H  
ATOM   1294  N   TYR A 124      39.510  50.800  55.260  1.00  0.00           N  
ATOM   1295  CA  TYR A 124      38.050  51.100  54.980  1.00  0.00           C  
ATOM   1296  C   TYR A 124      36.890  50.260  55.670  1.00  0.00           C  
ATOM   1297  O   TYR A 124      35.830  50.090  55.080  1.00  0.00           O  
ATOM   1298  CB  TYR A 124      37.920  51.210  53.480  1.00  0.00           C  
ATOM   1299  CG  TYR A 124      38.130  49.860  52.750  1.00  0.00           C  
ATOM   1300  CD1 TYR A 124      39.430  49.430  52.420  1.00  0.00           C  
ATOM   1301  CD2 TYR A 124      37.070  48.900  52.700  1.00  0.00           C  
ATOM   1302  CE1 TYR A 124      39.660  48.190  51.960  1.00  0.00           C  
ATOM   1303  CE2 TYR A 124      37.340  47.580  52.300  1.00  0.00           C  
ATOM   1304  CZ  TYR A 124      38.650  47.260  51.900  1.00  0.00           C  
ATOM   1305  OH  TYR A 124      38.910  46.180  51.220  1.00  0.00           O  
ATOM   1306  H   TYR A 124      40.110  50.290  54.630  1.00  0.00           H  
ATOM   1307  HD1 TYR A 124      40.120  50.220  52.120  1.00  0.00           H  
ATOM   1308  HD2 TYR A 124      36.020  49.180  52.740  1.00  0.00           H  
ATOM   1309  HE1 TYR A 124      40.630  47.700  52.080  1.00  0.00           H  
ATOM   1310  HE2 TYR A 124      36.560  46.830  52.400  1.00  0.00           H  
ATOM   1311  HH  TYR A 124      39.750  46.480  50.760  1.00  0.00           H  
ATOM   1312  N   TRP A 125      37.150  49.860  56.840  1.00  0.00           N  
ATOM   1313  CA  TRP A 125      36.320  48.940  57.710  1.00  0.00           C  
ATOM   1314  C   TRP A 125      36.450  49.120  59.240  1.00  0.00           C  
ATOM   1315  O   TRP A 125      37.480  49.510  59.760  1.00  0.00           O  
ATOM   1316  CB  TRP A 125      36.410  47.460  57.390  1.00  0.00           C  
ATOM   1317  CG  TRP A 125      37.690  46.720  57.730  1.00  0.00           C  
ATOM   1318  CD1 TRP A 125      38.020  46.150  58.900  1.00  0.00           C  
ATOM   1319  CD2 TRP A 125      38.820  46.780  57.030  1.00  0.00           C  
ATOM   1320  CE2 TRP A 125      39.880  46.460  57.870  1.00  0.00           C  
ATOM   1321  CE3 TRP A 125      39.020  46.910  55.650  1.00  0.00           C  
ATOM   1322  NE1 TRP A 125      39.350  45.960  58.990  1.00  0.00           N  
ATOM   1323  CZ2 TRP A 125      41.250  46.430  57.450  1.00  0.00           C  
ATOM   1324  CZ3 TRP A 125      40.310  46.710  55.180  1.00  0.00           C  
ATOM   1325  CH2 TRP A 125      41.360  46.610  56.060  1.00  0.00           C  
ATOM   1326  H   TRP A 125      37.910  50.310  57.310  1.00  0.00           H  
ATOM   1327  HD1 TRP A 125      37.330  45.810  59.680  1.00  0.00           H  
ATOM   1328  HE1 TRP A 125      39.890  45.380  59.610  1.00  0.00           H  
ATOM   1329  HE3 TRP A 125      38.160  47.150  55.040  1.00  0.00           H  
ATOM   1330  HZ2 TRP A 125      42.110  46.140  58.060  1.00  0.00           H  
ATOM   1331  HZ3 TRP A 125      40.510  46.750  54.110  1.00  0.00           H  
ATOM   1332  HH2 TRP A 125      42.310  46.470  55.540  1.00  0.00           H  
ATOM   1333  N   PRO A 126      35.350  49.000  59.980  1.00  0.00           N  
ATOM   1334  CA  PRO A 126      35.390  49.310  61.430  1.00  0.00           C  
ATOM   1335  C   PRO A 126      36.150  48.220  62.230  1.00  0.00           C  
ATOM   1336  O   PRO A 126      36.480  47.090  61.730  1.00  0.00           O  
ATOM   1337  CB  PRO A 126      33.850  49.350  61.790  1.00  0.00           C  
ATOM   1338  CG  PRO A 126      33.250  48.440  60.800  1.00  0.00           C  
ATOM   1339  CD  PRO A 126      33.990  48.750  59.510  1.00  0.00           C  
ATOM   1340  N   ASP A 127      36.320  48.490  63.510  1.00  0.00           N  
ATOM   1341  CA  ASP A 127      36.810  47.530  64.510  1.00  0.00           C  
ATOM   1342  C   ASP A 127      35.920  46.260  64.710  1.00  0.00           C  
ATOM   1343  O   ASP A 127      34.680  46.360  64.630  1.00  0.00           O  
ATOM   1344  CB  ASP A 127      36.950  48.260  65.880  1.00  0.00           C  
ATOM   1345  CG  ASP A 127      38.320  48.920  66.050  1.00  0.00           C  
ATOM   1346  OD1 ASP A 127      39.370  48.520  65.400  1.00  0.00           O  
ATOM   1347  OD2 ASP A 127      38.400  49.690  67.050  1.00  0.00           O1-
ATOM   1348  H   ASP A 127      36.070  49.430  63.750  1.00  0.00           H  
ATOM   1349  N   GLU A 128      36.610  45.130  64.990  1.00  0.00           N  
ATOM   1350  CA  GLU A 128      35.920  43.910  65.550  1.00  0.00           C  
ATOM   1351  C   GLU A 128      34.840  44.320  66.620  1.00  0.00           C  
ATOM   1352  O   GLU A 128      35.100  45.070  67.570  1.00  0.00           O  
ATOM   1353  CB  GLU A 128      37.020  43.030  66.170  1.00  0.00           C  
ATOM   1354  CG  GLU A 128      36.670  41.520  66.010  1.00  0.00           C  
ATOM   1355  CD  GLU A 128      37.750  40.520  66.560  1.00  0.00           C  
ATOM   1356  OE1 GLU A 128      38.360  40.860  67.600  1.00  0.00           O  
ATOM   1357  OE2 GLU A 128      37.970  39.450  65.980  1.00  0.00           O1-
ATOM   1358  H   GLU A 128      37.560  45.010  64.710  1.00  0.00           H  
ATOM   1359  N   TYR A 129      33.640  43.830  66.430  1.00  0.00           N  
ATOM   1360  CA  TYR A 129      32.350  44.190  67.130  1.00  0.00           C  
ATOM   1361  C   TYR A 129      31.900  45.660  67.190  1.00  0.00           C  
ATOM   1362  O   TYR A 129      31.620  46.120  68.270  1.00  0.00           O  
ATOM   1363  CB  TYR A 129      32.480  43.580  68.490  1.00  0.00           C  
ATOM   1364  CG  TYR A 129      32.050  42.120  68.610  1.00  0.00           C  
ATOM   1365  CD1 TYR A 129      30.710  41.720  68.530  1.00  0.00           C  
ATOM   1366  CD2 TYR A 129      33.050  41.210  68.700  1.00  0.00           C  
ATOM   1367  CE1 TYR A 129      30.330  40.370  68.630  1.00  0.00           C  
ATOM   1368  CE2 TYR A 129      32.690  39.850  68.890  1.00  0.00           C  
ATOM   1369  CZ  TYR A 129      31.360  39.470  68.820  1.00  0.00           C  
ATOM   1370  OH  TYR A 129      31.130  38.170  68.640  1.00  0.00           O  
ATOM   1371  H   TYR A 129      33.550  42.930  66.010  1.00  0.00           H  
ATOM   1372  HD1 TYR A 129      30.130  42.460  67.990  1.00  0.00           H  
ATOM   1373  HD2 TYR A 129      34.070  41.400  68.370  1.00  0.00           H  
ATOM   1374  HE1 TYR A 129      29.250  40.220  68.560  1.00  0.00           H  
ATOM   1375  HE2 TYR A 129      33.350  39.030  69.170  1.00  0.00           H  
ATOM   1376  HH  TYR A 129      31.890  37.610  68.970  1.00  0.00           H  
ATOM   1377  N   ALA A 130      32.010  46.340  66.000  1.00  0.00           N  
ATOM   1378  CA  ALA A 130      31.750  47.780  65.960  1.00  0.00           C  
ATOM   1379  C   ALA A 130      31.060  48.190  64.650  1.00  0.00           C  
ATOM   1380  O   ALA A 130      31.110  47.490  63.610  1.00  0.00           O  
ATOM   1381  CB  ALA A 130      32.990  48.690  66.000  1.00  0.00           C  
ATOM   1382  H   ALA A 130      32.390  45.870  65.200  1.00  0.00           H  
ATOM   1383  N   LEU A 131      30.380  49.330  64.640  1.00  0.00           N  
ATOM   1384  CA  LEU A 131      29.810  49.970  63.430  1.00  0.00           C  
ATOM   1385  C   LEU A 131      30.460  51.330  63.020  1.00  0.00           C  
ATOM   1386  O   LEU A 131      30.850  52.080  63.870  1.00  0.00           O  
ATOM   1387  CB  LEU A 131      28.280  49.930  63.740  1.00  0.00           C  
ATOM   1388  CG  LEU A 131      27.390  50.280  62.520  1.00  0.00           C  
ATOM   1389  CD1 LEU A 131      26.370  49.160  62.300  1.00  0.00           C  
ATOM   1390  CD2 LEU A 131      26.850  51.640  62.870  1.00  0.00           C  
ATOM   1391  H   LEU A 131      30.190  49.810  65.490  1.00  0.00           H  
ATOM   1392  N   LYS A 132      30.700  51.470  61.720  1.00  0.00           N  
ATOM   1393  CA  LYS A 132      31.190  52.660  61.010  1.00  0.00           C  
ATOM   1394  C   LYS A 132      30.300  53.000  59.850  1.00  0.00           C  
ATOM   1395  O   LYS A 132      29.440  52.200  59.460  1.00  0.00           O  
ATOM   1396  CB  LYS A 132      32.630  52.530  60.600  1.00  0.00           C  
ATOM   1397  CG  LYS A 132      33.640  53.100  61.580  1.00  0.00           C  
ATOM   1398  CD  LYS A 132      35.050  53.190  61.030  1.00  0.00           C  
ATOM   1399  CE  LYS A 132      36.030  54.090  61.800  1.00  0.00           C  
ATOM   1400  NZ  LYS A 132      37.320  54.370  61.190  1.00  0.00           N1+
ATOM   1401  H   LYS A 132      30.370  50.740  61.130  1.00  0.00           H  
ATOM   1402  HZ1 LYS A 132      38.040  54.750  61.760  1.00  0.00           H  
ATOM   1403  HZ2 LYS A 132      37.650  53.560  60.700  1.00  0.00           H  
ATOM   1404  HZ3 LYS A 132      37.050  55.110  60.570  1.00  0.00           H  
ATOM   1405  N   GLU A 133      30.270  54.330  59.630  1.00  0.00           N  
ATOM   1406  CA  GLU A 133      29.650  54.910  58.410  1.00  0.00           C  
ATOM   1407  C   GLU A 133      30.650  55.210  57.300  1.00  0.00           C  
ATOM   1408  O   GLU A 133      31.670  55.820  57.530  1.00  0.00           O  
ATOM   1409  CB  GLU A 133      28.630  55.980  58.740  1.00  0.00           C  
ATOM   1410  CG  GLU A 133      27.440  55.580  59.570  1.00  0.00           C  
ATOM   1411  CD  GLU A 133      26.830  56.770  60.340  1.00  0.00           C  
ATOM   1412  OE1 GLU A 133      27.360  57.050  61.420  1.00  0.00           O  
ATOM   1413  OE2 GLU A 133      25.830  57.400  59.940  1.00  0.00           O1-
ATOM   1414  H   GLU A 133      30.530  55.050  60.270  1.00  0.00           H  
ATOM   1415  N   TYR A 134      30.410  54.750  56.110  1.00  0.00           N  
ATOM   1416  CA  TYR A 134      31.090  55.470  55.000  1.00  0.00           C  
ATOM   1417  C   TYR A 134      29.970  56.110  54.150  1.00  0.00           C  
ATOM   1418  O   TYR A 134      29.220  55.460  53.420  1.00  0.00           O  
ATOM   1419  CB  TYR A 134      32.010  54.610  54.130  1.00  0.00           C  
ATOM   1420  CG  TYR A 134      33.290  54.150  54.900  1.00  0.00           C  
ATOM   1421  CD1 TYR A 134      34.160  55.080  55.400  1.00  0.00           C  
ATOM   1422  CD2 TYR A 134      33.220  52.880  55.420  1.00  0.00           C  
ATOM   1423  CE1 TYR A 134      35.060  54.700  56.400  1.00  0.00           C  
ATOM   1424  CE2 TYR A 134      34.110  52.530  56.390  1.00  0.00           C  
ATOM   1425  CZ  TYR A 134      35.040  53.380  56.950  1.00  0.00           C  
ATOM   1426  OH  TYR A 134      36.080  52.930  57.730  1.00  0.00           O  
ATOM   1427  H   TYR A 134      29.710  54.060  55.910  1.00  0.00           H  
ATOM   1428  HD1 TYR A 134      34.180  56.080  54.960  1.00  0.00           H  
ATOM   1429  HD2 TYR A 134      32.380  52.250  55.160  1.00  0.00           H  
ATOM   1430  HE1 TYR A 134      35.390  55.510  57.050  1.00  0.00           H  
ATOM   1431  HE2 TYR A 134      34.090  51.510  56.760  1.00  0.00           H  
ATOM   1432  HH  TYR A 134      36.910  53.490  57.730  1.00  0.00           H  
ATOM   1433  N   GLY A 135      29.870  57.420  54.170  1.00  0.00           N  
ATOM   1434  CA  GLY A 135      28.920  58.200  53.350  1.00  0.00           C  
ATOM   1435  C   GLY A 135      27.460  57.870  53.440  1.00  0.00           C  
ATOM   1436  O   GLY A 135      26.800  58.370  54.350  1.00  0.00           O  
ATOM   1437  H   GLY A 135      30.320  57.900  54.920  1.00  0.00           H  
ATOM   1438  N   VAL A 136      26.990  57.060  52.540  1.00  0.00           N  
ATOM   1439  CA  VAL A 136      25.600  56.560  52.750  1.00  0.00           C  
ATOM   1440  C   VAL A 136      25.420  55.080  53.200  1.00  0.00           C  
ATOM   1441  O   VAL A 136      24.290  54.660  53.560  1.00  0.00           O  
ATOM   1442  CB  VAL A 136      24.600  56.810  51.570  1.00  0.00           C  
ATOM   1443  CG1 VAL A 136      24.320  58.320  51.460  1.00  0.00           C  
ATOM   1444  CG2 VAL A 136      25.040  56.240  50.260  1.00  0.00           C  
ATOM   1445  H   VAL A 136      27.540  56.880  51.720  1.00  0.00           H  
ATOM   1446  N   MET A 137      26.520  54.480  53.560  1.00  0.00           N  
ATOM   1447  CA  MET A 137      26.590  53.000  53.910  1.00  0.00           C  
ATOM   1448  C   MET A 137      26.900  52.730  55.380  1.00  0.00           C  
ATOM   1449  O   MET A 137      28.000  53.030  55.880  1.00  0.00           O  
ATOM   1450  CB  MET A 137      27.690  52.240  53.140  1.00  0.00           C  
ATOM   1451  CG  MET A 137      27.420  51.930  51.670  1.00  0.00           C  
ATOM   1452  SD  MET A 137      25.820  51.170  51.440  1.00  0.00           S  
ATOM   1453  CE  MET A 137      25.590  51.900  49.860  1.00  0.00           C  
ATOM   1454  H   MET A 137      27.390  54.950  53.370  1.00  0.00           H  
ATOM   1455  N   ARG A 138      26.020  52.000  56.000  1.00  0.00           N  
ATOM   1456  CA  ARG A 138      26.340  51.670  57.440  1.00  0.00           C  
ATOM   1457  C   ARG A 138      26.980  50.240  57.340  1.00  0.00           C  
ATOM   1458  O   ARG A 138      26.290  49.290  56.940  1.00  0.00           O  
ATOM   1459  CB  ARG A 138      25.230  51.590  58.470  1.00  0.00           C  
ATOM   1460  CG  ARG A 138      24.490  52.910  58.670  1.00  0.00           C  
ATOM   1461  CD  ARG A 138      23.910  53.020  60.060  1.00  0.00           C  
ATOM   1462  NE  ARG A 138      22.790  52.080  60.260  1.00  0.00           N  
ATOM   1463  CZ  ARG A 138      21.500  52.490  60.350  1.00  0.00           C  
ATOM   1464  NH1 ARG A 138      21.220  53.800  60.370  1.00  0.00           N1+
ATOM   1465  NH2 ARG A 138      20.480  51.710  60.140  1.00  0.00           N  
ATOM   1466  H   ARG A 138      25.130  51.800  55.590  1.00  0.00           H  
ATOM   1467  HE  ARG A 138      22.990  51.100  60.250  1.00  0.00           H  
ATOM   1468 1HH1 ARG A 138      21.900  54.510  60.170  1.00  0.00           H  
ATOM   1469 2HH1 ARG A 138      20.270  54.070  60.510  1.00  0.00           H  
ATOM   1470 1HH2 ARG A 138      20.550  50.750  59.880  1.00  0.00           H  
ATOM   1471 2HH2 ARG A 138      19.530  52.000  60.130  1.00  0.00           H  
ATOM   1472  N   VAL A 139      28.220  50.070  57.780  1.00  0.00           N  
ATOM   1473  CA  VAL A 139      29.000  48.810  57.840  1.00  0.00           C  
ATOM   1474  C   VAL A 139      29.270  48.400  59.300  1.00  0.00           C  
ATOM   1475  O   VAL A 139      29.720  49.180  60.130  1.00  0.00           O  
ATOM   1476  CB  VAL A 139      30.390  48.990  57.170  1.00  0.00           C  
ATOM   1477  CG1 VAL A 139      31.100  47.710  56.730  1.00  0.00           C  
ATOM   1478  CG2 VAL A 139      30.400  49.900  56.000  1.00  0.00           C  
ATOM   1479  H   VAL A 139      28.730  50.870  58.090  1.00  0.00           H  
ATOM   1480  N   ARG A 140      29.120  47.140  59.550  1.00  0.00           N  
ATOM   1481  CA  ARG A 140      29.380  46.510  60.840  1.00  0.00           C  
ATOM   1482  C   ARG A 140      30.340  45.370  60.760  1.00  0.00           C  
ATOM   1483  O   ARG A 140      30.430  44.720  59.730  1.00  0.00           O  
ATOM   1484  CB  ARG A 140      28.060  46.090  61.440  1.00  0.00           C  
ATOM   1485  CG  ARG A 140      28.020  45.360  62.800  1.00  0.00           C  
ATOM   1486  CD  ARG A 140      26.650  44.810  63.110  1.00  0.00           C  
ATOM   1487  NE  ARG A 140      26.560  43.990  64.380  1.00  0.00           N  
ATOM   1488  CZ  ARG A 140      25.980  42.790  64.560  1.00  0.00           C  
ATOM   1489  NH1 ARG A 140      25.150  42.240  63.600  1.00  0.00           N1+
ATOM   1490  NH2 ARG A 140      25.900  42.250  65.810  1.00  0.00           N  
ATOM   1491  H   ARG A 140      28.840  46.490  58.840  1.00  0.00           H  
ATOM   1492  HE  ARG A 140      27.240  44.200  65.090  1.00  0.00           H  
ATOM   1493 1HH1 ARG A 140      24.930  42.650  62.710  1.00  0.00           H  
ATOM   1494 2HH1 ARG A 140      24.680  41.370  63.740  1.00  0.00           H  
ATOM   1495 1HH2 ARG A 140      26.120  42.730  66.660  1.00  0.00           H  
ATOM   1496 2HH2 ARG A 140      25.500  41.340  65.870  1.00  0.00           H  
ATOM   1497  N   ASN A 141      31.350  45.290  61.680  1.00  0.00           N  
ATOM   1498  CA  ASN A 141      32.250  44.130  61.750  1.00  0.00           C  
ATOM   1499  C   ASN A 141      31.740  43.200  62.910  1.00  0.00           C  
ATOM   1500  O   ASN A 141      31.120  43.670  63.890  1.00  0.00           O  
ATOM   1501  CB  ASN A 141      33.730  44.470  62.020  1.00  0.00           C  
ATOM   1502  CG  ASN A 141      34.820  43.470  61.550  1.00  0.00           C  
ATOM   1503  ND2 ASN A 141      36.060  43.970  61.350  1.00  0.00           N  
ATOM   1504  OD1 ASN A 141      34.800  42.250  61.560  1.00  0.00           O  
ATOM   1505  H   ASN A 141      31.500  45.940  62.420  1.00  0.00           H  
ATOM   1506 1HD2 ASN A 141      36.200  44.960  61.370  1.00  0.00           H  
ATOM   1507 2HD2 ASN A 141      36.830  43.340  61.240  1.00  0.00           H  
ATOM   1508  N   VAL A 142      31.990  41.900  62.760  1.00  0.00           N  
ATOM   1509  CA  VAL A 142      31.470  40.990  63.830  1.00  0.00           C  
ATOM   1510  C   VAL A 142      32.630  40.420  64.740  1.00  0.00           C  
ATOM   1511  O   VAL A 142      33.150  41.140  65.610  1.00  0.00           O  
ATOM   1512  CB  VAL A 142      30.380  39.960  63.330  1.00  0.00           C  
ATOM   1513  CG1 VAL A 142      29.670  39.330  64.590  1.00  0.00           C  
ATOM   1514  CG2 VAL A 142      29.290  40.820  62.560  1.00  0.00           C  
ATOM   1515  H   VAL A 142      32.320  41.450  61.930  1.00  0.00           H  
ATOM   1516  N   LYS A 143      33.160  39.320  64.310  1.00  0.00           N  
ATOM   1517  CA  LYS A 143      34.280  38.630  65.020  1.00  0.00           C  
ATOM   1518  C   LYS A 143      35.240  38.020  63.940  1.00  0.00           C  
ATOM   1519  O   LYS A 143      34.830  37.120  63.200  1.00  0.00           O  
ATOM   1520  CB  LYS A 143      33.910  37.530  66.070  1.00  0.00           C  
ATOM   1521  CG  LYS A 143      35.140  36.840  66.710  1.00  0.00           C  
ATOM   1522  CD  LYS A 143      35.770  37.560  67.870  1.00  0.00           C  
ATOM   1523  CE  LYS A 143      37.120  37.080  68.320  1.00  0.00           C  
ATOM   1524  NZ  LYS A 143      37.920  38.140  68.980  1.00  0.00           N1+
ATOM   1525  H   LYS A 143      32.800  38.840  63.510  1.00  0.00           H  
ATOM   1526  HZ1 LYS A 143      37.400  38.680  69.630  1.00  0.00           H  
ATOM   1527  HZ2 LYS A 143      38.660  37.790  69.560  1.00  0.00           H  
ATOM   1528  HZ3 LYS A 143      38.230  38.730  68.230  1.00  0.00           H  
ATOM   1529  N   GLU A 144      36.430  38.620  63.790  1.00  0.00           N  
ATOM   1530  CA  GLU A 144      37.220  38.270  62.620  1.00  0.00           C  
ATOM   1531  C   GLU A 144      37.640  36.790  62.500  1.00  0.00           C  
ATOM   1532  O   GLU A 144      38.070  36.270  63.550  1.00  0.00           O  
ATOM   1533  CB  GLU A 144      38.450  39.140  62.610  1.00  0.00           C  
ATOM   1534  CG  GLU A 144      38.030  40.630  62.640  1.00  0.00           C  
ATOM   1535  CD  GLU A 144      39.110  41.570  61.990  1.00  0.00           C  
ATOM   1536  OE1 GLU A 144      40.260  41.180  61.980  1.00  0.00           O  
ATOM   1537  OE2 GLU A 144      38.830  42.710  61.520  1.00  0.00           O1-
ATOM   1538  H   GLU A 144      36.850  39.040  64.590  1.00  0.00           H  
ATOM   1539  N   SER A 145      37.820  36.330  61.270  1.00  0.00           N  
ATOM   1540  CA  SER A 145      38.360  34.950  60.990  1.00  0.00           C  
ATOM   1541  C   SER A 145      39.730  34.960  60.270  1.00  0.00           C  
ATOM   1542  O   SER A 145      39.960  35.540  59.210  1.00  0.00           O  
ATOM   1543  CB  SER A 145      37.400  34.120  60.170  1.00  0.00           C  
ATOM   1544  OG  SER A 145      37.940  32.790  60.160  1.00  0.00           O  
ATOM   1545  H   SER A 145      37.310  36.730  60.510  1.00  0.00           H  
ATOM   1546  HG  SER A 145      37.410  32.200  59.550  1.00  0.00           H  
ATOM   1547  N   ALA A 146      40.740  34.490  61.060  1.00  0.00           N  
ATOM   1548  CA  ALA A 146      42.180  34.580  60.550  1.00  0.00           C  
ATOM   1549  C   ALA A 146      42.910  33.270  60.250  1.00  0.00           C  
ATOM   1550  O   ALA A 146      43.490  32.600  61.080  1.00  0.00           O  
ATOM   1551  CB  ALA A 146      42.930  35.440  61.540  1.00  0.00           C  
ATOM   1552  H   ALA A 146      40.550  34.040  61.940  1.00  0.00           H  
ATOM   1553  N   ALA A 147      42.220  32.660  59.290  1.00  0.00           N  
ATOM   1554  CA  ALA A 147      42.750  31.450  58.660  1.00  0.00           C  
ATOM   1555  C   ALA A 147      44.050  31.790  57.970  1.00  0.00           C  
ATOM   1556  O   ALA A 147      44.210  32.890  57.460  1.00  0.00           O  
ATOM   1557  CB  ALA A 147      41.780  30.770  57.640  1.00  0.00           C  
ATOM   1558  H   ALA A 147      41.690  33.280  58.700  1.00  0.00           H  
ATOM   1559  N   HIS A 148      44.880  30.730  57.910  1.00  0.00           N  
ATOM   1560  CA  HIS A 148      46.310  30.850  57.620  1.00  0.00           C  
ATOM   1561  C   HIS A 148      46.490  31.710  56.330  1.00  0.00           C  
ATOM   1562  O   HIS A 148      47.370  32.560  56.270  1.00  0.00           O  
ATOM   1563  CB  HIS A 148      46.910  29.400  57.710  1.00  0.00           C  
ATOM   1564  CG  HIS A 148      48.320  29.290  57.300  1.00  0.00           C  
ATOM   1565  CD2 HIS A 148      48.700  28.800  56.120  1.00  0.00           C  
ATOM   1566  ND1 HIS A 148      49.400  29.780  57.950  1.00  0.00           N  
ATOM   1567  CE1 HIS A 148      50.430  29.530  57.180  1.00  0.00           C  
ATOM   1568  NE2 HIS A 148      50.060  28.870  56.040  1.00  0.00           N  
ATOM   1569  H   HIS A 148      44.620  29.770  57.870  1.00  0.00           H  
ATOM   1570  HD2 HIS A 148      48.050  28.440  55.330  1.00  0.00           H  
ATOM   1571  HE1 HIS A 148      51.470  29.710  57.430  1.00  0.00           H  
ATOM   1572  HE2 HIS A 148      50.590  28.500  55.280  1.00  0.00           H  
ATOM   1573  N   ASP A 149      46.080  31.130  55.180  1.00  0.00           N  
ATOM   1574  CA  ASP A 149      46.250  31.750  53.880  1.00  0.00           C  
ATOM   1575  C   ASP A 149      45.320  32.940  53.550  1.00  0.00           C  
ATOM   1576  O   ASP A 149      45.620  33.780  52.700  1.00  0.00           O  
ATOM   1577  CB  ASP A 149      46.170  30.760  52.710  1.00  0.00           C  
ATOM   1578  CG  ASP A 149      47.360  29.730  52.520  1.00  0.00           C  
ATOM   1579  OD1 ASP A 149      47.060  28.520  52.560  1.00  0.00           O  
ATOM   1580  OD2 ASP A 149      48.560  30.000  52.400  1.00  0.00           O1-
ATOM   1581  H   ASP A 149      45.870  30.160  55.180  1.00  0.00           H  
ATOM   1582  N   TYR A 150      44.280  33.160  54.340  1.00  0.00           N  
ATOM   1583  CA  TYR A 150      43.270  34.220  54.050  1.00  0.00           C  
ATOM   1584  C   TYR A 150      42.290  34.720  55.130  1.00  0.00           C  
ATOM   1585  O   TYR A 150      41.660  33.890  55.770  1.00  0.00           O  
ATOM   1586  CB  TYR A 150      42.450  33.880  52.750  1.00  0.00           C  
ATOM   1587  CG  TYR A 150      41.610  32.660  52.830  1.00  0.00           C  
ATOM   1588  CD1 TYR A 150      42.110  31.330  52.610  1.00  0.00           C  
ATOM   1589  CD2 TYR A 150      40.230  32.810  52.880  1.00  0.00           C  
ATOM   1590  CE1 TYR A 150      41.310  30.210  52.530  1.00  0.00           C  
ATOM   1591  CE2 TYR A 150      39.390  31.690  52.730  1.00  0.00           C  
ATOM   1592  CZ  TYR A 150      39.950  30.470  52.560  1.00  0.00           C  
ATOM   1593  OH  TYR A 150      39.170  29.410  52.420  1.00  0.00           O  
ATOM   1594  H   TYR A 150      44.050  32.650  55.170  1.00  0.00           H  
ATOM   1595  HD1 TYR A 150      43.170  31.090  52.690  1.00  0.00           H  
ATOM   1596  HD2 TYR A 150      39.820  33.790  53.120  1.00  0.00           H  
ATOM   1597  HE1 TYR A 150      41.720  29.400  51.930  1.00  0.00           H  
ATOM   1598  HE2 TYR A 150      38.340  31.790  53.000  1.00  0.00           H  
ATOM   1599  HH  TYR A 150      38.290  29.890  52.390  1.00  0.00           H  
ATOM   1600  N   THR A 151      42.270  35.990  55.340  1.00  0.00           N  
ATOM   1601  CA  THR A 151      41.470  36.610  56.390  1.00  0.00           C  
ATOM   1602  C   THR A 151      40.070  36.730  55.790  1.00  0.00           C  
ATOM   1603  O   THR A 151      39.780  37.170  54.700  1.00  0.00           O  
ATOM   1604  CB  THR A 151      41.970  38.110  56.610  1.00  0.00           C  
ATOM   1605  CG2 THR A 151      41.400  38.730  57.910  1.00  0.00           C  
ATOM   1606  OG1 THR A 151      43.360  38.230  56.820  1.00  0.00           O  
ATOM   1607  H   THR A 151      42.780  36.610  54.750  1.00  0.00           H  
ATOM   1608  HG1 THR A 151      43.670  38.780  56.040  1.00  0.00           H  
ATOM   1609  N   LEU A 152      39.150  36.420  56.680  1.00  0.00           N  
ATOM   1610  CA  LEU A 152      37.710  36.440  56.340  1.00  0.00           C  
ATOM   1611  C   LEU A 152      36.930  37.310  57.310  1.00  0.00           C  
ATOM   1612  O   LEU A 152      37.090  37.190  58.560  1.00  0.00           O  
ATOM   1613  CB  LEU A 152      37.190  34.970  56.540  1.00  0.00           C  
ATOM   1614  CG  LEU A 152      37.090  34.230  55.230  1.00  0.00           C  
ATOM   1615  CD1 LEU A 152      36.850  32.700  55.590  1.00  0.00           C  
ATOM   1616  CD2 LEU A 152      35.970  34.690  54.290  1.00  0.00           C  
ATOM   1617  H   LEU A 152      39.400  36.270  57.630  1.00  0.00           H  
ATOM   1618  N   ARG A 153      36.310  38.340  56.780  1.00  0.00           N  
ATOM   1619  CA  ARG A 153      35.540  39.320  57.600  1.00  0.00           C  
ATOM   1620  C   ARG A 153      34.140  39.240  56.930  1.00  0.00           C  
ATOM   1621  O   ARG A 153      34.030  39.400  55.720  1.00  0.00           O  
ATOM   1622  CB  ARG A 153      36.090  40.790  57.730  1.00  0.00           C  
ATOM   1623  CG  ARG A 153      37.480  40.870  58.250  1.00  0.00           C  
ATOM   1624  CD  ARG A 153      37.990  42.320  58.240  1.00  0.00           C  
ATOM   1625  NE  ARG A 153      39.380  42.360  58.780  1.00  0.00           N  
ATOM   1626  CZ  ARG A 153      40.480  42.480  58.010  1.00  0.00           C  
ATOM   1627  NH1 ARG A 153      40.460  42.620  56.730  1.00  0.00           N1+
ATOM   1628  NH2 ARG A 153      41.670  42.620  58.590  1.00  0.00           N  
ATOM   1629  H   ARG A 153      36.530  38.560  55.830  1.00  0.00           H  
ATOM   1630  HE  ARG A 153      39.370  42.230  59.770  1.00  0.00           H  
ATOM   1631 1HH1 ARG A 153      39.660  42.750  56.140  1.00  0.00           H  
ATOM   1632 2HH1 ARG A 153      41.300  42.420  56.230  1.00  0.00           H  
ATOM   1633 1HH2 ARG A 153      41.770  42.570  59.590  1.00  0.00           H  
ATOM   1634 2HH2 ARG A 153      42.490  42.780  58.040  1.00  0.00           H  
ATOM   1635  N   GLU A 154      33.100  39.320  57.750  1.00  0.00           N  
ATOM   1636  CA  GLU A 154      31.710  39.040  57.310  1.00  0.00           C  
ATOM   1637  C   GLU A 154      30.870  40.230  57.500  1.00  0.00           C  
ATOM   1638  O   GLU A 154      29.730  40.110  57.950  1.00  0.00           O  
ATOM   1639  CB  GLU A 154      31.020  37.840  57.990  1.00  0.00           C  
ATOM   1640  CG  GLU A 154      31.820  36.510  57.980  1.00  0.00           C  
ATOM   1641  CD  GLU A 154      31.210  35.580  59.000  1.00  0.00           C  
ATOM   1642  OE1 GLU A 154      30.490  34.690  58.490  1.00  0.00           O  
ATOM   1643  OE2 GLU A 154      31.510  35.790  60.210  1.00  0.00           O1-
ATOM   1644  H   GLU A 154      33.270  39.620  58.690  1.00  0.00           H  
ATOM   1645  N   LEU A 155      31.200  41.130  56.600  1.00  0.00           N  
ATOM   1646  CA  LEU A 155      30.800  42.510  56.640  1.00  0.00           C  
ATOM   1647  C   LEU A 155      29.230  42.700  56.400  1.00  0.00           C  
ATOM   1648  O   LEU A 155      28.790  42.830  55.260  1.00  0.00           O  
ATOM   1649  CB  LEU A 155      31.590  43.330  55.650  1.00  0.00           C  
ATOM   1650  CG  LEU A 155      33.070  43.410  55.940  1.00  0.00           C  
ATOM   1651  CD1 LEU A 155      33.720  44.280  54.860  1.00  0.00           C  
ATOM   1652  CD2 LEU A 155      33.250  43.940  57.330  1.00  0.00           C  
ATOM   1653  H   LEU A 155      31.590  40.810  55.730  1.00  0.00           H  
ATOM   1654  N   LYS A 156      28.720  43.250  57.490  1.00  0.00           N  
ATOM   1655  CA  LYS A 156      27.260  43.650  57.690  1.00  0.00           C  
ATOM   1656  C   LYS A 156      26.800  45.030  57.190  1.00  0.00           C  
ATOM   1657  O   LYS A 156      26.880  45.980  57.970  1.00  0.00           O  
ATOM   1658  CB  LYS A 156      26.880  43.330  59.180  1.00  0.00           C  
ATOM   1659  CG  LYS A 156      27.040  41.810  59.500  1.00  0.00           C  
ATOM   1660  CD  LYS A 156      26.090  40.840  58.760  1.00  0.00           C  
ATOM   1661  CE  LYS A 156      26.260  39.450  59.380  1.00  0.00           C  
ATOM   1662  NZ  LYS A 156      25.870  38.240  58.700  1.00  0.00           N1+
ATOM   1663  H   LYS A 156      29.350  43.640  58.160  1.00  0.00           H  
ATOM   1664  HZ1 LYS A 156      25.360  37.620  59.300  1.00  0.00           H  
ATOM   1665  HZ2 LYS A 156      25.440  38.430  57.820  1.00  0.00           H  
ATOM   1666  HZ3 LYS A 156      26.740  37.800  58.480  1.00  0.00           H  
ATOM   1667  N   LEU A 157      26.340  45.100  55.940  1.00  0.00           N  
ATOM   1668  CA  LEU A 157      25.990  46.340  55.220  1.00  0.00           C  
ATOM   1669  C   LEU A 157      24.490  46.580  55.240  1.00  0.00           C  
ATOM   1670  O   LEU A 157      23.760  45.650  55.050  1.00  0.00           O  
ATOM   1671  CB  LEU A 157      26.580  46.250  53.800  1.00  0.00           C  
ATOM   1672  CG  LEU A 157      26.750  47.590  53.040  1.00  0.00           C  
ATOM   1673  CD1 LEU A 157      27.830  48.460  53.530  1.00  0.00           C  
ATOM   1674  CD2 LEU A 157      26.880  47.380  51.530  1.00  0.00           C  
ATOM   1675  H   LEU A 157      25.990  44.330  55.420  1.00  0.00           H  
ATOM   1676  N   SER A 158      24.120  47.870  55.340  1.00  0.00           N  
ATOM   1677  CA  SER A 158      22.750  48.440  55.340  1.00  0.00           C  
ATOM   1678  C   SER A 158      22.670  49.970  54.970  1.00  0.00           C  
ATOM   1679  O   SER A 158      23.630  50.680  55.270  1.00  0.00           O  
ATOM   1680  CB  SER A 158      22.020  48.320  56.660  1.00  0.00           C  
ATOM   1681  OG  SER A 158      20.600  48.570  56.570  1.00  0.00           O  
ATOM   1682  H   SER A 158      24.800  48.600  55.470  1.00  0.00           H  
ATOM   1683  HG  SER A 158      20.270  48.910  57.450  1.00  0.00           H  
ATOM   1684  N   LYS A 159      21.660  50.370  54.150  1.00  0.00           N  
ATOM   1685  CA  LYS A 159      21.530  51.790  53.770  1.00  0.00           C  
ATOM   1686  C   LYS A 159      20.910  52.800  54.790  1.00  0.00           C  
ATOM   1687  O   LYS A 159      19.870  52.520  55.350  1.00  0.00           O  
ATOM   1688  CB  LYS A 159      20.830  51.990  52.380  1.00  0.00           C  
ATOM   1689  CG  LYS A 159      21.800  51.920  51.210  1.00  0.00           C  
ATOM   1690  CD  LYS A 159      21.070  52.550  50.010  1.00  0.00           C  
ATOM   1691  CE  LYS A 159      21.940  53.000  48.880  1.00  0.00           C  
ATOM   1692  NZ  LYS A 159      21.110  53.530  47.850  1.00  0.00           N1+
ATOM   1693  H   LYS A 159      21.040  49.740  53.700  1.00  0.00           H  
ATOM   1694  HZ1 LYS A 159      20.450  54.210  48.170  1.00  0.00           H  
ATOM   1695  HZ2 LYS A 159      21.650  54.030  47.170  1.00  0.00           H  
ATOM   1696  HZ3 LYS A 159      20.560  52.870  47.350  1.00  0.00           H  
ATOM   1697  N   VAL A 160      21.570  53.940  54.840  1.00  0.00           N  
ATOM   1698  CA  VAL A 160      21.040  55.020  55.720  1.00  0.00           C  
ATOM   1699  C   VAL A 160      19.690  55.540  55.210  1.00  0.00           C  
ATOM   1700  O   VAL A 160      19.620  55.670  53.980  1.00  0.00           O  
ATOM   1701  CB  VAL A 160      22.030  56.240  55.910  1.00  0.00           C  
ATOM   1702  CG1 VAL A 160      21.510  57.330  56.820  1.00  0.00           C  
ATOM   1703  CG2 VAL A 160      23.370  55.770  56.420  1.00  0.00           C  
ATOM   1704  H   VAL A 160      22.450  53.980  54.370  1.00  0.00           H  
ATOM   1705  N   GLY A 161      18.660  55.410  56.050  1.00  0.00           N  
ATOM   1706  CA  GLY A 161      17.330  55.890  55.700  1.00  0.00           C  
ATOM   1707  C   GLY A 161      16.500  54.840  54.960  1.00  0.00           C  
ATOM   1708  O   GLY A 161      15.430  54.290  55.330  1.00  0.00           O  
ATOM   1709  H   GLY A 161      18.780  54.850  56.870  1.00  0.00           H  
ATOM   1710  N   GLN A 162      17.080  54.400  53.870  1.00  0.00           N  
ATOM   1711  CA  GLN A 162      16.470  53.530  52.890  1.00  0.00           C  
ATOM   1712  C   GLN A 162      16.570  52.070  53.400  1.00  0.00           C  
ATOM   1713  O   GLN A 162      17.560  51.450  53.260  1.00  0.00           O  
ATOM   1714  CB  GLN A 162      17.150  53.510  51.460  1.00  0.00           C  
ATOM   1715  CG  GLN A 162      17.260  54.930  50.870  1.00  0.00           C  
ATOM   1716  CD  GLN A 162      18.020  54.920  49.540  1.00  0.00           C  
ATOM   1717  NE2 GLN A 162      17.340  55.370  48.500  1.00  0.00           N  
ATOM   1718  OE1 GLN A 162      19.220  54.660  49.340  1.00  0.00           O  
ATOM   1719  H   GLN A 162      17.960  54.750  53.540  1.00  0.00           H  
ATOM   1720 1HE2 GLN A 162      16.370  55.640  48.480  1.00  0.00           H  
ATOM   1721 2HE2 GLN A 162      17.860  55.460  47.650  1.00  0.00           H  
ATOM   1722  N   GLY A 163      15.370  51.720  54.020  1.00  0.00           N  
ATOM   1723  CA  GLY A 163      14.860  50.460  54.690  1.00  0.00           C  
ATOM   1724  C   GLY A 163      15.100  49.250  53.830  1.00  0.00           C  
ATOM   1725  O   GLY A 163      15.360  49.290  52.620  1.00  0.00           O  
ATOM   1726  H   GLY A 163      14.770  52.510  54.150  1.00  0.00           H  
ATOM   1727  N   ASN A 164      15.140  48.180  54.620  1.00  0.00           N  
ATOM   1728  CA  ASN A 164      15.290  46.780  54.190  1.00  0.00           C  
ATOM   1729  C   ASN A 164      16.440  46.250  53.300  1.00  0.00           C  
ATOM   1730  O   ASN A 164      16.760  45.060  53.260  1.00  0.00           O  
ATOM   1731  CB  ASN A 164      14.050  46.140  53.700  1.00  0.00           C  
ATOM   1732  CG  ASN A 164      12.930  46.030  54.780  1.00  0.00           C  
ATOM   1733  ND2 ASN A 164      12.910  44.970  55.590  1.00  0.00           N  
ATOM   1734  OD1 ASN A 164      12.190  46.950  54.960  1.00  0.00           O  
ATOM   1735  H   ASN A 164      15.210  48.320  55.610  1.00  0.00           H  
ATOM   1736 1HD2 ASN A 164      13.630  44.270  55.540  1.00  0.00           H  
ATOM   1737 2HD2 ASN A 164      12.130  44.750  56.180  1.00  0.00           H  
ATOM   1738  N   THR A 165      17.410  47.160  53.060  1.00  0.00           N  
ATOM   1739  CA  THR A 165      18.730  47.070  52.280  1.00  0.00           C  
ATOM   1740  C   THR A 165      19.950  46.410  52.930  1.00  0.00           C  
ATOM   1741  O   THR A 165      21.090  46.550  52.430  1.00  0.00           O  
ATOM   1742  CB  THR A 165      19.220  48.440  51.800  1.00  0.00           C  
ATOM   1743  CG2 THR A 165      18.460  48.960  50.550  1.00  0.00           C  
ATOM   1744  OG1 THR A 165      19.240  49.340  52.930  1.00  0.00           O  
ATOM   1745  H   THR A 165      17.190  48.060  53.440  1.00  0.00           H  
ATOM   1746  HG1 THR A 165      18.500  50.010  52.920  1.00  0.00           H  
ATOM   1747  N   GLU A 166      19.630  45.420  53.850  1.00  0.00           N  
ATOM   1748  CA  GLU A 166      20.570  44.620  54.670  1.00  0.00           C  
ATOM   1749  C   GLU A 166      21.160  43.390  53.940  1.00  0.00           C  
ATOM   1750  O   GLU A 166      20.410  42.800  53.180  1.00  0.00           O  
ATOM   1751  CB  GLU A 166      20.030  44.160  56.030  1.00  0.00           C  
ATOM   1752  CG  GLU A 166      19.730  45.240  57.030  1.00  0.00           C  
ATOM   1753  CD  GLU A 166      18.670  44.720  58.040  1.00  0.00           C  
ATOM   1754  OE1 GLU A 166      17.550  45.340  58.060  1.00  0.00           O  
ATOM   1755  OE2 GLU A 166      19.080  43.830  58.870  1.00  0.00           O1-
ATOM   1756  H   GLU A 166      18.680  45.130  53.860  1.00  0.00           H  
ATOM   1757  N   ARG A 167      22.450  43.300  53.970  1.00  0.00           N  
ATOM   1758  CA  ARG A 167      23.270  42.160  53.480  1.00  0.00           C  
ATOM   1759  C   ARG A 167      24.690  41.970  54.000  1.00  0.00           C  
ATOM   1760  O   ARG A 167      25.430  42.890  54.340  1.00  0.00           O  
ATOM   1761  CB  ARG A 167      23.260  42.200  51.980  1.00  0.00           C  
ATOM   1762  CG  ARG A 167      23.760  43.480  51.360  1.00  0.00           C  
ATOM   1763  CD  ARG A 167      22.850  43.740  50.140  1.00  0.00           C  
ATOM   1764  NE  ARG A 167      23.420  44.930  49.470  1.00  0.00           N  
ATOM   1765  CZ  ARG A 167      22.940  45.510  48.280  1.00  0.00           C  
ATOM   1766  NH1 ARG A 167      21.830  45.120  47.740  1.00  0.00           N1+
ATOM   1767  NH2 ARG A 167      23.820  46.190  47.580  1.00  0.00           N  
ATOM   1768  H   ARG A 167      23.000  44.120  54.140  1.00  0.00           H  
ATOM   1769  HE  ARG A 167      23.750  45.580  50.150  1.00  0.00           H  
ATOM   1770 1HH1 ARG A 167      21.300  44.420  48.220  1.00  0.00           H  
ATOM   1771 2HH1 ARG A 167      21.550  45.540  46.870  1.00  0.00           H  
ATOM   1772 1HH2 ARG A 167      24.780  46.100  47.810  1.00  0.00           H  
ATOM   1773 2HH2 ARG A 167      23.540  46.760  46.800  1.00  0.00           H  
ATOM   1774  N   THR A 168      25.080  40.730  53.870  1.00  0.00           N  
ATOM   1775  CA  THR A 168      26.450  40.280  54.230  1.00  0.00           C  
ATOM   1776  C   THR A 168      27.430  40.350  53.070  1.00  0.00           C  
ATOM   1777  O   THR A 168      27.370  39.390  52.300  1.00  0.00           O  
ATOM   1778  CB  THR A 168      26.530  38.850  54.890  1.00  0.00           C  
ATOM   1779  CG2 THR A 168      27.970  38.480  55.410  1.00  0.00           C  
ATOM   1780  OG1 THR A 168      25.650  38.870  56.020  1.00  0.00           O  
ATOM   1781  H   THR A 168      24.400  40.170  53.400  1.00  0.00           H  
ATOM   1782  HG1 THR A 168      24.740  38.820  55.600  1.00  0.00           H  
ATOM   1783  N   VAL A 169      28.220  41.430  52.900  1.00  0.00           N  
ATOM   1784  CA  VAL A 169      29.150  41.610  51.740  1.00  0.00           C  
ATOM   1785  C   VAL A 169      30.470  41.000  52.210  1.00  0.00           C  
ATOM   1786  O   VAL A 169      31.140  41.500  53.090  1.00  0.00           O  
ATOM   1787  CB  VAL A 169      29.180  42.990  51.120  1.00  0.00           C  
ATOM   1788  CG1 VAL A 169      27.800  43.230  50.460  1.00  0.00           C  
ATOM   1789  CG2 VAL A 169      29.560  44.050  52.160  1.00  0.00           C  
ATOM   1790  H   VAL A 169      28.250  42.230  53.500  1.00  0.00           H  
ATOM   1791  N   TRP A 170      30.840  39.810  51.720  1.00  0.00           N  
ATOM   1792  CA  TRP A 170      32.030  39.040  52.210  1.00  0.00           C  
ATOM   1793  C   TRP A 170      33.410  39.510  51.740  1.00  0.00           C  
ATOM   1794  O   TRP A 170      33.750  39.590  50.560  1.00  0.00           O  
ATOM   1795  CB  TRP A 170      31.960  37.550  51.790  1.00  0.00           C  
ATOM   1796  CG  TRP A 170      30.910  36.640  52.430  1.00  0.00           C  
ATOM   1797  CD1 TRP A 170      29.600  36.680  52.170  1.00  0.00           C  
ATOM   1798  CD2 TRP A 170      31.110  35.570  53.240  1.00  0.00           C  
ATOM   1799  CE2 TRP A 170      29.860  35.010  53.500  1.00  0.00           C  
ATOM   1800  CE3 TRP A 170      32.120  35.240  54.080  1.00  0.00           C  
ATOM   1801  NE1 TRP A 170      28.920  35.730  52.840  1.00  0.00           N  
ATOM   1802  CZ2 TRP A 170      29.680  33.990  54.450  1.00  0.00           C  
ATOM   1803  CZ3 TRP A 170      31.970  34.250  55.040  1.00  0.00           C  
ATOM   1804  CH2 TRP A 170      30.740  33.640  55.220  1.00  0.00           C  
ATOM   1805  H   TRP A 170      30.510  39.490  50.830  1.00  0.00           H  
ATOM   1806  HD1 TRP A 170      29.060  37.490  51.680  1.00  0.00           H  
ATOM   1807  HE1 TRP A 170      27.950  35.490  52.870  1.00  0.00           H  
ATOM   1808  HE3 TRP A 170      33.030  35.830  54.070  1.00  0.00           H  
ATOM   1809  HZ2 TRP A 170      28.730  33.440  54.530  1.00  0.00           H  
ATOM   1810  HZ3 TRP A 170      32.760  34.070  55.780  1.00  0.00           H  
ATOM   1811  HH2 TRP A 170      30.590  32.910  56.010  1.00  0.00           H  
ATOM   1812  N   GLN A 171      34.100  40.070  52.740  1.00  0.00           N  
ATOM   1813  CA  GLN A 171      35.470  40.520  52.540  1.00  0.00           C  
ATOM   1814  C   GLN A 171      36.400  39.340  52.800  1.00  0.00           C  
ATOM   1815  O   GLN A 171      36.790  39.000  53.890  1.00  0.00           O  
ATOM   1816  CB  GLN A 171      35.940  41.700  53.460  1.00  0.00           C  
ATOM   1817  CG  GLN A 171      37.210  42.380  52.810  1.00  0.00           C  
ATOM   1818  CD  GLN A 171      37.920  43.100  53.910  1.00  0.00           C  
ATOM   1819  NE2 GLN A 171      38.210  44.360  53.650  1.00  0.00           N  
ATOM   1820  OE1 GLN A 171      38.370  42.530  54.930  1.00  0.00           O  
ATOM   1821  H   GLN A 171      33.700  40.110  53.660  1.00  0.00           H  
ATOM   1822 1HE2 GLN A 171      38.150  44.800  52.750  1.00  0.00           H  
ATOM   1823 2HE2 GLN A 171      38.790  44.800  54.340  1.00  0.00           H  
ATOM   1824  N   TYR A 172      36.910  39.030  51.580  1.00  0.00           N  
ATOM   1825  CA  TYR A 172      38.070  38.140  51.470  1.00  0.00           C  
ATOM   1826  C   TYR A 172      39.460  38.890  51.510  1.00  0.00           C  
ATOM   1827  O   TYR A 172      39.690  39.760  50.660  1.00  0.00           O  
ATOM   1828  CB  TYR A 172      37.870  37.360  50.120  1.00  0.00           C  
ATOM   1829  CG  TYR A 172      37.070  36.070  50.260  1.00  0.00           C  
ATOM   1830  CD1 TYR A 172      37.720  34.870  50.180  1.00  0.00           C  
ATOM   1831  CD2 TYR A 172      35.710  36.140  50.460  1.00  0.00           C  
ATOM   1832  CE1 TYR A 172      37.050  33.770  50.390  1.00  0.00           C  
ATOM   1833  CE2 TYR A 172      35.000  35.000  50.690  1.00  0.00           C  
ATOM   1834  CZ  TYR A 172      35.680  33.740  50.700  1.00  0.00           C  
ATOM   1835  OH  TYR A 172      35.080  32.580  50.720  1.00  0.00           O  
ATOM   1836  H   TYR A 172      36.620  39.510  50.750  1.00  0.00           H  
ATOM   1837  HD1 TYR A 172      38.760  34.770  49.880  1.00  0.00           H  
ATOM   1838  HD2 TYR A 172      35.210  37.110  50.410  1.00  0.00           H  
ATOM   1839  HE1 TYR A 172      37.660  32.950  50.750  1.00  0.00           H  
ATOM   1840  HE2 TYR A 172      33.920  35.150  50.810  1.00  0.00           H  
ATOM   1841  HH  TYR A 172      35.740  31.870  50.970  1.00  0.00           H  
ATOM   1842  N   HIS A 173      40.320  38.580  52.470  1.00  0.00           N  
ATOM   1843  CA  HIS A 173      41.690  39.140  52.330  1.00  0.00           C  
ATOM   1844  C   HIS A 173      42.880  38.220  51.950  1.00  0.00           C  
ATOM   1845  O   HIS A 173      43.130  37.240  52.630  1.00  0.00           O  
ATOM   1846  CB  HIS A 173      42.120  39.950  53.540  1.00  0.00           C  
ATOM   1847  CG  HIS A 173      43.540  40.410  53.670  1.00  0.00           C  
ATOM   1848  CD2 HIS A 173      44.310  41.030  52.780  1.00  0.00           C  
ATOM   1849  ND1 HIS A 173      44.260  40.020  54.660  1.00  0.00           N  
ATOM   1850  CE1 HIS A 173      45.510  40.380  54.370  1.00  0.00           C  
ATOM   1851  NE2 HIS A 173      45.520  41.010  53.200  1.00  0.00           N  
ATOM   1852  H   HIS A 173      40.130  38.050  53.300  1.00  0.00           H  
ATOM   1853  HD2 HIS A 173      44.010  41.430  51.800  1.00  0.00           H  
ATOM   1854  HE1 HIS A 173      46.460  39.990  54.730  1.00  0.00           H  
ATOM   1855  HE2 HIS A 173      46.200  41.640  52.820  1.00  0.00           H  
ATOM   1856  N   PHE A 174      43.730  38.600  50.910  1.00  0.00           N  
ATOM   1857  CA  PHE A 174      45.000  37.890  50.630  1.00  0.00           C  
ATOM   1858  C   PHE A 174      46.200  38.220  51.460  1.00  0.00           C  
ATOM   1859  O   PHE A 174      46.710  39.390  51.560  1.00  0.00           O  
ATOM   1860  CB  PHE A 174      45.300  38.000  49.120  1.00  0.00           C  
ATOM   1861  CG  PHE A 174      46.030  36.760  48.650  1.00  0.00           C  
ATOM   1862  CD1 PHE A 174      45.300  35.600  48.360  1.00  0.00           C  
ATOM   1863  CD2 PHE A 174      47.390  36.560  48.870  1.00  0.00           C  
ATOM   1864  CE1 PHE A 174      45.840  34.280  48.420  1.00  0.00           C  
ATOM   1865  CE2 PHE A 174      47.980  35.320  48.690  1.00  0.00           C  
ATOM   1866  CZ  PHE A 174      47.170  34.180  48.520  1.00  0.00           C  
ATOM   1867  H   PHE A 174      43.460  39.150  50.120  1.00  0.00           H  
ATOM   1868  HD1 PHE A 174      44.310  35.650  47.890  1.00  0.00           H  
ATOM   1869  HD2 PHE A 174      47.990  37.460  48.990  1.00  0.00           H  
ATOM   1870  HE1 PHE A 174      45.190  33.410  48.290  1.00  0.00           H  
ATOM   1871  HE2 PHE A 174      49.050  35.140  48.560  1.00  0.00           H  
ATOM   1872  HZ  PHE A 174      47.670  33.210  48.500  1.00  0.00           H  
ATOM   1873  N   ARG A 175      46.710  37.080  51.980  1.00  0.00           N  
ATOM   1874  CA  ARG A 175      47.820  37.080  52.930  1.00  0.00           C  
ATOM   1875  C   ARG A 175      49.140  36.580  52.400  1.00  0.00           C  
ATOM   1876  O   ARG A 175      49.910  37.360  51.880  1.00  0.00           O  
ATOM   1877  CB  ARG A 175      47.480  36.280  54.230  1.00  0.00           C  
ATOM   1878  CG  ARG A 175      46.330  36.980  54.990  1.00  0.00           C  
ATOM   1879  CD  ARG A 175      45.740  36.140  56.190  1.00  0.00           C  
ATOM   1880  NE  ARG A 175      46.560  36.220  57.420  1.00  0.00           N  
ATOM   1881  CZ  ARG A 175      46.120  36.660  58.640  1.00  0.00           C  
ATOM   1882  NH1 ARG A 175      44.920  37.210  58.880  1.00  0.00           N1+
ATOM   1883  NH2 ARG A 175      46.940  36.600  59.740  1.00  0.00           N  
ATOM   1884  H   ARG A 175      46.590  36.190  51.550  1.00  0.00           H  
ATOM   1885  HE  ARG A 175      47.460  35.810  57.330  1.00  0.00           H  
ATOM   1886 1HH1 ARG A 175      44.280  37.250  58.120  1.00  0.00           H  
ATOM   1887 2HH1 ARG A 175      44.670  37.610  59.760  1.00  0.00           H  
ATOM   1888 1HH2 ARG A 175      47.790  36.070  59.680  1.00  0.00           H  
ATOM   1889 2HH2 ARG A 175      46.720  37.270  60.450  1.00  0.00           H  
ATOM   1890  N   THR A 176      49.270  35.280  52.280  1.00  0.00           N  
ATOM   1891  CA  THR A 176      50.600  34.620  52.110  1.00  0.00           C  
ATOM   1892  C   THR A 176      51.470  34.850  50.910  1.00  0.00           C  
ATOM   1893  O   THR A 176      52.380  34.050  50.700  1.00  0.00           O  
ATOM   1894  CB  THR A 176      50.340  33.080  52.220  1.00  0.00           C  
ATOM   1895  CG2 THR A 176      50.510  32.560  53.630  1.00  0.00           C  
ATOM   1896  OG1 THR A 176      49.120  32.690  51.580  1.00  0.00           O  
ATOM   1897  H   THR A 176      48.550  34.600  52.380  1.00  0.00           H  
ATOM   1898  HG1 THR A 176      48.940  31.720  51.770  1.00  0.00           H  
ATOM   1899  N   TRP A 177      51.270  35.900  50.210  1.00  0.00           N  
ATOM   1900  CA  TRP A 177      52.050  36.220  48.980  1.00  0.00           C  
ATOM   1901  C   TRP A 177      53.480  36.740  49.410  1.00  0.00           C  
ATOM   1902  O   TRP A 177      53.490  37.540  50.370  1.00  0.00           O  
ATOM   1903  CB  TRP A 177      51.330  37.340  48.210  1.00  0.00           C  
ATOM   1904  CG  TRP A 177      51.690  37.540  46.790  1.00  0.00           C  
ATOM   1905  CD1 TRP A 177      52.880  37.970  46.270  1.00  0.00           C  
ATOM   1906  CD2 TRP A 177      50.910  37.220  45.710  1.00  0.00           C  
ATOM   1907  CE2 TRP A 177      51.680  37.460  44.630  1.00  0.00           C  
ATOM   1908  CE3 TRP A 177      49.800  36.460  45.610  1.00  0.00           C  
ATOM   1909  NE1 TRP A 177      52.820  37.970  44.950  1.00  0.00           N  
ATOM   1910  CZ2 TRP A 177      51.310  36.990  43.410  1.00  0.00           C  
ATOM   1911  CZ3 TRP A 177      49.410  35.900  44.390  1.00  0.00           C  
ATOM   1912  CH2 TRP A 177      50.180  36.240  43.260  1.00  0.00           C  
ATOM   1913  H   TRP A 177      50.540  36.570  50.390  1.00  0.00           H  
ATOM   1914  HD1 TRP A 177      53.630  38.470  46.890  1.00  0.00           H  
ATOM   1915  HE1 TRP A 177      53.560  38.240  44.320  1.00  0.00           H  
ATOM   1916  HE3 TRP A 177      49.160  36.200  46.460  1.00  0.00           H  
ATOM   1917  HZ2 TRP A 177      51.890  37.370  42.570  1.00  0.00           H  
ATOM   1918  HZ3 TRP A 177      48.560  35.210  44.350  1.00  0.00           H  
ATOM   1919  HH2 TRP A 177      49.610  36.270  42.330  1.00  0.00           H  
ATOM   1920  N   PRO A 178      54.540  36.140  48.890  1.00  0.00           N  
ATOM   1921  CA  PRO A 178      55.910  36.550  49.220  1.00  0.00           C  
ATOM   1922  C   PRO A 178      56.510  37.900  48.750  1.00  0.00           C  
ATOM   1923  O   PRO A 178      55.890  38.530  47.880  1.00  0.00           O  
ATOM   1924  CB  PRO A 178      56.790  35.350  48.950  1.00  0.00           C  
ATOM   1925  CG  PRO A 178      56.090  34.860  47.690  1.00  0.00           C  
ATOM   1926  CD  PRO A 178      54.590  34.980  48.000  1.00  0.00           C  
ATOM   1927  N   ASP A 179      57.650  38.350  49.280  1.00  0.00           N  
ATOM   1928  CA  ASP A 179      58.360  39.460  48.650  1.00  0.00           C  
ATOM   1929  C   ASP A 179      59.040  39.280  47.270  1.00  0.00           C  
ATOM   1930  O   ASP A 179      58.610  39.990  46.360  1.00  0.00           O  
ATOM   1931  CB  ASP A 179      59.250  40.100  49.710  1.00  0.00           C  
ATOM   1932  CG  ASP A 179      58.350  40.890  50.620  1.00  0.00           C  
ATOM   1933  OD1 ASP A 179      58.010  40.340  51.630  1.00  0.00           O  
ATOM   1934  OD2 ASP A 179      58.200  42.100  50.290  1.00  0.00           O1-
ATOM   1935  H   ASP A 179      57.810  38.200  50.260  1.00  0.00           H  
ATOM   1936  N   HIS A 180      59.910  38.350  47.010  1.00  0.00           N  
ATOM   1937  CA  HIS A 180      60.600  38.140  45.750  1.00  0.00           C  
ATOM   1938  C   HIS A 180      59.590  37.640  44.640  1.00  0.00           C  
ATOM   1939  O   HIS A 180      59.720  36.470  44.170  1.00  0.00           O  
ATOM   1940  CB  HIS A 180      61.920  37.350  45.880  1.00  0.00           C  
ATOM   1941  CG  HIS A 180      63.060  38.060  46.560  1.00  0.00           C  
ATOM   1942  CD2 HIS A 180      64.030  37.460  47.250  1.00  0.00           C  
ATOM   1943  ND1 HIS A 180      63.550  39.250  46.210  1.00  0.00           N  
ATOM   1944  CE1 HIS A 180      64.810  39.380  46.580  1.00  0.00           C  
ATOM   1945  NE2 HIS A 180      65.100  38.270  47.290  1.00  0.00           N  
ATOM   1946  H   HIS A 180      60.220  37.630  47.630  1.00  0.00           H  
ATOM   1947  HD2 HIS A 180      64.010  36.500  47.760  1.00  0.00           H  
ATOM   1948  HE1 HIS A 180      65.340  40.310  46.770  1.00  0.00           H  
ATOM   1949  HE2 HIS A 180      65.810  38.130  47.970  1.00  0.00           H  
ATOM   1950  N   GLY A 181      58.750  38.610  44.180  1.00  0.00           N  
ATOM   1951  CA  GLY A 181      57.740  38.370  43.090  1.00  0.00           C  
ATOM   1952  C   GLY A 181      56.670  37.250  43.230  1.00  0.00           C  
ATOM   1953  O   GLY A 181      55.690  37.390  43.940  1.00  0.00           O  
ATOM   1954  H   GLY A 181      58.700  39.470  44.690  1.00  0.00           H  
ATOM   1955  N   VAL A 182      56.710  36.250  42.250  1.00  0.00           N  
ATOM   1956  CA  VAL A 182      55.810  35.100  42.230  1.00  0.00           C  
ATOM   1957  C   VAL A 182      55.890  34.200  43.480  1.00  0.00           C  
ATOM   1958  O   VAL A 182      56.910  34.190  44.190  1.00  0.00           O  
ATOM   1959  CB  VAL A 182      56.050  34.220  40.930  1.00  0.00           C  
ATOM   1960  CG1 VAL A 182      55.870  35.030  39.690  1.00  0.00           C  
ATOM   1961  CG2 VAL A 182      57.280  33.380  40.840  1.00  0.00           C  
ATOM   1962  H   VAL A 182      57.480  36.110  41.620  1.00  0.00           H  
ATOM   1963  N   PRO A 183      54.740  33.570  43.910  1.00  0.00           N  
ATOM   1964  CA  PRO A 183      54.690  32.560  45.000  1.00  0.00           C  
ATOM   1965  C   PRO A 183      55.300  31.280  44.320  1.00  0.00           C  
ATOM   1966  O   PRO A 183      54.800  30.930  43.240  1.00  0.00           O  
ATOM   1967  CB  PRO A 183      53.190  32.390  45.300  1.00  0.00           C  
ATOM   1968  CG  PRO A 183      52.510  33.580  44.650  1.00  0.00           C  
ATOM   1969  CD  PRO A 183      53.390  34.040  43.540  1.00  0.00           C  
ATOM   1970  N   SER A 184      56.140  30.480  44.950  1.00  0.00           N  
ATOM   1971  CA  SER A 184      56.510  29.100  44.460  1.00  0.00           C  
ATOM   1972  C   SER A 184      55.450  28.050  44.680  1.00  0.00           C  
ATOM   1973  O   SER A 184      55.770  26.880  44.520  1.00  0.00           O  
ATOM   1974  CB  SER A 184      57.820  28.590  44.980  1.00  0.00           C  
ATOM   1975  OG  SER A 184      59.020  29.150  44.420  1.00  0.00           O  
ATOM   1976  H   SER A 184      56.570  30.780  45.800  1.00  0.00           H  
ATOM   1977  HG  SER A 184      58.930  29.130  43.420  1.00  0.00           H  
ATOM   1978  N   ASP A 185      54.390  28.380  45.430  1.00  0.00           N  
ATOM   1979  CA  ASP A 185      53.260  27.410  45.360  1.00  0.00           C  
ATOM   1980  C   ASP A 185      51.930  28.140  45.100  1.00  0.00           C  
ATOM   1981  O   ASP A 185      51.570  29.010  45.870  1.00  0.00           O  
ATOM   1982  CB  ASP A 185      53.180  26.590  46.660  1.00  0.00           C  
ATOM   1983  CG  ASP A 185      52.120  25.420  46.730  1.00  0.00           C  
ATOM   1984  OD1 ASP A 185      51.020  25.590  46.220  1.00  0.00           O  
ATOM   1985  OD2 ASP A 185      52.500  24.420  47.280  1.00  0.00           O1-
ATOM   1986  H   ASP A 185      54.210  29.140  46.060  1.00  0.00           H  
ATOM   1987  N   PRO A 186      51.190  27.740  44.020  1.00  0.00           N  
ATOM   1988  CA  PRO A 186      49.930  28.300  43.560  1.00  0.00           C  
ATOM   1989  C   PRO A 186      48.660  27.900  44.390  1.00  0.00           C  
ATOM   1990  O   PRO A 186      47.620  28.490  44.160  1.00  0.00           O  
ATOM   1991  CB  PRO A 186      49.750  27.880  42.080  1.00  0.00           C  
ATOM   1992  CG  PRO A 186      50.560  26.620  42.000  1.00  0.00           C  
ATOM   1993  CD  PRO A 186      51.700  26.760  42.970  1.00  0.00           C  
ATOM   1994  N   GLY A 187      48.810  26.970  45.370  1.00  0.00           N  
ATOM   1995  CA  GLY A 187      47.790  26.280  46.160  1.00  0.00           C  
ATOM   1996  C   GLY A 187      46.730  27.100  46.890  1.00  0.00           C  
ATOM   1997  O   GLY A 187      45.530  26.860  46.740  1.00  0.00           O  
ATOM   1998  H   GLY A 187      49.750  26.720  45.590  1.00  0.00           H  
ATOM   1999  N   GLY A 188      47.190  28.000  47.720  1.00  0.00           N  
ATOM   2000  CA  GLY A 188      46.360  28.880  48.570  1.00  0.00           C  
ATOM   2001  C   GLY A 188      45.600  29.920  47.780  1.00  0.00           C  
ATOM   2002  O   GLY A 188      44.600  30.440  48.280  1.00  0.00           O  
ATOM   2003  H   GLY A 188      48.140  28.020  48.030  1.00  0.00           H  
ATOM   2004  N   VAL A 189      46.200  30.420  46.650  1.00  0.00           N  
ATOM   2005  CA  VAL A 189      45.430  31.180  45.580  1.00  0.00           C  
ATOM   2006  C   VAL A 189      44.230  30.340  45.050  1.00  0.00           C  
ATOM   2007  O   VAL A 189      43.090  30.760  45.090  1.00  0.00           O  
ATOM   2008  CB  VAL A 189      46.290  31.680  44.370  1.00  0.00           C  
ATOM   2009  CG1 VAL A 189      45.470  32.460  43.360  1.00  0.00           C  
ATOM   2010  CG2 VAL A 189      47.630  32.360  44.730  1.00  0.00           C  
ATOM   2011  H   VAL A 189      47.160  30.210  46.520  1.00  0.00           H  
ATOM   2012  N   LEU A 190      44.470  29.090  44.680  1.00  0.00           N  
ATOM   2013  CA  LEU A 190      43.410  28.120  44.270  1.00  0.00           C  
ATOM   2014  C   LEU A 190      42.230  27.810  45.180  1.00  0.00           C  
ATOM   2015  O   LEU A 190      41.070  28.010  44.800  1.00  0.00           O  
ATOM   2016  CB  LEU A 190      43.880  26.790  43.700  1.00  0.00           C  
ATOM   2017  CG  LEU A 190      44.930  26.910  42.600  1.00  0.00           C  
ATOM   2018  CD1 LEU A 190      45.440  25.450  42.270  1.00  0.00           C  
ATOM   2019  CD2 LEU A 190      44.480  27.480  41.300  1.00  0.00           C  
ATOM   2020  H   LEU A 190      45.400  28.730  44.600  1.00  0.00           H  
ATOM   2021  N   ASP A 191      42.560  27.630  46.470  1.00  0.00           N  
ATOM   2022  CA  ASP A 191      41.570  27.520  47.560  1.00  0.00           C  
ATOM   2023  C   ASP A 191      40.720  28.760  47.770  1.00  0.00           C  
ATOM   2024  O   ASP A 191      39.460  28.770  47.640  1.00  0.00           O  
ATOM   2025  CB  ASP A 191      42.280  27.030  48.850  1.00  0.00           C  
ATOM   2026  CG  ASP A 191      42.830  25.620  48.790  1.00  0.00           C  
ATOM   2027  OD1 ASP A 191      43.880  25.360  49.420  1.00  0.00           O  
ATOM   2028  OD2 ASP A 191      42.360  24.810  47.950  1.00  0.00           O1-
ATOM   2029  H   ASP A 191      43.500  27.500  46.770  1.00  0.00           H  
ATOM   2030  N   PHE A 192      41.450  29.880  47.800  1.00  0.00           N  
ATOM   2031  CA  PHE A 192      40.830  31.210  47.870  1.00  0.00           C  
ATOM   2032  C   PHE A 192      39.940  31.550  46.650  1.00  0.00           C  
ATOM   2033  O   PHE A 192      38.730  31.700  46.830  1.00  0.00           O  
ATOM   2034  CB  PHE A 192      42.010  32.150  48.070  1.00  0.00           C  
ATOM   2035  CG  PHE A 192      41.700  33.650  47.970  1.00  0.00           C  
ATOM   2036  CD1 PHE A 192      41.510  34.350  49.150  1.00  0.00           C  
ATOM   2037  CD2 PHE A 192      41.720  34.360  46.820  1.00  0.00           C  
ATOM   2038  CE1 PHE A 192      41.400  35.740  49.250  1.00  0.00           C  
ATOM   2039  CE2 PHE A 192      41.710  35.770  46.870  1.00  0.00           C  
ATOM   2040  CZ  PHE A 192      41.580  36.440  48.120  1.00  0.00           C  
ATOM   2041  H   PHE A 192      42.430  29.950  47.600  1.00  0.00           H  
ATOM   2042  HD1 PHE A 192      41.410  33.840  50.100  1.00  0.00           H  
ATOM   2043  HD2 PHE A 192      41.840  33.890  45.850  1.00  0.00           H  
ATOM   2044  HE1 PHE A 192      40.770  36.270  49.970  1.00  0.00           H  
ATOM   2045  HE2 PHE A 192      42.000  36.430  46.050  1.00  0.00           H  
ATOM   2046  HZ  PHE A 192      41.710  37.530  48.160  1.00  0.00           H  
ATOM   2047  N   LEU A 193      40.460  31.280  45.400  1.00  0.00           N  
ATOM   2048  CA  LEU A 193      39.600  31.450  44.130  1.00  0.00           C  
ATOM   2049  C   LEU A 193      38.440  30.470  44.060  1.00  0.00           C  
ATOM   2050  O   LEU A 193      37.390  30.800  43.490  1.00  0.00           O  
ATOM   2051  CB  LEU A 193      40.570  31.120  42.990  1.00  0.00           C  
ATOM   2052  CG  LEU A 193      41.200  32.330  42.330  1.00  0.00           C  
ATOM   2053  CD1 LEU A 193      41.970  31.920  41.070  1.00  0.00           C  
ATOM   2054  CD2 LEU A 193      40.170  33.380  41.960  1.00  0.00           C  
ATOM   2055  H   LEU A 193      41.280  30.720  45.280  1.00  0.00           H  
ATOM   2056  N   GLU A 194      38.610  29.250  44.610  1.00  0.00           N  
ATOM   2057  CA  GLU A 194      37.550  28.300  44.820  1.00  0.00           C  
ATOM   2058  C   GLU A 194      36.360  28.740  45.710  1.00  0.00           C  
ATOM   2059  O   GLU A 194      35.210  28.560  45.330  1.00  0.00           O  
ATOM   2060  CB  GLU A 194      38.120  26.930  45.280  1.00  0.00           C  
ATOM   2061  CG  GLU A 194      37.280  25.730  45.030  1.00  0.00           C  
ATOM   2062  CD  GLU A 194      37.750  24.410  45.750  1.00  0.00           C  
ATOM   2063  OE1 GLU A 194      38.470  23.540  45.190  1.00  0.00           O  
ATOM   2064  OE2 GLU A 194      37.310  24.160  46.890  1.00  0.00           O1-
ATOM   2065  H   GLU A 194      39.480  28.770  44.450  1.00  0.00           H  
ATOM   2066  N   GLU A 195      36.720  29.330  46.880  1.00  0.00           N  
ATOM   2067  CA  GLU A 195      35.910  30.060  47.820  1.00  0.00           C  
ATOM   2068  C   GLU A 195      35.140  31.190  47.120  1.00  0.00           C  
ATOM   2069  O   GLU A 195      33.990  31.310  47.400  1.00  0.00           O  
ATOM   2070  CB  GLU A 195      36.870  30.620  48.910  1.00  0.00           C  
ATOM   2071  CG  GLU A 195      37.240  29.500  49.860  1.00  0.00           C  
ATOM   2072  CD  GLU A 195      36.340  29.720  51.060  1.00  0.00           C  
ATOM   2073  OE1 GLU A 195      35.200  29.220  51.010  1.00  0.00           O  
ATOM   2074  OE2 GLU A 195      36.650  30.610  51.900  1.00  0.00           O1-
ATOM   2075  H   GLU A 195      37.640  29.210  47.250  1.00  0.00           H  
ATOM   2076  N   VAL A 196      35.870  31.980  46.380  1.00  0.00           N  
ATOM   2077  CA  VAL A 196      35.260  33.180  45.750  1.00  0.00           C  
ATOM   2078  C   VAL A 196      34.130  32.760  44.770  1.00  0.00           C  
ATOM   2079  O   VAL A 196      32.950  33.100  44.920  1.00  0.00           O  
ATOM   2080  CB  VAL A 196      36.320  34.220  45.250  1.00  0.00           C  
ATOM   2081  CG1 VAL A 196      35.790  35.420  44.420  1.00  0.00           C  
ATOM   2082  CG2 VAL A 196      37.140  34.750  46.470  1.00  0.00           C  
ATOM   2083  H   VAL A 196      36.840  32.020  46.600  1.00  0.00           H  
ATOM   2084  N   HIS A 197      34.480  31.750  44.030  1.00  0.00           N  
ATOM   2085  CA  HIS A 197      33.550  30.970  43.180  1.00  0.00           C  
ATOM   2086  C   HIS A 197      32.380  30.290  44.030  1.00  0.00           C  
ATOM   2087  O   HIS A 197      31.250  30.440  43.710  1.00  0.00           O  
ATOM   2088  CB  HIS A 197      34.300  30.130  42.140  1.00  0.00           C  
ATOM   2089  CG  HIS A 197      33.630  28.870  41.570  1.00  0.00           C  
ATOM   2090  CD2 HIS A 197      33.560  27.650  42.160  1.00  0.00           C  
ATOM   2091  ND1 HIS A 197      32.910  28.860  40.430  1.00  0.00           N  
ATOM   2092  CE1 HIS A 197      32.410  27.620  40.300  1.00  0.00           C  
ATOM   2093  NE2 HIS A 197      32.820  26.920  41.330  1.00  0.00           N  
ATOM   2094  H   HIS A 197      35.440  31.570  43.820  1.00  0.00           H  
ATOM   2095  HD2 HIS A 197      34.110  27.140  42.960  1.00  0.00           H  
ATOM   2096  HE1 HIS A 197      31.730  27.380  39.490  1.00  0.00           H  
ATOM   2097  HE2 HIS A 197      32.470  26.000  41.500  1.00  0.00           H  
ATOM   2098  N   HIS A 198      32.660  29.630  45.150  1.00  0.00           N  
ATOM   2099  CA  HIS A 198      31.580  29.110  46.010  1.00  0.00           C  
ATOM   2100  C   HIS A 198      30.680  30.000  46.800  1.00  0.00           C  
ATOM   2101  O   HIS A 198      29.490  29.680  46.850  1.00  0.00           O  
ATOM   2102  CB  HIS A 198      32.020  27.820  46.750  1.00  0.00           C  
ATOM   2103  CG  HIS A 198      31.370  26.580  46.160  1.00  0.00           C  
ATOM   2104  CD2 HIS A 198      30.110  26.490  45.740  1.00  0.00           C  
ATOM   2105  ND1 HIS A 198      31.960  25.480  45.610  1.00  0.00           N  
ATOM   2106  CE1 HIS A 198      31.120  24.790  44.870  1.00  0.00           C  
ATOM   2107  NE2 HIS A 198      29.960  25.460  44.890  1.00  0.00           N  
ATOM   2108  H   HIS A 198      33.580  29.280  45.330  1.00  0.00           H  
ATOM   2109  HD2 HIS A 198      29.260  27.070  46.100  1.00  0.00           H  
ATOM   2110  HE1 HIS A 198      31.320  23.790  44.490  1.00  0.00           H  
ATOM   2111  HE2 HIS A 198      29.180  25.370  44.270  1.00  0.00           H  
ATOM   2112  N   LYS A 199      31.130  31.270  47.030  1.00  0.00           N  
ATOM   2113  CA  LYS A 199      30.290  32.360  47.560  1.00  0.00           C  
ATOM   2114  C   LYS A 199      29.440  33.000  46.450  1.00  0.00           C  
ATOM   2115  O   LYS A 199      28.220  33.140  46.520  1.00  0.00           O  
ATOM   2116  CB  LYS A 199      31.250  33.430  48.010  1.00  0.00           C  
ATOM   2117  CG  LYS A 199      32.020  32.950  49.270  1.00  0.00           C  
ATOM   2118  CD  LYS A 199      31.110  32.550  50.360  1.00  0.00           C  
ATOM   2119  CE  LYS A 199      31.970  32.250  51.590  1.00  0.00           C  
ATOM   2120  NZ  LYS A 199      32.890  31.040  51.540  1.00  0.00           N1+
ATOM   2121  H   LYS A 199      32.110  31.440  47.060  1.00  0.00           H  
ATOM   2122  HZ1 LYS A 199      33.760  31.170  51.080  1.00  0.00           H  
ATOM   2123  HZ2 LYS A 199      33.080  30.720  52.470  1.00  0.00           H  
ATOM   2124  HZ3 LYS A 199      32.400  30.270  51.130  1.00  0.00           H  
ATOM   2125  N   GLN A 200      30.080  33.170  45.270  1.00  0.00           N  
ATOM   2126  CA  GLN A 200      29.390  33.540  43.990  1.00  0.00           C  
ATOM   2127  C   GLN A 200      28.240  32.580  43.680  1.00  0.00           C  
ATOM   2128  O   GLN A 200      27.230  32.980  43.100  1.00  0.00           O  
ATOM   2129  CB  GLN A 200      30.440  33.390  42.890  1.00  0.00           C  
ATOM   2130  CG  GLN A 200      30.100  33.650  41.480  1.00  0.00           C  
ATOM   2131  CD  GLN A 200      29.980  35.070  40.910  1.00  0.00           C  
ATOM   2132  NE2 GLN A 200      31.030  35.590  40.410  1.00  0.00           N  
ATOM   2133  OE1 GLN A 200      28.970  35.730  41.090  1.00  0.00           O  
ATOM   2134  H   GLN A 200      31.080  33.110  45.190  1.00  0.00           H  
ATOM   2135 1HE2 GLN A 200      31.870  35.050  40.370  1.00  0.00           H  
ATOM   2136 2HE2 GLN A 200      30.930  36.480  39.970  1.00  0.00           H  
ATOM   2137  N   GLU A 201      28.550  31.290  43.780  1.00  0.00           N  
ATOM   2138  CA  GLU A 201      27.520  30.230  43.630  1.00  0.00           C  
ATOM   2139  C   GLU A 201      26.430  30.070  44.750  1.00  0.00           C  
ATOM   2140  O   GLU A 201      25.500  29.290  44.440  1.00  0.00           O  
ATOM   2141  CB  GLU A 201      28.160  28.900  43.400  1.00  0.00           C  
ATOM   2142  CG  GLU A 201      28.830  28.630  42.060  1.00  0.00           C  
ATOM   2143  CD  GLU A 201      27.920  28.510  40.830  1.00  0.00           C  
ATOM   2144  OE1 GLU A 201      28.460  28.430  39.730  1.00  0.00           O  
ATOM   2145  OE2 GLU A 201      26.660  28.400  40.900  1.00  0.00           O1-
ATOM   2146  H   GLU A 201      29.510  31.020  43.790  1.00  0.00           H  
ATOM   2147  N   SER A 202      26.580  30.610  45.960  1.00  0.00           N  
ATOM   2148  CA  SER A 202      25.600  30.450  47.040  1.00  0.00           C  
ATOM   2149  C   SER A 202      24.720  31.670  47.370  1.00  0.00           C  
ATOM   2150  O   SER A 202      23.560  31.470  47.850  1.00  0.00           O  
ATOM   2151  CB  SER A 202      26.320  30.010  48.330  1.00  0.00           C  
ATOM   2152  OG  SER A 202      27.420  30.920  48.590  1.00  0.00           O  
ATOM   2153  H   SER A 202      27.500  30.730  46.330  1.00  0.00           H  
ATOM   2154  HG  SER A 202      28.140  30.310  48.920  1.00  0.00           H  
ATOM   2155  N   ILE A 203      25.360  32.810  47.440  1.00  0.00           N  
ATOM   2156  CA  ILE A 203      24.710  34.070  47.800  1.00  0.00           C  
ATOM   2157  C   ILE A 203      23.670  34.380  46.670  1.00  0.00           C  
ATOM   2158  O   ILE A 203      23.850  34.160  45.460  1.00  0.00           O  
ATOM   2159  CB  ILE A 203      25.770  35.130  48.060  1.00  0.00           C  
ATOM   2160  CG1 ILE A 203      26.720  34.680  49.240  1.00  0.00           C  
ATOM   2161  CG2 ILE A 203      25.140  36.480  48.370  1.00  0.00           C  
ATOM   2162  CD  ILE A 203      28.030  35.450  49.260  1.00  0.00           C  
ATOM   2163  H   ILE A 203      26.350  32.880  47.330  1.00  0.00           H  
ATOM   2164  N   MET A 204      22.490  34.530  47.190  1.00  0.00           N  
ATOM   2165  CA  MET A 204      21.310  35.140  46.520  1.00  0.00           C  
ATOM   2166  C   MET A 204      21.580  36.610  46.040  1.00  0.00           C  
ATOM   2167  O   MET A 204      21.850  37.550  46.810  1.00  0.00           O  
ATOM   2168  CB  MET A 204      20.140  34.920  47.470  1.00  0.00           C  
ATOM   2169  CG  MET A 204      19.530  33.510  47.460  1.00  0.00           C  
ATOM   2170  SD  MET A 204      19.340  32.650  45.810  1.00  0.00           S  
ATOM   2171  CE  MET A 204      17.750  31.950  46.280  1.00  0.00           C  
ATOM   2172  H   MET A 204      22.340  34.200  48.120  1.00  0.00           H  
ATOM   2173  N   ASP A 205      21.210  36.800  44.780  1.00  0.00           N  
ATOM   2174  CA  ASP A 205      21.340  38.100  44.130  1.00  0.00           C  
ATOM   2175  C   ASP A 205      22.760  38.630  44.210  1.00  0.00           C  
ATOM   2176  O   ASP A 205      23.050  39.760  44.660  1.00  0.00           O  
ATOM   2177  CB  ASP A 205      20.310  39.170  44.600  1.00  0.00           C  
ATOM   2178  CG  ASP A 205      18.880  38.850  44.200  1.00  0.00           C  
ATOM   2179  OD1 ASP A 205      18.170  38.060  44.850  1.00  0.00           O  
ATOM   2180  OD2 ASP A 205      18.420  39.390  43.190  1.00  0.00           O1-
ATOM   2181  H   ASP A 205      20.980  35.990  44.230  1.00  0.00           H  
ATOM   2182  N   ALA A 206      23.700  37.800  43.910  1.00  0.00           N  
ATOM   2183  CA  ALA A 206      25.120  38.050  43.820  1.00  0.00           C  
ATOM   2184  C   ALA A 206      25.550  38.810  42.520  1.00  0.00           C  
ATOM   2185  O   ALA A 206      25.800  38.180  41.490  1.00  0.00           O  
ATOM   2186  CB  ALA A 206      26.050  36.840  44.070  1.00  0.00           C  
ATOM   2187  H   ALA A 206      23.450  36.860  43.660  1.00  0.00           H  
ATOM   2188  N   GLY A 207      25.920  40.090  42.590  1.00  0.00           N  
ATOM   2189  CA  GLY A 207      26.660  40.790  41.480  1.00  0.00           C  
ATOM   2190  C   GLY A 207      28.050  40.480  41.080  1.00  0.00           C  
ATOM   2191  O   GLY A 207      28.660  39.550  41.730  1.00  0.00           O  
ATOM   2192  H   GLY A 207      25.500  40.640  43.310  1.00  0.00           H  
ATOM   2193  N   PRO A 208      28.630  41.310  40.190  1.00  0.00           N  
ATOM   2194  CA  PRO A 208      29.990  41.130  39.670  1.00  0.00           C  
ATOM   2195  C   PRO A 208      30.970  41.220  40.890  1.00  0.00           C  
ATOM   2196  O   PRO A 208      30.680  41.770  41.960  1.00  0.00           O  
ATOM   2197  CB  PRO A 208      30.270  42.400  38.800  1.00  0.00           C  
ATOM   2198  CG  PRO A 208      28.930  42.690  38.240  1.00  0.00           C  
ATOM   2199  CD  PRO A 208      27.990  42.440  39.430  1.00  0.00           C  
ATOM   2200  N   VAL A 209      32.060  40.520  40.670  1.00  0.00           N  
ATOM   2201  CA  VAL A 209      33.070  40.290  41.730  1.00  0.00           C  
ATOM   2202  C   VAL A 209      34.130  41.430  41.830  1.00  0.00           C  
ATOM   2203  O   VAL A 209      34.500  42.010  40.810  1.00  0.00           O  
ATOM   2204  CB  VAL A 209      33.730  38.870  41.640  1.00  0.00           C  
ATOM   2205  CG1 VAL A 209      32.650  37.850  41.650  1.00  0.00           C  
ATOM   2206  CG2 VAL A 209      34.670  38.500  40.500  1.00  0.00           C  
ATOM   2207  H   VAL A 209      32.280  40.190  39.750  1.00  0.00           H  
ATOM   2208  N   VAL A 210      34.390  41.950  43.000  1.00  0.00           N  
ATOM   2209  CA  VAL A 210      35.180  43.220  43.140  1.00  0.00           C  
ATOM   2210  C   VAL A 210      36.620  43.020  43.670  1.00  0.00           C  
ATOM   2211  O   VAL A 210      36.720  42.810  44.900  1.00  0.00           O  
ATOM   2212  CB  VAL A 210      34.300  44.250  43.840  1.00  0.00           C  
ATOM   2213  CG1 VAL A 210      35.010  45.590  43.870  1.00  0.00           C  
ATOM   2214  CG2 VAL A 210      33.160  44.640  42.980  1.00  0.00           C  
ATOM   2215  H   VAL A 210      34.210  41.380  43.800  1.00  0.00           H  
ATOM   2216  N   VAL A 211      37.620  43.000  42.690  1.00  0.00           N  
ATOM   2217  CA  VAL A 211      39.030  42.820  43.050  1.00  0.00           C  
ATOM   2218  C   VAL A 211      39.910  44.040  43.050  1.00  0.00           C  
ATOM   2219  O   VAL A 211      40.010  44.730  42.030  1.00  0.00           O  
ATOM   2220  CB  VAL A 211      39.700  41.660  42.230  1.00  0.00           C  
ATOM   2221  CG1 VAL A 211      39.500  40.290  42.850  1.00  0.00           C  
ATOM   2222  CG2 VAL A 211      39.550  41.710  40.700  1.00  0.00           C  
ATOM   2223  H   VAL A 211      37.410  43.300  41.760  1.00  0.00           H  
ATOM   2224  N   HIS A 212      40.530  44.260  44.220  1.00  0.00           N  
ATOM   2225  CA  HIS A 212      41.400  45.450  44.410  1.00  0.00           C  
ATOM   2226  C   HIS A 212      42.810  45.340  45.050  1.00  0.00           C  
ATOM   2227  O   HIS A 212      42.970  44.900  46.170  1.00  0.00           O  
ATOM   2228  CB  HIS A 212      40.610  46.540  45.130  1.00  0.00           C  
ATOM   2229  CG  HIS A 212      39.670  46.050  46.170  1.00  0.00           C  
ATOM   2230  CD2 HIS A 212      38.320  46.160  46.140  1.00  0.00           C  
ATOM   2231  ND1 HIS A 212      39.950  45.410  47.280  1.00  0.00           N  
ATOM   2232  CE1 HIS A 212      38.820  45.150  47.960  1.00  0.00           C  
ATOM   2233  NE2 HIS A 212      37.780  45.660  47.280  1.00  0.00           N  
ATOM   2234  H   HIS A 212      40.270  43.810  45.080  1.00  0.00           H  
ATOM   2235  HD2 HIS A 212      37.770  46.200  45.200  1.00  0.00           H  
ATOM   2236  HE1 HIS A 212      38.760  44.500  48.830  1.00  0.00           H  
ATOM   2237  HE2 HIS A 212      36.820  45.690  47.540  1.00  0.00           H  
ATOM   2238  N   SER A 213      43.800  45.930  44.380  1.00  0.00           N  
ATOM   2239  CA  SER A 213      45.220  46.030  44.780  1.00  0.00           C  
ATOM   2240  C   SER A 213      45.800  47.430  44.600  1.00  0.00           C  
ATOM   2241  O   SER A 213      45.060  48.360  44.260  1.00  0.00           O  
ATOM   2242  CB  SER A 213      45.970  45.000  43.980  1.00  0.00           C  
ATOM   2243  OG  SER A 213      46.060  45.270  42.540  1.00  0.00           O  
ATOM   2244  H   SER A 213      43.550  46.530  43.610  1.00  0.00           H  
ATOM   2245  HG  SER A 213      47.020  45.440  42.320  1.00  0.00           H  
ATOM   2246  N   SER A 214      47.140  47.500  44.650  1.00  0.00           N  
ATOM   2247  CA  SER A 214      47.850  48.790  44.720  1.00  0.00           C  
ATOM   2248  C   SER A 214      47.620  49.800  43.570  1.00  0.00           C  
ATOM   2249  O   SER A 214      47.360  50.980  43.810  1.00  0.00           O  
ATOM   2250  CB  SER A 214      49.330  48.650  44.820  1.00  0.00           C  
ATOM   2251  OG  SER A 214      49.720  47.270  45.020  1.00  0.00           O  
ATOM   2252  H   SER A 214      47.740  46.760  44.340  1.00  0.00           H  
ATOM   2253  HG  SER A 214      49.540  46.800  44.160  1.00  0.00           H  
ATOM   2254  N   ALA A 215      47.950  49.330  42.330  1.00  0.00           N  
ATOM   2255  CA  ALA A 215      47.490  50.030  41.110  1.00  0.00           C  
ATOM   2256  C   ALA A 215      46.220  49.510  40.400  1.00  0.00           C  
ATOM   2257  O   ALA A 215      45.600  50.150  39.520  1.00  0.00           O  
ATOM   2258  CB  ALA A 215      48.500  50.060  39.970  1.00  0.00           C  
ATOM   2259  H   ALA A 215      48.400  48.450  42.230  1.00  0.00           H  
ATOM   2260  N   GLY A 216      45.920  48.230  40.820  1.00  0.00           N  
ATOM   2261  CA  GLY A 216      44.680  47.590  40.370  1.00  0.00           C  
ATOM   2262  C   GLY A 216      44.870  46.750  39.060  1.00  0.00           C  
ATOM   2263  O   GLY A 216      43.950  46.420  38.330  1.00  0.00           O  
ATOM   2264  H   GLY A 216      46.590  47.770  41.410  1.00  0.00           H  
ATOM   2265  N   ILE A 217      46.140  46.480  38.810  1.00  0.00           N  
ATOM   2266  CA  ILE A 217      46.630  45.630  37.710  1.00  0.00           C  
ATOM   2267  C   ILE A 217      47.360  44.310  38.100  1.00  0.00           C  
ATOM   2268  O   ILE A 217      46.870  43.170  37.990  1.00  0.00           O  
ATOM   2269  CB  ILE A 217      47.280  46.460  36.570  1.00  0.00           C  
ATOM   2270  CG1 ILE A 217      48.390  47.440  37.180  1.00  0.00           C  
ATOM   2271  CG2 ILE A 217      46.260  47.130  35.680  1.00  0.00           C  
ATOM   2272  CD  ILE A 217      49.550  47.530  36.260  1.00  0.00           C  
ATOM   2273  H   ILE A 217      46.900  46.660  39.430  1.00  0.00           H  
ATOM   2274  N   GLY A 218      48.570  44.570  38.590  1.00  0.00           N  
ATOM   2275  CA  GLY A 218      49.750  43.700  38.640  1.00  0.00           C  
ATOM   2276  C   GLY A 218      49.710  42.500  39.540  1.00  0.00           C  
ATOM   2277  O   GLY A 218      50.260  41.430  39.170  1.00  0.00           O  
ATOM   2278  H   GLY A 218      48.590  45.360  39.200  1.00  0.00           H  
ATOM   2279  N   ARG A 219      49.380  42.680  40.810  1.00  0.00           N  
ATOM   2280  CA  ARG A 219      49.030  41.630  41.800  1.00  0.00           C  
ATOM   2281  C   ARG A 219      47.720  40.820  41.500  1.00  0.00           C  
ATOM   2282  O   ARG A 219      47.680  39.630  41.410  1.00  0.00           O  
ATOM   2283  CB  ARG A 219      49.170  42.070  43.260  1.00  0.00           C  
ATOM   2284  CG  ARG A 219      50.570  42.290  43.660  1.00  0.00           C  
ATOM   2285  CD  ARG A 219      51.540  41.070  43.900  1.00  0.00           C  
ATOM   2286  NE  ARG A 219      52.750  41.370  44.810  1.00  0.00           N  
ATOM   2287  CZ  ARG A 219      52.710  41.820  46.060  1.00  0.00           C  
ATOM   2288  NH1 ARG A 219      51.660  41.590  46.840  1.00  0.00           N1+
ATOM   2289  NH2 ARG A 219      53.400  42.930  46.370  1.00  0.00           N  
ATOM   2290  H   ARG A 219      49.710  43.570  41.130  1.00  0.00           H  
ATOM   2291  HE  ARG A 219      53.660  41.220  44.410  1.00  0.00           H  
ATOM   2292 1HH1 ARG A 219      50.980  40.900  46.610  1.00  0.00           H  
ATOM   2293 2HH1 ARG A 219      51.510  42.070  47.710  1.00  0.00           H  
ATOM   2294 1HH2 ARG A 219      53.990  43.340  45.680  1.00  0.00           H  
ATOM   2295 2HH2 ARG A 219      53.200  43.350  47.260  1.00  0.00           H  
ATOM   2296  N   THR A 220      46.740  41.590  41.100  1.00  0.00           N  
ATOM   2297  CA  THR A 220      45.280  41.170  40.770  1.00  0.00           C  
ATOM   2298  C   THR A 220      45.100  40.210  39.540  1.00  0.00           C  
ATOM   2299  O   THR A 220      44.450  39.190  39.630  1.00  0.00           O  
ATOM   2300  CB  THR A 220      44.590  42.510  40.650  1.00  0.00           C  
ATOM   2301  CG2 THR A 220      43.170  42.530  40.050  1.00  0.00           C  
ATOM   2302  OG1 THR A 220      44.380  42.940  42.000  1.00  0.00           O  
ATOM   2303  H   THR A 220      46.860  42.570  40.960  1.00  0.00           H  
ATOM   2304  HG1 THR A 220      44.780  43.860  42.090  1.00  0.00           H  
ATOM   2305  N   GLY A 221      45.760  40.540  38.430  1.00  0.00           N  
ATOM   2306  CA  GLY A 221      45.680  39.770  37.210  1.00  0.00           C  
ATOM   2307  C   GLY A 221      45.730  38.210  37.460  1.00  0.00           C  
ATOM   2308  O   GLY A 221      45.000  37.420  36.920  1.00  0.00           O  
ATOM   2309  H   GLY A 221      46.400  41.300  38.320  1.00  0.00           H  
ATOM   2310  N   THR A 222      46.680  37.790  38.300  1.00  0.00           N  
ATOM   2311  CA  THR A 222      46.850  36.370  38.740  1.00  0.00           C  
ATOM   2312  C   THR A 222      45.630  35.520  38.990  1.00  0.00           C  
ATOM   2313  O   THR A 222      45.430  34.650  38.170  1.00  0.00           O  
ATOM   2314  CB  THR A 222      47.820  36.220  39.880  1.00  0.00           C  
ATOM   2315  CG2 THR A 222      49.280  36.250  39.510  1.00  0.00           C  
ATOM   2316  OG1 THR A 222      47.520  37.050  40.990  1.00  0.00           O  
ATOM   2317  H   THR A 222      47.290  38.500  38.650  1.00  0.00           H  
ATOM   2318  HG1 THR A 222      47.440  38.040  40.880  1.00  0.00           H  
ATOM   2319  N   PHE A 223      44.770  36.220  39.740  1.00  0.00           N  
ATOM   2320  CA  PHE A 223      43.500  35.690  40.300  1.00  0.00           C  
ATOM   2321  C   PHE A 223      42.430  35.380  39.170  1.00  0.00           C  
ATOM   2322  O   PHE A 223      42.190  34.260  38.630  1.00  0.00           O  
ATOM   2323  CB  PHE A 223      42.970  36.520  41.460  1.00  0.00           C  
ATOM   2324  CG  PHE A 223      43.950  36.570  42.650  1.00  0.00           C  
ATOM   2325  CD1 PHE A 223      44.990  37.590  42.620  1.00  0.00           C  
ATOM   2326  CD2 PHE A 223      43.750  35.770  43.800  1.00  0.00           C  
ATOM   2327  CE1 PHE A 223      45.790  37.710  43.760  1.00  0.00           C  
ATOM   2328  CE2 PHE A 223      44.540  36.000  44.900  1.00  0.00           C  
ATOM   2329  CZ  PHE A 223      45.460  37.000  44.910  1.00  0.00           C  
ATOM   2330  H   PHE A 223      45.020  37.140  40.010  1.00  0.00           H  
ATOM   2331  HD1 PHE A 223      44.980  38.350  41.840  1.00  0.00           H  
ATOM   2332  HD2 PHE A 223      43.350  34.760  43.700  1.00  0.00           H  
ATOM   2333  HE1 PHE A 223      46.770  38.180  43.740  1.00  0.00           H  
ATOM   2334  HE2 PHE A 223      44.460  35.330  45.750  1.00  0.00           H  
ATOM   2335  HZ  PHE A 223      45.760  37.400  45.880  1.00  0.00           H  
ATOM   2336  N   ILE A 224      42.260  36.500  38.440  1.00  0.00           N  
ATOM   2337  CA  ILE A 224      41.440  36.620  37.230  1.00  0.00           C  
ATOM   2338  C   ILE A 224      41.820  35.580  36.160  1.00  0.00           C  
ATOM   2339  O   ILE A 224      40.980  34.740  35.870  1.00  0.00           O  
ATOM   2340  CB  ILE A 224      41.410  38.070  36.680  1.00  0.00           C  
ATOM   2341  CG1 ILE A 224      40.720  38.940  37.730  1.00  0.00           C  
ATOM   2342  CG2 ILE A 224      40.610  38.220  35.400  1.00  0.00           C  
ATOM   2343  CD  ILE A 224      40.970  40.410  37.470  1.00  0.00           C  
ATOM   2344  H   ILE A 224      42.810  37.310  38.670  1.00  0.00           H  
ATOM   2345  N   VAL A 225      43.050  35.510  35.730  1.00  0.00           N  
ATOM   2346  CA  VAL A 225      43.480  34.640  34.580  1.00  0.00           C  
ATOM   2347  C   VAL A 225      43.270  33.150  34.930  1.00  0.00           C  
ATOM   2348  O   VAL A 225      42.770  32.400  34.080  1.00  0.00           O  
ATOM   2349  CB  VAL A 225      44.890  34.710  34.050  1.00  0.00           C  
ATOM   2350  CG1 VAL A 225      45.080  33.830  32.760  1.00  0.00           C  
ATOM   2351  CG2 VAL A 225      45.340  36.140  33.730  1.00  0.00           C  
ATOM   2352  H   VAL A 225      43.730  36.230  35.890  1.00  0.00           H  
ATOM   2353  N   ILE A 226      43.750  32.740  36.050  1.00  0.00           N  
ATOM   2354  CA  ILE A 226      43.530  31.370  36.550  1.00  0.00           C  
ATOM   2355  C   ILE A 226      41.990  31.030  36.840  1.00  0.00           C  
ATOM   2356  O   ILE A 226      41.580  29.880  36.600  1.00  0.00           O  
ATOM   2357  CB  ILE A 226      44.390  31.030  37.820  1.00  0.00           C  
ATOM   2358  CG1 ILE A 226      45.840  31.620  37.950  1.00  0.00           C  
ATOM   2359  CG2 ILE A 226      44.460  29.530  38.110  1.00  0.00           C  
ATOM   2360  CD  ILE A 226      46.380  31.820  39.390  1.00  0.00           C  
ATOM   2361  H   ILE A 226      44.290  33.350  36.620  1.00  0.00           H  
ATOM   2362  N   ASP A 227      41.150  31.990  37.330  1.00  0.00           N  
ATOM   2363  CA  ASP A 227      39.680  31.710  37.470  1.00  0.00           C  
ATOM   2364  C   ASP A 227      39.100  31.370  36.080  1.00  0.00           C  
ATOM   2365  O   ASP A 227      38.600  30.290  35.840  1.00  0.00           O  
ATOM   2366  CB  ASP A 227      38.960  32.980  37.850  1.00  0.00           C  
ATOM   2367  CG  ASP A 227      37.450  32.720  38.180  1.00  0.00           C  
ATOM   2368  OD1 ASP A 227      37.120  31.590  38.600  1.00  0.00           O  
ATOM   2369  OD2 ASP A 227      36.600  33.530  37.870  1.00  0.00           O1-
ATOM   2370  H   ASP A 227      41.440  32.850  37.740  1.00  0.00           H  
ATOM   2371  N   ILE A 228      39.450  32.210  35.120  1.00  0.00           N  
ATOM   2372  CA  ILE A 228      38.990  31.960  33.680  1.00  0.00           C  
ATOM   2373  C   ILE A 228      39.390  30.540  33.170  1.00  0.00           C  
ATOM   2374  O   ILE A 228      38.590  29.820  32.680  1.00  0.00           O  
ATOM   2375  CB  ILE A 228      39.460  33.010  32.640  1.00  0.00           C  
ATOM   2376  CG1 ILE A 228      39.220  34.440  33.180  1.00  0.00           C  
ATOM   2377  CG2 ILE A 228      38.680  32.770  31.350  1.00  0.00           C  
ATOM   2378  CD  ILE A 228      39.490  35.610  32.230  1.00  0.00           C  
ATOM   2379  H   ILE A 228      40.070  32.980  35.300  1.00  0.00           H  
ATOM   2380  N   LEU A 229      40.630  30.220  33.530  1.00  0.00           N  
ATOM   2381  CA  LEU A 229      41.280  28.940  33.160  1.00  0.00           C  
ATOM   2382  C   LEU A 229      40.650  27.700  33.790  1.00  0.00           C  
ATOM   2383  O   LEU A 229      39.980  26.940  33.030  1.00  0.00           O  
ATOM   2384  CB  LEU A 229      42.830  28.970  33.270  1.00  0.00           C  
ATOM   2385  CG  LEU A 229      43.520  29.710  32.150  1.00  0.00           C  
ATOM   2386  CD1 LEU A 229      45.070  29.680  32.420  1.00  0.00           C  
ATOM   2387  CD2 LEU A 229      43.300  29.050  30.770  1.00  0.00           C  
ATOM   2388  H   LEU A 229      41.080  30.750  34.250  1.00  0.00           H  
ATOM   2389  N   ILE A 230      40.500  27.820  35.150  1.00  0.00           N  
ATOM   2390  CA  ILE A 230      39.830  26.740  35.880  1.00  0.00           C  
ATOM   2391  C   ILE A 230      38.270  26.640  35.640  1.00  0.00           C  
ATOM   2392  O   ILE A 230      37.790  25.490  35.580  1.00  0.00           O  
ATOM   2393  CB  ILE A 230      40.210  26.640  37.370  1.00  0.00           C  
ATOM   2394  CG1 ILE A 230      39.910  27.910  38.160  1.00  0.00           C  
ATOM   2395  CG2 ILE A 230      41.650  26.140  37.530  1.00  0.00           C  
ATOM   2396  CD  ILE A 230      39.960  27.730  39.670  1.00  0.00           C  
ATOM   2397  H   ILE A 230      40.940  28.570  35.650  1.00  0.00           H  
ATOM   2398  N   ASP A 231      37.570  27.790  35.390  1.00  0.00           N  
ATOM   2399  CA  ASP A 231      36.180  27.800  34.710  1.00  0.00           C  
ATOM   2400  C   ASP A 231      36.080  26.940  33.440  1.00  0.00           C  
ATOM   2401  O   ASP A 231      35.220  26.120  33.400  1.00  0.00           O  
ATOM   2402  CB  ASP A 231      35.620  29.220  34.610  1.00  0.00           C  
ATOM   2403  CG  ASP A 231      34.090  29.110  34.800  1.00  0.00           C  
ATOM   2404  OD1 ASP A 231      33.650  28.500  35.790  1.00  0.00           O  
ATOM   2405  OD2 ASP A 231      33.320  29.720  34.080  1.00  0.00           O1-
ATOM   2406  H   ASP A 231      37.830  28.720  35.650  1.00  0.00           H  
ATOM   2407  N   ILE A 232      36.980  27.160  32.470  1.00  0.00           N  
ATOM   2408  CA  ILE A 232      37.030  26.360  31.220  1.00  0.00           C  
ATOM   2409  C   ILE A 232      37.080  24.830  31.510  1.00  0.00           C  
ATOM   2410  O   ILE A 232      36.140  24.100  31.140  1.00  0.00           O  
ATOM   2411  CB  ILE A 232      38.210  26.820  30.360  1.00  0.00           C  
ATOM   2412  CG1 ILE A 232      38.050  28.170  29.730  1.00  0.00           C  
ATOM   2413  CG2 ILE A 232      38.820  25.830  29.360  1.00  0.00           C  
ATOM   2414  CD  ILE A 232      39.290  28.780  29.110  1.00  0.00           C  
ATOM   2415  H   ILE A 232      37.760  27.750  32.670  1.00  0.00           H  
ATOM   2416  N   ILE A 233      38.010  24.480  32.330  1.00  0.00           N  
ATOM   2417  CA  ILE A 233      38.260  23.050  32.740  1.00  0.00           C  
ATOM   2418  C   ILE A 233      37.060  22.450  33.520  1.00  0.00           C  
ATOM   2419  O   ILE A 233      36.560  21.380  33.190  1.00  0.00           O  
ATOM   2420  CB  ILE A 233      39.570  22.960  33.630  1.00  0.00           C  
ATOM   2421  CG1 ILE A 233      40.790  23.640  32.870  1.00  0.00           C  
ATOM   2422  CG2 ILE A 233      39.700  21.480  34.020  1.00  0.00           C  
ATOM   2423  CD  ILE A 233      41.920  24.010  33.770  1.00  0.00           C  
ATOM   2424  H   ILE A 233      38.680  25.140  32.660  1.00  0.00           H  
ATOM   2425  N   ARG A 234      36.590  23.320  34.470  1.00  0.00           N  
ATOM   2426  CA  ARG A 234      35.330  22.910  35.160  1.00  0.00           C  
ATOM   2427  C   ARG A 234      34.230  22.580  34.150  1.00  0.00           C  
ATOM   2428  O   ARG A 234      33.900  21.430  33.970  1.00  0.00           O  
ATOM   2429  CB  ARG A 234      34.900  24.000  36.080  1.00  0.00           C  
ATOM   2430  CG  ARG A 234      35.860  24.220  37.230  1.00  0.00           C  
ATOM   2431  CD  ARG A 234      35.080  25.140  38.230  1.00  0.00           C  
ATOM   2432  NE  ARG A 234      34.910  26.550  37.930  1.00  0.00           N  
ATOM   2433  CZ  ARG A 234      35.450  27.520  38.680  1.00  0.00           C  
ATOM   2434  NH1 ARG A 234      36.080  27.320  39.870  1.00  0.00           N1+
ATOM   2435  NH2 ARG A 234      35.570  28.770  38.170  1.00  0.00           N  
ATOM   2436  H   ARG A 234      37.030  24.140  34.800  1.00  0.00           H  
ATOM   2437  HE  ARG A 234      34.500  26.650  37.020  1.00  0.00           H  
ATOM   2438 1HH1 ARG A 234      36.110  26.410  40.290  1.00  0.00           H  
ATOM   2439 2HH1 ARG A 234      36.460  28.100  40.360  1.00  0.00           H  
ATOM   2440 1HH2 ARG A 234      35.080  28.890  37.300  1.00  0.00           H  
ATOM   2441 2HH2 ARG A 234      36.280  29.420  38.410  1.00  0.00           H  
ATOM   2442  N   GLU A 235      33.750  23.600  33.430  1.00  0.00           N  
ATOM   2443  CA  GLU A 235      32.530  23.590  32.550  1.00  0.00           C  
ATOM   2444  C   GLU A 235      32.540  22.510  31.370  1.00  0.00           C  
ATOM   2445  O   GLU A 235      31.590  21.720  31.220  1.00  0.00           O  
ATOM   2446  CB  GLU A 235      32.480  25.020  31.970  1.00  0.00           C  
ATOM   2447  CG  GLU A 235      31.740  25.290  30.610  1.00  0.00           C  
ATOM   2448  CD  GLU A 235      30.260  24.840  30.520  1.00  0.00           C  
ATOM   2449  OE1 GLU A 235      29.450  25.130  31.410  1.00  0.00           O  
ATOM   2450  OE2 GLU A 235      29.970  24.130  29.560  1.00  0.00           O1-
ATOM   2451  H   GLU A 235      34.300  24.400  33.200  1.00  0.00           H  
ATOM   2452  N   LYS A 236      33.730  22.370  30.750  1.00  0.00           N  
ATOM   2453  CA  LYS A 236      33.880  21.450  29.630  1.00  0.00           C  
ATOM   2454  C   LYS A 236      34.830  20.200  29.750  1.00  0.00           C  
ATOM   2455  O   LYS A 236      35.150  19.570  28.710  1.00  0.00           O  
ATOM   2456  CB  LYS A 236      34.090  22.170  28.320  1.00  0.00           C  
ATOM   2457  CG  LYS A 236      34.950  23.390  28.320  1.00  0.00           C  
ATOM   2458  CD  LYS A 236      35.510  23.910  27.000  1.00  0.00           C  
ATOM   2459  CE  LYS A 236      35.870  25.330  27.310  1.00  0.00           C  
ATOM   2460  NZ  LYS A 236      36.550  25.920  26.110  1.00  0.00           N1+
ATOM   2461  H   LYS A 236      34.560  22.920  30.870  1.00  0.00           H  
ATOM   2462  HZ1 LYS A 236      36.000  25.590  25.340  1.00  0.00           H  
ATOM   2463  HZ2 LYS A 236      36.650  26.910  26.180  1.00  0.00           H  
ATOM   2464  HZ3 LYS A 236      37.470  25.560  25.960  1.00  0.00           H  
ATOM   2465  N   GLY A 237      35.500  20.100  30.900  1.00  0.00           N  
ATOM   2466  CA  GLY A 237      36.090  18.780  31.210  1.00  0.00           C  
ATOM   2467  C   GLY A 237      37.680  18.740  30.960  1.00  0.00           C  
ATOM   2468  O   GLY A 237      38.170  19.290  29.950  1.00  0.00           O  
ATOM   2469  H   GLY A 237      35.540  20.690  31.710  1.00  0.00           H  
ATOM   2470  N   VAL A 238      38.300  17.770  31.600  1.00  0.00           N  
ATOM   2471  CA  VAL A 238      39.790  17.730  31.640  1.00  0.00           C  
ATOM   2472  C   VAL A 238      40.680  17.700  30.390  1.00  0.00           C  
ATOM   2473  O   VAL A 238      41.830  18.170  30.340  1.00  0.00           O  
ATOM   2474  CB  VAL A 238      40.280  16.640  32.610  1.00  0.00           C  
ATOM   2475  CG1 VAL A 238      40.090  17.080  34.070  1.00  0.00           C  
ATOM   2476  CG2 VAL A 238      39.610  15.290  32.460  1.00  0.00           C  
ATOM   2477  H   VAL A 238      37.730  17.090  32.050  1.00  0.00           H  
ATOM   2478  N   ASP A 239      40.080  17.150  29.360  1.00  0.00           N  
ATOM   2479  CA  ASP A 239      40.670  17.040  27.980  1.00  0.00           C  
ATOM   2480  C   ASP A 239      40.670  18.360  27.270  1.00  0.00           C  
ATOM   2481  O   ASP A 239      41.460  18.610  26.350  1.00  0.00           O  
ATOM   2482  CB  ASP A 239      39.980  15.990  27.170  1.00  0.00           C  
ATOM   2483  CG  ASP A 239      40.210  14.590  27.830  1.00  0.00           C  
ATOM   2484  OD1 ASP A 239      41.310  14.040  27.710  1.00  0.00           O  
ATOM   2485  OD2 ASP A 239      39.180  13.980  28.240  1.00  0.00           O1-
ATOM   2486  H   ASP A 239      39.340  16.490  29.490  1.00  0.00           H  
ATOM   2487  N   CYS A 240      39.920  19.350  27.770  1.00  0.00           N  
ATOM   2488  CA  CYS A 240      39.810  20.690  27.060  1.00  0.00           C  
ATOM   2489  C   CYS A 240      41.100  21.510  27.140  1.00  0.00           C  
ATOM   2490  O   CYS A 240      41.770  21.690  28.120  1.00  0.00           O  
ATOM   2491  CB  CYS A 240      38.580  21.500  27.560  1.00  0.00           C  
ATOM   2492  SG  CYS A 240      38.320  21.960  29.320  1.00  0.00           S  
ATOM   2493  H   CYS A 240      39.360  19.240  28.590  1.00  0.00           H  
ATOM   2494  HG  CYS A 240      38.470  20.710  29.760  1.00  0.00           H  
ATOM   2495  N   ASP A 241      41.290  22.040  25.960  1.00  0.00           N  
ATOM   2496  CA  ASP A 241      42.460  22.870  25.600  1.00  0.00           C  
ATOM   2497  C   ASP A 241      42.600  24.060  26.600  1.00  0.00           C  
ATOM   2498  O   ASP A 241      41.630  24.620  27.160  1.00  0.00           O  
ATOM   2499  CB  ASP A 241      42.310  23.340  24.150  1.00  0.00           C  
ATOM   2500  CG  ASP A 241      42.680  22.170  23.180  1.00  0.00           C  
ATOM   2501  OD1 ASP A 241      43.770  21.590  23.180  1.00  0.00           O  
ATOM   2502  OD2 ASP A 241      41.840  21.900  22.290  1.00  0.00           O1-
ATOM   2503  H   ASP A 241      40.560  22.010  25.280  1.00  0.00           H  
ATOM   2504  N   ILE A 242      43.790  24.340  27.150  1.00  0.00           N  
ATOM   2505  CA  ILE A 242      44.040  25.530  27.990  1.00  0.00           C  
ATOM   2506  C   ILE A 242      44.510  26.750  27.210  1.00  0.00           C  
ATOM   2507  O   ILE A 242      45.640  27.020  26.750  1.00  0.00           O  
ATOM   2508  CB  ILE A 242      44.910  25.270  29.190  1.00  0.00           C  
ATOM   2509  CG1 ILE A 242      46.170  24.550  28.840  1.00  0.00           C  
ATOM   2510  CG2 ILE A 242      44.180  24.510  30.290  1.00  0.00           C  
ATOM   2511  CD  ILE A 242      47.280  24.720  29.920  1.00  0.00           C  
ATOM   2512  H   ILE A 242      44.440  23.590  27.230  1.00  0.00           H  
ATOM   2513  N   ASP A 243      43.470  27.540  26.980  1.00  0.00           N  
ATOM   2514  CA  ASP A 243      43.510  28.880  26.350  1.00  0.00           C  
ATOM   2515  C   ASP A 243      44.340  29.990  26.950  1.00  0.00           C  
ATOM   2516  O   ASP A 243      44.080  31.200  26.750  1.00  0.00           O  
ATOM   2517  CB  ASP A 243      42.120  29.440  26.010  1.00  0.00           C  
ATOM   2518  CG  ASP A 243      41.460  29.120  24.660  1.00  0.00           C  
ATOM   2519  OD1 ASP A 243      42.270  28.910  23.710  1.00  0.00           O  
ATOM   2520  OD2 ASP A 243      40.230  29.070  24.590  1.00  0.00           O1-
ATOM   2521  H   ASP A 243      42.510  27.270  26.960  1.00  0.00           H  
ATOM   2522  N   VAL A 244      45.600  29.620  27.240  1.00  0.00           N  
ATOM   2523  CA  VAL A 244      46.640  30.560  27.720  1.00  0.00           C  
ATOM   2524  C   VAL A 244      46.940  31.830  26.920  1.00  0.00           C  
ATOM   2525  O   VAL A 244      47.250  32.860  27.560  1.00  0.00           O  
ATOM   2526  CB  VAL A 244      47.900  29.820  28.150  1.00  0.00           C  
ATOM   2527  CG1 VAL A 244      47.650  28.780  29.270  1.00  0.00           C  
ATOM   2528  CG2 VAL A 244      48.490  29.040  27.000  1.00  0.00           C  
ATOM   2529  H   VAL A 244      45.900  28.680  27.080  1.00  0.00           H  
ATOM   2530  N   PRO A 245      46.810  31.890  25.580  1.00  0.00           N  
ATOM   2531  CA  PRO A 245      46.880  33.210  24.930  1.00  0.00           C  
ATOM   2532  C   PRO A 245      45.530  33.930  24.980  1.00  0.00           C  
ATOM   2533  O   PRO A 245      45.480  35.120  25.310  1.00  0.00           O  
ATOM   2534  CB  PRO A 245      47.430  32.920  23.570  1.00  0.00           C  
ATOM   2535  CG  PRO A 245      47.380  31.460  23.350  1.00  0.00           C  
ATOM   2536  CD  PRO A 245      46.790  30.850  24.570  1.00  0.00           C  
ATOM   2537  N   LYS A 246      44.460  33.260  24.520  1.00  0.00           N  
ATOM   2538  CA  LYS A 246      43.130  33.900  24.630  1.00  0.00           C  
ATOM   2539  C   LYS A 246      42.730  34.470  26.040  1.00  0.00           C  
ATOM   2540  O   LYS A 246      42.450  35.650  26.080  1.00  0.00           O  
ATOM   2541  CB  LYS A 246      42.020  33.000  24.130  1.00  0.00           C  
ATOM   2542  CG  LYS A 246      41.770  33.090  22.640  1.00  0.00           C  
ATOM   2543  CD  LYS A 246      40.750  32.280  21.870  1.00  0.00           C  
ATOM   2544  CE  LYS A 246      40.990  32.210  20.360  1.00  0.00           C  
ATOM   2545  NZ  LYS A 246      39.810  31.690  19.610  1.00  0.00           N1+
ATOM   2546  H   LYS A 246      44.390  32.460  23.910  1.00  0.00           H  
ATOM   2547  HZ1 LYS A 246      39.450  30.790  19.860  1.00  0.00           H  
ATOM   2548  HZ2 LYS A 246      39.060  32.330  19.740  1.00  0.00           H  
ATOM   2549  HZ3 LYS A 246      39.960  31.650  18.620  1.00  0.00           H  
ATOM   2550  N   THR A 247      43.010  33.830  27.140  1.00  0.00           N  
ATOM   2551  CA  THR A 247      42.840  34.400  28.510  1.00  0.00           C  
ATOM   2552  C   THR A 247      43.550  35.780  28.860  1.00  0.00           C  
ATOM   2553  O   THR A 247      42.910  36.830  29.110  1.00  0.00           O  
ATOM   2554  CB  THR A 247      43.090  33.380  29.650  1.00  0.00           C  
ATOM   2555  CG2 THR A 247      42.040  32.280  29.550  1.00  0.00           C  
ATOM   2556  OG1 THR A 247      44.450  32.870  29.640  1.00  0.00           O  
ATOM   2557  H   THR A 247      43.400  32.920  27.020  1.00  0.00           H  
ATOM   2558  HG1 THR A 247      44.510  32.220  30.400  1.00  0.00           H  
ATOM   2559  N   ILE A 248      44.810  35.860  28.470  1.00  0.00           N  
ATOM   2560  CA  ILE A 248      45.700  37.030  28.500  1.00  0.00           C  
ATOM   2561  C   ILE A 248      45.360  38.140  27.480  1.00  0.00           C  
ATOM   2562  O   ILE A 248      45.280  39.320  27.850  1.00  0.00           O  
ATOM   2563  CB  ILE A 248      47.230  36.630  28.420  1.00  0.00           C  
ATOM   2564  CG1 ILE A 248      47.550  35.670  29.580  1.00  0.00           C  
ATOM   2565  CG2 ILE A 248      48.190  37.830  28.530  1.00  0.00           C  
ATOM   2566  CD  ILE A 248      48.910  34.980  29.610  1.00  0.00           C  
ATOM   2567  H   ILE A 248      45.200  35.030  28.070  1.00  0.00           H  
ATOM   2568  N   GLN A 249      45.120  37.700  26.260  1.00  0.00           N  
ATOM   2569  CA  GLN A 249      44.620  38.650  25.180  1.00  0.00           C  
ATOM   2570  C   GLN A 249      43.330  39.340  25.700  1.00  0.00           C  
ATOM   2571  O   GLN A 249      43.230  40.560  25.690  1.00  0.00           O  
ATOM   2572  CB  GLN A 249      44.180  38.020  23.910  1.00  0.00           C  
ATOM   2573  CG  GLN A 249      45.280  37.990  22.860  1.00  0.00           C  
ATOM   2574  CD  GLN A 249      45.420  36.710  21.970  1.00  0.00           C  
ATOM   2575  NE2 GLN A 249      44.340  36.190  21.470  1.00  0.00           N  
ATOM   2576  OE1 GLN A 249      46.500  36.380  21.500  1.00  0.00           O  
ATOM   2577  H   GLN A 249      45.090  36.750  25.960  1.00  0.00           H  
ATOM   2578 1HE2 GLN A 249      43.500  36.670  21.710  1.00  0.00           H  
ATOM   2579 2HE2 GLN A 249      44.390  35.610  20.660  1.00  0.00           H  
ATOM   2580  N   MET A 250      42.460  38.530  26.260  1.00  0.00           N  
ATOM   2581  CA  MET A 250      41.270  39.050  27.040  1.00  0.00           C  
ATOM   2582  C   MET A 250      41.630  39.960  28.210  1.00  0.00           C  
ATOM   2583  O   MET A 250      40.880  40.930  28.280  1.00  0.00           O  
ATOM   2584  CB  MET A 250      40.500  37.850  27.660  1.00  0.00           C  
ATOM   2585  CG  MET A 250      39.320  37.380  26.710  1.00  0.00           C  
ATOM   2586  SD  MET A 250      39.790  36.650  25.100  1.00  0.00           S  
ATOM   2587  CE  MET A 250      38.520  35.360  25.180  1.00  0.00           C  
ATOM   2588  H   MET A 250      42.410  37.540  26.140  1.00  0.00           H  
ATOM   2589  N   VAL A 251      42.490  39.710  29.190  1.00  0.00           N  
ATOM   2590  CA  VAL A 251      42.880  40.750  30.230  1.00  0.00           C  
ATOM   2591  C   VAL A 251      43.600  42.000  29.740  1.00  0.00           C  
ATOM   2592  O   VAL A 251      43.220  43.050  30.230  1.00  0.00           O  
ATOM   2593  CB  VAL A 251      43.590  40.150  31.480  1.00  0.00           C  
ATOM   2594  CG1 VAL A 251      42.660  39.110  32.150  1.00  0.00           C  
ATOM   2595  CG2 VAL A 251      44.930  39.470  31.160  1.00  0.00           C  
ATOM   2596  H   VAL A 251      42.910  38.810  29.310  1.00  0.00           H  
ATOM   2597  N   ARG A 252      44.340  41.910  28.620  1.00  0.00           N  
ATOM   2598  CA  ARG A 252      45.020  42.980  27.940  1.00  0.00           C  
ATOM   2599  C   ARG A 252      44.290  44.050  27.100  1.00  0.00           C  
ATOM   2600  O   ARG A 252      44.470  45.230  27.370  1.00  0.00           O  
ATOM   2601  CB  ARG A 252      46.130  42.400  27.070  1.00  0.00           C  
ATOM   2602  CG  ARG A 252      47.410  42.340  27.920  1.00  0.00           C  
ATOM   2603  CD  ARG A 252      48.470  41.530  27.170  1.00  0.00           C  
ATOM   2604  NE  ARG A 252      49.720  41.950  27.730  1.00  0.00           N  
ATOM   2605  CZ  ARG A 252      50.840  41.170  27.890  1.00  0.00           C  
ATOM   2606  NH1 ARG A 252      50.850  39.840  27.600  1.00  0.00           N1+
ATOM   2607  NH2 ARG A 252      51.870  41.630  28.580  1.00  0.00           N  
ATOM   2608  H   ARG A 252      44.700  41.010  28.380  1.00  0.00           H  
ATOM   2609  HE  ARG A 252      49.710  42.900  28.040  1.00  0.00           H  
ATOM   2610 1HH1 ARG A 252      50.000  39.390  27.320  1.00  0.00           H  
ATOM   2611 2HH1 ARG A 252      51.620  39.240  27.820  1.00  0.00           H  
ATOM   2612 1HH2 ARG A 252      51.840  42.540  28.990  1.00  0.00           H  
ATOM   2613 2HH2 ARG A 252      52.610  40.980  28.730  1.00  0.00           H  
ATOM   2614  N   SER A 253      43.320  43.500  26.330  1.00  0.00           N  
ATOM   2615  CA  SER A 253      42.390  44.220  25.450  1.00  0.00           C  
ATOM   2616  C   SER A 253      41.370  44.950  26.290  1.00  0.00           C  
ATOM   2617  O   SER A 253      40.760  45.890  25.810  1.00  0.00           O  
ATOM   2618  CB  SER A 253      41.600  43.330  24.460  1.00  0.00           C  
ATOM   2619  OG  SER A 253      40.850  42.350  25.140  1.00  0.00           O  
ATOM   2620  H   SER A 253      43.300  42.520  26.130  1.00  0.00           H  
ATOM   2621  HG  SER A 253      41.370  41.490  25.170  1.00  0.00           H  
ATOM   2622  N   GLN A 254      40.980  44.380  27.450  1.00  0.00           N  
ATOM   2623  CA  GLN A 254      40.070  45.000  28.430  1.00  0.00           C  
ATOM   2624  C   GLN A 254      40.760  46.010  29.390  1.00  0.00           C  
ATOM   2625  O   GLN A 254      39.990  46.860  29.830  1.00  0.00           O  
ATOM   2626  CB  GLN A 254      39.350  43.790  29.050  1.00  0.00           C  
ATOM   2627  CG  GLN A 254      38.270  43.290  28.060  1.00  0.00           C  
ATOM   2628  CD  GLN A 254      37.510  42.120  28.700  1.00  0.00           C  
ATOM   2629  NE2 GLN A 254      38.220  40.990  28.730  1.00  0.00           N  
ATOM   2630  OE1 GLN A 254      36.370  42.210  29.130  1.00  0.00           O  
ATOM   2631  H   GLN A 254      41.020  43.410  27.710  1.00  0.00           H  
ATOM   2632 1HE2 GLN A 254      39.180  41.060  28.460  1.00  0.00           H  
ATOM   2633 2HE2 GLN A 254      37.630  40.240  29.010  1.00  0.00           H  
ATOM   2634  N   ARG A 255      41.940  45.720  29.900  1.00  0.00           N  
ATOM   2635  CA  ARG A 255      42.720  46.750  30.630  1.00  0.00           C  
ATOM   2636  C   ARG A 255      44.230  46.590  30.420  1.00  0.00           C  
ATOM   2637  O   ARG A 255      44.860  45.610  30.750  1.00  0.00           O  
ATOM   2638  CB  ARG A 255      42.330  46.810  32.110  1.00  0.00           C  
ATOM   2639  CG  ARG A 255      42.610  48.200  32.660  1.00  0.00           C  
ATOM   2640  CD  ARG A 255      42.500  48.290  34.210  1.00  0.00           C  
ATOM   2641  NE  ARG A 255      43.480  49.380  34.730  1.00  0.00           N  
ATOM   2642  CZ  ARG A 255      43.360  50.340  35.710  1.00  0.00           C  
ATOM   2643  NH1 ARG A 255      42.230  50.480  36.290  1.00  0.00           N1+
ATOM   2644  NH2 ARG A 255      44.440  50.740  36.260  1.00  0.00           N  
ATOM   2645  H   ARG A 255      42.220  44.790  30.130  1.00  0.00           H  
ATOM   2646  HE  ARG A 255      44.340  49.560  34.260  1.00  0.00           H  
ATOM   2647 1HH1 ARG A 255      41.400  49.930  36.160  1.00  0.00           H  
ATOM   2648 2HH1 ARG A 255      42.220  51.080  37.090  1.00  0.00           H  
ATOM   2649 1HH2 ARG A 255      45.360  50.360  36.190  1.00  0.00           H  
ATOM   2650 2HH2 ARG A 255      44.400  51.630  36.720  1.00  0.00           H  
ATOM   2651  N   SER A 256      44.930  47.640  30.220  1.00  0.00           N  
ATOM   2652  CA  SER A 256      46.390  47.610  29.960  1.00  0.00           C  
ATOM   2653  C   SER A 256      47.220  47.160  31.170  1.00  0.00           C  
ATOM   2654  O   SER A 256      46.850  47.480  32.310  1.00  0.00           O  
ATOM   2655  CB  SER A 256      46.800  48.920  29.220  1.00  0.00           C  
ATOM   2656  OG  SER A 256      46.690  50.140  29.970  1.00  0.00           O  
ATOM   2657  H   SER A 256      44.530  48.550  30.320  1.00  0.00           H  
ATOM   2658  HG  SER A 256      47.310  50.050  30.750  1.00  0.00           H  
ATOM   2659  N   GLY A 257      48.460  46.760  30.860  1.00  0.00           N  
ATOM   2660  CA  GLY A 257      49.460  46.520  31.940  1.00  0.00           C  
ATOM   2661  C   GLY A 257      49.490  45.140  32.620  1.00  0.00           C  
ATOM   2662  O   GLY A 257      49.860  45.110  33.800  1.00  0.00           O  
ATOM   2663  H   GLY A 257      48.660  46.460  29.930  1.00  0.00           H  
ATOM   2664  N   MET A 258      49.560  44.140  31.800  1.00  0.00           N  
ATOM   2665  CA  MET A 258      49.390  42.740  32.190  1.00  0.00           C  
ATOM   2666  C   MET A 258      50.710  42.020  31.970  1.00  0.00           C  
ATOM   2667  O   MET A 258      51.520  42.380  31.130  1.00  0.00           O  
ATOM   2668  CB  MET A 258      48.260  42.130  31.460  1.00  0.00           C  
ATOM   2669  CG  MET A 258      46.880  42.780  31.700  1.00  0.00           C  
ATOM   2670  SD  MET A 258      46.390  42.990  33.430  1.00  0.00           S  
ATOM   2671  CE  MET A 258      44.820  43.720  33.120  1.00  0.00           C  
ATOM   2672  H   MET A 258      49.550  44.430  30.850  1.00  0.00           H  
ATOM   2673  N   VAL A 259      50.800  40.790  32.560  1.00  0.00           N  
ATOM   2674  CA  VAL A 259      52.020  39.900  32.620  1.00  0.00           C  
ATOM   2675  C   VAL A 259      53.330  40.650  32.450  1.00  0.00           C  
ATOM   2676  O   VAL A 259      53.820  40.920  31.340  1.00  0.00           O  
ATOM   2677  CB  VAL A 259      51.970  38.740  31.580  1.00  0.00           C  
ATOM   2678  CG1 VAL A 259      53.170  37.860  31.910  1.00  0.00           C  
ATOM   2679  CG2 VAL A 259      50.670  38.000  31.560  1.00  0.00           C  
ATOM   2680  H   VAL A 259      50.010  40.480  33.080  1.00  0.00           H  
ATOM   2681  N   GLN A 260      53.800  41.240  33.570  1.00  0.00           N  
ATOM   2682  CA  GLN A 260      55.080  41.900  33.680  1.00  0.00           C  
ATOM   2683  C   GLN A 260      56.340  41.050  33.500  1.00  0.00           C  
ATOM   2684  O   GLN A 260      57.370  41.420  32.960  1.00  0.00           O  
ATOM   2685  CB  GLN A 260      55.240  42.470  35.130  1.00  0.00           C  
ATOM   2686  CG  GLN A 260      54.900  43.940  35.210  1.00  0.00           C  
ATOM   2687  CD  GLN A 260      55.920  44.970  34.610  1.00  0.00           C  
ATOM   2688  NE2 GLN A 260      55.480  45.790  33.710  1.00  0.00           N  
ATOM   2689  OE1 GLN A 260      57.090  44.890  34.930  1.00  0.00           O  
ATOM   2690  H   GLN A 260      53.230  41.510  34.340  1.00  0.00           H  
ATOM   2691 1HE2 GLN A 260      54.590  45.720  33.250  1.00  0.00           H  
ATOM   2692 2HE2 GLN A 260      55.990  46.650  33.660  1.00  0.00           H  
ATOM   2693  N   THR A 261      56.250  39.750  33.960  1.00  0.00           N  
ATOM   2694  CA  THR A 261      57.370  38.760  34.030  1.00  0.00           C  
ATOM   2695  C   THR A 261      57.190  37.330  33.350  1.00  0.00           C  
ATOM   2696  O   THR A 261      56.110  36.820  33.130  1.00  0.00           O  
ATOM   2697  CB  THR A 261      58.000  38.570  35.400  1.00  0.00           C  
ATOM   2698  CG2 THR A 261      58.570  39.810  36.000  1.00  0.00           C  
ATOM   2699  OG1 THR A 261      57.080  37.870  36.210  1.00  0.00           O  
ATOM   2700  H   THR A 261      55.500  39.420  34.530  1.00  0.00           H  
ATOM   2701  HG1 THR A 261      57.230  37.950  37.190  1.00  0.00           H  
ATOM   2702  N   GLU A 262      58.300  36.770  32.880  1.00  0.00           N  
ATOM   2703  CA  GLU A 262      58.340  35.410  32.300  1.00  0.00           C  
ATOM   2704  C   GLU A 262      57.850  34.440  33.390  1.00  0.00           C  
ATOM   2705  O   GLU A 262      56.990  33.610  33.130  1.00  0.00           O  
ATOM   2706  CB  GLU A 262      59.800  35.100  31.920  1.00  0.00           C  
ATOM   2707  CG  GLU A 262      59.990  33.820  31.080  1.00  0.00           C  
ATOM   2708  CD  GLU A 262      61.370  33.210  31.320  1.00  0.00           C  
ATOM   2709  OE1 GLU A 262      61.510  32.290  32.140  1.00  0.00           O  
ATOM   2710  OE2 GLU A 262      62.330  33.600  30.620  1.00  0.00           O1-
ATOM   2711  H   GLU A 262      59.140  37.310  32.890  1.00  0.00           H  
ATOM   2712  N   ALA A 263      58.320  34.670  34.610  1.00  0.00           N  
ATOM   2713  CA  ALA A 263      57.820  33.910  35.770  1.00  0.00           C  
ATOM   2714  C   ALA A 263      56.290  33.860  36.010  1.00  0.00           C  
ATOM   2715  O   ALA A 263      55.770  32.760  36.270  1.00  0.00           O  
ATOM   2716  CB  ALA A 263      58.480  34.510  37.040  1.00  0.00           C  
ATOM   2717  H   ALA A 263      59.140  35.220  34.780  1.00  0.00           H  
ATOM   2718  N   GLN A 264      55.620  34.940  35.780  1.00  0.00           N  
ATOM   2719  CA  GLN A 264      54.160  35.030  35.910  1.00  0.00           C  
ATOM   2720  C   GLN A 264      53.430  34.120  34.920  1.00  0.00           C  
ATOM   2721  O   GLN A 264      52.650  33.330  35.370  1.00  0.00           O  
ATOM   2722  CB  GLN A 264      53.770  36.490  35.690  1.00  0.00           C  
ATOM   2723  CG  GLN A 264      54.100  37.260  37.000  1.00  0.00           C  
ATOM   2724  CD  GLN A 264      53.920  38.800  36.880  1.00  0.00           C  
ATOM   2725  NE2 GLN A 264      54.540  39.520  37.730  1.00  0.00           N  
ATOM   2726  OE1 GLN A 264      53.130  39.240  36.060  1.00  0.00           O  
ATOM   2727  H   GLN A 264      56.140  35.790  35.810  1.00  0.00           H  
ATOM   2728 1HE2 GLN A 264      55.140  39.150  38.430  1.00  0.00           H  
ATOM   2729 2HE2 GLN A 264      54.130  40.420  37.900  1.00  0.00           H  
ATOM   2730  N   TYR A 265      53.960  34.020  33.670  1.00  0.00           N  
ATOM   2731  CA  TYR A 265      53.510  33.100  32.680  1.00  0.00           C  
ATOM   2732  C   TYR A 265      53.990  31.640  32.920  1.00  0.00           C  
ATOM   2733  O   TYR A 265      53.320  30.690  32.500  1.00  0.00           O  
ATOM   2734  CB  TYR A 265      53.980  33.600  31.260  1.00  0.00           C  
ATOM   2735  CG  TYR A 265      53.580  32.760  30.000  1.00  0.00           C  
ATOM   2736  CD1 TYR A 265      52.270  32.740  29.660  1.00  0.00           C  
ATOM   2737  CD2 TYR A 265      54.500  31.960  29.360  1.00  0.00           C  
ATOM   2738  CE1 TYR A 265      51.790  31.840  28.740  1.00  0.00           C  
ATOM   2739  CE2 TYR A 265      54.020  31.020  28.430  1.00  0.00           C  
ATOM   2740  CZ  TYR A 265      52.660  30.980  28.110  1.00  0.00           C  
ATOM   2741  OH  TYR A 265      52.260  30.180  27.040  1.00  0.00           O  
ATOM   2742  H   TYR A 265      54.670  34.680  33.420  1.00  0.00           H  
ATOM   2743  HD1 TYR A 265      51.580  33.480  30.060  1.00  0.00           H  
ATOM   2744  HD2 TYR A 265      55.560  32.220  29.340  1.00  0.00           H  
ATOM   2745  HE1 TYR A 265      50.740  31.850  28.440  1.00  0.00           H  
ATOM   2746  HE2 TYR A 265      54.780  30.510  27.840  1.00  0.00           H  
ATOM   2747  HH  TYR A 265      52.990  29.610  26.660  1.00  0.00           H  
ATOM   2748  N   ARG A 266      55.150  31.450  33.490  1.00  0.00           N  
ATOM   2749  CA  ARG A 266      55.580  30.070  33.940  1.00  0.00           C  
ATOM   2750  C   ARG A 266      54.640  29.450  35.000  1.00  0.00           C  
ATOM   2751  O   ARG A 266      54.290  28.280  34.950  1.00  0.00           O  
ATOM   2752  CB  ARG A 266      57.000  29.960  34.460  1.00  0.00           C  
ATOM   2753  CG  ARG A 266      58.050  30.620  33.540  1.00  0.00           C  
ATOM   2754  CD  ARG A 266      59.440  30.210  34.020  1.00  0.00           C  
ATOM   2755  NE  ARG A 266      59.540  28.770  33.740  1.00  0.00           N  
ATOM   2756  CZ  ARG A 266      60.180  28.330  32.630  1.00  0.00           C  
ATOM   2757  NH1 ARG A 266      60.880  29.160  31.860  1.00  0.00           N1+
ATOM   2758  NH2 ARG A 266      60.020  27.130  32.190  1.00  0.00           N  
ATOM   2759  H   ARG A 266      55.810  32.180  33.670  1.00  0.00           H  
ATOM   2760  HE  ARG A 266      59.360  28.100  34.470  1.00  0.00           H  
ATOM   2761 1HH1 ARG A 266      60.970  30.120  32.100  1.00  0.00           H  
ATOM   2762 2HH1 ARG A 266      61.550  28.780  31.210  1.00  0.00           H  
ATOM   2763 1HH2 ARG A 266      59.450  26.460  32.680  1.00  0.00           H  
ATOM   2764 2HH2 ARG A 266      60.230  26.930  31.230  1.00  0.00           H  
ATOM   2765  N   PHE A 267      54.280  30.290  35.970  1.00  0.00           N  
ATOM   2766  CA  PHE A 267      53.430  30.000  37.150  1.00  0.00           C  
ATOM   2767  C   PHE A 267      52.050  29.390  36.840  1.00  0.00           C  
ATOM   2768  O   PHE A 267      51.680  28.370  37.400  1.00  0.00           O  
ATOM   2769  CB  PHE A 267      53.510  31.190  38.080  1.00  0.00           C  
ATOM   2770  CG  PHE A 267      52.550  31.240  39.320  1.00  0.00           C  
ATOM   2771  CD1 PHE A 267      52.810  30.560  40.480  1.00  0.00           C  
ATOM   2772  CD2 PHE A 267      51.530  32.170  39.270  1.00  0.00           C  
ATOM   2773  CE1 PHE A 267      51.980  30.710  41.580  1.00  0.00           C  
ATOM   2774  CE2 PHE A 267      50.730  32.420  40.420  1.00  0.00           C  
ATOM   2775  CZ  PHE A 267      50.940  31.660  41.550  1.00  0.00           C  
ATOM   2776  H   PHE A 267      54.720  31.170  36.120  1.00  0.00           H  
ATOM   2777  HD1 PHE A 267      53.660  29.910  40.700  1.00  0.00           H  
ATOM   2778  HD2 PHE A 267      51.260  32.700  38.350  1.00  0.00           H  
ATOM   2779  HE1 PHE A 267      52.220  30.170  42.500  1.00  0.00           H  
ATOM   2780  HE2 PHE A 267      49.900  33.120  40.320  1.00  0.00           H  
ATOM   2781  HZ  PHE A 267      50.040  31.530  42.140  1.00  0.00           H  
ATOM   2782  N   ILE A 268      51.560  29.940  35.740  1.00  0.00           N  
ATOM   2783  CA  ILE A 268      50.250  29.530  35.080  1.00  0.00           C  
ATOM   2784  C   ILE A 268      50.180  27.990  34.960  1.00  0.00           C  
ATOM   2785  O   ILE A 268      49.260  27.440  35.590  1.00  0.00           O  
ATOM   2786  CB  ILE A 268      49.940  30.210  33.710  1.00  0.00           C  
ATOM   2787  CG1 ILE A 268      49.820  31.680  33.920  1.00  0.00           C  
ATOM   2788  CG2 ILE A 268      48.870  29.510  32.920  1.00  0.00           C  
ATOM   2789  CD  ILE A 268      49.720  32.530  32.690  1.00  0.00           C  
ATOM   2790  H   ILE A 268      51.910  30.800  35.390  1.00  0.00           H  
ATOM   2791  N   TYR A 269      51.220  27.320  34.440  1.00  0.00           N  
ATOM   2792  CA  TYR A 269      51.080  25.870  34.060  1.00  0.00           C  
ATOM   2793  C   TYR A 269      50.940  24.850  35.220  1.00  0.00           C  
ATOM   2794  O   TYR A 269      50.020  24.030  35.210  1.00  0.00           O  
ATOM   2795  CB  TYR A 269      52.240  25.450  33.090  1.00  0.00           C  
ATOM   2796  CG  TYR A 269      52.010  26.150  31.730  1.00  0.00           C  
ATOM   2797  CD1 TYR A 269      51.320  25.430  30.850  1.00  0.00           C  
ATOM   2798  CD2 TYR A 269      52.410  27.450  31.520  1.00  0.00           C  
ATOM   2799  CE1 TYR A 269      51.050  26.060  29.640  1.00  0.00           C  
ATOM   2800  CE2 TYR A 269      52.130  28.080  30.270  1.00  0.00           C  
ATOM   2801  CZ  TYR A 269      51.420  27.320  29.280  1.00  0.00           C  
ATOM   2802  OH  TYR A 269      51.110  27.860  28.080  1.00  0.00           O  
ATOM   2803  H   TYR A 269      52.160  27.660  34.370  1.00  0.00           H  
ATOM   2804  HD1 TYR A 269      51.040  24.420  31.150  1.00  0.00           H  
ATOM   2805  HD2 TYR A 269      52.820  28.020  32.350  1.00  0.00           H  
ATOM   2806  HE1 TYR A 269      50.430  25.390  29.050  1.00  0.00           H  
ATOM   2807  HE2 TYR A 269      52.740  28.980  30.150  1.00  0.00           H  
ATOM   2808  HH  TYR A 269      51.640  28.700  28.000  1.00  0.00           H  
ATOM   2809  N   MET A 270      51.560  25.220  36.300  1.00  0.00           N  
ATOM   2810  CA  MET A 270      51.440  24.600  37.630  1.00  0.00           C  
ATOM   2811  C   MET A 270      50.070  24.880  38.350  1.00  0.00           C  
ATOM   2812  O   MET A 270      49.340  24.080  38.870  1.00  0.00           O  
ATOM   2813  CB  MET A 270      52.580  24.990  38.580  1.00  0.00           C  
ATOM   2814  CG  MET A 270      53.890  24.540  37.990  1.00  0.00           C  
ATOM   2815  SD  MET A 270      54.440  25.840  36.880  1.00  0.00           S  
ATOM   2816  CE  MET A 270      55.810  26.520  37.820  1.00  0.00           C  
ATOM   2817  H   MET A 270      52.350  25.820  36.240  1.00  0.00           H  
ATOM   2818  N   ALA A 271      49.680  26.120  38.280  1.00  0.00           N  
ATOM   2819  CA  ALA A 271      48.350  26.630  38.840  1.00  0.00           C  
ATOM   2820  C   ALA A 271      47.080  25.950  38.230  1.00  0.00           C  
ATOM   2821  O   ALA A 271      46.420  25.290  39.010  1.00  0.00           O  
ATOM   2822  CB  ALA A 271      48.280  28.190  38.670  1.00  0.00           C  
ATOM   2823  H   ALA A 271      50.410  26.760  38.060  1.00  0.00           H  
ATOM   2824  N   VAL A 272      46.970  25.870  36.930  1.00  0.00           N  
ATOM   2825  CA  VAL A 272      45.980  24.940  36.300  1.00  0.00           C  
ATOM   2826  C   VAL A 272      46.100  23.480  36.680  1.00  0.00           C  
ATOM   2827  O   VAL A 272      45.150  22.970  37.280  1.00  0.00           O  
ATOM   2828  CB  VAL A 272      46.010  25.130  34.750  1.00  0.00           C  
ATOM   2829  CG1 VAL A 272      45.150  26.290  34.300  1.00  0.00           C  
ATOM   2830  CG2 VAL A 272      47.440  25.250  34.170  1.00  0.00           C  
ATOM   2831  H   VAL A 272      47.710  26.220  36.350  1.00  0.00           H  
ATOM   2832  N   GLN A 273      47.330  22.910  36.770  1.00  0.00           N  
ATOM   2833  CA  GLN A 273      47.680  21.500  37.110  1.00  0.00           C  
ATOM   2834  C   GLN A 273      47.270  21.010  38.500  1.00  0.00           C  
ATOM   2835  O   GLN A 273      46.440  20.120  38.590  1.00  0.00           O  
ATOM   2836  CB  GLN A 273      49.200  21.260  36.880  1.00  0.00           C  
ATOM   2837  CG  GLN A 273      49.650  19.890  36.860  1.00  0.00           C  
ATOM   2838  CD  GLN A 273      48.750  18.830  36.280  1.00  0.00           C  
ATOM   2839  NE2 GLN A 273      48.510  17.710  36.990  1.00  0.00           N  
ATOM   2840  OE1 GLN A 273      48.410  18.840  35.080  1.00  0.00           O  
ATOM   2841  H   GLN A 273      48.080  23.430  36.360  1.00  0.00           H  
ATOM   2842 1HE2 GLN A 273      48.820  17.520  37.920  1.00  0.00           H  
ATOM   2843 2HE2 GLN A 273      47.870  17.100  36.510  1.00  0.00           H  
ATOM   2844  N   HIS A 274      47.570  21.830  39.470  1.00  0.00           N  
ATOM   2845  CA  HIS A 274      47.020  21.550  40.810  1.00  0.00           C  
ATOM   2846  C   HIS A 274      45.460  21.400  40.840  1.00  0.00           C  
ATOM   2847  O   HIS A 274      44.940  20.430  41.390  1.00  0.00           O  
ATOM   2848  CB  HIS A 274      47.610  22.400  41.890  1.00  0.00           C  
ATOM   2849  CG  HIS A 274      49.020  21.900  42.290  1.00  0.00           C  
ATOM   2850  CD2 HIS A 274      49.970  22.470  43.070  1.00  0.00           C  
ATOM   2851  ND1 HIS A 274      49.510  20.660  42.010  1.00  0.00           N  
ATOM   2852  CE1 HIS A 274      50.550  20.480  42.830  1.00  0.00           C  
ATOM   2853  NE2 HIS A 274      50.870  21.610  43.470  1.00  0.00           N  
ATOM   2854  H   HIS A 274      48.380  22.420  39.560  1.00  0.00           H  
ATOM   2855  HD2 HIS A 274      50.180  23.540  43.130  1.00  0.00           H  
ATOM   2856  HE1 HIS A 274      51.000  19.520  43.110  1.00  0.00           H  
ATOM   2857  HE2 HIS A 274      51.580  21.840  44.130  1.00  0.00           H  
ATOM   2858  N   TYR A 275      44.770  22.220  40.060  1.00  0.00           N  
ATOM   2859  CA  TYR A 275      43.290  22.230  40.050  1.00  0.00           C  
ATOM   2860  C   TYR A 275      42.750  21.250  39.070  1.00  0.00           C  
ATOM   2861  O   TYR A 275      41.680  20.670  39.300  1.00  0.00           O  
ATOM   2862  CB  TYR A 275      42.730  23.640  39.790  1.00  0.00           C  
ATOM   2863  CG  TYR A 275      41.380  23.910  40.540  1.00  0.00           C  
ATOM   2864  CD1 TYR A 275      41.450  24.100  41.850  1.00  0.00           C  
ATOM   2865  CD2 TYR A 275      40.090  23.810  39.960  1.00  0.00           C  
ATOM   2866  CE1 TYR A 275      40.240  24.070  42.570  1.00  0.00           C  
ATOM   2867  CE2 TYR A 275      38.920  23.920  40.600  1.00  0.00           C  
ATOM   2868  CZ  TYR A 275      38.990  24.020  41.960  1.00  0.00           C  
ATOM   2869  OH  TYR A 275      37.790  24.080  42.600  1.00  0.00           O  
ATOM   2870  H   TYR A 275      45.190  22.970  39.540  1.00  0.00           H  
ATOM   2871  HD1 TYR A 275      42.470  24.050  42.240  1.00  0.00           H  
ATOM   2872  HD2 TYR A 275      40.010  23.570  38.900  1.00  0.00           H  
ATOM   2873  HE1 TYR A 275      40.300  24.100  43.650  1.00  0.00           H  
ATOM   2874  HE2 TYR A 275      38.090  24.220  39.970  1.00  0.00           H  
ATOM   2875  HH  TYR A 275      38.100  24.120  43.550  1.00  0.00           H  
ATOM   2876  N   ILE A 276      43.360  20.860  37.960  1.00  0.00           N  
ATOM   2877  CA  ILE A 276      42.990  19.690  37.080  1.00  0.00           C  
ATOM   2878  C   ILE A 276      43.100  18.430  37.930  1.00  0.00           C  
ATOM   2879  O   ILE A 276      42.030  17.840  38.210  1.00  0.00           O  
ATOM   2880  CB  ILE A 276      43.920  19.580  35.870  1.00  0.00           C  
ATOM   2881  CG1 ILE A 276      43.890  20.890  35.060  1.00  0.00           C  
ATOM   2882  CG2 ILE A 276      43.570  18.360  35.000  1.00  0.00           C  
ATOM   2883  CD  ILE A 276      45.050  20.790  34.020  1.00  0.00           C  
ATOM   2884  H   ILE A 276      44.080  21.450  37.570  1.00  0.00           H  
ATOM   2885  N   GLU A 277      44.140  18.280  38.720  1.00  0.00           N  
ATOM   2886  CA  GLU A 277      44.430  17.230  39.690  1.00  0.00           C  
ATOM   2887  C   GLU A 277      43.360  17.170  40.740  1.00  0.00           C  
ATOM   2888  O   GLU A 277      42.850  16.090  40.960  1.00  0.00           O  
ATOM   2889  CB  GLU A 277      45.810  17.270  40.390  1.00  0.00           C  
ATOM   2890  CG  GLU A 277      46.750  16.800  39.290  1.00  0.00           C  
ATOM   2891  CD  GLU A 277      48.130  16.430  39.880  1.00  0.00           C  
ATOM   2892  OE1 GLU A 277      49.060  17.260  39.970  1.00  0.00           O  
ATOM   2893  OE2 GLU A 277      48.250  15.340  40.420  1.00  0.00           O1-
ATOM   2894  H   GLU A 277      44.850  18.980  38.640  1.00  0.00           H  
ATOM   2895  N   THR A 278      42.820  18.290  41.230  1.00  0.00           N  
ATOM   2896  CA  THR A 278      41.740  18.380  42.190  1.00  0.00           C  
ATOM   2897  C   THR A 278      40.470  17.900  41.580  1.00  0.00           C  
ATOM   2898  O   THR A 278      39.890  17.000  42.170  1.00  0.00           O  
ATOM   2899  CB  THR A 278      41.740  19.870  42.780  1.00  0.00           C  
ATOM   2900  CG2 THR A 278      40.450  20.160  43.590  1.00  0.00           C  
ATOM   2901  OG1 THR A 278      42.970  19.950  43.580  1.00  0.00           O  
ATOM   2902  H   THR A 278      43.380  19.120  41.120  1.00  0.00           H  
ATOM   2903  HG1 THR A 278      43.060  20.910  43.830  1.00  0.00           H  
ATOM   2904  N   LEU A 279      40.150  18.330  40.340  1.00  0.00           N  
ATOM   2905  CA  LEU A 279      39.040  17.800  39.550  1.00  0.00           C  
ATOM   2906  C   LEU A 279      39.180  16.270  39.180  1.00  0.00           C  
ATOM   2907  O   LEU A 279      38.210  15.510  39.360  1.00  0.00           O  
ATOM   2908  CB  LEU A 279      38.770  18.540  38.290  1.00  0.00           C  
ATOM   2909  CG  LEU A 279      38.380  20.020  38.570  1.00  0.00           C  
ATOM   2910  CD1 LEU A 279      38.480  20.830  37.290  1.00  0.00           C  
ATOM   2911  CD2 LEU A 279      36.980  20.080  39.170  1.00  0.00           C  
ATOM   2912  H   LEU A 279      40.870  18.800  39.820  1.00  0.00           H  
ATOM   2913  N   GLN A 280      40.370  15.790  38.870  1.00  0.00           N  
ATOM   2914  CA  GLN A 280      40.610  14.340  38.770  1.00  0.00           C  
ATOM   2915  C   GLN A 280      40.430  13.460  40.000  1.00  0.00           C  
ATOM   2916  O   GLN A 280      40.100  12.330  39.820  1.00  0.00           O  
ATOM   2917  CB  GLN A 280      41.980  14.250  38.180  1.00  0.00           C  
ATOM   2918  CG  GLN A 280      41.970  14.220  36.630  1.00  0.00           C  
ATOM   2919  CD  GLN A 280      43.300  14.180  36.010  1.00  0.00           C  
ATOM   2920  NE2 GLN A 280      43.540  13.440  34.990  1.00  0.00           N  
ATOM   2921  OE1 GLN A 280      44.180  14.780  36.650  1.00  0.00           O  
ATOM   2922  H   GLN A 280      41.180  16.360  38.790  1.00  0.00           H  
ATOM   2923 1HE2 GLN A 280      42.860  12.840  34.570  1.00  0.00           H  
ATOM   2924 2HE2 GLN A 280      44.430  13.470  34.530  1.00  0.00           H  
ATOM   2925  N   ARG A 281      40.730  13.970  41.180  1.00  0.00           N  
ATOM   2926  CA  ARG A 281      40.490  13.360  42.470  1.00  0.00           C  
ATOM   2927  C   ARG A 281      39.040  13.360  42.970  1.00  0.00           C  
ATOM   2928  O   ARG A 281      38.760  12.680  43.920  1.00  0.00           O  
ATOM   2929  CB  ARG A 281      41.410  13.900  43.590  1.00  0.00           C  
ATOM   2930  CG  ARG A 281      42.870  13.670  43.340  1.00  0.00           C  
ATOM   2931  CD  ARG A 281      43.710  14.540  44.300  1.00  0.00           C  
ATOM   2932  NE  ARG A 281      45.110  14.280  43.900  1.00  0.00           N  
ATOM   2933  CZ  ARG A 281      46.000  15.240  43.600  1.00  0.00           C  
ATOM   2934  NH1 ARG A 281      45.780  16.540  43.620  1.00  0.00           N1+
ATOM   2935  NH2 ARG A 281      47.290  14.900  43.590  1.00  0.00           N  
ATOM   2936  H   ARG A 281      41.110  14.890  41.240  1.00  0.00           H  
ATOM   2937  HE  ARG A 281      45.340  13.320  43.710  1.00  0.00           H  
ATOM   2938 1HH1 ARG A 281      44.900  16.870  43.960  1.00  0.00           H  
ATOM   2939 2HH1 ARG A 281      46.470  17.210  43.370  1.00  0.00           H  
ATOM   2940 1HH2 ARG A 281      47.570  14.020  43.990  1.00  0.00           H  
ATOM   2941 2HH2 ARG A 281      47.900  15.480  43.050  1.00  0.00           H  
ATOM   2942  N   ARG A 282      38.270  14.290  42.390  1.00  0.00           N  
ATOM   2943  CA  ARG A 282      36.840  14.730  42.650  1.00  0.00           C  
ATOM   2944  C   ARG A 282      36.650  15.260  44.070  1.00  0.00           C  
ATOM   2945  CB  ARG A 282      35.720  13.700  42.230  1.00  0.00           C  
ATOM   2946  CG  ARG A 282      34.300  14.330  42.390  1.00  0.00           C  
ATOM   2947  CD  ARG A 282      33.240  13.210  42.340  1.00  0.00           C  
ATOM   2948  NE  ARG A 282      33.040  12.740  43.690  1.00  0.00           N  
ATOM   2949  CZ  ARG A 282      32.510  11.570  44.010  1.00  0.00           C  
ATOM   2950  NH1 ARG A 282      31.970  10.720  43.130  1.00  0.00           N1+
ATOM   2951  NH2 ARG A 282      32.850  11.120  45.180  1.00  0.00           N  
ATOM   2952  O1  ARG A 282      36.730  14.520  44.980  1.00  0.00           O  
ATOM   2953  O2  ARG A 282      36.610  16.430  44.200  1.00  0.00           O  
ATOM   2954  H   ARG A 282      38.680  14.990  41.810  1.00  0.00           H  
ATOM   2955  HE  ARG A 282      33.370  13.320  44.430  1.00  0.00           H  
ATOM   2956 1HH1 ARG A 282      31.940  10.940  42.150  1.00  0.00           H  
ATOM   2957 2HH1 ARG A 282      31.430   9.940  43.460  1.00  0.00           H  
ATOM   2958 1HH2 ARG A 282      33.340  11.680  45.860  1.00  0.00           H  
ATOM   2959 2HH2 ARG A 282      32.530  10.190  45.390  1.00  0.00           H  
ATOM   2960  N   ARG B   0      41.180  67.910  43.250  1.00  0.00           N  
ATOM   2961  CA  ARG B   0      41.640  68.890  44.260  1.00  0.00           C  
ATOM   2962  C   ARG B   0      42.550  68.460  45.400  1.00  0.00           C  
ATOM   2963  O   ARG B   0      43.550  69.140  45.690  1.00  0.00           O  
ATOM   2964  CB  ARG B   0      40.460  69.760  44.750  1.00  0.00           C  
ATOM   2965  CG  ARG B   0      40.790  70.900  45.740  1.00  0.00           C  
ATOM   2966  CD  ARG B   0      40.270  72.230  45.130  1.00  0.00           C  
ATOM   2967  NE  ARG B   0      38.790  72.300  45.060  1.00  0.00           N  
ATOM   2968  CZ  ARG B   0      38.090  73.460  45.080  1.00  0.00           C  
ATOM   2969  NH1 ARG B   0      38.630  74.640  45.220  1.00  0.00           N1+
ATOM   2970  NH2 ARG B   0      36.780  73.360  45.130  1.00  0.00           N  
ATOM   2971  HE  ARG B   0      38.240  71.470  45.120  1.00  0.00           H  
ATOM   2972 1HH1 ARG B   0      39.560  74.830  45.530  1.00  0.00           H  
ATOM   2973 2HH1 ARG B   0      38.190  75.410  44.750  1.00  0.00           H  
ATOM   2974 1HH2 ARG B   0      36.310  72.490  45.000  1.00  0.00           H  
ATOM   2975 2HH2 ARG B   0      36.300  74.160  45.500  1.00  0.00           H  
ATOM   2976  H1  ARG B   0      41.940  67.620  42.680  1.00  0.00           H  
ATOM   2977  H2  ARG B   0      40.580  67.210  43.640  1.00  0.00           H  
ATOM   2978  H3  ARG B   0      40.600  68.390  42.580  1.00  0.00           H  
ATOM   2979  N   SER B   1      42.260  67.320  45.970  1.00  0.00           N  
ATOM   2980  CA  SER B   1      42.910  66.960  47.240  1.00  0.00           C  
ATOM   2981  C   SER B   1      44.380  66.480  47.240  1.00  0.00           C  
ATOM   2982  O   SER B   1      45.120  66.850  48.180  1.00  0.00           O  
ATOM   2983  CB  SER B   1      42.020  65.990  48.010  1.00  0.00           C  
ATOM   2984  OG  SER B   1      40.850  66.770  48.360  1.00  0.00           O  
ATOM   2985  H   SER B   1      41.530  66.650  45.840  1.00  0.00           H  
ATOM   2986  HG  SER B   1      40.580  66.380  49.250  1.00  0.00           H  
ATOM   2987  N   ARG B   2      44.830  65.760  46.190  1.00  0.00           N  
ATOM   2988  CA  ARG B   2      46.040  64.940  46.310  1.00  0.00           C  
ATOM   2989  C   ARG B   2      46.480  64.320  44.970  1.00  0.00           C  
ATOM   2990  O   ARG B   2      45.730  63.570  44.320  1.00  0.00           O  
ATOM   2991  CB  ARG B   2      45.810  63.780  47.280  1.00  0.00           C  
ATOM   2992  CG  ARG B   2      47.160  63.270  47.710  1.00  0.00           C  
ATOM   2993  CD  ARG B   2      47.420  63.410  49.170  1.00  0.00           C  
ATOM   2994  NE  ARG B   2      48.790  62.880  49.490  1.00  0.00           N  
ATOM   2995  CZ  ARG B   2      49.120  62.030  50.400  1.00  0.00           C  
ATOM   2996  NH1 ARG B   2      48.240  61.570  51.290  1.00  0.00           N1+
ATOM   2997  NH2 ARG B   2      50.310  61.390  50.450  1.00  0.00           N  
ATOM   2998  H   ARG B   2      44.580  65.990  45.250  1.00  0.00           H  
ATOM   2999  HE  ARG B   2      49.590  63.380  49.170  1.00  0.00           H  
ATOM   3000 1HH1 ARG B   2      47.270  61.810  51.250  1.00  0.00           H  
ATOM   3001 2HH1 ARG B   2      48.450  60.850  51.940  1.00  0.00           H  
ATOM   3002 1HH2 ARG B   2      50.980  61.460  49.710  1.00  0.00           H  
ATOM   3003 2HH2 ARG B   2      50.660  61.050  51.320  1.00  0.00           H  
ATOM   3004  N   LEU B   3      47.670  64.710  44.510  1.00  0.00           N  
ATOM   3005  CA  LEU B   3      48.090  64.210  43.200  1.00  0.00           C  
ATOM   3006  C   LEU B   3      48.770  62.840  43.300  1.00  0.00           C  
ATOM   3007  O   LEU B   3      49.550  62.670  44.270  1.00  0.00           O  
ATOM   3008  CB  LEU B   3      48.900  65.370  42.600  1.00  0.00           C  
ATOM   3009  CG  LEU B   3      49.500  65.280  41.250  1.00  0.00           C  
ATOM   3010  CD1 LEU B   3      48.460  65.110  40.180  1.00  0.00           C  
ATOM   3011  CD2 LEU B   3      50.250  66.580  40.910  1.00  0.00           C  
ATOM   3012  H   LEU B   3      48.360  65.020  45.180  1.00  0.00           H  
ATOM   3013  N   LEU B   4      48.330  62.020  42.370  1.00  0.00           N  
ATOM   3014  CA  LEU B   4      49.170  60.830  42.040  1.00  0.00           C  
ATOM   3015  C   LEU B   4      50.670  61.080  42.010  1.00  0.00           C  
ATOM   3016  O   LEU B   4      51.220  62.100  41.480  1.00  0.00           O  
ATOM   3017  CB  LEU B   4      48.720  60.100  40.750  1.00  0.00           C  
ATOM   3018  CG  LEU B   4      48.480  60.720  39.370  1.00  0.00           C  
ATOM   3019  CD1 LEU B   4      49.740  61.270  38.630  1.00  0.00           C  
ATOM   3020  CD2 LEU B   4      47.990  59.630  38.490  1.00  0.00           C  
ATOM   3021  H   LEU B   4      47.520  62.130  41.790  1.00  0.00           H  
ATOM   3022  N   HIS B   5      51.310  60.070  42.620  1.00  0.00           N  
ATOM   3023  CA  HIS B   5      52.770  59.970  42.810  1.00  0.00           C  
ATOM   3024  C   HIS B   5      53.370  58.620  42.540  1.00  0.00           C  
ATOM   3025  O   HIS B   5      52.920  57.520  42.970  1.00  0.00           O  
ATOM   3026  CB  HIS B   5      52.940  60.240  44.320  1.00  0.00           C  
ATOM   3027  CG  HIS B   5      54.290  59.860  45.010  1.00  0.00           C  
ATOM   3028  CD2 HIS B   5      55.230  60.710  45.290  1.00  0.00           C  
ATOM   3029  ND1 HIS B   5      54.560  58.720  45.660  1.00  0.00           N  
ATOM   3030  CE1 HIS B   5      55.700  58.850  46.300  1.00  0.00           C  
ATOM   3031  NE2 HIS B   5      56.130  60.090  46.120  1.00  0.00           N  
ATOM   3032  H   HIS B   5      50.800  59.290  42.970  1.00  0.00           H  
ATOM   3033  HD2 HIS B   5      55.200  61.750  44.970  1.00  0.00           H  
ATOM   3034  HE1 HIS B   5      56.320  58.100  46.790  1.00  0.00           H  
ATOM   3035  HE2 HIS B   5      57.020  60.430  46.410  1.00  0.00           H  
ATOM   3036  N   SER B   6      54.600  58.700  42.020  1.00  0.00           N  
ATOM   3037  CA  SER B   6      55.560  57.600  41.530  1.00  0.00           C  
ATOM   3038  C   SER B   6      55.120  56.720  40.340  1.00  0.00           C  
ATOM   3039  O   SER B   6      53.900  56.580  40.040  1.00  0.00           O  
ATOM   3040  CB  SER B   6      56.040  56.670  42.630  1.00  0.00           C  
ATOM   3041  OG  SER B   6      56.570  57.350  43.730  1.00  0.00           O  
ATOM   3042  H   SER B   6      55.020  59.590  41.860  1.00  0.00           H  
ATOM   3043  HG  SER B   6      55.970  58.120  43.950  1.00  0.00           H  
ATOM   3044  N   ASP B   7      56.060  56.300  39.470  1.00  0.00           N  
ATOM   3045  CA  ASP B   7      55.710  55.220  38.480  1.00  0.00           C  
ATOM   3046  C   ASP B   7      55.290  53.930  39.220  1.00  0.00           C  
ATOM   3047  O   ASP B   7      55.620  53.740  40.370  1.00  0.00           O  
ATOM   3048  CB  ASP B   7      56.910  54.880  37.590  1.00  0.00           C  
ATOM   3049  CG  ASP B   7      57.710  56.100  37.070  1.00  0.00           C  
ATOM   3050  OD1 ASP B   7      58.280  56.800  37.970  1.00  0.00           O  
ATOM   3051  OD2 ASP B   7      57.590  56.460  35.830  1.00  0.00           O1-
ATOM   3052  H   ASP B   7      57.010  56.600  39.460  1.00  0.00           H  
ATOM   3053  N   Y2P B   8      54.450  53.080  38.620  1.00  0.00           N  
ATOM   3054  CA  Y2P B   8      54.160  51.820  39.340  1.00  0.00           C  
ATOM   3055  C   Y2P B   8      55.370  50.840  39.250  1.00  0.00           C  
ATOM   3056  O   Y2P B   8      55.990  50.630  38.200  1.00  0.00           O  
ATOM   3057  CB  Y2P B   8      53.030  50.990  38.800  1.00  0.00           C  
ATOM   3058  CG  Y2P B   8      52.440  49.920  39.750  1.00  0.00           C  
ATOM   3059  CD1 Y2P B   8      52.060  48.680  39.210  1.00  0.00           C  
ATOM   3060  CD2 Y2P B   8      52.160  50.290  41.020  1.00  0.00           C  
ATOM   3061  CE1 Y2P B   8      51.420  47.800  40.020  1.00  0.00           C  
ATOM   3062  CE2 Y2P B   8      51.530  49.410  41.860  1.00  0.00           C  
ATOM   3063  CZ  Y2P B   8      51.120  48.140  41.350  1.00  0.00           C  
ATOM   3064  OH  Y2P B   8      50.200  47.550  42.210  1.00  0.00           O  
ATOM   3065  OI1 Y2P B   8      50.280  45.300  41.320  1.00  0.00           O  
ATOM   3066  OI2 Y2P B   8      48.860  45.620  43.020  1.00  0.00           O  
ATOM   3067  OI3 Y2P B   8      48.140  46.410  40.850  1.00  0.00           O  
ATOM   3068  PT  Y2P B   8      49.350  46.300  41.790  1.00  0.00           P  
ATOM   3069  H   Y2P B   8      54.200  53.150  37.660  1.00  0.00           H  
ATOM   3070  HD1 Y2P B   8      52.620  48.290  38.360  1.00  0.00           H  
ATOM   3071  HD2 Y2P B   8      52.030  51.340  41.280  1.00  0.00           H  
ATOM   3072  HE1 Y2P B   8      51.310  46.770  39.680  1.00  0.00           H  
ATOM   3073  HE2 Y2P B   8      51.300  49.790  42.850  1.00  0.00           H  
ATOM   3074  N   MET B   9      55.690  50.400  40.430  1.00  0.00           N  
ATOM   3075  CA  MET B   9      56.790  49.350  40.550  1.00  0.00           C  
ATOM   3076  C   MET B   9      56.510  48.130  41.430  1.00  0.00           C  
ATOM   3077  O   MET B   9      57.050  47.080  41.140  1.00  0.00           O  
ATOM   3078  CB  MET B   9      58.110  49.930  40.890  1.00  0.00           C  
ATOM   3079  CG  MET B   9      58.710  50.780  39.710  1.00  0.00           C  
ATOM   3080  SD  MET B   9      58.830  49.840  38.120  1.00  0.00           S  
ATOM   3081  CE  MET B   9      60.000  48.540  38.540  1.00  0.00           C  
ATOM   3082  H   MET B   9      55.320  50.840  41.250  1.00  0.00           H  
ATOM   3083  N   ASN B  10      55.860  48.440  42.600  1.00  0.00           N  
ATOM   3084  CA  ASN B  10      55.410  47.430  43.630  1.00  0.00           C  
ATOM   3085  C   ASN B  10      56.470  46.620  44.410  1.00  0.00           C  
ATOM   3086  O   ASN B  10      56.540  46.560  45.620  1.00  0.00           O  
ATOM   3087  CB  ASN B  10      54.470  46.380  42.930  1.00  0.00           C  
ATOM   3088  CG  ASN B  10      53.460  45.780  43.900  1.00  0.00           C  
ATOM   3089  ND2 ASN B  10      52.210  45.780  43.520  1.00  0.00           N  
ATOM   3090  OD1 ASN B  10      53.780  45.420  45.000  1.00  0.00           O  
ATOM   3091  H   ASN B  10      55.650  49.360  42.950  1.00  0.00           H  
ATOM   3092 1HD2 ASN B  10      51.800  46.210  42.710  1.00  0.00           H  
ATOM   3093 2HD2 ASN B  10      51.630  45.120  44.010  1.00  0.00           H  
ATOM   3094  N   MET B  11      57.360  46.120  43.560  1.00  0.00           N  
ATOM   3095  CA  MET B  11      58.480  45.210  43.870  1.00  0.00           C  
ATOM   3096  C   MET B  11      59.480  45.290  42.740  1.00  0.00           C  
ATOM   3097  O   MET B  11      59.200  44.970  41.590  1.00  0.00           O  
ATOM   3098  CB  MET B  11      58.050  43.770  44.050  1.00  0.00           C  
ATOM   3099  CG  MET B  11      59.150  43.060  44.760  1.00  0.00           C  
ATOM   3100  SD  MET B  11      60.550  42.260  43.860  1.00  0.00           S  
ATOM   3101  CE  MET B  11      61.530  42.130  45.310  1.00  0.00           C  
ATOM   3102  H   MET B  11      57.350  46.370  42.590  1.00  0.00           H  
ATOM   3103  N   T2P B  12      60.640  45.780  43.030  1.00  0.00           N  
ATOM   3104  CA  T2P B  12      61.810  45.950  42.180  1.00  0.00           C  
ATOM   3105  C   T2P B  12      62.640  44.680  41.970  1.00  0.00           C  
ATOM   3106  O   T2P B  12      63.160  44.160  42.960  1.00  0.00           O  
ATOM   3107  CB  T2P B  12      62.750  47.070  42.700  1.00  0.00           C  
ATOM   3108  CG2 T2P B  12      62.200  48.430  42.200  1.00  0.00           C  
ATOM   3109  OG1 T2P B  12      63.140  47.000  44.030  1.00  0.00           O  
ATOM   3110  OE1 T2P B  12      62.350  48.900  45.520  1.00  0.00           O  
ATOM   3111  OE2 T2P B  12      63.290  46.920  46.410  1.00  0.00           O  
ATOM   3112  OE3 T2P B  12      61.150  46.970  45.620  1.00  0.00           O  
ATOM   3113  PD  T2P B  12      62.460  47.450  45.330  1.00  0.00           P  
ATOM   3114  H   T2P B  12      60.810  46.160  43.940  1.00  0.00           H  
ATOM   3115  N   PRO B  13      62.900  44.250  40.700  1.00  0.00           N  
ATOM   3116  CA  PRO B  13      63.770  43.100  40.370  1.00  0.00           C  
ATOM   3117  C   PRO B  13      65.270  43.090  40.740  1.00  0.00           C  
ATOM   3118  O   PRO B  13      65.730  42.130  41.340  1.00  0.00           O  
ATOM   3119  CB  PRO B  13      63.630  42.960  38.870  1.00  0.00           C  
ATOM   3120  CG  PRO B  13      62.280  43.480  38.560  1.00  0.00           C  
ATOM   3121  CD  PRO B  13      62.040  44.680  39.530  1.00  0.00           C  
ATOM   3122  N   ARG B  14      65.890  44.250  40.520  1.00  0.00           N  
ATOM   3123  CA  ARG B  14      67.310  44.500  40.720  1.00  0.00           C  
ATOM   3124  C   ARG B  14      68.170  43.410  40.030  1.00  0.00           C  
ATOM   3125  O   ARG B  14      67.960  43.010  38.880  1.00  0.00           O  
ATOM   3126  CB  ARG B  14      67.580  44.830  42.130  1.00  0.00           C  
ATOM   3127  CG  ARG B  14      66.760  46.080  42.580  1.00  0.00           C  
ATOM   3128  CD  ARG B  14      66.810  46.250  44.110  1.00  0.00           C  
ATOM   3129  NE  ARG B  14      65.900  47.340  44.490  1.00  0.00           N  
ATOM   3130  CZ  ARG B  14      66.150  48.630  44.820  1.00  0.00           C  
ATOM   3131  NH1 ARG B  14      67.360  49.070  44.630  1.00  0.00           N1+
ATOM   3132  NH2 ARG B  14      65.290  49.300  45.580  1.00  0.00           N  
ATOM   3133  H   ARG B  14      65.370  45.080  40.300  1.00  0.00           H  
ATOM   3134  HE  ARG B  14      64.930  47.130  44.560  1.00  0.00           H  
ATOM   3135 1HH1 ARG B  14      67.990  48.410  44.220  1.00  0.00           H  
ATOM   3136 2HH1 ARG B  14      67.530  50.030  44.880  1.00  0.00           H  
ATOM   3137 1HH2 ARG B  14      64.320  49.090  45.690  1.00  0.00           H  
ATOM   3138 2HH2 ARG B  14      65.650  50.060  46.110  1.00  0.00           H  
ATOM   3139  N   ARG B  15      69.340  43.130  40.600  1.00  0.00           N  
ATOM   3140  CA  ARG B  15      70.340  42.150  40.150  1.00  0.00           C  
ATOM   3141  C   ARG B  15      71.360  41.910  41.210  1.00  0.00           C  
ATOM   3142  CB  ARG B  15      70.920  42.540  38.800  1.00  0.00           C  
ATOM   3143  CG  ARG B  15      71.800  43.770  38.750  1.00  0.00           C  
ATOM   3144  CD  ARG B  15      72.550  43.950  37.440  1.00  0.00           C  
ATOM   3145  NE  ARG B  15      71.640  44.260  36.360  1.00  0.00           N  
ATOM   3146  CZ  ARG B  15      71.600  45.440  35.700  1.00  0.00           C  
ATOM   3147  NH1 ARG B  15      72.480  46.420  35.880  1.00  0.00           N1+
ATOM   3148  NH2 ARG B  15      70.870  45.600  34.600  1.00  0.00           N  
ATOM   3149  O1  ARG B  15      71.220  40.900  41.790  1.00  0.00           O  
ATOM   3150  O2  ARG B  15      72.130  42.790  41.590  1.00  0.00           O  
ATOM   3151  H   ARG B  15      69.670  43.750  41.310  1.00  0.00           H  
ATOM   3152  HE  ARG B  15      70.920  43.570  36.320  1.00  0.00           H  
ATOM   3153 1HH1 ARG B  15      73.220  46.250  36.530  1.00  0.00           H  
ATOM   3154 2HH1 ARG B  15      72.210  47.360  35.690  1.00  0.00           H  
ATOM   3155 1HH2 ARG B  15      70.320  44.850  34.230  1.00  0.00           H  
ATOM   3156 2HH2 ARG B  15      70.880  46.420  34.030  1.00  0.00           H  
ENDMDL
MODEL        2
ATOM      1  N   SER A   4      59.200  26.890  20.711  1.00  0.00           N  
ATOM      2  CA  SER A   4      58.426  27.310  21.955  1.00  0.00           C  
ATOM      3  C   SER A   4      59.361  27.756  23.068  1.00  0.00           C  
ATOM      4  O   SER A   4      60.542  27.545  22.994  1.00  0.00           O  
ATOM      5  CB  SER A   4      57.534  26.180  22.491  1.00  0.00           C  
ATOM      6  OG  SER A   4      57.059  25.369  21.415  1.00  0.00           O  
ATOM      7  HG  SER A   4      56.124  25.089  21.639  1.00  0.00           H  
ATOM      8  H1  SER A   4      59.610  27.689  20.272  1.00  0.00           H  
ATOM      9  H2  SER A   4      59.906  26.213  20.935  1.00  0.00           H  
ATOM     10  H3  SER A   4      58.547  26.489  20.060  1.00  0.00           H  
ATOM     11  N   GLY A   5      58.752  28.468  24.027  1.00  0.00           N  
ATOM     12  CA  GLY A   5      59.453  28.694  25.366  1.00  0.00           C  
ATOM     13  C   GLY A   5      58.870  29.994  25.983  1.00  0.00           C  
ATOM     14  O   GLY A   5      58.371  30.800  25.210  1.00  0.00           O  
ATOM     15  H   GLY A   5      57.968  29.068  23.878  1.00  0.00           H  
ATOM     16  N   PHE A   6      59.140  30.361  27.182  1.00  0.00           N  
ATOM     17  CA  PHE A   6      58.371  31.449  27.837  1.00  0.00           C  
ATOM     18  C   PHE A   6      58.834  32.895  27.456  1.00  0.00           C  
ATOM     19  O   PHE A   6      57.948  33.762  27.394  1.00  0.00           O  
ATOM     20  CB  PHE A   6      58.474  31.372  29.372  1.00  0.00           C  
ATOM     21  CG  PHE A   6      57.735  30.263  30.105  1.00  0.00           C  
ATOM     22  CD1 PHE A   6      56.357  30.185  30.003  1.00  0.00           C  
ATOM     23  CD2 PHE A   6      58.482  29.314  30.861  1.00  0.00           C  
ATOM     24  CE1 PHE A   6      55.683  29.232  30.727  1.00  0.00           C  
ATOM     25  CE2 PHE A   6      57.768  28.294  31.461  1.00  0.00           C  
ATOM     26  CZ  PHE A   6      56.386  28.272  31.452  1.00  0.00           C  
ATOM     27  H   PHE A   6      59.809  29.939  27.793  1.00  0.00           H  
ATOM     28  HD1 PHE A   6      55.741  30.926  29.497  1.00  0.00           H  
ATOM     29  HD2 PHE A   6      59.555  29.171  30.771  1.00  0.00           H  
ATOM     30  HE1 PHE A   6      54.593  29.336  30.671  1.00  0.00           H  
ATOM     31  HE2 PHE A   6      58.376  27.626  32.073  1.00  0.00           H  
ATOM     32  HZ  PHE A   6      55.957  27.488  32.077  1.00  0.00           H  
ATOM     33  N   TRP A   7      60.135  33.069  27.108  1.00  0.00           N  
ATOM     34  CA  TRP A   7      60.620  34.389  26.643  1.00  0.00           C  
ATOM     35  C   TRP A   7      59.839  34.929  25.436  1.00  0.00           C  
ATOM     36  O   TRP A   7      59.102  35.860  25.672  1.00  0.00           O  
ATOM     37  CB  TRP A   7      62.153  34.397  26.520  1.00  0.00           C  
ATOM     38  CG  TRP A   7      62.571  35.792  26.089  1.00  0.00           C  
ATOM     39  CD1 TRP A   7      62.776  36.324  24.939  1.00  0.00           C  
ATOM     40  CD2 TRP A   7      62.835  36.756  27.046  1.00  0.00           C  
ATOM     41  CE2 TRP A   7      63.196  37.894  26.387  1.00  0.00           C  
ATOM     42  CE3 TRP A   7      62.601  36.778  28.407  1.00  0.00           C  
ATOM     43  NE1 TRP A   7      63.098  37.611  25.101  1.00  0.00           N  
ATOM     44  CZ2 TRP A   7      63.342  39.101  27.020  1.00  0.00           C  
ATOM     45  CZ3 TRP A   7      62.669  38.012  29.052  1.00  0.00           C  
ATOM     46  CH2 TRP A   7      63.040  39.175  28.380  1.00  0.00           C  
ATOM     47  H   TRP A   7      60.735  32.336  27.437  1.00  0.00           H  
ATOM     48  HD1 TRP A   7      62.857  35.851  23.957  1.00  0.00           H  
ATOM     49  HE1 TRP A   7      62.780  38.309  24.463  1.00  0.00           H  
ATOM     50  HE3 TRP A   7      62.227  35.924  28.955  1.00  0.00           H  
ATOM     51  HZ2 TRP A   7      63.763  39.959  26.491  1.00  0.00           H  
ATOM     52  HZ3 TRP A   7      62.588  37.983  30.140  1.00  0.00           H  
ATOM     53  HH2 TRP A   7      62.956  40.189  28.788  1.00  0.00           H  
ATOM     54  N   GLU A   8      59.799  34.165  24.363  1.00  0.00           N  
ATOM     55  CA  GLU A   8      59.136  34.694  23.091  1.00  0.00           C  
ATOM     56  C   GLU A   8      57.630  34.899  23.252  1.00  0.00           C  
ATOM     57  O   GLU A   8      57.088  35.966  22.887  1.00  0.00           O  
ATOM     58  CB  GLU A   8      59.320  33.683  21.872  1.00  0.00           C  
ATOM     59  CG  GLU A   8      59.032  32.210  22.217  1.00  0.00           C  
ATOM     60  CD  GLU A   8      59.382  31.200  21.141  1.00  0.00           C  
ATOM     61  OE1 GLU A   8      60.459  30.494  21.280  1.00  0.00           O  
ATOM     62  OE2 GLU A   8      58.636  31.123  20.146  1.00  0.00           O1-
ATOM     63  H   GLU A   8      60.354  33.328  24.363  1.00  0.00           H  
ATOM     64  N   GLU A   9      56.958  34.129  24.106  1.00  0.00           N  
ATOM     65  CA  GLU A   9      55.477  34.336  24.397  1.00  0.00           C  
ATOM     66  C   GLU A   9      55.139  35.599  25.153  1.00  0.00           C  
ATOM     67  O   GLU A   9      54.460  36.432  24.592  1.00  0.00           O  
ATOM     68  CB  GLU A   9      55.070  33.047  25.172  1.00  0.00           C  
ATOM     69  CG  GLU A   9      53.671  32.584  24.905  1.00  0.00           C  
ATOM     70  CD  GLU A   9      53.375  31.237  25.522  1.00  0.00           C  
ATOM     71  OE1 GLU A   9      52.870  31.153  26.659  1.00  0.00           O  
ATOM     72  OE2 GLU A   9      53.528  30.177  24.847  1.00  0.00           O1-
ATOM     73  H   GLU A   9      57.393  33.516  24.773  1.00  0.00           H  
ATOM     74  N   PHE A  10      55.962  35.872  26.160  1.00  0.00           N  
ATOM     75  CA  PHE A  10      55.892  37.104  26.926  1.00  0.00           C  
ATOM     76  C   PHE A  10      56.245  38.332  26.098  1.00  0.00           C  
ATOM     77  O   PHE A  10      55.429  39.290  25.994  1.00  0.00           O  
ATOM     78  CB  PHE A  10      56.713  37.099  28.166  1.00  0.00           C  
ATOM     79  CG  PHE A  10      57.067  38.430  28.808  1.00  0.00           C  
ATOM     80  CD1 PHE A  10      56.249  38.947  29.805  1.00  0.00           C  
ATOM     81  CD2 PHE A  10      58.365  38.863  28.626  1.00  0.00           C  
ATOM     82  CE1 PHE A  10      56.794  39.961  30.614  1.00  0.00           C  
ATOM     83  CE2 PHE A  10      58.879  39.812  29.478  1.00  0.00           C  
ATOM     84  CZ  PHE A  10      58.148  40.387  30.461  1.00  0.00           C  
ATOM     85  H   PHE A  10      56.780  35.343  26.403  1.00  0.00           H  
ATOM     86  HD1 PHE A  10      55.186  38.725  29.761  1.00  0.00           H  
ATOM     87  HD2 PHE A  10      59.062  38.417  27.933  1.00  0.00           H  
ATOM     88  HE1 PHE A  10      56.234  40.230  31.502  1.00  0.00           H  
ATOM     89  HE2 PHE A  10      59.728  40.422  29.171  1.00  0.00           H  
ATOM     90  HZ  PHE A  10      58.568  41.205  31.042  1.00  0.00           H  
ATOM     91  N   GLU A  11      57.349  38.152  25.312  1.00  0.00           N  
ATOM     92  CA  GLU A  11      57.812  39.180  24.318  1.00  0.00           C  
ATOM     93  C   GLU A  11      56.767  39.704  23.258  1.00  0.00           C  
ATOM     94  O   GLU A  11      56.406  40.905  23.346  1.00  0.00           O  
ATOM     95  CB  GLU A  11      59.238  38.826  23.875  1.00  0.00           C  
ATOM     96  CG  GLU A  11      59.898  39.739  22.840  1.00  0.00           C  
ATOM     97  CD  GLU A  11      61.353  39.357  22.583  1.00  0.00           C  
ATOM     98  OE1 GLU A  11      61.663  38.672  21.556  1.00  0.00           O  
ATOM     99  OE2 GLU A  11      62.296  39.688  23.312  1.00  0.00           O1-
ATOM    100  H   GLU A  11      57.968  37.378  25.419  1.00  0.00           H  
ATOM    101  N   THR A  12      56.020  38.722  22.669  1.00  0.00           N  
ATOM    102  CA  THR A  12      54.901  38.903  21.682  1.00  0.00           C  
ATOM    103  C   THR A  12      53.749  39.637  22.312  1.00  0.00           C  
ATOM    104  O   THR A  12      53.013  40.320  21.618  1.00  0.00           O  
ATOM    105  CB  THR A  12      54.517  37.637  20.995  1.00  0.00           C  
ATOM    106  CG2 THR A  12      53.727  37.976  19.808  1.00  0.00           C  
ATOM    107  OG1 THR A  12      55.714  37.105  20.424  1.00  0.00           O  
ATOM    108  H   THR A  12      56.206  37.752  22.805  1.00  0.00           H  
ATOM    109  HG1 THR A  12      55.541  36.197  20.054  1.00  0.00           H  
ATOM    110  N   LEU A  13      53.330  39.055  23.436  1.00  0.00           N  
ATOM    111  CA  LEU A  13      52.229  39.639  24.210  1.00  0.00           C  
ATOM    112  C   LEU A  13      52.453  41.089  24.761  1.00  0.00           C  
ATOM    113  O   LEU A  13      51.547  41.883  24.743  1.00  0.00           O  
ATOM    114  CB  LEU A  13      51.694  38.753  25.324  1.00  0.00           C  
ATOM    115  CG  LEU A  13      50.989  37.467  24.867  1.00  0.00           C  
ATOM    116  CD1 LEU A  13      50.527  36.537  26.006  1.00  0.00           C  
ATOM    117  CD2 LEU A  13      49.774  37.853  24.029  1.00  0.00           C  
ATOM    118  H   LEU A  13      53.618  38.131  23.692  1.00  0.00           H  
ATOM    119  N   GLN A  14      53.691  41.390  25.215  1.00  0.00           N  
ATOM    120  CA  GLN A  14      54.106  42.829  25.590  1.00  0.00           C  
ATOM    121  C   GLN A  14      54.062  43.697  24.351  1.00  0.00           C  
ATOM    122  O   GLN A  14      53.427  44.736  24.471  1.00  0.00           O  
ATOM    123  CB  GLN A  14      55.398  42.903  26.277  1.00  0.00           C  
ATOM    124  CG  GLN A  14      55.593  42.000  27.504  1.00  0.00           C  
ATOM    125  CD  GLN A  14      54.568  42.050  28.640  1.00  0.00           C  
ATOM    126  NE2 GLN A  14      54.926  42.625  29.730  1.00  0.00           N  
ATOM    127  OE1 GLN A  14      53.524  41.347  28.594  1.00  0.00           O  
ATOM    128  H   GLN A  14      54.362  40.752  25.596  1.00  0.00           H  
ATOM    129 1HE2 GLN A  14      55.752  43.179  29.832  1.00  0.00           H  
ATOM    130 2HE2 GLN A  14      54.437  42.294  30.530  1.00  0.00           H  
ATOM    131  N   GLN A  15      54.708  43.416  23.195  1.00  0.00           N  
ATOM    132  CA  GLN A  15      54.512  44.245  21.921  1.00  0.00           C  
ATOM    133  C   GLN A  15      53.036  44.378  21.410  1.00  0.00           C  
ATOM    134  O   GLN A  15      52.694  45.574  21.252  1.00  0.00           O  
ATOM    135  CB  GLN A  15      55.450  43.675  20.924  1.00  0.00           C  
ATOM    136  CG  GLN A  15      56.922  43.828  21.379  1.00  0.00           C  
ATOM    137  CD  GLN A  15      57.944  42.933  20.672  1.00  0.00           C  
ATOM    138  NE2 GLN A  15      58.507  43.579  19.721  1.00  0.00           N  
ATOM    139  OE1 GLN A  15      58.090  41.736  20.889  1.00  0.00           O  
ATOM    140  H   GLN A  15      55.602  42.967  23.167  1.00  0.00           H  
ATOM    141 1HE2 GLN A  15      58.391  44.560  19.589  1.00  0.00           H  
ATOM    142 2HE2 GLN A  15      58.869  42.993  18.993  1.00  0.00           H  
ATOM    143  N   GLN A  16      52.286  43.320  21.551  1.00  0.00           N  
ATOM    144  CA  GLN A  16      50.840  43.313  21.338  1.00  0.00           C  
ATOM    145  C   GLN A  16      50.062  44.292  22.259  1.00  0.00           C  
ATOM    146  O   GLN A  16      49.524  45.252  21.687  1.00  0.00           O  
ATOM    147  CB  GLN A  16      50.371  41.837  21.360  1.00  0.00           C  
ATOM    148  CG  GLN A  16      49.017  41.542  20.763  1.00  0.00           C  
ATOM    149  CD  GLN A  16      47.928  42.075  21.716  1.00  0.00           C  
ATOM    150  NE2 GLN A  16      46.932  42.677  21.135  1.00  0.00           N  
ATOM    151  OE1 GLN A  16      47.924  41.871  22.937  1.00  0.00           O  
ATOM    152  H   GLN A  16      52.661  42.428  21.819  1.00  0.00           H  
ATOM    153 1HE2 GLN A  16      46.946  42.890  20.166  1.00  0.00           H  
ATOM    154 2HE2 GLN A  16      46.306  43.099  21.795  1.00  0.00           H  
ATOM    155  N   GLU A  17      50.176  44.174  23.560  1.00  0.00           N  
ATOM    156  CA  GLU A  17      49.585  45.146  24.575  1.00  0.00           C  
ATOM    157  C   GLU A  17      50.080  46.584  24.498  1.00  0.00           C  
ATOM    158  O   GLU A  17      49.272  47.471  24.806  1.00  0.00           O  
ATOM    159  CB  GLU A  17      49.847  44.783  26.007  1.00  0.00           C  
ATOM    160  CG  GLU A  17      48.835  45.384  26.997  1.00  0.00           C  
ATOM    161  CD  GLU A  17      49.049  44.982  28.486  1.00  0.00           C  
ATOM    162  OE1 GLU A  17      50.058  45.210  29.154  1.00  0.00           O  
ATOM    163  OE2 GLU A  17      48.067  44.344  29.012  1.00  0.00           O1-
ATOM    164  H   GLU A  17      50.542  43.371  24.020  1.00  0.00           H  
ATOM    165  N   CYS A  18      51.262  46.804  23.901  1.00  0.00           N  
ATOM    166  CA  CYS A  18      51.933  48.097  23.701  1.00  0.00           C  
ATOM    167  C   CYS A  18      51.479  49.084  22.641  1.00  0.00           C  
ATOM    168  O   CYS A  18      51.906  50.237  22.722  1.00  0.00           O  
ATOM    169  CB  CYS A  18      53.448  48.024  23.672  1.00  0.00           C  
ATOM    170  SG  CYS A  18      54.216  47.359  25.172  1.00  0.00           S  
ATOM    171  H   CYS A  18      51.837  46.044  23.599  1.00  0.00           H  
ATOM    172  HG  CYS A  18      53.764  46.124  25.008  1.00  0.00           H  
ATOM    173  N   LYS A  19      50.849  48.584  21.581  1.00  0.00           N  
ATOM    174  CA  LYS A  19      50.215  49.476  20.605  1.00  0.00           C  
ATOM    175  C   LYS A  19      48.721  49.786  20.945  1.00  0.00           C  
ATOM    176  O   LYS A  19      48.039  48.936  21.543  1.00  0.00           O  
ATOM    177  CB  LYS A  19      50.340  49.038  19.172  1.00  0.00           C  
ATOM    178  CG  LYS A  19      50.460  50.260  18.229  1.00  0.00           C  
ATOM    179  CD  LYS A  19      50.763  49.765  16.815  1.00  0.00           C  
ATOM    180  CE  LYS A  19      50.960  50.864  15.820  1.00  0.00           C  
ATOM    181  NZ  LYS A  19      51.055  50.317  14.452  1.00  0.00           N1+
ATOM    182  H   LYS A  19      50.832  47.597  21.450  1.00  0.00           H  
ATOM    183  HZ1 LYS A  19      51.800  49.662  14.470  1.00  0.00           H  
ATOM    184  HZ2 LYS A  19      50.224  49.833  14.178  1.00  0.00           H  
ATOM    185  HZ3 LYS A  19      51.190  51.112  13.850  1.00  0.00           H  
ATOM    186  N   LEU A  20      48.278  51.034  20.696  1.00  0.00           N  
ATOM    187  CA  LEU A  20      46.844  51.414  20.802  1.00  0.00           C  
ATOM    188  C   LEU A  20      45.707  50.603  20.003  1.00  0.00           C  
ATOM    189  O   LEU A  20      45.799  50.317  18.843  1.00  0.00           O  
ATOM    190  CB  LEU A  20      46.398  52.875  20.740  1.00  0.00           C  
ATOM    191  CG  LEU A  20      46.564  53.875  21.811  1.00  0.00           C  
ATOM    192  CD1 LEU A  20      47.202  55.138  21.278  1.00  0.00           C  
ATOM    193  CD2 LEU A  20      45.270  54.237  22.559  1.00  0.00           C  
ATOM    194  H   LEU A  20      48.893  51.819  20.580  1.00  0.00           H  
ATOM    195  N   LEU A  21      44.911  49.865  20.739  1.00  0.00           N  
ATOM    196  CA  LEU A  21      43.726  49.049  20.335  1.00  0.00           C  
ATOM    197  C   LEU A  21      42.400  49.681  20.925  1.00  0.00           C  
ATOM    198  O   LEU A  21      41.364  49.522  20.245  1.00  0.00           O  
ATOM    199  CB  LEU A  21      43.824  47.698  21.041  1.00  0.00           C  
ATOM    200  CG  LEU A  21      43.686  46.560  20.019  1.00  0.00           C  
ATOM    201  CD1 LEU A  21      44.913  46.620  19.087  1.00  0.00           C  
ATOM    202  CD2 LEU A  21      43.678  45.187  20.754  1.00  0.00           C  
ATOM    203  H   LEU A  21      45.147  49.794  21.708  1.00  0.00           H  
ATOM    204  N   TYR A  22      42.379  50.445  21.997  1.00  0.00           N  
ATOM    205  CA  TYR A  22      41.225  51.003  22.695  1.00  0.00           C  
ATOM    206  C   TYR A  22      41.617  52.359  23.288  1.00  0.00           C  
ATOM    207  O   TYR A  22      42.828  52.547  23.486  1.00  0.00           O  
ATOM    208  CB  TYR A  22      40.526  50.062  23.738  1.00  0.00           C  
ATOM    209  CG  TYR A  22      39.981  48.771  23.050  1.00  0.00           C  
ATOM    210  CD1 TYR A  22      39.022  48.834  22.056  1.00  0.00           C  
ATOM    211  CD2 TYR A  22      40.762  47.710  23.240  1.00  0.00           C  
ATOM    212  CE1 TYR A  22      38.710  47.742  21.262  1.00  0.00           C  
ATOM    213  CE2 TYR A  22      40.536  46.556  22.469  1.00  0.00           C  
ATOM    214  CZ  TYR A  22      39.495  46.618  21.523  1.00  0.00           C  
ATOM    215  OH  TYR A  22      39.333  45.627  20.580  1.00  0.00           O  
ATOM    216  H   TYR A  22      43.188  50.721  22.506  1.00  0.00           H  
ATOM    217  HD1 TYR A  22      38.283  49.640  22.121  1.00  0.00           H  
ATOM    218  HD2 TYR A  22      41.204  47.607  24.229  1.00  0.00           H  
ATOM    219  HE1 TYR A  22      37.841  47.829  20.620  1.00  0.00           H  
ATOM    220  HE2 TYR A  22      40.890  45.567  22.745  1.00  0.00           H  
ATOM    221  HH  TYR A  22      39.850  44.868  20.982  1.00  0.00           H  
ATOM    222  N   SER A  23      40.679  53.279  23.403  1.00  0.00           N  
ATOM    223  CA  SER A  23      40.901  54.678  23.892  1.00  0.00           C  
ATOM    224  C   SER A  23      40.943  54.789  25.464  1.00  0.00           C  
ATOM    225  O   SER A  23      40.171  54.188  26.201  1.00  0.00           O  
ATOM    226  CB  SER A  23      39.981  55.802  23.327  1.00  0.00           C  
ATOM    227  OG  SER A  23      38.609  55.450  23.626  1.00  0.00           O  
ATOM    228  H   SER A  23      39.731  53.073  23.133  1.00  0.00           H  
ATOM    229  HG  SER A  23      38.495  55.759  24.570  1.00  0.00           H  
ATOM    230  N   ARG A  24      42.006  55.505  25.920  1.00  0.00           N  
ATOM    231  CA  ARG A  24      42.301  56.212  27.192  1.00  0.00           C  
ATOM    232  C   ARG A  24      41.965  57.753  27.301  1.00  0.00           C  
ATOM    233  O   ARG A  24      42.578  58.413  28.194  1.00  0.00           O  
ATOM    234  CB  ARG A  24      43.739  55.919  27.529  1.00  0.00           C  
ATOM    235  CG  ARG A  24      44.764  56.328  26.414  1.00  0.00           C  
ATOM    236  CD  ARG A  24      46.254  55.996  26.670  1.00  0.00           C  
ATOM    237  NE  ARG A  24      47.103  56.158  25.454  1.00  0.00           N  
ATOM    238  CZ  ARG A  24      48.075  55.356  25.047  1.00  0.00           C  
ATOM    239  NH1 ARG A  24      48.325  54.201  25.592  1.00  0.00           N1+
ATOM    240  NH2 ARG A  24      48.863  55.809  24.117  1.00  0.00           N  
ATOM    241  H   ARG A  24      42.795  55.533  25.298  1.00  0.00           H  
ATOM    242  HE  ARG A  24      46.782  56.950  24.927  1.00  0.00           H  
ATOM    243 1HH1 ARG A  24      47.763  53.867  26.347  1.00  0.00           H  
ATOM    244 2HH1 ARG A  24      49.060  53.661  25.176  1.00  0.00           H  
ATOM    245 1HH2 ARG A  24      48.579  56.615  23.600  1.00  0.00           H  
ATOM    246 2HH2 ARG A  24      49.759  55.394  23.952  1.00  0.00           H  
ATOM    247  N   LYS A  25      41.129  58.288  26.424  1.00  0.00           N  
ATOM    248  CA  LYS A  25      40.846  59.679  26.264  1.00  0.00           C  
ATOM    249  C   LYS A  25      40.468  60.436  27.583  1.00  0.00           C  
ATOM    250  O   LYS A  25      41.149  61.485  27.843  1.00  0.00           O  
ATOM    251  CB  LYS A  25      39.824  59.962  25.190  1.00  0.00           C  
ATOM    252  CG  LYS A  25      40.205  59.790  23.700  1.00  0.00           C  
ATOM    253  CD  LYS A  25      39.075  60.312  22.862  1.00  0.00           C  
ATOM    254  CE  LYS A  25      39.294  60.112  21.328  1.00  0.00           C  
ATOM    255  NZ  LYS A  25      38.179  60.490  20.505  1.00  0.00           N1+
ATOM    256  H   LYS A  25      40.335  57.701  26.239  1.00  0.00           H  
ATOM    257  HZ1 LYS A  25      37.351  60.026  20.825  1.00  0.00           H  
ATOM    258  HZ2 LYS A  25      37.897  61.445  20.608  1.00  0.00           H  
ATOM    259  HZ3 LYS A  25      38.355  60.319  19.528  1.00  0.00           H  
ATOM    260  N   GLU A  26      39.663  59.866  28.465  1.00  0.00           N  
ATOM    261  CA  GLU A  26      39.405  60.593  29.769  1.00  0.00           C  
ATOM    262  C   GLU A  26      40.553  60.452  30.738  1.00  0.00           C  
ATOM    263  O   GLU A  26      41.105  61.517  31.020  1.00  0.00           O  
ATOM    264  CB  GLU A  26      38.166  59.885  30.288  1.00  0.00           C  
ATOM    265  CG  GLU A  26      36.951  60.057  29.375  1.00  0.00           C  
ATOM    266  CD  GLU A  26      36.470  61.526  29.175  1.00  0.00           C  
ATOM    267  OE1 GLU A  26      35.624  61.975  29.894  1.00  0.00           O  
ATOM    268  OE2 GLU A  26      36.662  62.055  28.094  1.00  0.00           O1-
ATOM    269  H   GLU A  26      39.095  59.042  28.374  1.00  0.00           H  
ATOM    270  N   GLY A  27      41.114  59.289  30.963  1.00  0.00           N  
ATOM    271  CA  GLY A  27      42.321  58.985  31.795  1.00  0.00           C  
ATOM    272  C   GLY A  27      43.596  59.816  31.432  1.00  0.00           C  
ATOM    273  O   GLY A  27      44.457  59.946  32.230  1.00  0.00           O  
ATOM    274  H   GLY A  27      40.570  58.502  30.677  1.00  0.00           H  
ATOM    275  N   GLN A  28      43.726  60.411  30.208  1.00  0.00           N  
ATOM    276  CA  GLN A  28      44.645  61.558  29.888  1.00  0.00           C  
ATOM    277  C   GLN A  28      44.389  62.893  30.600  1.00  0.00           C  
ATOM    278  O   GLN A  28      45.316  63.638  30.997  1.00  0.00           O  
ATOM    279  CB  GLN A  28      44.760  61.797  28.393  1.00  0.00           C  
ATOM    280  CG  GLN A  28      45.551  60.622  27.838  1.00  0.00           C  
ATOM    281  CD  GLN A  28      46.026  60.810  26.375  1.00  0.00           C  
ATOM    282  NE2 GLN A  28      46.804  61.843  26.110  1.00  0.00           N  
ATOM    283  OE1 GLN A  28      45.938  59.919  25.516  1.00  0.00           O  
ATOM    284  H   GLN A  28      43.032  60.073  29.573  1.00  0.00           H  
ATOM    285 1HE2 GLN A  28      47.128  62.422  26.854  1.00  0.00           H  
ATOM    286 2HE2 GLN A  28      47.278  61.917  25.235  1.00  0.00           H  
ATOM    287  N   ARG A  29      43.145  63.384  30.658  1.00  0.00           N  
ATOM    288  CA  ARG A  29      42.828  64.692  31.231  1.00  0.00           C  
ATOM    289  C   ARG A  29      43.164  64.735  32.758  1.00  0.00           C  
ATOM    290  O   ARG A  29      42.648  63.911  33.536  1.00  0.00           O  
ATOM    291  CB  ARG A  29      41.360  64.899  30.891  1.00  0.00           C  
ATOM    292  CG  ARG A  29      40.627  66.035  31.542  1.00  0.00           C  
ATOM    293  CD  ARG A  29      39.583  66.658  30.678  1.00  0.00           C  
ATOM    294  NE  ARG A  29      38.938  67.671  31.527  1.00  0.00           N  
ATOM    295  CZ  ARG A  29      37.731  67.578  32.021  1.00  0.00           C  
ATOM    296  NH1 ARG A  29      37.034  66.439  31.793  1.00  0.00           N1+
ATOM    297  NH2 ARG A  29      36.932  68.594  32.305  1.00  0.00           N  
ATOM    298  H   ARG A  29      42.371  62.832  30.349  1.00  0.00           H  
ATOM    299  HE  ARG A  29      39.531  68.362  31.937  1.00  0.00           H  
ATOM    300 1HH1 ARG A  29      37.372  65.754  31.143  1.00  0.00           H  
ATOM    301 2HH1 ARG A  29      36.223  66.178  32.312  1.00  0.00           H  
ATOM    302 1HH2 ARG A  29      37.352  69.483  32.124  1.00  0.00           H  
ATOM    303 2HH2 ARG A  29      36.120  68.438  32.866  1.00  0.00           H  
ATOM    304  N   GLN A  30      43.689  65.830  33.258  1.00  0.00           N  
ATOM    305  CA  GLN A  30      44.118  66.166  34.603  1.00  0.00           C  
ATOM    306  C   GLN A  30      42.934  66.143  35.602  1.00  0.00           C  
ATOM    307  O   GLN A  30      43.199  65.728  36.744  1.00  0.00           O  
ATOM    308  CB  GLN A  30      44.713  67.612  34.690  1.00  0.00           C  
ATOM    309  CG  GLN A  30      45.906  67.825  33.731  1.00  0.00           C  
ATOM    310  CD  GLN A  30      47.134  66.996  34.005  1.00  0.00           C  
ATOM    311  NE2 GLN A  30      47.957  66.893  32.989  1.00  0.00           N  
ATOM    312  OE1 GLN A  30      47.512  66.482  35.054  1.00  0.00           O  
ATOM    313  H   GLN A  30      43.836  66.485  32.527  1.00  0.00           H  
ATOM    314 1HE2 GLN A  30      47.845  67.234  32.055  1.00  0.00           H  
ATOM    315 2HE2 GLN A  30      48.657  66.180  33.061  1.00  0.00           H  
ATOM    316  N   GLU A  31      41.752  66.618  35.160  1.00  0.00           N  
ATOM    317  CA  GLU A  31      40.576  66.459  35.999  1.00  0.00           C  
ATOM    318  C   GLU A  31      40.205  64.937  36.433  1.00  0.00           C  
ATOM    319  O   GLU A  31      40.140  64.534  37.623  1.00  0.00           O  
ATOM    320  CB  GLU A  31      39.340  67.114  35.305  1.00  0.00           C  
ATOM    321  CG  GLU A  31      39.441  68.686  35.165  1.00  0.00           C  
ATOM    322  CD  GLU A  31      40.029  69.299  33.901  1.00  0.00           C  
ATOM    323  OE1 GLU A  31      41.143  68.789  33.475  1.00  0.00           O  
ATOM    324  OE2 GLU A  31      39.728  70.436  33.469  1.00  0.00           O1-
ATOM    325  H   GLU A  31      41.678  67.369  34.502  1.00  0.00           H  
ATOM    326  N   ASN A  32      40.022  64.011  35.457  1.00  0.00           N  
ATOM    327  CA  ASN A  32      39.803  62.566  35.643  1.00  0.00           C  
ATOM    328  C   ASN A  32      40.937  61.968  36.507  1.00  0.00           C  
ATOM    329  O   ASN A  32      40.614  61.478  37.604  1.00  0.00           O  
ATOM    330  CB  ASN A  32      39.754  61.992  34.244  1.00  0.00           C  
ATOM    331  CG  ASN A  32      38.447  62.377  33.503  1.00  0.00           C  
ATOM    332  ND2 ASN A  32      37.566  61.433  33.458  1.00  0.00           N  
ATOM    333  OD1 ASN A  32      38.235  63.455  33.023  1.00  0.00           O  
ATOM    334  H   ASN A  32      39.859  64.284  34.510  1.00  0.00           H  
ATOM    335 1HD2 ASN A  32      37.817  60.533  33.837  1.00  0.00           H  
ATOM    336 2HD2 ASN A  32      36.643  61.658  33.156  1.00  0.00           H  
ATOM    337  N   LYS A  33      42.152  62.501  36.269  1.00  0.00           N  
ATOM    338  CA  LYS A  33      43.365  61.954  36.908  1.00  0.00           C  
ATOM    339  C   LYS A  33      43.593  62.066  38.472  1.00  0.00           C  
ATOM    340  O   LYS A  33      44.362  61.269  39.025  1.00  0.00           O  
ATOM    341  CB  LYS A  33      44.611  62.494  36.304  1.00  0.00           C  
ATOM    342  CG  LYS A  33      44.898  61.873  34.945  1.00  0.00           C  
ATOM    343  CD  LYS A  33      46.394  62.121  34.708  1.00  0.00           C  
ATOM    344  CE  LYS A  33      46.888  62.089  33.287  1.00  0.00           C  
ATOM    345  NZ  LYS A  33      47.029  60.779  32.622  1.00  0.00           N1+
ATOM    346  H   LYS A  33      42.271  63.298  35.695  1.00  0.00           H  
ATOM    347  HZ1 LYS A  33      47.696  60.222  33.122  1.00  0.00           H  
ATOM    348  HZ2 LYS A  33      46.159  60.301  32.745  1.00  0.00           H  
ATOM    349  HZ3 LYS A  33      47.321  60.715  31.666  1.00  0.00           H  
ATOM    350  N   ASN A  34      42.783  62.876  39.095  1.00  0.00           N  
ATOM    351  CA  ASN A  34      42.733  63.063  40.563  1.00  0.00           C  
ATOM    352  C   ASN A  34      42.412  61.759  41.381  1.00  0.00           C  
ATOM    353  O   ASN A  34      43.252  61.346  42.211  1.00  0.00           O  
ATOM    354  CB  ASN A  34      41.803  64.202  40.963  1.00  0.00           C  
ATOM    355  CG  ASN A  34      42.211  65.657  40.595  1.00  0.00           C  
ATOM    356  ND2 ASN A  34      41.509  66.645  41.180  1.00  0.00           N  
ATOM    357  OD1 ASN A  34      43.101  66.001  39.785  1.00  0.00           O  
ATOM    358  H   ASN A  34      42.132  63.455  38.602  1.00  0.00           H  
ATOM    359 1HD2 ASN A  34      40.720  66.557  41.790  1.00  0.00           H  
ATOM    360 2HD2 ASN A  34      41.880  67.552  40.973  1.00  0.00           H  
ATOM    361  N   LYS A  35      41.543  60.944  40.733  1.00  0.00           N  
ATOM    362  CA  LYS A  35      41.176  59.594  41.243  1.00  0.00           C  
ATOM    363  C   LYS A  35      42.221  58.525  41.251  1.00  0.00           C  
ATOM    364  O   LYS A  35      42.034  57.491  42.002  1.00  0.00           O  
ATOM    365  CB  LYS A  35      40.060  59.030  40.343  1.00  0.00           C  
ATOM    366  CG  LYS A  35      38.729  59.715  40.156  1.00  0.00           C  
ATOM    367  CD  LYS A  35      37.871  59.837  41.439  1.00  0.00           C  
ATOM    368  CE  LYS A  35      36.474  60.429  41.076  1.00  0.00           C  
ATOM    369  NZ  LYS A  35      35.702  60.710  42.292  1.00  0.00           N1+
ATOM    370  H   LYS A  35      41.129  61.145  39.852  1.00  0.00           H  
ATOM    371  HZ1 LYS A  35      35.005  59.999  42.316  1.00  0.00           H  
ATOM    372  HZ2 LYS A  35      36.222  60.377  43.082  1.00  0.00           H  
ATOM    373  HZ3 LYS A  35      35.357  61.649  42.308  1.00  0.00           H  
ATOM    374  N   ASN A  36      43.393  58.756  40.644  1.00  0.00           N  
ATOM    375  CA  ASN A  36      44.395  57.707  40.441  1.00  0.00           C  
ATOM    376  C   ASN A  36      45.633  57.754  41.412  1.00  0.00           C  
ATOM    377  O   ASN A  36      46.170  58.802  41.781  1.00  0.00           O  
ATOM    378  CB  ASN A  36      44.962  57.782  39.002  1.00  0.00           C  
ATOM    379  CG  ASN A  36      44.019  57.791  37.803  1.00  0.00           C  
ATOM    380  ND2 ASN A  36      44.569  57.805  36.639  1.00  0.00           N  
ATOM    381  OD1 ASN A  36      42.863  57.531  37.890  1.00  0.00           O  
ATOM    382  H   ASN A  36      43.738  59.676  40.456  1.00  0.00           H  
ATOM    383 1HD2 ASN A  36      45.565  57.760  36.567  1.00  0.00           H  
ATOM    384 2HD2 ASN A  36      44.035  57.649  35.810  1.00  0.00           H  
ATOM    385  N   ARG A  37      46.255  56.549  41.463  1.00  0.00           N  
ATOM    386  CA  ARG A  37      47.544  56.337  42.080  1.00  0.00           C  
ATOM    387  C   ARG A  37      48.769  56.536  41.176  1.00  0.00           C  
ATOM    388  O   ARG A  37      49.658  57.287  41.505  1.00  0.00           O  
ATOM    389  CB  ARG A  37      47.596  54.947  42.729  1.00  0.00           C  
ATOM    390  CG  ARG A  37      47.561  54.990  44.212  1.00  0.00           C  
ATOM    391  CD  ARG A  37      47.781  53.658  44.860  1.00  0.00           C  
ATOM    392  NE  ARG A  37      47.481  53.736  46.314  1.00  0.00           N  
ATOM    393  CZ  ARG A  37      47.135  52.678  47.053  1.00  0.00           C  
ATOM    394  NH1 ARG A  37      47.212  51.416  46.469  1.00  0.00           N1+
ATOM    395  NH2 ARG A  37      46.829  52.851  48.371  1.00  0.00           N  
ATOM    396  H   ARG A  37      45.799  55.770  41.039  1.00  0.00           H  
ATOM    397  HE  ARG A  37      47.654  54.590  46.818  1.00  0.00           H  
ATOM    398 1HH1 ARG A  37      47.428  51.416  45.492  1.00  0.00           H  
ATOM    399 2HH1 ARG A  37      47.032  50.594  47.006  1.00  0.00           H  
ATOM    400 1HH2 ARG A  37      46.755  53.751  48.799  1.00  0.00           H  
ATOM    401 2HH2 ARG A  37      46.424  52.070  48.824  1.00  0.00           H  
ATOM    402  N   TYR A  38      48.908  55.693  40.128  1.00  0.00           N  
ATOM    403  CA  TYR A  38      50.046  55.729  39.196  1.00  0.00           C  
ATOM    404  C   TYR A  38      50.162  56.715  38.008  1.00  0.00           C  
ATOM    405  O   TYR A  38      49.311  57.392  37.479  1.00  0.00           O  
ATOM    406  CB  TYR A  38      50.400  54.387  38.613  1.00  0.00           C  
ATOM    407  CG  TYR A  38      50.796  53.429  39.689  1.00  0.00           C  
ATOM    408  CD1 TYR A  38      52.019  53.389  40.381  1.00  0.00           C  
ATOM    409  CD2 TYR A  38      49.758  52.548  40.084  1.00  0.00           C  
ATOM    410  CE1 TYR A  38      52.229  52.488  41.374  1.00  0.00           C  
ATOM    411  CE2 TYR A  38      50.057  51.649  41.145  1.00  0.00           C  
ATOM    412  CZ  TYR A  38      51.254  51.658  41.884  1.00  0.00           C  
ATOM    413  OH  TYR A  38      51.341  51.069  43.095  1.00  0.00           O  
ATOM    414  H   TYR A  38      48.171  55.085  39.824  1.00  0.00           H  
ATOM    415  HD1 TYR A  38      52.789  53.995  39.904  1.00  0.00           H  
ATOM    416  HD2 TYR A  38      48.736  52.783  39.808  1.00  0.00           H  
ATOM    417  HE1 TYR A  38      53.223  52.313  41.803  1.00  0.00           H  
ATOM    418  HE2 TYR A  38      49.378  50.798  41.164  1.00  0.00           H  
ATOM    419  HH  TYR A  38      50.609  50.392  43.015  1.00  0.00           H  
ATOM    420  N   LYS A  39      51.423  56.791  37.665  1.00  0.00           N  
ATOM    421  CA  LYS A  39      51.987  57.466  36.431  1.00  0.00           C  
ATOM    422  C   LYS A  39      51.539  56.859  35.090  1.00  0.00           C  
ATOM    423  O   LYS A  39      50.556  57.410  34.636  1.00  0.00           O  
ATOM    424  CB  LYS A  39      53.486  57.882  36.591  1.00  0.00           C  
ATOM    425  CG  LYS A  39      53.823  58.749  37.809  1.00  0.00           C  
ATOM    426  CD  LYS A  39      53.516  60.237  37.602  1.00  0.00           C  
ATOM    427  CE  LYS A  39      54.572  60.892  36.698  1.00  0.00           C  
ATOM    428  NZ  LYS A  39      55.939  60.457  37.015  1.00  0.00           N1+
ATOM    429  H   LYS A  39      52.218  56.532  38.217  1.00  0.00           H  
ATOM    430  HZ1 LYS A  39      56.063  59.472  37.002  1.00  0.00           H  
ATOM    431  HZ2 LYS A  39      56.548  60.726  36.265  1.00  0.00           H  
ATOM    432  HZ3 LYS A  39      56.307  60.828  37.869  1.00  0.00           H  
ATOM    433  N   ASN A  40      51.909  55.529  35.040  1.00  0.00           N  
ATOM    434  CA  ASN A  40      52.038  54.728  33.865  1.00  0.00           C  
ATOM    435  C   ASN A  40      50.648  54.272  33.394  1.00  0.00           C  
ATOM    436  O   ASN A  40      50.241  54.617  32.285  1.00  0.00           O  
ATOM    437  CB  ASN A  40      53.135  53.658  33.871  1.00  0.00           C  
ATOM    438  CG  ASN A  40      53.129  52.604  35.012  1.00  0.00           C  
ATOM    439  ND2 ASN A  40      53.590  51.411  34.675  1.00  0.00           N  
ATOM    440  OD1 ASN A  40      52.914  53.009  36.144  1.00  0.00           O  
ATOM    441  H   ASN A  40      52.311  55.112  35.854  1.00  0.00           H  
ATOM    442 1HD2 ASN A  40      54.028  51.202  33.798  1.00  0.00           H  
ATOM    443 2HD2 ASN A  40      53.699  50.682  35.353  1.00  0.00           H  
ATOM    444  N   ILE A  41      49.907  53.621  34.209  1.00  0.00           N  
ATOM    445  CA  ILE A  41      48.719  52.803  33.928  1.00  0.00           C  
ATOM    446  C   ILE A  41      47.464  53.669  33.657  1.00  0.00           C  
ATOM    447  O   ILE A  41      47.090  54.292  34.629  1.00  0.00           O  
ATOM    448  CB  ILE A  41      48.532  51.876  35.126  1.00  0.00           C  
ATOM    449  CG1 ILE A  41      49.838  51.014  35.242  1.00  0.00           C  
ATOM    450  CG2 ILE A  41      47.391  50.884  34.766  1.00  0.00           C  
ATOM    451  CD  ILE A  41      50.349  50.180  34.075  1.00  0.00           C  
ATOM    452  H   ILE A  41      49.965  53.808  35.189  1.00  0.00           H  
ATOM    453  N   LEU A  42      46.774  53.359  32.572  1.00  0.00           N  
ATOM    454  CA  LEU A  42      45.587  54.156  32.112  1.00  0.00           C  
ATOM    455  C   LEU A  42      44.406  53.318  31.601  1.00  0.00           C  
ATOM    456  O   LEU A  42      44.444  52.866  30.460  1.00  0.00           O  
ATOM    457  CB  LEU A  42      46.063  55.200  31.041  1.00  0.00           C  
ATOM    458  CG  LEU A  42      46.839  56.360  31.629  1.00  0.00           C  
ATOM    459  CD1 LEU A  42      47.310  57.374  30.551  1.00  0.00           C  
ATOM    460  CD2 LEU A  42      46.024  57.095  32.681  1.00  0.00           C  
ATOM    461  H   LEU A  42      46.917  52.502  32.082  1.00  0.00           H  
ATOM    462  N   PRO A  43      43.335  53.298  32.445  1.00  0.00           N  
ATOM    463  CA  PRO A  43      42.100  52.525  32.164  1.00  0.00           C  
ATOM    464  C   PRO A  43      41.321  53.091  30.984  1.00  0.00           C  
ATOM    465  O   PRO A  43      41.231  54.339  30.817  1.00  0.00           O  
ATOM    466  CB  PRO A  43      41.271  52.707  33.423  1.00  0.00           C  
ATOM    467  CG  PRO A  43      41.686  54.081  33.992  1.00  0.00           C  
ATOM    468  CD  PRO A  43      43.131  54.000  33.649  1.00  0.00           C  
ATOM    469  N   PHE A  44      40.863  52.168  30.147  1.00  0.00           N  
ATOM    470  CA  PHE A  44      40.027  52.460  29.014  1.00  0.00           C  
ATOM    471  C   PHE A  44      38.688  53.089  29.311  1.00  0.00           C  
ATOM    472  O   PHE A  44      37.900  52.550  30.037  1.00  0.00           O  
ATOM    473  CB  PHE A  44      39.786  51.329  28.038  1.00  0.00           C  
ATOM    474  CG  PHE A  44      41.027  50.712  27.405  1.00  0.00           C  
ATOM    475  CD1 PHE A  44      41.129  49.343  27.332  1.00  0.00           C  
ATOM    476  CD2 PHE A  44      42.009  51.477  26.801  1.00  0.00           C  
ATOM    477  CE1 PHE A  44      42.183  48.670  26.790  1.00  0.00           C  
ATOM    478  CE2 PHE A  44      43.092  50.851  26.190  1.00  0.00           C  
ATOM    479  CZ  PHE A  44      43.140  49.427  26.210  1.00  0.00           C  
ATOM    480  H   PHE A  44      41.284  51.269  30.090  1.00  0.00           H  
ATOM    481  HD1 PHE A  44      40.219  48.741  27.423  1.00  0.00           H  
ATOM    482  HD2 PHE A  44      41.918  52.564  26.788  1.00  0.00           H  
ATOM    483  HE1 PHE A  44      42.137  47.596  26.605  1.00  0.00           H  
ATOM    484  HE2 PHE A  44      43.689  51.338  25.421  1.00  0.00           H  
ATOM    485  HZ  PHE A  44      43.955  48.918  25.690  1.00  0.00           H  
ATOM    486  N   ASP A  45      38.411  54.070  28.447  1.00  0.00           N  
ATOM    487  CA  ASP A  45      37.105  54.806  28.461  1.00  0.00           C  
ATOM    488  C   ASP A  45      35.834  53.978  28.339  1.00  0.00           C  
ATOM    489  O   ASP A  45      34.904  54.327  29.024  1.00  0.00           O  
ATOM    490  CB  ASP A  45      36.997  55.875  27.365  1.00  0.00           C  
ATOM    491  CG  ASP A  45      38.241  56.761  27.069  1.00  0.00           C  
ATOM    492  OD1 ASP A  45      38.809  57.141  28.053  1.00  0.00           O  
ATOM    493  OD2 ASP A  45      38.644  56.886  25.901  1.00  0.00           O1-
ATOM    494  H   ASP A  45      38.980  54.404  27.703  1.00  0.00           H  
ATOM    495  N   HIS A  46      35.790  52.947  27.501  1.00  0.00           N  
ATOM    496  CA  HIS A  46      34.514  52.270  27.161  1.00  0.00           C  
ATOM    497  C   HIS A  46      34.054  51.377  28.318  1.00  0.00           C  
ATOM    498  O   HIS A  46      32.891  51.493  28.717  1.00  0.00           O  
ATOM    499  CB  HIS A  46      34.580  51.440  25.855  1.00  0.00           C  
ATOM    500  CG  HIS A  46      35.751  50.441  25.754  1.00  0.00           C  
ATOM    501  CD2 HIS A  46      35.715  49.284  25.057  1.00  0.00           C  
ATOM    502  ND1 HIS A  46      37.000  50.524  26.238  1.00  0.00           N  
ATOM    503  CE1 HIS A  46      37.690  49.443  25.818  1.00  0.00           C  
ATOM    504  NE2 HIS A  46      36.920  48.719  25.029  1.00  0.00           N  
ATOM    505  H   HIS A  46      36.509  52.625  26.879  1.00  0.00           H  
ATOM    506  HD2 HIS A  46      34.738  48.863  24.811  1.00  0.00           H  
ATOM    507  HE1 HIS A  46      38.694  49.209  26.185  1.00  0.00           H  
ATOM    508  HE2 HIS A  46      37.192  47.859  24.613  1.00  0.00           H  
ATOM    509  N   THR A  47      35.026  50.674  28.873  1.00  0.00           N  
ATOM    510  CA  THR A  47      34.791  49.727  30.017  1.00  0.00           C  
ATOM    511  C   THR A  47      34.670  50.324  31.432  1.00  0.00           C  
ATOM    512  O   THR A  47      34.617  49.611  32.344  1.00  0.00           O  
ATOM    513  CB  THR A  47      35.896  48.606  29.910  1.00  0.00           C  
ATOM    514  CG2 THR A  47      35.744  47.735  28.589  1.00  0.00           C  
ATOM    515  OG1 THR A  47      37.171  49.342  29.858  1.00  0.00           O  
ATOM    516  H   THR A  47      35.899  50.631  28.386  1.00  0.00           H  
ATOM    517  HG1 THR A  47      37.902  48.695  29.638  1.00  0.00           H  
ATOM    518  N   ARG A  48      34.491  51.580  31.603  1.00  0.00           N  
ATOM    519  CA  ARG A  48      34.382  52.341  32.909  1.00  0.00           C  
ATOM    520  C   ARG A  48      33.059  52.034  33.702  1.00  0.00           C  
ATOM    521  O   ARG A  48      32.017  51.638  33.201  1.00  0.00           O  
ATOM    522  CB  ARG A  48      34.785  53.865  32.729  1.00  0.00           C  
ATOM    523  CG  ARG A  48      33.996  54.728  31.721  1.00  0.00           C  
ATOM    524  CD  ARG A  48      32.688  55.256  32.334  1.00  0.00           C  
ATOM    525  NE  ARG A  48      31.886  56.080  31.419  1.00  0.00           N  
ATOM    526  CZ  ARG A  48      31.464  57.367  31.554  1.00  0.00           C  
ATOM    527  NH1 ARG A  48      31.497  58.087  32.690  1.00  0.00           N1+
ATOM    528  NH2 ARG A  48      31.066  58.074  30.437  1.00  0.00           N  
ATOM    529  H   ARG A  48      34.262  52.182  30.836  1.00  0.00           H  
ATOM    530  HE  ARG A  48      32.053  55.712  30.504  1.00  0.00           H  
ATOM    531 1HH1 ARG A  48      31.842  57.831  33.588  1.00  0.00           H  
ATOM    532 2HH1 ARG A  48      30.981  58.939  32.638  1.00  0.00           H  
ATOM    533 1HH2 ARG A  48      31.285  57.625  29.567  1.00  0.00           H  
ATOM    534 2HH2 ARG A  48      30.703  59.013  30.440  1.00  0.00           H  
ATOM    535  N   VAL A  49      33.220  52.259  34.966  1.00  0.00           N  
ATOM    536  CA  VAL A  49      32.030  52.269  35.826  1.00  0.00           C  
ATOM    537  C   VAL A  49      31.509  53.740  35.930  1.00  0.00           C  
ATOM    538  O   VAL A  49      32.221  54.680  36.256  1.00  0.00           O  
ATOM    539  CB  VAL A  49      32.305  51.522  37.172  1.00  0.00           C  
ATOM    540  CG1 VAL A  49      31.055  51.479  38.104  1.00  0.00           C  
ATOM    541  CG2 VAL A  49      32.607  50.057  36.773  1.00  0.00           C  
ATOM    542  H   VAL A  49      34.117  52.285  35.398  1.00  0.00           H  
ATOM    543  N   VAL A  50      30.234  53.720  35.537  1.00  0.00           N  
ATOM    544  CA  VAL A  50      29.372  54.896  35.728  1.00  0.00           C  
ATOM    545  C   VAL A  50      28.906  54.838  37.219  1.00  0.00           C  
ATOM    546  O   VAL A  50      28.068  54.058  37.628  1.00  0.00           O  
ATOM    547  CB  VAL A  50      28.288  55.073  34.674  1.00  0.00           C  
ATOM    548  CG1 VAL A  50      27.582  56.461  34.676  1.00  0.00           C  
ATOM    549  CG2 VAL A  50      28.828  54.914  33.255  1.00  0.00           C  
ATOM    550  H   VAL A  50      29.883  52.959  34.990  1.00  0.00           H  
ATOM    551  N   LEU A  51      29.412  55.799  38.000  1.00  0.00           N  
ATOM    552  CA  LEU A  51      29.058  55.968  39.411  1.00  0.00           C  
ATOM    553  C   LEU A  51      27.852  56.920  39.455  1.00  0.00           C  
ATOM    554  O   LEU A  51      28.048  58.153  39.460  1.00  0.00           O  
ATOM    555  CB  LEU A  51      30.172  56.435  40.280  1.00  0.00           C  
ATOM    556  CG  LEU A  51      30.037  55.864  41.715  1.00  0.00           C  
ATOM    557  CD1 LEU A  51      30.693  54.444  41.676  1.00  0.00           C  
ATOM    558  CD2 LEU A  51      30.838  56.775  42.692  1.00  0.00           C  
ATOM    559  H   LEU A  51      30.282  56.264  37.832  1.00  0.00           H  
ATOM    560  N   HIS A  52      26.763  56.284  39.695  1.00  0.00           N  
ATOM    561  CA  HIS A  52      25.459  56.925  39.606  1.00  0.00           C  
ATOM    562  C   HIS A  52      25.360  58.113  40.596  1.00  0.00           C  
ATOM    563  O   HIS A  52      25.856  58.131  41.702  1.00  0.00           O  
ATOM    564  CB  HIS A  52      24.355  55.955  39.920  1.00  0.00           C  
ATOM    565  CG  HIS A  52      24.135  54.861  38.925  1.00  0.00           C  
ATOM    566  CD2 HIS A  52      24.962  54.196  38.075  1.00  0.00           C  
ATOM    567  ND1 HIS A  52      23.007  54.109  38.916  1.00  0.00           N  
ATOM    568  CE1 HIS A  52      23.224  53.060  38.120  1.00  0.00           C  
ATOM    569  NE2 HIS A  52      24.450  53.061  37.641  1.00  0.00           N  
ATOM    570  H   HIS A  52      26.766  55.459  40.242  1.00  0.00           H  
ATOM    571  HD2 HIS A  52      25.841  54.618  37.580  1.00  0.00           H  
ATOM    572  HE1 HIS A  52      22.538  52.328  37.686  1.00  0.00           H  
ATOM    573  HE2 HIS A  52      24.836  52.191  37.325  1.00  0.00           H  
ATOM    574  N   ASP A  53      24.724  59.179  40.091  1.00  0.00           N  
ATOM    575  CA  ASP A  53      24.217  60.279  40.919  1.00  0.00           C  
ATOM    576  C   ASP A  53      25.223  61.013  41.751  1.00  0.00           C  
ATOM    577  O   ASP A  53      24.954  61.647  42.754  1.00  0.00           O  
ATOM    578  CB  ASP A  53      22.973  59.935  41.698  1.00  0.00           C  
ATOM    579  CG  ASP A  53      21.831  59.373  40.824  1.00  0.00           C  
ATOM    580  OD1 ASP A  53      21.023  60.177  40.256  1.00  0.00           O  
ATOM    581  OD2 ASP A  53      21.646  58.106  40.732  1.00  0.00           O1-
ATOM    582  H   ASP A  53      24.602  59.271  39.104  1.00  0.00           H  
ATOM    583  N   GLY A  54      26.454  61.008  41.251  1.00  0.00           N  
ATOM    584  CA  GLY A  54      27.657  61.611  41.947  1.00  0.00           C  
ATOM    585  C   GLY A  54      27.714  62.962  42.676  1.00  0.00           C  
ATOM    586  O   GLY A  54      26.703  63.733  42.635  1.00  0.00           O  
ATOM    587  H   GLY A  54      26.696  60.843  40.297  1.00  0.00           H  
ATOM    588  N   ASP A  55      28.879  63.342  43.143  1.00  0.00           N  
ATOM    589  CA  ASP A  55      29.014  64.624  43.986  1.00  0.00           C  
ATOM    590  C   ASP A  55      28.719  65.815  43.079  1.00  0.00           C  
ATOM    591  O   ASP A  55      29.400  66.006  42.077  1.00  0.00           O  
ATOM    592  CB  ASP A  55      30.427  64.663  44.397  1.00  0.00           C  
ATOM    593  CG  ASP A  55      30.415  65.792  45.504  1.00  0.00           C  
ATOM    594  OD1 ASP A  55      29.793  65.481  46.543  1.00  0.00           O  
ATOM    595  OD2 ASP A  55      30.977  66.883  45.358  1.00  0.00           O1-
ATOM    596  H   ASP A  55      29.773  63.015  42.830  1.00  0.00           H  
ATOM    597  N   PRO A  56      27.942  66.783  43.595  1.00  0.00           N  
ATOM    598  CA  PRO A  56      27.650  68.054  42.880  1.00  0.00           C  
ATOM    599  C   PRO A  56      28.726  69.173  42.975  1.00  0.00           C  
ATOM    600  O   PRO A  56      28.835  69.983  42.030  1.00  0.00           O  
ATOM    601  CB  PRO A  56      26.394  68.630  43.616  1.00  0.00           C  
ATOM    602  CG  PRO A  56      25.796  67.497  44.379  1.00  0.00           C  
ATOM    603  CD  PRO A  56      26.967  66.520  44.623  1.00  0.00           C  
ATOM    604  N   ASN A  57      29.736  69.067  43.793  1.00  0.00           N  
ATOM    605  CA  ASN A  57      30.808  70.062  43.778  1.00  0.00           C  
ATOM    606  C   ASN A  57      32.048  69.685  42.946  1.00  0.00           C  
ATOM    607  O   ASN A  57      32.585  70.491  42.230  1.00  0.00           O  
ATOM    608  CB  ASN A  57      31.131  70.601  45.218  1.00  0.00           C  
ATOM    609  CG  ASN A  57      30.030  71.541  45.775  1.00  0.00           C  
ATOM    610  ND2 ASN A  57      29.084  71.039  46.553  1.00  0.00           N  
ATOM    611  OD1 ASN A  57      30.167  72.737  45.638  1.00  0.00           O  
ATOM    612  H   ASN A  57      29.826  68.204  44.285  1.00  0.00           H  
ATOM    613 1HD2 ASN A  57      28.994  70.071  46.776  1.00  0.00           H  
ATOM    614 2HD2 ASN A  57      28.352  71.583  46.949  1.00  0.00           H  
ATOM    615  N   GLU A  58      32.283  68.389  42.931  1.00  0.00           N  
ATOM    616  CA  GLU A  58      33.367  67.711  42.093  1.00  0.00           C  
ATOM    617  C   GLU A  58      33.319  67.791  40.537  1.00  0.00           C  
ATOM    618  O   GLU A  58      32.361  67.363  39.941  1.00  0.00           O  
ATOM    619  CB  GLU A  58      33.560  66.258  42.588  1.00  0.00           C  
ATOM    620  CG  GLU A  58      34.601  66.010  43.651  1.00  0.00           C  
ATOM    621  CD  GLU A  58      34.995  64.459  43.716  1.00  0.00           C  
ATOM    622  OE1 GLU A  58      35.569  63.981  42.736  1.00  0.00           O  
ATOM    623  OE2 GLU A  58      34.767  63.847  44.773  1.00  0.00           O1-
ATOM    624  H   GLU A  58      31.720  67.886  43.590  1.00  0.00           H  
ATOM    625  N   PRO A  59      34.436  68.181  39.849  1.00  0.00           N  
ATOM    626  CA  PRO A  59      34.569  68.174  38.370  1.00  0.00           C  
ATOM    627  C   PRO A  59      34.306  66.845  37.681  1.00  0.00           C  
ATOM    628  O   PRO A  59      33.400  66.818  36.782  1.00  0.00           O  
ATOM    629  CB  PRO A  59      35.997  68.611  38.046  1.00  0.00           C  
ATOM    630  CG  PRO A  59      36.292  69.505  39.252  1.00  0.00           C  
ATOM    631  CD  PRO A  59      35.504  69.002  40.472  1.00  0.00           C  
ATOM    632  N   VAL A  60      34.714  65.738  38.326  1.00  0.00           N  
ATOM    633  CA  VAL A  60      34.517  64.407  37.772  1.00  0.00           C  
ATOM    634  C   VAL A  60      34.308  63.354  38.899  1.00  0.00           C  
ATOM    635  O   VAL A  60      35.309  62.924  39.505  1.00  0.00           O  
ATOM    636  CB  VAL A  60      35.610  63.904  36.878  1.00  0.00           C  
ATOM    637  CG1 VAL A  60      35.177  62.788  35.934  1.00  0.00           C  
ATOM    638  CG2 VAL A  60      36.233  64.960  35.990  1.00  0.00           C  
ATOM    639  H   VAL A  60      35.166  65.798  39.214  1.00  0.00           H  
ATOM    640  N   SER A  61      33.019  62.943  39.025  1.00  0.00           N  
ATOM    641  CA  SER A  61      32.442  61.973  39.990  1.00  0.00           C  
ATOM    642  C   SER A  61      31.821  60.737  39.444  1.00  0.00           C  
ATOM    643  O   SER A  61      32.123  59.701  40.115  1.00  0.00           O  
ATOM    644  CB  SER A  61      31.396  62.703  40.918  1.00  0.00           C  
ATOM    645  OG  SER A  61      31.030  62.031  42.136  1.00  0.00           O  
ATOM    646  H   SER A  61      32.378  63.260  38.335  1.00  0.00           H  
ATOM    647  HG  SER A  61      31.882  61.787  42.598  1.00  0.00           H  
ATOM    648  N   ASP A  62      31.274  60.870  38.247  1.00  0.00           N  
ATOM    649  CA  ASP A  62      30.716  59.668  37.564  1.00  0.00           C  
ATOM    650  C   ASP A  62      31.733  58.619  37.084  1.00  0.00           C  
ATOM    651  O   ASP A  62      31.395  57.432  37.042  1.00  0.00           O  
ATOM    652  CB  ASP A  62      29.811  60.042  36.311  1.00  0.00           C  
ATOM    653  CG  ASP A  62      30.334  61.226  35.483  1.00  0.00           C  
ATOM    654  OD1 ASP A  62      29.461  61.931  34.946  1.00  0.00           O  
ATOM    655  OD2 ASP A  62      31.543  61.184  35.117  1.00  0.00           O1-
ATOM    656  H   ASP A  62      31.139  61.759  37.803  1.00  0.00           H  
ATOM    657  N   TYR A  63      32.846  59.018  36.459  1.00  0.00           N  
ATOM    658  CA  TYR A  63      33.996  58.157  36.020  1.00  0.00           C  
ATOM    659  C   TYR A  63      34.876  57.868  37.295  1.00  0.00           C  
ATOM    660  O   TYR A  63      35.350  58.739  38.031  1.00  0.00           O  
ATOM    661  CB  TYR A  63      34.782  58.849  34.952  1.00  0.00           C  
ATOM    662  CG  TYR A  63      36.085  58.260  34.449  1.00  0.00           C  
ATOM    663  CD1 TYR A  63      36.223  57.438  33.344  1.00  0.00           C  
ATOM    664  CD2 TYR A  63      37.239  58.542  35.237  1.00  0.00           C  
ATOM    665  CE1 TYR A  63      37.469  56.920  33.032  1.00  0.00           C  
ATOM    666  CE2 TYR A  63      38.432  57.932  34.990  1.00  0.00           C  
ATOM    667  CZ  TYR A  63      38.575  57.127  33.848  1.00  0.00           C  
ATOM    668  OH  TYR A  63      39.737  56.841  33.248  1.00  0.00           O  
ATOM    669  H   TYR A  63      32.780  59.953  36.109  1.00  0.00           H  
ATOM    670  HD1 TYR A  63      35.374  57.153  32.734  1.00  0.00           H  
ATOM    671  HD2 TYR A  63      37.134  59.407  35.891  1.00  0.00           H  
ATOM    672  HE1 TYR A  63      37.567  56.504  32.033  1.00  0.00           H  
ATOM    673  HE2 TYR A  63      39.318  58.298  35.520  1.00  0.00           H  
ATOM    674  HH  TYR A  63      39.728  56.871  32.248  1.00  0.00           H  
ATOM    675  N   ILE A  64      35.108  56.599  37.534  1.00  0.00           N  
ATOM    676  CA  ILE A  64      36.044  56.204  38.642  1.00  0.00           C  
ATOM    677  C   ILE A  64      37.063  55.222  37.959  1.00  0.00           C  
ATOM    678  O   ILE A  64      36.710  54.630  36.907  1.00  0.00           O  
ATOM    679  CB  ILE A  64      35.229  55.547  39.837  1.00  0.00           C  
ATOM    680  CG1 ILE A  64      36.185  54.953  40.867  1.00  0.00           C  
ATOM    681  CG2 ILE A  64      34.213  54.483  39.360  1.00  0.00           C  
ATOM    682  CD  ILE A  64      35.453  54.714  42.212  1.00  0.00           C  
ATOM    683  H   ILE A  64      34.913  55.831  36.930  1.00  0.00           H  
ATOM    684  N   ASN A  65      38.225  55.087  38.549  1.00  0.00           N  
ATOM    685  CA  ASN A  65      39.260  54.223  37.965  1.00  0.00           C  
ATOM    686  C   ASN A  65      38.887  52.840  38.426  1.00  0.00           C  
ATOM    687  O   ASN A  65      39.555  52.174  39.195  1.00  0.00           O  
ATOM    688  CB  ASN A  65      40.675  54.767  38.312  1.00  0.00           C  
ATOM    689  CG  ASN A  65      41.889  53.988  37.756  1.00  0.00           C  
ATOM    690  ND2 ASN A  65      42.994  54.682  37.966  1.00  0.00           N  
ATOM    691  OD1 ASN A  65      41.915  52.861  37.294  1.00  0.00           O  
ATOM    692  H   ASN A  65      38.547  55.664  39.302  1.00  0.00           H  
ATOM    693 1HD2 ASN A  65      42.941  55.640  38.255  1.00  0.00           H  
ATOM    694 2HD2 ASN A  65      43.853  54.193  38.131  1.00  0.00           H  
ATOM    695  N   ALA A  66      37.868  52.282  37.752  1.00  0.00           N  
ATOM    696  CA  ALA A  66      37.255  50.938  37.951  1.00  0.00           C  
ATOM    697  C   ALA A  66      36.623  50.475  36.618  1.00  0.00           C  
ATOM    698  O   ALA A  66      35.797  51.195  36.040  1.00  0.00           O  
ATOM    699  CB  ALA A  66      36.300  50.859  39.176  1.00  0.00           C  
ATOM    700  H   ALA A  66      37.434  52.849  37.056  1.00  0.00           H  
ATOM    701  N   ASN A  67      37.071  49.375  36.090  1.00  0.00           N  
ATOM    702  CA  ASN A  67      36.778  48.831  34.707  1.00  0.00           C  
ATOM    703  C   ASN A  67      36.265  47.417  34.806  1.00  0.00           C  
ATOM    704  O   ASN A  67      36.641  46.613  35.631  1.00  0.00           O  
ATOM    705  CB  ASN A  67      37.886  48.990  33.743  1.00  0.00           C  
ATOM    706  CG  ASN A  67      38.281  50.396  33.466  1.00  0.00           C  
ATOM    707  ND2 ASN A  67      38.223  50.788  32.231  1.00  0.00           N  
ATOM    708  OD1 ASN A  67      38.586  51.130  34.362  1.00  0.00           O  
ATOM    709  H   ASN A  67      37.720  48.830  36.621  1.00  0.00           H  
ATOM    710 1HD2 ASN A  67      37.885  50.158  31.536  1.00  0.00           H  
ATOM    711 2HD2 ASN A  67      38.485  51.686  31.858  1.00  0.00           H  
ATOM    712  N   ILE A  68      35.226  47.275  34.027  1.00  0.00           N  
ATOM    713  CA  ILE A  68      34.461  46.015  33.958  1.00  0.00           C  
ATOM    714  C   ILE A  68      35.166  44.997  33.015  1.00  0.00           C  
ATOM    715  O   ILE A  68      35.553  45.324  31.855  1.00  0.00           O  
ATOM    716  CB  ILE A  68      32.958  46.093  33.617  1.00  0.00           C  
ATOM    717  CG1 ILE A  68      32.272  47.336  34.174  1.00  0.00           C  
ATOM    718  CG2 ILE A  68      32.294  44.815  33.977  1.00  0.00           C  
ATOM    719  CD  ILE A  68      31.092  47.625  33.270  1.00  0.00           C  
ATOM    720  H   ILE A  68      34.926  47.925  33.329  1.00  0.00           H  
ATOM    721  N   ILE A  69      35.376  43.777  33.488  1.00  0.00           N  
ATOM    722  CA  ILE A  69      35.970  42.677  32.737  1.00  0.00           C  
ATOM    723  C   ILE A  69      35.085  41.436  32.744  1.00  0.00           C  
ATOM    724  O   ILE A  69      34.862  40.761  33.811  1.00  0.00           O  
ATOM    725  CB  ILE A  69      37.354  42.308  33.339  1.00  0.00           C  
ATOM    726  CG1 ILE A  69      38.326  43.506  33.597  1.00  0.00           C  
ATOM    727  CG2 ILE A  69      38.051  41.327  32.413  1.00  0.00           C  
ATOM    728  CD  ILE A  69      39.100  44.085  32.401  1.00  0.00           C  
ATOM    729  H   ILE A  69      35.295  43.603  34.463  1.00  0.00           H  
ATOM    730  N   MET A  70      34.548  41.127  31.614  1.00  0.00           N  
ATOM    731  CA  MET A  70      33.657  39.956  31.449  1.00  0.00           C  
ATOM    732  C   MET A  70      34.460  38.731  31.020  1.00  0.00           C  
ATOM    733  O   MET A  70      35.329  38.954  30.182  1.00  0.00           O  
ATOM    734  CB  MET A  70      32.634  40.320  30.381  1.00  0.00           C  
ATOM    735  CG  MET A  70      31.883  41.577  30.794  1.00  0.00           C  
ATOM    736  SD  MET A  70      30.744  41.107  32.156  1.00  0.00           S  
ATOM    737  CE  MET A  70      29.231  41.737  31.470  1.00  0.00           C  
ATOM    738  H   MET A  70      34.926  41.520  30.767  1.00  0.00           H  
ATOM    739  N   PRO A  71      34.180  37.482  31.442  1.00  0.00           N  
ATOM    740  CA  PRO A  71      35.030  36.330  30.984  1.00  0.00           C  
ATOM    741  C   PRO A  71      34.800  35.796  29.541  1.00  0.00           C  
ATOM    742  O   PRO A  71      35.718  35.444  28.865  1.00  0.00           O  
ATOM    743  CB  PRO A  71      34.745  35.198  32.030  1.00  0.00           C  
ATOM    744  CG  PRO A  71      33.415  35.566  32.596  1.00  0.00           C  
ATOM    745  CD  PRO A  71      33.351  37.099  32.586  1.00  0.00           C  
ATOM    746  N   GLU A  72      33.595  35.971  29.035  1.00  0.00           N  
ATOM    747  CA  GLU A  72      33.367  36.038  27.569  1.00  0.00           C  
ATOM    748  C   GLU A  72      32.823  37.430  27.167  1.00  0.00           C  
ATOM    749  O   GLU A  72      32.031  38.078  27.853  1.00  0.00           O  
ATOM    750  CB  GLU A  72      32.384  34.975  27.233  1.00  0.00           C  
ATOM    751  CG  GLU A  72      32.484  34.319  25.906  1.00  0.00           C  
ATOM    752  CD  GLU A  72      32.144  35.314  24.786  1.00  0.00           C  
ATOM    753  OE1 GLU A  72      31.000  35.805  24.758  1.00  0.00           O  
ATOM    754  OE2 GLU A  72      32.873  35.430  23.788  1.00  0.00           O1-
ATOM    755  H   GLU A  72      32.848  36.208  29.646  1.00  0.00           H  
ATOM    756  N   PHE A  73      33.062  37.803  25.897  1.00  0.00           N  
ATOM    757  CA  PHE A  73      32.770  39.151  25.446  1.00  0.00           C  
ATOM    758  C   PHE A  73      31.263  39.648  25.584  1.00  0.00           C  
ATOM    759  O   PHE A  73      30.907  40.825  25.408  1.00  0.00           O  
ATOM    760  CB  PHE A  73      33.487  39.415  24.062  1.00  0.00           C  
ATOM    761  CG  PHE A  73      34.923  39.889  24.296  1.00  0.00           C  
ATOM    762  CD1 PHE A  73      35.170  41.257  24.575  1.00  0.00           C  
ATOM    763  CD2 PHE A  73      35.983  38.936  24.360  1.00  0.00           C  
ATOM    764  CE1 PHE A  73      36.430  41.598  25.000  1.00  0.00           C  
ATOM    765  CE2 PHE A  73      37.241  39.366  24.689  1.00  0.00           C  
ATOM    766  CZ  PHE A  73      37.483  40.716  25.005  1.00  0.00           C  
ATOM    767  H   PHE A  73      33.084  37.085  25.206  1.00  0.00           H  
ATOM    768  HD1 PHE A  73      34.293  41.892  24.613  1.00  0.00           H  
ATOM    769  HD2 PHE A  73      35.793  37.893  24.105  1.00  0.00           H  
ATOM    770  HE1 PHE A  73      36.570  42.668  25.179  1.00  0.00           H  
ATOM    771  HE2 PHE A  73      38.076  38.667  24.745  1.00  0.00           H  
ATOM    772  HZ  PHE A  73      38.501  41.098  24.919  1.00  0.00           H  
ATOM    773  N   GLY A  74      30.381  38.638  25.742  1.00  0.00           N  
ATOM    774  CA  GLY A  74      28.954  38.904  25.981  1.00  0.00           C  
ATOM    775  C   GLY A  74      28.370  38.381  27.325  1.00  0.00           C  
ATOM    776  O   GLY A  74      27.201  38.364  27.479  1.00  0.00           O  
ATOM    777  H   GLY A  74      30.708  37.697  25.660  1.00  0.00           H  
ATOM    778  N   SER A  75      29.252  38.168  28.285  1.00  0.00           N  
ATOM    779  CA  SER A  75      28.773  37.738  29.657  1.00  0.00           C  
ATOM    780  C   SER A  75      27.757  38.572  30.373  1.00  0.00           C  
ATOM    781  O   SER A  75      27.457  39.688  29.947  1.00  0.00           O  
ATOM    782  CB  SER A  75      29.993  37.736  30.543  1.00  0.00           C  
ATOM    783  OG  SER A  75      30.981  36.792  30.193  1.00  0.00           O  
ATOM    784  H   SER A  75      30.241  38.240  28.121  1.00  0.00           H  
ATOM    785  HG  SER A  75      30.712  35.857  30.422  1.00  0.00           H  
ATOM    786  N   SER A  76      27.173  38.006  31.429  1.00  0.00           N  
ATOM    787  CA  SER A  76      26.024  38.607  32.178  1.00  0.00           C  
ATOM    788  C   SER A  76      25.504  37.884  33.431  1.00  0.00           C  
ATOM    789  O   SER A  76      25.650  36.659  33.457  1.00  0.00           O  
ATOM    790  CB  SER A  76      24.807  38.859  31.281  1.00  0.00           C  
ATOM    791  OG  SER A  76      24.196  37.647  30.669  1.00  0.00           O  
ATOM    792  H   SER A  76      27.374  37.073  31.720  1.00  0.00           H  
ATOM    793  HG  SER A  76      23.949  37.785  29.712  1.00  0.00           H  
ATOM    794  N   GLY A  77      24.808  38.457  34.399  1.00  0.00           N  
ATOM    795  CA  GLY A  77      24.531  37.871  35.733  1.00  0.00           C  
ATOM    796  C   GLY A  77      25.810  37.863  36.586  1.00  0.00           C  
ATOM    797  O   GLY A  77      26.572  38.816  36.706  1.00  0.00           O  
ATOM    798  H   GLY A  77      24.209  39.180  34.068  1.00  0.00           H  
ATOM    799  N   LYS A  78      26.010  36.741  37.305  1.00  0.00           N  
ATOM    800  CA  LYS A  78      27.117  36.521  38.272  1.00  0.00           C  
ATOM    801  C   LYS A  78      28.546  36.697  37.802  1.00  0.00           C  
ATOM    802  O   LYS A  78      29.174  37.720  37.985  1.00  0.00           O  
ATOM    803  CB  LYS A  78      26.940  35.178  38.859  1.00  0.00           C  
ATOM    804  CG  LYS A  78      25.833  35.245  39.880  1.00  0.00           C  
ATOM    805  CD  LYS A  78      25.673  34.002  40.728  1.00  0.00           C  
ATOM    806  CE  LYS A  78      24.428  33.823  41.623  1.00  0.00           C  
ATOM    807  NZ  LYS A  78      24.456  32.642  42.465  1.00  0.00           N1+
ATOM    808  H   LYS A  78      25.241  36.101  37.330  1.00  0.00           H  
ATOM    809  HZ1 LYS A  78      23.713  32.663  43.136  1.00  0.00           H  
ATOM    810  HZ2 LYS A  78      24.342  31.829  41.897  1.00  0.00           H  
ATOM    811  HZ3 LYS A  78      25.268  32.525  43.049  1.00  0.00           H  
ATOM    812  N   LYS A  79      28.989  35.826  36.895  1.00  0.00           N  
ATOM    813  CA  LYS A  79      30.340  35.801  36.268  1.00  0.00           C  
ATOM    814  C   LYS A  79      30.746  37.056  35.517  1.00  0.00           C  
ATOM    815  O   LYS A  79      30.612  37.137  34.288  1.00  0.00           O  
ATOM    816  CB  LYS A  79      30.465  34.635  35.235  1.00  0.00           C  
ATOM    817  CG  LYS A  79      30.280  33.297  35.904  1.00  0.00           C  
ATOM    818  CD  LYS A  79      31.542  32.758  36.606  1.00  0.00           C  
ATOM    819  CE  LYS A  79      31.770  31.330  36.811  1.00  0.00           C  
ATOM    820  NZ  LYS A  79      33.004  31.012  37.512  1.00  0.00           N1+
ATOM    821  H   LYS A  79      28.412  35.068  36.599  1.00  0.00           H  
ATOM    822  HZ1 LYS A  79      33.184  30.040  37.419  1.00  0.00           H  
ATOM    823  HZ2 LYS A  79      33.750  31.565  37.144  1.00  0.00           H  
ATOM    824  HZ3 LYS A  79      32.896  31.236  38.480  1.00  0.00           H  
ATOM    825  N   SER A  80      31.205  38.025  36.322  1.00  0.00           N  
ATOM    826  CA  SER A  80      31.701  39.337  35.909  1.00  0.00           C  
ATOM    827  C   SER A  80      32.679  39.993  36.927  1.00  0.00           C  
ATOM    828  O   SER A  80      32.497  39.703  38.120  1.00  0.00           O  
ATOM    829  CB  SER A  80      30.476  40.188  35.753  1.00  0.00           C  
ATOM    830  OG  SER A  80      30.812  41.350  35.054  1.00  0.00           O  
ATOM    831  H   SER A  80      31.024  37.978  37.305  1.00  0.00           H  
ATOM    832  HG  SER A  80      30.923  41.060  34.113  1.00  0.00           H  
ATOM    833  N   TYR A  81      33.809  40.452  36.442  1.00  0.00           N  
ATOM    834  CA  TYR A  81      34.820  41.131  37.233  1.00  0.00           C  
ATOM    835  C   TYR A  81      34.830  42.688  37.095  1.00  0.00           C  
ATOM    836  O   TYR A  81      34.829  43.219  36.002  1.00  0.00           O  
ATOM    837  CB  TYR A  81      36.194  40.587  36.659  1.00  0.00           C  
ATOM    838  CG  TYR A  81      36.259  39.022  36.736  1.00  0.00           C  
ATOM    839  CD1 TYR A  81      36.155  38.219  35.592  1.00  0.00           C  
ATOM    840  CD2 TYR A  81      36.417  38.410  37.965  1.00  0.00           C  
ATOM    841  CE1 TYR A  81      36.129  36.851  35.693  1.00  0.00           C  
ATOM    842  CE2 TYR A  81      36.419  37.032  38.089  1.00  0.00           C  
ATOM    843  CZ  TYR A  81      36.265  36.234  36.937  1.00  0.00           C  
ATOM    844  OH  TYR A  81      36.426  34.913  36.998  1.00  0.00           O  
ATOM    845  H   TYR A  81      33.951  40.554  35.462  1.00  0.00           H  
ATOM    846  HD1 TYR A  81      36.022  38.743  34.650  1.00  0.00           H  
ATOM    847  HD2 TYR A  81      36.958  39.040  38.673  1.00  0.00           H  
ATOM    848  HE1 TYR A  81      36.036  36.187  34.827  1.00  0.00           H  
ATOM    849  HE2 TYR A  81      36.787  36.561  39.000  1.00  0.00           H  
ATOM    850  HH  TYR A  81      36.678  34.568  37.903  1.00  0.00           H  
ATOM    851  N   ILE A  82      34.787  43.358  38.279  1.00  0.00           N  
ATOM    852  CA  ILE A  82      34.890  44.866  38.324  1.00  0.00           C  
ATOM    853  C   ILE A  82      36.292  45.097  38.979  1.00  0.00           C  
ATOM    854  O   ILE A  82      36.632  45.205  40.137  1.00  0.00           O  
ATOM    855  CB  ILE A  82      33.841  45.601  39.107  1.00  0.00           C  
ATOM    856  CG1 ILE A  82      32.434  45.215  38.627  1.00  0.00           C  
ATOM    857  CG2 ILE A  82      34.118  47.088  38.961  1.00  0.00           C  
ATOM    858  CD  ILE A  82      31.436  45.926  39.529  1.00  0.00           C  
ATOM    859  H   ILE A  82      34.403  43.015  39.126  1.00  0.00           H  
ATOM    860  N   ALA A  83      37.203  45.208  38.001  1.00  0.00           N  
ATOM    861  CA  ALA A  83      38.706  45.393  38.126  1.00  0.00           C  
ATOM    862  C   ALA A  83      39.028  46.794  38.632  1.00  0.00           C  
ATOM    863  O   ALA A  83      39.001  47.746  37.868  1.00  0.00           O  
ATOM    864  CB  ALA A  83      39.295  45.090  36.811  1.00  0.00           C  
ATOM    865  H   ALA A  83      36.885  45.382  37.070  1.00  0.00           H  
ATOM    866  N   THR A  84      39.247  46.887  39.942  1.00  0.00           N  
ATOM    867  CA  THR A  84      39.274  48.230  40.571  1.00  0.00           C  
ATOM    868  C   THR A  84      40.530  48.589  41.361  1.00  0.00           C  
ATOM    869  O   THR A  84      41.247  47.671  41.735  1.00  0.00           O  
ATOM    870  CB  THR A  84      38.098  48.485  41.515  1.00  0.00           C  
ATOM    871  CG2 THR A  84      38.107  47.725  42.811  1.00  0.00           C  
ATOM    872  OG1 THR A  84      37.928  49.820  41.952  1.00  0.00           O  
ATOM    873  H   THR A  84      39.531  46.155  40.568  1.00  0.00           H  
ATOM    874  HG1 THR A  84      36.973  50.117  41.970  1.00  0.00           H  
ATOM    875  N   GLN A  85      40.868  49.832  41.320  1.00  0.00           N  
ATOM    876  CA  GLN A  85      41.994  50.359  42.142  1.00  0.00           C  
ATOM    877  C   GLN A  85      41.621  50.238  43.616  1.00  0.00           C  
ATOM    878  O   GLN A  85      40.584  50.650  44.077  1.00  0.00           O  
ATOM    879  CB  GLN A  85      42.348  51.751  41.617  1.00  0.00           C  
ATOM    880  CG  GLN A  85      43.621  52.282  42.320  1.00  0.00           C  
ATOM    881  CD  GLN A  85      43.712  53.826  42.091  1.00  0.00           C  
ATOM    882  NE2 GLN A  85      42.846  54.630  42.640  1.00  0.00           N  
ATOM    883  OE1 GLN A  85      44.468  54.345  41.282  1.00  0.00           O  
ATOM    884  H   GLN A  85      40.409  50.329  40.585  1.00  0.00           H  
ATOM    885 1HE2 GLN A  85      42.127  54.296  43.254  1.00  0.00           H  
ATOM    886 2HE2 GLN A  85      42.663  55.464  42.115  1.00  0.00           H  
ATOM    887  N   GLY A  86      42.588  49.744  44.378  1.00  0.00           N  
ATOM    888  CA  GLY A  86      42.617  49.671  45.818  1.00  0.00           C  
ATOM    889  C   GLY A  86      42.300  51.041  46.506  1.00  0.00           C  
ATOM    890  O   GLY A  86      42.441  52.125  45.902  1.00  0.00           O  
ATOM    891  H   GLY A  86      43.179  49.026  44.025  1.00  0.00           H  
ATOM    892  N   CYS A  87      42.470  50.941  47.820  1.00  0.00           N  
ATOM    893  CA  CYS A  87      41.978  51.994  48.755  1.00  0.00           C  
ATOM    894  C   CYS A  87      42.814  53.377  48.654  1.00  0.00           C  
ATOM    895  O   CYS A  87      43.978  53.305  48.885  1.00  0.00           O  
ATOM    896  CB  CYS A  87      41.784  51.602  50.226  1.00  0.00           C  
ATOM    897  SG  CYS A  87      40.732  50.064  50.372  1.00  0.00           S  
ATOM    898  H   CYS A  87      42.578  50.041  48.247  1.00  0.00           H  
ATOM    899  HG  CYS A  87      39.661  50.780  50.712  1.00  0.00           H  
ATOM    900  N   LEU A  88      42.120  54.503  48.399  1.00  0.00           N  
ATOM    901  CA  LEU A  88      42.811  55.788  48.615  1.00  0.00           C  
ATOM    902  C   LEU A  88      41.965  56.668  49.629  1.00  0.00           C  
ATOM    903  O   LEU A  88      40.731  56.491  49.698  1.00  0.00           O  
ATOM    904  CB  LEU A  88      42.971  56.499  47.224  1.00  0.00           C  
ATOM    905  CG  LEU A  88      44.321  56.246  46.488  1.00  0.00           C  
ATOM    906  CD1 LEU A  88      44.369  54.806  46.007  1.00  0.00           C  
ATOM    907  CD2 LEU A  88      44.779  57.338  45.475  1.00  0.00           C  
ATOM    908  H   LEU A  88      41.284  54.508  47.850  1.00  0.00           H  
ATOM    909  N   GLN A  89      42.635  57.436  50.482  1.00  0.00           N  
ATOM    910  CA  GLN A  89      41.964  58.315  51.547  1.00  0.00           C  
ATOM    911  C   GLN A  89      40.803  59.154  50.924  1.00  0.00           C  
ATOM    912  O   GLN A  89      39.691  59.260  51.486  1.00  0.00           O  
ATOM    913  CB  GLN A  89      42.974  59.188  52.170  1.00  0.00           C  
ATOM    914  CG  GLN A  89      42.545  59.786  53.531  1.00  0.00           C  
ATOM    915  CD  GLN A  89      43.763  60.327  54.300  1.00  0.00           C  
ATOM    916  NE2 GLN A  89      44.084  59.645  55.377  1.00  0.00           N  
ATOM    917  OE1 GLN A  89      44.282  61.453  54.091  1.00  0.00           O  
ATOM    918  H   GLN A  89      43.597  57.285  50.692  1.00  0.00           H  
ATOM    919 1HE2 GLN A  89      43.834  58.750  55.742  1.00  0.00           H  
ATOM    920 2HE2 GLN A  89      44.768  60.132  55.916  1.00  0.00           H  
ATOM    921  N   ASN A  90      41.126  59.785  49.846  1.00  0.00           N  
ATOM    922  CA  ASN A  90      40.154  60.577  49.080  1.00  0.00           C  
ATOM    923  C   ASN A  90      39.054  59.759  48.411  1.00  0.00           C  
ATOM    924  O   ASN A  90      37.866  60.149  48.510  1.00  0.00           O  
ATOM    925  CB  ASN A  90      40.939  61.422  48.075  1.00  0.00           C  
ATOM    926  CG  ASN A  90      41.878  60.679  47.125  1.00  0.00           C  
ATOM    927  ND2 ASN A  90      41.757  60.704  45.815  1.00  0.00           N  
ATOM    928  OD1 ASN A  90      42.765  59.978  47.646  1.00  0.00           O  
ATOM    929  H   ASN A  90      42.050  59.719  49.476  1.00  0.00           H  
ATOM    930 1HD2 ASN A  90      40.984  61.169  45.391  1.00  0.00           H  
ATOM    931 2HD2 ASN A  90      42.499  60.390  45.229  1.00  0.00           H  
ATOM    932  N   THR A  91      39.423  58.636  47.823  1.00  0.00           N  
ATOM    933  CA  THR A  91      38.449  57.773  47.115  1.00  0.00           C  
ATOM    934  C   THR A  91      37.433  56.897  47.909  1.00  0.00           C  
ATOM    935  O   THR A  91      36.460  56.437  47.252  1.00  0.00           O  
ATOM    936  CB  THR A  91      38.960  56.879  45.936  1.00  0.00           C  
ATOM    937  CG2 THR A  91      39.635  57.682  44.840  1.00  0.00           C  
ATOM    938  OG1 THR A  91      39.829  55.908  46.399  1.00  0.00           O  
ATOM    939  H   THR A  91      40.352  58.259  47.827  1.00  0.00           H  
ATOM    940  HG1 THR A  91      40.013  55.206  45.709  1.00  0.00           H  
ATOM    941  N   VAL A  92      37.557  56.853  49.216  1.00  0.00           N  
ATOM    942  CA  VAL A  92      36.778  56.015  50.183  1.00  0.00           C  
ATOM    943  C   VAL A  92      35.274  55.812  49.920  1.00  0.00           C  
ATOM    944  O   VAL A  92      34.847  54.741  49.431  1.00  0.00           O  
ATOM    945  CB  VAL A  92      36.988  56.278  51.691  1.00  0.00           C  
ATOM    946  CG1 VAL A  92      38.404  55.970  52.146  1.00  0.00           C  
ATOM    947  CG2 VAL A  92      36.635  57.730  51.997  1.00  0.00           C  
ATOM    948  H   VAL A  92      38.322  57.383  49.582  1.00  0.00           H  
ATOM    949  N   ASN A  93      34.514  56.909  50.009  1.00  0.00           N  
ATOM    950  CA  ASN A  93      33.053  56.806  49.981  1.00  0.00           C  
ATOM    951  C   ASN A  93      32.473  56.398  48.616  1.00  0.00           C  
ATOM    952  O   ASN A  93      31.754  55.409  48.507  1.00  0.00           O  
ATOM    953  CB  ASN A  93      32.488  58.137  50.494  1.00  0.00           C  
ATOM    954  CG  ASN A  93      30.983  58.387  50.519  1.00  0.00           C  
ATOM    955  ND2 ASN A  93      30.665  59.684  50.333  1.00  0.00           N  
ATOM    956  OD1 ASN A  93      30.101  57.552  50.672  1.00  0.00           O  
ATOM    957  H   ASN A  93      34.832  57.847  50.048  1.00  0.00           H  
ATOM    958 1HD2 ASN A  93      31.370  60.339  50.051  1.00  0.00           H  
ATOM    959 2HD2 ASN A  93      29.727  60.016  50.402  1.00  0.00           H  
ATOM    960  N   ASP A  94      33.140  56.912  47.637  1.00  0.00           N  
ATOM    961  CA  ASP A  94      32.906  56.457  46.209  1.00  0.00           C  
ATOM    962  C   ASP A  94      33.173  54.926  45.976  1.00  0.00           C  
ATOM    963  O   ASP A  94      32.459  54.254  45.239  1.00  0.00           O  
ATOM    964  CB  ASP A  94      33.848  57.241  45.281  1.00  0.00           C  
ATOM    965  CG  ASP A  94      33.894  58.718  45.630  1.00  0.00           C  
ATOM    966  OD1 ASP A  94      34.459  59.109  46.667  1.00  0.00           O  
ATOM    967  OD2 ASP A  94      33.223  59.489  44.965  1.00  0.00           O1-
ATOM    968  H   ASP A  94      33.721  57.718  47.726  1.00  0.00           H  
ATOM    969  N   PHE A  95      34.330  54.475  46.377  1.00  0.00           N  
ATOM    970  CA  PHE A  95      34.648  53.056  46.435  1.00  0.00           C  
ATOM    971  C   PHE A  95      33.601  52.172  47.128  1.00  0.00           C  
ATOM    972  O   PHE A  95      33.240  51.109  46.715  1.00  0.00           O  
ATOM    973  CB  PHE A  95      36.013  52.744  47.045  1.00  0.00           C  
ATOM    974  CG  PHE A  95      36.779  51.426  47.109  1.00  0.00           C  
ATOM    975  CD1 PHE A  95      37.712  51.085  46.147  1.00  0.00           C  
ATOM    976  CD2 PHE A  95      36.263  50.404  47.960  1.00  0.00           C  
ATOM    977  CE1 PHE A  95      38.156  49.792  46.014  1.00  0.00           C  
ATOM    978  CE2 PHE A  95      36.777  49.088  47.845  1.00  0.00           C  
ATOM    979  CZ  PHE A  95      37.735  48.790  46.834  1.00  0.00           C  
ATOM    980  H   PHE A  95      35.040  55.094  46.710  1.00  0.00           H  
ATOM    981  HD1 PHE A  95      38.138  51.877  45.533  1.00  0.00           H  
ATOM    982  HD2 PHE A  95      35.514  50.713  48.689  1.00  0.00           H  
ATOM    983  HE1 PHE A  95      38.616  49.517  45.065  1.00  0.00           H  
ATOM    984  HE2 PHE A  95      36.377  48.247  48.412  1.00  0.00           H  
ATOM    985  HZ  PHE A  95      38.154  47.792  46.695  1.00  0.00           H  
ATOM    986  N   TRP A  96      33.107  52.573  48.324  1.00  0.00           N  
ATOM    987  CA  TRP A  96      32.112  51.939  49.222  1.00  0.00           C  
ATOM    988  C   TRP A  96      30.715  51.938  48.553  1.00  0.00           C  
ATOM    989  O   TRP A  96      29.984  50.951  48.711  1.00  0.00           O  
ATOM    990  CB  TRP A  96      31.921  52.442  50.637  1.00  0.00           C  
ATOM    991  CG  TRP A  96      33.172  52.090  51.374  1.00  0.00           C  
ATOM    992  CD1 TRP A  96      34.106  52.888  51.710  1.00  0.00           C  
ATOM    993  CD2 TRP A  96      33.486  50.831  51.867  1.00  0.00           C  
ATOM    994  CE2 TRP A  96      34.666  50.969  52.558  1.00  0.00           C  
ATOM    995  CE3 TRP A  96      32.874  49.608  51.781  1.00  0.00           C  
ATOM    996  NE1 TRP A  96      35.074  52.244  52.453  1.00  0.00           N  
ATOM    997  CZ2 TRP A  96      35.202  49.889  53.167  1.00  0.00           C  
ATOM    998  CZ3 TRP A  96      33.403  48.452  52.468  1.00  0.00           C  
ATOM    999  CH2 TRP A  96      34.608  48.623  53.169  1.00  0.00           C  
ATOM   1000  H   TRP A  96      33.484  53.410  48.695  1.00  0.00           H  
ATOM   1001  HD1 TRP A  96      34.154  53.967  51.523  1.00  0.00           H  
ATOM   1002  HE1 TRP A  96      35.842  52.709  52.899  1.00  0.00           H  
ATOM   1003  HE3 TRP A  96      32.022  49.413  51.127  1.00  0.00           H  
ATOM   1004  HZ2 TRP A  96      36.227  49.930  53.510  1.00  0.00           H  
ATOM   1005  HZ3 TRP A  96      32.967  47.469  52.637  1.00  0.00           H  
ATOM   1006  HH2 TRP A  96      35.000  47.859  53.838  1.00  0.00           H  
ATOM   1007  N   ARG A  97      30.366  53.031  47.979  1.00  0.00           N  
ATOM   1008  CA  ARG A  97      29.250  53.144  46.967  1.00  0.00           C  
ATOM   1009  C   ARG A  97      29.409  52.206  45.780  1.00  0.00           C  
ATOM   1010  O   ARG A  97      28.446  51.692  45.259  1.00  0.00           O  
ATOM   1011  CB  ARG A  97      29.228  54.604  46.535  1.00  0.00           C  
ATOM   1012  CG  ARG A  97      27.909  54.995  45.804  1.00  0.00           C  
ATOM   1013  CD  ARG A  97      27.708  56.541  45.596  1.00  0.00           C  
ATOM   1014  NE  ARG A  97      26.366  56.774  44.870  1.00  0.00           N  
ATOM   1015  CZ  ARG A  97      25.736  57.903  45.009  1.00  0.00           C  
ATOM   1016  NH1 ARG A  97      26.103  58.824  45.892  1.00  0.00           N1+
ATOM   1017  NH2 ARG A  97      24.475  58.042  44.599  1.00  0.00           N  
ATOM   1018  H   ARG A  97      30.863  53.891  48.095  1.00  0.00           H  
ATOM   1019  HE  ARG A  97      25.935  56.037  44.345  1.00  0.00           H  
ATOM   1020 1HH1 ARG A  97      26.833  58.719  46.568  1.00  0.00           H  
ATOM   1021 2HH1 ARG A  97      25.716  59.740  45.824  1.00  0.00           H  
ATOM   1022 1HH2 ARG A  97      23.938  57.364  44.109  1.00  0.00           H  
ATOM   1023 2HH2 ARG A  97      23.893  58.771  44.956  1.00  0.00           H  
ATOM   1024  N   MET A  98      30.637  51.939  45.247  1.00  0.00           N  
ATOM   1025  CA  MET A  98      30.865  51.023  44.056  1.00  0.00           C  
ATOM   1026  C   MET A  98      30.517  49.572  44.280  1.00  0.00           C  
ATOM   1027  O   MET A  98      29.908  48.873  43.493  1.00  0.00           O  
ATOM   1028  CB  MET A  98      32.322  51.270  43.553  1.00  0.00           C  
ATOM   1029  CG  MET A  98      32.864  50.393  42.362  1.00  0.00           C  
ATOM   1030  SD  MET A  98      34.692  50.184  42.340  1.00  0.00           S  
ATOM   1031  CE  MET A  98      34.938  49.394  43.962  1.00  0.00           C  
ATOM   1032  H   MET A  98      31.450  52.470  45.477  1.00  0.00           H  
ATOM   1033  N   VAL A  99      31.057  49.147  45.437  1.00  0.00           N  
ATOM   1034  CA  VAL A  99      30.846  47.780  45.951  1.00  0.00           C  
ATOM   1035  C   VAL A  99      29.392  47.500  46.406  1.00  0.00           C  
ATOM   1036  O   VAL A  99      29.053  46.381  46.741  1.00  0.00           O  
ATOM   1037  CB  VAL A  99      31.770  47.358  47.084  1.00  0.00           C  
ATOM   1038  CG1 VAL A  99      33.175  47.394  46.509  1.00  0.00           C  
ATOM   1039  CG2 VAL A  99      31.741  48.408  48.223  1.00  0.00           C  
ATOM   1040  H   VAL A  99      31.775  49.675  45.888  1.00  0.00           H  
ATOM   1041  N   PHE A 100      28.611  48.594  46.553  1.00  0.00           N  
ATOM   1042  CA  PHE A 100      27.162  48.504  46.871  1.00  0.00           C  
ATOM   1043  C   PHE A 100      26.276  48.632  45.572  1.00  0.00           C  
ATOM   1044  O   PHE A 100      25.402  47.797  45.322  1.00  0.00           O  
ATOM   1045  CB  PHE A 100      26.800  49.659  47.809  1.00  0.00           C  
ATOM   1046  CG  PHE A 100      25.409  49.621  48.469  1.00  0.00           C  
ATOM   1047  CD1 PHE A 100      25.379  48.983  49.680  1.00  0.00           C  
ATOM   1048  CD2 PHE A 100      24.303  50.134  47.882  1.00  0.00           C  
ATOM   1049  CE1 PHE A 100      24.145  48.823  50.353  1.00  0.00           C  
ATOM   1050  CE2 PHE A 100      23.082  50.001  48.470  1.00  0.00           C  
ATOM   1051  CZ  PHE A 100      22.996  49.349  49.710  1.00  0.00           C  
ATOM   1052  H   PHE A 100      28.895  49.536  46.711  1.00  0.00           H  
ATOM   1053  HD1 PHE A 100      26.265  48.464  50.040  1.00  0.00           H  
ATOM   1054  HD2 PHE A 100      24.301  50.595  46.888  1.00  0.00           H  
ATOM   1055  HE1 PHE A 100      24.091  48.677  51.432  1.00  0.00           H  
ATOM   1056  HE2 PHE A 100      22.269  50.209  47.779  1.00  0.00           H  
ATOM   1057  HZ  PHE A 100      22.032  49.274  50.209  1.00  0.00           H  
ATOM   1058  N   GLN A 101      26.523  49.663  44.779  1.00  0.00           N  
ATOM   1059  CA  GLN A 101      25.772  50.055  43.620  1.00  0.00           C  
ATOM   1060  C   GLN A 101      25.232  48.847  42.752  1.00  0.00           C  
ATOM   1061  O   GLN A 101      24.033  48.606  42.576  1.00  0.00           O  
ATOM   1062  CB  GLN A 101      26.754  50.945  42.833  1.00  0.00           C  
ATOM   1063  CG  GLN A 101      25.894  51.784  41.838  1.00  0.00           C  
ATOM   1064  CD  GLN A 101      26.699  52.741  40.973  1.00  0.00           C  
ATOM   1065  NE2 GLN A 101      27.052  52.228  39.885  1.00  0.00           N  
ATOM   1066  OE1 GLN A 101      26.809  53.922  41.076  1.00  0.00           O  
ATOM   1067  H   GLN A 101      27.308  50.282  44.887  1.00  0.00           H  
ATOM   1068 1HE2 GLN A 101      26.678  51.317  39.697  1.00  0.00           H  
ATOM   1069 2HE2 GLN A 101      27.631  52.729  39.249  1.00  0.00           H  
ATOM   1070  N   GLU A 102      26.153  48.001  42.317  1.00  0.00           N  
ATOM   1071  CA  GLU A 102      25.728  46.941  41.293  1.00  0.00           C  
ATOM   1072  C   GLU A 102      25.503  45.561  41.988  1.00  0.00           C  
ATOM   1073  O   GLU A 102      25.664  44.514  41.368  1.00  0.00           O  
ATOM   1074  CB  GLU A 102      26.857  46.762  40.232  1.00  0.00           C  
ATOM   1075  CG  GLU A 102      27.325  48.076  39.545  1.00  0.00           C  
ATOM   1076  CD  GLU A 102      26.355  48.952  38.715  1.00  0.00           C  
ATOM   1077  OE1 GLU A 102      25.645  49.809  39.220  1.00  0.00           O  
ATOM   1078  OE2 GLU A 102      26.274  48.726  37.464  1.00  0.00           O1-
ATOM   1079  H   GLU A 102      27.075  47.965  42.709  1.00  0.00           H  
ATOM   1080  N   ASN A 103      25.061  45.658  43.265  1.00  0.00           N  
ATOM   1081  CA  ASN A 103      24.522  44.547  44.074  1.00  0.00           C  
ATOM   1082  C   ASN A 103      25.494  43.386  44.247  1.00  0.00           C  
ATOM   1083  O   ASN A 103      25.091  42.253  44.547  1.00  0.00           O  
ATOM   1084  CB  ASN A 103      23.129  44.071  43.475  1.00  0.00           C  
ATOM   1085  CG  ASN A 103      22.282  43.095  44.412  1.00  0.00           C  
ATOM   1086  ND2 ASN A 103      21.564  42.153  43.857  1.00  0.00           N  
ATOM   1087  OD1 ASN A 103      21.852  43.553  45.455  1.00  0.00           O  
ATOM   1088  H   ASN A 103      25.107  46.541  43.722  1.00  0.00           H  
ATOM   1089 1HD2 ASN A 103      21.489  42.120  42.864  1.00  0.00           H  
ATOM   1090 2HD2 ASN A 103      21.106  41.518  44.487  1.00  0.00           H  
ATOM   1091  N   SER A 104      26.751  43.683  44.455  1.00  0.00           N  
ATOM   1092  CA  SER A 104      27.836  42.765  44.634  1.00  0.00           C  
ATOM   1093  C   SER A 104      27.882  42.080  46.005  1.00  0.00           C  
ATOM   1094  O   SER A 104      27.499  42.784  46.919  1.00  0.00           O  
ATOM   1095  CB  SER A 104      29.205  43.361  44.353  1.00  0.00           C  
ATOM   1096  OG  SER A 104      29.294  43.719  42.971  1.00  0.00           O  
ATOM   1097  H   SER A 104      27.045  44.626  44.615  1.00  0.00           H  
ATOM   1098  HG  SER A 104      29.746  42.989  42.447  1.00  0.00           H  
ATOM   1099  N   ARG A 105      28.546  40.898  46.140  1.00  0.00           N  
ATOM   1100  CA  ARG A 105      28.739  40.302  47.492  1.00  0.00           C  
ATOM   1101  C   ARG A 105      30.151  39.998  47.864  1.00  0.00           C  
ATOM   1102  O   ARG A 105      30.479  39.809  49.063  1.00  0.00           O  
ATOM   1103  CB  ARG A 105      27.806  39.171  47.823  1.00  0.00           C  
ATOM   1104  CG  ARG A 105      26.323  39.495  47.795  1.00  0.00           C  
ATOM   1105  CD  ARG A 105      25.897  40.533  48.873  1.00  0.00           C  
ATOM   1106  NE  ARG A 105      24.445  40.530  49.043  1.00  0.00           N  
ATOM   1107  CZ  ARG A 105      23.833  39.901  50.030  1.00  0.00           C  
ATOM   1108  NH1 ARG A 105      24.489  39.381  51.126  1.00  0.00           N1+
ATOM   1109  NH2 ARG A 105      22.552  39.885  50.072  1.00  0.00           N  
ATOM   1110  H   ARG A 105      28.966  40.435  45.353  1.00  0.00           H  
ATOM   1111  HE  ARG A 105      23.942  41.197  48.479  1.00  0.00           H  
ATOM   1112 1HH1 ARG A 105      25.491  39.359  51.163  1.00  0.00           H  
ATOM   1113 2HH1 ARG A 105      23.983  38.872  51.814  1.00  0.00           H  
ATOM   1114 1HH2 ARG A 105      21.903  40.203  49.370  1.00  0.00           H  
ATOM   1115 2HH2 ARG A 105      22.062  39.612  50.893  1.00  0.00           H  
ATOM   1116  N   VAL A 106      31.046  39.758  46.874  1.00  0.00           N  
ATOM   1117  CA  VAL A 106      32.464  39.317  47.043  1.00  0.00           C  
ATOM   1118  C   VAL A 106      33.625  40.315  46.735  1.00  0.00           C  
ATOM   1119  O   VAL A 106      33.839  40.671  45.602  1.00  0.00           O  
ATOM   1120  CB  VAL A 106      32.702  37.946  46.341  1.00  0.00           C  
ATOM   1121  CG1 VAL A 106      33.813  37.159  46.976  1.00  0.00           C  
ATOM   1122  CG2 VAL A 106      31.554  36.973  46.108  1.00  0.00           C  
ATOM   1123  H   VAL A 106      30.698  39.682  45.939  1.00  0.00           H  
ATOM   1124  N   ILE A 107      34.188  40.926  47.806  1.00  0.00           N  
ATOM   1125  CA  ILE A 107      35.334  41.801  47.543  1.00  0.00           C  
ATOM   1126  C   ILE A 107      36.550  40.880  47.682  1.00  0.00           C  
ATOM   1127  O   ILE A 107      36.621  40.098  48.634  1.00  0.00           O  
ATOM   1128  CB  ILE A 107      35.376  42.930  48.587  1.00  0.00           C  
ATOM   1129  CG1 ILE A 107      34.135  43.789  48.305  1.00  0.00           C  
ATOM   1130  CG2 ILE A 107      36.625  43.836  48.358  1.00  0.00           C  
ATOM   1131  CD  ILE A 107      33.942  44.752  49.440  1.00  0.00           C  
ATOM   1132  H   ILE A 107      34.145  40.698  48.777  1.00  0.00           H  
ATOM   1133  N   VAL A 108      37.435  41.108  46.714  1.00  0.00           N  
ATOM   1134  CA  VAL A 108      38.600  40.172  46.603  1.00  0.00           C  
ATOM   1135  C   VAL A 108      39.901  40.958  46.753  1.00  0.00           C  
ATOM   1136  O   VAL A 108      40.374  41.616  45.830  1.00  0.00           O  
ATOM   1137  CB  VAL A 108      38.632  39.391  45.281  1.00  0.00           C  
ATOM   1138  CG1 VAL A 108      39.706  38.266  45.230  1.00  0.00           C  
ATOM   1139  CG2 VAL A 108      37.283  38.803  44.894  1.00  0.00           C  
ATOM   1140  H   VAL A 108      37.250  41.745  45.962  1.00  0.00           H  
ATOM   1141  N   MET A 109      40.257  41.089  47.970  1.00  0.00           N  
ATOM   1142  CA  MET A 109      41.551  41.640  48.402  1.00  0.00           C  
ATOM   1143  C   MET A 109      42.707  40.676  48.150  1.00  0.00           C  
ATOM   1144  O   MET A 109      43.196  39.987  49.006  1.00  0.00           O  
ATOM   1145  CB  MET A 109      41.381  42.240  49.808  1.00  0.00           C  
ATOM   1146  CG  MET A 109      42.631  42.913  50.329  1.00  0.00           C  
ATOM   1147  SD  MET A 109      42.142  44.348  51.374  1.00  0.00           S  
ATOM   1148  CE  MET A 109      43.783  44.612  51.994  1.00  0.00           C  
ATOM   1149  H   MET A 109      39.750  40.699  48.744  1.00  0.00           H  
ATOM   1150  N   THR A 110      43.207  40.869  46.972  1.00  0.00           N  
ATOM   1151  CA  THR A 110      44.359  40.069  46.483  1.00  0.00           C  
ATOM   1152  C   THR A 110      45.689  40.373  47.244  1.00  0.00           C  
ATOM   1153  O   THR A 110      46.606  39.539  47.028  1.00  0.00           O  
ATOM   1154  CB  THR A 110      44.594  40.114  44.970  1.00  0.00           C  
ATOM   1155  CG2 THR A 110      43.584  39.342  44.181  1.00  0.00           C  
ATOM   1156  OG1 THR A 110      44.708  41.484  44.585  1.00  0.00           O  
ATOM   1157  H   THR A 110      42.694  41.355  46.256  1.00  0.00           H  
ATOM   1158  HG1 THR A 110      44.371  41.575  43.644  1.00  0.00           H  
ATOM   1159  N   THR A 111      45.825  41.488  47.980  1.00  0.00           N  
ATOM   1160  CA  THR A 111      47.045  41.829  48.605  1.00  0.00           C  
ATOM   1161  C   THR A 111      46.886  42.293  50.037  1.00  0.00           C  
ATOM   1162  O   THR A 111      45.800  42.779  50.443  1.00  0.00           O  
ATOM   1163  CB  THR A 111      47.681  43.025  47.923  1.00  0.00           C  
ATOM   1164  CG2 THR A 111      48.008  42.654  46.466  1.00  0.00           C  
ATOM   1165  OG1 THR A 111      46.907  44.251  47.850  1.00  0.00           O  
ATOM   1166  H   THR A 111      45.125  42.202  47.961  1.00  0.00           H  
ATOM   1167  HG1 THR A 111      45.954  43.975  47.803  1.00  0.00           H  
ATOM   1168  N   LYS A 112      47.998  42.059  50.733  1.00  0.00           N  
ATOM   1169  CA  LYS A 112      48.140  42.591  52.109  1.00  0.00           C  
ATOM   1170  C   LYS A 112      48.211  44.132  52.237  1.00  0.00           C  
ATOM   1171  O   LYS A 112      48.429  44.861  51.264  1.00  0.00           O  
ATOM   1172  CB  LYS A 112      49.410  42.062  52.762  1.00  0.00           C  
ATOM   1173  CG  LYS A 112      49.372  40.655  53.308  1.00  0.00           C  
ATOM   1174  CD  LYS A 112      50.777  40.275  53.757  1.00  0.00           C  
ATOM   1175  CE  LYS A 112      51.851  40.048  52.739  1.00  0.00           C  
ATOM   1176  NZ  LYS A 112      53.143  39.710  53.321  1.00  0.00           N1+
ATOM   1177  H   LYS A 112      48.728  41.490  50.363  1.00  0.00           H  
ATOM   1178  HZ1 LYS A 112      53.670  40.519  53.578  1.00  0.00           H  
ATOM   1179  HZ2 LYS A 112      53.064  39.124  54.131  1.00  0.00           H  
ATOM   1180  HZ3 LYS A 112      53.661  39.179  52.652  1.00  0.00           H  
ATOM   1181  N   GLU A 113      47.958  44.627  53.401  1.00  0.00           N  
ATOM   1182  CA  GLU A 113      48.037  46.081  53.855  1.00  0.00           C  
ATOM   1183  C   GLU A 113      49.423  46.742  53.859  1.00  0.00           C  
ATOM   1184  O   GLU A 113      49.465  47.875  53.413  1.00  0.00           O  
ATOM   1185  CB  GLU A 113      47.478  46.412  55.211  1.00  0.00           C  
ATOM   1186  CG  GLU A 113      46.151  45.746  55.527  1.00  0.00           C  
ATOM   1187  CD  GLU A 113      46.454  44.467  56.242  1.00  0.00           C  
ATOM   1188  OE1 GLU A 113      46.175  44.437  57.450  1.00  0.00           O  
ATOM   1189  OE2 GLU A 113      46.927  43.492  55.661  1.00  0.00           O1-
ATOM   1190  H   GLU A 113      47.566  44.084  54.154  1.00  0.00           H  
ATOM   1191  N   VAL A 114      50.470  46.220  54.444  1.00  0.00           N  
ATOM   1192  CA  VAL A 114      51.808  46.803  54.382  1.00  0.00           C  
ATOM   1193  C   VAL A 114      52.749  45.791  53.793  1.00  0.00           C  
ATOM   1194  O   VAL A 114      53.201  44.874  54.514  1.00  0.00           O  
ATOM   1195  CB  VAL A 114      52.219  47.304  55.767  1.00  0.00           C  
ATOM   1196  CG1 VAL A 114      53.542  47.974  55.720  1.00  0.00           C  
ATOM   1197  CG2 VAL A 114      51.162  48.187  56.393  1.00  0.00           C  
ATOM   1198  H   VAL A 114      50.390  45.391  54.996  1.00  0.00           H  
ATOM   1199  N   GLU A 115      53.050  45.976  52.485  1.00  0.00           N  
ATOM   1200  CA  GLU A 115      53.990  45.101  51.820  1.00  0.00           C  
ATOM   1201  C   GLU A 115      55.472  45.636  51.629  1.00  0.00           C  
ATOM   1202  O   GLU A 115      55.641  46.604  50.954  1.00  0.00           O  
ATOM   1203  CB  GLU A 115      53.677  44.579  50.469  1.00  0.00           C  
ATOM   1204  CG  GLU A 115      52.376  43.794  50.371  1.00  0.00           C  
ATOM   1205  CD  GLU A 115      52.284  42.793  49.138  1.00  0.00           C  
ATOM   1206  OE1 GLU A 115      51.524  43.168  48.242  1.00  0.00           O  
ATOM   1207  OE2 GLU A 115      52.761  41.641  49.163  1.00  0.00           O1-
ATOM   1208  H   GLU A 115      52.852  46.863  52.051  1.00  0.00           H  
ATOM   1209  N   ARG A 116      56.479  44.922  52.220  1.00  0.00           N  
ATOM   1210  CA  ARG A 116      57.891  45.362  52.338  1.00  0.00           C  
ATOM   1211  C   ARG A 116      58.070  46.838  52.638  1.00  0.00           C  
ATOM   1212  O   ARG A 116      58.660  47.669  51.947  1.00  0.00           O  
ATOM   1213  CB  ARG A 116      58.610  45.044  50.992  1.00  0.00           C  
ATOM   1214  CG  ARG A 116      58.656  43.569  50.597  1.00  0.00           C  
ATOM   1215  CD  ARG A 116      58.676  43.307  49.119  1.00  0.00           C  
ATOM   1216  NE  ARG A 116      59.830  43.924  48.514  1.00  0.00           N  
ATOM   1217  CZ  ARG A 116      60.788  43.226  47.857  1.00  0.00           C  
ATOM   1218  NH1 ARG A 116      60.679  41.881  47.689  1.00  0.00           N1+
ATOM   1219  NH2 ARG A 116      61.596  43.885  47.055  1.00  0.00           N  
ATOM   1220  H   ARG A 116      56.323  43.948  52.419  1.00  0.00           H  
ATOM   1221  HE  ARG A 116      59.874  44.917  48.402  1.00  0.00           H  
ATOM   1222 1HH1 ARG A 116      59.947  41.420  48.192  1.00  0.00           H  
ATOM   1223 2HH1 ARG A 116      61.312  41.341  47.121  1.00  0.00           H  
ATOM   1224 1HH2 ARG A 116      61.556  44.888  47.097  1.00  0.00           H  
ATOM   1225 2HH2 ARG A 116      62.151  43.472  46.334  1.00  0.00           H  
ATOM   1226  N   GLY A 117      57.467  47.186  53.742  1.00  0.00           N  
ATOM   1227  CA  GLY A 117      57.348  48.621  54.064  1.00  0.00           C  
ATOM   1228  C   GLY A 117      56.363  49.609  53.399  1.00  0.00           C  
ATOM   1229  O   GLY A 117      55.851  50.475  54.034  1.00  0.00           O  
ATOM   1230  H   GLY A 117      57.277  46.570  54.505  1.00  0.00           H  
ATOM   1231  N   LYS A 118      55.890  49.243  52.186  1.00  0.00           N  
ATOM   1232  CA  LYS A 118      54.899  49.997  51.440  1.00  0.00           C  
ATOM   1233  C   LYS A 118      53.523  49.766  52.043  1.00  0.00           C  
ATOM   1234  O   LYS A 118      52.925  48.702  51.940  1.00  0.00           O  
ATOM   1235  CB  LYS A 118      54.809  49.474  50.004  1.00  0.00           C  
ATOM   1236  CG  LYS A 118      56.036  49.807  49.158  1.00  0.00           C  
ATOM   1237  CD  LYS A 118      55.861  49.952  47.583  1.00  0.00           C  
ATOM   1238  CE  LYS A 118      57.129  50.306  46.883  1.00  0.00           C  
ATOM   1239  NZ  LYS A 118      58.072  49.205  46.752  1.00  0.00           N1+
ATOM   1240  H   LYS A 118      56.221  48.491  51.615  1.00  0.00           H  
ATOM   1241  HZ1 LYS A 118      59.013  49.434  46.528  1.00  0.00           H  
ATOM   1242  HZ2 LYS A 118      58.155  48.755  47.638  1.00  0.00           H  
ATOM   1243  HZ3 LYS A 118      57.686  48.536  46.114  1.00  0.00           H  
ATOM   1244  N   SER A 119      52.917  50.881  52.225  1.00  0.00           N  
ATOM   1245  CA  SER A 119      51.474  50.944  52.669  1.00  0.00           C  
ATOM   1246  C   SER A 119      50.443  50.958  51.601  1.00  0.00           C  
ATOM   1247  O   SER A 119      50.114  52.053  51.030  1.00  0.00           O  
ATOM   1248  CB  SER A 119      51.231  52.069  53.652  1.00  0.00           C  
ATOM   1249  OG  SER A 119      49.966  51.703  54.246  1.00  0.00           O  
ATOM   1250  H   SER A 119      53.289  51.791  52.061  1.00  0.00           H  
ATOM   1251  HG  SER A 119      49.228  52.228  53.809  1.00  0.00           H  
ATOM   1252  N   LYS A 120      50.118  49.742  51.204  1.00  0.00           N  
ATOM   1253  CA  LYS A 120      49.168  49.570  50.154  1.00  0.00           C  
ATOM   1254  C   LYS A 120      47.693  49.680  50.477  1.00  0.00           C  
ATOM   1255  O   LYS A 120      46.931  49.936  49.557  1.00  0.00           O  
ATOM   1256  CB  LYS A 120      49.470  48.220  49.632  1.00  0.00           C  
ATOM   1257  CG  LYS A 120      50.778  48.156  48.834  1.00  0.00           C  
ATOM   1258  CD  LYS A 120      50.822  46.798  48.121  1.00  0.00           C  
ATOM   1259  CE  LYS A 120      51.942  46.692  47.157  1.00  0.00           C  
ATOM   1260  NZ  LYS A 120      51.876  45.388  46.446  1.00  0.00           N1+
ATOM   1261  H   LYS A 120      50.679  48.993  51.533  1.00  0.00           H  
ATOM   1262  HZ1 LYS A 120      51.035  45.246  45.907  1.00  0.00           H  
ATOM   1263  HZ2 LYS A 120      52.689  45.310  45.868  1.00  0.00           H  
ATOM   1264  HZ3 LYS A 120      51.822  44.656  47.116  1.00  0.00           H  
ATOM   1265  N   CYS A 121      47.326  49.629  51.727  1.00  0.00           N  
ATOM   1266  CA  CYS A 121      45.947  49.567  52.240  1.00  0.00           C  
ATOM   1267  C   CYS A 121      45.698  49.947  53.660  1.00  0.00           C  
ATOM   1268  O   CYS A 121      46.271  49.324  54.566  1.00  0.00           O  
ATOM   1269  CB  CYS A 121      45.289  48.208  51.952  1.00  0.00           C  
ATOM   1270  SG  CYS A 121      43.556  48.135  52.442  1.00  0.00           S  
ATOM   1271  H   CYS A 121      48.000  49.815  52.453  1.00  0.00           H  
ATOM   1272  HG  CYS A 121      43.657  48.515  53.706  1.00  0.00           H  
ATOM   1273  N   VAL A 122      44.817  50.967  53.786  1.00  0.00           N  
ATOM   1274  CA  VAL A 122      44.197  51.334  55.118  1.00  0.00           C  
ATOM   1275  C   VAL A 122      43.535  50.115  55.842  1.00  0.00           C  
ATOM   1276  O   VAL A 122      42.849  49.298  55.256  1.00  0.00           O  
ATOM   1277  CB  VAL A 122      43.187  52.414  54.726  1.00  0.00           C  
ATOM   1278  CG1 VAL A 122      41.820  51.834  54.213  1.00  0.00           C  
ATOM   1279  CG2 VAL A 122      43.036  53.582  55.837  1.00  0.00           C  
ATOM   1280  H   VAL A 122      44.642  51.532  52.979  1.00  0.00           H  
ATOM   1281  N   LYS A 123      43.569  50.152  57.191  1.00  0.00           N  
ATOM   1282  CA  LYS A 123      42.699  49.330  58.042  1.00  0.00           C  
ATOM   1283  C   LYS A 123      41.215  49.960  58.034  1.00  0.00           C  
ATOM   1284  O   LYS A 123      40.684  50.584  58.916  1.00  0.00           O  
ATOM   1285  CB  LYS A 123      43.166  49.346  59.493  1.00  0.00           C  
ATOM   1286  CG  LYS A 123      42.750  48.068  60.310  1.00  0.00           C  
ATOM   1287  CD  LYS A 123      42.495  48.418  61.776  1.00  0.00           C  
ATOM   1288  CE  LYS A 123      41.625  47.365  62.362  1.00  0.00           C  
ATOM   1289  NZ  LYS A 123      41.794  47.185  63.836  1.00  0.00           N1+
ATOM   1290  H   LYS A 123      44.257  50.677  57.687  1.00  0.00           H  
ATOM   1291  HZ1 LYS A 123      41.572  48.031  64.321  1.00  0.00           H  
ATOM   1292  HZ2 LYS A 123      41.261  46.421  64.198  1.00  0.00           H  
ATOM   1293  HZ3 LYS A 123      42.726  46.851  63.952  1.00  0.00           H  
ATOM   1294  N   TYR A 124      40.545  49.710  56.914  1.00  0.00           N  
ATOM   1295  CA  TYR A 124      39.150  50.085  56.621  1.00  0.00           C  
ATOM   1296  C   TYR A 124      38.092  49.509  57.541  1.00  0.00           C  
ATOM   1297  O   TYR A 124      37.115  50.162  57.916  1.00  0.00           O  
ATOM   1298  CB  TYR A 124      38.729  49.849  55.123  1.00  0.00           C  
ATOM   1299  CG  TYR A 124      38.999  48.489  54.511  1.00  0.00           C  
ATOM   1300  CD1 TYR A 124      40.190  48.225  53.807  1.00  0.00           C  
ATOM   1301  CD2 TYR A 124      38.001  47.522  54.606  1.00  0.00           C  
ATOM   1302  CE1 TYR A 124      40.280  47.035  53.115  1.00  0.00           C  
ATOM   1303  CE2 TYR A 124      38.217  46.289  53.979  1.00  0.00           C  
ATOM   1304  CZ  TYR A 124      39.367  46.042  53.209  1.00  0.00           C  
ATOM   1305  OH  TYR A 124      39.590  44.865  52.564  1.00  0.00           O  
ATOM   1306  H   TYR A 124      41.075  49.508  56.085  1.00  0.00           H  
ATOM   1307  HD1 TYR A 124      40.867  49.031  53.519  1.00  0.00           H  
ATOM   1308  HD2 TYR A 124      37.238  47.638  55.365  1.00  0.00           H  
ATOM   1309  HE1 TYR A 124      40.981  47.058  52.269  1.00  0.00           H  
ATOM   1310  HE2 TYR A 124      37.596  45.416  54.180  1.00  0.00           H  
ATOM   1311  HH  TYR A 124      40.449  44.918  52.042  1.00  0.00           H  
ATOM   1312  N   TRP A 125      38.353  48.259  57.933  1.00  0.00           N  
ATOM   1313  CA  TRP A 125      37.414  47.583  58.833  1.00  0.00           C  
ATOM   1314  C   TRP A 125      37.441  48.128  60.263  1.00  0.00           C  
ATOM   1315  O   TRP A 125      38.471  48.475  60.855  1.00  0.00           O  
ATOM   1316  CB  TRP A 125      37.570  46.099  58.766  1.00  0.00           C  
ATOM   1317  CG  TRP A 125      38.933  45.436  59.087  1.00  0.00           C  
ATOM   1318  CD1 TRP A 125      39.252  44.917  60.228  1.00  0.00           C  
ATOM   1319  CD2 TRP A 125      40.078  45.415  58.310  1.00  0.00           C  
ATOM   1320  CE2 TRP A 125      41.028  44.783  59.083  1.00  0.00           C  
ATOM   1321  CE3 TRP A 125      40.320  46.005  57.095  1.00  0.00           C  
ATOM   1322  NE1 TRP A 125      40.516  44.421  60.276  1.00  0.00           N  
ATOM   1323  CZ2 TRP A 125      42.310  44.693  58.586  1.00  0.00           C  
ATOM   1324  CZ3 TRP A 125      41.662  45.912  56.556  1.00  0.00           C  
ATOM   1325  CH2 TRP A 125      42.596  45.294  57.350  1.00  0.00           C  
ATOM   1326  H   TRP A 125      39.276  47.884  57.863  1.00  0.00           H  
ATOM   1327  HD1 TRP A 125      38.635  44.818  61.115  1.00  0.00           H  
ATOM   1328  HE1 TRP A 125      40.830  43.645  60.826  1.00  0.00           H  
ATOM   1329  HE3 TRP A 125      39.530  46.457  56.500  1.00  0.00           H  
ATOM   1330  HZ2 TRP A 125      43.180  44.335  59.131  1.00  0.00           H  
ATOM   1331  HZ3 TRP A 125      41.956  46.332  55.595  1.00  0.00           H  
ATOM   1332  HH2 TRP A 125      43.650  45.414  57.093  1.00  0.00           H  
ATOM   1333  N   PRO A 126      36.214  48.433  60.814  1.00  0.00           N  
ATOM   1334  CA  PRO A 126      36.050  48.691  62.297  1.00  0.00           C  
ATOM   1335  C   PRO A 126      36.368  47.435  63.071  1.00  0.00           C  
ATOM   1336  O   PRO A 126      36.760  46.446  62.442  1.00  0.00           O  
ATOM   1337  CB  PRO A 126      34.638  49.091  62.431  1.00  0.00           C  
ATOM   1338  CG  PRO A 126      33.905  48.464  61.244  1.00  0.00           C  
ATOM   1339  CD  PRO A 126      34.929  48.495  60.115  1.00  0.00           C  
ATOM   1340  N   ASP A 127      36.304  47.564  64.390  1.00  0.00           N  
ATOM   1341  CA  ASP A 127      36.632  46.561  65.425  1.00  0.00           C  
ATOM   1342  C   ASP A 127      35.545  45.480  65.212  1.00  0.00           C  
ATOM   1343  O   ASP A 127      34.483  45.760  64.648  1.00  0.00           O  
ATOM   1344  CB  ASP A 127      36.724  47.284  66.778  1.00  0.00           C  
ATOM   1345  CG  ASP A 127      37.226  46.397  67.897  1.00  0.00           C  
ATOM   1346  OD1 ASP A 127      36.956  46.695  69.060  1.00  0.00           O  
ATOM   1347  OD2 ASP A 127      38.139  45.612  67.515  1.00  0.00           O1-
ATOM   1348  H   ASP A 127      35.846  48.386  64.736  1.00  0.00           H  
ATOM   1349  N   GLU A 128      35.698  44.353  65.807  1.00  0.00           N  
ATOM   1350  CA  GLU A 128      34.814  43.143  65.634  1.00  0.00           C  
ATOM   1351  C   GLU A 128      33.507  43.265  66.393  1.00  0.00           C  
ATOM   1352  O   GLU A 128      33.494  43.423  67.593  1.00  0.00           O  
ATOM   1353  CB  GLU A 128      35.442  41.890  66.142  1.00  0.00           C  
ATOM   1354  CG  GLU A 128      34.815  40.566  65.681  1.00  0.00           C  
ATOM   1355  CD  GLU A 128      35.614  39.301  66.061  1.00  0.00           C  
ATOM   1356  OE1 GLU A 128      35.914  39.016  67.257  1.00  0.00           O  
ATOM   1357  OE2 GLU A 128      36.173  38.653  65.106  1.00  0.00           O1-
ATOM   1358  H   GLU A 128      36.416  44.254  66.492  1.00  0.00           H  
ATOM   1359  N   TYR A 129      32.298  43.080  65.771  1.00  0.00           N  
ATOM   1360  CA  TYR A 129      30.982  43.510  66.229  1.00  0.00           C  
ATOM   1361  C   TYR A 129      30.651  45.022  66.333  1.00  0.00           C  
ATOM   1362  O   TYR A 129      29.679  45.464  66.915  1.00  0.00           O  
ATOM   1363  CB  TYR A 129      30.434  42.798  67.510  1.00  0.00           C  
ATOM   1364  CG  TYR A 129      30.280  41.311  67.295  1.00  0.00           C  
ATOM   1365  CD1 TYR A 129      29.017  40.737  67.082  1.00  0.00           C  
ATOM   1366  CD2 TYR A 129      31.396  40.469  67.423  1.00  0.00           C  
ATOM   1367  CE1 TYR A 129      28.822  39.326  66.979  1.00  0.00           C  
ATOM   1368  CE2 TYR A 129      31.187  39.043  67.397  1.00  0.00           C  
ATOM   1369  CZ  TYR A 129      29.922  38.509  67.068  1.00  0.00           C  
ATOM   1370  OH  TYR A 129      29.908  37.302  66.499  1.00  0.00           O  
ATOM   1371  H   TYR A 129      32.312  42.754  64.827  1.00  0.00           H  
ATOM   1372  HD1 TYR A 129      28.245  41.368  66.650  1.00  0.00           H  
ATOM   1373  HD2 TYR A 129      32.319  40.869  67.852  1.00  0.00           H  
ATOM   1374  HE1 TYR A 129      27.836  38.881  67.047  1.00  0.00           H  
ATOM   1375  HE2 TYR A 129      32.050  38.432  67.673  1.00  0.00           H  
ATOM   1376  HH  TYR A 129      28.995  37.116  66.146  1.00  0.00           H  
ATOM   1377  N   ALA A 130      31.331  45.803  65.482  1.00  0.00           N  
ATOM   1378  CA  ALA A 130      31.158  47.262  65.499  1.00  0.00           C  
ATOM   1379  C   ALA A 130      30.959  47.779  64.068  1.00  0.00           C  
ATOM   1380  O   ALA A 130      31.320  47.206  63.031  1.00  0.00           O  
ATOM   1381  CB  ALA A 130      32.416  47.876  66.123  1.00  0.00           C  
ATOM   1382  H   ALA A 130      32.057  45.502  64.864  1.00  0.00           H  
ATOM   1383  N   LEU A 131      30.382  48.976  64.106  1.00  0.00           N  
ATOM   1384  CA  LEU A 131      30.057  49.601  62.882  1.00  0.00           C  
ATOM   1385  C   LEU A 131      30.891  50.871  62.602  1.00  0.00           C  
ATOM   1386  O   LEU A 131      31.408  51.467  63.601  1.00  0.00           O  
ATOM   1387  CB  LEU A 131      28.574  49.861  63.048  1.00  0.00           C  
ATOM   1388  CG  LEU A 131      27.696  50.213  61.827  1.00  0.00           C  
ATOM   1389  CD1 LEU A 131      26.357  49.532  61.858  1.00  0.00           C  
ATOM   1390  CD2 LEU A 131      27.667  51.739  61.593  1.00  0.00           C  
ATOM   1391  H   LEU A 131      30.174  49.544  64.899  1.00  0.00           H  
ATOM   1392  N   LYS A 132      31.130  51.256  61.325  1.00  0.00           N  
ATOM   1393  CA  LYS A 132      31.739  52.531  60.934  1.00  0.00           C  
ATOM   1394  C   LYS A 132      30.938  53.021  59.703  1.00  0.00           C  
ATOM   1395  O   LYS A 132      30.620  52.210  58.820  1.00  0.00           O  
ATOM   1396  CB  LYS A 132      33.244  52.635  60.587  1.00  0.00           C  
ATOM   1397  CG  LYS A 132      34.243  52.570  61.691  1.00  0.00           C  
ATOM   1398  CD  LYS A 132      35.617  53.141  61.199  1.00  0.00           C  
ATOM   1399  CE  LYS A 132      36.644  52.924  62.256  1.00  0.00           C  
ATOM   1400  NZ  LYS A 132      36.358  53.752  63.430  1.00  0.00           N1+
ATOM   1401  H   LYS A 132      30.873  50.706  60.537  1.00  0.00           H  
ATOM   1402  HZ1 LYS A 132      37.063  53.648  64.133  1.00  0.00           H  
ATOM   1403  HZ2 LYS A 132      36.333  54.706  63.122  1.00  0.00           H  
ATOM   1404  HZ3 LYS A 132      35.433  53.558  63.757  1.00  0.00           H  
ATOM   1405  N   GLU A 133      30.868  54.355  59.589  1.00  0.00           N  
ATOM   1406  CA  GLU A 133      30.123  55.088  58.603  1.00  0.00           C  
ATOM   1407  C   GLU A 133      31.060  55.784  57.645  1.00  0.00           C  
ATOM   1408  O   GLU A 133      31.642  56.808  57.903  1.00  0.00           O  
ATOM   1409  CB  GLU A 133      29.254  56.218  59.166  1.00  0.00           C  
ATOM   1410  CG  GLU A 133      28.120  55.741  60.041  1.00  0.00           C  
ATOM   1411  CD  GLU A 133      27.561  56.969  60.793  1.00  0.00           C  
ATOM   1412  OE1 GLU A 133      26.340  57.124  60.797  1.00  0.00           O  
ATOM   1413  OE2 GLU A 133      28.312  57.666  61.542  1.00  0.00           O1-
ATOM   1414  H   GLU A 133      31.449  54.894  60.204  1.00  0.00           H  
ATOM   1415  N   TYR A 134      31.149  55.072  56.512  1.00  0.00           N  
ATOM   1416  CA  TYR A 134      31.902  55.683  55.349  1.00  0.00           C  
ATOM   1417  C   TYR A 134      30.829  56.275  54.340  1.00  0.00           C  
ATOM   1418  O   TYR A 134      30.104  55.532  53.699  1.00  0.00           O  
ATOM   1419  CB  TYR A 134      32.696  54.578  54.633  1.00  0.00           C  
ATOM   1420  CG  TYR A 134      34.030  54.098  55.297  1.00  0.00           C  
ATOM   1421  CD1 TYR A 134      34.822  55.080  55.862  1.00  0.00           C  
ATOM   1422  CD2 TYR A 134      34.194  52.730  55.628  1.00  0.00           C  
ATOM   1423  CE1 TYR A 134      35.752  54.719  56.832  1.00  0.00           C  
ATOM   1424  CE2 TYR A 134      35.160  52.428  56.584  1.00  0.00           C  
ATOM   1425  CZ  TYR A 134      35.905  53.397  57.243  1.00  0.00           C  
ATOM   1426  OH  TYR A 134      36.965  52.977  57.902  1.00  0.00           O  
ATOM   1427  H   TYR A 134      30.449  54.430  56.197  1.00  0.00           H  
ATOM   1428  HD1 TYR A 134      34.737  56.132  55.585  1.00  0.00           H  
ATOM   1429  HD2 TYR A 134      33.734  52.031  54.919  1.00  0.00           H  
ATOM   1430  HE1 TYR A 134      36.548  55.428  57.084  1.00  0.00           H  
ATOM   1431  HE2 TYR A 134      35.220  51.442  57.047  1.00  0.00           H  
ATOM   1432  HH  TYR A 134      36.909  51.989  57.919  1.00  0.00           H  
ATOM   1433  N   GLY A 135      30.628  57.553  54.605  1.00  0.00           N  
ATOM   1434  CA  GLY A 135      29.632  58.470  53.985  1.00  0.00           C  
ATOM   1435  C   GLY A 135      28.231  57.806  53.750  1.00  0.00           C  
ATOM   1436  O   GLY A 135      27.440  57.736  54.664  1.00  0.00           O  
ATOM   1437  H   GLY A 135      31.246  58.047  55.217  1.00  0.00           H  
ATOM   1438  N   VAL A 136      28.030  57.366  52.559  1.00  0.00           N  
ATOM   1439  CA  VAL A 136      26.830  56.659  52.164  1.00  0.00           C  
ATOM   1440  C   VAL A 136      26.646  55.273  52.814  1.00  0.00           C  
ATOM   1441  O   VAL A 136      25.508  54.996  53.128  1.00  0.00           O  
ATOM   1442  CB  VAL A 136      26.459  56.699  50.658  1.00  0.00           C  
ATOM   1443  CG1 VAL A 136      27.286  55.684  49.872  1.00  0.00           C  
ATOM   1444  CG2 VAL A 136      24.949  56.723  50.388  1.00  0.00           C  
ATOM   1445  H   VAL A 136      28.830  57.152  51.983  1.00  0.00           H  
ATOM   1446  N   MET A 137      27.737  54.472  53.091  1.00  0.00           N  
ATOM   1447  CA  MET A 137      27.718  53.093  53.677  1.00  0.00           C  
ATOM   1448  C   MET A 137      27.990  52.991  55.205  1.00  0.00           C  
ATOM   1449  O   MET A 137      29.025  53.356  55.761  1.00  0.00           O  
ATOM   1450  CB  MET A 137      28.745  52.374  52.841  1.00  0.00           C  
ATOM   1451  CG  MET A 137      28.307  52.106  51.395  1.00  0.00           C  
ATOM   1452  SD  MET A 137      26.610  51.392  51.233  1.00  0.00           S  
ATOM   1453  CE  MET A 137      25.891  52.530  50.013  1.00  0.00           C  
ATOM   1454  H   MET A 137      28.631  54.900  52.982  1.00  0.00           H  
ATOM   1455  N   ARG A 138      27.018  52.287  55.824  1.00  0.00           N  
ATOM   1456  CA  ARG A 138      27.077  51.841  57.193  1.00  0.00           C  
ATOM   1457  C   ARG A 138      27.774  50.407  57.211  1.00  0.00           C  
ATOM   1458  O   ARG A 138      27.140  49.386  57.006  1.00  0.00           O  
ATOM   1459  CB  ARG A 138      25.749  51.853  57.916  1.00  0.00           C  
ATOM   1460  CG  ARG A 138      25.417  53.256  58.401  1.00  0.00           C  
ATOM   1461  CD  ARG A 138      24.341  53.117  59.396  1.00  0.00           C  
ATOM   1462  NE  ARG A 138      23.061  52.706  58.705  1.00  0.00           N  
ATOM   1463  CZ  ARG A 138      22.078  53.444  58.238  1.00  0.00           C  
ATOM   1464  NH1 ARG A 138      22.152  54.776  58.324  1.00  0.00           N1+
ATOM   1465  NH2 ARG A 138      20.935  52.910  57.960  1.00  0.00           N  
ATOM   1466  H   ARG A 138      26.175  52.061  55.351  1.00  0.00           H  
ATOM   1467  HE  ARG A 138      22.991  51.709  58.646  1.00  0.00           H  
ATOM   1468 1HH1 ARG A 138      22.969  55.333  58.466  1.00  0.00           H  
ATOM   1469 2HH1 ARG A 138      21.336  55.358  58.196  1.00  0.00           H  
ATOM   1470 1HH2 ARG A 138      20.616  52.066  58.385  1.00  0.00           H  
ATOM   1471 2HH2 ARG A 138      20.267  53.287  57.319  1.00  0.00           H  
ATOM   1472  N   VAL A 139      29.095  50.470  56.989  1.00  0.00           N  
ATOM   1473  CA  VAL A 139      29.951  49.316  57.018  1.00  0.00           C  
ATOM   1474  C   VAL A 139      30.042  48.739  58.460  1.00  0.00           C  
ATOM   1475  O   VAL A 139      30.432  49.435  59.415  1.00  0.00           O  
ATOM   1476  CB  VAL A 139      31.275  49.537  56.373  1.00  0.00           C  
ATOM   1477  CG1 VAL A 139      32.046  48.319  56.044  1.00  0.00           C  
ATOM   1478  CG2 VAL A 139      31.007  50.281  55.049  1.00  0.00           C  
ATOM   1479  H   VAL A 139      29.555  51.352  57.124  1.00  0.00           H  
ATOM   1480  N   ARG A 140      29.536  47.509  58.515  1.00  0.00           N  
ATOM   1481  CA  ARG A 140      29.612  46.779  59.819  1.00  0.00           C  
ATOM   1482  C   ARG A 140      30.397  45.481  59.724  1.00  0.00           C  
ATOM   1483  O   ARG A 140      29.933  44.544  59.080  1.00  0.00           O  
ATOM   1484  CB  ARG A 140      28.167  46.570  60.290  1.00  0.00           C  
ATOM   1485  CG  ARG A 140      28.084  46.022  61.758  1.00  0.00           C  
ATOM   1486  CD  ARG A 140      26.639  45.666  62.013  1.00  0.00           C  
ATOM   1487  NE  ARG A 140      26.354  45.519  63.476  1.00  0.00           N  
ATOM   1488  CZ  ARG A 140      25.592  46.384  64.181  1.00  0.00           C  
ATOM   1489  NH1 ARG A 140      24.713  47.126  63.546  1.00  0.00           N1+
ATOM   1490  NH2 ARG A 140      25.808  46.565  65.456  1.00  0.00           N  
ATOM   1491  H   ARG A 140      28.982  47.038  57.825  1.00  0.00           H  
ATOM   1492  HE  ARG A 140      26.604  44.666  63.937  1.00  0.00           H  
ATOM   1493 1HH1 ARG A 140      24.430  46.959  62.603  1.00  0.00           H  
ATOM   1494 2HH1 ARG A 140      24.275  47.885  64.037  1.00  0.00           H  
ATOM   1495 1HH2 ARG A 140      26.393  45.923  65.956  1.00  0.00           H  
ATOM   1496 2HH2 ARG A 140      25.402  47.343  65.926  1.00  0.00           H  
ATOM   1497  N   ASN A 141      31.537  45.509  60.478  1.00  0.00           N  
ATOM   1498  CA  ASN A 141      32.359  44.301  60.553  1.00  0.00           C  
ATOM   1499  C   ASN A 141      32.025  43.458  61.721  1.00  0.00           C  
ATOM   1500  O   ASN A 141      32.009  44.020  62.837  1.00  0.00           O  
ATOM   1501  CB  ASN A 141      33.834  44.729  60.619  1.00  0.00           C  
ATOM   1502  CG  ASN A 141      34.875  43.622  60.669  1.00  0.00           C  
ATOM   1503  ND2 ASN A 141      35.938  44.026  61.320  1.00  0.00           N  
ATOM   1504  OD1 ASN A 141      34.764  42.577  60.024  1.00  0.00           O  
ATOM   1505  H   ASN A 141      31.656  46.157  61.231  1.00  0.00           H  
ATOM   1506 1HD2 ASN A 141      35.990  44.960  61.664  1.00  0.00           H  
ATOM   1507 2HD2 ASN A 141      36.695  43.371  61.227  1.00  0.00           H  
ATOM   1508  N   VAL A 142      31.139  42.457  61.528  1.00  0.00           N  
ATOM   1509  CA  VAL A 142      30.679  41.526  62.553  1.00  0.00           C  
ATOM   1510  C   VAL A 142      31.764  40.481  62.759  1.00  0.00           C  
ATOM   1511  O   VAL A 142      32.938  40.764  62.618  1.00  0.00           O  
ATOM   1512  CB  VAL A 142      29.355  40.943  61.986  1.00  0.00           C  
ATOM   1513  CG1 VAL A 142      28.506  40.357  63.095  1.00  0.00           C  
ATOM   1514  CG2 VAL A 142      28.516  41.933  61.149  1.00  0.00           C  
ATOM   1515  H   VAL A 142      30.689  42.387  60.638  1.00  0.00           H  
ATOM   1516  N   LYS A 143      31.510  39.232  63.206  1.00  0.00           N  
ATOM   1517  CA  LYS A 143      32.519  38.185  63.585  1.00  0.00           C  
ATOM   1518  C   LYS A 143      33.354  37.766  62.393  1.00  0.00           C  
ATOM   1519  O   LYS A 143      32.938  37.074  61.507  1.00  0.00           O  
ATOM   1520  CB  LYS A 143      31.744  36.952  64.058  1.00  0.00           C  
ATOM   1521  CG  LYS A 143      32.689  35.982  64.762  1.00  0.00           C  
ATOM   1522  CD  LYS A 143      33.557  36.392  66.022  1.00  0.00           C  
ATOM   1523  CE  LYS A 143      34.596  35.287  66.290  1.00  0.00           C  
ATOM   1524  NZ  LYS A 143      35.801  35.367  65.399  1.00  0.00           N1+
ATOM   1525  H   LYS A 143      30.604  38.807  63.169  1.00  0.00           H  
ATOM   1526  HZ1 LYS A 143      35.672  35.744  64.480  1.00  0.00           H  
ATOM   1527  HZ2 LYS A 143      36.526  35.915  65.803  1.00  0.00           H  
ATOM   1528  HZ3 LYS A 143      36.193  34.451  65.292  1.00  0.00           H  
ATOM   1529  N   GLU A 144      34.633  38.135  62.443  1.00  0.00           N  
ATOM   1530  CA  GLU A 144      35.650  37.809  61.468  1.00  0.00           C  
ATOM   1531  C   GLU A 144      36.035  36.328  61.535  1.00  0.00           C  
ATOM   1532  O   GLU A 144      36.012  35.659  62.576  1.00  0.00           O  
ATOM   1533  CB  GLU A 144      36.967  38.640  61.557  1.00  0.00           C  
ATOM   1534  CG  GLU A 144      36.715  40.142  61.786  1.00  0.00           C  
ATOM   1535  CD  GLU A 144      38.114  40.848  61.957  1.00  0.00           C  
ATOM   1536  OE1 GLU A 144      38.165  42.094  61.753  1.00  0.00           O  
ATOM   1537  OE2 GLU A 144      39.153  40.282  62.200  1.00  0.00           O1-
ATOM   1538  H   GLU A 144      34.891  38.582  63.293  1.00  0.00           H  
ATOM   1539  N   SER A 145      36.362  35.801  60.378  1.00  0.00           N  
ATOM   1540  CA  SER A 145      36.708  34.423  60.169  1.00  0.00           C  
ATOM   1541  C   SER A 145      38.149  34.284  59.627  1.00  0.00           C  
ATOM   1542  O   SER A 145      38.644  35.177  58.911  1.00  0.00           O  
ATOM   1543  CB  SER A 145      35.704  33.702  59.215  1.00  0.00           C  
ATOM   1544  OG  SER A 145      36.170  32.403  59.075  1.00  0.00           O  
ATOM   1545  H   SER A 145      36.490  36.309  59.530  1.00  0.00           H  
ATOM   1546  HG  SER A 145      35.638  31.880  58.410  1.00  0.00           H  
ATOM   1547  N   ALA A 146      38.867  33.194  60.049  1.00  0.00           N  
ATOM   1548  CA  ALA A 146      40.310  32.973  59.801  1.00  0.00           C  
ATOM   1549  C   ALA A 146      40.552  31.588  59.190  1.00  0.00           C  
ATOM   1550  O   ALA A 146      40.871  30.645  59.873  1.00  0.00           O  
ATOM   1551  CB  ALA A 146      41.068  33.202  61.057  1.00  0.00           C  
ATOM   1552  H   ALA A 146      38.473  32.393  60.511  1.00  0.00           H  
ATOM   1553  N   ALA A 147      40.282  31.579  57.878  1.00  0.00           N  
ATOM   1554  CA  ALA A 147      40.665  30.421  57.037  1.00  0.00           C  
ATOM   1555  C   ALA A 147      42.188  30.462  56.950  1.00  0.00           C  
ATOM   1556  O   ALA A 147      42.808  31.556  57.073  1.00  0.00           O  
ATOM   1557  CB  ALA A 147      40.053  30.461  55.551  1.00  0.00           C  
ATOM   1558  H   ALA A 147      39.998  32.447  57.476  1.00  0.00           H  
ATOM   1559  N   HIS A 148      42.877  29.295  56.844  1.00  0.00           N  
ATOM   1560  CA  HIS A 148      44.326  29.094  57.015  1.00  0.00           C  
ATOM   1561  C   HIS A 148      45.250  29.927  56.145  1.00  0.00           C  
ATOM   1562  O   HIS A 148      46.021  30.705  56.687  1.00  0.00           O  
ATOM   1563  CB  HIS A 148      44.677  27.554  57.033  1.00  0.00           C  
ATOM   1564  CG  HIS A 148      46.023  27.250  57.580  1.00  0.00           C  
ATOM   1565  CD2 HIS A 148      47.035  26.925  56.832  1.00  0.00           C  
ATOM   1566  ND1 HIS A 148      46.419  27.094  58.829  1.00  0.00           N  
ATOM   1567  CE1 HIS A 148      47.715  26.793  58.850  1.00  0.00           C  
ATOM   1568  NE2 HIS A 148      48.111  26.752  57.565  1.00  0.00           N  
ATOM   1569  H   HIS A 148      42.390  28.446  56.617  1.00  0.00           H  
ATOM   1570  HD2 HIS A 148      46.821  27.106  55.786  1.00  0.00           H  
ATOM   1571  HE1 HIS A 148      48.312  26.588  59.741  1.00  0.00           H  
ATOM   1572  HE2 HIS A 148      49.035  26.827  57.214  1.00  0.00           H  
ATOM   1573  N   ASP A 149      44.995  30.045  54.830  1.00  0.00           N  
ATOM   1574  CA  ASP A 149      45.722  31.006  53.993  1.00  0.00           C  
ATOM   1575  C   ASP A 149      45.196  32.434  54.046  1.00  0.00           C  
ATOM   1576  O   ASP A 149      45.965  33.385  53.773  1.00  0.00           O  
ATOM   1577  CB  ASP A 149      45.973  30.640  52.555  1.00  0.00           C  
ATOM   1578  CG  ASP A 149      46.984  29.475  52.381  1.00  0.00           C  
ATOM   1579  OD1 ASP A 149      46.680  28.289  52.067  1.00  0.00           O  
ATOM   1580  OD2 ASP A 149      48.148  29.630  52.782  1.00  0.00           O1-
ATOM   1581  H   ASP A 149      44.193  29.595  54.443  1.00  0.00           H  
ATOM   1582  N   TYR A 150      43.842  32.558  54.165  1.00  0.00           N  
ATOM   1583  CA  TYR A 150      43.241  33.870  53.995  1.00  0.00           C  
ATOM   1584  C   TYR A 150      42.174  34.293  55.012  1.00  0.00           C  
ATOM   1585  O   TYR A 150      41.377  33.451  55.458  1.00  0.00           O  
ATOM   1586  CB  TYR A 150      42.622  33.959  52.569  1.00  0.00           C  
ATOM   1587  CG  TYR A 150      41.821  32.725  52.147  1.00  0.00           C  
ATOM   1588  CD1 TYR A 150      42.436  31.633  51.547  1.00  0.00           C  
ATOM   1589  CD2 TYR A 150      40.472  32.718  52.427  1.00  0.00           C  
ATOM   1590  CE1 TYR A 150      41.709  30.509  51.202  1.00  0.00           C  
ATOM   1591  CE2 TYR A 150      39.723  31.556  52.164  1.00  0.00           C  
ATOM   1592  CZ  TYR A 150      40.329  30.441  51.516  1.00  0.00           C  
ATOM   1593  OH  TYR A 150      39.731  29.205  51.574  1.00  0.00           O  
ATOM   1594  H   TYR A 150      43.235  31.934  54.657  1.00  0.00           H  
ATOM   1595  HD1 TYR A 150      43.484  31.697  51.247  1.00  0.00           H  
ATOM   1596  HD2 TYR A 150      40.049  33.548  52.998  1.00  0.00           H  
ATOM   1597  HE1 TYR A 150      42.199  29.665  50.713  1.00  0.00           H  
ATOM   1598  HE2 TYR A 150      38.697  31.512  52.545  1.00  0.00           H  
ATOM   1599  HH  TYR A 150      38.790  29.388  51.851  1.00  0.00           H  
ATOM   1600  N   THR A 151      41.991  35.605  55.215  1.00  0.00           N  
ATOM   1601  CA  THR A 151      41.085  36.090  56.263  1.00  0.00           C  
ATOM   1602  C   THR A 151      39.752  36.667  55.691  1.00  0.00           C  
ATOM   1603  O   THR A 151      39.709  37.498  54.776  1.00  0.00           O  
ATOM   1604  CB  THR A 151      41.777  37.079  57.226  1.00  0.00           C  
ATOM   1605  CG2 THR A 151      41.079  37.155  58.507  1.00  0.00           C  
ATOM   1606  OG1 THR A 151      43.095  36.649  57.474  1.00  0.00           O  
ATOM   1607  H   THR A 151      42.413  36.298  54.633  1.00  0.00           H  
ATOM   1608  HG1 THR A 151      43.075  35.650  57.526  1.00  0.00           H  
ATOM   1609  N   LEU A 152      38.716  36.052  56.265  1.00  0.00           N  
ATOM   1610  CA  LEU A 152      37.353  36.490  55.877  1.00  0.00           C  
ATOM   1611  C   LEU A 152      36.750  37.492  56.886  1.00  0.00           C  
ATOM   1612  O   LEU A 152      36.954  37.221  58.088  1.00  0.00           O  
ATOM   1613  CB  LEU A 152      36.349  35.333  55.705  1.00  0.00           C  
ATOM   1614  CG  LEU A 152      37.017  34.244  54.783  1.00  0.00           C  
ATOM   1615  CD1 LEU A 152      37.895  33.173  55.475  1.00  0.00           C  
ATOM   1616  CD2 LEU A 152      35.861  33.504  54.089  1.00  0.00           C  
ATOM   1617  H   LEU A 152      38.887  35.589  57.133  1.00  0.00           H  
ATOM   1618  N   ARG A 153      36.014  38.508  56.342  1.00  0.00           N  
ATOM   1619  CA  ARG A 153      35.164  39.352  57.089  1.00  0.00           C  
ATOM   1620  C   ARG A 153      33.735  39.428  56.534  1.00  0.00           C  
ATOM   1621  O   ARG A 153      33.526  39.562  55.344  1.00  0.00           O  
ATOM   1622  CB  ARG A 153      35.789  40.733  57.220  1.00  0.00           C  
ATOM   1623  CG  ARG A 153      37.155  40.639  57.999  1.00  0.00           C  
ATOM   1624  CD  ARG A 153      37.885  41.969  58.045  1.00  0.00           C  
ATOM   1625  NE  ARG A 153      39.090  41.863  58.866  1.00  0.00           N  
ATOM   1626  CZ  ARG A 153      40.250  41.402  58.437  1.00  0.00           C  
ATOM   1627  NH1 ARG A 153      40.436  41.096  57.186  1.00  0.00           N1+
ATOM   1628  NH2 ARG A 153      41.212  41.161  59.219  1.00  0.00           N  
ATOM   1629  H   ARG A 153      36.304  38.902  55.469  1.00  0.00           H  
ATOM   1630  HE  ARG A 153      38.961  41.978  59.850  1.00  0.00           H  
ATOM   1631 1HH1 ARG A 153      39.683  41.243  56.545  1.00  0.00           H  
ATOM   1632 2HH1 ARG A 153      41.312  41.162  56.721  1.00  0.00           H  
ATOM   1633 1HH2 ARG A 153      41.176  41.341  60.212  1.00  0.00           H  
ATOM   1634 2HH2 ARG A 153      42.018  40.806  58.750  1.00  0.00           H  
ATOM   1635  N   GLU A 154      32.811  39.591  57.409  1.00  0.00           N  
ATOM   1636  CA  GLU A 154      31.353  39.787  57.080  1.00  0.00           C  
ATOM   1637  C   GLU A 154      30.930  41.262  57.253  1.00  0.00           C  
ATOM   1638  O   GLU A 154      30.372  41.702  58.280  1.00  0.00           O  
ATOM   1639  CB  GLU A 154      30.609  38.844  58.093  1.00  0.00           C  
ATOM   1640  CG  GLU A 154      29.100  38.670  57.835  1.00  0.00           C  
ATOM   1641  CD  GLU A 154      28.464  37.634  58.777  1.00  0.00           C  
ATOM   1642  OE1 GLU A 154      27.369  37.882  59.422  1.00  0.00           O  
ATOM   1643  OE2 GLU A 154      29.153  36.689  59.047  1.00  0.00           O1-
ATOM   1644  H   GLU A 154      33.032  39.840  58.357  1.00  0.00           H  
ATOM   1645  N   LEU A 155      31.276  41.946  56.179  1.00  0.00           N  
ATOM   1646  CA  LEU A 155      31.028  43.412  56.154  1.00  0.00           C  
ATOM   1647  C   LEU A 155      29.555  43.588  55.807  1.00  0.00           C  
ATOM   1648  O   LEU A 155      29.198  43.260  54.715  1.00  0.00           O  
ATOM   1649  CB  LEU A 155      31.976  44.036  55.090  1.00  0.00           C  
ATOM   1650  CG  LEU A 155      33.402  43.827  55.639  1.00  0.00           C  
ATOM   1651  CD1 LEU A 155      34.555  43.976  54.660  1.00  0.00           C  
ATOM   1652  CD2 LEU A 155      33.735  44.920  56.685  1.00  0.00           C  
ATOM   1653  H   LEU A 155      31.363  41.555  55.266  1.00  0.00           H  
ATOM   1654  N   LYS A 156      28.660  43.815  56.753  1.00  0.00           N  
ATOM   1655  CA  LYS A 156      27.285  44.228  56.492  1.00  0.00           C  
ATOM   1656  C   LYS A 156      27.021  45.672  56.045  1.00  0.00           C  
ATOM   1657  O   LYS A 156      27.329  46.617  56.798  1.00  0.00           O  
ATOM   1658  CB  LYS A 156      26.482  43.856  57.653  1.00  0.00           C  
ATOM   1659  CG  LYS A 156      25.034  43.421  57.301  1.00  0.00           C  
ATOM   1660  CD  LYS A 156      24.362  43.100  58.702  1.00  0.00           C  
ATOM   1661  CE  LYS A 156      22.862  42.647  58.523  1.00  0.00           C  
ATOM   1662  NZ  LYS A 156      22.460  42.047  59.822  1.00  0.00           N1+
ATOM   1663  H   LYS A 156      28.891  43.702  57.723  1.00  0.00           H  
ATOM   1664  HZ1 LYS A 156      23.181  41.439  60.136  1.00  0.00           H  
ATOM   1665  HZ2 LYS A 156      22.481  42.809  60.478  1.00  0.00           H  
ATOM   1666  HZ3 LYS A 156      21.548  41.637  59.755  1.00  0.00           H  
ATOM   1667  N   LEU A 157      26.972  45.806  54.770  1.00  0.00           N  
ATOM   1668  CA  LEU A 157      26.746  47.117  54.116  1.00  0.00           C  
ATOM   1669  C   LEU A 157      25.272  47.598  54.204  1.00  0.00           C  
ATOM   1670  O   LEU A 157      24.371  46.777  54.025  1.00  0.00           O  
ATOM   1671  CB  LEU A 157      27.116  47.037  52.622  1.00  0.00           C  
ATOM   1672  CG  LEU A 157      28.500  47.667  52.506  1.00  0.00           C  
ATOM   1673  CD1 LEU A 157      29.624  46.718  53.017  1.00  0.00           C  
ATOM   1674  CD2 LEU A 157      28.675  48.269  51.106  1.00  0.00           C  
ATOM   1675  H   LEU A 157      26.843  44.974  54.237  1.00  0.00           H  
ATOM   1676  N   SER A 158      25.057  48.865  54.341  1.00  0.00           N  
ATOM   1677  CA  SER A 158      23.694  49.435  54.487  1.00  0.00           C  
ATOM   1678  C   SER A 158      23.732  50.928  54.093  1.00  0.00           C  
ATOM   1679  O   SER A 158      24.621  51.614  54.564  1.00  0.00           O  
ATOM   1680  CB  SER A 158      23.114  49.379  55.927  1.00  0.00           C  
ATOM   1681  OG  SER A 158      21.884  50.009  56.140  1.00  0.00           O  
ATOM   1682  H   SER A 158      25.805  49.519  54.511  1.00  0.00           H  
ATOM   1683  HG  SER A 158      21.376  49.438  56.774  1.00  0.00           H  
ATOM   1684  N   LYS A 159      22.778  51.428  53.365  1.00  0.00           N  
ATOM   1685  CA  LYS A 159      22.888  52.811  52.785  1.00  0.00           C  
ATOM   1686  C   LYS A 159      22.066  53.881  53.562  1.00  0.00           C  
ATOM   1687  O   LYS A 159      20.994  53.673  54.067  1.00  0.00           O  
ATOM   1688  CB  LYS A 159      22.446  52.691  51.368  1.00  0.00           C  
ATOM   1689  CG  LYS A 159      22.311  53.992  50.625  1.00  0.00           C  
ATOM   1690  CD  LYS A 159      21.826  53.661  49.199  1.00  0.00           C  
ATOM   1691  CE  LYS A 159      21.747  54.970  48.581  1.00  0.00           C  
ATOM   1692  NZ  LYS A 159      20.942  54.900  47.308  1.00  0.00           N1+
ATOM   1693  H   LYS A 159      21.912  50.969  53.151  1.00  0.00           H  
ATOM   1694  HZ1 LYS A 159      21.365  54.292  46.648  1.00  0.00           H  
ATOM   1695  HZ2 LYS A 159      20.034  54.551  47.544  1.00  0.00           H  
ATOM   1696  HZ3 LYS A 159      20.877  55.775  46.833  1.00  0.00           H  
ATOM   1697  N   VAL A 160      22.782  54.986  53.766  1.00  0.00           N  
ATOM   1698  CA  VAL A 160      22.157  56.194  54.399  1.00  0.00           C  
ATOM   1699  C   VAL A 160      21.044  56.772  53.493  1.00  0.00           C  
ATOM   1700  O   VAL A 160      21.301  56.807  52.293  1.00  0.00           O  
ATOM   1701  CB  VAL A 160      23.150  57.269  54.677  1.00  0.00           C  
ATOM   1702  CG1 VAL A 160      22.461  58.565  55.161  1.00  0.00           C  
ATOM   1703  CG2 VAL A 160      24.213  56.803  55.659  1.00  0.00           C  
ATOM   1704  H   VAL A 160      23.668  55.101  53.324  1.00  0.00           H  
ATOM   1705  N   GLY A 161      19.827  56.769  53.932  1.00  0.00           N  
ATOM   1706  CA  GLY A 161      18.608  57.115  53.085  1.00  0.00           C  
ATOM   1707  C   GLY A 161      17.653  55.963  52.870  1.00  0.00           C  
ATOM   1708  O   GLY A 161      16.769  55.742  53.623  1.00  0.00           O  
ATOM   1709  H   GLY A 161      19.612  56.548  54.885  1.00  0.00           H  
ATOM   1710  N   GLN A 162      17.843  55.199  51.775  1.00  0.00           N  
ATOM   1711  CA  GLN A 162      17.201  53.901  51.679  1.00  0.00           C  
ATOM   1712  C   GLN A 162      17.436  52.919  52.805  1.00  0.00           C  
ATOM   1713  O   GLN A 162      18.308  52.064  52.670  1.00  0.00           O  
ATOM   1714  CB  GLN A 162      17.664  53.326  50.339  1.00  0.00           C  
ATOM   1715  CG  GLN A 162      16.933  54.075  49.214  1.00  0.00           C  
ATOM   1716  CD  GLN A 162      17.479  53.526  47.852  1.00  0.00           C  
ATOM   1717  NE2 GLN A 162      16.619  53.149  46.941  1.00  0.00           N  
ATOM   1718  OE1 GLN A 162      18.655  53.351  47.629  1.00  0.00           O  
ATOM   1719  H   GLN A 162      18.536  55.380  51.074  1.00  0.00           H  
ATOM   1720 1HE2 GLN A 162      15.640  53.233  47.160  1.00  0.00           H  
ATOM   1721 2HE2 GLN A 162      16.910  52.827  46.047  1.00  0.00           H  
ATOM   1722  N   GLY A 163      16.330  52.686  53.547  1.00  0.00           N  
ATOM   1723  CA  GLY A 163      16.190  51.616  54.600  1.00  0.00           C  
ATOM   1724  C   GLY A 163      16.093  50.216  53.998  1.00  0.00           C  
ATOM   1725  O   GLY A 163      16.201  49.913  52.775  1.00  0.00           O  
ATOM   1726  H   GLY A 163      15.555  53.314  53.539  1.00  0.00           H  
ATOM   1727  N   ASN A 164      15.966  49.363  55.056  1.00  0.00           N  
ATOM   1728  CA  ASN A 164      16.012  47.861  54.935  1.00  0.00           C  
ATOM   1729  C   ASN A 164      17.217  47.241  54.223  1.00  0.00           C  
ATOM   1730  O   ASN A 164      17.463  45.999  54.324  1.00  0.00           O  
ATOM   1731  CB  ASN A 164      14.746  47.295  54.319  1.00  0.00           C  
ATOM   1732  CG  ASN A 164      13.458  47.572  55.092  1.00  0.00           C  
ATOM   1733  ND2 ASN A 164      12.577  48.373  54.531  1.00  0.00           N  
ATOM   1734  OD1 ASN A 164      13.345  47.055  56.178  1.00  0.00           O  
ATOM   1735  H   ASN A 164      15.739  49.734  55.961  1.00  0.00           H  
ATOM   1736 1HD2 ASN A 164      12.830  48.717  53.620  1.00  0.00           H  
ATOM   1737 2HD2 ASN A 164      11.602  48.297  54.728  1.00  0.00           H  
ATOM   1738  N   THR A 165      18.201  48.026  53.747  1.00  0.00           N  
ATOM   1739  CA  THR A 165      19.285  47.535  52.895  1.00  0.00           C  
ATOM   1740  C   THR A 165      20.540  46.817  53.435  1.00  0.00           C  
ATOM   1741  O   THR A 165      21.532  46.750  52.725  1.00  0.00           O  
ATOM   1742  CB  THR A 165      19.814  48.667  52.016  1.00  0.00           C  
ATOM   1743  CG2 THR A 165      18.943  48.863  50.754  1.00  0.00           C  
ATOM   1744  OG1 THR A 165      20.141  49.881  52.713  1.00  0.00           O  
ATOM   1745  H   THR A 165      18.343  48.917  54.180  1.00  0.00           H  
ATOM   1746  HG1 THR A 165      19.405  50.532  52.551  1.00  0.00           H  
ATOM   1747  N   GLU A 166      20.353  46.276  54.597  1.00  0.00           N  
ATOM   1748  CA  GLU A 166      21.449  45.555  55.367  1.00  0.00           C  
ATOM   1749  C   GLU A 166      22.010  44.186  54.949  1.00  0.00           C  
ATOM   1750  O   GLU A 166      21.659  43.100  55.372  1.00  0.00           O  
ATOM   1751  CB  GLU A 166      20.915  45.393  56.804  1.00  0.00           C  
ATOM   1752  CG  GLU A 166      21.396  46.468  57.790  1.00  0.00           C  
ATOM   1753  CD  GLU A 166      20.323  47.586  57.943  1.00  0.00           C  
ATOM   1754  OE1 GLU A 166      20.826  48.711  58.021  1.00  0.00           O  
ATOM   1755  OE2 GLU A 166      19.105  47.427  57.863  1.00  0.00           O1-
ATOM   1756  H   GLU A 166      19.454  46.272  55.039  1.00  0.00           H  
ATOM   1757  N   ARG A 167      22.800  44.273  53.873  1.00  0.00           N  
ATOM   1758  CA  ARG A 167      23.415  43.097  53.225  1.00  0.00           C  
ATOM   1759  C   ARG A 167      24.852  42.745  53.602  1.00  0.00           C  
ATOM   1760  O   ARG A 167      25.824  43.525  53.495  1.00  0.00           O  
ATOM   1761  CB  ARG A 167      23.282  43.196  51.720  1.00  0.00           C  
ATOM   1762  CG  ARG A 167      23.734  44.451  50.946  1.00  0.00           C  
ATOM   1763  CD  ARG A 167      23.573  44.182  49.404  1.00  0.00           C  
ATOM   1764  NE  ARG A 167      23.810  45.362  48.515  1.00  0.00           N  
ATOM   1765  CZ  ARG A 167      22.902  46.137  47.902  1.00  0.00           C  
ATOM   1766  NH1 ARG A 167      21.649  45.741  47.737  1.00  0.00           N1+
ATOM   1767  NH2 ARG A 167      23.277  47.077  47.041  1.00  0.00           N  
ATOM   1768  H   ARG A 167      23.109  45.176  53.572  1.00  0.00           H  
ATOM   1769  HE  ARG A 167      24.723  45.280  48.109  1.00  0.00           H  
ATOM   1770 1HH1 ARG A 167      21.444  44.798  48.007  1.00  0.00           H  
ATOM   1771 2HH1 ARG A 167      20.968  46.367  47.362  1.00  0.00           H  
ATOM   1772 1HH2 ARG A 167      24.243  47.210  46.802  1.00  0.00           H  
ATOM   1773 2HH2 ARG A 167      22.554  47.646  46.657  1.00  0.00           H  
ATOM   1774  N   THR A 168      25.032  41.406  53.786  1.00  0.00           N  
ATOM   1775  CA  THR A 168      26.367  40.833  53.986  1.00  0.00           C  
ATOM   1776  C   THR A 168      27.323  40.854  52.791  1.00  0.00           C  
ATOM   1777  O   THR A 168      27.147  40.091  51.829  1.00  0.00           O  
ATOM   1778  CB  THR A 168      26.265  39.560  54.766  1.00  0.00           C  
ATOM   1779  CG2 THR A 168      25.917  39.842  56.181  1.00  0.00           C  
ATOM   1780  OG1 THR A 168      25.413  38.591  54.130  1.00  0.00           O  
ATOM   1781  H   THR A 168      24.280  40.760  53.627  1.00  0.00           H
[truncated: 2,156,651 more chars]
