# Supplementary material for: Structural insights into the pSer/pThr dependent regulation of the SHP2 tyrosine phosphatase in insulin and CD28 signaling
Source: Nat Commun. 2022 Sep 16;13:5439. doi: 10.1038/s41467-022-32918-5 (PMC9481563; doi:10.1038/s41467-022-32918-5)
Supplement: Supplementary file 4 — Supplementary dataset 2 [file 41467_2022_32918_MOESM4_ESM.zip › ppSRev-IRS1-01-dynamics.pdb]

MODEL        1
ATOM      1  N   GLY A   5      55.170  23.700  26.100  1.00  0.00           N  
ATOM      2  CA  GLY A   5      55.010  24.030  27.500  1.00  0.00           C  
ATOM      3  C   GLY A   5      55.230  25.490  27.850  1.00  0.00           C  
ATOM      4  O   GLY A   5      55.020  26.380  27.050  1.00  0.00           O  
ATOM      5  H1  GLY A   5      55.080  22.700  26.040  1.00  0.00           H  
ATOM      6  H2  GLY A   5      54.410  24.090  25.580  1.00  0.00           H  
ATOM      7  H3  GLY A   5      56.010  23.940  25.610  1.00  0.00           H  
ATOM      8  N   PHE A   6      55.660  25.630  29.130  1.00  0.00           N  
ATOM      9  CA  PHE A   6      55.690  26.910  29.860  1.00  0.00           C  
ATOM     10  C   PHE A   6      56.540  27.950  29.120  1.00  0.00           C  
ATOM     11  O   PHE A   6      55.920  28.920  28.610  1.00  0.00           O  
ATOM     12  CB  PHE A   6      56.250  26.710  31.310  1.00  0.00           C  
ATOM     13  CG  PHE A   6      55.460  25.720  32.230  1.00  0.00           C  
ATOM     14  CD1 PHE A   6      54.210  26.070  32.640  1.00  0.00           C  
ATOM     15  CD2 PHE A   6      56.130  24.630  32.770  1.00  0.00           C  
ATOM     16  CE1 PHE A   6      53.540  25.140  33.430  1.00  0.00           C  
ATOM     17  CE2 PHE A   6      55.540  23.820  33.690  1.00  0.00           C  
ATOM     18  CZ  PHE A   6      54.170  24.040  33.930  1.00  0.00           C  
ATOM     19  H   PHE A   6      55.880  24.850  29.720  1.00  0.00           H  
ATOM     20  HD1 PHE A   6      53.840  27.070  32.440  1.00  0.00           H  
ATOM     21  HD2 PHE A   6      57.150  24.500  32.410  1.00  0.00           H  
ATOM     22  HE1 PHE A   6      52.600  25.470  33.870  1.00  0.00           H  
ATOM     23  HE2 PHE A   6      56.110  23.070  34.230  1.00  0.00           H  
ATOM     24  HZ  PHE A   6      53.690  23.220  34.470  1.00  0.00           H  
ATOM     25  N   TRP A   7      57.750  27.510  28.720  1.00  0.00           N  
ATOM     26  CA  TRP A   7      58.690  28.400  27.980  1.00  0.00           C  
ATOM     27  C   TRP A   7      58.100  28.860  26.640  1.00  0.00           C  
ATOM     28  O   TRP A   7      57.620  29.960  26.660  1.00  0.00           O  
ATOM     29  CB  TRP A   7      59.900  27.500  27.730  1.00  0.00           C  
ATOM     30  CG  TRP A   7      61.030  28.300  27.110  1.00  0.00           C  
ATOM     31  CD1 TRP A   7      61.760  29.190  27.830  1.00  0.00           C  
ATOM     32  CD2 TRP A   7      61.680  28.140  25.920  1.00  0.00           C  
ATOM     33  CE2 TRP A   7      62.800  28.920  25.980  1.00  0.00           C  
ATOM     34  CE3 TRP A   7      61.510  27.220  24.890  1.00  0.00           C  
ATOM     35  NE1 TRP A   7      62.790  29.570  27.140  1.00  0.00           N  
ATOM     36  CZ2 TRP A   7      63.780  28.760  25.010  1.00  0.00           C  
ATOM     37  CZ3 TRP A   7      62.560  27.140  23.930  1.00  0.00           C  
ATOM     38  CH2 TRP A   7      63.710  27.900  23.930  1.00  0.00           C  
ATOM     39  H   TRP A   7      58.110  26.580  28.720  1.00  0.00           H  
ATOM     40  HD1 TRP A   7      61.510  29.520  28.840  1.00  0.00           H  
ATOM     41  HE1 TRP A   7      63.500  30.230  27.400  1.00  0.00           H  
ATOM     42  HE3 TRP A   7      60.540  26.720  24.800  1.00  0.00           H  
ATOM     43  HZ2 TRP A   7      64.660  29.400  25.040  1.00  0.00           H  
ATOM     44  HZ3 TRP A   7      62.390  26.520  23.040  1.00  0.00           H  
ATOM     45  HH2 TRP A   7      64.510  27.690  23.220  1.00  0.00           H  
ATOM     46  N   GLU A   8      57.600  27.930  25.850  1.00  0.00           N  
ATOM     47  CA  GLU A   8      57.020  28.210  24.510  1.00  0.00           C  
ATOM     48  C   GLU A   8      55.730  29.110  24.450  1.00  0.00           C  
ATOM     49  O   GLU A   8      55.810  30.180  23.780  1.00  0.00           O  
ATOM     50  CB  GLU A   8      56.760  26.910  23.700  1.00  0.00           C  
ATOM     51  CG  GLU A   8      57.930  25.880  23.520  1.00  0.00           C  
ATOM     52  CD  GLU A   8      57.800  24.770  24.610  1.00  0.00           C  
ATOM     53  OE1 GLU A   8      57.710  23.540  24.200  1.00  0.00           O  
ATOM     54  OE2 GLU A   8      57.620  25.060  25.770  1.00  0.00           O1-
ATOM     55  H   GLU A   8      57.600  26.940  25.980  1.00  0.00           H  
ATOM     56  N   GLU A   9      54.900  28.840  25.480  1.00  0.00           N  
ATOM     57  CA  GLU A   9      53.620  29.610  25.570  1.00  0.00           C  
ATOM     58  C   GLU A   9      53.720  31.020  26.090  1.00  0.00           C  
ATOM     59  O   GLU A   9      53.750  31.870  25.230  1.00  0.00           O  
ATOM     60  CB  GLU A   9      52.620  28.850  26.440  1.00  0.00           C  
ATOM     61  CG  GLU A   9      52.140  27.490  25.880  1.00  0.00           C  
ATOM     62  CD  GLU A   9      51.000  26.850  26.670  1.00  0.00           C  
ATOM     63  OE1 GLU A   9      50.340  25.950  26.030  1.00  0.00           O  
ATOM     64  OE2 GLU A   9      50.930  27.090  27.870  1.00  0.00           O1-
ATOM     65  H   GLU A   9      54.880  27.930  25.900  1.00  0.00           H  
ATOM     66  N   PHE A  10      54.540  31.150  27.160  1.00  0.00           N  
ATOM     67  CA  PHE A  10      55.010  32.490  27.590  1.00  0.00           C  
ATOM     68  C   PHE A  10      55.870  33.290  26.600  1.00  0.00           C  
ATOM     69  O   PHE A  10      55.670  34.500  26.640  1.00  0.00           O  
ATOM     70  CB  PHE A  10      55.780  32.250  28.930  1.00  0.00           C  
ATOM     71  CG  PHE A  10      55.410  33.330  29.880  1.00  0.00           C  
ATOM     72  CD1 PHE A  10      54.180  33.220  30.490  1.00  0.00           C  
ATOM     73  CD2 PHE A  10      56.250  34.380  30.100  1.00  0.00           C  
ATOM     74  CE1 PHE A  10      53.890  34.200  31.460  1.00  0.00           C  
ATOM     75  CE2 PHE A  10      55.930  35.340  31.000  1.00  0.00           C  
ATOM     76  CZ  PHE A  10      54.790  35.230  31.700  1.00  0.00           C  
ATOM     77  H   PHE A  10      54.870  30.360  27.680  1.00  0.00           H  
ATOM     78  HD1 PHE A  10      53.320  32.650  30.110  1.00  0.00           H  
ATOM     79  HD2 PHE A  10      57.190  34.340  29.550  1.00  0.00           H  
ATOM     80  HE1 PHE A  10      52.960  34.180  32.040  1.00  0.00           H  
ATOM     81  HE2 PHE A  10      56.520  36.260  30.970  1.00  0.00           H  
ATOM     82  HZ  PHE A  10      54.610  35.830  32.600  1.00  0.00           H  
ATOM     83  N   GLU A  11      56.710  32.640  25.760  1.00  0.00           N  
ATOM     84  CA  GLU A  11      57.360  33.400  24.640  1.00  0.00           C  
ATOM     85  C   GLU A  11      56.460  34.140  23.610  1.00  0.00           C  
ATOM     86  O   GLU A  11      56.560  35.330  23.430  1.00  0.00           O  
ATOM     87  CB  GLU A  11      58.420  32.520  23.990  1.00  0.00           C  
ATOM     88  CG  GLU A  11      59.110  33.010  22.690  1.00  0.00           C  
ATOM     89  CD  GLU A  11      60.450  33.620  22.940  1.00  0.00           C  
ATOM     90  OE1 GLU A  11      60.570  34.830  22.720  1.00  0.00           O  
ATOM     91  OE2 GLU A  11      61.450  32.950  23.130  1.00  0.00           O1-
ATOM     92  H   GLU A  11      57.040  31.720  25.980  1.00  0.00           H  
ATOM     93  N   THR A  12      55.420  33.390  23.240  1.00  0.00           N  
ATOM     94  CA  THR A  12      54.360  33.820  22.310  1.00  0.00           C  
ATOM     95  C   THR A  12      53.580  35.010  22.780  1.00  0.00           C  
ATOM     96  O   THR A  12      53.610  36.000  22.030  1.00  0.00           O  
ATOM     97  CB  THR A  12      53.510  32.620  21.840  1.00  0.00           C  
ATOM     98  CG2 THR A  12      52.300  32.990  20.990  1.00  0.00           C  
ATOM     99  OG1 THR A  12      54.290  31.680  21.070  1.00  0.00           O  
ATOM    100  H   THR A  12      55.370  32.430  23.540  1.00  0.00           H  
ATOM    101  HG1 THR A  12      53.720  30.930  20.730  1.00  0.00           H  
ATOM    102  N   LEU A  13      53.270  35.010  24.070  1.00  0.00           N  
ATOM    103  CA  LEU A  13      52.490  36.050  24.720  1.00  0.00           C  
ATOM    104  C   LEU A  13      53.270  37.370  24.850  1.00  0.00           C  
ATOM    105  O   LEU A  13      52.800  38.470  24.860  1.00  0.00           O  
ATOM    106  CB  LEU A  13      52.080  35.620  26.110  1.00  0.00           C  
ATOM    107  CG  LEU A  13      51.040  34.510  26.210  1.00  0.00           C  
ATOM    108  CD1 LEU A  13      51.230  33.720  27.530  1.00  0.00           C  
ATOM    109  CD2 LEU A  13      49.600  34.990  26.030  1.00  0.00           C  
ATOM    110  H   LEU A  13      53.450  34.220  24.660  1.00  0.00           H  
ATOM    111  N   GLN A  14      54.580  37.160  25.090  1.00  0.00           N  
ATOM    112  CA  GLN A  14      55.560  38.310  25.100  1.00  0.00           C  
ATOM    113  C   GLN A  14      55.850  38.940  23.670  1.00  0.00           C  
ATOM    114  O   GLN A  14      55.760  40.150  23.540  1.00  0.00           O  
ATOM    115  CB  GLN A  14      56.860  37.860  25.730  1.00  0.00           C  
ATOM    116  CG  GLN A  14      56.700  37.520  27.240  1.00  0.00           C  
ATOM    117  CD  GLN A  14      56.460  38.710  28.260  1.00  0.00           C  
ATOM    118  NE2 GLN A  14      57.100  39.890  28.100  1.00  0.00           N  
ATOM    119  OE1 GLN A  14      55.680  38.640  29.250  1.00  0.00           O  
ATOM    120  H   GLN A  14      54.940  36.230  25.030  1.00  0.00           H  
ATOM    121 1HE2 GLN A  14      57.860  39.910  27.460  1.00  0.00           H  
ATOM    122 2HE2 GLN A  14      56.780  40.710  28.570  1.00  0.00           H  
ATOM    123  N   GLN A  15      55.810  38.060  22.700  1.00  0.00           N  
ATOM    124  CA  GLN A  15      55.970  38.600  21.280  1.00  0.00           C  
ATOM    125  C   GLN A  15      54.630  39.230  20.730  1.00  0.00           C  
ATOM    126  O   GLN A  15      54.720  40.080  19.850  1.00  0.00           O  
ATOM    127  CB  GLN A  15      56.320  37.510  20.300  1.00  0.00           C  
ATOM    128  CG  GLN A  15      57.790  37.680  19.850  1.00  0.00           C  
ATOM    129  CD  GLN A  15      58.750  37.260  20.950  1.00  0.00           C  
ATOM    130  NE2 GLN A  15      59.240  36.110  20.790  1.00  0.00           N  
ATOM    131  OE1 GLN A  15      59.220  38.070  21.770  1.00  0.00           O  
ATOM    132  H   GLN A  15      56.070  37.120  22.910  1.00  0.00           H  
ATOM    133 1HE2 GLN A  15      59.060  35.560  19.980  1.00  0.00           H  
ATOM    134 2HE2 GLN A  15      59.790  35.690  21.510  1.00  0.00           H  
ATOM    135  N   GLN A  16      53.410  38.860  21.210  1.00  0.00           N  
ATOM    136  CA  GLN A  16      52.160  39.530  20.910  1.00  0.00           C  
ATOM    137  C   GLN A  16      51.920  40.900  21.590  1.00  0.00           C  
ATOM    138  O   GLN A  16      50.820  41.470  21.400  1.00  0.00           O  
ATOM    139  CB  GLN A  16      50.990  38.610  21.240  1.00  0.00           C  
ATOM    140  CG  GLN A  16      50.740  37.460  20.290  1.00  0.00           C  
ATOM    141  CD  GLN A  16      49.640  36.500  20.600  1.00  0.00           C  
ATOM    142  NE2 GLN A  16      48.430  37.050  20.950  1.00  0.00           N  
ATOM    143  OE1 GLN A  16      49.850  35.280  20.590  1.00  0.00           O  
ATOM    144  H   GLN A  16      53.320  38.000  21.720  1.00  0.00           H  
ATOM    145 1HE2 GLN A  16      48.250  38.040  20.980  1.00  0.00           H  
ATOM    146 2HE2 GLN A  16      47.800  36.440  21.420  1.00  0.00           H  
ATOM    147  N   GLU A  17      53.020  41.590  21.780  1.00  0.00           N  
ATOM    148  CA  GLU A  17      53.180  42.870  22.520  1.00  0.00           C  
ATOM    149  C   GLU A  17      52.300  44.000  22.030  1.00  0.00           C  
ATOM    150  O   GLU A  17      51.320  44.320  22.680  1.00  0.00           O  
ATOM    151  CB  GLU A  17      54.620  43.310  22.760  1.00  0.00           C  
ATOM    152  CG  GLU A  17      55.610  43.020  21.680  1.00  0.00           C  
ATOM    153  CD  GLU A  17      55.560  43.970  20.420  1.00  0.00           C  
ATOM    154  OE1 GLU A  17      55.470  45.250  20.640  1.00  0.00           O  
ATOM    155  OE2 GLU A  17      55.000  43.440  19.450  1.00  0.00           O1-
ATOM    156  H   GLU A  17      53.860  41.230  21.380  1.00  0.00           H  
ATOM    157  N   CYS A  18      52.470  44.310  20.710  1.00  0.00           N  
ATOM    158  CA  CYS A  18      51.690  45.300  19.880  1.00  0.00           C  
ATOM    159  C   CYS A  18      50.260  44.820  19.560  1.00  0.00           C  
ATOM    160  O   CYS A  18      49.340  45.620  19.480  1.00  0.00           O  
ATOM    161  CB  CYS A  18      52.340  45.640  18.530  1.00  0.00           C  
ATOM    162  SG  CYS A  18      53.820  46.640  18.860  1.00  0.00           S  
ATOM    163  H   CYS A  18      53.190  43.790  20.250  1.00  0.00           H  
ATOM    164  HG  CYS A  18      54.370  45.750  19.680  1.00  0.00           H  
ATOM    165  N   LYS A  19      50.030  43.510  19.400  1.00  0.00           N  
ATOM    166  CA  LYS A  19      48.690  42.940  19.240  1.00  0.00           C  
ATOM    167  C   LYS A  19      47.790  42.990  20.490  1.00  0.00           C  
ATOM    168  O   LYS A  19      46.620  42.580  20.440  1.00  0.00           O  
ATOM    169  CB  LYS A  19      48.720  41.510  18.600  1.00  0.00           C  
ATOM    170  CG  LYS A  19      49.530  41.500  17.320  1.00  0.00           C  
ATOM    171  CD  LYS A  19      48.890  42.300  16.200  1.00  0.00           C  
ATOM    172  CE  LYS A  19      49.590  41.950  14.900  1.00  0.00           C  
ATOM    173  NZ  LYS A  19      49.570  43.110  14.090  1.00  0.00           N1+
ATOM    174  H   LYS A  19      50.930  43.110  19.240  1.00  0.00           H  
ATOM    175  HZ1 LYS A  19      50.230  42.930  13.360  1.00  0.00           H  
ATOM    176  HZ2 LYS A  19      48.700  43.310  13.650  1.00  0.00           H  
ATOM    177  HZ3 LYS A  19      50.020  43.940  14.430  1.00  0.00           H  
ATOM    178  N   LEU A  20      48.500  43.060  21.610  1.00  0.00           N  
ATOM    179  CA  LEU A  20      47.940  43.340  22.910  1.00  0.00           C  
ATOM    180  C   LEU A  20      47.980  44.810  23.390  1.00  0.00           C  
ATOM    181  O   LEU A  20      47.180  45.190  24.220  1.00  0.00           O  
ATOM    182  CB  LEU A  20      48.530  42.370  23.980  1.00  0.00           C  
ATOM    183  CG  LEU A  20      48.090  40.930  23.690  1.00  0.00           C  
ATOM    184  CD1 LEU A  20      48.920  39.900  24.450  1.00  0.00           C  
ATOM    185  CD2 LEU A  20      46.610  40.730  24.120  1.00  0.00           C  
ATOM    186  H   LEU A  20      49.390  42.600  21.640  1.00  0.00           H  
ATOM    187  N   LEU A  21      48.970  45.550  22.970  1.00  0.00           N  
ATOM    188  CA  LEU A  21      48.880  47.060  23.110  1.00  0.00           C  
ATOM    189  C   LEU A  21      47.840  47.890  22.380  1.00  0.00           C  
ATOM    190  O   LEU A  21      48.010  48.420  21.340  1.00  0.00           O  
ATOM    191  CB  LEU A  21      50.260  47.800  22.970  1.00  0.00           C  
ATOM    192  CG  LEU A  21      51.110  47.330  24.160  1.00  0.00           C  
ATOM    193  CD1 LEU A  21      52.570  47.790  23.820  1.00  0.00           C  
ATOM    194  CD2 LEU A  21      50.890  47.980  25.550  1.00  0.00           C  
ATOM    195  H   LEU A  21      49.870  45.130  23.010  1.00  0.00           H  
ATOM    196  N   TYR A  22      46.750  48.110  23.120  1.00  0.00           N  
ATOM    197  CA  TYR A  22      45.600  49.040  22.740  1.00  0.00           C  
ATOM    198  C   TYR A  22      45.900  50.460  23.270  1.00  0.00           C  
ATOM    199  O   TYR A  22      47.030  50.740  23.720  1.00  0.00           O  
ATOM    200  CB  TYR A  22      44.490  48.470  23.510  1.00  0.00           C  
ATOM    201  CG  TYR A  22      43.890  47.270  22.740  1.00  0.00           C  
ATOM    202  CD1 TYR A  22      42.980  47.460  21.700  1.00  0.00           C  
ATOM    203  CD2 TYR A  22      44.390  46.010  22.990  1.00  0.00           C  
ATOM    204  CE1 TYR A  22      42.510  46.350  20.980  1.00  0.00           C  
ATOM    205  CE2 TYR A  22      43.900  44.880  22.320  1.00  0.00           C  
ATOM    206  CZ  TYR A  22      42.950  45.100  21.310  1.00  0.00           C  
ATOM    207  OH  TYR A  22      42.470  43.970  20.730  1.00  0.00           O  
ATOM    208  H   TYR A  22      46.540  47.510  23.890  1.00  0.00           H  
ATOM    209  HD1 TYR A  22      42.760  48.510  21.500  1.00  0.00           H  
ATOM    210  HD2 TYR A  22      45.260  45.860  23.640  1.00  0.00           H  
ATOM    211  HE1 TYR A  22      41.630  46.500  20.360  1.00  0.00           H  
ATOM    212  HE2 TYR A  22      44.200  43.880  22.640  1.00  0.00           H  
ATOM    213  HH  TYR A  22      42.170  44.330  19.840  1.00  0.00           H  
ATOM    214  N   SER A  23      45.020  51.390  22.920  1.00  0.00           N  
ATOM    215  CA  SER A  23      45.230  52.810  23.070  1.00  0.00           C  
ATOM    216  C   SER A  23      45.280  53.300  24.530  1.00  0.00           C  
ATOM    217  O   SER A  23      44.420  53.020  25.370  1.00  0.00           O  
ATOM    218  CB  SER A  23      44.100  53.620  22.400  1.00  0.00           C  
ATOM    219  OG  SER A  23      44.190  53.320  20.950  1.00  0.00           O  
ATOM    220  H   SER A  23      44.290  51.090  22.310  1.00  0.00           H  
ATOM    221  HG  SER A  23      43.590  53.920  20.430  1.00  0.00           H  
ATOM    222  N   ARG A  24      46.350  54.010  24.880  1.00  0.00           N  
ATOM    223  CA  ARG A  24      46.620  54.520  26.220  1.00  0.00           C  
ATOM    224  C   ARG A  24      46.450  56.060  26.310  1.00  0.00           C  
ATOM    225  O   ARG A  24      47.090  56.690  27.140  1.00  0.00           O  
ATOM    226  CB  ARG A  24      48.030  54.160  26.660  1.00  0.00           C  
ATOM    227  CG  ARG A  24      47.920  52.740  27.160  1.00  0.00           C  
ATOM    228  CD  ARG A  24      49.340  52.060  27.300  1.00  0.00           C  
ATOM    229  NE  ARG A  24      50.050  51.880  26.030  1.00  0.00           N  
ATOM    230  CZ  ARG A  24      51.370  51.650  25.940  1.00  0.00           C  
ATOM    231  NH1 ARG A  24      52.180  51.730  26.970  1.00  0.00           N1+
ATOM    232  NH2 ARG A  24      51.960  51.640  24.760  1.00  0.00           N  
ATOM    233  H   ARG A  24      47.010  54.300  24.190  1.00  0.00           H  
ATOM    234  HE  ARG A  24      49.410  51.760  25.280  1.00  0.00           H  
ATOM    235 1HH1 ARG A  24      51.810  51.950  27.870  1.00  0.00           H  
ATOM    236 2HH1 ARG A  24      53.150  51.520  26.840  1.00  0.00           H  
ATOM    237 1HH2 ARG A  24      51.430  51.790  23.930  1.00  0.00           H  
ATOM    238 2HH2 ARG A  24      52.960  51.620  24.720  1.00  0.00           H  
ATOM    239  N   LYS A  25      45.500  56.610  25.590  1.00  0.00           N  
ATOM    240  CA  LYS A  25      45.310  58.040  25.240  1.00  0.00           C  
ATOM    241  C   LYS A  25      45.050  58.890  26.430  1.00  0.00           C  
ATOM    242  O   LYS A  25      45.920  59.710  26.740  1.00  0.00           O  
ATOM    243  CB  LYS A  25      44.150  58.330  24.210  1.00  0.00           C  
ATOM    244  CG  LYS A  25      44.010  59.830  23.840  1.00  0.00           C  
ATOM    245  CD  LYS A  25      42.760  60.100  23.030  1.00  0.00           C  
ATOM    246  CE  LYS A  25      41.440  59.740  23.760  1.00  0.00           C  
ATOM    247  NZ  LYS A  25      40.270  60.100  22.990  1.00  0.00           N1+
ATOM    248  H   LYS A  25      44.630  56.120  25.540  1.00  0.00           H  
ATOM    249  HZ1 LYS A  25      40.220  61.030  22.620  1.00  0.00           H  
ATOM    250  HZ2 LYS A  25      40.100  59.430  22.270  1.00  0.00           H  
ATOM    251  HZ3 LYS A  25      39.520  60.050  23.650  1.00  0.00           H  
ATOM    252  N   GLU A  26      44.080  58.500  27.270  1.00  0.00           N  
ATOM    253  CA  GLU A  26      43.730  59.190  28.530  1.00  0.00           C  
ATOM    254  C   GLU A  26      44.870  59.030  29.580  1.00  0.00           C  
ATOM    255  O   GLU A  26      45.230  60.110  30.110  1.00  0.00           O  
ATOM    256  CB  GLU A  26      42.540  58.590  29.220  1.00  0.00           C  
ATOM    257  CG  GLU A  26      41.290  58.380  28.460  1.00  0.00           C  
ATOM    258  CD  GLU A  26      40.810  59.740  27.890  1.00  0.00           C  
ATOM    259  OE1 GLU A  26      40.810  60.810  28.540  1.00  0.00           O  
ATOM    260  OE2 GLU A  26      40.130  59.660  26.880  1.00  0.00           O1-
ATOM    261  H   GLU A  26      43.510  57.730  27.010  1.00  0.00           H  
ATOM    262  N   GLY A  27      45.490  57.820  29.720  1.00  0.00           N  
ATOM    263  CA  GLY A  27      46.640  57.690  30.590  1.00  0.00           C  
ATOM    264  C   GLY A  27      47.840  58.600  30.250  1.00  0.00           C  
ATOM    265  O   GLY A  27      48.480  59.230  31.080  1.00  0.00           O  
ATOM    266  H   GLY A  27      45.110  57.040  29.220  1.00  0.00           H  
ATOM    267  N   GLN A  28      47.950  58.830  28.940  1.00  0.00           N  
ATOM    268  CA  GLN A  28      48.970  59.680  28.290  1.00  0.00           C  
ATOM    269  C   GLN A  28      48.860  61.180  28.520  1.00  0.00           C  
ATOM    270  O   GLN A  28      49.840  61.920  28.520  1.00  0.00           O  
ATOM    271  CB  GLN A  28      49.160  59.170  26.840  1.00  0.00           C  
ATOM    272  CG  GLN A  28      50.070  57.920  26.710  1.00  0.00           C  
ATOM    273  CD  GLN A  28      50.210  57.580  25.210  1.00  0.00           C  
ATOM    274  NE2 GLN A  28      51.270  58.070  24.610  1.00  0.00           N  
ATOM    275  OE1 GLN A  28      49.210  57.270  24.600  1.00  0.00           O  
ATOM    276  H   GLN A  28      47.400  58.360  28.250  1.00  0.00           H  
ATOM    277 1HE2 GLN A  28      51.990  58.520  25.130  1.00  0.00           H  
ATOM    278 2HE2 GLN A  28      51.290  57.990  23.610  1.00  0.00           H  
ATOM    279  N   ARG A  29      47.610  61.580  28.790  1.00  0.00           N  
ATOM    280  CA  ARG A  29      47.330  62.990  29.120  1.00  0.00           C  
ATOM    281  C   ARG A  29      48.180  63.610  30.260  1.00  0.00           C  
ATOM    282  O   ARG A  29      48.350  62.950  31.280  1.00  0.00           O  
ATOM    283  CB  ARG A  29      45.830  63.210  29.460  1.00  0.00           C  
ATOM    284  CG  ARG A  29      44.810  63.010  28.260  1.00  0.00           C  
ATOM    285  CD  ARG A  29      43.380  63.020  28.750  1.00  0.00           C  
ATOM    286  NE  ARG A  29      43.090  64.450  28.980  1.00  0.00           N  
ATOM    287  CZ  ARG A  29      41.840  64.890  29.230  1.00  0.00           C  
ATOM    288  NH1 ARG A  29      40.870  64.000  29.290  1.00  0.00           N1+
ATOM    289  NH2 ARG A  29      41.700  66.200  29.440  1.00  0.00           N  
ATOM    290  H   ARG A  29      46.830  60.970  28.970  1.00  0.00           H  
ATOM    291  HE  ARG A  29      43.930  64.940  29.210  1.00  0.00           H  
ATOM    292 1HH1 ARG A  29      41.020  63.030  29.100  1.00  0.00           H  
ATOM    293 2HH1 ARG A  29      40.000  64.390  29.580  1.00  0.00           H  
ATOM    294 1HH2 ARG A  29      42.490  66.820  29.480  1.00  0.00           H  
ATOM    295 2HH2 ARG A  29      40.850  66.610  29.770  1.00  0.00           H  
ATOM    296  N   GLN A  30      48.340  64.910  30.200  1.00  0.00           N  
ATOM    297  CA  GLN A  30      49.410  65.690  30.930  1.00  0.00           C  
ATOM    298  C   GLN A  30      49.210  65.480  32.470  1.00  0.00           C  
ATOM    299  O   GLN A  30      50.070  64.880  33.100  1.00  0.00           O  
ATOM    300  CB  GLN A  30      49.390  67.160  30.430  1.00  0.00           C  
ATOM    301  CG  GLN A  30      49.960  67.400  29.040  1.00  0.00           C  
ATOM    302  CD  GLN A  30      50.410  68.910  28.990  1.00  0.00           C  
ATOM    303  NE2 GLN A  30      49.670  69.850  29.390  1.00  0.00           N  
ATOM    304  OE1 GLN A  30      51.490  69.080  28.470  1.00  0.00           O  
ATOM    305  H   GLN A  30      47.800  65.480  29.580  1.00  0.00           H  
ATOM    306 1HE2 GLN A  30      48.750  69.650  29.730  1.00  0.00           H  
ATOM    307 2HE2 GLN A  30      50.030  70.780  29.310  1.00  0.00           H  
ATOM    308  N   GLU A  31      48.030  65.890  32.940  1.00  0.00           N  
ATOM    309  CA  GLU A  31      47.580  65.810  34.350  1.00  0.00           C  
ATOM    310  C   GLU A  31      47.420  64.360  34.860  1.00  0.00           C  
ATOM    311  O   GLU A  31      47.740  63.990  35.990  1.00  0.00           O  
ATOM    312  CB  GLU A  31      46.350  66.650  34.770  1.00  0.00           C  
ATOM    313  CG  GLU A  31      46.680  68.110  34.760  1.00  0.00           C  
ATOM    314  CD  GLU A  31      46.840  68.630  33.310  1.00  0.00           C  
ATOM    315  OE1 GLU A  31      46.160  68.130  32.370  1.00  0.00           O  
ATOM    316  OE2 GLU A  31      47.700  69.550  33.120  1.00  0.00           O1-
ATOM    317  H   GLU A  31      47.570  66.650  32.480  1.00  0.00           H  
ATOM    318  N   ASN A  32      47.110  63.530  33.900  1.00  0.00           N  
ATOM    319  CA  ASN A  32      46.850  62.070  34.200  1.00  0.00           C  
ATOM    320  C   ASN A  32      48.050  61.190  34.600  1.00  0.00           C  
ATOM    321  O   ASN A  32      48.080  60.220  35.320  1.00  0.00           O  
ATOM    322  CB  ASN A  32      46.050  61.350  33.100  1.00  0.00           C  
ATOM    323  CG  ASN A  32      44.580  61.800  33.140  1.00  0.00           C  
ATOM    324  ND2 ASN A  32      43.900  61.550  32.020  1.00  0.00           N  
ATOM    325  OD1 ASN A  32      44.120  62.310  34.110  1.00  0.00           O  
ATOM    326  H   ASN A  32      47.150  63.820  32.950  1.00  0.00           H  
ATOM    327 1HD2 ASN A  32      44.380  61.130  31.250  1.00  0.00           H  
ATOM    328 2HD2 ASN A  32      42.910  61.700  32.100  1.00  0.00           H  
ATOM    329  N   LYS A  33      49.130  61.520  33.870  1.00  0.00           N  
ATOM    330  CA  LYS A  33      50.540  61.100  34.030  1.00  0.00           C  
ATOM    331  C   LYS A  33      51.080  61.440  35.440  1.00  0.00           C  
ATOM    332  O   LYS A  33      51.560  60.530  36.160  1.00  0.00           O  
ATOM    333  CB  LYS A  33      51.540  61.680  33.030  1.00  0.00           C  
ATOM    334  CG  LYS A  33      51.340  60.920  31.700  1.00  0.00           C  
ATOM    335  CD  LYS A  33      52.450  61.010  30.730  1.00  0.00           C  
ATOM    336  CE  LYS A  33      52.320  62.440  30.090  1.00  0.00           C  
ATOM    337  NZ  LYS A  33      53.240  62.550  28.960  1.00  0.00           N1+
ATOM    338  H   LYS A  33      48.880  62.050  33.060  1.00  0.00           H  
ATOM    339  HZ1 LYS A  33      53.420  63.520  28.750  1.00  0.00           H  
ATOM    340  HZ2 LYS A  33      54.100  62.050  29.010  1.00  0.00           H  
ATOM    341  HZ3 LYS A  33      52.690  62.270  28.170  1.00  0.00           H  
ATOM    342  N   ASN A  34      50.880  62.670  35.890  1.00  0.00           N  
ATOM    343  CA  ASN A  34      51.020  63.030  37.310  1.00  0.00           C  
ATOM    344  C   ASN A  34      50.170  62.150  38.260  1.00  0.00           C  
ATOM    345  O   ASN A  34      50.710  61.600  39.210  1.00  0.00           O  
ATOM    346  CB  ASN A  34      50.670  64.490  37.630  1.00  0.00           C  
ATOM    347  CG  ASN A  34      50.990  64.910  39.090  1.00  0.00           C  
ATOM    348  ND2 ASN A  34      52.020  65.650  39.270  1.00  0.00           N  
ATOM    349  OD1 ASN A  34      50.150  64.970  39.950  1.00  0.00           O  
ATOM    350  H   ASN A  34      50.580  63.360  35.210  1.00  0.00           H  
ATOM    351 1HD2 ASN A  34      52.530  65.950  38.470  1.00  0.00           H  
ATOM    352 2HD2 ASN A  34      52.420  65.670  40.190  1.00  0.00           H  
ATOM    353  N   LYS A  35      48.820  61.940  38.050  1.00  0.00           N  
ATOM    354  CA  LYS A  35      48.020  60.990  38.880  1.00  0.00           C  
ATOM    355  C   LYS A  35      48.590  59.570  38.890  1.00  0.00           C  
ATOM    356  O   LYS A  35      48.510  58.880  39.920  1.00  0.00           O  
ATOM    357  CB  LYS A  35      46.610  61.110  38.330  1.00  0.00           C  
ATOM    358  CG  LYS A  35      45.480  60.380  39.080  1.00  0.00           C  
ATOM    359  CD  LYS A  35      44.540  61.360  39.740  1.00  0.00           C  
ATOM    360  CE  LYS A  35      43.180  60.730  40.020  1.00  0.00           C  
ATOM    361  NZ  LYS A  35      42.430  61.780  40.760  1.00  0.00           N1+
ATOM    362  H   LYS A  35      48.280  62.690  37.660  1.00  0.00           H  
ATOM    363  HZ1 LYS A  35      41.920  62.420  40.180  1.00  0.00           H  
ATOM    364  HZ2 LYS A  35      41.770  61.340  41.360  1.00  0.00           H  
ATOM    365  HZ3 LYS A  35      43.090  62.270  41.320  1.00  0.00           H  
ATOM    366  N   ASN A  36      49.160  59.070  37.740  1.00  0.00           N  
ATOM    367  CA  ASN A  36      49.830  57.710  37.690  1.00  0.00           C  
ATOM    368  C   ASN A  36      51.200  57.570  38.330  1.00  0.00           C  
ATOM    369  O   ASN A  36      52.200  58.110  37.850  1.00  0.00           O  
ATOM    370  CB  ASN A  36      49.790  57.040  36.280  1.00  0.00           C  
ATOM    371  CG  ASN A  36      48.480  56.470  35.740  1.00  0.00           C  
ATOM    372  ND2 ASN A  36      47.750  57.350  35.100  1.00  0.00           N  
ATOM    373  OD1 ASN A  36      48.040  55.380  36.030  1.00  0.00           O  
ATOM    374  H   ASN A  36      49.100  59.700  36.960  1.00  0.00           H  
ATOM    375 1HD2 ASN A  36      48.060  58.300  35.010  1.00  0.00           H  
ATOM    376 2HD2 ASN A  36      46.890  57.080  34.670  1.00  0.00           H  
ATOM    377  N   ARG A  37      51.310  56.600  39.210  1.00  0.00           N  
ATOM    378  CA  ARG A  37      52.570  56.320  39.900  1.00  0.00           C  
ATOM    379  C   ARG A  37      53.430  55.300  39.180  1.00  0.00           C  
ATOM    380  O   ARG A  37      54.610  55.510  38.830  1.00  0.00           O  
ATOM    381  CB  ARG A  37      52.140  55.900  41.310  1.00  0.00           C  
ATOM    382  CG  ARG A  37      53.200  56.080  42.350  1.00  0.00           C  
ATOM    383  CD  ARG A  37      53.010  55.160  43.530  1.00  0.00           C  
ATOM    384  NE  ARG A  37      54.290  55.410  44.290  1.00  0.00           N  
ATOM    385  CZ  ARG A  37      54.530  54.890  45.430  1.00  0.00           C  
ATOM    386  NH1 ARG A  37      53.660  54.020  45.930  1.00  0.00           N1+
ATOM    387  NH2 ARG A  37      55.620  55.100  46.110  1.00  0.00           N  
ATOM    388  H   ARG A  37      50.500  56.050  39.430  1.00  0.00           H  
ATOM    389  HE  ARG A  37      54.920  56.020  43.810  1.00  0.00           H  
ATOM    390 1HH1 ARG A  37      52.960  53.670  45.310  1.00  0.00           H  
ATOM    391 2HH1 ARG A  37      53.910  53.340  46.620  1.00  0.00           H  
ATOM    392 1HH2 ARG A  37      56.350  55.670  45.730  1.00  0.00           H  
ATOM    393 2HH2 ARG A  37      55.600  54.790  47.060  1.00  0.00           H  
ATOM    394  N   TYR A  38      52.860  54.260  38.630  1.00  0.00           N  
ATOM    395  CA  TYR A  38      53.630  53.310  37.780  1.00  0.00           C  
ATOM    396  C   TYR A  38      53.690  53.640  36.290  1.00  0.00           C  
ATOM    397  O   TYR A  38      52.890  52.990  35.530  1.00  0.00           O  
ATOM    398  CB  TYR A  38      53.430  51.790  37.970  1.00  0.00           C  
ATOM    399  CG  TYR A  38      53.660  51.480  39.400  1.00  0.00           C  
ATOM    400  CD1 TYR A  38      54.990  51.440  39.790  1.00  0.00           C  
ATOM    401  CD2 TYR A  38      52.610  51.430  40.280  1.00  0.00           C  
ATOM    402  CE1 TYR A  38      55.260  51.380  41.160  1.00  0.00           C  
ATOM    403  CE2 TYR A  38      52.850  51.390  41.650  1.00  0.00           C  
ATOM    404  CZ  TYR A  38      54.190  51.360  42.090  1.00  0.00           C  
ATOM    405  OH  TYR A  38      54.390  51.520  43.420  1.00  0.00           O  
ATOM    406  H   TYR A  38      51.880  54.130  38.770  1.00  0.00           H  
ATOM    407  HD1 TYR A  38      55.750  51.650  39.050  1.00  0.00           H  
ATOM    408  HD2 TYR A  38      51.570  51.570  40.010  1.00  0.00           H  
ATOM    409  HE1 TYR A  38      56.260  51.450  41.600  1.00  0.00           H  
ATOM    410  HE2 TYR A  38      52.110  50.890  42.270  1.00  0.00           H  
ATOM    411  HH  TYR A  38      53.520  51.290  43.860  1.00  0.00           H  
ATOM    412  N   LYS A  39      54.660  54.540  36.060  1.00  0.00           N  
ATOM    413  CA  LYS A  39      55.060  54.920  34.690  1.00  0.00           C  
ATOM    414  C   LYS A  39      55.160  53.850  33.560  1.00  0.00           C  
ATOM    415  O   LYS A  39      54.540  54.120  32.530  1.00  0.00           O  
ATOM    416  CB  LYS A  39      56.310  55.810  34.510  1.00  0.00           C  
ATOM    417  CG  LYS A  39      56.210  57.130  35.260  1.00  0.00           C  
ATOM    418  CD  LYS A  39      54.930  57.830  34.760  1.00  0.00           C  
ATOM    419  CE  LYS A  39      54.390  59.000  35.590  1.00  0.00           C  
ATOM    420  NZ  LYS A  39      55.240  60.200  35.710  1.00  0.00           N1+
ATOM    421  H   LYS A  39      55.270  54.770  36.820  1.00  0.00           H  
ATOM    422  HZ1 LYS A  39      56.210  60.050  35.910  1.00  0.00           H  
ATOM    423  HZ2 LYS A  39      55.160  60.640  34.810  1.00  0.00           H  
ATOM    424  HZ3 LYS A  39      54.850  60.730  36.450  1.00  0.00           H  
ATOM    425  N   ASN A  40      55.740  52.680  33.870  1.00  0.00           N  
ATOM    426  CA  ASN A  40      55.800  51.560  32.890  1.00  0.00           C  
ATOM    427  C   ASN A  40      54.520  51.000  32.320  1.00  0.00           C  
ATOM    428  O   ASN A  40      54.390  50.670  31.160  1.00  0.00           O  
ATOM    429  CB  ASN A  40      56.780  50.430  33.320  1.00  0.00           C  
ATOM    430  CG  ASN A  40      56.510  49.750  34.630  1.00  0.00           C  
ATOM    431  ND2 ASN A  40      56.580  48.460  34.680  1.00  0.00           N  
ATOM    432  OD1 ASN A  40      56.170  50.400  35.590  1.00  0.00           O  
ATOM    433  H   ASN A  40      56.030  52.360  34.770  1.00  0.00           H  
ATOM    434 1HD2 ASN A  40      56.820  47.940  33.870  1.00  0.00           H  
ATOM    435 2HD2 ASN A  40      56.320  47.960  35.510  1.00  0.00           H  
ATOM    436  N   ILE A  41      53.490  51.070  33.160  1.00  0.00           N  
ATOM    437  CA  ILE A  41      52.180  50.380  32.830  1.00  0.00           C  
ATOM    438  C   ILE A  41      50.960  51.320  32.950  1.00  0.00           C  
ATOM    439  O   ILE A  41      50.000  51.160  33.660  1.00  0.00           O  
ATOM    440  CB  ILE A  41      52.100  48.990  33.520  1.00  0.00           C  
ATOM    441  CG1 ILE A  41      50.910  48.140  32.950  1.00  0.00           C  
ATOM    442  CG2 ILE A  41      52.090  49.020  35.060  1.00  0.00           C  
ATOM    443  CD  ILE A  41      50.960  47.810  31.470  1.00  0.00           C  
ATOM    444  H   ILE A  41      53.340  51.700  33.920  1.00  0.00           H  
ATOM    445  N   LEU A  42      50.860  52.140  31.920  1.00  0.00           N  
ATOM    446  CA  LEU A  42      49.690  53.050  31.770  1.00  0.00           C  
ATOM    447  C   LEU A  42      48.450  52.310  31.400  1.00  0.00           C  
ATOM    448  O   LEU A  42      48.520  51.270  30.760  1.00  0.00           O  
ATOM    449  CB  LEU A  42      50.040  54.210  30.810  1.00  0.00           C  
ATOM    450  CG  LEU A  42      50.990  55.140  31.590  1.00  0.00           C  
ATOM    451  CD1 LEU A  42      51.280  56.250  30.610  1.00  0.00           C  
ATOM    452  CD2 LEU A  42      50.350  55.960  32.730  1.00  0.00           C  
ATOM    453  H   LEU A  42      51.500  52.160  31.150  1.00  0.00           H  
ATOM    454  N   PRO A  43      47.330  52.520  32.110  1.00  0.00           N  
ATOM    455  CA  PRO A  43      46.030  51.870  31.710  1.00  0.00           C  
ATOM    456  C   PRO A  43      45.370  52.230  30.330  1.00  0.00           C  
ATOM    457  O   PRO A  43      45.710  53.230  29.730  1.00  0.00           O  
ATOM    458  CB  PRO A  43      45.060  52.360  32.830  1.00  0.00           C  
ATOM    459  CG  PRO A  43      46.010  52.540  33.940  1.00  0.00           C  
ATOM    460  CD  PRO A  43      47.280  53.180  33.370  1.00  0.00           C  
ATOM    461  N   PHE A  44      44.850  51.220  29.790  1.00  0.00           N  
ATOM    462  CA  PHE A  44      43.960  51.340  28.600  1.00  0.00           C  
ATOM    463  C   PHE A  44      42.600  52.110  28.750  1.00  0.00           C  
ATOM    464  O   PHE A  44      41.990  52.220  29.800  1.00  0.00           O  
ATOM    465  CB  PHE A  44      43.700  49.890  28.110  1.00  0.00           C  
ATOM    466  CG  PHE A  44      44.810  49.030  27.500  1.00  0.00           C  
ATOM    467  CD1 PHE A  44      46.000  49.540  27.000  1.00  0.00           C  
ATOM    468  CD2 PHE A  44      44.570  47.690  27.430  1.00  0.00           C  
ATOM    469  CE1 PHE A  44      46.980  48.640  26.620  1.00  0.00           C  
ATOM    470  CE2 PHE A  44      45.470  46.740  26.920  1.00  0.00           C  
ATOM    471  CZ  PHE A  44      46.730  47.250  26.560  1.00  0.00           C  
ATOM    472  H   PHE A  44      45.260  50.310  29.850  1.00  0.00           H  
ATOM    473  HD1 PHE A  44      46.240  50.600  27.030  1.00  0.00           H  
ATOM    474  HD2 PHE A  44      43.630  47.290  27.800  1.00  0.00           H  
ATOM    475  HE1 PHE A  44      48.000  49.010  26.490  1.00  0.00           H  
ATOM    476  HE2 PHE A  44      45.150  45.750  26.610  1.00  0.00           H  
ATOM    477  HZ  PHE A  44      47.440  46.560  26.100  1.00  0.00           H  
ATOM    478  N   ASP A  45      42.300  52.830  27.690  1.00  0.00           N  
ATOM    479  CA  ASP A  45      41.100  53.680  27.560  1.00  0.00           C  
ATOM    480  C   ASP A  45      39.720  53.090  27.650  1.00  0.00           C  
ATOM    481  O   ASP A  45      38.990  53.260  28.640  1.00  0.00           O  
ATOM    482  CB  ASP A  45      41.130  54.620  26.240  1.00  0.00           C  
ATOM    483  CG  ASP A  45      42.450  55.320  26.020  1.00  0.00           C  
ATOM    484  OD1 ASP A  45      42.960  55.460  24.870  1.00  0.00           O  
ATOM    485  OD2 ASP A  45      42.980  55.910  26.970  1.00  0.00           O1-
ATOM    486  H   ASP A  45      42.920  52.680  26.920  1.00  0.00           H  
ATOM    487  N   HIS A  46      39.440  52.150  26.800  1.00  0.00           N  
ATOM    488  CA  HIS A  46      38.230  51.410  26.570  1.00  0.00           C  
ATOM    489  C   HIS A  46      37.610  50.650  27.790  1.00  0.00           C  
ATOM    490  O   HIS A  46      36.420  50.360  27.850  1.00  0.00           O  
ATOM    491  CB  HIS A  46      38.470  50.390  25.480  1.00  0.00           C  
ATOM    492  CG  HIS A  46      39.260  49.060  25.710  1.00  0.00           C  
ATOM    493  CD2 HIS A  46      38.890  47.830  25.290  1.00  0.00           C  
ATOM    494  ND1 HIS A  46      40.460  48.910  26.300  1.00  0.00           N  
ATOM    495  CE1 HIS A  46      40.850  47.620  26.220  1.00  0.00           C  
ATOM    496  NE2 HIS A  46      39.820  47.000  25.640  1.00  0.00           N  
ATOM    497  H   HIS A  46      40.170  51.830  26.190  1.00  0.00           H  
ATOM    498  HD2 HIS A  46      37.940  47.580  24.820  1.00  0.00           H  
ATOM    499  HE1 HIS A  46      41.910  47.370  26.180  1.00  0.00           H  
ATOM    500  HE2 HIS A  46      39.660  46.010  25.650  1.00  0.00           H  
ATOM    501  N   THR A  47      38.450  50.470  28.790  1.00  0.00           N  
ATOM    502  CA  THR A  47      38.080  49.870  30.130  1.00  0.00           C  
ATOM    503  C   THR A  47      37.980  50.820  31.350  1.00  0.00           C  
ATOM    504  O   THR A  47      37.430  50.330  32.360  1.00  0.00           O  
ATOM    505  CB  THR A  47      39.020  48.690  30.590  1.00  0.00           C  
ATOM    506  CG2 THR A  47      38.840  47.360  29.870  1.00  0.00           C  
ATOM    507  OG1 THR A  47      40.400  49.110  30.580  1.00  0.00           O  
ATOM    508  H   THR A  47      39.430  50.410  28.610  1.00  0.00           H  
ATOM    509  HG1 THR A  47      40.920  48.270  30.430  1.00  0.00           H  
ATOM    510  N   ARG A  48      38.480  52.080  31.370  1.00  0.00           N  
ATOM    511  CA  ARG A  48      38.480  52.930  32.570  1.00  0.00           C  
ATOM    512  C   ARG A  48      37.160  53.210  33.320  1.00  0.00           C  
ATOM    513  O   ARG A  48      36.200  53.700  32.760  1.00  0.00           O  
ATOM    514  CB  ARG A  48      39.240  54.260  32.280  1.00  0.00           C  
ATOM    515  CG  ARG A  48      38.690  55.010  31.070  1.00  0.00           C  
ATOM    516  CD  ARG A  48      39.520  56.320  31.030  1.00  0.00           C  
ATOM    517  NE  ARG A  48      39.040  57.290  32.040  1.00  0.00           N  
ATOM    518  CZ  ARG A  48      38.340  58.390  31.910  1.00  0.00           C  
ATOM    519  NH1 ARG A  48      38.000  58.860  30.740  1.00  0.00           N1+
ATOM    520  NH2 ARG A  48      38.120  59.100  33.000  1.00  0.00           N  
ATOM    521  H   ARG A  48      38.700  52.560  30.520  1.00  0.00           H  
ATOM    522  HE  ARG A  48      39.280  56.970  32.960  1.00  0.00           H  
ATOM    523 1HH1 ARG A  48      38.250  58.350  29.920  1.00  0.00           H  
ATOM    524 2HH1 ARG A  48      37.400  59.620  30.510  1.00  0.00           H  
ATOM    525 1HH2 ARG A  48      38.500  58.830  33.890  1.00  0.00           H  
ATOM    526 2HH2 ARG A  48      37.660  59.980  32.940  1.00  0.00           H  
ATOM    527  N   VAL A  49      37.370  53.370  34.650  1.00  0.00           N  
ATOM    528  CA  VAL A  49      36.220  53.720  35.520  1.00  0.00           C  
ATOM    529  C   VAL A  49      36.160  55.300  35.560  1.00  0.00           C  
ATOM    530  O   VAL A  49      37.080  56.030  36.030  1.00  0.00           O  
ATOM    531  CB  VAL A  49      36.360  53.180  36.970  1.00  0.00           C  
ATOM    532  CG1 VAL A  49      35.020  53.500  37.720  1.00  0.00           C  
ATOM    533  CG2 VAL A  49      36.580  51.680  37.120  1.00  0.00           C  
ATOM    534  H   VAL A  49      38.280  53.300  35.060  1.00  0.00           H  
ATOM    535  N   VAL A  50      35.310  55.820  34.670  1.00  0.00           N  
ATOM    536  CA  VAL A  50      34.840  57.220  34.620  1.00  0.00           C  
ATOM    537  C   VAL A  50      34.020  57.640  35.820  1.00  0.00           C  
ATOM    538  O   VAL A  50      33.080  56.940  36.070  1.00  0.00           O  
ATOM    539  CB  VAL A  50      34.030  57.390  33.320  1.00  0.00           C  
ATOM    540  CG1 VAL A  50      33.800  58.860  33.020  1.00  0.00           C  
ATOM    541  CG2 VAL A  50      34.810  56.830  32.120  1.00  0.00           C  
ATOM    542  H   VAL A  50      35.190  55.220  33.880  1.00  0.00           H  
ATOM    543  N   LEU A  51      34.600  58.560  36.680  1.00  0.00           N  
ATOM    544  CA  LEU A  51      34.000  58.880  37.980  1.00  0.00           C  
ATOM    545  C   LEU A  51      33.270  60.270  37.880  1.00  0.00           C  
ATOM    546  O   LEU A  51      33.890  61.340  38.000  1.00  0.00           O  
ATOM    547  CB  LEU A  51      35.130  58.810  38.970  1.00  0.00           C  
ATOM    548  CG  LEU A  51      35.170  57.370  39.460  1.00  0.00           C  
ATOM    549  CD1 LEU A  51      36.170  57.170  40.650  1.00  0.00           C  
ATOM    550  CD2 LEU A  51      33.880  57.070  40.280  1.00  0.00           C  
ATOM    551  H   LEU A  51      35.470  59.050  36.550  1.00  0.00           H  
ATOM    552  N   HIS A  52      31.970  60.100  37.710  1.00  0.00           N  
ATOM    553  CA  HIS A  52      30.970  61.140  37.510  1.00  0.00           C  
ATOM    554  C   HIS A  52      30.870  62.160  38.620  1.00  0.00           C  
ATOM    555  O   HIS A  52      31.110  61.780  39.750  1.00  0.00           O  
ATOM    556  CB  HIS A  52      29.540  60.540  37.290  1.00  0.00           C  
ATOM    557  CG  HIS A  52      29.490  59.420  36.230  1.00  0.00           C  
ATOM    558  CD2 HIS A  52      29.500  58.100  36.320  1.00  0.00           C  
ATOM    559  ND1 HIS A  52      29.820  59.720  34.920  1.00  0.00           N  
ATOM    560  CE1 HIS A  52      30.190  58.590  34.340  1.00  0.00           C  
ATOM    561  NE2 HIS A  52      29.890  57.560  35.150  1.00  0.00           N  
ATOM    562  H   HIS A  52      31.580  59.180  37.700  1.00  0.00           H  
ATOM    563  HD2 HIS A  52      29.050  57.590  37.170  1.00  0.00           H  
ATOM    564  HE1 HIS A  52      30.430  58.460  33.280  1.00  0.00           H  
ATOM    565  HE2 HIS A  52      29.830  56.580  34.960  1.00  0.00           H  
ATOM    566  N   ASP A  53      30.640  63.420  38.180  1.00  0.00           N  
ATOM    567  CA  ASP A  53      30.620  64.590  39.080  1.00  0.00           C  
ATOM    568  C   ASP A  53      31.990  64.680  39.710  1.00  0.00           C  
ATOM    569  O   ASP A  53      32.190  64.220  40.860  1.00  0.00           O  
ATOM    570  CB  ASP A  53      29.490  64.460  40.110  1.00  0.00           C  
ATOM    571  CG  ASP A  53      28.060  64.700  39.650  1.00  0.00           C  
ATOM    572  OD1 ASP A  53      27.210  64.240  40.390  1.00  0.00           O  
ATOM    573  OD2 ASP A  53      27.890  65.540  38.800  1.00  0.00           O1-
ATOM    574  H   ASP A  53      30.610  63.630  37.210  1.00  0.00           H  
ATOM    575  N   GLY A  54      32.920  64.950  38.840  1.00  0.00           N  
ATOM    576  CA  GLY A  54      34.280  65.230  39.310  1.00  0.00           C  
ATOM    577  C   GLY A  54      34.500  66.500  40.090  1.00  0.00           C  
ATOM    578  O   GLY A  54      33.730  67.470  40.000  1.00  0.00           O  
ATOM    579  H   GLY A  54      32.700  64.940  37.860  1.00  0.00           H  
ATOM    580  N   ASP A  55      35.420  66.480  41.010  1.00  0.00           N  
ATOM    581  CA  ASP A  55      35.710  67.700  41.810  1.00  0.00           C  
ATOM    582  C   ASP A  55      36.110  69.040  41.040  1.00  0.00           C  
ATOM    583  O   ASP A  55      36.580  69.020  39.900  1.00  0.00           O  
ATOM    584  CB  ASP A  55      36.870  67.310  42.800  1.00  0.00           C  
ATOM    585  CG  ASP A  55      37.620  68.480  43.520  1.00  0.00           C  
ATOM    586  OD1 ASP A  55      37.060  69.420  44.110  1.00  0.00           O  
ATOM    587  OD2 ASP A  55      38.850  68.520  43.160  1.00  0.00           O1-
ATOM    588  H   ASP A  55      36.000  65.680  41.190  1.00  0.00           H  
ATOM    589  N   PRO A  56      35.700  70.200  41.590  1.00  0.00           N  
ATOM    590  CA  PRO A  56      35.970  71.500  40.910  1.00  0.00           C  
ATOM    591  C   PRO A  56      37.470  71.910  40.950  1.00  0.00           C  
ATOM    592  O   PRO A  56      37.900  72.390  39.880  1.00  0.00           O  
ATOM    593  CB  PRO A  56      35.140  72.530  41.620  1.00  0.00           C  
ATOM    594  CG  PRO A  56      33.930  71.760  42.070  1.00  0.00           C  
ATOM    595  CD  PRO A  56      34.570  70.440  42.540  1.00  0.00           C  
ATOM    596  N   ASN A  57      38.180  71.300  41.930  1.00  0.00           N  
ATOM    597  CA  ASN A  57      39.630  71.600  42.170  1.00  0.00           C  
ATOM    598  C   ASN A  57      40.530  70.990  41.090  1.00  0.00           C  
ATOM    599  O   ASN A  57      41.220  71.710  40.380  1.00  0.00           O  
ATOM    600  CB  ASN A  57      40.140  71.350  43.620  1.00  0.00           C  
ATOM    601  CG  ASN A  57      39.670  72.210  44.750  1.00  0.00           C  
ATOM    602  ND2 ASN A  57      38.660  71.910  45.460  1.00  0.00           N  
ATOM    603  OD1 ASN A  57      40.300  73.220  44.940  1.00  0.00           O  
ATOM    604  H   ASN A  57      37.820  70.610  42.550  1.00  0.00           H  
ATOM    605 1HD2 ASN A  57      38.160  71.090  45.190  1.00  0.00           H  
ATOM    606 2HD2 ASN A  57      38.310  72.440  46.230  1.00  0.00           H  
ATOM    607  N   GLU A  58      40.380  69.680  40.970  1.00  0.00           N  
ATOM    608  CA  GLU A  58      41.070  68.900  39.950  1.00  0.00           C  
ATOM    609  C   GLU A  58      40.770  69.330  38.480  1.00  0.00           C  
ATOM    610  O   GLU A  58      39.580  69.440  38.020  1.00  0.00           O  
ATOM    611  CB  GLU A  58      40.810  67.420  40.120  1.00  0.00           C  
ATOM    612  CG  GLU A  58      41.500  66.630  41.250  1.00  0.00           C  
ATOM    613  CD  GLU A  58      42.880  66.210  40.850  1.00  0.00           C  
ATOM    614  OE1 GLU A  58      43.890  66.810  41.090  1.00  0.00           O  
ATOM    615  OE2 GLU A  58      42.940  65.160  40.150  1.00  0.00           O1-
ATOM    616  H   GLU A  58      39.790  69.170  41.600  1.00  0.00           H  
ATOM    617  N   PRO A  59      41.840  69.340  37.710  1.00  0.00           N  
ATOM    618  CA  PRO A  59      41.720  69.500  36.250  1.00  0.00           C  
ATOM    619  C   PRO A  59      41.050  68.430  35.360  1.00  0.00           C  
ATOM    620  O   PRO A  59      40.430  68.800  34.370  1.00  0.00           O  
ATOM    621  CB  PRO A  59      43.160  69.860  35.800  1.00  0.00           C  
ATOM    622  CG  PRO A  59      43.860  70.470  37.020  1.00  0.00           C  
ATOM    623  CD  PRO A  59      43.240  69.640  38.130  1.00  0.00           C  
ATOM    624  N   VAL A  60      41.580  67.210  35.490  1.00  0.00           N  
ATOM    625  CA  VAL A  60      40.970  66.060  34.810  1.00  0.00           C  
ATOM    626  C   VAL A  60      40.060  65.300  35.830  1.00  0.00           C  
ATOM    627  O   VAL A  60      40.450  64.460  36.640  1.00  0.00           O  
ATOM    628  CB  VAL A  60      42.000  65.070  34.090  1.00  0.00           C  
ATOM    629  CG1 VAL A  60      41.240  63.980  33.310  1.00  0.00           C  
ATOM    630  CG2 VAL A  60      42.960  65.840  33.200  1.00  0.00           C  
ATOM    631  H   VAL A  60      42.350  67.030  36.110  1.00  0.00           H  
ATOM    632  N   SER A  61      38.970  66.010  36.080  1.00  0.00           N  
ATOM    633  CA  SER A  61      38.210  65.740  37.360  1.00  0.00           C  
ATOM    634  C   SER A  61      37.530  64.370  37.530  1.00  0.00           C  
ATOM    635  O   SER A  61      37.430  63.830  38.620  1.00  0.00           O  
ATOM    636  CB  SER A  61      37.160  66.840  37.510  1.00  0.00           C  
ATOM    637  OG  SER A  61      36.340  67.050  36.290  1.00  0.00           O  
ATOM    638  H   SER A  61      38.500  66.530  35.360  1.00  0.00           H  
ATOM    639  HG  SER A  61      35.760  67.860  36.320  1.00  0.00           H  
ATOM    640  N   ASP A  62      37.340  63.730  36.360  1.00  0.00           N  
ATOM    641  CA  ASP A  62      36.770  62.330  36.390  1.00  0.00           C  
ATOM    642  C   ASP A  62      37.730  61.150  36.090  1.00  0.00           C  
ATOM    643  O   ASP A  62      37.200  60.100  35.920  1.00  0.00           O  
ATOM    644  CB  ASP A  62      35.460  62.190  35.540  1.00  0.00           C  
ATOM    645  CG  ASP A  62      35.740  62.400  34.030  1.00  0.00           C  
ATOM    646  OD1 ASP A  62      35.570  63.490  33.480  1.00  0.00           O  
ATOM    647  OD2 ASP A  62      36.040  61.510  33.240  1.00  0.00           O1-
ATOM    648  H   ASP A  62      37.500  64.160  35.470  1.00  0.00           H  
ATOM    649  N   TYR A  63      39.030  61.360  36.140  1.00  0.00           N  
ATOM    650  CA  TYR A  63      40.080  60.300  35.970  1.00  0.00           C  
ATOM    651  C   TYR A  63      40.430  59.600  37.260  1.00  0.00           C  
ATOM    652  O   TYR A  63      40.510  60.180  38.350  1.00  0.00           O  
ATOM    653  CB  TYR A  63      41.360  60.930  35.350  1.00  0.00           C  
ATOM    654  CG  TYR A  63      42.370  59.890  34.900  1.00  0.00           C  
ATOM    655  CD1 TYR A  63      42.210  59.220  33.730  1.00  0.00           C  
ATOM    656  CD2 TYR A  63      43.410  59.560  35.730  1.00  0.00           C  
ATOM    657  CE1 TYR A  63      43.190  58.280  33.420  1.00  0.00           C  
ATOM    658  CE2 TYR A  63      44.300  58.560  35.450  1.00  0.00           C  
ATOM    659  CZ  TYR A  63      44.170  57.870  34.280  1.00  0.00           C  
ATOM    660  OH  TYR A  63      45.050  56.890  34.000  1.00  0.00           O  
ATOM    661  H   TYR A  63      39.450  62.220  36.420  1.00  0.00           H  
ATOM    662  HD1 TYR A  63      41.460  59.440  32.980  1.00  0.00           H  
ATOM    663  HD2 TYR A  63      43.540  60.070  36.690  1.00  0.00           H  
ATOM    664  HE1 TYR A  63      43.210  57.930  32.390  1.00  0.00           H  
ATOM    665  HE2 TYR A  63      44.900  58.270  36.310  1.00  0.00           H  
ATOM    666  HH  TYR A  63      44.650  56.380  33.240  1.00  0.00           H  
ATOM    667  N   ILE A  64      40.700  58.340  37.020  1.00  0.00           N  
ATOM    668  CA  ILE A  64      41.220  57.370  38.040  1.00  0.00           C  
ATOM    669  C   ILE A  64      42.050  56.320  37.320  1.00  0.00           C  
ATOM    670  O   ILE A  64      41.640  55.910  36.180  1.00  0.00           O  
ATOM    671  CB  ILE A  64      40.120  56.870  39.040  1.00  0.00           C  
ATOM    672  CG1 ILE A  64      40.710  56.180  40.300  1.00  0.00           C  
ATOM    673  CG2 ILE A  64      39.190  55.890  38.350  1.00  0.00           C  
ATOM    674  CD  ILE A  64      39.490  55.940  41.290  1.00  0.00           C  
ATOM    675  H   ILE A  64      40.680  57.890  36.130  1.00  0.00           H  
ATOM    676  N   ASN A  65      43.140  55.830  37.920  1.00  0.00           N  
ATOM    677  CA  ASN A  65      43.820  54.570  37.500  1.00  0.00           C  
ATOM    678  C   ASN A  65      42.990  53.330  37.070  1.00  0.00           C  
ATOM    679  O   ASN A  65      43.420  52.510  36.260  1.00  0.00           O  
ATOM    680  CB  ASN A  65      44.880  54.260  38.610  1.00  0.00           C  
ATOM    681  CG  ASN A  65      45.750  53.030  38.300  1.00  0.00           C  
ATOM    682  ND2 ASN A  65      46.750  53.110  37.470  1.00  0.00           N  
ATOM    683  OD1 ASN A  65      45.440  51.910  38.640  1.00  0.00           O  
ATOM    684  H   ASN A  65      43.610  56.250  38.690  1.00  0.00           H  
ATOM    685 1HD2 ASN A  65      47.090  53.960  37.070  1.00  0.00           H  
ATOM    686 2HD2 ASN A  65      47.150  52.230  37.230  1.00  0.00           H  
ATOM    687  N   ALA A  66      41.870  53.110  37.770  1.00  0.00           N  
ATOM    688  CA  ALA A  66      40.930  51.900  37.710  1.00  0.00           C  
ATOM    689  C   ALA A  66      40.380  51.580  36.390  1.00  0.00           C  
ATOM    690  O   ALA A  66      39.950  52.530  35.710  1.00  0.00           O  
ATOM    691  CB  ALA A  66      39.840  52.090  38.690  1.00  0.00           C  
ATOM    692  H   ALA A  66      41.840  53.580  38.650  1.00  0.00           H  
ATOM    693  N   ASN A  67      40.100  50.280  36.230  1.00  0.00           N  
ATOM    694  CA  ASN A  67      39.570  49.730  34.980  1.00  0.00           C  
ATOM    695  C   ASN A  67      38.570  48.560  35.200  1.00  0.00           C  
ATOM    696  O   ASN A  67      38.760  47.760  36.080  1.00  0.00           O  
ATOM    697  CB  ASN A  67      40.740  49.170  34.170  1.00  0.00           C  
ATOM    698  CG  ASN A  67      41.680  50.240  33.710  1.00  0.00           C  
ATOM    699  ND2 ASN A  67      41.510  50.780  32.500  1.00  0.00           N  
ATOM    700  OD1 ASN A  67      42.720  50.450  34.310  1.00  0.00           O  
ATOM    701  H   ASN A  67      40.490  49.680  36.930  1.00  0.00           H  
ATOM    702 1HD2 ASN A  67      40.830  50.350  31.900  1.00  0.00           H  
ATOM    703 2HD2 ASN A  67      42.030  51.540  32.110  1.00  0.00           H  
ATOM    704  N   ILE A  68      37.580  48.490  34.370  1.00  0.00           N  
ATOM    705  CA  ILE A  68      36.520  47.460  34.440  1.00  0.00           C  
ATOM    706  C   ILE A  68      36.950  46.260  33.520  1.00  0.00           C  
ATOM    707  O   ILE A  68      36.760  46.220  32.290  1.00  0.00           O  
ATOM    708  CB  ILE A  68      35.210  48.150  34.030  1.00  0.00           C  
ATOM    709  CG1 ILE A  68      34.760  49.390  34.850  1.00  0.00           C  
ATOM    710  CG2 ILE A  68      34.140  47.150  33.910  1.00  0.00           C  
ATOM    711  CD  ILE A  68      34.310  49.010  36.240  1.00  0.00           C  
ATOM    712  H   ILE A  68      37.590  49.020  33.530  1.00  0.00           H  
ATOM    713  N   ILE A  69      37.460  45.230  34.100  1.00  0.00           N  
ATOM    714  CA  ILE A  69      37.940  44.000  33.420  1.00  0.00           C  
ATOM    715  C   ILE A  69      36.700  43.070  33.400  1.00  0.00           C  
ATOM    716  O   ILE A  69      36.250  42.560  34.470  1.00  0.00           O  
ATOM    717  CB  ILE A  69      39.110  43.370  34.140  1.00  0.00           C  
ATOM    718  CG1 ILE A  69      40.200  44.380  34.220  1.00  0.00           C  
ATOM    719  CG2 ILE A  69      39.440  42.080  33.360  1.00  0.00           C  
ATOM    720  CD  ILE A  69      40.790  45.030  32.980  1.00  0.00           C  
ATOM    721  H   ILE A  69      37.640  45.380  35.070  1.00  0.00           H  
ATOM    722  N   MET A  70      36.160  42.790  32.240  1.00  0.00           N  
ATOM    723  CA  MET A  70      34.960  41.950  31.990  1.00  0.00           C  
ATOM    724  C   MET A  70      35.400  40.500  31.640  1.00  0.00           C  
ATOM    725  O   MET A  70      36.390  40.440  30.910  1.00  0.00           O  
ATOM    726  CB  MET A  70      34.000  42.380  30.840  1.00  0.00           C  
ATOM    727  CG  MET A  70      33.120  43.570  31.300  1.00  0.00           C  
ATOM    728  SD  MET A  70      31.870  44.090  30.100  1.00  0.00           S  
ATOM    729  CE  MET A  70      32.750  45.000  28.840  1.00  0.00           C  
ATOM    730  H   MET A  70      36.820  42.660  31.500  1.00  0.00           H  
ATOM    731  N   PRO A  71      34.810  39.380  32.100  1.00  0.00           N  
ATOM    732  CA  PRO A  71      35.170  38.000  31.760  1.00  0.00           C  
ATOM    733  C   PRO A  71      34.860  37.670  30.280  1.00  0.00           C  
ATOM    734  O   PRO A  71      35.750  37.280  29.530  1.00  0.00           O  
ATOM    735  CB  PRO A  71      34.230  37.150  32.630  1.00  0.00           C  
ATOM    736  CG  PRO A  71      34.200  37.980  33.910  1.00  0.00           C  
ATOM    737  CD  PRO A  71      33.980  39.380  33.310  1.00  0.00           C  
ATOM    738  N   GLU A  72      33.760  38.120  29.650  1.00  0.00           N  
ATOM    739  CA  GLU A  72      33.370  37.820  28.280  1.00  0.00           C  
ATOM    740  C   GLU A  72      32.870  39.020  27.500  1.00  0.00           C  
ATOM    741  O   GLU A  72      33.000  40.160  28.020  1.00  0.00           O  
ATOM    742  CB  GLU A  72      32.330  36.680  28.280  1.00  0.00           C  
ATOM    743  CG  GLU A  72      32.950  35.500  27.630  1.00  0.00           C  
ATOM    744  CD  GLU A  72      33.290  35.460  26.060  1.00  0.00           C  
ATOM    745  OE1 GLU A  72      32.720  36.320  25.340  1.00  0.00           O  
ATOM    746  OE2 GLU A  72      34.160  34.670  25.650  1.00  0.00           O1-
ATOM    747  H   GLU A  72      33.160  38.780  30.080  1.00  0.00           H  
ATOM    748  N   PHE A  73      32.230  38.870  26.380  1.00  0.00           N  
ATOM    749  CA  PHE A  73      31.690  40.020  25.700  1.00  0.00           C  
ATOM    750  C   PHE A  73      30.530  40.630  26.560  1.00  0.00           C  
ATOM    751  O   PHE A  73      29.550  39.970  26.860  1.00  0.00           O  
ATOM    752  CB  PHE A  73      31.350  39.780  24.190  1.00  0.00           C  
ATOM    753  CG  PHE A  73      30.310  38.710  23.760  1.00  0.00           C  
ATOM    754  CD1 PHE A  73      30.740  37.390  23.620  1.00  0.00           C  
ATOM    755  CD2 PHE A  73      28.970  39.060  23.750  1.00  0.00           C  
ATOM    756  CE1 PHE A  73      29.790  36.400  23.400  1.00  0.00           C  
ATOM    757  CE2 PHE A  73      28.060  38.040  23.520  1.00  0.00           C  
ATOM    758  CZ  PHE A  73      28.440  36.700  23.350  1.00  0.00           C  
ATOM    759  H   PHE A  73      32.290  37.990  25.910  1.00  0.00           H  
ATOM    760  HD1 PHE A  73      31.810  37.260  23.430  1.00  0.00           H  
ATOM    761  HD2 PHE A  73      28.630  39.940  24.300  1.00  0.00           H  
ATOM    762  HE1 PHE A  73      30.170  35.390  23.270  1.00  0.00           H  
ATOM    763  HE2 PHE A  73      26.990  38.240  23.530  1.00  0.00           H  
ATOM    764  HZ  PHE A  73      27.620  36.000  23.200  1.00  0.00           H  
ATOM    765  N   GLY A  74      30.690  41.900  26.890  1.00  0.00           N  
ATOM    766  CA  GLY A  74      29.720  42.730  27.540  1.00  0.00           C  
ATOM    767  C   GLY A  74      29.230  42.400  28.930  1.00  0.00           C  
ATOM    768  O   GLY A  74      28.030  42.500  29.230  1.00  0.00           O  
ATOM    769  H   GLY A  74      31.530  42.240  26.450  1.00  0.00           H  
ATOM    770  N   SER A  75      30.040  41.730  29.740  1.00  0.00           N  
ATOM    771  CA  SER A  75      29.550  41.110  31.010  1.00  0.00           C  
ATOM    772  C   SER A  75      28.740  42.030  31.970  1.00  0.00           C  
ATOM    773  O   SER A  75      28.870  43.270  32.060  1.00  0.00           O  
ATOM    774  CB  SER A  75      30.690  40.640  31.880  1.00  0.00           C  
ATOM    775  OG  SER A  75      31.420  39.640  31.140  1.00  0.00           O  
ATOM    776  H   SER A  75      31.040  41.700  29.670  1.00  0.00           H  
ATOM    777  HG  SER A  75      31.130  38.700  31.340  1.00  0.00           H  
ATOM    778  N   SER A  76      27.850  41.350  32.730  1.00  0.00           N  
ATOM    779  CA  SER A  76      26.970  42.050  33.790  1.00  0.00           C  
ATOM    780  C   SER A  76      27.760  42.280  35.040  1.00  0.00           C  
ATOM    781  O   SER A  76      28.750  41.620  35.320  1.00  0.00           O  
ATOM    782  CB  SER A  76      25.750  41.140  34.050  1.00  0.00           C  
ATOM    783  OG  SER A  76      26.140  39.860  34.410  1.00  0.00           O  
ATOM    784  H   SER A  76      27.480  40.480  32.410  1.00  0.00           H  
ATOM    785  HG  SER A  76      25.960  39.680  35.380  1.00  0.00           H  
ATOM    786  N   GLY A  77      27.270  43.300  35.770  1.00  0.00           N  
ATOM    787  CA  GLY A  77      27.760  43.840  37.030  1.00  0.00           C  
ATOM    788  C   GLY A  77      28.470  42.880  38.050  1.00  0.00           C  
ATOM    789  O   GLY A  77      29.690  43.030  38.150  1.00  0.00           O  
ATOM    790  H   GLY A  77      26.460  43.780  35.430  1.00  0.00           H  
ATOM    791  N   LYS A  78      27.750  41.760  38.240  1.00  0.00           N  
ATOM    792  CA  LYS A  78      28.450  40.810  39.120  1.00  0.00           C  
ATOM    793  C   LYS A  78      29.680  39.990  38.650  1.00  0.00           C  
ATOM    794  O   LYS A  78      30.370  39.290  39.400  1.00  0.00           O  
ATOM    795  CB  LYS A  78      27.350  39.880  39.710  1.00  0.00           C  
ATOM    796  CG  LYS A  78      26.470  40.410  40.850  1.00  0.00           C  
ATOM    797  CD  LYS A  78      25.600  39.160  41.120  1.00  0.00           C  
ATOM    798  CE  LYS A  78      25.120  39.160  42.550  1.00  0.00           C  
ATOM    799  NZ  LYS A  78      24.380  37.980  42.970  1.00  0.00           N1+
ATOM    800  H   LYS A  78      26.790  41.570  38.060  1.00  0.00           H  
ATOM    801  HZ1 LYS A  78      23.550  37.810  42.440  1.00  0.00           H  
ATOM    802  HZ2 LYS A  78      25.070  37.270  42.840  1.00  0.00           H  
ATOM    803  HZ3 LYS A  78      24.280  38.090  43.960  1.00  0.00           H  
ATOM    804  N   LYS A  79      29.750  39.790  37.310  1.00  0.00           N  
ATOM    805  CA  LYS A  79      30.950  39.090  36.810  1.00  0.00           C  
ATOM    806  C   LYS A  79      32.280  39.880  36.780  1.00  0.00           C  
ATOM    807  O   LYS A  79      33.360  39.290  36.670  1.00  0.00           O  
ATOM    808  CB  LYS A  79      30.680  38.590  35.410  1.00  0.00           C  
ATOM    809  CG  LYS A  79      29.740  37.400  35.480  1.00  0.00           C  
ATOM    810  CD  LYS A  79      30.360  36.210  36.260  1.00  0.00           C  
ATOM    811  CE  LYS A  79      29.440  35.040  36.350  1.00  0.00           C  
ATOM    812  NZ  LYS A  79      30.080  33.720  36.090  1.00  0.00           N1+
ATOM    813  H   LYS A  79      29.130  40.170  36.610  1.00  0.00           H  
ATOM    814  HZ1 LYS A  79      29.330  33.060  36.000  1.00  0.00           H  
ATOM    815  HZ2 LYS A  79      30.570  33.870  35.230  1.00  0.00           H  
ATOM    816  HZ3 LYS A  79      30.630  33.320  36.830  1.00  0.00           H  
ATOM    817  N   SER A  80      32.050  41.190  36.500  1.00  0.00           N  
ATOM    818  CA  SER A  80      33.150  42.140  36.260  1.00  0.00           C  
ATOM    819  C   SER A  80      34.080  42.420  37.430  1.00  0.00           C  
ATOM    820  O   SER A  80      33.650  42.480  38.570  1.00  0.00           O  
ATOM    821  CB  SER A  80      32.590  43.470  35.650  1.00  0.00           C  
ATOM    822  OG  SER A  80      31.680  43.100  34.590  1.00  0.00           O  
ATOM    823  H   SER A  80      31.180  41.470  36.100  1.00  0.00           H  
ATOM    824  HG  SER A  80      31.320  43.940  34.190  1.00  0.00           H  
ATOM    825  N   TYR A  81      35.360  42.580  37.130  1.00  0.00           N  
ATOM    826  CA  TYR A  81      36.430  42.880  38.070  1.00  0.00           C  
ATOM    827  C   TYR A  81      37.080  44.220  37.910  1.00  0.00           C  
ATOM    828  O   TYR A  81      37.120  44.640  36.780  1.00  0.00           O  
ATOM    829  CB  TYR A  81      37.630  41.930  37.820  1.00  0.00           C  
ATOM    830  CG  TYR A  81      37.360  40.380  37.750  1.00  0.00           C  
ATOM    831  CD1 TYR A  81      37.360  39.640  38.950  1.00  0.00           C  
ATOM    832  CD2 TYR A  81      37.130  39.830  36.510  1.00  0.00           C  
ATOM    833  CE1 TYR A  81      37.090  38.270  38.790  1.00  0.00           C  
ATOM    834  CE2 TYR A  81      36.870  38.450  36.410  1.00  0.00           C  
ATOM    835  CZ  TYR A  81      36.820  37.680  37.570  1.00  0.00           C  
ATOM    836  OH  TYR A  81      36.320  36.410  37.470  1.00  0.00           O  
ATOM    837  H   TYR A  81      35.570  42.650  36.160  1.00  0.00           H  
ATOM    838  HD1 TYR A  81      37.260  40.070  39.940  1.00  0.00           H  
ATOM    839  HD2 TYR A  81      36.910  40.430  35.630  1.00  0.00           H  
ATOM    840  HE1 TYR A  81      37.210  37.630  39.660  1.00  0.00           H  
ATOM    841  HE2 TYR A  81      36.960  37.950  35.440  1.00  0.00           H  
ATOM    842  HH  TYR A  81      36.360  35.960  38.370  1.00  0.00           H  
ATOM    843  N   ILE A  82      37.180  44.950  38.970  1.00  0.00           N  
ATOM    844  CA  ILE A  82      37.750  46.360  38.860  1.00  0.00           C  
ATOM    845  C   ILE A  82      39.240  46.320  39.310  1.00  0.00           C  
ATOM    846  O   ILE A  82      39.610  46.020  40.450  1.00  0.00           O  
ATOM    847  CB  ILE A  82      37.000  47.370  39.720  1.00  0.00           C  
ATOM    848  CG1 ILE A  82      35.560  47.510  39.180  1.00  0.00           C  
ATOM    849  CG2 ILE A  82      37.530  48.830  39.660  1.00  0.00           C  
ATOM    850  CD  ILE A  82      34.630  48.420  39.990  1.00  0.00           C  
ATOM    851  H   ILE A  82      36.940  44.650  39.890  1.00  0.00           H  
ATOM    852  N   ALA A  83      40.050  46.280  38.260  1.00  0.00           N  
ATOM    853  CA  ALA A  83      41.500  46.300  38.280  1.00  0.00           C  
ATOM    854  C   ALA A  83      41.960  47.760  38.740  1.00  0.00           C  
ATOM    855  O   ALA A  83      41.660  48.700  38.020  1.00  0.00           O  
ATOM    856  CB  ALA A  83      41.950  46.010  36.910  1.00  0.00           C  
ATOM    857  H   ALA A  83      39.680  46.380  37.330  1.00  0.00           H  
ATOM    858  N   THR A  84      42.630  47.840  39.890  1.00  0.00           N  
ATOM    859  CA  THR A  84      43.170  49.120  40.420  1.00  0.00           C  
ATOM    860  C   THR A  84      44.490  48.910  41.190  1.00  0.00           C  
ATOM    861  O   THR A  84      44.720  47.830  41.760  1.00  0.00           O  
ATOM    862  CB  THR A  84      42.180  49.990  41.150  1.00  0.00           C  
ATOM    863  CG2 THR A  84      41.670  49.420  42.500  1.00  0.00           C  
ATOM    864  OG1 THR A  84      42.760  51.280  41.310  1.00  0.00           O  
ATOM    865  H   THR A  84      43.030  47.050  40.360  1.00  0.00           H  
ATOM    866  HG1 THR A  84      42.040  51.960  41.440  1.00  0.00           H  
ATOM    867  N   GLN A  85      45.370  49.920  41.080  1.00  0.00           N  
ATOM    868  CA  GLN A  85      46.700  50.060  41.760  1.00  0.00           C  
ATOM    869  C   GLN A  85      46.500  50.090  43.310  1.00  0.00           C  
ATOM    870  O   GLN A  85      45.410  49.730  43.810  1.00  0.00           O  
ATOM    871  CB  GLN A  85      47.430  51.270  41.240  1.00  0.00           C  
ATOM    872  CG  GLN A  85      46.650  52.540  41.770  1.00  0.00           C  
ATOM    873  CD  GLN A  85      47.310  53.840  41.350  1.00  0.00           C  
ATOM    874  NE2 GLN A  85      47.030  54.900  42.100  1.00  0.00           N  
ATOM    875  OE1 GLN A  85      48.170  53.880  40.460  1.00  0.00           O  
ATOM    876  H   GLN A  85      45.000  50.720  40.610  1.00  0.00           H  
ATOM    877 1HE2 GLN A  85      46.320  54.730  42.790  1.00  0.00           H  
ATOM    878 2HE2 GLN A  85      47.310  55.830  41.860  1.00  0.00           H  
ATOM    879  N   GLY A  86      47.670  49.880  43.930  1.00  0.00           N  
ATOM    880  CA  GLY A  86      47.770  49.840  45.420  1.00  0.00           C  
ATOM    881  C   GLY A  86      47.600  51.340  45.870  1.00  0.00           C  
ATOM    882  O   GLY A  86      48.080  52.330  45.230  1.00  0.00           O  
ATOM    883  H   GLY A  86      48.500  49.690  43.410  1.00  0.00           H  
ATOM    884  N   CYS A  87      46.690  51.360  46.840  1.00  0.00           N  
ATOM    885  CA  CYS A  87      46.030  52.660  47.270  1.00  0.00           C  
ATOM    886  C   CYS A  87      47.000  53.760  47.790  1.00  0.00           C  
ATOM    887  O   CYS A  87      47.580  53.460  48.850  1.00  0.00           O  
ATOM    888  CB  CYS A  87      44.940  52.420  48.310  1.00  0.00           C  
ATOM    889  SG  CYS A  87      43.300  51.950  47.580  1.00  0.00           S  
ATOM    890  H   CYS A  87      46.430  50.500  47.270  1.00  0.00           H  
ATOM    891  HG  CYS A  87      43.710  50.750  47.160  1.00  0.00           H  
ATOM    892  N   LEU A  88      46.630  54.980  47.350  1.00  0.00           N  
ATOM    893  CA  LEU A  88      47.390  56.190  47.770  1.00  0.00           C  
ATOM    894  C   LEU A  88      46.580  57.200  48.640  1.00  0.00           C  
ATOM    895  O   LEU A  88      45.360  57.420  48.560  1.00  0.00           O  
ATOM    896  CB  LEU A  88      47.970  57.000  46.630  1.00  0.00           C  
ATOM    897  CG  LEU A  88      48.980  56.250  45.760  1.00  0.00           C  
ATOM    898  CD1 LEU A  88      49.520  57.210  44.720  1.00  0.00           C  
ATOM    899  CD2 LEU A  88      50.090  55.780  46.640  1.00  0.00           C  
ATOM    900  H   LEU A  88      45.750  55.160  46.920  1.00  0.00           H  
ATOM    901  N   GLN A  89      47.250  57.890  49.550  1.00  0.00           N  
ATOM    902  CA  GLN A  89      46.600  58.950  50.350  1.00  0.00           C  
ATOM    903  C   GLN A  89      45.910  60.120  49.530  1.00  0.00           C  
ATOM    904  O   GLN A  89      45.220  60.900  50.190  1.00  0.00           O  
ATOM    905  CB  GLN A  89      47.510  59.560  51.400  1.00  0.00           C  
ATOM    906  CG  GLN A  89      48.670  60.380  50.770  1.00  0.00           C  
ATOM    907  CD  GLN A  89      49.440  61.310  51.730  1.00  0.00           C  
ATOM    908  NE2 GLN A  89      49.670  62.580  51.350  1.00  0.00           N  
ATOM    909  OE1 GLN A  89      49.880  60.890  52.760  1.00  0.00           O  
ATOM    910  H   GLN A  89      48.180  57.630  49.800  1.00  0.00           H  
ATOM    911 1HE2 GLN A  89      49.310  62.830  50.460  1.00  0.00           H  
ATOM    912 2HE2 GLN A  89      50.160  63.250  51.910  1.00  0.00           H  
ATOM    913  N   ASN A  90      46.260  60.280  48.220  1.00  0.00           N  
ATOM    914  CA  ASN A  90      45.490  61.140  47.260  1.00  0.00           C  
ATOM    915  C   ASN A  90      44.110  60.590  46.840  1.00  0.00           C  
ATOM    916  O   ASN A  90      43.090  61.290  47.100  1.00  0.00           O  
ATOM    917  CB  ASN A  90      46.420  61.190  46.050  1.00  0.00           C  
ATOM    918  CG  ASN A  90      47.810  61.740  46.190  1.00  0.00           C  
ATOM    919  ND2 ASN A  90      47.970  63.070  45.970  1.00  0.00           N  
ATOM    920  OD1 ASN A  90      48.620  61.120  46.840  1.00  0.00           O  
ATOM    921  H   ASN A  90      47.240  60.190  48.050  1.00  0.00           H  
ATOM    922 1HD2 ASN A  90      47.310  63.740  45.660  1.00  0.00           H  
ATOM    923 2HD2 ASN A  90      48.850  63.500  46.180  1.00  0.00           H  
ATOM    924  N   THR A  91      44.030  59.310  46.550  1.00  0.00           N  
ATOM    925  CA  THR A  91      42.890  58.600  45.960  1.00  0.00           C  
ATOM    926  C   THR A  91      41.800  58.150  46.960  1.00  0.00           C  
ATOM    927  O   THR A  91      40.920  57.410  46.510  1.00  0.00           O  
ATOM    928  CB  THR A  91      43.300  57.420  45.070  1.00  0.00           C  
ATOM    929  CG2 THR A  91      43.780  57.930  43.700  1.00  0.00           C  
ATOM    930  OG1 THR A  91      44.170  56.420  45.680  1.00  0.00           O  
ATOM    931  H   THR A  91      44.620  58.710  47.090  1.00  0.00           H  
ATOM    932  HG1 THR A  91      43.690  56.080  46.490  1.00  0.00           H  
ATOM    933  N   VAL A  92      41.800  58.730  48.150  1.00  0.00           N  
ATOM    934  CA  VAL A  92      40.930  58.340  49.300  1.00  0.00           C  
ATOM    935  C   VAL A  92      39.400  58.360  49.130  1.00  0.00           C  
ATOM    936  O   VAL A  92      38.850  57.280  48.900  1.00  0.00           O  
ATOM    937  CB  VAL A  92      41.440  58.950  50.590  1.00  0.00           C  
ATOM    938  CG1 VAL A  92      42.680  58.230  51.110  1.00  0.00           C  
ATOM    939  CG2 VAL A  92      41.620  60.480  50.540  1.00  0.00           C  
ATOM    940  H   VAL A  92      42.350  59.570  48.210  1.00  0.00           H  
ATOM    941  N   ASN A  93      38.920  59.470  48.670  1.00  0.00           N  
ATOM    942  CA  ASN A  93      37.450  59.630  48.390  1.00  0.00           C  
ATOM    943  C   ASN A  93      37.120  59.020  46.970  1.00  0.00           C  
ATOM    944  O   ASN A  93      36.040  58.500  46.710  1.00  0.00           O  
ATOM    945  CB  ASN A  93      37.180  61.180  48.360  1.00  0.00           C  
ATOM    946  CG  ASN A  93      37.550  61.860  49.660  1.00  0.00           C  
ATOM    947  ND2 ASN A  93      36.770  62.870  49.920  1.00  0.00           N  
ATOM    948  OD1 ASN A  93      38.570  61.650  50.270  1.00  0.00           O  
ATOM    949  H   ASN A  93      39.520  60.150  48.250  1.00  0.00           H  
ATOM    950 1HD2 ASN A  93      35.930  63.170  49.480  1.00  0.00           H  
ATOM    951 2HD2 ASN A  93      36.980  63.320  50.790  1.00  0.00           H  
ATOM    952  N   ASP A  94      38.070  59.100  46.010  1.00  0.00           N  
ATOM    953  CA  ASP A  94      37.950  58.530  44.640  1.00  0.00           C  
ATOM    954  C   ASP A  94      37.670  57.060  44.630  1.00  0.00           C  
ATOM    955  O   ASP A  94      36.680  56.600  44.070  1.00  0.00           O  
ATOM    956  CB  ASP A  94      39.160  58.880  43.800  1.00  0.00           C  
ATOM    957  CG  ASP A  94      39.210  60.310  43.380  1.00  0.00           C  
ATOM    958  OD1 ASP A  94      38.480  61.190  43.860  1.00  0.00           O  
ATOM    959  OD2 ASP A  94      39.950  60.530  42.420  1.00  0.00           O1-
ATOM    960  H   ASP A  94      38.830  59.740  46.150  1.00  0.00           H  
ATOM    961  N   PHE A  95      38.410  56.300  45.450  1.00  0.00           N  
ATOM    962  CA  PHE A  95      38.040  54.900  45.750  1.00  0.00           C  
ATOM    963  C   PHE A  95      36.580  54.680  46.200  1.00  0.00           C  
ATOM    964  O   PHE A  95      35.750  53.950  45.670  1.00  0.00           O  
ATOM    965  CB  PHE A  95      39.010  54.320  46.770  1.00  0.00           C  
ATOM    966  CG  PHE A  95      38.820  52.830  47.090  1.00  0.00           C  
ATOM    967  CD1 PHE A  95      39.280  51.960  46.100  1.00  0.00           C  
ATOM    968  CD2 PHE A  95      38.500  52.390  48.340  1.00  0.00           C  
ATOM    969  CE1 PHE A  95      39.280  50.570  46.390  1.00  0.00           C  
ATOM    970  CE2 PHE A  95      38.650  51.030  48.630  1.00  0.00           C  
ATOM    971  CZ  PHE A  95      38.930  50.060  47.650  1.00  0.00           C  
ATOM    972  H   PHE A  95      39.320  56.610  45.740  1.00  0.00           H  
ATOM    973  HD1 PHE A  95      39.760  52.320  45.190  1.00  0.00           H  
ATOM    974  HD2 PHE A  95      38.400  53.070  49.190  1.00  0.00           H  
ATOM    975  HE1 PHE A  95      39.680  49.920  45.620  1.00  0.00           H  
ATOM    976  HE2 PHE A  95      38.640  50.730  49.680  1.00  0.00           H  
ATOM    977  HZ  PHE A  95      38.700  49.000  47.680  1.00  0.00           H  
ATOM    978  N   TRP A  96      36.150  55.400  47.220  1.00  0.00           N  
ATOM    979  CA  TRP A  96      34.790  55.390  47.720  1.00  0.00           C  
ATOM    980  C   TRP A  96      33.710  55.870  46.720  1.00  0.00           C  
ATOM    981  O   TRP A  96      32.630  55.240  46.570  1.00  0.00           O  
ATOM    982  CB  TRP A  96      34.730  56.210  49.000  1.00  0.00           C  
ATOM    983  CG  TRP A  96      35.620  55.690  50.160  1.00  0.00           C  
ATOM    984  CD1 TRP A  96      36.010  56.550  51.110  1.00  0.00           C  
ATOM    985  CD2 TRP A  96      36.010  54.430  50.550  1.00  0.00           C  
ATOM    986  CE2 TRP A  96      36.650  54.620  51.780  1.00  0.00           C  
ATOM    987  CE3 TRP A  96      35.700  53.120  50.110  1.00  0.00           C  
ATOM    988  NE1 TRP A  96      36.700  55.920  52.020  1.00  0.00           N  
ATOM    989  CZ2 TRP A  96      36.940  53.520  52.630  1.00  0.00           C  
ATOM    990  CZ3 TRP A  96      36.070  52.020  50.920  1.00  0.00           C  
ATOM    991  CH2 TRP A  96      36.650  52.200  52.190  1.00  0.00           C  
ATOM    992  H   TRP A  96      36.760  56.010  47.720  1.00  0.00           H  
ATOM    993  HD1 TRP A  96      35.620  57.560  51.230  1.00  0.00           H  
ATOM    994  HE1 TRP A  96      37.310  56.340  52.680  1.00  0.00           H  
ATOM    995  HE3 TRP A  96      35.120  52.940  49.210  1.00  0.00           H  
ATOM    996  HZ2 TRP A  96      37.270  53.780  53.630  1.00  0.00           H  
ATOM    997  HZ3 TRP A  96      35.880  51.010  50.540  1.00  0.00           H  
ATOM    998  HH2 TRP A  96      36.780  51.350  52.860  1.00  0.00           H  
ATOM    999  N   ARG A  97      34.020  56.840  45.910  1.00  0.00           N  
ATOM   1000  CA  ARG A  97      33.280  57.290  44.720  1.00  0.00           C  
ATOM   1001  C   ARG A  97      33.100  56.050  43.750  1.00  0.00           C  
ATOM   1002  O   ARG A  97      32.010  55.480  43.670  1.00  0.00           O  
ATOM   1003  CB  ARG A  97      33.900  58.470  44.030  1.00  0.00           C  
ATOM   1004  CG  ARG A  97      33.520  59.730  44.790  1.00  0.00           C  
ATOM   1005  CD  ARG A  97      34.220  61.090  44.460  1.00  0.00           C  
ATOM   1006  NE  ARG A  97      33.790  61.500  43.120  1.00  0.00           N  
ATOM   1007  CZ  ARG A  97      34.490  61.530  41.970  1.00  0.00           C  
ATOM   1008  NH1 ARG A  97      35.810  61.250  41.930  1.00  0.00           N1+
ATOM   1009  NH2 ARG A  97      33.870  61.900  40.880  1.00  0.00           N  
ATOM   1010  H   ARG A  97      34.880  57.330  46.040  1.00  0.00           H  
ATOM   1011  HE  ARG A  97      32.850  61.820  43.090  1.00  0.00           H  
ATOM   1012 1HH1 ARG A  97      36.440  61.050  42.680  1.00  0.00           H  
ATOM   1013 2HH1 ARG A  97      36.380  61.380  41.110  1.00  0.00           H  
ATOM   1014 1HH2 ARG A  97      32.960  62.320  40.830  1.00  0.00           H  
ATOM   1015 2HH2 ARG A  97      34.190  61.730  39.950  1.00  0.00           H  
ATOM   1016  N   MET A  98      34.250  55.450  43.430  1.00  0.00           N  
ATOM   1017  CA  MET A  98      34.330  54.310  42.540  1.00  0.00           C  
ATOM   1018  C   MET A  98      33.510  53.150  43.050  1.00  0.00           C  
ATOM   1019  O   MET A  98      32.780  52.580  42.260  1.00  0.00           O  
ATOM   1020  CB  MET A  98      35.780  53.900  42.370  1.00  0.00           C  
ATOM   1021  CG  MET A  98      36.000  52.750  41.430  1.00  0.00           C  
ATOM   1022  SD  MET A  98      37.590  51.890  41.600  1.00  0.00           S  
ATOM   1023  CE  MET A  98      37.180  50.960  43.110  1.00  0.00           C  
ATOM   1024  H   MET A  98      35.100  55.810  43.810  1.00  0.00           H  
ATOM   1025  N   VAL A  99      33.550  52.860  44.360  1.00  0.00           N  
ATOM   1026  CA  VAL A  99      32.720  51.720  44.920  1.00  0.00           C  
ATOM   1027  C   VAL A  99      31.240  52.040  44.950  1.00  0.00           C  
ATOM   1028  O   VAL A  99      30.460  51.280  44.460  1.00  0.00           O  
ATOM   1029  CB  VAL A  99      33.350  51.370  46.310  1.00  0.00           C  
ATOM   1030  CG1 VAL A  99      32.320  50.630  47.240  1.00  0.00           C  
ATOM   1031  CG2 VAL A  99      34.630  50.580  46.170  1.00  0.00           C  
ATOM   1032  H   VAL A  99      34.270  53.230  44.940  1.00  0.00           H  
ATOM   1033  N   PHE A 100      30.890  53.240  45.310  1.00  0.00           N  
ATOM   1034  CA  PHE A 100      29.460  53.650  45.310  1.00  0.00           C  
ATOM   1035  C   PHE A 100      28.750  53.550  43.920  1.00  0.00           C  
ATOM   1036  O   PHE A 100      27.700  53.010  43.680  1.00  0.00           O  
ATOM   1037  CB  PHE A 100      29.210  55.040  45.850  1.00  0.00           C  
ATOM   1038  CG  PHE A 100      28.770  55.010  47.320  1.00  0.00           C  
ATOM   1039  CD1 PHE A 100      27.490  54.730  47.590  1.00  0.00           C  
ATOM   1040  CD2 PHE A 100      29.600  55.550  48.340  1.00  0.00           C  
ATOM   1041  CE1 PHE A 100      26.970  55.120  48.830  1.00  0.00           C  
ATOM   1042  CE2 PHE A 100      29.150  55.810  49.580  1.00  0.00           C  
ATOM   1043  CZ  PHE A 100      27.850  55.550  49.830  1.00  0.00           C  
ATOM   1044  H   PHE A 100      31.530  53.910  45.680  1.00  0.00           H  
ATOM   1045  HD1 PHE A 100      26.900  54.300  46.790  1.00  0.00           H  
ATOM   1046  HD2 PHE A 100      30.670  55.590  48.180  1.00  0.00           H  
ATOM   1047  HE1 PHE A 100      25.880  55.180  48.920  1.00  0.00           H  
ATOM   1048  HE2 PHE A 100      29.780  56.320  50.310  1.00  0.00           H  
ATOM   1049  HZ  PHE A 100      27.550  55.850  50.830  1.00  0.00           H  
ATOM   1050  N   GLN A 101      29.500  54.090  42.980  1.00  0.00           N  
ATOM   1051  CA  GLN A 101      29.060  54.330  41.550  1.00  0.00           C  
ATOM   1052  C   GLN A 101      28.520  53.190  40.750  1.00  0.00           C  
ATOM   1053  O   GLN A 101      27.390  53.350  40.260  1.00  0.00           O  
ATOM   1054  CB  GLN A 101      30.240  54.960  40.770  1.00  0.00           C  
ATOM   1055  CG  GLN A 101      29.810  55.620  39.440  1.00  0.00           C  
ATOM   1056  CD  GLN A 101      31.030  56.150  38.680  1.00  0.00           C  
ATOM   1057  NE2 GLN A 101      31.730  55.330  37.910  1.00  0.00           N  
ATOM   1058  OE1 GLN A 101      31.190  57.370  38.660  1.00  0.00           O  
ATOM   1059  H   GLN A 101      30.460  54.270  43.170  1.00  0.00           H  
ATOM   1060 1HE2 GLN A 101      31.440  54.380  37.820  1.00  0.00           H  
ATOM   1061 2HE2 GLN A 101      32.480  55.630  37.320  1.00  0.00           H  
ATOM   1062  N   GLU A 102      29.140  52.030  40.720  1.00  0.00           N  
ATOM   1063  CA  GLU A 102      28.670  50.740  40.050  1.00  0.00           C  
ATOM   1064  C   GLU A 102      28.410  49.590  41.050  1.00  0.00           C  
ATOM   1065  O   GLU A 102      28.320  48.430  40.720  1.00  0.00           O  
ATOM   1066  CB  GLU A 102      29.660  50.270  39.000  1.00  0.00           C  
ATOM   1067  CG  GLU A 102      29.570  50.670  37.550  1.00  0.00           C  
ATOM   1068  CD  GLU A 102      29.900  52.170  37.290  1.00  0.00           C  
ATOM   1069  OE1 GLU A 102      30.880  52.690  37.700  1.00  0.00           O  
ATOM   1070  OE2 GLU A 102      29.240  52.820  36.410  1.00  0.00           O1-
ATOM   1071  H   GLU A 102      30.030  52.000  41.160  1.00  0.00           H  
ATOM   1072  N   ASN A 103      28.190  50.020  42.280  1.00  0.00           N  
ATOM   1073  CA  ASN A 103      27.580  49.350  43.440  1.00  0.00           C  
ATOM   1074  C   ASN A 103      28.370  48.170  44.030  1.00  0.00           C  
ATOM   1075  O   ASN A 103      27.760  47.320  44.700  1.00  0.00           O  
ATOM   1076  CB  ASN A 103      26.120  48.980  43.120  1.00  0.00           C  
ATOM   1077  CG  ASN A 103      25.140  48.720  44.280  1.00  0.00           C  
ATOM   1078  ND2 ASN A 103      24.100  48.030  43.880  1.00  0.00           N  
ATOM   1079  OD1 ASN A 103      25.230  49.160  45.370  1.00  0.00           O  
ATOM   1080  H   ASN A 103      28.690  50.840  42.560  1.00  0.00           H  
ATOM   1081 1HD2 ASN A 103      24.000  47.640  42.960  1.00  0.00           H  
ATOM   1082 2HD2 ASN A 103      23.300  48.020  44.480  1.00  0.00           H  
ATOM   1083  N   SER A 104      29.640  48.470  44.150  1.00  0.00           N  
ATOM   1084  CA  SER A 104      30.650  47.490  44.580  1.00  0.00           C  
ATOM   1085  C   SER A 104      30.490  47.220  46.090  1.00  0.00           C  
ATOM   1086  O   SER A 104      30.330  48.130  46.920  1.00  0.00           O  
ATOM   1087  CB  SER A 104      32.040  48.010  44.380  1.00  0.00           C  
ATOM   1088  OG  SER A 104      32.270  48.200  42.960  1.00  0.00           O  
ATOM   1089  H   SER A 104      30.020  49.320  43.800  1.00  0.00           H  
ATOM   1090  HG  SER A 104      32.460  47.320  42.520  1.00  0.00           H  
ATOM   1091  N   ARG A 105      30.180  45.970  46.320  1.00  0.00           N  
ATOM   1092  CA  ARG A 105      30.180  45.410  47.660  1.00  0.00           C  
ATOM   1093  C   ARG A 105      31.450  44.640  48.150  1.00  0.00           C  
ATOM   1094  O   ARG A 105      31.800  44.770  49.330  1.00  0.00           O  
ATOM   1095  CB  ARG A 105      28.930  44.620  47.960  1.00  0.00           C  
ATOM   1096  CG  ARG A 105      27.610  45.380  48.010  1.00  0.00           C  
ATOM   1097  CD  ARG A 105      27.560  46.320  49.180  1.00  0.00           C  
ATOM   1098  NE  ARG A 105      26.220  46.910  49.220  1.00  0.00           N  
ATOM   1099  CZ  ARG A 105      25.310  46.690  50.280  1.00  0.00           C  
ATOM   1100  NH1 ARG A 105      25.620  46.220  51.480  1.00  0.00           N1+
ATOM   1101  NH2 ARG A 105      24.060  47.090  50.090  1.00  0.00           N  
ATOM   1102  H   ARG A 105      30.130  45.250  45.620  1.00  0.00           H  
ATOM   1103  HE  ARG A 105      25.850  47.320  48.380  1.00  0.00           H  
ATOM   1104 1HH1 ARG A 105      26.580  45.970  51.610  1.00  0.00           H  
ATOM   1105 2HH1 ARG A 105      24.890  46.180  52.150  1.00  0.00           H  
ATOM   1106 1HH2 ARG A 105      23.860  47.650  49.290  1.00  0.00           H  
ATOM   1107 2HH2 ARG A 105      23.340  46.700  50.670  1.00  0.00           H  
ATOM   1108  N   VAL A 106      31.990  43.790  47.300  1.00  0.00           N  
ATOM   1109  CA  VAL A 106      33.120  42.840  47.660  1.00  0.00           C  
ATOM   1110  C   VAL A 106      34.390  43.580  47.260  1.00  0.00           C  
ATOM   1111  O   VAL A 106      34.670  43.840  46.110  1.00  0.00           O  
ATOM   1112  CB  VAL A 106      32.970  41.500  47.050  1.00  0.00           C  
ATOM   1113  CG1 VAL A 106      33.910  40.600  47.800  1.00  0.00           C  
ATOM   1114  CG2 VAL A 106      31.560  40.910  47.210  1.00  0.00           C  
ATOM   1115  H   VAL A 106      31.700  43.830  46.340  1.00  0.00           H  
ATOM   1116  N   ILE A 107      35.220  43.720  48.320  1.00  0.00           N  
ATOM   1117  CA  ILE A 107      36.600  44.200  48.110  1.00  0.00           C  
ATOM   1118  C   ILE A 107      37.720  43.190  48.550  1.00  0.00           C  
ATOM   1119  O   ILE A 107      37.810  42.740  49.680  1.00  0.00           O  
ATOM   1120  CB  ILE A 107      36.720  45.620  48.730  1.00  0.00           C  
ATOM   1121  CG1 ILE A 107      35.710  46.620  48.070  1.00  0.00           C  
ATOM   1122  CG2 ILE A 107      38.180  46.120  48.680  1.00  0.00           C  
ATOM   1123  CD  ILE A 107      35.610  47.830  48.930  1.00  0.00           C  
ATOM   1124  H   ILE A 107      34.950  43.700  49.280  1.00  0.00           H  
ATOM   1125  N   VAL A 108      38.700  42.970  47.630  1.00  0.00           N  
ATOM   1126  CA  VAL A 108      39.830  41.990  47.910  1.00  0.00           C  
ATOM   1127  C   VAL A 108      41.200  42.710  48.150  1.00  0.00           C  
ATOM   1128  O   VAL A 108      41.580  43.650  47.440  1.00  0.00           O  
ATOM   1129  CB  VAL A 108      39.830  40.930  46.800  1.00  0.00           C  
ATOM   1130  CG1 VAL A 108      40.710  39.740  47.120  1.00  0.00           C  
ATOM   1131  CG2 VAL A 108      38.400  40.480  46.470  1.00  0.00           C  
ATOM   1132  H   VAL A 108      38.880  43.610  46.890  1.00  0.00           H  
ATOM   1133  N   MET A 109      41.820  42.280  49.230  1.00  0.00           N  
ATOM   1134  CA  MET A 109      43.200  42.830  49.480  1.00  0.00           C  
ATOM   1135  C   MET A 109      44.210  41.710  49.760  1.00  0.00           C  
ATOM   1136  O   MET A 109      44.100  40.960  50.720  1.00  0.00           O  
ATOM   1137  CB  MET A 109      43.000  43.770  50.620  1.00  0.00           C  
ATOM   1138  CG  MET A 109      44.130  44.750  50.920  1.00  0.00           C  
ATOM   1139  SD  MET A 109      43.960  45.880  52.350  1.00  0.00           S  
ATOM   1140  CE  MET A 109      45.560  46.600  52.400  1.00  0.00           C  
ATOM   1141  H   MET A 109      41.580  41.450  49.720  1.00  0.00           H  
ATOM   1142  N   THR A 110      45.170  41.690  48.820  1.00  0.00           N  
ATOM   1143  CA  THR A 110      46.440  40.910  48.930  1.00  0.00           C  
ATOM   1144  C   THR A 110      47.680  41.690  49.320  1.00  0.00           C  
ATOM   1145  O   THR A 110      48.640  41.070  49.720  1.00  0.00           O  
ATOM   1146  CB  THR A 110      46.770  40.030  47.770  1.00  0.00           C  
ATOM   1147  CG2 THR A 110      45.760  38.840  47.750  1.00  0.00           C  
ATOM   1148  OG1 THR A 110      46.540  40.820  46.610  1.00  0.00           O  
ATOM   1149  H   THR A 110      44.960  42.100  47.930  1.00  0.00           H  
ATOM   1150  HG1 THR A 110      46.320  40.450  45.710  1.00  0.00           H  
ATOM   1151  N   THR A 111      47.560  43.000  49.440  1.00  0.00           N  
ATOM   1152  CA  THR A 111      48.510  43.830  50.120  1.00  0.00           C  
ATOM   1153  C   THR A 111      48.320  43.970  51.590  1.00  0.00           C  
ATOM   1154  O   THR A 111      47.360  43.450  52.140  1.00  0.00           O  
ATOM   1155  CB  THR A 111      48.520  45.270  49.530  1.00  0.00           C  
ATOM   1156  CG2 THR A 111      49.290  45.490  48.200  1.00  0.00           C  
ATOM   1157  OG1 THR A 111      47.180  45.690  49.490  1.00  0.00           O  
ATOM   1158  H   THR A 111      46.810  43.510  49.030  1.00  0.00           H  
ATOM   1159  HG1 THR A 111      46.740  45.360  48.650  1.00  0.00           H  
ATOM   1160  N   LYS A 112      49.390  44.420  52.250  1.00  0.00           N  
ATOM   1161  CA  LYS A 112      49.300  44.880  53.680  1.00  0.00           C  
ATOM   1162  C   LYS A 112      49.650  46.380  53.810  1.00  0.00           C  
ATOM   1163  O   LYS A 112      50.140  46.900  52.800  1.00  0.00           O  
ATOM   1164  CB  LYS A 112      50.290  44.110  54.550  1.00  0.00           C  
ATOM   1165  CG  LYS A 112      49.960  42.600  54.570  1.00  0.00           C  
ATOM   1166  CD  LYS A 112      50.910  41.840  55.460  1.00  0.00           C  
ATOM   1167  CE  LYS A 112      50.850  40.340  55.280  1.00  0.00           C  
ATOM   1168  NZ  LYS A 112      51.180  39.940  53.960  1.00  0.00           N1+
ATOM   1169  H   LYS A 112      50.300  44.490  51.840  1.00  0.00           H  
ATOM   1170  HZ1 LYS A 112      51.280  38.950  53.850  1.00  0.00           H  
ATOM   1171  HZ2 LYS A 112      50.440  40.140  53.320  1.00  0.00           H  
ATOM   1172  HZ3 LYS A 112      52.080  40.260  53.680  1.00  0.00           H  
ATOM   1173  N   GLU A 113      49.320  46.930  54.970  1.00  0.00           N  
ATOM   1174  CA  GLU A 113      49.590  48.340  55.250  1.00  0.00           C  
ATOM   1175  C   GLU A 113      51.100  48.690  55.280  1.00  0.00           C  
ATOM   1176  O   GLU A 113      51.530  49.350  54.330  1.00  0.00           O  
ATOM   1177  CB  GLU A 113      48.930  48.600  56.640  1.00  0.00           C  
ATOM   1178  CG  GLU A 113      47.470  48.250  56.890  1.00  0.00           C  
ATOM   1179  CD  GLU A 113      47.040  46.750  57.150  1.00  0.00           C  
ATOM   1180  OE1 GLU A 113      46.540  46.100  56.230  1.00  0.00           O  
ATOM   1181  OE2 GLU A 113      47.360  46.270  58.230  1.00  0.00           O1-
ATOM   1182  H   GLU A 113      48.700  46.590  55.690  1.00  0.00           H  
ATOM   1183  N   VAL A 114      51.880  48.120  56.250  1.00  0.00           N  
ATOM   1184  CA  VAL A 114      53.370  48.130  56.200  1.00  0.00           C  
ATOM   1185  C   VAL A 114      54.050  46.820  55.840  1.00  0.00           C  
ATOM   1186  O   VAL A 114      53.970  45.800  56.500  1.00  0.00           O  
ATOM   1187  CB  VAL A 114      53.930  48.890  57.380  1.00  0.00           C  
ATOM   1188  CG1 VAL A 114      54.120  48.020  58.580  1.00  0.00           C  
ATOM   1189  CG2 VAL A 114      55.000  49.790  56.790  1.00  0.00           C  
ATOM   1190  H   VAL A 114      51.530  47.760  57.110  1.00  0.00           H  
ATOM   1191  N   GLU A 115      54.690  46.870  54.670  1.00  0.00           N  
ATOM   1192  CA  GLU A 115      55.450  45.720  54.150  1.00  0.00           C  
ATOM   1193  C   GLU A 115      56.870  46.160  53.800  1.00  0.00           C  
ATOM   1194  O   GLU A 115      57.070  47.040  52.950  1.00  0.00           O  
ATOM   1195  CB  GLU A 115      54.830  45.200  52.830  1.00  0.00           C  
ATOM   1196  CG  GLU A 115      53.710  44.230  53.130  1.00  0.00           C  
ATOM   1197  CD  GLU A 115      52.960  43.870  51.840  1.00  0.00           C  
ATOM   1198  OE1 GLU A 115      52.090  44.650  51.420  1.00  0.00           O  
ATOM   1199  OE2 GLU A 115      53.330  42.860  51.200  1.00  0.00           O1-
ATOM   1200  H   GLU A 115      54.580  47.670  54.080  1.00  0.00           H  
ATOM   1201  N   ARG A 116      57.790  45.750  54.640  1.00  0.00           N  
ATOM   1202  CA  ARG A 116      59.260  46.010  54.540  1.00  0.00           C  
ATOM   1203  C   ARG A 116      59.680  47.470  54.370  1.00  0.00           C  
ATOM   1204  O   ARG A 116      60.530  47.780  53.500  1.00  0.00           O  
ATOM   1205  CB  ARG A 116      59.780  45.190  53.290  1.00  0.00           C  
ATOM   1206  CG  ARG A 116      59.970  43.680  53.700  1.00  0.00           C  
ATOM   1207  CD  ARG A 116      60.310  42.860  52.540  1.00  0.00           C  
ATOM   1208  NE  ARG A 116      61.730  43.130  52.050  1.00  0.00           N  
ATOM   1209  CZ  ARG A 116      62.660  42.220  51.790  1.00  0.00           C  
ATOM   1210  NH1 ARG A 116      62.560  40.930  52.080  1.00  0.00           N1+
ATOM   1211  NH2 ARG A 116      63.790  42.480  51.220  1.00  0.00           N  
ATOM   1212  H   ARG A 116      57.690  45.120  55.410  1.00  0.00           H  
ATOM   1213  HE  ARG A 116      61.980  44.090  51.910  1.00  0.00           H  
ATOM   1214 1HH1 ARG A 116      61.730  40.550  52.490  1.00  0.00           H  
ATOM   1215 2HH1 ARG A 116      63.280  40.230  52.010  1.00  0.00           H  
ATOM   1216 1HH2 ARG A 116      64.050  43.350  50.800  1.00  0.00           H  
ATOM   1217 2HH2 ARG A 116      64.470  41.750  51.160  1.00  0.00           H  
ATOM   1218  N   GLY A 117      59.290  48.180  55.480  1.00  0.00           N  
ATOM   1219  CA  GLY A 117      59.500  49.630  55.640  1.00  0.00           C  
ATOM   1220  C   GLY A 117      58.630  50.560  54.730  1.00  0.00           C  
ATOM   1221  O   GLY A 117      58.470  51.740  54.980  1.00  0.00           O  
ATOM   1222  H   GLY A 117      58.770  47.810  56.260  1.00  0.00           H  
ATOM   1223  N   LYS A 118      58.070  49.930  53.730  1.00  0.00           N  
ATOM   1224  CA  LYS A 118      57.260  50.580  52.690  1.00  0.00           C  
ATOM   1225  C   LYS A 118      55.800  50.550  53.030  1.00  0.00           C  
ATOM   1226  O   LYS A 118      55.270  49.500  53.390  1.00  0.00           O  
ATOM   1227  CB  LYS A 118      57.570  50.020  51.320  1.00  0.00           C  
ATOM   1228  CG  LYS A 118      58.910  50.430  50.810  1.00  0.00           C  
ATOM   1229  CD  LYS A 118      58.960  51.930  50.770  1.00  0.00           C  
ATOM   1230  CE  LYS A 118      60.270  52.330  50.080  1.00  0.00           C  
ATOM   1231  NZ  LYS A 118      60.670  53.690  50.070  1.00  0.00           N1+
ATOM   1232  H   LYS A 118      57.990  48.940  53.790  1.00  0.00           H  
ATOM   1233  HZ1 LYS A 118      61.090  54.050  49.230  1.00  0.00           H  
ATOM   1234  HZ2 LYS A 118      59.900  54.260  50.360  1.00  0.00           H  
ATOM   1235  HZ3 LYS A 118      61.360  53.730  50.790  1.00  0.00           H  
ATOM   1236  N   SER A 119      55.140  51.650  52.770  1.00  0.00           N  
ATOM   1237  CA  SER A 119      53.700  51.600  52.670  1.00  0.00           C  
ATOM   1238  C   SER A 119      53.050  51.590  51.250  1.00  0.00           C  
ATOM   1239  O   SER A 119      52.790  52.690  50.710  1.00  0.00           O  
ATOM   1240  CB  SER A 119      53.080  52.640  53.580  1.00  0.00           C  
ATOM   1241  OG  SER A 119      53.420  54.020  53.330  1.00  0.00           O  
ATOM   1242  H   SER A 119      55.520  52.560  52.920  1.00  0.00           H  
ATOM   1243  HG  SER A 119      53.010  54.530  54.090  1.00  0.00           H  
ATOM   1244  N   LYS A 120      52.990  50.450  50.530  1.00  0.00           N  
ATOM   1245  CA  LYS A 120      52.220  50.350  49.260  1.00  0.00           C  
ATOM   1246  C   LYS A 120      50.680  50.660  49.410  1.00  0.00           C  
ATOM   1247  O   LYS A 120      50.080  51.390  48.550  1.00  0.00           O  
ATOM   1248  CB  LYS A 120      52.290  49.000  48.580  1.00  0.00           C  
ATOM   1249  CG  LYS A 120      53.680  48.570  48.130  1.00  0.00           C  
ATOM   1250  CD  LYS A 120      53.720  47.010  47.850  1.00  0.00           C  
ATOM   1251  CE  LYS A 120      53.570  46.050  49.080  1.00  0.00           C  
ATOM   1252  NZ  LYS A 120      53.840  44.610  48.780  1.00  0.00           N1+
ATOM   1253  H   LYS A 120      53.160  49.530  50.900  1.00  0.00           H  
ATOM   1254  HZ1 LYS A 120      54.800  44.340  48.920  1.00  0.00           H  
ATOM   1255  HZ2 LYS A 120      53.320  44.100  49.460  1.00  0.00           H  
ATOM   1256  HZ3 LYS A 120      53.540  44.320  47.870  1.00  0.00           H  
ATOM   1257  N   CYS A 121      50.110  50.280  50.550  1.00  0.00           N  
ATOM   1258  CA  CYS A 121      48.640  50.400  50.850  1.00  0.00           C  
ATOM   1259  C   CYS A 121      48.230  50.970  52.210  1.00  0.00           C  
ATOM   1260  O   CYS A 121      48.020  50.250  53.180  1.00  0.00           O  
ATOM   1261  CB  CYS A 121      47.850  49.030  50.680  1.00  0.00           C  
ATOM   1262  SG  CYS A 121      47.240  48.710  48.990  1.00  0.00           S  
ATOM   1263  H   CYS A 121      50.700  49.850  51.230  1.00  0.00           H  
ATOM   1264  HG  CYS A 121      46.780  47.560  49.480  1.00  0.00           H  
ATOM   1265  N   VAL A 122      48.000  52.270  52.280  1.00  0.00           N  
ATOM   1266  CA  VAL A 122      47.730  53.160  53.510  1.00  0.00           C  
ATOM   1267  C   VAL A 122      46.400  52.800  54.250  1.00  0.00           C  
ATOM   1268  O   VAL A 122      45.380  52.530  53.560  1.00  0.00           O  
ATOM   1269  CB  VAL A 122      47.680  54.640  53.080  1.00  0.00           C  
ATOM   1270  CG1 VAL A 122      49.140  55.070  53.050  1.00  0.00           C  
ATOM   1271  CG2 VAL A 122      47.070  55.010  51.780  1.00  0.00           C  
ATOM   1272  H   VAL A 122      48.190  52.800  51.450  1.00  0.00           H  
ATOM   1273  N   LYS A 123      46.420  52.870  55.610  1.00  0.00           N  
ATOM   1274  CA  LYS A 123      45.240  52.500  56.430  1.00  0.00           C  
ATOM   1275  C   LYS A 123      43.970  53.390  56.380  1.00  0.00           C  
ATOM   1276  O   LYS A 123      43.710  54.200  57.330  1.00  0.00           O  
ATOM   1277  CB  LYS A 123      45.630  52.160  57.870  1.00  0.00           C  
ATOM   1278  CG  LYS A 123      44.770  51.200  58.630  1.00  0.00           C  
ATOM   1279  CD  LYS A 123      44.980  51.110  60.120  1.00  0.00           C  
ATOM   1280  CE  LYS A 123      44.200  50.000  60.870  1.00  0.00           C  
ATOM   1281  NZ  LYS A 123      44.620  49.980  62.310  1.00  0.00           N1+
ATOM   1282  H   LYS A 123      47.220  53.130  56.150  1.00  0.00           H  
ATOM   1283  HZ1 LYS A 123      44.120  49.290  62.820  1.00  0.00           H  
ATOM   1284  HZ2 LYS A 123      45.570  49.710  62.240  1.00  0.00           H  
ATOM   1285  HZ3 LYS A 123      44.470  50.840  62.810  1.00  0.00           H  
ATOM   1286  N   TYR A 124      43.320  53.460  55.250  1.00  0.00           N  
ATOM   1287  CA  TYR A 124      42.170  54.280  54.900  1.00  0.00           C  
ATOM   1288  C   TYR A 124      40.880  53.910  55.650  1.00  0.00           C  
ATOM   1289  O   TYR A 124      39.820  54.490  55.500  1.00  0.00           O  
ATOM   1290  CB  TYR A 124      41.930  54.350  53.390  1.00  0.00           C  
ATOM   1291  CG  TYR A 124      41.710  52.980  52.720  1.00  0.00           C  
ATOM   1292  CD1 TYR A 124      40.430  52.460  52.550  1.00  0.00           C  
ATOM   1293  CD2 TYR A 124      42.750  52.550  51.910  1.00  0.00           C  
ATOM   1294  CE1 TYR A 124      40.320  51.400  51.720  1.00  0.00           C  
ATOM   1295  CE2 TYR A 124      42.650  51.450  51.030  1.00  0.00           C  
ATOM   1296  CZ  TYR A 124      41.440  50.900  50.960  1.00  0.00           C  
ATOM   1297  OH  TYR A 124      41.380  49.750  50.130  1.00  0.00           O  
ATOM   1298  H   TYR A 124      43.810  52.980  54.520  1.00  0.00           H  
ATOM   1299  HD1 TYR A 124      39.580  52.990  52.990  1.00  0.00           H  
ATOM   1300  HD2 TYR A 124      43.660  53.160  51.880  1.00  0.00           H  
ATOM   1301  HE1 TYR A 124      39.420  50.780  51.730  1.00  0.00           H  
ATOM   1302  HE2 TYR A 124      43.510  50.990  50.540  1.00  0.00           H  
ATOM   1303  HH  TYR A 124      41.870  49.980  49.290  1.00  0.00           H  
ATOM   1304  N   TRP A 125      40.960  53.070  56.650  1.00  0.00           N  
ATOM   1305  CA  TRP A 125      39.820  52.680  57.510  1.00  0.00           C  
ATOM   1306  C   TRP A 125      40.050  52.900  59.010  1.00  0.00           C  
ATOM   1307  O   TRP A 125      41.200  52.940  59.430  1.00  0.00           O  
ATOM   1308  CB  TRP A 125      39.510  51.210  57.180  1.00  0.00           C  
ATOM   1309  CG  TRP A 125      40.590  50.160  57.490  1.00  0.00           C  
ATOM   1310  CD1 TRP A 125      40.660  49.380  58.550  1.00  0.00           C  
ATOM   1311  CD2 TRP A 125      41.590  49.790  56.660  1.00  0.00           C  
ATOM   1312  CE2 TRP A 125      42.210  48.770  57.230  1.00  0.00           C  
ATOM   1313  CE3 TRP A 125      41.860  50.190  55.380  1.00  0.00           C  
ATOM   1314  NE1 TRP A 125      41.700  48.570  58.410  1.00  0.00           N  
ATOM   1315  CZ2 TRP A 125      43.260  48.110  56.560  1.00  0.00           C  
ATOM   1316  CZ3 TRP A 125      42.780  49.460  54.630  1.00  0.00           C  
ATOM   1317  CH2 TRP A 125      43.540  48.400  55.230  1.00  0.00           C  
ATOM   1318  H   TRP A 125      41.780  52.520  56.780  1.00  0.00           H  
ATOM   1319  HD1 TRP A 125      40.230  49.570  59.540  1.00  0.00           H  
ATOM   1320  HE1 TRP A 125      42.000  48.070  59.220  1.00  0.00           H  
ATOM   1321  HE3 TRP A 125      41.120  50.800  54.850  1.00  0.00           H  
ATOM   1322  HZ2 TRP A 125      43.830  47.260  56.940  1.00  0.00           H  
ATOM   1323  HZ3 TRP A 125      42.760  49.590  53.540  1.00  0.00           H  
ATOM   1324  HH2 TRP A 125      44.260  47.790  54.690  1.00  0.00           H  
ATOM   1325  N   PRO A 126      38.990  53.050  59.830  1.00  0.00           N  
ATOM   1326  CA  PRO A 126      39.230  53.140  61.270  1.00  0.00           C  
ATOM   1327  C   PRO A 126      39.450  51.860  62.150  1.00  0.00           C  
ATOM   1328  O   PRO A 126      39.100  50.780  61.670  1.00  0.00           O  
ATOM   1329  CB  PRO A 126      37.950  53.870  61.650  1.00  0.00           C  
ATOM   1330  CG  PRO A 126      36.910  53.320  60.760  1.00  0.00           C  
ATOM   1331  CD  PRO A 126      37.600  53.300  59.400  1.00  0.00           C  
ATOM   1332  N   ASP A 127      39.890  52.030  63.340  1.00  0.00           N  
ATOM   1333  CA  ASP A 127      40.010  50.880  64.290  1.00  0.00           C  
ATOM   1334  C   ASP A 127      38.660  50.110  64.480  1.00  0.00           C  
ATOM   1335  O   ASP A 127      37.610  50.780  64.460  1.00  0.00           O  
ATOM   1336  CB  ASP A 127      40.500  51.320  65.690  1.00  0.00           C  
ATOM   1337  CG  ASP A 127      41.710  52.170  65.810  1.00  0.00           C  
ATOM   1338  OD1 ASP A 127      41.700  53.250  66.350  1.00  0.00           O  
ATOM   1339  OD2 ASP A 127      42.760  51.670  65.380  1.00  0.00           O1-
ATOM   1340  H   ASP A 127      40.400  52.830  63.650  1.00  0.00           H  
ATOM   1341  N   GLU A 128      38.720  48.870  64.950  1.00  0.00           N  
ATOM   1342  CA  GLU A 128      37.450  48.200  65.260  1.00  0.00           C  
ATOM   1343  C   GLU A 128      36.450  49.030  66.070  1.00  0.00           C  
ATOM   1344  O   GLU A 128      36.800  49.530  67.160  1.00  0.00           O  
ATOM   1345  CB  GLU A 128      37.790  46.830  65.780  1.00  0.00           C  
ATOM   1346  CG  GLU A 128      36.590  45.880  65.940  1.00  0.00           C  
ATOM   1347  CD  GLU A 128      37.150  44.490  66.150  1.00  0.00           C  
ATOM   1348  OE1 GLU A 128      37.890  44.290  67.120  1.00  0.00           O  
ATOM   1349  OE2 GLU A 128      37.130  43.620  65.230  1.00  0.00           O1-
ATOM   1350  H   GLU A 128      39.520  48.350  64.630  1.00  0.00           H  
ATOM   1351  N   TYR A 129      35.210  49.060  65.600  1.00  0.00           N  
ATOM   1352  CA  TYR A 129      34.120  49.940  66.090  1.00  0.00           C  
ATOM   1353  C   TYR A 129      34.150  51.490  65.780  1.00  0.00           C  
ATOM   1354  O   TYR A 129      33.040  52.080  65.770  1.00  0.00           O  
ATOM   1355  CB  TYR A 129      33.850  49.800  67.570  1.00  0.00           C  
ATOM   1356  CG  TYR A 129      33.600  48.340  67.860  1.00  0.00           C  
ATOM   1357  CD1 TYR A 129      32.350  47.680  67.590  1.00  0.00           C  
ATOM   1358  CD2 TYR A 129      34.500  47.710  68.680  1.00  0.00           C  
ATOM   1359  CE1 TYR A 129      32.060  46.510  68.180  1.00  0.00           C  
ATOM   1360  CE2 TYR A 129      34.260  46.460  69.200  1.00  0.00           C  
ATOM   1361  CZ  TYR A 129      33.070  45.830  68.930  1.00  0.00           C  
ATOM   1362  OH  TYR A 129      33.020  44.510  69.320  1.00  0.00           O  
ATOM   1363  H   TYR A 129      34.850  48.410  64.930  1.00  0.00           H  
ATOM   1364  HD1 TYR A 129      31.620  48.170  66.940  1.00  0.00           H  
ATOM   1365  HD2 TYR A 129      35.480  48.160  68.860  1.00  0.00           H  
ATOM   1366  HE1 TYR A 129      31.010  46.230  68.290  1.00  0.00           H  
ATOM   1367  HE2 TYR A 129      35.030  45.960  69.800  1.00  0.00           H  
ATOM   1368  HH  TYR A 129      33.690  44.310  70.030  1.00  0.00           H  
ATOM   1369  N   ALA A 130      35.270  52.060  65.390  1.00  0.00           N  
ATOM   1370  CA  ALA A 130      35.560  53.510  65.170  1.00  0.00           C  
ATOM   1371  C   ALA A 130      34.790  54.210  63.920  1.00  0.00           C  
ATOM   1372  O   ALA A 130      34.380  53.500  62.990  1.00  0.00           O  
ATOM   1373  CB  ALA A 130      37.080  53.720  65.240  1.00  0.00           C  
ATOM   1374  H   ALA A 130      36.060  51.540  65.070  1.00  0.00           H  
ATOM   1375  N   LEU A 131      34.680  55.570  63.870  1.00  0.00           N  
ATOM   1376  CA  LEU A 131      33.800  56.310  62.890  1.00  0.00           C  
ATOM   1377  C   LEU A 131      34.680  57.370  62.270  1.00  0.00           C  
ATOM   1378  O   LEU A 131      35.020  58.260  63.050  1.00  0.00           O  
ATOM   1379  CB  LEU A 131      32.670  56.950  63.620  1.00  0.00           C  
ATOM   1380  CG  LEU A 131      31.500  57.550  62.820  1.00  0.00           C  
ATOM   1381  CD1 LEU A 131      30.630  56.450  62.320  1.00  0.00           C  
ATOM   1382  CD2 LEU A 131      30.730  58.500  63.760  1.00  0.00           C  
ATOM   1383  H   LEU A 131      34.930  56.070  64.690  1.00  0.00           H  
ATOM   1384  N   LYS A 132      34.890  57.340  60.920  1.00  0.00           N  
ATOM   1385  CA  LYS A 132      35.820  58.340  60.300  1.00  0.00           C  
ATOM   1386  C   LYS A 132      35.250  58.950  58.990  1.00  0.00           C  
ATOM   1387  O   LYS A 132      34.680  58.400  58.120  1.00  0.00           O  
ATOM   1388  CB  LYS A 132      37.090  57.660  59.890  1.00  0.00           C  
ATOM   1389  CG  LYS A 132      38.020  57.630  61.070  1.00  0.00           C  
ATOM   1390  CD  LYS A 132      39.440  57.370  60.600  1.00  0.00           C  
ATOM   1391  CE  LYS A 132      40.560  57.260  61.640  1.00  0.00           C  
ATOM   1392  NZ  LYS A 132      40.930  58.610  62.180  1.00  0.00           N1+
ATOM   1393  H   LYS A 132      34.820  56.500  60.390  1.00  0.00           H  
ATOM   1394  HZ1 LYS A 132      41.850  58.690  62.560  1.00  0.00           H  
ATOM   1395  HZ2 LYS A 132      40.740  59.280  61.470  1.00  0.00           H  
ATOM   1396  HZ3 LYS A 132      40.340  58.850  62.960  1.00  0.00           H  
ATOM   1397  N   GLU A 133      35.090  60.280  59.040  1.00  0.00           N  
ATOM   1398  CA  GLU A 133      34.550  61.210  57.960  1.00  0.00           C  
ATOM   1399  C   GLU A 133      35.580  61.620  56.890  1.00  0.00           C  
ATOM   1400  O   GLU A 133      36.710  61.910  57.190  1.00  0.00           O  
ATOM   1401  CB  GLU A 133      33.900  62.460  58.560  1.00  0.00           C  
ATOM   1402  CG  GLU A 133      32.570  61.990  59.130  1.00  0.00           C  
ATOM   1403  CD  GLU A 133      32.110  62.850  60.310  1.00  0.00           C  
ATOM   1404  OE1 GLU A 133      31.030  63.460  60.230  1.00  0.00           O  
ATOM   1405  OE2 GLU A 133      32.610  62.620  61.490  1.00  0.00           O1-
ATOM   1406  H   GLU A 133      35.470  60.760  59.830  1.00  0.00           H  
ATOM   1407  N   TYR A 134      35.210  61.510  55.620  1.00  0.00           N  
ATOM   1408  CA  TYR A 134      36.050  61.790  54.370  1.00  0.00           C  
ATOM   1409  C   TYR A 134      35.250  62.700  53.390  1.00  0.00           C  
ATOM   1410  O   TYR A 134      34.740  62.260  52.360  1.00  0.00           O  
ATOM   1411  CB  TYR A 134      36.400  60.470  53.700  1.00  0.00           C  
ATOM   1412  CG  TYR A 134      37.640  59.760  54.300  1.00  0.00           C  
ATOM   1413  CD1 TYR A 134      38.860  59.930  53.730  1.00  0.00           C  
ATOM   1414  CD2 TYR A 134      37.540  58.990  55.490  1.00  0.00           C  
ATOM   1415  CE1 TYR A 134      40.020  59.360  54.280  1.00  0.00           C  
ATOM   1416  CE2 TYR A 134      38.690  58.380  56.060  1.00  0.00           C  
ATOM   1417  CZ  TYR A 134      39.920  58.610  55.460  1.00  0.00           C  
ATOM   1418  OH  TYR A 134      41.010  58.100  56.010  1.00  0.00           O  
ATOM   1419  H   TYR A 134      34.250  61.460  55.320  1.00  0.00           H  
ATOM   1420  HD1 TYR A 134      38.970  60.600  52.880  1.00  0.00           H  
ATOM   1421  HD2 TYR A 134      36.620  58.930  56.070  1.00  0.00           H  
ATOM   1422  HE1 TYR A 134      41.020  59.510  53.880  1.00  0.00           H  
ATOM   1423  HE2 TYR A 134      38.570  57.600  56.810  1.00  0.00           H  
ATOM   1424  HH  TYR A 134      41.830  58.370  55.500  1.00  0.00           H  
ATOM   1425  N   GLY A 135      34.870  63.850  53.900  1.00  0.00           N  
ATOM   1426  CA  GLY A 135      34.080  64.840  53.060  1.00  0.00           C  
ATOM   1427  C   GLY A 135      32.680  64.220  52.810  1.00  0.00           C  
ATOM   1428  O   GLY A 135      31.780  64.180  53.670  1.00  0.00           O  
ATOM   1429  H   GLY A 135      34.940  64.120  54.860  1.00  0.00           H  
ATOM   1430  N   VAL A 136      32.420  63.970  51.510  1.00  0.00           N  
ATOM   1431  CA  VAL A 136      31.160  63.280  51.110  1.00  0.00           C  
ATOM   1432  C   VAL A 136      30.870  61.940  51.780  1.00  0.00           C  
ATOM   1433  O   VAL A 136      29.830  61.790  52.380  1.00  0.00           O  
ATOM   1434  CB  VAL A 136      31.150  63.160  49.570  1.00  0.00           C  
ATOM   1435  CG1 VAL A 136      29.680  62.750  49.310  1.00  0.00           C  
ATOM   1436  CG2 VAL A 136      31.350  64.460  48.780  1.00  0.00           C  
ATOM   1437  H   VAL A 136      33.110  63.980  50.780  1.00  0.00           H  
ATOM   1438  N   MET A 137      31.930  61.160  51.880  1.00  0.00           N  
ATOM   1439  CA  MET A 137      31.740  59.900  52.580  1.00  0.00           C  
ATOM   1440  C   MET A 137      32.000  59.990  54.140  1.00  0.00           C  
ATOM   1441  O   MET A 137      32.670  60.920  54.650  1.00  0.00           O  
ATOM   1442  CB  MET A 137      32.810  58.960  52.080  1.00  0.00           C  
ATOM   1443  CG  MET A 137      32.270  58.150  50.840  1.00  0.00           C  
ATOM   1444  SD  MET A 137      31.690  59.090  49.390  1.00  0.00           S  
ATOM   1445  CE  MET A 137      33.190  59.950  48.820  1.00  0.00           C  
ATOM   1446  H   MET A 137      32.780  61.490  51.470  1.00  0.00           H  
ATOM   1447  N   ARG A 138      31.370  59.000  54.820  1.00  0.00           N  
ATOM   1448  CA  ARG A 138      31.550  58.600  56.200  1.00  0.00           C  
ATOM   1449  C   ARG A 138      31.860  57.090  56.210  1.00  0.00           C  
ATOM   1450  O   ARG A 138      31.240  56.430  55.380  1.00  0.00           O  
ATOM   1451  CB  ARG A 138      30.280  58.830  57.030  1.00  0.00           C  
ATOM   1452  CG  ARG A 138      30.300  58.460  58.490  1.00  0.00           C  
ATOM   1453  CD  ARG A 138      28.870  58.220  59.020  1.00  0.00           C  
ATOM   1454  NE  ARG A 138      28.090  59.410  59.360  1.00  0.00           N  
ATOM   1455  CZ  ARG A 138      27.010  59.880  58.710  1.00  0.00           C  
ATOM   1456  NH1 ARG A 138      26.600  59.210  57.610  1.00  0.00           N1+
ATOM   1457  NH2 ARG A 138      26.500  61.100  58.860  1.00  0.00           N  
ATOM   1458  H   ARG A 138      30.700  58.380  54.400  1.00  0.00           H  
ATOM   1459  HE  ARG A 138      28.280  59.920  60.200  1.00  0.00           H  
ATOM   1460 1HH1 ARG A 138      27.070  58.360  57.360  1.00  0.00           H  
ATOM   1461 2HH1 ARG A 138      25.910  59.610  57.020  1.00  0.00           H  
ATOM   1462 1HH2 ARG A 138      26.940  61.780  59.450  1.00  0.00           H  
ATOM   1463 2HH2 ARG A 138      25.710  61.350  58.300  1.00  0.00           H  
ATOM   1464  N   VAL A 139      32.940  56.720  56.820  1.00  0.00           N  
ATOM   1465  CA  VAL A 139      33.360  55.280  56.960  1.00  0.00           C  
ATOM   1466  C   VAL A 139      33.210  54.830  58.400  1.00  0.00           C  
ATOM   1467  O   VAL A 139      33.900  55.370  59.320  1.00  0.00           O  
ATOM   1468  CB  VAL A 139      34.790  55.000  56.520  1.00  0.00           C  
ATOM   1469  CG1 VAL A 139      34.860  53.670  55.720  1.00  0.00           C  
ATOM   1470  CG2 VAL A 139      35.450  56.120  55.700  1.00  0.00           C  
ATOM   1471  H   VAL A 139      33.590  57.360  57.230  1.00  0.00           H  
ATOM   1472  N   ARG A 140      32.310  53.900  58.640  1.00  0.00           N  
ATOM   1473  CA  ARG A 140      32.150  53.290  59.910  1.00  0.00           C  
ATOM   1474  C   ARG A 140      32.700  51.840  59.990  1.00  0.00           C  
ATOM   1475  O   ARG A 140      32.150  51.010  59.210  1.00  0.00           O  
ATOM   1476  CB  ARG A 140      30.620  53.210  60.250  1.00  0.00           C  
ATOM   1477  CG  ARG A 140      30.020  52.280  61.350  1.00  0.00           C  
ATOM   1478  CD  ARG A 140      30.430  52.780  62.710  1.00  0.00           C  
ATOM   1479  NE  ARG A 140      29.480  53.580  63.440  1.00  0.00           N  
ATOM   1480  CZ  ARG A 140      29.680  53.990  64.690  1.00  0.00           C  
ATOM   1481  NH1 ARG A 140      30.780  53.630  65.400  1.00  0.00           N1+
ATOM   1482  NH2 ARG A 140      28.850  54.920  65.140  1.00  0.00           N  
ATOM   1483  H   ARG A 140      31.890  53.430  57.870  1.00  0.00           H  
ATOM   1484  HE  ARG A 140      28.560  53.690  63.050  1.00  0.00           H  
ATOM   1485 1HH1 ARG A 140      31.490  53.060  65.000  1.00  0.00           H  
ATOM   1486 2HH1 ARG A 140      30.870  54.020  66.320  1.00  0.00           H  
ATOM   1487 1HH2 ARG A 140      28.120  55.370  64.620  1.00  0.00           H  
ATOM   1488 2HH2 ARG A 140      28.940  55.300  66.070  1.00  0.00           H  
ATOM   1489  N   ASN A 141      33.500  51.600  61.070  1.00  0.00           N  
ATOM   1490  CA  ASN A 141      33.940  50.250  61.370  1.00  0.00           C  
ATOM   1491  C   ASN A 141      33.060  49.590  62.440  1.00  0.00           C  
ATOM   1492  O   ASN A 141      32.400  50.170  63.340  1.00  0.00           O  
ATOM   1493  CB  ASN A 141      35.420  50.090  61.750  1.00  0.00           C  
ATOM   1494  CG  ASN A 141      36.120  48.810  61.210  1.00  0.00           C  
ATOM   1495  ND2 ASN A 141      37.410  48.810  60.990  1.00  0.00           N  
ATOM   1496  OD1 ASN A 141      35.420  47.850  60.940  1.00  0.00           O  
ATOM   1497  H   ASN A 141      33.840  52.260  61.730  1.00  0.00           H  
ATOM   1498 1HD2 ASN A 141      38.020  49.560  61.250  1.00  0.00           H  
ATOM   1499 2HD2 ASN A 141      37.920  47.980  60.790  1.00  0.00           H  
ATOM   1500  N   VAL A 142      33.030  48.290  62.260  1.00  0.00           N  
ATOM   1501  CA  VAL A 142      32.290  47.350  63.120  1.00  0.00           C  
ATOM   1502  C   VAL A 142      33.170  46.100  63.530  1.00  0.00           C  
ATOM   1503  O   VAL A 142      34.310  46.350  63.920  1.00  0.00           O  
ATOM   1504  CB  VAL A 142      30.960  46.850  62.470  1.00  0.00           C  
ATOM   1505  CG1 VAL A 142      29.820  47.870  62.560  1.00  0.00           C  
ATOM   1506  CG2 VAL A 142      31.090  46.610  60.960  1.00  0.00           C  
ATOM   1507  H   VAL A 142      33.370  47.990  61.370  1.00  0.00           H  
ATOM   1508  N   LYS A 143      32.660  44.850  63.550  1.00  0.00           N  
ATOM   1509  CA  LYS A 143      33.550  43.730  63.730  1.00  0.00           C  
ATOM   1510  C   LYS A 143      34.520  43.460  62.540  1.00  0.00           C  
ATOM   1511  O   LYS A 143      34.090  43.360  61.420  1.00  0.00           O  
ATOM   1512  CB  LYS A 143      32.730  42.420  64.130  1.00  0.00           C  
ATOM   1513  CG  LYS A 143      33.640  41.360  64.740  1.00  0.00           C  
ATOM   1514  CD  LYS A 143      34.380  41.890  66.000  1.00  0.00           C  
ATOM   1515  CE  LYS A 143      35.240  40.870  66.670  1.00  0.00           C  
ATOM   1516  NZ  LYS A 143      36.240  41.580  67.540  1.00  0.00           N1+
ATOM   1517  H   LYS A 143      31.820  44.680  64.060  1.00  0.00           H  
ATOM   1518  HZ1 LYS A 143      36.660  42.430  67.220  1.00  0.00           H  
ATOM   1519  HZ2 LYS A 143      35.660  41.800  68.320  1.00  0.00           H  
ATOM   1520  HZ3 LYS A 143      36.910  40.930  67.890  1.00  0.00           H  
ATOM   1521  N   GLU A 144      35.780  43.110  62.870  1.00  0.00           N  
ATOM   1522  CA  GLU A 144      36.810  42.720  61.890  1.00  0.00           C  
ATOM   1523  C   GLU A 144      37.170  41.200  61.980  1.00  0.00           C  
ATOM   1524  O   GLU A 144      38.230  40.870  62.500  1.00  0.00           O  
ATOM   1525  CB  GLU A 144      38.040  43.630  61.900  1.00  0.00           C  
ATOM   1526  CG  GLU A 144      37.920  45.190  61.950  1.00  0.00           C  
ATOM   1527  CD  GLU A 144      39.220  45.980  61.660  1.00  0.00           C  
ATOM   1528  OE1 GLU A 144      40.190  45.880  62.470  1.00  0.00           O  
ATOM   1529  OE2 GLU A 144      39.220  46.670  60.640  1.00  0.00           O1-
ATOM   1530  H   GLU A 144      36.070  43.130  63.830  1.00  0.00           H  
ATOM   1531  N   SER A 145      36.240  40.330  61.740  1.00  0.00           N  
ATOM   1532  CA  SER A 145      36.360  38.860  61.860  1.00  0.00           C  
ATOM   1533  C   SER A 145      37.550  38.230  61.170  1.00  0.00           C  
ATOM   1534  O   SER A 145      37.670  38.240  59.950  1.00  0.00           O  
ATOM   1535  CB  SER A 145      35.200  38.110  61.300  1.00  0.00           C  
ATOM   1536  OG  SER A 145      33.850  38.560  61.680  1.00  0.00           O  
ATOM   1537  H   SER A 145      35.550  40.680  61.110  1.00  0.00           H  
ATOM   1538  HG  SER A 145      33.600  39.490  61.410  1.00  0.00           H  
ATOM   1539  N   ALA A 146      38.210  37.370  61.910  1.00  0.00           N  
ATOM   1540  CA  ALA A 146      39.360  36.550  61.440  1.00  0.00           C  
ATOM   1541  C   ALA A 146      39.160  35.050  61.750  1.00  0.00           C  
ATOM   1542  O   ALA A 146      38.410  34.680  62.590  1.00  0.00           O  
ATOM   1543  CB  ALA A 146      40.730  37.120  61.910  1.00  0.00           C  
ATOM   1544  H   ALA A 146      38.080  37.350  62.900  1.00  0.00           H  
ATOM   1545  N   ALA A 147      39.550  34.320  60.670  1.00  0.00           N  
ATOM   1546  CA  ALA A 147      39.860  32.870  60.610  1.00  0.00           C  
ATOM   1547  C   ALA A 147      41.320  32.550  60.290  1.00  0.00           C  
ATOM   1548  O   ALA A 147      42.110  33.520  60.040  1.00  0.00           O  
ATOM   1549  CB  ALA A 147      38.850  32.230  59.670  1.00  0.00           C  
ATOM   1550  H   ALA A 147      39.580  34.770  59.780  1.00  0.00           H  
ATOM   1551  N   HIS A 148      41.680  31.300  60.280  1.00  0.00           N  
ATOM   1552  CA  HIS A 148      43.050  30.800  60.300  1.00  0.00           C  
ATOM   1553  C   HIS A 148      44.020  31.520  59.320  1.00  0.00           C  
ATOM   1554  O   HIS A 148      45.130  31.800  59.790  1.00  0.00           O  
ATOM   1555  CB  HIS A 148      43.030  29.290  60.010  1.00  0.00           C  
ATOM   1556  CG  HIS A 148      44.300  28.470  60.390  1.00  0.00           C  
ATOM   1557  CD2 HIS A 148      44.420  27.130  60.350  1.00  0.00           C  
ATOM   1558  ND1 HIS A 148      45.430  28.950  60.890  1.00  0.00           N  
ATOM   1559  CE1 HIS A 148      46.240  27.940  61.200  1.00  0.00           C  
ATOM   1560  NE2 HIS A 148      45.610  26.810  60.900  1.00  0.00           N  
ATOM   1561  H   HIS A 148      41.000  30.630  60.580  1.00  0.00           H  
ATOM   1562  HD2 HIS A 148      43.770  26.430  59.830  1.00  0.00           H  
ATOM   1563  HE1 HIS A 148      47.200  28.050  61.700  1.00  0.00           H  
ATOM   1564  HE2 HIS A 148      45.880  25.870  61.070  1.00  0.00           H  
ATOM   1565  N   ASP A 149      43.640  31.670  58.030  1.00  0.00           N  
ATOM   1566  CA  ASP A 149      44.500  32.390  57.060  1.00  0.00           C  
ATOM   1567  C   ASP A 149      44.000  33.730  56.490  1.00  0.00           C  
ATOM   1568  O   ASP A 149      44.810  34.490  55.900  1.00  0.00           O  
ATOM   1569  CB  ASP A 149      44.820  31.660  55.780  1.00  0.00           C  
ATOM   1570  CG  ASP A 149      45.860  30.610  56.110  1.00  0.00           C  
ATOM   1571  OD1 ASP A 149      47.080  30.810  56.350  1.00  0.00           O  
ATOM   1572  OD2 ASP A 149      45.390  29.470  56.070  1.00  0.00           O1-
ATOM   1573  H   ASP A 149      43.030  30.980  57.650  1.00  0.00           H  
ATOM   1574  N   TYR A 150      42.660  33.970  56.520  1.00  0.00           N  
ATOM   1575  CA  TYR A 150      42.080  35.160  55.890  1.00  0.00           C  
ATOM   1576  C   TYR A 150      41.120  35.950  56.810  1.00  0.00           C  
ATOM   1577  O   TYR A 150      40.520  35.430  57.770  1.00  0.00           O  
ATOM   1578  CB  TYR A 150      41.240  34.840  54.610  1.00  0.00           C  
ATOM   1579  CG  TYR A 150      40.260  33.670  54.720  1.00  0.00           C  
ATOM   1580  CD1 TYR A 150      38.950  33.710  55.240  1.00  0.00           C  
ATOM   1581  CD2 TYR A 150      40.590  32.520  54.020  1.00  0.00           C  
ATOM   1582  CE1 TYR A 150      38.100  32.680  55.050  1.00  0.00           C  
ATOM   1583  CE2 TYR A 150      39.680  31.490  53.760  1.00  0.00           C  
ATOM   1584  CZ  TYR A 150      38.420  31.590  54.290  1.00  0.00           C  
ATOM   1585  OH  TYR A 150      37.690  30.480  54.580  1.00  0.00           O  
ATOM   1586  H   TYR A 150      42.010  33.310  56.900  1.00  0.00           H  
ATOM   1587  HD1 TYR A 150      38.580  34.640  55.670  1.00  0.00           H  
ATOM   1588  HD2 TYR A 150      41.450  32.550  53.350  1.00  0.00           H  
ATOM   1589  HE1 TYR A 150      37.140  32.760  55.560  1.00  0.00           H  
ATOM   1590  HE2 TYR A 150      39.830  30.730  52.990  1.00  0.00           H  
ATOM   1591  HH  TYR A 150      37.690  29.930  53.750  1.00  0.00           H  
ATOM   1592  N   THR A 151      41.200  37.310  56.640  1.00  0.00           N  
ATOM   1593  CA  THR A 151      40.410  38.260  57.520  1.00  0.00           C  
ATOM   1594  C   THR A 151      39.300  38.800  56.630  1.00  0.00           C  
ATOM   1595  O   THR A 151      39.510  39.400  55.560  1.00  0.00           O  
ATOM   1596  CB  THR A 151      41.280  39.420  57.990  1.00  0.00           C  
ATOM   1597  CG2 THR A 151      40.700  40.070  59.240  1.00  0.00           C  
ATOM   1598  OG1 THR A 151      42.640  39.080  58.230  1.00  0.00           O  
ATOM   1599  H   THR A 151      41.820  37.650  55.930  1.00  0.00           H  
ATOM   1600  HG1 THR A 151      43.050  39.960  58.470  1.00  0.00           H  
ATOM   1601  N   LEU A 152      38.180  38.920  57.350  1.00  0.00           N  
ATOM   1602  CA  LEU A 152      36.840  39.380  56.880  1.00  0.00           C  
ATOM   1603  C   LEU A 152      36.420  40.650  57.710  1.00  0.00           C  
ATOM   1604  O   LEU A 152      36.370  40.710  58.950  1.00  0.00           O  
ATOM   1605  CB  LEU A 152      35.860  38.170  57.030  1.00  0.00           C  
ATOM   1606  CG  LEU A 152      34.470  38.400  56.400  1.00  0.00           C  
ATOM   1607  CD1 LEU A 152      34.450  39.000  54.970  1.00  0.00           C  
ATOM   1608  CD2 LEU A 152      33.770  37.030  56.540  1.00  0.00           C  
ATOM   1609  H   LEU A 152      38.160  38.740  58.330  1.00  0.00           H  
ATOM   1610  N   ARG A 153      36.180  41.670  56.920  1.00  0.00           N  
ATOM   1611  CA  ARG A 153      35.670  42.990  57.400  1.00  0.00           C  
ATOM   1612  C   ARG A 153      34.270  43.180  56.730  1.00  0.00           C  
ATOM   1613  O   ARG A 153      34.180  42.950  55.520  1.00  0.00           O  
ATOM   1614  CB  ARG A 153      36.640  44.020  56.900  1.00  0.00           C  
ATOM   1615  CG  ARG A 153      37.940  44.130  57.680  1.00  0.00           C  
ATOM   1616  CD  ARG A 153      38.850  45.280  57.230  1.00  0.00           C  
ATOM   1617  NE  ARG A 153      40.030  45.350  58.120  1.00  0.00           N  
ATOM   1618  CZ  ARG A 153      41.220  44.920  57.810  1.00  0.00           C  
ATOM   1619  NH1 ARG A 153      41.500  44.460  56.580  1.00  0.00           N1+
ATOM   1620  NH2 ARG A 153      42.220  45.240  58.610  1.00  0.00           N  
ATOM   1621  H   ARG A 153      36.330  41.530  55.940  1.00  0.00           H  
ATOM   1622  HE  ARG A 153      39.890  45.910  58.940  1.00  0.00           H  
ATOM   1623 1HH1 ARG A 153      40.820  44.360  55.850  1.00  0.00           H  
ATOM   1624 2HH1 ARG A 153      42.450  44.300  56.340  1.00  0.00           H  
ATOM   1625 1HH2 ARG A 153      42.110  45.580  59.540  1.00  0.00           H  
ATOM   1626 2HH2 ARG A 153      43.170  45.360  58.310  1.00  0.00           H  
ATOM   1627  N   GLU A 154      33.540  44.170  57.250  1.00  0.00           N  
ATOM   1628  CA  GLU A 154      32.200  44.530  56.870  1.00  0.00           C  
ATOM   1629  C   GLU A 154      31.980  45.990  57.260  1.00  0.00           C  
ATOM   1630  O   GLU A 154      31.040  46.380  57.960  1.00  0.00           O  
ATOM   1631  CB  GLU A 154      31.230  43.530  57.540  1.00  0.00           C  
ATOM   1632  CG  GLU A 154      31.370  43.310  59.040  1.00  0.00           C  
ATOM   1633  CD  GLU A 154      30.230  42.420  59.470  1.00  0.00           C  
ATOM   1634  OE1 GLU A 154      29.110  42.890  59.550  1.00  0.00           O  
ATOM   1635  OE2 GLU A 154      30.490  41.220  59.680  1.00  0.00           O1-
ATOM   1636  H   GLU A 154      33.900  44.790  57.950  1.00  0.00           H  
ATOM   1637  N   LEU A 155      32.720  46.820  56.540  1.00  0.00           N  
ATOM   1638  CA  LEU A 155      32.700  48.220  56.810  1.00  0.00           C  
ATOM   1639  C   LEU A 155      31.410  48.930  56.320  1.00  0.00           C  
ATOM   1640  O   LEU A 155      31.060  48.830  55.160  1.00  0.00           O  
ATOM   1641  CB  LEU A 155      33.720  49.020  56.020  1.00  0.00           C  
ATOM   1642  CG  LEU A 155      35.040  48.660  56.760  1.00  0.00           C  
ATOM   1643  CD1 LEU A 155      35.960  47.970  55.750  1.00  0.00           C  
ATOM   1644  CD2 LEU A 155      35.660  49.830  57.500  1.00  0.00           C  
ATOM   1645  H   LEU A 155      33.200  46.550  55.710  1.00  0.00           H  
ATOM   1646  N   LYS A 156      30.860  49.800  57.100  1.00  0.00           N  
ATOM   1647  CA  LYS A 156      29.650  50.580  56.770  1.00  0.00           C  
ATOM   1648  C   LYS A 156      29.920  52.010  56.230  1.00  0.00           C  
ATOM   1649  O   LYS A 156      30.180  53.000  56.870  1.00  0.00           O  
ATOM   1650  CB  LYS A 156      28.500  50.640  57.720  1.00  0.00           C  
ATOM   1651  CG  LYS A 156      27.620  49.360  57.600  1.00  0.00           C  
ATOM   1652  CD  LYS A 156      26.480  49.470  58.670  1.00  0.00           C  
ATOM   1653  CE  LYS A 156      25.560  48.240  58.670  1.00  0.00           C  
ATOM   1654  NZ  LYS A 156      24.480  48.300  59.690  1.00  0.00           N1+
ATOM   1655  H   LYS A 156      31.340  50.070  57.930  1.00  0.00           H  
ATOM   1656  HZ1 LYS A 156      24.040  49.190  59.770  1.00  0.00           H  
ATOM   1657  HZ2 LYS A 156      23.810  47.560  59.610  1.00  0.00           H  
ATOM   1658  HZ3 LYS A 156      24.890  48.320  60.610  1.00  0.00           H  
ATOM   1659  N   LEU A 157      29.700  52.110  54.880  1.00  0.00           N  
ATOM   1660  CA  LEU A 157      30.020  53.250  54.030  1.00  0.00           C  
ATOM   1661  C   LEU A 157      28.720  54.020  53.750  1.00  0.00           C  
ATOM   1662  O   LEU A 157      27.720  53.430  53.380  1.00  0.00           O  
ATOM   1663  CB  LEU A 157      30.640  52.730  52.730  1.00  0.00           C  
ATOM   1664  CG  LEU A 157      31.520  53.700  51.980  1.00  0.00           C  
ATOM   1665  CD1 LEU A 157      32.820  53.940  52.770  1.00  0.00           C  
ATOM   1666  CD2 LEU A 157      32.000  53.090  50.720  1.00  0.00           C  
ATOM   1667  H   LEU A 157      29.210  51.440  54.320  1.00  0.00           H  
ATOM   1668  N   SER A 158      28.720  55.310  54.050  1.00  0.00           N  
ATOM   1669  CA  SER A 158      27.570  56.200  53.810  1.00  0.00           C  
ATOM   1670  C   SER A 158      28.030  57.570  53.350  1.00  0.00           C  
ATOM   1671  O   SER A 158      29.220  57.840  53.180  1.00  0.00           O  
ATOM   1672  CB  SER A 158      26.730  56.460  55.050  1.00  0.00           C  
ATOM   1673  OG  SER A 158      27.380  57.160  56.140  1.00  0.00           O  
ATOM   1674  H   SER A 158      29.510  55.800  54.410  1.00  0.00           H  
ATOM   1675  HG  SER A 158      27.650  56.400  56.730  1.00  0.00           H  
ATOM   1676  N   LYS A 159      27.090  58.320  52.780  1.00  0.00           N  
ATOM   1677  CA  LYS A 159      27.260  59.740  52.380  1.00  0.00           C  
ATOM   1678  C   LYS A 159      26.700  60.820  53.310  1.00  0.00           C  
ATOM   1679  O   LYS A 159      25.650  60.640  53.910  1.00  0.00           O  
ATOM   1680  CB  LYS A 159      26.830  60.070  50.940  1.00  0.00           C  
ATOM   1681  CG  LYS A 159      27.800  59.520  49.930  1.00  0.00           C  
ATOM   1682  CD  LYS A 159      27.140  59.590  48.570  1.00  0.00           C  
ATOM   1683  CE  LYS A 159      28.270  59.130  47.580  1.00  0.00           C  
ATOM   1684  NZ  LYS A 159      27.720  59.260  46.200  1.00  0.00           N1+
ATOM   1685  H   LYS A 159      26.110  58.090  52.800  1.00  0.00           H  
ATOM   1686  HZ1 LYS A 159      27.480  60.190  45.890  1.00  0.00           H  
ATOM   1687  HZ2 LYS A 159      28.350  58.740  45.620  1.00  0.00           H  
ATOM   1688  HZ3 LYS A 159      26.870  58.740  46.110  1.00  0.00           H  
ATOM   1689  N   VAL A 160      27.640  61.720  53.700  1.00  0.00           N  
ATOM   1690  CA  VAL A 160      27.290  62.960  54.430  1.00  0.00           C  
ATOM   1691  C   VAL A 160      26.220  63.840  53.680  1.00  0.00           C  
ATOM   1692  O   VAL A 160      26.170  63.950  52.450  1.00  0.00           O  
ATOM   1693  CB  VAL A 160      28.500  63.820  54.860  1.00  0.00           C  
ATOM   1694  CG1 VAL A 160      28.110  64.800  55.930  1.00  0.00           C  
ATOM   1695  CG2 VAL A 160      29.570  62.900  55.420  1.00  0.00           C  
ATOM   1696  H   VAL A 160      28.590  61.670  53.400  1.00  0.00           H  
ATOM   1697  N   GLY A 161      25.140  64.190  54.420  1.00  0.00           N  
ATOM   1698  CA  GLY A 161      24.170  65.140  53.870  1.00  0.00           C  
ATOM   1699  C   GLY A 161      23.280  64.590  52.790  1.00  0.00           C  
ATOM   1700  O   GLY A 161      22.700  65.330  52.050  1.00  0.00           O  
ATOM   1701  H   GLY A 161      24.960  63.780  55.310  1.00  0.00           H  
ATOM   1702  N   GLN A 162      23.250  63.290  52.610  1.00  0.00           N  
ATOM   1703  CA  GLN A 162      22.450  62.670  51.520  1.00  0.00           C  
ATOM   1704  C   GLN A 162      21.750  61.510  52.300  1.00  0.00           C  
ATOM   1705  O   GLN A 162      22.360  60.790  53.070  1.00  0.00           O  
ATOM   1706  CB  GLN A 162      23.400  62.060  50.520  1.00  0.00           C  
ATOM   1707  CG  GLN A 162      22.850  62.180  49.100  1.00  0.00           C  
ATOM   1708  CD  GLN A 162      23.920  61.600  48.150  1.00  0.00           C  
ATOM   1709  NE2 GLN A 162      23.580  60.720  47.260  1.00  0.00           N  
ATOM   1710  OE1 GLN A 162      25.070  62.020  48.120  1.00  0.00           O  
ATOM   1711  H   GLN A 162      23.320  62.750  53.440  1.00  0.00           H  
ATOM   1712 1HE2 GLN A 162      22.610  60.460  47.310  1.00  0.00           H  
ATOM   1713 2HE2 GLN A 162      24.130  60.240  46.580  1.00  0.00           H  
ATOM   1714  N   GLY A 163      20.490  61.320  51.970  1.00  0.00           N  
ATOM   1715  CA  GLY A 163      19.450  60.470  52.680  1.00  0.00           C  
ATOM   1716  C   GLY A 163      19.840  59.000  52.760  1.00  0.00           C  
ATOM   1717  O   GLY A 163      20.710  58.630  53.540  1.00  0.00           O  
ATOM   1718  H   GLY A 163      20.180  61.560  51.040  1.00  0.00           H  
ATOM   1719  N   ASN A 164      19.070  58.150  52.070  1.00  0.00           N  
ATOM   1720  CA  ASN A 164      19.230  56.720  52.090  1.00  0.00           C  
ATOM   1721  C   ASN A 164      20.470  56.350  51.230  1.00  0.00           C  
ATOM   1722  O   ASN A 164      20.470  56.410  50.010  1.00  0.00           O  
ATOM   1723  CB  ASN A 164      17.950  56.120  51.530  1.00  0.00           C  
ATOM   1724  CG  ASN A 164      17.940  54.580  51.830  1.00  0.00           C  
ATOM   1725  ND2 ASN A 164      17.780  53.890  50.700  1.00  0.00           N  
ATOM   1726  OD1 ASN A 164      17.980  54.090  52.910  1.00  0.00           O  
ATOM   1727  H   ASN A 164      18.410  58.520  51.420  1.00  0.00           H  
ATOM   1728 1HD2 ASN A 164      17.700  54.430  49.870  1.00  0.00           H  
ATOM   1729 2HD2 ASN A 164      17.640  52.900  50.740  1.00  0.00           H  
ATOM   1730  N   THR A 165      21.610  56.160  51.920  1.00  0.00           N  
ATOM   1731  CA  THR A 165      22.960  56.010  51.340  1.00  0.00           C  
ATOM   1732  C   THR A 165      23.810  54.920  52.070  1.00  0.00           C  
ATOM   1733  O   THR A 165      24.780  54.410  51.510  1.00  0.00           O  
ATOM   1734  CB  THR A 165      23.800  57.260  51.250  1.00  0.00           C  
ATOM   1735  CG2 THR A 165      23.180  58.140  50.200  1.00  0.00           C  
ATOM   1736  OG1 THR A 165      24.130  57.880  52.540  1.00  0.00           O  
ATOM   1737  H   THR A 165      21.610  56.120  52.920  1.00  0.00           H  
ATOM   1738  HG1 THR A 165      23.380  58.410  52.910  1.00  0.00           H  
ATOM   1739  N   GLU A 166      23.460  54.540  53.300  1.00  0.00           N  
ATOM   1740  CA  GLU A 166      24.290  53.610  54.110  1.00  0.00           C  
ATOM   1741  C   GLU A 166      24.480  52.270  53.420  1.00  0.00           C  
ATOM   1742  O   GLU A 166      23.520  51.870  52.780  1.00  0.00           O  
ATOM   1743  CB  GLU A 166      23.650  53.410  55.470  1.00  0.00           C  
ATOM   1744  CG  GLU A 166      24.680  52.790  56.350  1.00  0.00           C  
ATOM   1745  CD  GLU A 166      24.050  52.560  57.700  1.00  0.00           C  
ATOM   1746  OE1 GLU A 166      23.320  51.610  57.690  1.00  0.00           O  
ATOM   1747  OE2 GLU A 166      24.390  53.320  58.680  1.00  0.00           O1-
ATOM   1748  H   GLU A 166      22.770  55.000  53.850  1.00  0.00           H  
ATOM   1749  N   ARG A 167      25.650  51.670  53.350  1.00  0.00           N  
ATOM   1750  CA  ARG A 167      25.880  50.220  53.040  1.00  0.00           C  
ATOM   1751  C   ARG A 167      27.110  49.450  53.620  1.00  0.00           C  
ATOM   1752  O   ARG A 167      28.120  50.060  53.920  1.00  0.00           O  
ATOM   1753  CB  ARG A 167      25.980  49.990  51.500  1.00  0.00           C  
ATOM   1754  CG  ARG A 167      27.260  50.500  50.850  1.00  0.00           C  
ATOM   1755  CD  ARG A 167      27.010  51.790  50.020  1.00  0.00           C  
ATOM   1756  NE  ARG A 167      26.420  51.490  48.750  1.00  0.00           N  
ATOM   1757  CZ  ARG A 167      25.200  51.900  48.400  1.00  0.00           C  
ATOM   1758  NH1 ARG A 167      24.400  52.660  49.090  1.00  0.00           N1+
ATOM   1759  NH2 ARG A 167      24.640  51.310  47.290  1.00  0.00           N  
ATOM   1760  H   ARG A 167      26.480  52.180  53.570  1.00  0.00           H  
ATOM   1761  HE  ARG A 167      26.860  50.790  48.200  1.00  0.00           H  
ATOM   1762 1HH1 ARG A 167      24.630  52.960  50.010  1.00  0.00           H  
ATOM   1763 2HH1 ARG A 167      23.520  52.940  48.720  1.00  0.00           H  
ATOM   1764 1HH2 ARG A 167      25.120  50.590  46.800  1.00  0.00           H  
ATOM   1765 2HH2 ARG A 167      23.700  51.570  47.080  1.00  0.00           H  
ATOM   1766  N   THR A 168      26.880  48.200  53.970  1.00  0.00           N  
ATOM   1767  CA  THR A 168      27.900  47.230  54.420  1.00  0.00           C  
ATOM   1768  C   THR A 168      28.790  46.820  53.230  1.00  0.00           C  
ATOM   1769  O   THR A 168      28.220  46.210  52.350  1.00  0.00           O  
ATOM   1770  CB  THR A 168      27.350  45.950  55.050  1.00  0.00           C  
ATOM   1771  CG2 THR A 168      28.220  45.160  55.990  1.00  0.00           C  
ATOM   1772  OG1 THR A 168      26.120  46.300  55.760  1.00  0.00           O  
ATOM   1773  H   THR A 168      25.940  47.860  53.990  1.00  0.00           H  
ATOM   1774  HG1 THR A 168      25.730  45.430  56.070  1.00  0.00           H  
ATOM   1775  N   VAL A 169      29.900  47.490  53.160  1.00  0.00           N  
ATOM   1776  CA  VAL A 169      30.870  47.150  52.090  1.00  0.00           C  
ATOM   1777  C   VAL A 169      31.950  46.200  52.610  1.00  0.00           C  
ATOM   1778  O   VAL A 169      32.790  46.600  53.450  1.00  0.00           O  
ATOM   1779  CB  VAL A 169      31.410  48.370  51.320  1.00  0.00           C  
ATOM   1780  CG1 VAL A 169      32.230  49.270  52.220  1.00  0.00           C  
ATOM   1781  CG2 VAL A 169      31.990  48.210  49.900  1.00  0.00           C  
ATOM   1782  H   VAL A 169      30.130  48.220  53.810  1.00  0.00           H  
ATOM   1783  N   TRP A 170      32.030  45.040  52.030  1.00  0.00           N  
ATOM   1784  CA  TRP A 170      32.800  43.930  52.490  1.00  0.00           C  
ATOM   1785  C   TRP A 170      34.270  44.080  52.130  1.00  0.00           C  
ATOM   1786  O   TRP A 170      34.660  44.530  51.020  1.00  0.00           O  
ATOM   1787  CB  TRP A 170      32.310  42.610  51.890  1.00  0.00           C  
ATOM   1788  CG  TRP A 170      30.900  42.230  52.510  1.00  0.00           C  
ATOM   1789  CD1 TRP A 170      29.750  42.660  52.090  1.00  0.00           C  
ATOM   1790  CD2 TRP A 170      30.640  41.530  53.690  1.00  0.00           C  
ATOM   1791  CE2 TRP A 170      29.310  41.540  53.920  1.00  0.00           C  
ATOM   1792  CE3 TRP A 170      31.380  40.910  54.710  1.00  0.00           C  
ATOM   1793  NE1 TRP A 170      28.770  42.300  52.930  1.00  0.00           N  
ATOM   1794  CZ2 TRP A 170      28.720  40.960  55.070  1.00  0.00           C  
ATOM   1795  CZ3 TRP A 170      30.850  40.400  55.920  1.00  0.00           C  
ATOM   1796  CH2 TRP A 170      29.470  40.350  56.090  1.00  0.00           C  
ATOM   1797  H   TRP A 170      31.630  44.870  51.130  1.00  0.00           H  
ATOM   1798  HD1 TRP A 170      29.600  43.330  51.230  1.00  0.00           H  
ATOM   1799  HE1 TRP A 170      27.790  42.310  52.750  1.00  0.00           H  
ATOM   1800  HE3 TRP A 170      32.450  40.830  54.500  1.00  0.00           H  
ATOM   1801  HZ2 TRP A 170      27.650  41.130  55.190  1.00  0.00           H  
ATOM   1802  HZ3 TRP A 170      31.500  40.280  56.790  1.00  0.00           H  
ATOM   1803  HH2 TRP A 170      29.080  39.920  57.010  1.00  0.00           H  
ATOM   1804  N   GLN A 171      35.110  43.590  53.020  1.00  0.00           N  
ATOM   1805  CA  GLN A 171      36.550  43.470  52.710  1.00  0.00           C  
ATOM   1806  C   GLN A 171      37.220  42.120  53.120  1.00  0.00           C  
ATOM   1807  O   GLN A 171      37.020  41.700  54.240  1.00  0.00           O  
ATOM   1808  CB  GLN A 171      37.290  44.640  53.220  1.00  0.00           C  
ATOM   1809  CG  GLN A 171      38.640  45.070  52.550  1.00  0.00           C  
ATOM   1810  CD  GLN A 171      40.000  44.690  53.190  1.00  0.00           C  
ATOM   1811  NE2 GLN A 171      40.900  45.520  52.770  1.00  0.00           N  
ATOM   1812  OE1 GLN A 171      40.180  43.950  54.130  1.00  0.00           O  
ATOM   1813  H   GLN A 171      34.730  43.300  53.890  1.00  0.00           H  
ATOM   1814 1HE2 GLN A 171      40.620  46.210  52.110  1.00  0.00           H  
ATOM   1815 2HE2 GLN A 171      41.870  45.370  52.990  1.00  0.00           H  
ATOM   1816  N   TYR A 172      37.870  41.490  52.190  1.00  0.00           N  
ATOM   1817  CA  TYR A 172      38.550  40.210  52.370  1.00  0.00           C  
ATOM   1818  C   TYR A 172      40.130  40.350  52.240  1.00  0.00           C  
ATOM   1819  O   TYR A 172      40.640  40.730  51.160  1.00  0.00           O  
ATOM   1820  CB  TYR A 172      38.150  39.160  51.320  1.00  0.00           C  
ATOM   1821  CG  TYR A 172      36.880  38.400  51.610  1.00  0.00           C  
ATOM   1822  CD1 TYR A 172      36.830  37.290  52.420  1.00  0.00           C  
ATOM   1823  CD2 TYR A 172      35.730  38.790  50.890  1.00  0.00           C  
ATOM   1824  CE1 TYR A 172      35.730  36.540  52.600  1.00  0.00           C  
ATOM   1825  CE2 TYR A 172      34.570  38.010  51.120  1.00  0.00           C  
ATOM   1826  CZ  TYR A 172      34.580  36.910  51.960  1.00  0.00           C  
ATOM   1827  OH  TYR A 172      33.350  36.300  52.160  1.00  0.00           O  
ATOM   1828  H   TYR A 172      37.940  41.890  51.280  1.00  0.00           H  
ATOM   1829  HD1 TYR A 172      37.800  36.880  52.690  1.00  0.00           H  
ATOM   1830  HD2 TYR A 172      35.710  39.790  50.460  1.00  0.00           H  
ATOM   1831  HE1 TYR A 172      35.780  35.580  53.110  1.00  0.00           H  
ATOM   1832  HE2 TYR A 172      33.660  38.370  50.640  1.00  0.00           H  
ATOM   1833  HH  TYR A 172      33.380  35.620  52.890  1.00  0.00           H  
ATOM   1834  N   HIS A 173      40.800  40.270  53.360  1.00  0.00           N  
ATOM   1835  CA  HIS A 173      42.260  40.360  53.380  1.00  0.00           C  
ATOM   1836  C   HIS A 173      42.950  38.950  53.400  1.00  0.00           C  
ATOM   1837  O   HIS A 173      42.740  38.150  54.310  1.00  0.00           O  
ATOM   1838  CB  HIS A 173      42.600  41.090  54.700  1.00  0.00           C  
ATOM   1839  CG  HIS A 173      44.070  41.550  54.680  1.00  0.00           C  
ATOM   1840  CD2 HIS A 173      44.520  42.670  54.100  1.00  0.00           C  
ATOM   1841  ND1 HIS A 173      45.150  40.790  54.960  1.00  0.00           N  
ATOM   1842  CE1 HIS A 173      46.260  41.470  54.630  1.00  0.00           C  
ATOM   1843  NE2 HIS A 173      45.820  42.600  54.060  1.00  0.00           N  
ATOM   1844  H   HIS A 173      40.460  40.050  54.280  1.00  0.00           H  
ATOM   1845  HD2 HIS A 173      43.970  43.570  53.820  1.00  0.00           H  
ATOM   1846  HE1 HIS A 173      47.310  41.260  54.780  1.00  0.00           H  
ATOM   1847  HE2 HIS A 173      46.340  43.210  53.470  1.00  0.00           H  
ATOM   1848  N   PHE A 174      43.720  38.640  52.300  1.00  0.00           N  
ATOM   1849  CA  PHE A 174      44.520  37.370  52.410  1.00  0.00           C  
ATOM   1850  C   PHE A 174      45.880  37.610  53.070  1.00  0.00           C  
ATOM   1851  O   PHE A 174      46.870  37.890  52.370  1.00  0.00           O  
ATOM   1852  CB  PHE A 174      44.690  36.700  51.040  1.00  0.00           C  
ATOM   1853  CG  PHE A 174      45.040  35.230  51.090  1.00  0.00           C  
ATOM   1854  CD1 PHE A 174      44.200  34.220  51.530  1.00  0.00           C  
ATOM   1855  CD2 PHE A 174      46.360  34.940  50.810  1.00  0.00           C  
ATOM   1856  CE1 PHE A 174      44.610  32.880  51.680  1.00  0.00           C  
ATOM   1857  CE2 PHE A 174      46.730  33.610  50.920  1.00  0.00           C  
ATOM   1858  CZ  PHE A 174      45.890  32.550  51.330  1.00  0.00           C  
ATOM   1859  H   PHE A 174      43.870  39.100  51.430  1.00  0.00           H  
ATOM   1860  HD1 PHE A 174      43.130  34.360  51.660  1.00  0.00           H  
ATOM   1861  HD2 PHE A 174      46.950  35.580  50.150  1.00  0.00           H  
ATOM   1862  HE1 PHE A 174      44.020  32.200  52.300  1.00  0.00           H  
ATOM   1863  HE2 PHE A 174      47.800  33.390  50.920  1.00  0.00           H  
ATOM   1864  HZ  PHE A 174      46.170  31.510  51.220  1.00  0.00           H  
ATOM   1865  N   ARG A 175      46.070  37.210  54.360  1.00  0.00           N  
ATOM   1866  CA  ARG A 175      47.290  37.340  55.190  1.00  0.00           C  
ATOM   1867  C   ARG A 175      48.590  36.650  54.790  1.00  0.00           C  
ATOM   1868  O   ARG A 175      49.680  37.190  54.850  1.00  0.00           O  
ATOM   1869  CB  ARG A 175      46.870  37.020  56.620  1.00  0.00           C  
ATOM   1870  CG  ARG A 175      45.820  38.020  57.150  1.00  0.00           C  
ATOM   1871  CD  ARG A 175      45.610  38.080  58.680  1.00  0.00           C  
ATOM   1872  NE  ARG A 175      45.630  36.710  59.240  1.00  0.00           N  
ATOM   1873  CZ  ARG A 175      44.600  36.000  59.550  1.00  0.00           C  
ATOM   1874  NH1 ARG A 175      43.360  36.560  59.470  1.00  0.00           N1+
ATOM   1875  NH2 ARG A 175      44.650  34.820  60.120  1.00  0.00           N  
ATOM   1876  H   ARG A 175      45.300  36.800  54.840  1.00  0.00           H  
ATOM   1877  HE  ARG A 175      46.460  36.170  59.370  1.00  0.00           H  
ATOM   1878 1HH1 ARG A 175      43.170  37.510  59.240  1.00  0.00           H  
ATOM   1879 2HH1 ARG A 175      42.560  36.020  59.730  1.00  0.00           H  
ATOM   1880 1HH2 ARG A 175      45.570  34.520  60.370  1.00  0.00           H  
ATOM   1881 2HH2 ARG A 175      43.820  34.260  60.200  1.00  0.00           H  
ATOM   1882  N   THR A 176      48.430  35.400  54.510  1.00  0.00           N  
ATOM   1883  CA  THR A 176      49.450  34.480  54.030  1.00  0.00           C  
ATOM   1884  C   THR A 176      50.190  34.740  52.710  1.00  0.00           C  
ATOM   1885  O   THR A 176      51.030  33.970  52.240  1.00  0.00           O  
ATOM   1886  CB  THR A 176      48.920  33.070  54.290  1.00  0.00           C  
ATOM   1887  CG2 THR A 176      50.100  32.060  54.450  1.00  0.00           C  
ATOM   1888  OG1 THR A 176      48.180  33.090  55.520  1.00  0.00           O  
ATOM   1889  H   THR A 176      47.570  34.970  54.800  1.00  0.00           H  
ATOM   1890  HG1 THR A 176      47.750  32.200  55.680  1.00  0.00           H  
ATOM   1891  N   TRP A 177      49.740  35.820  51.990  1.00  0.00           N  
ATOM   1892  CA  TRP A 177      50.410  36.390  50.860  1.00  0.00           C  
ATOM   1893  C   TRP A 177      51.710  37.190  51.060  1.00  0.00           C  
ATOM   1894  O   TRP A 177      51.820  37.830  52.100  1.00  0.00           O  
ATOM   1895  CB  TRP A 177      49.320  37.290  50.230  1.00  0.00           C  
ATOM   1896  CG  TRP A 177      49.750  37.700  48.780  1.00  0.00           C  
ATOM   1897  CD1 TRP A 177      50.720  38.570  48.480  1.00  0.00           C  
ATOM   1898  CD2 TRP A 177      49.640  36.840  47.660  1.00  0.00           C  
ATOM   1899  CE2 TRP A 177      50.580  37.310  46.730  1.00  0.00           C  
ATOM   1900  CE3 TRP A 177      48.730  35.820  47.380  1.00  0.00           C  
ATOM   1901  NE1 TRP A 177      51.250  38.310  47.290  1.00  0.00           N  
ATOM   1902  CZ2 TRP A 177      50.570  36.730  45.490  1.00  0.00           C  
ATOM   1903  CZ3 TRP A 177      48.840  35.250  46.100  1.00  0.00           C  
ATOM   1904  CH2 TRP A 177      49.630  35.790  45.100  1.00  0.00           C  
ATOM   1905  H   TRP A 177      48.890  36.320  52.160  1.00  0.00           H  
ATOM   1906  HD1 TRP A 177      51.210  39.250  49.180  1.00  0.00           H  
ATOM   1907  HE1 TRP A 177      51.930  38.850  46.790  1.00  0.00           H  
ATOM   1908  HE3 TRP A 177      48.000  35.430  48.100  1.00  0.00           H  
ATOM   1909  HZ2 TRP A 177      51.400  36.980  44.830  1.00  0.00           H  
ATOM   1910  HZ3 TRP A 177      48.320  34.310  45.880  1.00  0.00           H  
ATOM   1911  HH2 TRP A 177      49.370  35.630  44.050  1.00  0.00           H  
ATOM   1912  N   PRO A 178      52.760  36.710  50.370  1.00  0.00           N  
ATOM   1913  CA  PRO A 178      54.180  37.120  50.550  1.00  0.00           C  
ATOM   1914  C   PRO A 178      54.590  38.440  49.950  1.00  0.00           C  
ATOM   1915  O   PRO A 178      53.940  38.980  49.060  1.00  0.00           O  
ATOM   1916  CB  PRO A 178      54.990  36.020  49.910  1.00  0.00           C  
ATOM   1917  CG  PRO A 178      54.180  35.630  48.700  1.00  0.00           C  
ATOM   1918  CD  PRO A 178      52.750  35.710  49.210  1.00  0.00           C  
ATOM   1919  N   ASP A 179      55.610  39.070  50.550  1.00  0.00           N  
ATOM   1920  CA  ASP A 179      56.090  40.390  50.170  1.00  0.00           C  
ATOM   1921  C   ASP A 179      56.490  40.410  48.730  1.00  0.00           C  
ATOM   1922  O   ASP A 179      55.990  41.370  48.080  1.00  0.00           O  
ATOM   1923  CB  ASP A 179      57.240  40.940  51.030  1.00  0.00           C  
ATOM   1924  CG  ASP A 179      58.220  39.990  51.620  1.00  0.00           C  
ATOM   1925  OD1 ASP A 179      58.620  39.060  50.930  1.00  0.00           O  
ATOM   1926  OD2 ASP A 179      58.240  39.890  52.810  1.00  0.00           O1-
ATOM   1927  H   ASP A 179      56.150  38.640  51.270  1.00  0.00           H  
ATOM   1928  N   HIS A 180      57.440  39.600  48.370  1.00  0.00           N  
ATOM   1929  CA  HIS A 180      57.880  39.390  47.000  1.00  0.00           C  
ATOM   1930  C   HIS A 180      57.400  38.010  46.470  1.00  0.00           C  
ATOM   1931  O   HIS A 180      57.040  37.030  47.170  1.00  0.00           O  
ATOM   1932  CB  HIS A 180      59.380  39.450  46.970  1.00  0.00           C  
ATOM   1933  CG  HIS A 180      60.250  40.680  47.390  1.00  0.00           C  
ATOM   1934  CD2 HIS A 180      59.810  41.920  47.570  1.00  0.00           C  
ATOM   1935  ND1 HIS A 180      61.510  40.630  47.850  1.00  0.00           N  
ATOM   1936  CE1 HIS A 180      61.780  41.830  48.320  1.00  0.00           C  
ATOM   1937  NE2 HIS A 180      60.750  42.660  48.130  1.00  0.00           N  
ATOM   1938  H   HIS A 180      57.950  39.070  49.050  1.00  0.00           H  
ATOM   1939  HD2 HIS A 180      58.860  42.290  47.190  1.00  0.00           H  
ATOM   1940  HE1 HIS A 180      62.690  42.170  48.810  1.00  0.00           H  
ATOM   1941  HE2 HIS A 180      60.730  43.660  48.210  1.00  0.00           H  
ATOM   1942  N   GLY A 181      57.430  37.930  45.110  1.00  0.00           N  
ATOM   1943  CA  GLY A 181      57.240  36.630  44.390  1.00  0.00           C  
ATOM   1944  C   GLY A 181      55.860  35.960  44.480  1.00  0.00           C  
ATOM   1945  O   GLY A 181      54.870  36.550  44.850  1.00  0.00           O  
ATOM   1946  H   GLY A 181      57.920  38.610  44.550  1.00  0.00           H  
ATOM   1947  N   VAL A 182      55.950  34.630  44.340  1.00  0.00           N  
ATOM   1948  CA  VAL A 182      54.840  33.690  44.370  1.00  0.00           C  
ATOM   1949  C   VAL A 182      54.740  32.790  45.610  1.00  0.00           C  
ATOM   1950  O   VAL A 182      55.760  32.200  46.010  1.00  0.00           O  
ATOM   1951  CB  VAL A 182      54.760  32.900  43.080  1.00  0.00           C  
ATOM   1952  CG1 VAL A 182      54.410  33.840  41.940  1.00  0.00           C  
ATOM   1953  CG2 VAL A 182      55.980  32.070  42.790  1.00  0.00           C  
ATOM   1954  H   VAL A 182      56.900  34.330  44.380  1.00  0.00           H  
ATOM   1955  N   PRO A 183      53.560  32.510  46.140  1.00  0.00           N  
ATOM   1956  CA  PRO A 183      53.350  31.460  47.190  1.00  0.00           C  
ATOM   1957  C   PRO A 183      53.850  30.010  46.890  1.00  0.00           C  
ATOM   1958  O   PRO A 183      54.090  29.810  45.690  1.00  0.00           O  
ATOM   1959  CB  PRO A 183      51.920  31.530  47.530  1.00  0.00           C  
ATOM   1960  CG  PRO A 183      51.480  32.990  47.200  1.00  0.00           C  
ATOM   1961  CD  PRO A 183      52.380  33.440  46.080  1.00  0.00           C  
ATOM   1962  N   SER A 184      54.360  29.410  47.930  1.00  0.00           N  
ATOM   1963  CA  SER A 184      54.860  28.000  47.690  1.00  0.00           C  
ATOM   1964  C   SER A 184      53.820  26.950  47.250  1.00  0.00           C  
ATOM   1965  O   SER A 184      54.120  26.060  46.520  1.00  0.00           O  
ATOM   1966  CB  SER A 184      55.460  27.430  48.970  1.00  0.00           C  
ATOM   1967  OG  SER A 184      56.700  28.080  49.370  1.00  0.00           O  
ATOM   1968  H   SER A 184      54.730  29.880  48.730  1.00  0.00           H  
ATOM   1969  HG  SER A 184      57.030  27.650  50.210  1.00  0.00           H  
ATOM   1970  N   ASP A 185      52.590  27.200  47.580  1.00  0.00           N  
ATOM   1971  CA  ASP A 185      51.460  26.350  47.170  1.00  0.00           C  
ATOM   1972  C   ASP A 185      50.270  27.090  46.480  1.00  0.00           C  
ATOM   1973  O   ASP A 185      49.910  28.270  46.760  1.00  0.00           O  
ATOM   1974  CB  ASP A 185      50.970  25.570  48.360  1.00  0.00           C  
ATOM   1975  CG  ASP A 185      50.410  26.470  49.480  1.00  0.00           C  
ATOM   1976  OD1 ASP A 185      49.210  26.760  49.500  1.00  0.00           O  
ATOM   1977  OD2 ASP A 185      51.240  27.100  50.180  1.00  0.00           O1-
ATOM   1978  H   ASP A 185      52.280  27.760  48.340  1.00  0.00           H  
ATOM   1979  N   PRO A 186      49.710  26.470  45.410  1.00  0.00           N  
ATOM   1980  CA  PRO A 186      48.420  26.920  44.890  1.00  0.00           C  
ATOM   1981  C   PRO A 186      47.260  26.870  45.920  1.00  0.00           C  
ATOM   1982  O   PRO A 186      46.510  27.820  45.890  1.00  0.00           O  
ATOM   1983  CB  PRO A 186      48.200  26.100  43.690  1.00  0.00           C  
ATOM   1984  CG  PRO A 186      48.990  24.820  43.880  1.00  0.00           C  
ATOM   1985  CD  PRO A 186      50.230  25.250  44.670  1.00  0.00           C  
ATOM   1986  N   GLY A 187      47.000  25.790  46.660  1.00  0.00           N  
ATOM   1987  CA  GLY A 187      45.670  25.350  47.170  1.00  0.00           C  
ATOM   1988  C   GLY A 187      44.950  26.490  47.960  1.00  0.00           C  
ATOM   1989  O   GLY A 187      43.910  26.990  47.510  1.00  0.00           O  
ATOM   1990  H   GLY A 187      47.810  25.300  46.980  1.00  0.00           H  
ATOM   1991  N   GLY A 188      45.680  27.020  48.990  1.00  0.00           N  
ATOM   1992  CA  GLY A 188      45.030  28.010  49.980  1.00  0.00           C  
ATOM   1993  C   GLY A 188      44.500  29.350  49.430  1.00  0.00           C  
ATOM   1994  O   GLY A 188      43.610  29.930  50.050  1.00  0.00           O  
ATOM   1995  H   GLY A 188      46.640  26.740  49.080  1.00  0.00           H  
ATOM   1996  N   VAL A 189      45.140  29.830  48.330  1.00  0.00           N  
ATOM   1997  CA  VAL A 189      44.670  30.990  47.490  1.00  0.00           C  
ATOM   1998  C   VAL A 189      43.420  30.600  46.760  1.00  0.00           C  
ATOM   1999  O   VAL A 189      42.420  31.300  46.880  1.00  0.00           O  
ATOM   2000  CB  VAL A 189      45.840  31.650  46.720  1.00  0.00           C  
ATOM   2001  CG1 VAL A 189      47.130  32.010  47.510  1.00  0.00           C  
ATOM   2002  CG2 VAL A 189      46.320  30.650  45.630  1.00  0.00           C  
ATOM   2003  H   VAL A 189      46.080  29.590  48.090  1.00  0.00           H  
ATOM   2004  N   LEU A 190      43.340  29.420  46.170  1.00  0.00           N  
ATOM   2005  CA  LEU A 190      42.140  28.930  45.500  1.00  0.00           C  
ATOM   2006  C   LEU A 190      40.970  28.390  46.370  1.00  0.00           C  
ATOM   2007  O   LEU A 190      39.840  28.300  45.890  1.00  0.00           O  
ATOM   2008  CB  LEU A 190      42.410  27.780  44.550  1.00  0.00           C  
ATOM   2009  CG  LEU A 190      43.110  28.240  43.240  1.00  0.00           C  
ATOM   2010  CD1 LEU A 190      44.630  27.970  43.390  1.00  0.00           C  
ATOM   2011  CD2 LEU A 190      42.540  27.270  42.260  1.00  0.00           C  
ATOM   2012  H   LEU A 190      44.110  28.830  46.410  1.00  0.00           H  
ATOM   2013  N   ASP A 191      41.340  28.090  47.630  1.00  0.00           N  
ATOM   2014  CA  ASP A 191      40.440  27.850  48.770  1.00  0.00           C  
ATOM   2015  C   ASP A 191      39.660  29.110  49.160  1.00  0.00           C  
ATOM   2016  O   ASP A 191      38.400  29.110  49.140  1.00  0.00           O  
ATOM   2017  CB  ASP A 191      41.170  27.210  49.930  1.00  0.00           C  
ATOM   2018  CG  ASP A 191      40.470  26.970  51.260  1.00  0.00           C  
ATOM   2019  OD1 ASP A 191      40.530  27.870  52.120  1.00  0.00           O  
ATOM   2020  OD2 ASP A 191      39.940  25.860  51.560  1.00  0.00           O1-
ATOM   2021  H   ASP A 191      42.180  27.550  47.700  1.00  0.00           H  
ATOM   2022  N   PHE A 192      40.350  30.220  49.340  1.00  0.00           N  
ATOM   2023  CA  PHE A 192      39.850  31.530  49.790  1.00  0.00           C  
ATOM   2024  C   PHE A 192      38.720  32.120  48.930  1.00  0.00           C  
ATOM   2025  O   PHE A 192      37.790  32.770  49.400  1.00  0.00           O  
ATOM   2026  CB  PHE A 192      41.110  32.460  49.990  1.00  0.00           C  
ATOM   2027  CG  PHE A 192      40.910  33.960  49.810  1.00  0.00           C  
ATOM   2028  CD1 PHE A 192      40.100  34.600  50.740  1.00  0.00           C  
ATOM   2029  CD2 PHE A 192      41.510  34.640  48.770  1.00  0.00           C  
ATOM   2030  CE1 PHE A 192      39.940  36.000  50.630  1.00  0.00           C  
ATOM   2031  CE2 PHE A 192      41.400  36.030  48.760  1.00  0.00           C  
ATOM   2032  CZ  PHE A 192      40.620  36.730  49.730  1.00  0.00           C  
ATOM   2033  H   PHE A 192      41.300  30.260  49.040  1.00  0.00           H  
ATOM   2034  HD1 PHE A 192      39.330  34.050  51.280  1.00  0.00           H  
ATOM   2035  HD2 PHE A 192      41.820  34.070  47.890  1.00  0.00           H  
ATOM   2036  HE1 PHE A 192      39.200  36.420  51.320  1.00  0.00           H  
ATOM   2037  HE2 PHE A 192      41.970  36.550  47.990  1.00  0.00           H  
ATOM   2038  HZ  PHE A 192      40.530  37.810  49.750  1.00  0.00           H  
ATOM   2039  N   LEU A 193      38.980  31.990  47.620  1.00  0.00           N  
ATOM   2040  CA  LEU A 193      38.150  32.330  46.490  1.00  0.00           C  
ATOM   2041  C   LEU A 193      36.680  31.910  46.470  1.00  0.00           C  
ATOM   2042  O   LEU A 193      35.900  32.480  45.680  1.00  0.00           O  
ATOM   2043  CB  LEU A 193      38.810  32.070  45.160  1.00  0.00           C  
ATOM   2044  CG  LEU A 193      40.030  32.900  44.870  1.00  0.00           C  
ATOM   2045  CD1 LEU A 193      40.770  32.370  43.690  1.00  0.00           C  
ATOM   2046  CD2 LEU A 193      39.620  34.350  44.520  1.00  0.00           C  
ATOM   2047  H   LEU A 193      39.840  31.520  47.410  1.00  0.00           H  
ATOM   2048  N   GLU A 194      36.370  30.840  47.210  1.00  0.00           N  
ATOM   2049  CA  GLU A 194      34.970  30.410  47.180  1.00  0.00           C  
ATOM   2050  C   GLU A 194      34.040  31.260  48.020  1.00  0.00           C  
ATOM   2051  O   GLU A 194      32.860  31.420  47.630  1.00  0.00           O  
ATOM   2052  CB  GLU A 194      34.820  28.930  47.380  1.00  0.00           C  
ATOM   2053  CG  GLU A 194      33.430  28.450  46.930  1.00  0.00           C  
ATOM   2054  CD  GLU A 194      33.160  27.040  47.540  1.00  0.00           C  
ATOM   2055  OE1 GLU A 194      33.790  26.570  48.490  1.00  0.00           O  
ATOM   2056  OE2 GLU A 194      32.320  26.250  46.970  1.00  0.00           O1-
ATOM   2057  H   GLU A 194      37.120  30.320  47.610  1.00  0.00           H  
ATOM   2058  N   GLU A 195      34.630  31.850  49.060  1.00  0.00           N  
ATOM   2059  CA  GLU A 195      34.070  32.800  50.020  1.00  0.00           C  
ATOM   2060  C   GLU A 195      33.830  34.140  49.370  1.00  0.00           C  
ATOM   2061  O   GLU A 195      32.700  34.590  49.290  1.00  0.00           O  
ATOM   2062  CB  GLU A 195      35.120  33.000  51.150  1.00  0.00           C  
ATOM   2063  CG  GLU A 195      34.720  32.380  52.470  1.00  0.00           C  
ATOM   2064  CD  GLU A 195      33.740  33.050  53.370  1.00  0.00           C  
ATOM   2065  OE1 GLU A 195      32.740  32.460  53.660  1.00  0.00           O  
ATOM   2066  OE2 GLU A 195      33.990  34.190  53.830  1.00  0.00           O1-
ATOM   2067  H   GLU A 195      35.590  31.640  49.240  1.00  0.00           H  
ATOM   2068  N   VAL A 196      34.880  34.620  48.690  1.00  0.00           N  
ATOM   2069  CA  VAL A 196      34.860  35.870  47.810  1.00  0.00           C  
ATOM   2070  C   VAL A 196      33.750  35.630  46.750  1.00  0.00           C  
ATOM   2071  O   VAL A 196      32.820  36.480  46.650  1.00  0.00           O  
ATOM   2072  CB  VAL A 196      36.170  36.050  47.070  1.00  0.00           C  
ATOM   2073  CG1 VAL A 196      36.160  37.350  46.230  1.00  0.00           C  
ATOM   2074  CG2 VAL A 196      37.260  36.260  48.140  1.00  0.00           C  
ATOM   2075  H   VAL A 196      35.760  34.180  48.900  1.00  0.00           H  
ATOM   2076  N   HIS A 197      33.610  34.360  46.290  1.00  0.00           N  
ATOM   2077  CA  HIS A 197      32.490  34.030  45.450  1.00  0.00           C  
ATOM   2078  C   HIS A 197      31.060  33.930  46.100  1.00  0.00           C  
ATOM   2079  O   HIS A 197      30.140  34.580  45.630  1.00  0.00           O  
ATOM   2080  CB  HIS A 197      32.750  32.920  44.440  1.00  0.00           C  
ATOM   2081  CG  HIS A 197      31.540  32.590  43.530  1.00  0.00           C  
ATOM   2082  CD2 HIS A 197      30.970  33.460  42.720  1.00  0.00           C  
ATOM   2083  ND1 HIS A 197      30.770  31.490  43.590  1.00  0.00           N  
ATOM   2084  CE1 HIS A 197      29.750  31.700  42.700  1.00  0.00           C  
ATOM   2085  NE2 HIS A 197      29.840  32.880  42.170  1.00  0.00           N  
ATOM   2086  H   HIS A 197      34.270  33.680  46.590  1.00  0.00           H  
ATOM   2087  HD2 HIS A 197      31.290  34.470  42.490  1.00  0.00           H  
ATOM   2088  HE1 HIS A 197      29.020  30.920  42.480  1.00  0.00           H  
ATOM   2089  HE2 HIS A 197      29.150  33.310  41.590  1.00  0.00           H  
ATOM   2090  N   HIS A 198      30.930  33.120  47.130  1.00  0.00           N  
ATOM   2091  CA  HIS A 198      29.650  32.970  47.860  1.00  0.00           C  
ATOM   2092  C   HIS A 198      29.070  34.300  48.440  1.00  0.00           C  
ATOM   2093  O   HIS A 198      27.920  34.590  48.110  1.00  0.00           O  
ATOM   2094  CB  HIS A 198      29.790  32.070  49.120  1.00  0.00           C  
ATOM   2095  CG  HIS A 198      30.130  30.620  48.770  1.00  0.00           C  
ATOM   2096  CD2 HIS A 198      30.840  29.870  49.670  1.00  0.00           C  
ATOM   2097  ND1 HIS A 198      29.510  29.800  47.980  1.00  0.00           N  
ATOM   2098  CE1 HIS A 198      29.800  28.600  48.440  1.00  0.00           C  
ATOM   2099  NE2 HIS A 198      30.560  28.620  49.480  1.00  0.00           N  
ATOM   2100  H   HIS A 198      31.640  32.470  47.390  1.00  0.00           H  
ATOM   2101  HD2 HIS A 198      31.560  30.320  50.350  1.00  0.00           H  
ATOM   2102  HE1 HIS A 198      29.480  27.690  47.920  1.00  0.00           H  
ATOM   2103  HE2 HIS A 198      30.840  27.870  50.080  1.00  0.00           H  
ATOM   2104  N   LYS A 199      29.940  35.240  48.920  1.00  0.00           N  
ATOM   2105  CA  LYS A 199      29.520  36.640  49.280  1.00  0.00           C  
ATOM   2106  C   LYS A 199      28.850  37.390  48.090  1.00  0.00           C  
ATOM   2107  O   LYS A 199      27.650  37.710  48.150  1.00  0.00           O  
ATOM   2108  CB  LYS A 199      30.790  37.320  49.690  1.00  0.00           C  
ATOM   2109  CG  LYS A 199      30.830  38.760  50.160  1.00  0.00           C  
ATOM   2110  CD  LYS A 199      30.030  38.970  51.480  1.00  0.00           C  
ATOM   2111  CE  LYS A 199      30.490  38.020  52.590  1.00  0.00           C  
ATOM   2112  NZ  LYS A 199      29.400  37.730  53.490  1.00  0.00           N1+
ATOM   2113  H   LYS A 199      30.890  34.970  49.060  1.00  0.00           H  
ATOM   2114  HZ1 LYS A 199      28.790  38.520  53.460  1.00  0.00           H  
ATOM   2115  HZ2 LYS A 199      28.940  36.930  53.110  1.00  0.00           H  
ATOM   2116  HZ3 LYS A 199      29.730  37.560  54.420  1.00  0.00           H  
ATOM   2117  N   GLN A 200      29.540  37.380  46.940  1.00  0.00           N  
ATOM   2118  CA  GLN A 200      29.040  38.000  45.730  1.00  0.00           C  
ATOM   2119  C   GLN A 200      27.720  37.300  45.330  1.00  0.00           C  
ATOM   2120  O   GLN A 200      26.770  37.890  44.920  1.00  0.00           O  
ATOM   2121  CB  GLN A 200      30.200  37.930  44.670  1.00  0.00           C  
ATOM   2122  CG  GLN A 200      29.870  38.730  43.430  1.00  0.00           C  
ATOM   2123  CD  GLN A 200      29.980  40.290  43.470  1.00  0.00           C  
ATOM   2124  NE2 GLN A 200      30.280  40.790  42.340  1.00  0.00           N  
ATOM   2125  OE1 GLN A 200      29.740  41.030  44.450  1.00  0.00           O  
ATOM   2126  H   GLN A 200      30.430  36.930  46.860  1.00  0.00           H  
ATOM   2127 1HE2 GLN A 200      30.420  40.170  41.570  1.00  0.00           H  
ATOM   2128 2HE2 GLN A 200      30.160  41.780  42.210  1.00  0.00           H  
ATOM   2129  N   GLU A 201      27.840  35.990  45.260  1.00  0.00           N  
ATOM   2130  CA  GLU A 201      26.850  35.040  44.860  1.00  0.00           C  
ATOM   2131  C   GLU A 201      25.560  35.170  45.650  1.00  0.00           C  
ATOM   2132  O   GLU A 201      24.560  35.530  45.070  1.00  0.00           O  
ATOM   2133  CB  GLU A 201      27.350  33.560  44.790  1.00  0.00           C  
ATOM   2134  CG  GLU A 201      26.280  32.530  44.410  1.00  0.00           C  
ATOM   2135  CD  GLU A 201      25.800  32.660  42.930  1.00  0.00           C  
ATOM   2136  OE1 GLU A 201      26.510  32.100  42.030  1.00  0.00           O  
ATOM   2137  OE2 GLU A 201      24.750  33.250  42.630  1.00  0.00           O1-
ATOM   2138  H   GLU A 201      28.760  35.630  45.400  1.00  0.00           H  
ATOM   2139  N   SER A 202      25.640  35.100  46.970  1.00  0.00           N  
ATOM   2140  CA  SER A 202      24.590  35.250  47.960  1.00  0.00           C  
ATOM   2141  C   SER A 202      23.690  36.530  47.860  1.00  0.00           C  
ATOM   2142  O   SER A 202      22.620  36.470  47.240  1.00  0.00           O  
ATOM   2143  CB  SER A 202      25.070  35.020  49.400  1.00  0.00           C  
ATOM   2144  OG  SER A 202      26.030  36.000  49.650  1.00  0.00           O  
ATOM   2145  H   SER A 202      26.520  34.950  47.420  1.00  0.00           H  
ATOM   2146  HG  SER A 202      26.820  35.870  49.040  1.00  0.00           H  
ATOM   2147  N   ILE A 203      24.360  37.670  48.120  1.00  0.00           N  
ATOM   2148  CA  ILE A 203      23.650  38.970  47.950  1.00  0.00           C  
ATOM   2149  C   ILE A 203      23.200  39.370  46.590  1.00  0.00           C  
ATOM   2150  O   ILE A 203      23.720  39.090  45.540  1.00  0.00           O  
ATOM   2151  CB  ILE A 203      24.520  40.140  48.690  1.00  0.00           C  
ATOM   2152  CG1 ILE A 203      25.940  40.250  48.230  1.00  0.00           C  
ATOM   2153  CG2 ILE A 203      24.420  40.050  50.240  1.00  0.00           C  
ATOM   2154  CD  ILE A 203      26.680  41.450  48.790  1.00  0.00           C  
ATOM   2155  H   ILE A 203      25.310  37.710  48.430  1.00  0.00           H  
ATOM   2156  N   MET A 204      21.960  39.850  46.570  1.00  0.00           N  
ATOM   2157  CA  MET A 204      21.260  40.490  45.370  1.00  0.00           C  
ATOM   2158  C   MET A 204      22.030  41.730  44.910  1.00  0.00           C  
ATOM   2159  O   MET A 204      22.640  41.790  43.860  1.00  0.00           O  
ATOM   2160  CB  MET A 204      19.790  40.800  45.670  1.00  0.00           C  
ATOM   2161  CG  MET A 204      18.850  39.500  45.920  1.00  0.00           C  
ATOM   2162  SD  MET A 204      19.200  38.700  47.560  1.00  0.00           S  
ATOM   2163  CE  MET A 204      18.300  39.850  48.630  1.00  0.00           C  
ATOM   2164  H   MET A 204      21.480  39.750  47.440  1.00  0.00           H  
ATOM   2165  N   ASP A 205      21.960  42.740  45.830  1.00  0.00           N  
ATOM   2166  CA  ASP A 205      22.520  44.100  45.480  1.00  0.00           C  
ATOM   2167  C   ASP A 205      24.040  44.170  45.600  1.00  0.00           C  
ATOM   2168  O   ASP A 205      24.640  44.270  46.680  1.00  0.00           O  
ATOM   2169  CB  ASP A 205      21.970  45.150  46.420  1.00  0.00           C  
ATOM   2170  CG  ASP A 205      20.450  45.410  46.320  1.00  0.00           C  
ATOM   2171  OD1 ASP A 205      19.680  45.000  47.170  1.00  0.00           O  
ATOM   2172  OD2 ASP A 205      20.090  46.360  45.670  1.00  0.00           O1-
ATOM   2173  H   ASP A 205      21.560  42.590  46.730  1.00  0.00           H  
ATOM   2174  N   ALA A 206      24.610  44.010  44.410  1.00  0.00           N  
ATOM   2175  CA  ALA A 206      26.070  43.830  44.200  1.00  0.00           C  
ATOM   2176  C   ALA A 206      26.500  44.110  42.780  1.00  0.00           C  
ATOM   2177  O   ALA A 206      26.030  43.560  41.830  1.00  0.00           O  
ATOM   2178  CB  ALA A 206      26.520  42.380  44.590  1.00  0.00           C  
ATOM   2179  H   ALA A 206      24.040  43.770  43.630  1.00  0.00           H  
ATOM   2180  N   GLY A 207      27.390  45.020  42.680  1.00  0.00           N  
ATOM   2181  CA  GLY A 207      28.180  45.270  41.430  1.00  0.00           C  
ATOM   2182  C   GLY A 207      29.520  44.530  41.290  1.00  0.00           C  
ATOM   2183  O   GLY A 207      29.650  43.370  41.690  1.00  0.00           O  
ATOM   2184  H   GLY A 207      27.460  45.650  43.460  1.00  0.00           H  
ATOM   2185  N   PRO A 208      30.430  45.130  40.450  1.00  0.00           N  
ATOM   2186  CA  PRO A 208      31.780  44.590  40.250  1.00  0.00           C  
ATOM   2187  C   PRO A 208      32.570  44.390  41.580  1.00  0.00           C  
ATOM   2188  O   PRO A 208      32.280  44.990  42.630  1.00  0.00           O  
ATOM   2189  CB  PRO A 208      32.510  45.640  39.360  1.00  0.00           C  
ATOM   2190  CG  PRO A 208      31.370  46.260  38.610  1.00  0.00           C  
ATOM   2191  CD  PRO A 208      30.220  46.320  39.620  1.00  0.00           C  
ATOM   2192  N   VAL A 209      33.400  43.330  41.450  1.00  0.00           N  
ATOM   2193  CA  VAL A 209      34.340  42.840  42.530  1.00  0.00           C  
ATOM   2194  C   VAL A 209      35.550  43.810  42.560  1.00  0.00           C  
ATOM   2195  O   VAL A 209      36.070  43.930  41.430  1.00  0.00           O  
ATOM   2196  CB  VAL A 209      34.790  41.430  42.310  1.00  0.00           C  
ATOM   2197  CG1 VAL A 209      35.640  40.910  43.470  1.00  0.00           C  
ATOM   2198  CG2 VAL A 209      33.830  40.340  41.910  1.00  0.00           C  
ATOM   2199  H   VAL A 209      33.410  42.880  40.560  1.00  0.00           H  
ATOM   2200  N   VAL A 210      36.130  44.350  43.630  1.00  0.00           N  
ATOM   2201  CA  VAL A 210      37.240  45.360  43.560  1.00  0.00           C  
ATOM   2202  C   VAL A 210      38.520  44.560  44.000  1.00  0.00           C  
ATOM   2203  O   VAL A 210      38.800  44.370  45.180  1.00  0.00           O  
ATOM   2204  CB  VAL A 210      36.980  46.580  44.400  1.00  0.00           C  
ATOM   2205  CG1 VAL A 210      38.170  47.510  44.560  1.00  0.00           C  
ATOM   2206  CG2 VAL A 210      35.830  47.410  43.790  1.00  0.00           C  
ATOM   2207  H   VAL A 210      35.650  44.200  44.490  1.00  0.00           H  
ATOM   2208  N   VAL A 211      39.380  44.330  43.030  1.00  0.00           N  
ATOM   2209  CA  VAL A 211      40.600  43.520  43.160  1.00  0.00           C  
ATOM   2210  C   VAL A 211      41.750  44.540  42.990  1.00  0.00           C  
ATOM   2211  O   VAL A 211      41.690  45.390  42.070  1.00  0.00           O  
ATOM   2212  CB  VAL A 211      40.620  42.430  42.060  1.00  0.00           C  
ATOM   2213  CG1 VAL A 211      39.430  41.420  42.270  1.00  0.00           C  
ATOM   2214  CG2 VAL A 211      40.740  42.810  40.570  1.00  0.00           C  
ATOM   2215  H   VAL A 211      39.270  44.890  42.200  1.00  0.00           H  
ATOM   2216  N   HIS A 212      42.680  44.530  43.960  1.00  0.00           N  
ATOM   2217  CA  HIS A 212      43.790  45.500  43.910  1.00  0.00           C  
ATOM   2218  C   HIS A 212      45.060  44.790  44.310  1.00  0.00           C  
ATOM   2219  O   HIS A 212      45.040  43.800  45.000  1.00  0.00           O  
ATOM   2220  CB  HIS A 212      43.440  46.690  44.860  1.00  0.00           C  
ATOM   2221  CG  HIS A 212      42.920  46.410  46.270  1.00  0.00           C  
ATOM   2222  CD2 HIS A 212      41.640  46.430  46.440  1.00  0.00           C  
ATOM   2223  ND1 HIS A 212      43.560  46.800  47.370  1.00  0.00           N  
ATOM   2224  CE1 HIS A 212      42.610  46.950  48.300  1.00  0.00           C  
ATOM   2225  NE2 HIS A 212      41.390  46.780  47.740  1.00  0.00           N  
ATOM   2226  H   HIS A 212      42.550  43.870  44.700  1.00  0.00           H  
ATOM   2227  HD2 HIS A 212      40.890  46.450  45.650  1.00  0.00           H  
ATOM   2228  HE1 HIS A 212      42.830  46.980  49.370  1.00  0.00           H  
ATOM   2229  HE2 HIS A 212      40.520  46.570  48.190  1.00  0.00           H  
ATOM   2230  N   SER A 213      46.090  45.360  43.650  1.00  0.00           N  
ATOM   2231  CA  SER A 213      47.520  45.020  43.900  1.00  0.00           C  
ATOM   2232  C   SER A 213      48.570  46.090  43.530  1.00  0.00           C  
ATOM   2233  O   SER A 213      48.150  47.180  43.130  1.00  0.00           O  
ATOM   2234  CB  SER A 213      48.050  43.650  43.490  1.00  0.00           C  
ATOM   2235  OG  SER A 213      48.230  43.560  42.030  1.00  0.00           O  
ATOM   2236  H   SER A 213      45.980  45.980  42.870  1.00  0.00           H  
ATOM   2237  HG  SER A 213      49.210  43.720  41.990  1.00  0.00           H  
ATOM   2238  N   SER A 214      49.880  45.860  43.610  1.00  0.00           N  
ATOM   2239  CA  SER A 214      50.770  47.040  43.830  1.00  0.00           C  
ATOM   2240  C   SER A 214      50.650  48.030  42.600  1.00  0.00           C  
ATOM   2241  O   SER A 214      50.280  49.190  42.740  1.00  0.00           O  
ATOM   2242  CB  SER A 214      52.250  46.650  43.980  1.00  0.00           C  
ATOM   2243  OG  SER A 214      52.530  45.230  44.190  1.00  0.00           O  
ATOM   2244  H   SER A 214      50.350  45.030  43.310  1.00  0.00           H  
ATOM   2245  HG  SER A 214      52.470  44.900  43.250  1.00  0.00           H  
ATOM   2246  N   ALA A 215      51.020  47.570  41.440  1.00  0.00           N  
ATOM   2247  CA  ALA A 215      50.700  48.270  40.130  1.00  0.00           C  
ATOM   2248  C   ALA A 215      49.260  48.060  39.560  1.00  0.00           C  
ATOM   2249  O   ALA A 215      48.820  48.710  38.640  1.00  0.00           O  
ATOM   2250  CB  ALA A 215      51.580  47.700  38.970  1.00  0.00           C  
ATOM   2251  H   ALA A 215      51.270  46.630  41.220  1.00  0.00           H  
ATOM   2252  N   GLY A 216      48.700  46.970  40.100  1.00  0.00           N  
ATOM   2253  CA  GLY A 216      47.380  46.410  39.700  1.00  0.00           C  
ATOM   2254  C   GLY A 216      47.530  45.580  38.400  1.00  0.00           C  
ATOM   2255  O   GLY A 216      46.570  45.520  37.630  1.00  0.00           O  
ATOM   2256  H   GLY A 216      49.240  46.320  40.630  1.00  0.00           H  
ATOM   2257  N   ILE A 217      48.720  44.970  38.200  1.00  0.00           N  
ATOM   2258  CA  ILE A 217      48.890  44.080  37.050  1.00  0.00           C  
ATOM   2259  C   ILE A 217      49.120  42.600  37.250  1.00  0.00           C  
ATOM   2260  O   ILE A 217      48.200  41.910  36.790  1.00  0.00           O  
ATOM   2261  CB  ILE A 217      49.860  44.740  36.080  1.00  0.00           C  
ATOM   2262  CG1 ILE A 217      51.230  45.010  36.670  1.00  0.00           C  
ATOM   2263  CG2 ILE A 217      49.070  45.960  35.550  1.00  0.00           C  
ATOM   2264  CD  ILE A 217      52.250  45.450  35.680  1.00  0.00           C  
ATOM   2265  H   ILE A 217      49.480  44.900  38.850  1.00  0.00           H  
ATOM   2266  N   GLY A 218      50.270  42.220  37.880  1.00  0.00           N  
ATOM   2267  CA  GLY A 218      50.670  40.860  38.080  1.00  0.00           C  
ATOM   2268  C   GLY A 218      49.820  40.110  39.040  1.00  0.00           C  
ATOM   2269  O   GLY A 218      48.870  39.450  38.530  1.00  0.00           O  
ATOM   2270  H   GLY A 218      50.870  42.810  38.410  1.00  0.00           H  
ATOM   2271  N   ARG A 219      49.860  40.630  40.270  1.00  0.00           N  
ATOM   2272  CA  ARG A 219      49.050  40.060  41.400  1.00  0.00           C  
ATOM   2273  C   ARG A 219      47.490  40.340  41.340  1.00  0.00           C  
ATOM   2274  O   ARG A 219      46.730  39.470  41.810  1.00  0.00           O  
ATOM   2275  CB  ARG A 219      49.600  40.490  42.680  1.00  0.00           C  
ATOM   2276  CG  ARG A 219      50.650  39.500  43.160  1.00  0.00           C  
ATOM   2277  CD  ARG A 219      51.520  40.210  44.130  1.00  0.00           C  
ATOM   2278  NE  ARG A 219      52.350  41.160  43.390  1.00  0.00           N  
ATOM   2279  CZ  ARG A 219      53.680  41.300  43.420  1.00  0.00           C  
ATOM   2280  NH1 ARG A 219      54.440  40.690  44.370  1.00  0.00           N1+
ATOM   2281  NH2 ARG A 219      54.200  42.240  42.600  1.00  0.00           N  
ATOM   2282  H   ARG A 219      50.550  41.290  40.560  1.00  0.00           H  
ATOM   2283  HE  ARG A 219      51.860  41.760  42.770  1.00  0.00           H  
ATOM   2284 1HH1 ARG A 219      54.000  40.110  45.060  1.00  0.00           H  
ATOM   2285 2HH1 ARG A 219      55.360  41.040  44.520  1.00  0.00           H  
ATOM   2286 1HH2 ARG A 219      53.570  42.780  42.040  1.00  0.00           H  
ATOM   2287 2HH2 ARG A 219      55.170  42.450  42.580  1.00  0.00           H  
ATOM   2288  N   THR A 220      47.080  41.420  40.720  1.00  0.00           N  
ATOM   2289  CA  THR A 220      45.640  41.470  40.290  1.00  0.00           C  
ATOM   2290  C   THR A 220      45.220  40.440  39.200  1.00  0.00           C  
ATOM   2291  O   THR A 220      44.370  39.590  39.290  1.00  0.00           O  
ATOM   2292  CB  THR A 220      45.230  42.950  39.880  1.00  0.00           C  
ATOM   2293  CG2 THR A 220      43.910  43.160  39.300  1.00  0.00           C  
ATOM   2294  OG1 THR A 220      45.390  43.870  41.020  1.00  0.00           O  
ATOM   2295  H   THR A 220      47.500  42.290  40.990  1.00  0.00           H  
ATOM   2296  HG1 THR A 220      46.320  43.890  41.380  1.00  0.00           H  
ATOM   2297  N   GLY A 221      46.070  40.280  38.190  1.00  0.00           N  
ATOM   2298  CA  GLY A 221      45.780  39.530  36.920  1.00  0.00           C  
ATOM   2299  C   GLY A 221      45.860  38.000  37.020  1.00  0.00           C  
ATOM   2300  O   GLY A 221      45.030  37.310  36.460  1.00  0.00           O  
ATOM   2301  H   GLY A 221      46.940  40.760  38.070  1.00  0.00           H  
ATOM   2302  N   THR A 222      46.730  37.540  37.940  1.00  0.00           N  
ATOM   2303  CA  THR A 222      46.850  36.090  38.220  1.00  0.00           C  
ATOM   2304  C   THR A 222      45.560  35.630  38.820  1.00  0.00           C  
ATOM   2305  O   THR A 222      44.920  34.810  38.190  1.00  0.00           O  
ATOM   2306  CB  THR A 222      47.900  35.840  39.290  1.00  0.00           C  
ATOM   2307  CG2 THR A 222      49.300  35.600  38.740  1.00  0.00           C  
ATOM   2308  OG1 THR A 222      47.940  37.010  40.200  1.00  0.00           O  
ATOM   2309  H   THR A 222      47.310  38.090  38.530  1.00  0.00           H  
ATOM   2310  HG1 THR A 222      48.250  36.720  41.110  1.00  0.00           H  
ATOM   2311  N   PHE A 223      45.030  36.320  39.910  1.00  0.00           N  
ATOM   2312  CA  PHE A 223      43.710  35.890  40.520  1.00  0.00           C  
ATOM   2313  C   PHE A 223      42.500  35.960  39.610  1.00  0.00           C  
ATOM   2314  O   PHE A 223      41.740  35.010  39.630  1.00  0.00           O  
ATOM   2315  CB  PHE A 223      43.450  36.830  41.750  1.00  0.00           C  
ATOM   2316  CG  PHE A 223      44.140  36.300  43.040  1.00  0.00           C  
ATOM   2317  CD1 PHE A 223      45.430  36.760  43.290  1.00  0.00           C  
ATOM   2318  CD2 PHE A 223      43.370  35.550  43.920  1.00  0.00           C  
ATOM   2319  CE1 PHE A 223      45.980  36.540  44.530  1.00  0.00           C  
ATOM   2320  CE2 PHE A 223      43.920  35.300  45.180  1.00  0.00           C  
ATOM   2321  CZ  PHE A 223      45.240  35.760  45.430  1.00  0.00           C  
ATOM   2322  H   PHE A 223      45.520  37.010  40.440  1.00  0.00           H  
ATOM   2323  HD1 PHE A 223      46.110  37.060  42.490  1.00  0.00           H  
ATOM   2324  HD2 PHE A 223      42.430  35.070  43.660  1.00  0.00           H  
ATOM   2325  HE1 PHE A 223      46.900  36.970  44.930  1.00  0.00           H  
ATOM   2326  HE2 PHE A 223      43.410  34.640  45.890  1.00  0.00           H  
ATOM   2327  HZ  PHE A 223      45.650  35.530  46.410  1.00  0.00           H  
ATOM   2328  N   ILE A 224      42.440  36.880  38.630  1.00  0.00           N  
ATOM   2329  CA  ILE A 224      41.340  37.060  37.670  1.00  0.00           C  
ATOM   2330  C   ILE A 224      41.310  35.850  36.730  1.00  0.00           C  
ATOM   2331  O   ILE A 224      40.280  35.200  36.730  1.00  0.00           O  
ATOM   2332  CB  ILE A 224      41.500  38.420  36.890  1.00  0.00           C  
ATOM   2333  CG1 ILE A 224      41.030  39.520  37.830  1.00  0.00           C  
ATOM   2334  CG2 ILE A 224      40.810  38.450  35.550  1.00  0.00           C  
ATOM   2335  CD  ILE A 224      41.370  40.920  37.360  1.00  0.00           C  
ATOM   2336  H   ILE A 224      43.170  37.560  38.620  1.00  0.00           H  
ATOM   2337  N   VAL A 225      42.480  35.480  36.190  1.00  0.00           N  
ATOM   2338  CA  VAL A 225      42.630  34.330  35.300  1.00  0.00           C  
ATOM   2339  C   VAL A 225      42.170  33.090  35.980  1.00  0.00           C  
ATOM   2340  O   VAL A 225      41.430  32.350  35.430  1.00  0.00           O  
ATOM   2341  CB  VAL A 225      44.100  34.240  34.800  1.00  0.00           C  
ATOM   2342  CG1 VAL A 225      44.220  33.180  33.770  1.00  0.00           C  
ATOM   2343  CG2 VAL A 225      44.540  35.570  34.220  1.00  0.00           C  
ATOM   2344  H   VAL A 225      43.380  35.780  36.500  1.00  0.00           H  
ATOM   2345  N   ILE A 226      42.740  32.880  37.150  1.00  0.00           N  
ATOM   2346  CA  ILE A 226      42.460  31.730  38.110  1.00  0.00           C  
ATOM   2347  C   ILE A 226      40.900  31.630  38.310  1.00  0.00           C  
ATOM   2348  O   ILE A 226      40.320  30.580  38.230  1.00  0.00           O  
ATOM   2349  CB  ILE A 226      43.380  31.860  39.350  1.00  0.00           C  
ATOM   2350  CG1 ILE A 226      44.840  31.500  39.110  1.00  0.00           C  
ATOM   2351  CG2 ILE A 226      42.730  31.130  40.520  1.00  0.00           C  
ATOM   2352  CD  ILE A 226      45.700  31.860  40.290  1.00  0.00           C  
ATOM   2353  H   ILE A 226      43.590  33.380  37.340  1.00  0.00           H  
ATOM   2354  N   ASP A 227      40.290  32.760  38.590  1.00  0.00           N  
ATOM   2355  CA  ASP A 227      38.810  32.800  38.820  1.00  0.00           C  
ATOM   2356  C   ASP A 227      37.860  32.640  37.600  1.00  0.00           C  
ATOM   2357  O   ASP A 227      36.940  31.770  37.680  1.00  0.00           O  
ATOM   2358  CB  ASP A 227      38.430  34.090  39.570  1.00  0.00           C  
ATOM   2359  CG  ASP A 227      36.960  34.050  40.050  1.00  0.00           C  
ATOM   2360  OD1 ASP A 227      36.360  35.150  39.920  1.00  0.00           O  
ATOM   2361  OD2 ASP A 227      36.520  33.070  40.620  1.00  0.00           O1-
ATOM   2362  H   ASP A 227      40.730  33.630  38.850  1.00  0.00           H  
ATOM   2363  N   ILE A 228      38.270  33.170  36.510  1.00  0.00           N  
ATOM   2364  CA  ILE A 228      37.720  32.810  35.190  1.00  0.00           C  
ATOM   2365  C   ILE A 228      37.710  31.310  34.750  1.00  0.00           C  
ATOM   2366  O   ILE A 228      36.750  30.710  34.260  1.00  0.00           O  
ATOM   2367  CB  ILE A 228      38.250  33.770  34.070  1.00  0.00           C  
ATOM   2368  CG1 ILE A 228      37.690  35.160  34.280  1.00  0.00           C  
ATOM   2369  CG2 ILE A 228      38.120  33.240  32.660  1.00  0.00           C  
ATOM   2370  CD  ILE A 228      38.380  36.170  33.450  1.00  0.00           C  
ATOM   2371  H   ILE A 228      38.880  33.960  36.510  1.00  0.00           H  
ATOM   2372  N   LEU A 229      38.830  30.710  35.170  1.00  0.00           N  
ATOM   2373  CA  LEU A 229      39.010  29.250  34.990  1.00  0.00           C  
ATOM   2374  C   LEU A 229      38.150  28.320  35.910  1.00  0.00           C  
ATOM   2375  O   LEU A 229      37.790  27.190  35.500  1.00  0.00           O  
ATOM   2376  CB  LEU A 229      40.430  28.730  35.020  1.00  0.00           C  
ATOM   2377  CG  LEU A 229      41.300  29.440  34.070  1.00  0.00           C  
ATOM   2378  CD1 LEU A 229      42.770  28.970  34.210  1.00  0.00           C  
ATOM   2379  CD2 LEU A 229      40.810  29.600  32.620  1.00  0.00           C  
ATOM   2380  H   LEU A 229      39.570  31.220  35.590  1.00  0.00           H  
ATOM   2381  N   ILE A 230      38.130  28.610  37.220  1.00  0.00           N  
ATOM   2382  CA  ILE A 230      37.300  27.940  38.260  1.00  0.00           C  
ATOM   2383  C   ILE A 230      35.800  27.910  37.780  1.00  0.00           C  
ATOM   2384  O   ILE A 230      35.200  26.830  37.590  1.00  0.00           O  
ATOM   2385  CB  ILE A 230      37.370  28.600  39.640  1.00  0.00           C  
ATOM   2386  CG1 ILE A 230      38.740  28.720  40.170  1.00  0.00           C  
ATOM   2387  CG2 ILE A 230      36.540  27.810  40.640  1.00  0.00           C  
ATOM   2388  CD  ILE A 230      38.810  29.680  41.400  1.00  0.00           C  
ATOM   2389  H   ILE A 230      38.750  29.340  37.500  1.00  0.00           H  
ATOM   2390  N   ASP A 231      35.290  29.030  37.240  1.00  0.00           N  
ATOM   2391  CA  ASP A 231      33.950  29.110  36.740  1.00  0.00           C  
ATOM   2392  C   ASP A 231      33.560  28.020  35.670  1.00  0.00           C  
ATOM   2393  O   ASP A 231      32.440  27.520  35.530  1.00  0.00           O  
ATOM   2394  CB  ASP A 231      33.700  30.540  36.210  1.00  0.00           C  
ATOM   2395  CG  ASP A 231      32.260  30.730  35.770  1.00  0.00           C  
ATOM   2396  OD1 ASP A 231      31.470  31.000  36.700  1.00  0.00           O  
ATOM   2397  OD2 ASP A 231      31.940  30.940  34.580  1.00  0.00           O1-
ATOM   2398  H   ASP A 231      35.610  29.870  37.670  1.00  0.00           H  
ATOM   2399  N   ILE A 232      34.410  27.880  34.700  1.00  0.00           N  
ATOM   2400  CA  ILE A 232      34.350  26.830  33.610  1.00  0.00           C  
ATOM   2401  C   ILE A 232      34.180  25.390  34.180  1.00  0.00           C  
ATOM   2402  O   ILE A 232      33.280  24.700  33.720  1.00  0.00           O  
ATOM   2403  CB  ILE A 232      35.630  26.950  32.720  1.00  0.00           C  
ATOM   2404  CG1 ILE A 232      35.730  28.410  32.170  1.00  0.00           C  
ATOM   2405  CG2 ILE A 232      35.730  25.870  31.600  1.00  0.00           C  
ATOM   2406  CD  ILE A 232      37.080  28.760  31.560  1.00  0.00           C  
ATOM   2407  H   ILE A 232      35.190  28.500  34.580  1.00  0.00           H  
ATOM   2408  N   ILE A 233      35.000  25.090  35.220  1.00  0.00           N  
ATOM   2409  CA  ILE A 233      34.880  23.800  35.990  1.00  0.00           C  
ATOM   2410  C   ILE A 233      33.610  23.740  36.780  1.00  0.00           C  
ATOM   2411  O   ILE A 233      32.920  22.740  36.760  1.00  0.00           O  
ATOM   2412  CB  ILE A 233      36.120  23.480  36.890  1.00  0.00           C  
ATOM   2413  CG1 ILE A 233      37.320  23.810  36.040  1.00  0.00           C  
ATOM   2414  CG2 ILE A 233      36.200  21.940  37.130  1.00  0.00           C  
ATOM   2415  CD  ILE A 233      38.630  23.990  36.720  1.00  0.00           C  
ATOM   2416  H   ILE A 233      35.850  25.600  35.370  1.00  0.00           H  
ATOM   2417  N   ARG A 234      33.170  24.830  37.430  1.00  0.00           N  
ATOM   2418  CA  ARG A 234      31.830  25.000  38.100  1.00  0.00           C  
ATOM   2419  C   ARG A 234      30.600  24.860  37.190  1.00  0.00           C  
ATOM   2420  O   ARG A 234      29.520  24.520  37.640  1.00  0.00           O  
ATOM   2421  CB  ARG A 234      31.670  26.250  38.980  1.00  0.00           C  
ATOM   2422  CG  ARG A 234      32.540  26.240  40.260  1.00  0.00           C  
ATOM   2423  CD  ARG A 234      31.980  27.130  41.450  1.00  0.00           C  
ATOM   2424  NE  ARG A 234      33.070  27.750  42.270  1.00  0.00           N  
ATOM   2425  CZ  ARG A 234      33.470  29.030  42.120  1.00  0.00           C  
ATOM   2426  NH1 ARG A 234      32.970  29.860  41.190  1.00  0.00           N1+
ATOM   2427  NH2 ARG A 234      34.340  29.650  42.970  1.00  0.00           N  
ATOM   2428  H   ARG A 234      33.760  25.620  37.530  1.00  0.00           H  
ATOM   2429  HE  ARG A 234      33.450  27.140  42.960  1.00  0.00           H  
ATOM   2430 1HH1 ARG A 234      32.260  29.640  40.520  1.00  0.00           H  
ATOM   2431 2HH1 ARG A 234      33.270  30.810  41.160  1.00  0.00           H  
ATOM   2432 1HH2 ARG A 234      34.770  29.130  43.700  1.00  0.00           H  
ATOM   2433 2HH2 ARG A 234      34.780  30.520  42.750  1.00  0.00           H  
ATOM   2434  N   GLU A 235      30.840  25.240  35.930  1.00  0.00           N  
ATOM   2435  CA  GLU A 235      29.760  25.070  34.950  1.00  0.00           C  
ATOM   2436  C   GLU A 235      29.850  23.720  34.260  1.00  0.00           C  
ATOM   2437  O   GLU A 235      28.830  23.060  34.250  1.00  0.00           O  
ATOM   2438  CB  GLU A 235      29.710  26.260  33.950  1.00  0.00           C  
ATOM   2439  CG  GLU A 235      28.300  26.480  33.270  1.00  0.00           C  
ATOM   2440  CD  GLU A 235      28.470  27.560  32.230  1.00  0.00           C  
ATOM   2441  OE1 GLU A 235      28.800  28.670  32.720  1.00  0.00           O  
ATOM   2442  OE2 GLU A 235      28.120  27.450  31.040  1.00  0.00           O1-
ATOM   2443  H   GLU A 235      31.420  26.010  35.680  1.00  0.00           H  
ATOM   2444  N   LYS A 236      30.880  23.590  33.430  1.00  0.00           N  
ATOM   2445  CA  LYS A 236      30.980  22.440  32.480  1.00  0.00           C  
ATOM   2446  C   LYS A 236      31.480  21.090  33.110  1.00  0.00           C  
ATOM   2447  O   LYS A 236      31.360  20.060  32.380  1.00  0.00           O  
ATOM   2448  CB  LYS A 236      31.920  22.850  31.390  1.00  0.00           C  
ATOM   2449  CG  LYS A 236      31.350  23.990  30.560  1.00  0.00           C  
ATOM   2450  CD  LYS A 236      32.010  24.050  29.210  1.00  0.00           C  
ATOM   2451  CE  LYS A 236      31.390  25.050  28.250  1.00  0.00           C  
ATOM   2452  NZ  LYS A 236      32.090  25.010  26.960  1.00  0.00           N1+
ATOM   2453  H   LYS A 236      31.730  24.110  33.450  1.00  0.00           H  
ATOM   2454  HZ1 LYS A 236      31.380  25.270  26.300  1.00  0.00           H  
ATOM   2455  HZ2 LYS A 236      32.800  25.710  27.000  1.00  0.00           H  
ATOM   2456  HZ3 LYS A 236      32.370  24.060  26.850  1.00  0.00           H  
ATOM   2457  N   GLY A 237      31.800  21.010  34.410  1.00  0.00           N  
ATOM   2458  CA  GLY A 237      32.430  19.870  35.100  1.00  0.00           C  
ATOM   2459  C   GLY A 237      33.980  19.660  34.810  1.00  0.00           C  
ATOM   2460  O   GLY A 237      34.630  20.620  34.270  1.00  0.00           O  
ATOM   2461  H   GLY A 237      31.590  21.710  35.100  1.00  0.00           H  
ATOM   2462  N   VAL A 238      34.560  18.610  35.250  1.00  0.00           N  
ATOM   2463  CA  VAL A 238      36.050  18.250  35.060  1.00  0.00           C  
ATOM   2464  C   VAL A 238      36.530  18.000  33.590  1.00  0.00           C  
ATOM   2465  O   VAL A 238      37.630  18.320  33.160  1.00  0.00           O  
ATOM   2466  CB  VAL A 238      36.460  17.000  35.920  1.00  0.00           C  
ATOM   2467  CG1 VAL A 238      36.710  17.460  37.400  1.00  0.00           C  
ATOM   2468  CG2 VAL A 238      35.560  15.760  35.700  1.00  0.00           C  
ATOM   2469  H   VAL A 238      34.140  18.040  35.950  1.00  0.00           H  
ATOM   2470  N   ASP A 239      35.570  17.480  32.800  1.00  0.00           N  
ATOM   2471  CA  ASP A 239      35.660  17.430  31.270  1.00  0.00           C  
ATOM   2472  C   ASP A 239      35.110  18.750  30.720  1.00  0.00           C  
ATOM   2473  O   ASP A 239      33.880  18.930  30.700  1.00  0.00           O  
ATOM   2474  CB  ASP A 239      34.870  16.230  30.640  1.00  0.00           C  
ATOM   2475  CG  ASP A 239      34.920  16.060  29.080  1.00  0.00           C  
ATOM   2476  OD1 ASP A 239      33.950  16.280  28.370  1.00  0.00           O  
ATOM   2477  OD2 ASP A 239      36.030  15.910  28.510  1.00  0.00           O1-
ATOM   2478  H   ASP A 239      34.670  17.150  33.090  1.00  0.00           H  
ATOM   2479  N   CYS A 240      36.020  19.580  30.260  1.00  0.00           N  
ATOM   2480  CA  CYS A 240      35.730  20.990  30.000  1.00  0.00           C  
ATOM   2481  C   CYS A 240      36.850  21.780  29.350  1.00  0.00           C  
ATOM   2482  O   CYS A 240      38.010  21.540  29.700  1.00  0.00           O  
ATOM   2483  CB  CYS A 240      35.380  21.740  31.270  1.00  0.00           C  
ATOM   2484  SG  CYS A 240      36.580  21.520  32.580  1.00  0.00           S  
ATOM   2485  H   CYS A 240      36.860  19.330  29.780  1.00  0.00           H  
ATOM   2486  HG  CYS A 240      35.640  21.110  33.430  1.00  0.00           H  
ATOM   2487  N   ASP A 241      36.510  22.810  28.550  1.00  0.00           N  
ATOM   2488  CA  ASP A 241      37.540  23.600  27.830  1.00  0.00           C  
ATOM   2489  C   ASP A 241      38.240  24.620  28.750  1.00  0.00           C  
ATOM   2490  O   ASP A 241      37.680  25.660  29.110  1.00  0.00           O  
ATOM   2491  CB  ASP A 241      36.990  24.310  26.610  1.00  0.00           C  
ATOM   2492  CG  ASP A 241      36.510  23.270  25.520  1.00  0.00           C  
ATOM   2493  OD1 ASP A 241      37.180  22.250  25.400  1.00  0.00           O  
ATOM   2494  OD2 ASP A 241      35.610  23.550  24.680  1.00  0.00           O1-
ATOM   2495  H   ASP A 241      35.560  23.070  28.380  1.00  0.00           H  
ATOM   2496  N   ILE A 242      39.530  24.330  28.930  1.00  0.00           N  
ATOM   2497  CA  ILE A 242      40.490  25.220  29.630  1.00  0.00           C  
ATOM   2498  C   ILE A 242      41.610  25.600  28.610  1.00  0.00           C  
ATOM   2499  O   ILE A 242      42.280  24.660  28.170  1.00  0.00           O  
ATOM   2500  CB  ILE A 242      41.050  24.670  31.010  1.00  0.00           C  
ATOM   2501  CG1 ILE A 242      40.010  24.140  31.970  1.00  0.00           C  
ATOM   2502  CG2 ILE A 242      42.140  25.590  31.560  1.00  0.00           C  
ATOM   2503  CD  ILE A 242      39.190  25.340  32.460  1.00  0.00           C  
ATOM   2504  H   ILE A 242      39.930  23.490  28.550  1.00  0.00           H  
ATOM   2505  N   ASP A 243      41.830  26.880  28.360  1.00  0.00           N  
ATOM   2506  CA  ASP A 243      43.020  27.240  27.580  1.00  0.00           C  
ATOM   2507  C   ASP A 243      43.590  28.580  28.080  1.00  0.00           C  
ATOM   2508  O   ASP A 243      42.930  29.610  27.990  1.00  0.00           O  
ATOM   2509  CB  ASP A 243      42.600  27.400  26.110  1.00  0.00           C  
ATOM   2510  CG  ASP A 243      43.800  27.530  25.130  1.00  0.00           C  
ATOM   2511  OD1 ASP A 243      44.350  28.610  25.100  1.00  0.00           O  
ATOM   2512  OD2 ASP A 243      43.920  26.650  24.320  1.00  0.00           O1-
ATOM   2513  H   ASP A 243      41.220  27.600  28.710  1.00  0.00           H  
ATOM   2514  N   VAL A 244      44.640  28.470  28.840  1.00  0.00           N  
ATOM   2515  CA  VAL A 244      45.380  29.520  29.510  1.00  0.00           C  
ATOM   2516  C   VAL A 244      45.950  30.600  28.550  1.00  0.00           C  
ATOM   2517  O   VAL A 244      45.730  31.760  28.860  1.00  0.00           O  
ATOM   2518  CB  VAL A 244      46.420  29.030  30.530  1.00  0.00           C  
ATOM   2519  CG1 VAL A 244      47.250  30.150  31.200  1.00  0.00           C  
ATOM   2520  CG2 VAL A 244      45.640  28.140  31.580  1.00  0.00           C  
ATOM   2521  H   VAL A 244      45.020  27.550  28.960  1.00  0.00           H  
ATOM   2522  N   PRO A 245      46.490  30.310  27.360  1.00  0.00           N  
ATOM   2523  CA  PRO A 245      46.960  31.340  26.400  1.00  0.00           C  
ATOM   2524  C   PRO A 245      45.750  32.130  25.800  1.00  0.00           C  
ATOM   2525  O   PRO A 245      45.860  33.350  25.750  1.00  0.00           O  
ATOM   2526  CB  PRO A 245      47.670  30.570  25.310  1.00  0.00           C  
ATOM   2527  CG  PRO A 245      48.240  29.330  26.030  1.00  0.00           C  
ATOM   2528  CD  PRO A 245      47.030  28.970  26.940  1.00  0.00           C  
ATOM   2529  N   LYS A 246      44.590  31.510  25.400  1.00  0.00           N  
ATOM   2530  CA  LYS A 246      43.330  32.310  25.180  1.00  0.00           C  
ATOM   2531  C   LYS A 246      42.890  33.270  26.310  1.00  0.00           C  
ATOM   2532  O   LYS A 246      42.990  34.470  26.200  1.00  0.00           O  
ATOM   2533  CB  LYS A 246      42.140  31.470  24.730  1.00  0.00           C  
ATOM   2534  CG  LYS A 246      42.300  31.170  23.210  1.00  0.00           C  
ATOM   2535  CD  LYS A 246      41.090  30.470  22.560  1.00  0.00           C  
ATOM   2536  CE  LYS A 246      41.250  30.220  21.050  1.00  0.00           C  
ATOM   2537  NZ  LYS A 246      42.310  29.170  20.820  1.00  0.00           N1+
ATOM   2538  H   LYS A 246      44.560  30.510  25.350  1.00  0.00           H  
ATOM   2539  HZ1 LYS A 246      43.190  29.580  20.590  1.00  0.00           H  
ATOM   2540  HZ2 LYS A 246      42.400  28.560  21.610  1.00  0.00           H  
ATOM   2541  HZ3 LYS A 246      42.080  28.520  20.090  1.00  0.00           H  
ATOM   2542  N   THR A 247      42.460  32.710  27.470  1.00  0.00           N  
ATOM   2543  CA  THR A 247      42.210  33.430  28.750  1.00  0.00           C  
ATOM   2544  C   THR A 247      43.150  34.560  29.200  1.00  0.00           C  
ATOM   2545  O   THR A 247      42.780  35.710  29.510  1.00  0.00           O  
ATOM   2546  CB  THR A 247      41.980  32.440  29.870  1.00  0.00           C  
ATOM   2547  CG2 THR A 247      41.560  33.000  31.220  1.00  0.00           C  
ATOM   2548  OG1 THR A 247      40.900  31.530  29.530  1.00  0.00           O  
ATOM   2549  H   THR A 247      42.350  31.720  27.540  1.00  0.00           H  
ATOM   2550  HG1 THR A 247      40.070  32.060  29.400  1.00  0.00           H  
ATOM   2551  N   ILE A 248      44.470  34.300  29.250  1.00  0.00           N  
ATOM   2552  CA  ILE A 248      45.480  35.350  29.360  1.00  0.00           C  
ATOM   2553  C   ILE A 248      45.460  36.490  28.330  1.00  0.00           C  
ATOM   2554  O   ILE A 248      45.510  37.620  28.790  1.00  0.00           O  
ATOM   2555  CB  ILE A 248      46.910  34.830  29.510  1.00  0.00           C  
ATOM   2556  CG1 ILE A 248      46.830  34.170  30.860  1.00  0.00           C  
ATOM   2557  CG2 ILE A 248      48.050  35.820  29.580  1.00  0.00           C  
ATOM   2558  CD  ILE A 248      48.050  33.710  31.660  1.00  0.00           C  
ATOM   2559  H   ILE A 248      44.870  33.390  29.210  1.00  0.00           H  
ATOM   2560  N   GLN A 249      45.370  36.220  27.010  1.00  0.00           N  
ATOM   2561  CA  GLN A 249      45.180  37.330  26.060  1.00  0.00           C  
ATOM   2562  C   GLN A 249      43.840  38.070  26.380  1.00  0.00           C  
ATOM   2563  O   GLN A 249      43.880  39.310  26.480  1.00  0.00           O  
ATOM   2564  CB  GLN A 249      45.000  36.780  24.620  1.00  0.00           C  
ATOM   2565  CG  GLN A 249      46.300  36.420  23.900  1.00  0.00           C  
ATOM   2566  CD  GLN A 249      46.090  35.520  22.730  1.00  0.00           C  
ATOM   2567  NE2 GLN A 249      45.920  34.210  23.010  1.00  0.00           N  
ATOM   2568  OE1 GLN A 249      45.930  35.960  21.590  1.00  0.00           O  
ATOM   2569  H   GLN A 249      45.370  35.290  26.630  1.00  0.00           H  
ATOM   2570 1HE2 GLN A 249      45.900  34.030  23.990  1.00  0.00           H  
ATOM   2571 2HE2 GLN A 249      45.890  33.480  22.320  1.00  0.00           H  
ATOM   2572  N   MET A 250      42.770  37.370  26.730  1.00  0.00           N  
ATOM   2573  CA  MET A 250      41.460  37.980  27.090  1.00  0.00           C  
ATOM   2574  C   MET A 250      41.510  39.020  28.230  1.00  0.00           C  
ATOM   2575  O   MET A 250      40.880  40.080  28.150  1.00  0.00           O  
ATOM   2576  CB  MET A 250      40.550  36.820  27.420  1.00  0.00           C  
ATOM   2577  CG  MET A 250      39.100  37.300  27.610  1.00  0.00           C  
ATOM   2578  SD  MET A 250      38.490  38.480  26.320  1.00  0.00           S  
ATOM   2579  CE  MET A 250      36.840  38.940  26.840  1.00  0.00           C  
ATOM   2580  H   MET A 250      42.640  36.430  26.410  1.00  0.00           H  
ATOM   2581  N   VAL A 251      42.370  38.810  29.200  1.00  0.00           N  
ATOM   2582  CA  VAL A 251      42.650  39.900  30.160  1.00  0.00           C  
ATOM   2583  C   VAL A 251      43.850  40.810  29.720  1.00  0.00           C  
ATOM   2584  O   VAL A 251      43.650  42.030  29.880  1.00  0.00           O  
ATOM   2585  CB  VAL A 251      42.820  39.320  31.560  1.00  0.00           C  
ATOM   2586  CG1 VAL A 251      41.440  38.770  31.910  1.00  0.00           C  
ATOM   2587  CG2 VAL A 251      43.850  38.240  31.670  1.00  0.00           C  
ATOM   2588  H   VAL A 251      42.760  37.920  29.410  1.00  0.00           H  
ATOM   2589  N   ARG A 252      44.960  40.330  29.170  1.00  0.00           N  
ATOM   2590  CA  ARG A 252      46.000  41.210  28.600  1.00  0.00           C  
ATOM   2591  C   ARG A 252      45.590  42.320  27.630  1.00  0.00           C  
ATOM   2592  O   ARG A 252      46.180  43.400  27.670  1.00  0.00           O  
ATOM   2593  CB  ARG A 252      47.060  40.360  27.920  1.00  0.00           C  
ATOM   2594  CG  ARG A 252      47.990  39.840  29.000  1.00  0.00           C  
ATOM   2595  CD  ARG A 252      49.080  38.990  28.350  1.00  0.00           C  
ATOM   2596  NE  ARG A 252      50.340  39.040  29.170  1.00  0.00           N  
ATOM   2597  CZ  ARG A 252      51.340  39.900  29.400  1.00  0.00           C  
ATOM   2598  NH1 ARG A 252      51.380  41.110  28.900  1.00  0.00           N1+
ATOM   2599  NH2 ARG A 252      52.310  39.630  30.240  1.00  0.00           N  
ATOM   2600  H   ARG A 252      45.050  39.330  29.160  1.00  0.00           H  
ATOM   2601  HE  ARG A 252      50.330  38.200  29.720  1.00  0.00           H  
ATOM   2602 1HH1 ARG A 252      50.620  41.570  28.450  1.00  0.00           H  
ATOM   2603 2HH1 ARG A 252      52.170  41.680  29.090  1.00  0.00           H  
ATOM   2604 1HH2 ARG A 252      52.240  38.700  30.590  1.00  0.00           H  
ATOM   2605 2HH2 ARG A 252      53.050  40.240  30.500  1.00  0.00           H  
ATOM   2606  N   SER A 253      44.560  42.060  26.860  1.00  0.00           N  
ATOM   2607  CA  SER A 253      43.900  43.000  25.930  1.00  0.00           C  
ATOM   2608  C   SER A 253      42.910  44.040  26.570  1.00  0.00           C  
ATOM   2609  O   SER A 253      42.470  44.950  25.850  1.00  0.00           O  
ATOM   2610  CB  SER A 253      43.130  42.160  24.940  1.00  0.00           C  
ATOM   2611  OG  SER A 253      42.040  41.330  25.530  1.00  0.00           O  
ATOM   2612  H   SER A 253      44.300  41.100  26.800  1.00  0.00           H  
ATOM   2613  HG  SER A 253      41.780  40.690  24.810  1.00  0.00           H  
ATOM   2614  N   GLN A 254      42.670  43.960  27.860  1.00  0.00           N  
ATOM   2615  CA  GLN A 254      41.900  44.910  28.670  1.00  0.00           C  
ATOM   2616  C   GLN A 254      42.700  45.720  29.690  1.00  0.00           C  
ATOM   2617  O   GLN A 254      42.070  46.600  30.320  1.00  0.00           O  
ATOM   2618  CB  GLN A 254      40.950  44.000  29.500  1.00  0.00           C  
ATOM   2619  CG  GLN A 254      39.890  43.440  28.600  1.00  0.00           C  
ATOM   2620  CD  GLN A 254      38.780  42.690  29.410  1.00  0.00           C  
ATOM   2621  NE2 GLN A 254      39.070  41.430  29.550  1.00  0.00           N  
ATOM   2622  OE1 GLN A 254      37.810  43.310  29.820  1.00  0.00           O  
ATOM   2623  H   GLN A 254      42.940  43.180  28.430  1.00  0.00           H  
ATOM   2624 1HE2 GLN A 254      39.870  41.000  29.140  1.00  0.00           H  
ATOM   2625 2HE2 GLN A 254      38.360  40.900  30.010  1.00  0.00           H  
ATOM   2626  N   ARG A 255      43.740  45.080  30.230  1.00  0.00           N  
ATOM   2627  CA  ARG A 255      44.800  45.790  30.970  1.00  0.00           C  
ATOM   2628  C   ARG A 255      46.160  45.050  30.910  1.00  0.00           C  
ATOM   2629  O   ARG A 255      46.290  43.840  30.950  1.00  0.00           O  
ATOM   2630  CB  ARG A 255      44.380  45.860  32.430  1.00  0.00           C  
ATOM   2631  CG  ARG A 255      44.850  47.170  33.110  1.00  0.00           C  
ATOM   2632  CD  ARG A 255      44.540  47.300  34.610  1.00  0.00           C  
ATOM   2633  NE  ARG A 255      44.720  48.760  34.960  1.00  0.00           N  
ATOM   2634  CZ  ARG A 255      45.290  49.070  36.140  1.00  0.00           C  
ATOM   2635  NH1 ARG A 255      45.910  48.220  36.990  1.00  0.00           N1+
ATOM   2636  NH2 ARG A 255      44.960  50.260  36.630  1.00  0.00           N  
ATOM   2637  H   ARG A 255      43.800  44.080  30.300  1.00  0.00           H  
ATOM   2638  HE  ARG A 255      44.230  49.470  34.450  1.00  0.00           H  
ATOM   2639 1HH1 ARG A 255      45.730  47.240  36.910  1.00  0.00           H  
ATOM   2640 2HH1 ARG A 255      46.650  48.480  37.610  1.00  0.00           H  
ATOM   2641 1HH2 ARG A 255      44.300  50.770  36.080  1.00  0.00           H  
ATOM   2642 2HH2 ARG A 255      45.400  50.760  37.380  1.00  0.00           H  
ATOM   2643  N   SER A 256      47.130  45.840  30.350  1.00  0.00           N  
ATOM   2644  CA  SER A 256      48.410  45.330  29.880  1.00  0.00           C  
ATOM   2645  C   SER A 256      49.340  44.860  30.990  1.00  0.00           C  
ATOM   2646  O   SER A 256      49.380  45.390  32.040  1.00  0.00           O  
ATOM   2647  CB  SER A 256      49.210  46.300  28.940  1.00  0.00           C  
ATOM   2648  OG  SER A 256      50.140  45.570  28.180  1.00  0.00           O  
ATOM   2649  H   SER A 256      47.050  46.830  30.270  1.00  0.00           H  
ATOM   2650  HG  SER A 256      51.050  45.960  28.080  1.00  0.00           H  
ATOM   2651  N   GLY A 257      50.170  43.860  30.700  1.00  0.00           N  
ATOM   2652  CA  GLY A 257      51.210  43.260  31.560  1.00  0.00           C  
ATOM   2653  C   GLY A 257      50.680  42.340  32.630  1.00  0.00           C  
ATOM   2654  O   GLY A 257      51.280  42.100  33.660  1.00  0.00           O  
ATOM   2655  H   GLY A 257      50.350  43.620  29.750  1.00  0.00           H  
ATOM   2656  N   MET A 258      49.390  42.020  32.570  1.00  0.00           N  
ATOM   2657  CA  MET A 258      48.820  40.890  33.270  1.00  0.00           C  
ATOM   2658  C   MET A 258      49.440  39.580  33.140  1.00  0.00           C  
ATOM   2659  O   MET A 258      49.640  39.150  31.970  1.00  0.00           O  
ATOM   2660  CB  MET A 258      47.320  40.800  32.920  1.00  0.00           C  
ATOM   2661  CG  MET A 258      46.420  41.910  33.610  1.00  0.00           C  
ATOM   2662  SD  MET A 258      44.810  41.210  34.160  1.00  0.00           S  
ATOM   2663  CE  MET A 258      44.250  42.650  35.040  1.00  0.00           C  
ATOM   2664  H   MET A 258      48.750  42.720  32.260  1.00  0.00           H  
ATOM   2665  N   VAL A 259      49.920  39.080  34.270  1.00  0.00           N  
ATOM   2666  CA  VAL A 259      50.640  37.850  34.420  1.00  0.00           C  
ATOM   2667  C   VAL A 259      52.110  38.070  33.890  1.00  0.00           C  
ATOM   2668  O   VAL A 259      52.490  37.540  32.850  1.00  0.00           O  
ATOM   2669  CB  VAL A 259      49.980  36.560  33.890  1.00  0.00           C  
ATOM   2670  CG1 VAL A 259      50.850  35.390  34.440  1.00  0.00           C  
ATOM   2671  CG2 VAL A 259      48.490  36.470  34.240  1.00  0.00           C  
ATOM   2672  H   VAL A 259      49.960  39.670  35.070  1.00  0.00           H  
ATOM   2673  N   GLN A 260      52.980  38.380  34.820  1.00  0.00           N  
ATOM   2674  CA  GLN A 260      54.320  38.960  34.540  1.00  0.00           C  
ATOM   2675  C   GLN A 260      55.400  37.890  34.380  1.00  0.00           C  
ATOM   2676  O   GLN A 260      56.210  37.890  33.410  1.00  0.00           O  
ATOM   2677  CB  GLN A 260      54.620  39.990  35.570  1.00  0.00           C  
ATOM   2678  CG  GLN A 260      53.810  41.280  35.470  1.00  0.00           C  
ATOM   2679  CD  GLN A 260      54.490  42.270  36.380  1.00  0.00           C  
ATOM   2680  NE2 GLN A 260      55.150  43.250  35.720  1.00  0.00           N  
ATOM   2681  OE1 GLN A 260      54.450  42.180  37.630  1.00  0.00           O  
ATOM   2682  H   GLN A 260      52.930  38.100  35.780  1.00  0.00           H  
ATOM   2683 1HE2 GLN A 260      55.200  43.340  34.720  1.00  0.00           H  
ATOM   2684 2HE2 GLN A 260      55.760  43.780  36.310  1.00  0.00           H  
ATOM   2685  N   THR A 261      55.330  36.870  35.250  1.00  0.00           N  
ATOM   2686  CA  THR A 261      56.480  35.890  35.340  1.00  0.00           C  
ATOM   2687  C   THR A 261      56.040  34.460  34.960  1.00  0.00           C  
ATOM   2688  O   THR A 261      54.840  34.060  34.870  1.00  0.00           O  
ATOM   2689  CB  THR A 261      57.180  35.810  36.760  1.00  0.00           C  
ATOM   2690  CG2 THR A 261      57.670  37.170  37.140  1.00  0.00           C  
ATOM   2691  OG1 THR A 261      56.400  35.180  37.790  1.00  0.00           O  
ATOM   2692  H   THR A 261      54.430  36.720  35.670  1.00  0.00           H  
ATOM   2693  HG1 THR A 261      56.530  35.610  38.690  1.00  0.00           H  
ATOM   2694  N   GLU A 262      57.110  33.690  34.560  1.00  0.00           N  
ATOM   2695  CA  GLU A 262      56.970  32.240  34.380  1.00  0.00           C  
ATOM   2696  C   GLU A 262      56.540  31.520  35.660  1.00  0.00           C  
ATOM   2697  O   GLU A 262      55.690  30.670  35.530  1.00  0.00           O  
ATOM   2698  CB  GLU A 262      58.230  31.640  33.760  1.00  0.00           C  
ATOM   2699  CG  GLU A 262      59.460  31.560  34.690  1.00  0.00           C  
ATOM   2700  CD  GLU A 262      60.010  32.990  35.060  1.00  0.00           C  
ATOM   2701  OE1 GLU A 262      60.160  33.320  36.280  1.00  0.00           O  
ATOM   2702  OE2 GLU A 262      60.240  33.840  34.190  1.00  0.00           O1-
ATOM   2703  H   GLU A 262      57.960  34.090  34.220  1.00  0.00           H  
ATOM   2704  N   ALA A 263      56.780  32.140  36.850  1.00  0.00           N  
ATOM   2705  CA  ALA A 263      56.500  31.670  38.260  1.00  0.00           C  
ATOM   2706  C   ALA A 263      55.020  31.780  38.590  1.00  0.00           C  
ATOM   2707  O   ALA A 263      54.470  30.730  38.970  1.00  0.00           O  
ATOM   2708  CB  ALA A 263      57.380  32.470  39.250  1.00  0.00           C  
ATOM   2709  H   ALA A 263      57.270  33.010  36.740  1.00  0.00           H  
ATOM   2710  N   GLN A 264      54.360  32.840  37.990  1.00  0.00           N  
ATOM   2711  CA  GLN A 264      52.880  32.910  38.120  1.00  0.00           C  
ATOM   2712  C   GLN A 264      52.250  32.120  37.020  1.00  0.00           C  
ATOM   2713  O   GLN A 264      51.250  31.500  37.300  1.00  0.00           O  
ATOM   2714  CB  GLN A 264      52.610  34.390  37.840  1.00  0.00           C  
ATOM   2715  CG  GLN A 264      52.770  35.420  38.950  1.00  0.00           C  
ATOM   2716  CD  GLN A 264      52.880  36.870  38.540  1.00  0.00           C  
ATOM   2717  NE2 GLN A 264      52.530  37.840  39.390  1.00  0.00           N  
ATOM   2718  OE1 GLN A 264      53.240  37.270  37.450  1.00  0.00           O  
ATOM   2719  H   GLN A 264      54.930  33.580  37.620  1.00  0.00           H  
ATOM   2720 1HE2 GLN A 264      52.160  37.660  40.300  1.00  0.00           H  
ATOM   2721 2HE2 GLN A 264      52.880  38.760  39.170  1.00  0.00           H  
ATOM   2722  N   TYR A 265      52.820  31.980  35.820  1.00  0.00           N  
ATOM   2723  CA  TYR A 265      52.320  31.050  34.760  1.00  0.00           C  
ATOM   2724  C   TYR A 265      52.260  29.610  35.190  1.00  0.00           C  
ATOM   2725  O   TYR A 265      51.150  29.060  35.180  1.00  0.00           O  
ATOM   2726  CB  TYR A 265      53.140  31.170  33.430  1.00  0.00           C  
ATOM   2727  CG  TYR A 265      52.440  30.840  32.140  1.00  0.00           C  
ATOM   2728  CD1 TYR A 265      51.140  31.390  31.820  1.00  0.00           C  
ATOM   2729  CD2 TYR A 265      53.070  30.000  31.220  1.00  0.00           C  
ATOM   2730  CE1 TYR A 265      50.580  31.060  30.590  1.00  0.00           C  
ATOM   2731  CE2 TYR A 265      52.360  29.600  30.070  1.00  0.00           C  
ATOM   2732  CZ  TYR A 265      51.150  30.160  29.770  1.00  0.00           C  
ATOM   2733  OH  TYR A 265      50.540  29.960  28.540  1.00  0.00           O  
ATOM   2734  H   TYR A 265      53.570  32.590  35.560  1.00  0.00           H  
ATOM   2735  HD1 TYR A 265      50.510  31.770  32.620  1.00  0.00           H  
ATOM   2736  HD2 TYR A 265      54.130  29.760  31.310  1.00  0.00           H  
ATOM   2737  HE1 TYR A 265      49.560  31.370  30.360  1.00  0.00           H  
ATOM   2738  HE2 TYR A 265      52.790  28.960  29.290  1.00  0.00           H  
ATOM   2739  HH  TYR A 265      50.710  29.020  28.230  1.00  0.00           H  
ATOM   2740  N   ARG A 266      53.330  29.060  35.700  1.00  0.00           N  
ATOM   2741  CA  ARG A 266      53.400  27.830  36.420  1.00  0.00           C  
ATOM   2742  C   ARG A 266      52.280  27.630  37.540  1.00  0.00           C  
ATOM   2743  O   ARG A 266      51.420  26.760  37.560  1.00  0.00           O  
ATOM   2744  CB  ARG A 266      54.820  27.550  37.030  1.00  0.00           C  
ATOM   2745  CG  ARG A 266      55.890  27.440  35.970  1.00  0.00           C  
ATOM   2746  CD  ARG A 266      57.180  26.760  36.430  1.00  0.00           C  
ATOM   2747  NE  ARG A 266      57.860  27.580  37.460  1.00  0.00           N  
ATOM   2748  CZ  ARG A 266      58.900  28.320  37.150  1.00  0.00           C  
ATOM   2749  NH1 ARG A 266      59.560  28.230  35.930  1.00  0.00           N1+
ATOM   2750  NH2 ARG A 266      59.470  29.150  38.040  1.00  0.00           N  
ATOM   2751  H   ARG A 266      54.190  29.570  35.670  1.00  0.00           H  
ATOM   2752  HE  ARG A 266      57.650  27.280  38.390  1.00  0.00           H  
ATOM   2753 1HH1 ARG A 266      59.300  27.600  35.200  1.00  0.00           H  
ATOM   2754 2HH1 ARG A 266      60.490  28.560  35.820  1.00  0.00           H  
ATOM   2755 1HH2 ARG A 266      59.300  28.950  39.010  1.00  0.00           H  
ATOM   2756 2HH2 ARG A 266      60.200  29.810  37.890  1.00  0.00           H  
ATOM   2757  N   PHE A 267      52.230  28.650  38.370  1.00  0.00           N  
ATOM   2758  CA  PHE A 267      51.290  28.740  39.440  1.00  0.00           C  
ATOM   2759  C   PHE A 267      49.770  28.770  39.050  1.00  0.00           C  
ATOM   2760  O   PHE A 267      49.070  27.940  39.540  1.00  0.00           O  
ATOM   2761  CB  PHE A 267      51.580  30.030  40.270  1.00  0.00           C  
ATOM   2762  CG  PHE A 267      50.750  30.170  41.620  1.00  0.00           C  
ATOM   2763  CD1 PHE A 267      51.210  29.640  42.750  1.00  0.00           C  
ATOM   2764  CD2 PHE A 267      49.750  31.120  41.670  1.00  0.00           C  
ATOM   2765  CE1 PHE A 267      50.640  29.910  43.990  1.00  0.00           C  
ATOM   2766  CE2 PHE A 267      49.110  31.520  42.830  1.00  0.00           C  
ATOM   2767  CZ  PHE A 267      49.600  30.880  43.990  1.00  0.00           C  
ATOM   2768  H   PHE A 267      52.940  29.340  38.320  1.00  0.00           H  
ATOM   2769  HD1 PHE A 267      51.870  28.780  42.660  1.00  0.00           H  
ATOM   2770  HD2 PHE A 267      49.270  31.530  40.780  1.00  0.00           H  
ATOM   2771  HE1 PHE A 267      51.170  29.550  44.860  1.00  0.00           H  
ATOM   2772  HE2 PHE A 267      48.260  32.190  42.850  1.00  0.00           H  
ATOM   2773  HZ  PHE A 267      49.180  31.160  44.960  1.00  0.00           H  
ATOM   2774  N   ILE A 268      49.520  29.410  37.860  1.00  0.00           N  
ATOM   2775  CA  ILE A 268      48.250  29.360  37.110  1.00  0.00           C  
ATOM   2776  C   ILE A 268      47.960  27.930  36.500  1.00  0.00           C  
ATOM   2777  O   ILE A 268      46.770  27.560  36.520  1.00  0.00           O  
ATOM   2778  CB  ILE A 268      48.100  30.490  36.080  1.00  0.00           C  
ATOM   2779  CG1 ILE A 268      47.980  31.780  36.860  1.00  0.00           C  
ATOM   2780  CG2 ILE A 268      47.030  30.280  35.060  1.00  0.00           C  
ATOM   2781  CD  ILE A 268      47.970  33.060  36.100  1.00  0.00           C  
ATOM   2782  H   ILE A 268      50.130  30.170  37.640  1.00  0.00           H  
ATOM   2783  N   TYR A 269      48.940  27.210  35.950  1.00  0.00           N  
ATOM   2784  CA  TYR A 269      48.740  25.780  35.540  1.00  0.00           C  
ATOM   2785  C   TYR A 269      48.500  24.970  36.830  1.00  0.00           C  
ATOM   2786  O   TYR A 269      47.460  24.320  37.010  1.00  0.00           O  
ATOM   2787  CB  TYR A 269      49.910  25.300  34.680  1.00  0.00           C  
ATOM   2788  CG  TYR A 269      49.650  25.490  33.170  1.00  0.00           C  
ATOM   2789  CD1 TYR A 269      48.720  24.650  32.530  1.00  0.00           C  
ATOM   2790  CD2 TYR A 269      50.350  26.400  32.430  1.00  0.00           C  
ATOM   2791  CE1 TYR A 269      48.540  24.690  31.170  1.00  0.00           C  
ATOM   2792  CE2 TYR A 269      50.210  26.430  31.030  1.00  0.00           C  
ATOM   2793  CZ  TYR A 269      49.350  25.520  30.420  1.00  0.00           C  
ATOM   2794  OH  TYR A 269      49.000  25.620  29.140  1.00  0.00           O  
ATOM   2795  H   TYR A 269      49.550  27.610  35.260  1.00  0.00           H  
ATOM   2796  HD1 TYR A 269      47.880  24.380  33.170  1.00  0.00           H  
ATOM   2797  HD2 TYR A 269      51.110  27.020  32.910  1.00  0.00           H  
ATOM   2798  HE1 TYR A 269      47.750  24.020  30.820  1.00  0.00           H  
ATOM   2799  HE2 TYR A 269      50.780  27.070  30.350  1.00  0.00           H  
ATOM   2800  HH  TYR A 269      49.580  26.290  28.670  1.00  0.00           H  
ATOM   2801  N   MET A 270      49.330  25.200  37.860  1.00  0.00           N  
ATOM   2802  CA  MET A 270      49.220  24.480  39.080  1.00  0.00           C  
ATOM   2803  C   MET A 270      47.880  24.700  39.840  1.00  0.00           C  
ATOM   2804  O   MET A 270      47.340  23.680  40.240  1.00  0.00           O  
ATOM   2805  CB  MET A 270      50.480  24.490  39.920  1.00  0.00           C  
ATOM   2806  CG  MET A 270      51.610  23.660  39.350  1.00  0.00           C  
ATOM   2807  SD  MET A 270      52.520  23.010  40.750  1.00  0.00           S  
ATOM   2808  CE  MET A 270      53.250  24.540  41.280  1.00  0.00           C  
ATOM   2809  H   MET A 270      50.160  25.740  37.750  1.00  0.00           H  
ATOM   2810  N   ALA A 271      47.310  25.890  39.730  1.00  0.00           N  
ATOM   2811  CA  ALA A 271      45.920  26.180  40.180  1.00  0.00           C  
ATOM   2812  C   ALA A 271      44.820  25.410  39.480  1.00  0.00           C  
ATOM   2813  O   ALA A 271      44.120  24.710  40.190  1.00  0.00           O  
ATOM   2814  CB  ALA A 271      45.620  27.680  39.980  1.00  0.00           C  
ATOM   2815  H   ALA A 271      47.860  26.690  39.500  1.00  0.00           H  
ATOM   2816  N   VAL A 272      44.880  25.290  38.150  1.00  0.00           N  
ATOM   2817  CA  VAL A 272      43.740  24.630  37.460  1.00  0.00           C  
ATOM   2818  C   VAL A 272      43.850  23.110  37.560  1.00  0.00           C  
ATOM   2819  O   VAL A 272      42.840  22.440  37.820  1.00  0.00           O  
ATOM   2820  CB  VAL A 272      43.490  25.060  36.020  1.00  0.00           C  
ATOM   2821  CG1 VAL A 272      44.760  25.050  35.110  1.00  0.00           C  
ATOM   2822  CG2 VAL A 272      42.500  24.290  35.180  1.00  0.00           C  
ATOM   2823  H   VAL A 272      45.750  25.510  37.720  1.00  0.00           H  
ATOM   2824  N   GLN A 273      45.070  22.560  37.390  1.00  0.00           N  
ATOM   2825  CA  GLN A 273      45.360  21.150  37.790  1.00  0.00           C  
ATOM   2826  C   GLN A 273      45.020  20.760  39.270  1.00  0.00           C  
ATOM   2827  O   GLN A 273      44.490  19.640  39.460  1.00  0.00           O  
ATOM   2828  CB  GLN A 273      46.820  20.740  37.470  1.00  0.00           C  
ATOM   2829  CG  GLN A 273      47.050  20.220  36.040  1.00  0.00           C  
ATOM   2830  CD  GLN A 273      48.440  20.600  35.560  1.00  0.00           C  
ATOM   2831  NE2 GLN A 273      48.920  19.780  34.640  1.00  0.00           N  
ATOM   2832  OE1 GLN A 273      49.240  21.390  36.090  1.00  0.00           O  
ATOM   2833  H   GLN A 273      45.930  23.060  37.290  1.00  0.00           H  
ATOM   2834 1HE2 GLN A 273      48.360  19.000  34.350  1.00  0.00           H  
ATOM   2835 2HE2 GLN A 273      49.710  20.070  34.100  1.00  0.00           H  
ATOM   2836  N   HIS A 274      45.260  21.670  40.230  1.00  0.00           N  
ATOM   2837  CA  HIS A 274      44.740  21.460  41.630  1.00  0.00           C  
ATOM   2838  C   HIS A 274      43.200  21.270  41.740  1.00  0.00           C  
ATOM   2839  O   HIS A 274      42.790  20.200  42.270  1.00  0.00           O  
ATOM   2840  CB  HIS A 274      45.320  22.580  42.500  1.00  0.00           C  
ATOM   2841  CG  HIS A 274      45.340  22.360  43.990  1.00  0.00           C  
ATOM   2842  CD2 HIS A 274      46.430  21.880  44.540  1.00  0.00           C  
ATOM   2843  ND1 HIS A 274      44.460  22.700  44.940  1.00  0.00           N  
ATOM   2844  CE1 HIS A 274      44.980  22.340  46.120  1.00  0.00           C  
ATOM   2845  NE2 HIS A 274      46.150  21.790  45.870  1.00  0.00           N  
ATOM   2846  H   HIS A 274      45.910  22.420  40.130  1.00  0.00           H  
ATOM   2847  HD2 HIS A 274      47.460  21.920  44.180  1.00  0.00           H  
ATOM   2848  HE1 HIS A 274      44.540  22.630  47.070  1.00  0.00           H  
ATOM   2849  HE2 HIS A 274      46.700  21.340  46.580  1.00  0.00           H  
ATOM   2850  N   TYR A 275      42.480  22.250  41.170  1.00  0.00           N  
ATOM   2851  CA  TYR A 275      41.040  22.260  41.060  1.00  0.00           C  
ATOM   2852  C   TYR A 275      40.280  21.110  40.360  1.00  0.00           C  
ATOM   2853  O   TYR A 275      39.520  20.410  41.070  1.00  0.00           O  
ATOM   2854  CB  TYR A 275      40.490  23.570  40.580  1.00  0.00           C  
ATOM   2855  CG  TYR A 275      39.160  23.960  41.200  1.00  0.00           C  
ATOM   2856  CD1 TYR A 275      39.180  24.820  42.240  1.00  0.00           C  
ATOM   2857  CD2 TYR A 275      37.960  23.600  40.580  1.00  0.00           C  
ATOM   2858  CE1 TYR A 275      37.980  25.300  42.720  1.00  0.00           C  
ATOM   2859  CE2 TYR A 275      36.760  24.070  41.060  1.00  0.00           C  
ATOM   2860  CZ  TYR A 275      36.730  24.890  42.170  1.00  0.00           C  
ATOM   2861  OH  TYR A 275      35.560  25.050  42.800  1.00  0.00           O  
ATOM   2862  H   TYR A 275      42.890  23.110  40.850  1.00  0.00           H  
ATOM   2863  HD1 TYR A 275      40.120  25.250  42.570  1.00  0.00           H  
ATOM   2864  HD2 TYR A 275      38.010  23.020  39.660  1.00  0.00           H  
ATOM   2865  HE1 TYR A 275      38.090  26.180  43.350  1.00  0.00           H  
ATOM   2866  HE2 TYR A 275      35.840  23.580  40.770  1.00  0.00           H  
ATOM   2867  HH  TYR A 275      34.940  24.310  42.570  1.00  0.00           H  
ATOM   2868  N   ILE A 276      40.990  20.580  39.370  1.00  0.00           N  
ATOM   2869  CA  ILE A 276      40.640  19.280  38.830  1.00  0.00           C  
ATOM   2870  C   ILE A 276      40.880  18.100  39.720  1.00  0.00           C  
ATOM   2871  O   ILE A 276      39.900  17.470  40.180  1.00  0.00           O  
ATOM   2872  CB  ILE A 276      41.170  19.140  37.400  1.00  0.00           C  
ATOM   2873  CG1 ILE A 276      40.380  20.030  36.450  1.00  0.00           C  
ATOM   2874  CG2 ILE A 276      41.130  17.700  36.890  1.00  0.00           C  
ATOM   2875  CD  ILE A 276      41.370  20.400  35.320  1.00  0.00           C  
ATOM   2876  H   ILE A 276      41.470  21.220  38.770  1.00  0.00           H  
ATOM   2877  N   GLU A 277      42.120  18.050  40.240  1.00  0.00           N  
ATOM   2878  CA  GLU A 277      42.400  16.890  41.120  1.00  0.00           C  
ATOM   2879  C   GLU A 277      41.590  16.960  42.460  1.00  0.00           C  
ATOM   2880  O   GLU A 277      41.190  15.840  42.920  1.00  0.00           O  
ATOM   2881  CB  GLU A 277      43.930  16.690  41.350  1.00  0.00           C  
ATOM   2882  CG  GLU A 277      44.450  15.390  42.050  1.00  0.00           C  
ATOM   2883  CD  GLU A 277      45.480  14.630  41.170  1.00  0.00           C  
ATOM   2884  OE1 GLU A 277      45.280  13.400  41.110  1.00  0.00           O  
ATOM   2885  OE2 GLU A 277      46.580  15.140  40.960  1.00  0.00           O1-
ATOM   2886  H   GLU A 277      42.670  18.880  40.320  1.00  0.00           H  
ATOM   2887  N   THR A 278      41.090  18.090  42.980  1.00  0.00           N  
ATOM   2888  CA  THR A 278      40.200  18.170  44.190  1.00  0.00           C  
ATOM   2889  C   THR A 278      38.870  17.500  43.920  1.00  0.00           C  
ATOM   2890  O   THR A 278      38.320  16.730  44.670  1.00  0.00           O  
ATOM   2891  CB  THR A 278      40.090  19.600  44.730  1.00  0.00           C  
ATOM   2892  CG2 THR A 278      39.400  19.720  46.070  1.00  0.00           C  
ATOM   2893  OG1 THR A 278      41.410  20.080  44.900  1.00  0.00           O  
ATOM   2894  H   THR A 278      41.510  18.970  42.770  1.00  0.00           H  
ATOM   2895  HG1 THR A 278      41.400  21.070  45.000  1.00  0.00           H  
ATOM   2896  N   LEU A 279      38.330  17.890  42.730  1.00  0.00           N  
ATOM   2897  CA  LEU A 279      37.050  17.310  42.300  1.00  0.00           C  
ATOM   2898  C   LEU A 279      37.020  15.850  41.870  1.00  0.00           C  
ATOM   2899  O   LEU A 279      35.950  15.240  42.080  1.00  0.00           O  
ATOM   2900  CB  LEU A 279      36.420  18.160  41.190  1.00  0.00           C  
ATOM   2901  CG  LEU A 279      36.150  19.590  41.690  1.00  0.00           C  
ATOM   2902  CD1 LEU A 279      35.640  20.390  40.510  1.00  0.00           C  
ATOM   2903  CD2 LEU A 279      34.900  19.460  42.580  1.00  0.00           C  
ATOM   2904  H   LEU A 279      38.840  18.450  42.080  1.00  0.00           H  
ATOM   2905  N   GLN A 280      38.070  15.410  41.220  1.00  0.00           N  
ATOM   2906  CA  GLN A 280      38.380  14.020  40.790  1.00  0.00           C  
ATOM   2907  C   GLN A 280      38.520  12.850  41.790  1.00  0.00           C  
ATOM   2908  O   GLN A 280      38.630  11.690  41.420  1.00  0.00           O  
ATOM   2909  CB  GLN A 280      39.690  14.040  39.970  1.00  0.00           C  
ATOM   2910  CG  GLN A 280      39.390  14.560  38.630  1.00  0.00           C  
ATOM   2911  CD  GLN A 280      38.910  13.460  37.730  1.00  0.00           C  
ATOM   2912  NE2 GLN A 280      39.760  12.510  37.430  1.00  0.00           N  
ATOM   2913  OE1 GLN A 280      37.810  13.450  37.120  1.00  0.00           O  
ATOM   2914  H   GLN A 280      38.750  16.010  40.780  1.00  0.00           H  
ATOM   2915 1HE2 GLN A 280      40.710  12.620  37.740  1.00  0.00           H  
ATOM   2916 2HE2 GLN A 280      39.410  11.620  37.160  1.00  0.00           H  
ATOM   2917  N   ARG A 281      38.600  13.060  43.090  1.00  0.00           N  
ATOM   2918  CA  ARG A 281      38.750  12.020  44.170  1.00  0.00           C  
ATOM   2919  C   ARG A 281      37.380  11.340  44.510  1.00  0.00           C  
ATOM   2920  CB  ARG A 281      39.520  12.490  45.410  1.00  0.00           C  
ATOM   2921  CG  ARG A 281      41.010  12.940  45.120  1.00  0.00           C  
ATOM   2922  CD  ARG A 281      41.640  13.320  46.500  1.00  0.00           C  
ATOM   2923  NE  ARG A 281      43.110  13.430  46.210  1.00  0.00           N  
ATOM   2924  CZ  ARG A 281      43.820  14.540  46.340  1.00  0.00           C  
ATOM   2925  NH1 ARG A 281      43.310  15.590  46.890  1.00  0.00           N1+
ATOM   2926  NH2 ARG A 281      45.030  14.710  45.830  1.00  0.00           N  
ATOM   2927  O1  ARG A 281      37.180  10.170  44.150  1.00  0.00           O  
ATOM   2928  O2  ARG A 281      36.560  11.960  45.220  1.00  0.00           O  
ATOM   2929  H   ARG A 281      38.750  14.000  43.400  1.00  0.00           H  
ATOM   2930  HE  ARG A 281      43.650  12.590  46.240  1.00  0.00           H  
ATOM   2931 1HH1 ARG A 281      42.350  15.570  47.140  1.00  0.00           H  
ATOM   2932 2HH1 ARG A 281      43.800  16.460  46.910  1.00  0.00           H  
ATOM   2933 1HH2 ARG A 281      45.380  13.940  45.300  1.00  0.00           H  
ATOM   2934 2HH2 ARG A 281      45.500  15.590  45.790  1.00  0.00           H  
ATOM   2935  N   GLU B   1      55.440  62.590  53.190  1.00  0.00           N  
ATOM   2936  CA  GLU B   1      54.160  61.820  53.110  1.00  0.00           C  
ATOM   2937  C   GLU B   1      53.510  61.530  51.750  1.00  0.00           C  
ATOM   2938  O   GLU B   1      52.940  60.480  51.660  1.00  0.00           O  
ATOM   2939  CB  GLU B   1      53.000  62.100  54.060  1.00  0.00           C  
ATOM   2940  CG  GLU B   1      53.200  61.610  55.470  1.00  0.00           C  
ATOM   2941  CD  GLU B   1      53.470  60.150  55.800  1.00  0.00           C  
ATOM   2942  OE1 GLU B   1      52.530  59.320  55.850  1.00  0.00           O  
ATOM   2943  OE2 GLU B   1      54.640  59.870  56.050  1.00  0.00           O1-
ATOM   2944  H1  GLU B   1      55.780  62.580  52.250  1.00  0.00           H  
ATOM   2945  H2  GLU B   1      55.400  63.510  53.570  1.00  0.00           H  
ATOM   2946  H3  GLU B   1      56.110  62.060  53.720  1.00  0.00           H  
ATOM   2947  N   PRO B   2      53.390  62.480  50.790  1.00  0.00           N  
ATOM   2948  CA  PRO B   2      52.990  62.110  49.440  1.00  0.00           C  
ATOM   2949  C   PRO B   2      53.980  61.160  48.720  1.00  0.00           C  
ATOM   2950  O   PRO B   2      55.160  61.180  49.110  1.00  0.00           O  
ATOM   2951  CB  PRO B   2      52.740  63.410  48.660  1.00  0.00           C  
ATOM   2952  CG  PRO B   2      52.380  64.270  49.780  1.00  0.00           C  
ATOM   2953  CD  PRO B   2      53.240  63.890  50.980  1.00  0.00           C  
ATOM   2954  N   LYS B   3      53.470  60.380  47.780  1.00  0.00           N  
ATOM   2955  CA  LYS B   3      54.230  59.290  47.170  1.00  0.00           C  
ATOM   2956  C   LYS B   3      54.810  59.580  45.800  1.00  0.00           C  
ATOM   2957  O   LYS B   3      54.070  59.730  44.810  1.00  0.00           O  
ATOM   2958  CB  LYS B   3      53.540  57.950  47.090  1.00  0.00           C  
ATOM   2959  CG  LYS B   3      53.090  57.480  48.460  1.00  0.00           C  
ATOM   2960  CD  LYS B   3      54.120  56.710  49.300  1.00  0.00           C  
ATOM   2961  CE  LYS B   3      53.680  56.170  50.590  1.00  0.00           C  
ATOM   2962  NZ  LYS B   3      54.670  55.410  51.350  1.00  0.00           N1+
ATOM   2963  H   LYS B   3      52.580  60.560  47.370  1.00  0.00           H  
ATOM   2964  HZ1 LYS B   3      55.370  56.020  51.730  1.00  0.00           H  
ATOM   2965  HZ2 LYS B   3      54.280  54.870  52.090  1.00  0.00           H  
ATOM   2966  HZ3 LYS B   3      55.130  54.790  50.700  1.00  0.00           H  
ATOM   2967  N   S2P B   4      56.130  59.330  45.730  1.00  0.00           N  
ATOM   2968  CA  S2P B   4      56.950  59.360  44.470  1.00  0.00           C  
ATOM   2969  C   S2P B   4      56.450  58.430  43.330  1.00  0.00           C  
ATOM   2970  O   S2P B   4      56.140  57.270  43.520  1.00  0.00           O  
ATOM   2971  CB  S2P B   4      58.360  58.940  44.800  1.00  0.00           C  
ATOM   2972  OG  S2P B   4      58.980  59.970  45.590  1.00  0.00           O  
ATOM   2973  OE1 S2P B   4      58.060  59.770  47.990  1.00  0.00           O  
ATOM   2974  OE2 S2P B   4      60.220  60.810  47.560  1.00  0.00           O  
ATOM   2975  OE3 S2P B   4      59.860  58.440  47.440  1.00  0.00           O  
ATOM   2976  PD  S2P B   4      59.260  59.770  47.160  1.00  0.00           P  
ATOM   2977  H   S2P B   4      56.700  59.020  46.490  1.00  0.00           H  
ATOM   2978  N   PRO B   5      56.580  58.820  42.100  1.00  0.00           N  
ATOM   2979  CA  PRO B   5      56.480  57.910  40.990  1.00  0.00           C  
ATOM   2980  C   PRO B   5      57.660  56.880  40.930  1.00  0.00           C  
ATOM   2981  O   PRO B   5      58.750  57.080  41.420  1.00  0.00           O  
ATOM   2982  CB  PRO B   5      56.440  58.770  39.740  1.00  0.00           C  
ATOM   2983  CG  PRO B   5      57.120  60.090  40.210  1.00  0.00           C  
ATOM   2984  CD  PRO B   5      56.710  60.220  41.680  1.00  0.00           C  
ATOM   2985  N   GLY B   6      57.400  55.830  40.170  1.00  0.00           N  
ATOM   2986  CA  GLY B   6      58.420  54.820  39.830  1.00  0.00           C  
ATOM   2987  C   GLY B   6      58.040  53.860  38.730  1.00  0.00           C  
ATOM   2988  O   GLY B   6      57.040  53.980  38.030  1.00  0.00           O  
ATOM   2989  H   GLY B   6      56.510  55.740  39.720  1.00  0.00           H  
ATOM   2990  N   GLU B   7      58.890  52.900  38.570  1.00  0.00           N  
ATOM   2991  CA  GLU B   7      58.680  51.870  37.610  1.00  0.00           C  
ATOM   2992  C   GLU B   7      58.560  50.560  38.380  1.00  0.00           C  
ATOM   2993  O   GLU B   7      59.130  50.340  39.450  1.00  0.00           O  
ATOM   2994  CB  GLU B   7      59.880  51.860  36.690  1.00  0.00           C  
ATOM   2995  CG  GLU B   7      59.420  52.720  35.540  1.00  0.00           C  
ATOM   2996  CD  GLU B   7      60.520  53.020  34.520  1.00  0.00           C  
ATOM   2997  OE1 GLU B   7      60.350  52.510  33.370  1.00  0.00           O  
ATOM   2998  OE2 GLU B   7      61.390  53.860  34.830  1.00  0.00           O1-
ATOM   2999  H   GLU B   7      59.730  52.890  39.130  1.00  0.00           H  
ATOM   3000  N   Y2P B   8      57.680  49.700  37.900  1.00  0.00           N  
ATOM   3001  CA  Y2P B   8      57.410  48.400  38.530  1.00  0.00           C  
ATOM   3002  C   Y2P B   8      58.540  47.350  38.380  1.00  0.00           C  
ATOM   3003  O   Y2P B   8      58.550  46.530  37.480  1.00  0.00           O  
ATOM   3004  CB  Y2P B   8      56.020  47.830  38.230  1.00  0.00           C  
ATOM   3005  CG  Y2P B   8      55.640  46.580  39.080  1.00  0.00           C  
ATOM   3006  CD1 Y2P B   8      54.740  45.690  38.540  1.00  0.00           C  
ATOM   3007  CD2 Y2P B   8      55.680  46.710  40.470  1.00  0.00           C  
ATOM   3008  CE1 Y2P B   8      53.820  45.120  39.420  1.00  0.00           C  
ATOM   3009  CE2 Y2P B   8      54.780  46.030  41.350  1.00  0.00           C  
ATOM   3010  CZ  Y2P B   8      53.790  45.320  40.740  1.00  0.00           C  
ATOM   3011  OH  Y2P B   8      52.880  44.620  41.530  1.00  0.00           O  
ATOM   3012  OI1 Y2P B   8      51.770  42.740  40.310  1.00  0.00           O  
ATOM   3013  OI2 Y2P B   8      50.790  43.500  42.250  1.00  0.00           O  
ATOM   3014  OI3 Y2P B   8      50.600  44.820  40.430  1.00  0.00           O  
ATOM   3015  PT  Y2P B   8      51.520  43.940  41.110  1.00  0.00           P  
ATOM   3016  H   Y2P B   8      56.990  50.110  37.310  1.00  0.00           H  
ATOM   3017  HD1 Y2P B   8      54.610  45.600  37.460  1.00  0.00           H  
ATOM   3018  HD2 Y2P B   8      56.230  47.540  40.900  1.00  0.00           H  
ATOM   3019  HE1 Y2P B   8      53.310  44.210  39.090  1.00  0.00           H  
ATOM   3020  HE2 Y2P B   8      55.070  45.850  42.380  1.00  0.00           H  
ATOM   3021  N   VAL B   9      59.490  47.570  39.250  1.00  0.00           N  
ATOM   3022  CA  VAL B   9      60.630  46.740  39.340  1.00  0.00           C  
ATOM   3023  C   VAL B   9      60.410  45.510  40.220  1.00  0.00           C  
ATOM   3024  O   VAL B   9      61.260  44.580  40.290  1.00  0.00           O  
ATOM   3025  CB  VAL B   9      61.850  47.650  39.640  1.00  0.00           C  
ATOM   3026  CG1 VAL B   9      61.820  48.300  41.050  1.00  0.00           C  
ATOM   3027  CG2 VAL B   9      63.130  47.060  39.240  1.00  0.00           C  
ATOM   3028  H   VAL B   9      59.560  48.500  39.600  1.00  0.00           H  
ATOM   3029  N   ASN B  10      59.360  45.580  41.030  1.00  0.00           N  
ATOM   3030  CA  ASN B  10      58.900  44.440  41.870  1.00  0.00           C  
ATOM   3031  C   ASN B  10      59.720  43.950  43.100  1.00  0.00           C  
ATOM   3032  O   ASN B  10      59.410  44.210  44.260  1.00  0.00           O  
ATOM   3033  CB  ASN B  10      58.630  43.270  40.890  1.00  0.00           C  
ATOM   3034  CG  ASN B  10      57.190  43.000  40.670  1.00  0.00           C  
ATOM   3035  ND2 ASN B  10      56.700  42.590  39.480  1.00  0.00           N  
ATOM   3036  OD1 ASN B  10      56.450  43.260  41.600  1.00  0.00           O  
ATOM   3037  H   ASN B  10      58.830  46.390  41.240  1.00  0.00           H  
ATOM   3038 1HD2 ASN B  10      57.250  42.390  38.670  1.00  0.00           H  
ATOM   3039 2HD2 ASN B  10      55.720  42.350  39.460  1.00  0.00           H  
ATOM   3040  N   ILE B  11      61.000  43.760  42.800  1.00  0.00           N  
ATOM   3041  CA  ILE B  11      62.100  43.350  43.730  1.00  0.00           C  
ATOM   3042  C   ILE B  11      62.560  44.210  44.920  1.00  0.00           C  
ATOM   3043  O   ILE B  11      63.030  43.680  45.920  1.00  0.00           O  
ATOM   3044  CB  ILE B  11      63.360  42.990  42.910  1.00  0.00           C  
ATOM   3045  CG1 ILE B  11      63.960  43.990  41.880  1.00  0.00           C  
ATOM   3046  CG2 ILE B  11      63.220  41.600  42.200  1.00  0.00           C  
ATOM   3047  CD  ILE B  11      64.630  45.090  42.630  1.00  0.00           C  
ATOM   3048  H   ILE B  11      61.310  43.740  41.850  1.00  0.00           H  
ATOM   3049  N   GLU B  12      61.830  45.330  44.870  1.00  0.00           N  
ATOM   3050  CA  GLU B  12      61.740  46.470  45.780  1.00  0.00           C  
ATOM   3051  C   GLU B  12      60.530  47.300  45.420  1.00  0.00           C  
ATOM   3052  O   GLU B  12      60.100  47.410  44.290  1.00  0.00           O  
ATOM   3053  CB  GLU B  12      62.860  47.540  45.650  1.00  0.00           C  
ATOM   3054  CG  GLU B  12      64.280  47.170  45.980  1.00  0.00           C  
ATOM   3055  CD  GLU B  12      65.170  48.360  45.630  1.00  0.00           C  
ATOM   3056  OE1 GLU B  12      65.740  48.500  44.520  1.00  0.00           O  
ATOM   3057  OE2 GLU B  12      65.440  49.180  46.520  1.00  0.00           O1-
ATOM   3058  H   GLU B  12      61.080  45.290  44.210  1.00  0.00           H  
ATOM   3059  N   PHE B  13      60.060  47.980  46.500  1.00  0.00           N  
ATOM   3060  CA  PHE B  13      58.850  48.860  46.500  1.00  0.00           C  
ATOM   3061  C   PHE B  13      59.250  50.350  46.380  1.00  0.00           C  
ATOM   3062  CB  PHE B  13      58.040  48.550  47.740  1.00  0.00           C  
ATOM   3063  CG  PHE B  13      57.530  47.090  47.910  1.00  0.00           C  
ATOM   3064  CD1 PHE B  13      57.330  46.130  46.920  1.00  0.00           C  
ATOM   3065  CD2 PHE B  13      57.220  46.760  49.220  1.00  0.00           C  
ATOM   3066  CE1 PHE B  13      57.160  44.830  47.330  1.00  0.00           C  
ATOM   3067  CE2 PHE B  13      56.960  45.470  49.610  1.00  0.00           C  
ATOM   3068  CZ  PHE B  13      57.030  44.470  48.670  1.00  0.00           C  
ATOM   3069  O1  PHE B  13      59.780  50.950  47.330  1.00  0.00           O  
ATOM   3070  O2  PHE B  13      59.060  50.870  45.290  1.00  0.00           O  
ATOM   3071  H   PHE B  13      60.740  48.260  47.180  1.00  0.00           H  
ATOM   3072  HD1 PHE B  13      57.470  46.420  45.870  1.00  0.00           H  
ATOM   3073  HD2 PHE B  13      57.190  47.500  50.030  1.00  0.00           H  
ATOM   3074  HE1 PHE B  13      56.990  44.040  46.600  1.00  0.00           H  
ATOM   3075  HE2 PHE B  13      56.870  45.260  50.680  1.00  0.00           H  
ATOM   3076  HZ  PHE B  13      56.970  43.410  48.880  1.00  0.00           H  
ENDMDL
MODEL        2
ATOM      1  N   GLY A   5      58.157  24.533  27.874  1.00  0.00           N  
ATOM      2  CA  GLY A   5      57.653  24.685  29.288  1.00  0.00           C  
ATOM      3  C   GLY A   5      57.262  26.148  29.542  1.00  0.00           C  
ATOM      4  O   GLY A   5      57.042  26.913  28.621  1.00  0.00           O  
ATOM      5  H1  GLY A   5      58.264  23.587  27.590  1.00  0.00           H  
ATOM      6  H2  GLY A   5      57.508  24.973  27.259  1.00  0.00           H  
ATOM      7  H3  GLY A   5      59.019  25.024  27.734  1.00  0.00           H  
ATOM      8  N   PHE A   6      57.276  26.592  30.837  1.00  0.00           N  
ATOM      9  CA  PHE A   6      56.621  27.806  31.304  1.00  0.00           C  
ATOM     10  C   PHE A   6      57.273  29.153  30.926  1.00  0.00           C  
ATOM     11  O   PHE A   6      56.673  29.828  30.094  1.00  0.00           O  
ATOM     12  CB  PHE A   6      56.365  27.803  32.810  1.00  0.00           C  
ATOM     13  CG  PHE A   6      55.201  26.873  33.142  1.00  0.00           C  
ATOM     14  CD1 PHE A   6      54.108  26.572  32.305  1.00  0.00           C  
ATOM     15  CD2 PHE A   6      55.218  26.208  34.397  1.00  0.00           C  
ATOM     16  CE1 PHE A   6      53.218  25.586  32.676  1.00  0.00           C  
ATOM     17  CE2 PHE A   6      54.339  25.225  34.755  1.00  0.00           C  
ATOM     18  CZ  PHE A   6      53.338  24.888  33.879  1.00  0.00           C  
ATOM     19  H   PHE A   6      58.030  26.327  31.433  1.00  0.00           H  
ATOM     20  HD1 PHE A   6      53.814  27.284  31.540  1.00  0.00           H  
ATOM     21  HD2 PHE A   6      55.942  26.447  35.182  1.00  0.00           H  
ATOM     22  HE1 PHE A   6      52.314  25.448  32.087  1.00  0.00           H  
ATOM     23  HE2 PHE A   6      54.169  25.005  35.803  1.00  0.00           H  
ATOM     24  HZ  PHE A   6      52.570  24.139  34.113  1.00  0.00           H  
ATOM     25  N   TRP A   7      58.612  29.098  31.057  1.00  0.00           N  
ATOM     26  CA  TRP A   7      59.509  30.247  30.593  1.00  0.00           C  
ATOM     27  C   TRP A   7      59.332  30.535  29.085  1.00  0.00           C  
ATOM     28  O   TRP A   7      58.860  31.612  28.775  1.00  0.00           O  
ATOM     29  CB  TRP A   7      60.968  30.189  30.861  1.00  0.00           C  
ATOM     30  CG  TRP A   7      61.708  30.148  32.231  1.00  0.00           C  
ATOM     31  CD1 TRP A   7      61.260  29.574  33.318  1.00  0.00           C  
ATOM     32  CD2 TRP A   7      62.872  30.860  32.485  1.00  0.00           C  
ATOM     33  CE2 TRP A   7      63.028  30.778  33.856  1.00  0.00           C  
ATOM     34  CE3 TRP A   7      63.742  31.568  31.727  1.00  0.00           C  
ATOM     35  NE1 TRP A   7      62.106  30.007  34.326  1.00  0.00           N  
ATOM     36  CZ2 TRP A   7      64.043  31.459  34.449  1.00  0.00           C  
ATOM     37  CZ3 TRP A   7      64.801  32.275  32.318  1.00  0.00           C  
ATOM     38  CH2 TRP A   7      64.972  32.229  33.680  1.00  0.00           C  
ATOM     39  H   TRP A   7      59.158  28.358  31.457  1.00  0.00           H  
ATOM     40  HD1 TRP A   7      60.446  28.849  33.401  1.00  0.00           H  
ATOM     41  HE1 TRP A   7      62.057  29.775  35.304  1.00  0.00           H  
ATOM     42  HE3 TRP A   7      63.697  31.749  30.660  1.00  0.00           H  
ATOM     43  HZ2 TRP A   7      64.178  31.411  35.528  1.00  0.00           H  
ATOM     44  HZ3 TRP A   7      65.499  32.857  31.704  1.00  0.00           H  
ATOM     45  HH2 TRP A   7      65.851  32.661  34.167  1.00  0.00           H  
ATOM     46  N   GLU A   8      59.319  29.456  28.300  1.00  0.00           N  
ATOM     47  CA  GLU A   8      58.947  29.478  26.872  1.00  0.00           C  
ATOM     48  C   GLU A   8      57.574  29.986  26.507  1.00  0.00           C  
ATOM     49  O   GLU A   8      57.386  30.758  25.538  1.00  0.00           O  
ATOM     50  CB  GLU A   8      59.205  28.179  26.136  1.00  0.00           C  
ATOM     51  CG  GLU A   8      60.629  27.682  26.274  1.00  0.00           C  
ATOM     52  CD  GLU A   8      60.604  26.616  27.364  1.00  0.00           C  
ATOM     53  OE1 GLU A   8      60.132  26.882  28.452  1.00  0.00           O  
ATOM     54  OE2 GLU A   8      61.243  25.534  27.090  1.00  0.00           O1-
ATOM     55  H   GLU A   8      59.633  28.583  28.679  1.00  0.00           H  
ATOM     56  N   GLU A   9      56.610  29.344  27.114  1.00  0.00           N  
ATOM     57  CA  GLU A   9      55.206  29.729  27.003  1.00  0.00           C  
ATOM     58  C   GLU A   9      54.795  31.173  27.501  1.00  0.00           C  
ATOM     59  O   GLU A   9      54.220  31.921  26.734  1.00  0.00           O  
ATOM     60  CB  GLU A   9      54.385  28.595  27.648  1.00  0.00           C  
ATOM     61  CG  GLU A   9      52.988  28.517  27.117  1.00  0.00           C  
ATOM     62  CD  GLU A   9      52.236  27.328  27.699  1.00  0.00           C  
ATOM     63  OE1 GLU A   9      52.340  26.166  27.168  1.00  0.00           O  
ATOM     64  OE2 GLU A   9      51.572  27.532  28.758  1.00  0.00           O1-
ATOM     65  H   GLU A   9      56.827  28.580  27.726  1.00  0.00           H  
ATOM     66  N   PHE A  10      55.465  31.602  28.517  1.00  0.00           N  
ATOM     67  CA  PHE A  10      55.436  33.020  28.906  1.00  0.00           C  
ATOM     68  C   PHE A  10      56.017  34.045  27.888  1.00  0.00           C  
ATOM     69  O   PHE A  10      55.504  35.200  27.735  1.00  0.00           O  
ATOM     70  CB  PHE A  10      55.891  33.083  30.365  1.00  0.00           C  
ATOM     71  CG  PHE A  10      55.952  34.551  30.792  1.00  0.00           C  
ATOM     72  CD1 PHE A  10      54.812  35.187  31.261  1.00  0.00           C  
ATOM     73  CD2 PHE A  10      57.254  35.003  30.897  1.00  0.00           C  
ATOM     74  CE1 PHE A  10      54.992  36.435  31.884  1.00  0.00           C  
ATOM     75  CE2 PHE A  10      57.389  36.242  31.540  1.00  0.00           C  
ATOM     76  CZ  PHE A  10      56.271  36.928  32.027  1.00  0.00           C  
ATOM     77  H   PHE A  10      55.918  31.042  29.217  1.00  0.00           H  
ATOM     78  HD1 PHE A  10      53.835  34.752  31.048  1.00  0.00           H  
ATOM     79  HD2 PHE A  10      58.005  34.446  30.332  1.00  0.00           H  
ATOM     80  HE1 PHE A  10      54.140  36.803  32.459  1.00  0.00           H  
ATOM     81  HE2 PHE A  10      58.370  36.682  31.782  1.00  0.00           H  
ATOM     82  HZ  PHE A  10      56.375  37.938  32.418  1.00  0.00           H  
ATOM     83  N   GLU A  11      56.968  33.588  27.118  1.00  0.00           N  
ATOM     84  CA  GLU A  11      57.603  34.281  25.968  1.00  0.00           C  
ATOM     85  C   GLU A  11      56.727  34.445  24.689  1.00  0.00           C  
ATOM     86  O   GLU A  11      56.403  35.524  24.190  1.00  0.00           O  
ATOM     87  CB  GLU A  11      58.876  33.663  25.432  1.00  0.00           C  
ATOM     88  CG  GLU A  11      60.058  33.769  26.384  1.00  0.00           C  
ATOM     89  CD  GLU A  11      61.387  33.592  25.706  1.00  0.00           C  
ATOM     90  OE1 GLU A  11      62.271  34.383  26.001  1.00  0.00           O  
ATOM     91  OE2 GLU A  11      61.497  32.784  24.747  1.00  0.00           O1-
ATOM     92  H   GLU A  11      57.517  32.782  27.354  1.00  0.00           H  
ATOM     93  N   THR A  12      56.266  33.255  24.327  1.00  0.00           N  
ATOM     94  CA  THR A  12      55.304  33.166  23.182  1.00  0.00           C  
ATOM     95  C   THR A  12      53.948  33.920  23.334  1.00  0.00           C  
ATOM     96  O   THR A  12      53.408  34.432  22.348  1.00  0.00           O  
ATOM     97  CB  THR A  12      55.064  31.772  22.719  1.00  0.00           C  
ATOM     98  CG2 THR A  12      56.347  31.282  22.045  1.00  0.00           C  
ATOM     99  OG1 THR A  12      54.733  30.946  23.875  1.00  0.00           O  
ATOM    100  H   THR A  12      56.635  32.426  24.751  1.00  0.00           H  
ATOM    101  HG1 THR A  12      55.554  30.565  24.297  1.00  0.00           H  
ATOM    102  N   LEU A  13      53.434  34.012  24.544  1.00  0.00           N  
ATOM    103  CA  LEU A  13      52.374  35.038  24.886  1.00  0.00           C  
ATOM    104  C   LEU A  13      52.735  36.457  24.459  1.00  0.00           C  
ATOM    105  O   LEU A  13      51.779  37.088  24.023  1.00  0.00           O  
ATOM    106  CB  LEU A  13      52.128  34.956  26.405  1.00  0.00           C  
ATOM    107  CG  LEU A  13      50.902  35.753  26.848  1.00  0.00           C  
ATOM    108  CD1 LEU A  13      49.582  35.083  26.467  1.00  0.00           C  
ATOM    109  CD2 LEU A  13      51.120  35.954  28.299  1.00  0.00           C  
ATOM    110  H   LEU A  13      53.449  33.315  25.270  1.00  0.00           H  
ATOM    111  N   GLN A  14      53.913  36.930  24.931  1.00  0.00           N  
ATOM    112  CA  GLN A  14      54.367  38.329  24.925  1.00  0.00           C  
ATOM    113  C   GLN A  14      54.529  38.821  23.447  1.00  0.00           C  
ATOM    114  O   GLN A  14      54.159  39.986  23.125  1.00  0.00           O  
ATOM    115  CB  GLN A  14      55.753  38.337  25.553  1.00  0.00           C  
ATOM    116  CG  GLN A  14      55.598  38.732  27.039  1.00  0.00           C  
ATOM    117  CD  GLN A  14      56.890  38.534  27.844  1.00  0.00           C  
ATOM    118  NE2 GLN A  14      57.108  37.344  28.309  1.00  0.00           N  
ATOM    119  OE1 GLN A  14      57.720  39.427  28.016  1.00  0.00           O  
ATOM    120  H   GLN A  14      54.508  36.269  25.370  1.00  0.00           H  
ATOM    121 1HE2 GLN A  14      56.469  36.585  28.184  1.00  0.00           H  
ATOM    122 2HE2 GLN A  14      58.011  37.182  28.718  1.00  0.00           H  
ATOM    123  N   GLN A  15      54.917  37.898  22.608  1.00  0.00           N  
ATOM    124  CA  GLN A  15      55.217  38.139  21.195  1.00  0.00           C  
ATOM    125  C   GLN A  15      54.327  39.237  20.476  1.00  0.00           C  
ATOM    126  O   GLN A  15      54.821  39.993  19.656  1.00  0.00           O  
ATOM    127  CB  GLN A  15      55.194  36.899  20.328  1.00  0.00           C  
ATOM    128  CG  GLN A  15      56.520  36.322  19.818  1.00  0.00           C  
ATOM    129  CD  GLN A  15      56.233  34.976  19.076  1.00  0.00           C  
ATOM    130  NE2 GLN A  15      55.976  35.019  17.739  1.00  0.00           N  
ATOM    131  OE1 GLN A  15      56.621  33.860  19.489  1.00  0.00           O  
ATOM    132  H   GLN A  15      55.239  37.006  22.928  1.00  0.00           H  
ATOM    133 1HE2 GLN A  15      55.974  35.918  17.304  1.00  0.00           H  
ATOM    134 2HE2 GLN A  15      55.606  34.251  17.222  1.00  0.00           H  
ATOM    135  N   GLN A  16      53.037  39.006  20.565  1.00  0.00           N  
ATOM    136  CA  GLN A  16      52.019  39.859  19.943  1.00  0.00           C  
ATOM    137  C   GLN A  16      51.923  41.315  20.377  1.00  0.00           C  
ATOM    138  O   GLN A  16      50.869  41.790  20.872  1.00  0.00           O  
ATOM    139  CB  GLN A  16      50.685  39.125  19.988  1.00  0.00           C  
ATOM    140  CG  GLN A  16      50.719  37.998  18.957  1.00  0.00           C  
ATOM    141  CD  GLN A  16      49.368  37.360  18.565  1.00  0.00           C  
ATOM    142  NE2 GLN A  16      48.877  36.486  19.365  1.00  0.00           N  
ATOM    143  OE1 GLN A  16      48.693  37.799  17.645  1.00  0.00           O  
ATOM    144  H   GLN A  16      52.673  38.417  21.290  1.00  0.00           H  
ATOM    145 1HE2 GLN A  16      49.366  36.050  20.129  1.00  0.00           H  
ATOM    146 2HE2 GLN A  16      47.941  36.190  19.192  1.00  0.00           H  
ATOM    147  N   GLU A  17      53.031  42.079  20.218  1.00  0.00           N  
ATOM    148  CA  GLU A  17      53.214  43.500  20.654  1.00  0.00           C  
ATOM    149  C   GLU A  17      51.990  44.438  20.390  1.00  0.00           C  
ATOM    150  O   GLU A  17      51.291  44.598  21.391  1.00  0.00           O  
ATOM    151  CB  GLU A  17      54.588  44.073  20.210  1.00  0.00           C  
ATOM    152  CG  GLU A  17      55.158  43.578  18.859  1.00  0.00           C  
ATOM    153  CD  GLU A  17      54.446  44.017  17.616  1.00  0.00           C  
ATOM    154  OE1 GLU A  17      54.192  43.090  16.831  1.00  0.00           O  
ATOM    155  OE2 GLU A  17      54.195  45.229  17.317  1.00  0.00           O1-
ATOM    156  H   GLU A  17      53.914  41.620  20.078  1.00  0.00           H  
ATOM    157  N   CYS A  18      51.892  45.031  19.203  1.00  0.00           N  
ATOM    158  CA  CYS A  18      50.797  45.936  18.708  1.00  0.00           C  
ATOM    159  C   CYS A  18      49.448  45.290  18.770  1.00  0.00           C  
ATOM    160  O   CYS A  18      48.621  45.958  19.430  1.00  0.00           O  
ATOM    161  CB  CYS A  18      50.991  46.363  17.288  1.00  0.00           C  
ATOM    162  SG  CYS A  18      52.340  47.583  17.304  1.00  0.00           S  
ATOM    163  H   CYS A  18      52.575  44.906  18.487  1.00  0.00           H  
ATOM    164  HG  CYS A  18      53.310  46.693  17.528  1.00  0.00           H  
ATOM    165  N   LYS A  19      49.251  43.974  18.554  1.00  0.00           N  
ATOM    166  CA  LYS A  19      47.959  43.278  18.771  1.00  0.00           C  
ATOM    167  C   LYS A  19      47.455  43.236  20.252  1.00  0.00           C  
ATOM    168  O   LYS A  19      46.258  43.595  20.545  1.00  0.00           O  
ATOM    169  CB  LYS A  19      48.013  41.894  18.248  1.00  0.00           C  
ATOM    170  CG  LYS A  19      47.783  41.983  16.744  1.00  0.00           C  
ATOM    171  CD  LYS A  19      48.019  40.539  16.100  1.00  0.00           C  
ATOM    172  CE  LYS A  19      46.778  39.723  15.836  1.00  0.00           C  
ATOM    173  NZ  LYS A  19      46.997  38.241  15.583  1.00  0.00           N1+
ATOM    174  H   LYS A  19      49.844  43.370  18.034  1.00  0.00           H  
ATOM    175  HZ1 LYS A  19      47.273  38.077  14.631  1.00  0.00           H  
ATOM    176  HZ2 LYS A  19      47.709  37.922  16.207  1.00  0.00           H  
ATOM    177  HZ3 LYS A  19      46.130  37.783  15.759  1.00  0.00           H  
ATOM    178  N   LEU A  20      48.420  43.142  21.204  1.00  0.00           N  
ATOM    179  CA  LEU A  20      48.154  43.205  22.648  1.00  0.00           C  
ATOM    180  C   LEU A  20      48.087  44.660  23.170  1.00  0.00           C  
ATOM    181  O   LEU A  20      47.485  44.936  24.216  1.00  0.00           O  
ATOM    182  CB  LEU A  20      49.041  42.398  23.550  1.00  0.00           C  
ATOM    183  CG  LEU A  20      48.798  40.836  23.645  1.00  0.00           C  
ATOM    184  CD1 LEU A  20      49.977  40.143  24.324  1.00  0.00           C  
ATOM    185  CD2 LEU A  20      47.521  40.552  24.421  1.00  0.00           C  
ATOM    186  H   LEU A  20      49.340  42.869  20.940  1.00  0.00           H  
ATOM    187  N   LEU A  21      48.923  45.545  22.662  1.00  0.00           N  
ATOM    188  CA  LEU A  21      48.919  47.011  22.976  1.00  0.00           C  
ATOM    189  C   LEU A  21      47.619  47.781  22.405  1.00  0.00           C  
ATOM    190  O   LEU A  21      47.712  48.231  21.224  1.00  0.00           O  
ATOM    191  CB  LEU A  21      50.201  47.658  22.502  1.00  0.00           C  
ATOM    192  CG  LEU A  21      51.189  47.780  23.647  1.00  0.00           C  
ATOM    193  CD1 LEU A  21      52.192  46.626  23.668  1.00  0.00           C  
ATOM    194  CD2 LEU A  21      51.914  49.073  23.524  1.00  0.00           C  
ATOM    195  H   LEU A  21      49.614  45.281  21.980  1.00  0.00           H  
ATOM    196  N   TYR A  22      46.507  48.006  23.225  1.00  0.00           N  
ATOM    197  CA  TYR A  22      45.361  48.814  22.745  1.00  0.00           C  
ATOM    198  C   TYR A  22      45.565  50.286  22.890  1.00  0.00           C  
ATOM    199  O   TYR A  22      46.401  50.713  23.684  1.00  0.00           O  
ATOM    200  CB  TYR A  22      44.106  48.390  23.575  1.00  0.00           C  
ATOM    201  CG  TYR A  22      43.309  47.252  22.970  1.00  0.00           C  
ATOM    202  CD1 TYR A  22      42.158  47.466  22.191  1.00  0.00           C  
ATOM    203  CD2 TYR A  22      43.964  45.996  22.861  1.00  0.00           C  
ATOM    204  CE1 TYR A  22      41.741  46.525  21.219  1.00  0.00           C  
ATOM    205  CE2 TYR A  22      43.482  44.998  22.044  1.00  0.00           C  
ATOM    206  CZ  TYR A  22      42.427  45.280  21.164  1.00  0.00           C  
ATOM    207  OH  TYR A  22      41.864  44.189  20.636  1.00  0.00           O  
ATOM    208  H   TYR A  22      46.465  47.840  24.210  1.00  0.00           H  
ATOM    209  HD1 TYR A  22      41.503  48.274  22.497  1.00  0.00           H  
ATOM    210  HD2 TYR A  22      44.910  45.792  23.353  1.00  0.00           H  
ATOM    211  HE1 TYR A  22      41.006  46.739  20.454  1.00  0.00           H  
ATOM    212  HE2 TYR A  22      43.870  43.980  22.099  1.00  0.00           H  
ATOM    213  HH  TYR A  22      42.330  43.370  20.991  1.00  0.00           H  
ATOM    214  N   SER A  23      44.563  51.048  22.417  1.00  0.00           N  
ATOM    215  CA  SER A  23      44.535  52.529  22.619  1.00  0.00           C  
ATOM    216  C   SER A  23      44.533  52.897  24.116  1.00  0.00           C  
ATOM    217  O   SER A  23      43.680  52.359  24.871  1.00  0.00           O  
ATOM    218  CB  SER A  23      43.243  53.077  21.975  1.00  0.00           C  
ATOM    219  OG  SER A  23      43.291  54.531  21.798  1.00  0.00           O  
ATOM    220  H   SER A  23      43.930  50.720  21.726  1.00  0.00           H  
ATOM    221  HG  SER A  23      43.050  54.889  22.698  1.00  0.00           H  
ATOM    222  N   ARG A  24      45.375  53.827  24.495  1.00  0.00           N  
ATOM    223  CA  ARG A  24      45.587  54.455  25.786  1.00  0.00           C  
ATOM    224  C   ARG A  24      45.756  55.994  25.831  1.00  0.00           C  
ATOM    225  O   ARG A  24      46.365  56.550  26.772  1.00  0.00           O  
ATOM    226  CB  ARG A  24      46.641  53.768  26.639  1.00  0.00           C  
ATOM    227  CG  ARG A  24      47.843  53.334  25.751  1.00  0.00           C  
ATOM    228  CD  ARG A  24      49.062  52.905  26.487  1.00  0.00           C  
ATOM    229  NE  ARG A  24      50.132  52.734  25.552  1.00  0.00           N  
ATOM    230  CZ  ARG A  24      51.340  52.171  25.655  1.00  0.00           C  
ATOM    231  NH1 ARG A  24      51.682  51.449  26.765  1.00  0.00           N1+
ATOM    232  NH2 ARG A  24      52.240  52.398  24.704  1.00  0.00           N  
ATOM    233  H   ARG A  24      46.084  54.156  23.865  1.00  0.00           H  
ATOM    234  HE  ARG A  24      49.865  53.054  24.639  1.00  0.00           H  
ATOM    235 1HH1 ARG A  24      51.097  51.302  27.568  1.00  0.00           H  
ATOM    236 2HH1 ARG A  24      52.380  50.778  26.540  1.00  0.00           H  
ATOM    237 1HH2 ARG A  24      52.137  52.796  23.791  1.00  0.00           H  
ATOM    238 2HH2 ARG A  24      53.170  52.146  24.980  1.00  0.00           H  
ATOM    239  N   LYS A  25      44.955  56.607  25.003  1.00  0.00           N  
ATOM    240  CA  LYS A  25      45.022  58.053  24.691  1.00  0.00           C  
ATOM    241  C   LYS A  25      44.634  59.124  25.677  1.00  0.00           C  
ATOM    242  O   LYS A  25      45.301  60.152  25.685  1.00  0.00           O  
ATOM    243  CB  LYS A  25      44.254  58.327  23.364  1.00  0.00           C  
ATOM    244  CG  LYS A  25      44.974  58.077  22.036  1.00  0.00           C  
ATOM    245  CD  LYS A  25      46.173  59.023  22.045  1.00  0.00           C  
ATOM    246  CE  LYS A  25      46.963  58.911  20.721  1.00  0.00           C  
ATOM    247  NZ  LYS A  25      48.181  59.748  20.850  1.00  0.00           N1+
ATOM    248  H   LYS A  25      44.001  56.304  24.906  1.00  0.00           H  
ATOM    249  HZ1 LYS A  25      47.891  60.701  20.740  1.00  0.00           H  
ATOM    250  HZ2 LYS A  25      48.456  59.692  21.815  1.00  0.00           H  
ATOM    251  HZ3 LYS A  25      48.892  59.496  20.204  1.00  0.00           H  
ATOM    252  N   GLU A  26      43.694  58.886  26.606  1.00  0.00           N  
ATOM    253  CA  GLU A  26      43.377  59.840  27.726  1.00  0.00           C  
ATOM    254  C   GLU A  26      44.620  59.786  28.667  1.00  0.00           C  
ATOM    255  O   GLU A  26      45.068  60.854  29.095  1.00  0.00           O  
ATOM    256  CB  GLU A  26      42.008  59.451  28.331  1.00  0.00           C  
ATOM    257  CG  GLU A  26      40.879  59.666  27.290  1.00  0.00           C  
ATOM    258  CD  GLU A  26      40.617  61.163  27.095  1.00  0.00           C  
ATOM    259  OE1 GLU A  26      40.044  61.752  28.067  1.00  0.00           O  
ATOM    260  OE2 GLU A  26      41.125  61.947  26.185  1.00  0.00           O1-
ATOM    261  H   GLU A  26      43.183  58.027  26.685  1.00  0.00           H  
ATOM    262  N   GLY A  27      45.018  58.594  29.062  1.00  0.00           N  
ATOM    263  CA  GLY A  27      46.075  58.340  29.967  1.00  0.00           C  
ATOM    264  C   GLY A  27      47.542  58.770  29.544  1.00  0.00           C  
ATOM    265  O   GLY A  27      48.252  59.210  30.449  1.00  0.00           O  
ATOM    266  H   GLY A  27      44.454  57.791  28.881  1.00  0.00           H  
ATOM    267  N   GLN A  28      47.746  58.866  28.236  1.00  0.00           N  
ATOM    268  CA  GLN A  28      48.961  59.435  27.612  1.00  0.00           C  
ATOM    269  C   GLN A  28      49.406  60.843  27.977  1.00  0.00           C  
ATOM    270  O   GLN A  28      50.573  61.169  27.757  1.00  0.00           O  
ATOM    271  CB  GLN A  28      48.876  59.358  26.074  1.00  0.00           C  
ATOM    272  CG  GLN A  28      49.005  57.915  25.571  1.00  0.00           C  
ATOM    273  CD  GLN A  28      49.570  57.786  24.122  1.00  0.00           C  
ATOM    274  NE2 GLN A  28      50.831  57.955  23.875  1.00  0.00           N  
ATOM    275  OE1 GLN A  28      48.803  57.603  23.179  1.00  0.00           O  
ATOM    276  H   GLN A  28      47.197  58.311  27.616  1.00  0.00           H  
ATOM    277 1HE2 GLN A  28      51.484  58.060  24.635  1.00  0.00           H  
ATOM    278 2HE2 GLN A  28      51.147  57.832  22.929  1.00  0.00           H  
ATOM    279  N   ARG A  29      48.508  61.666  28.434  1.00  0.00           N  
ATOM    280  CA  ARG A  29      48.736  63.108  28.632  1.00  0.00           C  
ATOM    281  C   ARG A  29      49.360  63.483  30.016  1.00  0.00           C  
ATOM    282  O   ARG A  29      49.516  62.659  30.865  1.00  0.00           O  
ATOM    283  CB  ARG A  29      47.409  63.867  28.459  1.00  0.00           C  
ATOM    284  CG  ARG A  29      47.117  63.927  27.001  1.00  0.00           C  
ATOM    285  CD  ARG A  29      46.025  64.927  26.838  1.00  0.00           C  
ATOM    286  NE  ARG A  29      44.790  64.672  27.582  1.00  0.00           N  
ATOM    287  CZ  ARG A  29      43.820  63.865  27.262  1.00  0.00           C  
ATOM    288  NH1 ARG A  29      43.965  62.996  26.247  1.00  0.00           N1+
ATOM    289  NH2 ARG A  29      42.600  63.993  27.788  1.00  0.00           N  
ATOM    290  H   ARG A  29      47.734  61.261  28.924  1.00  0.00           H  
ATOM    291  HE  ARG A  29      44.736  65.197  28.430  1.00  0.00           H  
ATOM    292 1HH1 ARG A  29      44.855  62.815  25.817  1.00  0.00           H  
ATOM    293 2HH1 ARG A  29      43.128  62.650  25.820  1.00  0.00           H  
ATOM    294 1HH2 ARG A  29      42.477  64.695  28.481  1.00  0.00           H  
ATOM    295 2HH2 ARG A  29      41.916  63.308  27.533  1.00  0.00           H  
ATOM    296  N   GLN A  30      50.118  64.611  29.949  1.00  0.00           N  
ATOM    297  CA  GLN A  30      50.844  65.102  31.171  1.00  0.00           C  
ATOM    298  C   GLN A  30      50.032  65.015  32.463  1.00  0.00           C  
ATOM    299  O   GLN A  30      50.510  64.210  33.288  1.00  0.00           O  
ATOM    300  CB  GLN A  30      51.476  66.491  31.014  1.00  0.00           C  
ATOM    301  CG  GLN A  30      52.825  66.443  30.309  1.00  0.00           C  
ATOM    302  CD  GLN A  30      53.436  67.767  30.477  1.00  0.00           C  
ATOM    303  NE2 GLN A  30      53.925  68.293  29.351  1.00  0.00           N  
ATOM    304  OE1 GLN A  30      54.005  67.948  31.535  1.00  0.00           O  
ATOM    305  H   GLN A  30      50.187  64.980  29.024  1.00  0.00           H  
ATOM    306 1HE2 GLN A  30      53.790  67.844  28.457  1.00  0.00           H  
ATOM    307 2HE2 GLN A  30      54.544  69.058  29.468  1.00  0.00           H  
ATOM    308  N   GLU A  31      48.955  65.725  32.537  1.00  0.00           N  
ATOM    309  CA  GLU A  31      48.239  65.766  33.790  1.00  0.00           C  
ATOM    310  C   GLU A  31      47.846  64.350  34.222  1.00  0.00           C  
ATOM    311  O   GLU A  31      47.826  64.042  35.426  1.00  0.00           O  
ATOM    312  CB  GLU A  31      46.980  66.622  33.671  1.00  0.00           C  
ATOM    313  CG  GLU A  31      47.218  68.021  33.185  1.00  0.00           C  
ATOM    314  CD  GLU A  31      47.439  68.218  31.690  1.00  0.00           C  
ATOM    315  OE1 GLU A  31      47.165  67.392  30.787  1.00  0.00           O  
ATOM    316  OE2 GLU A  31      48.125  69.190  31.417  1.00  0.00           O1-
ATOM    317  H   GLU A  31      48.610  66.355  31.847  1.00  0.00           H  
ATOM    318  N   ASN A  32      47.201  63.647  33.346  1.00  0.00           N  
ATOM    319  CA  ASN A  32      46.800  62.265  33.504  1.00  0.00           C  
ATOM    320  C   ASN A  32      47.946  61.443  34.192  1.00  0.00           C  
ATOM    321  O   ASN A  32      47.662  61.047  35.281  1.00  0.00           O  
ATOM    322  CB  ASN A  32      46.462  61.636  32.142  1.00  0.00           C  
ATOM    323  CG  ASN A  32      45.287  62.430  31.516  1.00  0.00           C  
ATOM    324  ND2 ASN A  32      44.035  62.036  31.721  1.00  0.00           N  
ATOM    325  OD1 ASN A  32      45.407  63.567  31.077  1.00  0.00           O  
ATOM    326  H   ASN A  32      46.930  63.983  32.441  1.00  0.00           H  
ATOM    327 1HD2 ASN A  32      43.881  61.269  32.343  1.00  0.00           H  
ATOM    328 2HD2 ASN A  32      43.268  62.455  31.232  1.00  0.00           H  
ATOM    329  N   LYS A  33      49.132  61.429  33.579  1.00  0.00           N  
ATOM    330  CA  LYS A  33      50.349  60.680  34.097  1.00  0.00           C  
ATOM    331  C   LYS A  33      50.699  61.076  35.481  1.00  0.00           C  
ATOM    332  O   LYS A  33      51.306  60.251  36.123  1.00  0.00           O  
ATOM    333  CB  LYS A  33      51.468  60.863  33.108  1.00  0.00           C  
ATOM    334  CG  LYS A  33      51.172  60.153  31.754  1.00  0.00           C  
ATOM    335  CD  LYS A  33      52.313  60.517  30.768  1.00  0.00           C  
ATOM    336  CE  LYS A  33      53.641  59.991  31.340  1.00  0.00           C  
ATOM    337  NZ  LYS A  33      54.818  60.844  31.164  1.00  0.00           N1+
ATOM    338  H   LYS A  33      49.286  61.954  32.745  1.00  0.00           H  
ATOM    339  HZ1 LYS A  33      54.830  61.653  31.753  1.00  0.00           H  
ATOM    340  HZ2 LYS A  33      55.624  60.267  31.223  1.00  0.00           H  
ATOM    341  HZ3 LYS A  33      54.652  61.174  30.233  1.00  0.00           H  
ATOM    342  N   ASN A  34      50.536  62.306  35.875  1.00  0.00           N  
ATOM    343  CA  ASN A  34      50.925  62.829  37.208  1.00  0.00           C  
ATOM    344  C   ASN A  34      50.015  62.456  38.395  1.00  0.00           C  
ATOM    345  O   ASN A  34      50.470  62.463  39.504  1.00  0.00           O  
ATOM    346  CB  ASN A  34      51.185  64.376  37.258  1.00  0.00           C  
ATOM    347  CG  ASN A  34      52.090  64.898  36.168  1.00  0.00           C  
ATOM    348  ND2 ASN A  34      52.030  66.223  35.878  1.00  0.00           N  
ATOM    349  OD1 ASN A  34      52.879  64.229  35.577  1.00  0.00           O  
ATOM    350  H   ASN A  34      50.265  63.001  35.213  1.00  0.00           H  
ATOM    351 1HD2 ASN A  34      51.341  66.833  36.268  1.00  0.00           H  
ATOM    352 2HD2 ASN A  34      52.538  66.548  35.086  1.00  0.00           H  
ATOM    353  N   LYS A  35      48.759  62.056  38.180  1.00  0.00           N  
ATOM    354  CA  LYS A  35      47.836  61.423  39.108  1.00  0.00           C  
ATOM    355  C   LYS A  35      48.187  59.922  39.341  1.00  0.00           C  
ATOM    356  O   LYS A  35      47.891  59.379  40.398  1.00  0.00           O  
ATOM    357  CB  LYS A  35      46.404  61.627  38.541  1.00  0.00           C  
ATOM    358  CG  LYS A  35      45.334  60.945  39.389  1.00  0.00           C  
ATOM    359  CD  LYS A  35      43.962  61.310  38.854  1.00  0.00           C  
ATOM    360  CE  LYS A  35      42.836  60.823  39.727  1.00  0.00           C  
ATOM    361  NZ  LYS A  35      41.614  61.668  39.449  1.00  0.00           N1+
ATOM    362  H   LYS A  35      48.281  62.303  37.336  1.00  0.00           H  
ATOM    363  HZ1 LYS A  35      41.277  61.599  38.507  1.00  0.00           H  
ATOM    364  HZ2 LYS A  35      40.841  61.430  40.031  1.00  0.00           H  
ATOM    365  HZ3 LYS A  35      41.935  62.602  39.582  1.00  0.00           H  
ATOM    366  N   ASN A  36      48.865  59.209  38.437  1.00  0.00           N  
ATOM    367  CA  ASN A  36      49.158  57.796  38.447  1.00  0.00           C  
ATOM    368  C   ASN A  36      50.458  57.687  39.306  1.00  0.00           C  
ATOM    369  O   ASN A  36      51.273  58.629  39.296  1.00  0.00           O  
ATOM    370  CB  ASN A  36      49.453  57.221  37.084  1.00  0.00           C  
ATOM    371  CG  ASN A  36      48.402  57.367  36.023  1.00  0.00           C  
ATOM    372  ND2 ASN A  36      48.638  57.061  34.795  1.00  0.00           N  
ATOM    373  OD1 ASN A  36      47.300  57.931  36.139  1.00  0.00           O  
ATOM    374  H   ASN A  36      49.449  59.752  37.838  1.00  0.00           H  
ATOM    375 1HD2 ASN A  36      49.462  56.525  34.606  1.00  0.00           H  
ATOM    376 2HD2 ASN A  36      47.940  57.295  34.123  1.00  0.00           H  
ATOM    377  N   ARG A  37      50.606  56.578  40.066  1.00  0.00           N  
ATOM    378  CA  ARG A  37      51.876  56.111  40.688  1.00  0.00           C  
ATOM    379  C   ARG A  37      52.871  55.771  39.580  1.00  0.00           C  
ATOM    380  O   ARG A  37      53.831  56.471  39.416  1.00  0.00           O  
ATOM    381  CB  ARG A  37      51.575  54.896  41.582  1.00  0.00           C  
ATOM    382  CG  ARG A  37      52.563  54.913  42.747  1.00  0.00           C  
ATOM    383  CD  ARG A  37      52.710  53.545  43.401  1.00  0.00           C  
ATOM    384  NE  ARG A  37      53.936  53.629  44.206  1.00  0.00           N  
ATOM    385  CZ  ARG A  37      54.343  53.147  45.404  1.00  0.00           C  
ATOM    386  NH1 ARG A  37      53.667  52.247  46.197  1.00  0.00           N1+
ATOM    387  NH2 ARG A  37      55.577  53.370  45.851  1.00  0.00           N  
ATOM    388  H   ARG A  37      49.802  55.981  40.144  1.00  0.00           H  
ATOM    389  HE  ARG A  37      54.640  54.169  43.743  1.00  0.00           H  
ATOM    390 1HH1 ARG A  37      52.829  51.832  45.845  1.00  0.00           H  
ATOM    391 2HH1 ARG A  37      54.061  52.073  47.103  1.00  0.00           H  
ATOM    392 1HH2 ARG A  37      56.358  53.580  45.262  1.00  0.00           H  
ATOM    393 2HH2 ARG A  37      55.726  53.426  46.836  1.00  0.00           H  
ATOM    394  N   TYR A  38      52.627  54.600  38.983  1.00  0.00           N  
ATOM    395  CA  TYR A  38      53.574  53.897  38.115  1.00  0.00           C  
ATOM    396  C   TYR A  38      53.469  54.326  36.620  1.00  0.00           C  
ATOM    397  O   TYR A  38      52.356  54.372  36.113  1.00  0.00           O  
ATOM    398  CB  TYR A  38      53.448  52.407  38.198  1.00  0.00           C  
ATOM    399  CG  TYR A  38      54.193  51.841  39.429  1.00  0.00           C  
ATOM    400  CD1 TYR A  38      55.559  51.981  39.674  1.00  0.00           C  
ATOM    401  CD2 TYR A  38      53.347  51.248  40.419  1.00  0.00           C  
ATOM    402  CE1 TYR A  38      56.125  51.513  40.875  1.00  0.00           C  
ATOM    403  CE2 TYR A  38      53.829  50.784  41.633  1.00  0.00           C  
ATOM    404  CZ  TYR A  38      55.252  50.999  41.783  1.00  0.00           C  
ATOM    405  OH  TYR A  38      55.790  50.816  43.017  1.00  0.00           O  
ATOM    406  H   TYR A  38      51.834  54.016  39.129  1.00  0.00           H  
ATOM    407  HD1 TYR A  38      56.244  52.428  38.943  1.00  0.00           H  
ATOM    408  HD2 TYR A  38      52.293  51.490  40.392  1.00  0.00           H  
ATOM    409  HE1 TYR A  38      57.199  51.495  41.033  1.00  0.00           H  
ATOM    410  HE2 TYR A  38      53.168  50.481  42.446  1.00  0.00           H  
ATOM    411  HH  TYR A  38      55.164  50.284  43.590  1.00  0.00           H  
ATOM    412  N   LYS A  39      54.584  54.738  36.001  1.00  0.00           N  
ATOM    413  CA  LYS A  39      54.630  55.225  34.583  1.00  0.00           C  
ATOM    414  C   LYS A  39      54.345  54.228  33.384  1.00  0.00           C  
ATOM    415  O   LYS A  39      53.699  54.643  32.412  1.00  0.00           O  
ATOM    416  CB  LYS A  39      55.862  56.069  34.328  1.00  0.00           C  
ATOM    417  CG  LYS A  39      55.856  57.344  35.327  1.00  0.00           C  
ATOM    418  CD  LYS A  39      54.552  58.177  35.178  1.00  0.00           C  
ATOM    419  CE  LYS A  39      54.042  58.630  36.547  1.00  0.00           C  
ATOM    420  NZ  LYS A  39      54.475  59.976  36.956  1.00  0.00           N1+
ATOM    421  H   LYS A  39      55.479  54.779  36.455  1.00  0.00           H  
ATOM    422  HZ1 LYS A  39      54.262  60.619  36.221  1.00  0.00           H  
ATOM    423  HZ2 LYS A  39      53.894  60.229  37.725  1.00  0.00           H  
ATOM    424  HZ3 LYS A  39      55.439  60.155  37.146  1.00  0.00           H  
ATOM    425  N   ASN A  40      54.631  52.966  33.583  1.00  0.00           N  
ATOM    426  CA  ASN A  40      54.387  51.901  32.575  1.00  0.00           C  
ATOM    427  C   ASN A  40      52.858  51.597  32.387  1.00  0.00           C  
ATOM    428  O   ASN A  40      52.364  51.710  31.252  1.00  0.00           O  
ATOM    429  CB  ASN A  40      55.145  50.594  32.779  1.00  0.00           C  
ATOM    430  CG  ASN A  40      55.160  50.032  34.262  1.00  0.00           C  
ATOM    431  ND2 ASN A  40      55.585  48.809  34.359  1.00  0.00           N  
ATOM    432  OD1 ASN A  40      54.932  50.675  35.302  1.00  0.00           O  
ATOM    433  H   ASN A  40      55.336  52.611  34.184  1.00  0.00           H  
ATOM    434 1HD2 ASN A  40      55.990  48.356  33.564  1.00  0.00           H  
ATOM    435 2HD2 ASN A  40      55.328  48.300  35.176  1.00  0.00           H  
ATOM    436  N   ILE A  41      52.162  51.205  33.491  1.00  0.00           N  
ATOM    437  CA  ILE A  41      50.731  50.914  33.511  1.00  0.00           C  
ATOM    438  C   ILE A  41      49.837  52.156  33.177  1.00  0.00           C  
ATOM    439  O   ILE A  41      49.402  52.836  34.162  1.00  0.00           O  
ATOM    440  CB  ILE A  41      50.338  50.056  34.745  1.00  0.00           C  
ATOM    441  CG1 ILE A  41      48.897  49.704  34.685  1.00  0.00           C  
ATOM    442  CG2 ILE A  41      50.760  50.593  36.142  1.00  0.00           C  
ATOM    443  CD  ILE A  41      48.616  48.784  33.533  1.00  0.00           C  
ATOM    444  H   ILE A  41      52.553  51.125  34.411  1.00  0.00           H  
ATOM    445  N   LEU A  42      49.799  52.500  31.893  1.00  0.00           N  
ATOM    446  CA  LEU A  42      48.831  53.463  31.305  1.00  0.00           C  
ATOM    447  C   LEU A  42      47.534  52.800  31.032  1.00  0.00           C  
ATOM    448  O   LEU A  42      47.534  51.814  30.330  1.00  0.00           O  
ATOM    449  CB  LEU A  42      49.339  54.165  30.029  1.00  0.00           C  
ATOM    450  CG  LEU A  42      50.664  54.932  30.102  1.00  0.00           C  
ATOM    451  CD1 LEU A  42      51.371  54.566  28.819  1.00  0.00           C  
ATOM    452  CD2 LEU A  42      50.487  56.421  30.183  1.00  0.00           C  
ATOM    453  H   LEU A  42      50.656  52.299  31.420  1.00  0.00           H  
ATOM    454  N   PRO A  43      46.425  53.134  31.717  1.00  0.00           N  
ATOM    455  CA  PRO A  43      45.116  52.554  31.534  1.00  0.00           C  
ATOM    456  C   PRO A  43      44.515  52.644  30.142  1.00  0.00           C  
ATOM    457  O   PRO A  43      44.561  53.653  29.472  1.00  0.00           O  
ATOM    458  CB  PRO A  43      44.108  53.129  32.591  1.00  0.00           C  
ATOM    459  CG  PRO A  43      44.959  54.233  33.235  1.00  0.00           C  
ATOM    460  CD  PRO A  43      46.332  54.343  32.537  1.00  0.00           C  
ATOM    461  N   PHE A  44      44.065  51.433  29.628  1.00  0.00           N  
ATOM    462  CA  PHE A  44      43.521  51.420  28.266  1.00  0.00           C  
ATOM    463  C   PHE A  44      42.177  52.187  28.229  1.00  0.00           C  
ATOM    464  O   PHE A  44      41.594  52.490  29.236  1.00  0.00           O  
ATOM    465  CB  PHE A  44      43.362  50.047  27.622  1.00  0.00           C  
ATOM    466  CG  PHE A  44      44.642  49.284  27.267  1.00  0.00           C  
ATOM    467  CD1 PHE A  44      45.793  49.909  26.890  1.00  0.00           C  
ATOM    468  CD2 PHE A  44      44.531  47.951  27.380  1.00  0.00           C  
ATOM    469  CE1 PHE A  44      46.864  49.117  26.524  1.00  0.00           C  
ATOM    470  CE2 PHE A  44      45.627  47.178  27.088  1.00  0.00           C  
ATOM    471  CZ  PHE A  44      46.764  47.768  26.596  1.00  0.00           C  
ATOM    472  H   PHE A  44      44.438  50.575  29.985  1.00  0.00           H  
ATOM    473  HD1 PHE A  44      45.921  50.983  26.741  1.00  0.00           H  
ATOM    474  HD2 PHE A  44      43.647  47.421  27.726  1.00  0.00           H  
ATOM    475  HE1 PHE A  44      47.864  49.559  26.453  1.00  0.00           H  
ATOM    476  HE2 PHE A  44      45.661  46.113  27.312  1.00  0.00           H  
ATOM    477  HZ  PHE A  44      47.596  47.105  26.358  1.00  0.00           H  
ATOM    478  N   ASP A  45      41.962  52.785  27.050  1.00  0.00           N  
ATOM    479  CA  ASP A  45      40.780  53.624  26.767  1.00  0.00           C  
ATOM    480  C   ASP A  45      39.429  52.899  26.690  1.00  0.00           C  
ATOM    481  O   ASP A  45      38.501  53.527  27.249  1.00  0.00           O  
ATOM    482  CB  ASP A  45      40.836  54.354  25.405  1.00  0.00           C  
ATOM    483  CG  ASP A  45      41.858  55.434  25.222  1.00  0.00           C  
ATOM    484  OD1 ASP A  45      42.437  55.546  24.138  1.00  0.00           O  
ATOM    485  OD2 ASP A  45      42.123  56.235  26.142  1.00  0.00           O1-
ATOM    486  H   ASP A  45      42.646  52.720  26.312  1.00  0.00           H  
ATOM    487  N   HIS A  46      39.255  51.706  26.117  1.00  0.00           N  
ATOM    488  CA  HIS A  46      37.981  51.026  26.081  1.00  0.00           C  
ATOM    489  C   HIS A  46      37.406  50.696  27.534  1.00  0.00           C  
ATOM    490  O   HIS A  46      36.455  51.279  28.055  1.00  0.00           O  
ATOM    491  CB  HIS A  46      38.041  49.794  25.116  1.00  0.00           C  
ATOM    492  CG  HIS A  46      39.160  48.825  25.311  1.00  0.00           C  
ATOM    493  CD2 HIS A  46      39.133  47.498  25.099  1.00  0.00           C  
ATOM    494  ND1 HIS A  46      40.441  49.151  25.669  1.00  0.00           N  
ATOM    495  CE1 HIS A  46      41.166  48.052  25.725  1.00  0.00           C  
ATOM    496  NE2 HIS A  46      40.391  47.031  25.311  1.00  0.00           N  
ATOM    497  H   HIS A  46      39.970  51.097  25.774  1.00  0.00           H  
ATOM    498  HD2 HIS A  46      38.260  46.874  24.874  1.00  0.00           H  
ATOM    499  HE1 HIS A  46      42.138  47.912  26.201  1.00  0.00           H  
ATOM    500  HE2 HIS A  46      40.712  46.099  25.165  1.00  0.00           H  
ATOM    501  N   THR A  47      38.267  49.931  28.165  1.00  0.00           N  
ATOM    502  CA  THR A  47      38.041  49.327  29.448  1.00  0.00           C  
ATOM    503  C   THR A  47      38.130  50.291  30.686  1.00  0.00           C  
ATOM    504  O   THR A  47      38.119  49.815  31.807  1.00  0.00           O  
ATOM    505  CB  THR A  47      38.994  48.173  29.653  1.00  0.00           C  
ATOM    506  CG2 THR A  47      38.566  47.055  28.664  1.00  0.00           C  
ATOM    507  OG1 THR A  47      40.385  48.612  29.581  1.00  0.00           O  
ATOM    508  H   THR A  47      39.142  49.714  27.744  1.00  0.00           H  
ATOM    509  HG1 THR A  47      41.021  47.853  29.701  1.00  0.00           H  
ATOM    510  N   ARG A  48      38.360  51.607  30.516  1.00  0.00           N  
ATOM    511  CA  ARG A  48      38.491  52.533  31.671  1.00  0.00           C  
ATOM    512  C   ARG A  48      37.178  52.825  32.480  1.00  0.00           C  
ATOM    513  O   ARG A  48      36.187  53.315  31.952  1.00  0.00           O  
ATOM    514  CB  ARG A  48      39.171  53.808  31.229  1.00  0.00           C  
ATOM    515  CG  ARG A  48      38.394  54.655  30.136  1.00  0.00           C  
ATOM    516  CD  ARG A  48      39.185  55.883  29.819  1.00  0.00           C  
ATOM    517  NE  ARG A  48      38.994  56.935  30.911  1.00  0.00           N  
ATOM    518  CZ  ARG A  48      38.411  58.116  30.703  1.00  0.00           C  
ATOM    519  NH1 ARG A  48      38.011  58.596  29.597  1.00  0.00           N1+
ATOM    520  NH2 ARG A  48      38.072  58.800  31.774  1.00  0.00           N  
ATOM    521  H   ARG A  48      38.485  51.979  29.602  1.00  0.00           H  
ATOM    522  HE  ARG A  48      39.362  56.900  31.846  1.00  0.00           H  
ATOM    523 1HH1 ARG A  48      38.007  58.091  28.733  1.00  0.00           H  
ATOM    524 2HH1 ARG A  48      37.714  59.538  29.603  1.00  0.00           H  
ATOM    525 1HH2 ARG A  48      38.176  58.475  32.714  1.00  0.00           H  
ATOM    526 2HH2 ARG A  48      37.588  59.685  31.780  1.00  0.00           H  
ATOM    527  N   VAL A  49      37.360  52.739  33.785  1.00  0.00           N  
ATOM    528  CA  VAL A  49      36.343  53.270  34.697  1.00  0.00           C  
ATOM    529  C   VAL A  49      36.290  54.849  34.503  1.00  0.00           C  
ATOM    530  O   VAL A  49      37.409  55.446  34.538  1.00  0.00           O  
ATOM    531  CB  VAL A  49      36.553  53.071  36.132  1.00  0.00           C  
ATOM    532  CG1 VAL A  49      35.268  53.429  36.934  1.00  0.00           C  
ATOM    533  CG2 VAL A  49      36.830  51.563  36.440  1.00  0.00           C  
ATOM    534  H   VAL A  49      38.182  52.316  34.173  1.00  0.00           H  
ATOM    535  N   VAL A  50      35.106  55.419  34.249  1.00  0.00           N  
ATOM    536  CA  VAL A  50      35.059  56.845  34.114  1.00  0.00           C  
ATOM    537  C   VAL A  50      34.163  57.360  35.246  1.00  0.00           C  
ATOM    538  O   VAL A  50      33.012  56.885  35.378  1.00  0.00           O  
ATOM    539  CB  VAL A  50      34.636  57.352  32.729  1.00  0.00           C  
ATOM    540  CG1 VAL A  50      34.877  58.835  32.495  1.00  0.00           C  
ATOM    541  CG2 VAL A  50      35.372  56.576  31.672  1.00  0.00           C  
ATOM    542  H   VAL A  50      34.252  54.919  34.410  1.00  0.00           H  
ATOM    543  N   LEU A  51      34.672  58.133  36.224  1.00  0.00           N  
ATOM    544  CA  LEU A  51      33.914  58.842  37.245  1.00  0.00           C  
ATOM    545  C   LEU A  51      32.776  59.726  36.730  1.00  0.00           C  
ATOM    546  O   LEU A  51      33.061  60.600  35.820  1.00  0.00           O  
ATOM    547  CB  LEU A  51      34.976  59.475  38.118  1.00  0.00           C  
ATOM    548  CG  LEU A  51      35.863  58.639  39.036  1.00  0.00           C  
ATOM    549  CD1 LEU A  51      36.133  59.339  40.397  1.00  0.00           C  
ATOM    550  CD2 LEU A  51      35.435  57.192  39.201  1.00  0.00           C  
ATOM    551  H   LEU A  51      35.609  58.406  36.000  1.00  0.00           H  
ATOM    552  N   HIS A  52      31.594  59.576  37.312  1.00  0.00           N  
ATOM    553  CA  HIS A  52      30.322  60.330  37.028  1.00  0.00           C  
ATOM    554  C   HIS A  52      30.424  61.768  37.577  1.00  0.00           C  
ATOM    555  O   HIS A  52      30.823  62.023  38.701  1.00  0.00           O  
ATOM    556  CB  HIS A  52      29.173  59.514  37.615  1.00  0.00           C  
ATOM    557  CG  HIS A  52      28.613  58.397  36.730  1.00  0.00           C  
ATOM    558  CD2 HIS A  52      27.531  57.721  37.013  1.00  0.00           C  
ATOM    559  ND1 HIS A  52      29.349  57.679  35.900  1.00  0.00           N  
ATOM    560  CE1 HIS A  52      28.696  56.518  35.698  1.00  0.00           C  
ATOM    561  NE2 HIS A  52      27.549  56.575  36.410  1.00  0.00           N  
ATOM    562  H   HIS A  52      31.468  58.779  37.903  1.00  0.00           H  
ATOM    563  HD2 HIS A  52      26.708  58.191  37.554  1.00  0.00           H  
ATOM    564  HE1 HIS A  52      28.895  55.681  35.028  1.00  0.00           H  
ATOM    565  HE2 HIS A  52      27.061  55.773  36.753  1.00  0.00           H  
ATOM    566  N   ASP A  53      29.842  62.656  36.785  1.00  0.00           N  
ATOM    567  CA  ASP A  53      30.027  64.069  37.016  1.00  0.00           C  
ATOM    568  C   ASP A  53      31.495  64.519  37.156  1.00  0.00           C  
ATOM    569  O   ASP A  53      31.973  64.759  38.259  1.00  0.00           O  
ATOM    570  CB  ASP A  53      29.330  64.726  38.233  1.00  0.00           C  
ATOM    571  CG  ASP A  53      29.104  66.221  37.960  1.00  0.00           C  
ATOM    572  OD1 ASP A  53      28.015  66.545  37.366  1.00  0.00           O  
ATOM    573  OD2 ASP A  53      29.979  67.112  38.279  1.00  0.00           O1-
ATOM    574  H   ASP A  53      29.127  62.465  36.113  1.00  0.00           H  
ATOM    575  N   GLY A  54      32.203  64.408  36.011  1.00  0.00           N  
ATOM    576  CA  GLY A  54      33.479  65.066  35.793  1.00  0.00           C  
ATOM    577  C   GLY A  54      33.371  66.533  35.505  1.00  0.00           C  
ATOM    578  O   GLY A  54      32.531  67.014  34.749  1.00  0.00           O  
ATOM    579  H   GLY A  54      31.703  64.138  35.195  1.00  0.00           H  
ATOM    580  N   ASP A  55      34.248  67.326  36.100  1.00  0.00           N  
ATOM    581  CA  ASP A  55      34.308  68.798  35.970  1.00  0.00           C  
ATOM    582  C   ASP A  55      34.862  69.238  34.612  1.00  0.00           C  
ATOM    583  O   ASP A  55      35.834  68.617  34.148  1.00  0.00           O  
ATOM    584  CB  ASP A  55      35.152  69.377  37.115  1.00  0.00           C  
ATOM    585  CG  ASP A  55      35.382  70.929  37.179  1.00  0.00           C  
ATOM    586  OD1 ASP A  55      34.460  71.715  36.750  1.00  0.00           O  
ATOM    587  OD2 ASP A  55      36.350  71.381  37.843  1.00  0.00           O1-
ATOM    588  H   ASP A  55      35.123  66.901  36.346  1.00  0.00           H  
ATOM    589  N   PRO A  56      34.234  70.218  33.975  1.00  0.00           N  
ATOM    590  CA  PRO A  56      34.725  70.919  32.755  1.00  0.00           C  
ATOM    591  C   PRO A  56      36.116  71.497  33.017  1.00  0.00           C  
ATOM    592  O   PRO A  56      37.059  71.078  32.344  1.00  0.00           O  
ATOM    593  CB  PRO A  56      33.829  72.115  32.502  1.00  0.00           C  
ATOM    594  CG  PRO A  56      32.526  71.474  32.835  1.00  0.00           C  
ATOM    595  CD  PRO A  56      32.858  70.698  34.110  1.00  0.00           C  
ATOM    596  N   ASN A  57      36.340  72.183  34.161  1.00  0.00           N  
ATOM    597  CA  ASN A  57      37.542  73.020  34.489  1.00  0.00           C  
ATOM    598  C   ASN A  57      38.706  72.128  34.970  1.00  0.00           C  
ATOM    599  O   ASN A  57      39.836  72.415  34.629  1.00  0.00           O  
ATOM    600  CB  ASN A  57      37.134  74.089  35.520  1.00  0.00           C  
ATOM    601  CG  ASN A  57      36.273  75.103  34.780  1.00  0.00           C  
ATOM    602  ND2 ASN A  57      35.071  75.109  35.243  1.00  0.00           N  
ATOM    603  OD1 ASN A  57      36.592  75.833  33.840  1.00  0.00           O  
ATOM    604  H   ASN A  57      35.684  72.059  34.899  1.00  0.00           H  
ATOM    605 1HD2 ASN A  57      34.796  74.497  35.979  1.00  0.00           H  
ATOM    606 2HD2 ASN A  57      34.394  75.762  34.902  1.00  0.00           H  
ATOM    607  N   GLU A  58      38.503  71.108  35.781  1.00  0.00           N  
ATOM    608  CA  GLU A  58      39.481  70.083  36.143  1.00  0.00           C  
ATOM    609  C   GLU A  58      39.689  69.084  34.977  1.00  0.00           C  
ATOM    610  O   GLU A  58      38.824  68.234  34.834  1.00  0.00           O  
ATOM    611  CB  GLU A  58      39.121  69.388  37.465  1.00  0.00           C  
ATOM    612  CG  GLU A  58      40.386  69.329  38.290  1.00  0.00           C  
ATOM    613  CD  GLU A  58      41.566  68.561  37.798  1.00  0.00           C  
ATOM    614  OE1 GLU A  58      41.276  67.500  37.260  1.00  0.00           O  
ATOM    615  OE2 GLU A  58      42.735  69.048  37.959  1.00  0.00           O1-
ATOM    616  H   GLU A  58      37.702  71.106  36.376  1.00  0.00           H  
ATOM    617  N   PRO A  59      40.899  69.069  34.401  1.00  0.00           N  
ATOM    618  CA  PRO A  59      41.247  68.121  33.357  1.00  0.00           C  
ATOM    619  C   PRO A  59      41.013  66.568  33.634  1.00  0.00           C  
ATOM    620  O   PRO A  59      40.578  65.852  32.736  1.00  0.00           O  
ATOM    621  CB  PRO A  59      42.642  68.337  33.028  1.00  0.00           C  
ATOM    622  CG  PRO A  59      42.825  69.840  33.304  1.00  0.00           C  
ATOM    623  CD  PRO A  59      42.039  69.966  34.604  1.00  0.00           C  
ATOM    624  N   VAL A  60      41.282  66.068  34.848  1.00  0.00           N  
ATOM    625  CA  VAL A  60      41.426  64.637  35.246  1.00  0.00           C  
ATOM    626  C   VAL A  60      40.470  64.159  36.295  1.00  0.00           C  
ATOM    627  O   VAL A  60      40.628  63.091  36.840  1.00  0.00           O  
ATOM    628  CB  VAL A  60      42.863  64.420  35.681  1.00  0.00           C  
ATOM    629  CG1 VAL A  60      43.825  64.713  34.480  1.00  0.00           C  
ATOM    630  CG2 VAL A  60      43.385  65.155  36.880  1.00  0.00           C  
ATOM    631  H   VAL A  60      41.446  66.747  35.560  1.00  0.00           H  
ATOM    632  N   SER A  61      39.374  64.927  36.351  1.00  0.00           N  
ATOM    633  CA  SER A  61      38.158  64.674  37.174  1.00  0.00           C  
ATOM    634  C   SER A  61      37.247  63.511  36.901  1.00  0.00           C  
ATOM    635  O   SER A  61      36.570  63.145  37.832  1.00  0.00           O  
ATOM    636  CB  SER A  61      37.348  65.926  37.412  1.00  0.00           C  
ATOM    637  OG  SER A  61      36.680  66.330  36.230  1.00  0.00           O  
ATOM    638  H   SER A  61      39.312  65.719  35.750  1.00  0.00           H  
ATOM    639  HG  SER A  61      37.226  66.265  35.401  1.00  0.00           H  
ATOM    640  N   ASP A  62      37.056  63.185  35.612  1.00  0.00           N  
ATOM    641  CA  ASP A  62      36.511  61.927  35.112  1.00  0.00           C  
ATOM    642  C   ASP A  62      37.509  60.782  34.895  1.00  0.00           C  
ATOM    643  O   ASP A  62      37.133  59.655  34.570  1.00  0.00           O  
ATOM    644  CB  ASP A  62      35.596  62.018  33.874  1.00  0.00           C  
ATOM    645  CG  ASP A  62      36.345  62.366  32.595  1.00  0.00           C  
ATOM    646  OD1 ASP A  62      35.885  63.288  31.910  1.00  0.00           O  
ATOM    647  OD2 ASP A  62      37.186  61.578  32.182  1.00  0.00           O1-
ATOM    648  H   ASP A  62      37.240  63.861  34.900  1.00  0.00           H  
ATOM    649  N   TYR A  63      38.742  60.937  35.294  1.00  0.00           N  
ATOM    650  CA  TYR A  63      39.872  59.996  34.956  1.00  0.00           C  
ATOM    651  C   TYR A  63      40.400  59.412  36.297  1.00  0.00           C  
ATOM    652  O   TYR A  63      40.846  60.213  37.157  1.00  0.00           O  
ATOM    653  CB  TYR A  63      40.873  60.797  34.117  1.00  0.00           C  
ATOM    654  CG  TYR A  63      42.178  60.037  33.902  1.00  0.00           C  
ATOM    655  CD1 TYR A  63      42.354  59.021  32.971  1.00  0.00           C  
ATOM    656  CD2 TYR A  63      43.182  60.314  34.851  1.00  0.00           C  
ATOM    657  CE1 TYR A  63      43.594  58.326  32.950  1.00  0.00           C  
ATOM    658  CE2 TYR A  63      44.386  59.607  34.859  1.00  0.00           C  
ATOM    659  CZ  TYR A  63      44.544  58.580  33.901  1.00  0.00           C  
ATOM    660  OH  TYR A  63      45.505  57.627  34.078  1.00  0.00           O  
ATOM    661  H   TYR A  63      39.039  61.602  35.986  1.00  0.00           H  
ATOM    662  HD1 TYR A  63      41.547  58.599  32.378  1.00  0.00           H  
ATOM    663  HD2 TYR A  63      42.991  60.952  35.711  1.00  0.00           H  
ATOM    664  HE1 TYR A  63      43.824  57.488  32.286  1.00  0.00           H  
ATOM    665  HE2 TYR A  63      45.206  59.866  35.531  1.00  0.00           H  
ATOM    666  HH  TYR A  63      46.196  57.915  34.746  1.00  0.00           H  
ATOM    667  N   ILE A  64      40.731  58.153  36.231  1.00  0.00           N  
ATOM    668  CA  ILE A  64      41.305  57.391  37.331  1.00  0.00           C  
ATOM    669  C   ILE A  64      42.012  56.186  36.678  1.00  0.00           C  
ATOM    670  O   ILE A  64      41.573  55.623  35.722  1.00  0.00           O  
ATOM    671  CB  ILE A  64      40.111  57.010  38.298  1.00  0.00           C  
ATOM    672  CG1 ILE A  64      40.617  56.308  39.572  1.00  0.00           C  
ATOM    673  CG2 ILE A  64      38.982  56.231  37.618  1.00  0.00           C  
ATOM    674  CD  ILE A  64      39.511  55.782  40.500  1.00  0.00           C  
ATOM    675  H   ILE A  64      40.511  57.616  35.420  1.00  0.00           H  
ATOM    676  N   ASN A  65      43.061  55.728  37.335  1.00  0.00           N  
ATOM    677  CA  ASN A  65      43.813  54.603  36.938  1.00  0.00           C  
ATOM    678  C   ASN A  65      42.962  53.287  36.725  1.00  0.00           C  
ATOM    679  O   ASN A  65      43.430  52.524  35.905  1.00  0.00           O  
ATOM    680  CB  ASN A  65      44.963  54.282  37.861  1.00  0.00           C  
ATOM    681  CG  ASN A  65      45.978  55.305  37.618  1.00  0.00           C  
ATOM    682  ND2 ASN A  65      45.989  56.383  38.259  1.00  0.00           N  
ATOM    683  OD1 ASN A  65      47.025  54.933  37.032  1.00  0.00           O  
ATOM    684  H   ASN A  65      43.315  56.242  38.155  1.00  0.00           H  
ATOM    685 1HD2 ASN A  65      45.330  56.670  38.952  1.00  0.00           H  
ATOM    686 2HD2 ASN A  65      46.685  57.009  37.905  1.00  0.00           H  
ATOM    687  N   ALA A  66      41.719  53.182  37.257  1.00  0.00           N  
ATOM    688  CA  ALA A  66      40.993  51.869  37.342  1.00  0.00           C  
ATOM    689  C   ALA A  66      40.487  51.312  35.952  1.00  0.00           C  
ATOM    690  O   ALA A  66      39.767  52.042  35.233  1.00  0.00           O  
ATOM    691  CB  ALA A  66      39.733  52.140  38.239  1.00  0.00           C  
ATOM    692  H   ALA A  66      41.284  53.930  37.765  1.00  0.00           H  
ATOM    693  N   ASN A  67      40.687  49.985  35.714  1.00  0.00           N  
ATOM    694  CA  ASN A  67      40.015  49.353  34.551  1.00  0.00           C  
ATOM    695  C   ASN A  67      39.051  48.234  34.979  1.00  0.00           C  
ATOM    696  O   ASN A  67      39.318  47.470  35.934  1.00  0.00           O  
ATOM    697  CB  ASN A  67      40.976  48.710  33.546  1.00  0.00           C  
ATOM    698  CG  ASN A  67      41.988  49.720  32.935  1.00  0.00           C  
ATOM    699  ND2 ASN A  67      41.592  50.268  31.795  1.00  0.00           N  
ATOM    700  OD1 ASN A  67      43.093  49.819  33.519  1.00  0.00           O  
ATOM    701  H   ASN A  67      41.321  49.403  36.225  1.00  0.00           H  
ATOM    702 1HD2 ASN A  67      40.802  49.890  31.314  1.00  0.00           H  
ATOM    703 2HD2 ASN A  67      41.791  51.239  31.704  1.00  0.00           H  
ATOM    704  N   ILE A  68      37.943  48.131  34.242  1.00  0.00           N  
ATOM    705  CA  ILE A  68      36.945  47.064  34.388  1.00  0.00           C  
ATOM    706  C   ILE A  68      37.340  45.891  33.491  1.00  0.00           C  
ATOM    707  O   ILE A  68      37.180  45.939  32.241  1.00  0.00           O  
ATOM    708  CB  ILE A  68      35.481  47.545  33.990  1.00  0.00           C  
ATOM    709  CG1 ILE A  68      35.190  48.834  34.766  1.00  0.00           C  
ATOM    710  CG2 ILE A  68      34.444  46.510  34.415  1.00  0.00           C  
ATOM    711  CD  ILE A  68      33.941  49.489  34.218  1.00  0.00           C  
ATOM    712  H   ILE A  68      37.902  48.774  33.479  1.00  0.00           H  
ATOM    713  N   ILE A  69      37.863  44.858  34.186  1.00  0.00           N  
ATOM    714  CA  ILE A  69      38.198  43.605  33.490  1.00  0.00           C  
ATOM    715  C   ILE A  69      37.031  42.556  33.609  1.00  0.00           C  
ATOM    716  O   ILE A  69      36.727  42.065  34.688  1.00  0.00           O  
ATOM    717  CB  ILE A  69      39.487  43.058  34.093  1.00  0.00           C  
ATOM    718  CG1 ILE A  69      40.642  44.044  34.143  1.00  0.00           C  
ATOM    719  CG2 ILE A  69      39.831  41.829  33.247  1.00  0.00           C  
ATOM    720  CD  ILE A  69      41.959  43.438  34.732  1.00  0.00           C  
ATOM    721  H   ILE A  69      37.927  44.940  35.181  1.00  0.00           H  
ATOM    722  N   MET A  70      36.332  42.359  32.503  1.00  0.00           N  
ATOM    723  CA  MET A  70      35.223  41.359  32.293  1.00  0.00           C  
ATOM    724  C   MET A  70      35.788  39.980  31.995  1.00  0.00           C  
ATOM    725  O   MET A  70      36.790  39.856  31.309  1.00  0.00           O  
ATOM    726  CB  MET A  70      34.200  41.769  31.271  1.00  0.00           C  
ATOM    727  CG  MET A  70      33.785  43.219  31.562  1.00  0.00           C  
ATOM    728  SD  MET A  70      33.152  44.165  30.129  1.00  0.00           S  
ATOM    729  CE  MET A  70      34.255  45.496  30.411  1.00  0.00           C  
ATOM    730  H   MET A  70      36.394  42.923  31.676  1.00  0.00           H  
ATOM    731  N   PRO A  71      35.087  38.942  32.551  1.00  0.00           N  
ATOM    732  CA  PRO A  71      35.307  37.526  32.213  1.00  0.00           C  
ATOM    733  C   PRO A  71      35.103  37.029  30.752  1.00  0.00           C  
ATOM    734  O   PRO A  71      36.008  36.513  30.114  1.00  0.00           O  
ATOM    735  CB  PRO A  71      34.327  36.789  33.118  1.00  0.00           C  
ATOM    736  CG  PRO A  71      34.248  37.704  34.289  1.00  0.00           C  
ATOM    737  CD  PRO A  71      34.221  39.086  33.706  1.00  0.00           C  
ATOM    738  N   GLU A  72      33.980  37.491  30.211  1.00  0.00           N  
ATOM    739  CA  GLU A  72      33.588  37.490  28.791  1.00  0.00           C  
ATOM    740  C   GLU A  72      33.245  38.961  28.407  1.00  0.00           C  
ATOM    741  O   GLU A  72      32.622  39.709  29.142  1.00  0.00           O  
ATOM    742  CB  GLU A  72      32.374  36.609  28.669  1.00  0.00           C  
ATOM    743  CG  GLU A  72      32.528  35.732  27.417  1.00  0.00           C  
ATOM    744  CD  GLU A  72      32.414  36.633  26.155  1.00  0.00           C  
ATOM    745  OE1 GLU A  72      33.429  36.669  25.333  1.00  0.00           O  
ATOM    746  OE2 GLU A  72      31.401  37.362  25.967  1.00  0.00           O1-
ATOM    747  H   GLU A  72      33.242  37.876  30.774  1.00  0.00           H  
ATOM    748  N   PHE A  73      33.386  39.187  27.116  1.00  0.00           N  
ATOM    749  CA  PHE A  73      33.174  40.520  26.530  1.00  0.00           C  
ATOM    750  C   PHE A  73      31.824  41.102  26.714  1.00  0.00           C  
ATOM    751  O   PHE A  73      31.635  42.336  26.514  1.00  0.00           O  
ATOM    752  CB  PHE A  73      33.646  40.572  25.125  1.00  0.00           C  
ATOM    753  CG  PHE A  73      35.195  40.572  25.016  1.00  0.00           C  
ATOM    754  CD1 PHE A  73      35.894  41.770  24.916  1.00  0.00           C  
ATOM    755  CD2 PHE A  73      35.864  39.427  25.286  1.00  0.00           C  
ATOM    756  CE1 PHE A  73      37.275  41.735  25.057  1.00  0.00           C  
ATOM    757  CE2 PHE A  73      37.245  39.439  25.440  1.00  0.00           C  
ATOM    758  CZ  PHE A  73      37.972  40.613  25.287  1.00  0.00           C  
ATOM    759  H   PHE A  73      33.357  38.426  26.470  1.00  0.00           H  
ATOM    760  HD1 PHE A  73      35.398  42.617  24.447  1.00  0.00           H  
ATOM    761  HD2 PHE A  73      35.401  38.474  25.509  1.00  0.00           H  
ATOM    762  HE1 PHE A  73      37.820  42.665  24.877  1.00  0.00           H  
ATOM    763  HE2 PHE A  73      37.833  38.635  25.875  1.00  0.00           H  
ATOM    764  HZ  PHE A  73      38.952  40.747  25.762  1.00  0.00           H  
ATOM    765  N   GLY A  74      30.799  40.192  26.907  1.00  0.00           N  
ATOM    766  CA  GLY A  74      29.391  40.568  27.190  1.00  0.00           C  
ATOM    767  C   GLY A  74      28.960  40.809  28.637  1.00  0.00           C  
ATOM    768  O   GLY A  74      27.856  41.210  28.897  1.00  0.00           O  
ATOM    769  H   GLY A  74      30.938  39.239  26.650  1.00  0.00           H  
ATOM    770  N   SER A  75      29.790  40.327  29.550  1.00  0.00           N  
ATOM    771  CA  SER A  75      29.536  40.192  30.977  1.00  0.00           C  
ATOM    772  C   SER A  75      29.104  41.512  31.604  1.00  0.00           C  
ATOM    773  O   SER A  75      29.710  42.546  31.364  1.00  0.00           O  
ATOM    774  CB  SER A  75      30.798  39.584  31.688  1.00  0.00           C  
ATOM    775  OG  SER A  75      30.989  38.190  31.299  1.00  0.00           O  
ATOM    776  H   SER A  75      30.658  39.907  29.281  1.00  0.00           H  
ATOM    777  HG  SER A  75      30.161  37.647  31.464  1.00  0.00           H  
ATOM    778  N   SER A  76      28.237  41.458  32.590  1.00  0.00           N  
ATOM    779  CA  SER A  76      27.703  42.757  33.146  1.00  0.00           C  
ATOM    780  C   SER A  76      27.408  42.541  34.625  1.00  0.00           C  
ATOM    781  O   SER A  76      27.489  41.377  35.015  1.00  0.00           O  
ATOM    782  CB  SER A  76      26.483  43.177  32.328  1.00  0.00           C  
ATOM    783  OG  SER A  76      25.851  44.314  32.920  1.00  0.00           O  
ATOM    784  H   SER A  76      28.006  40.675  33.155  1.00  0.00           H  
ATOM    785  HG  SER A  76      26.251  45.151  32.533  1.00  0.00           H  
ATOM    786  N   GLY A  77      27.342  43.626  35.350  1.00  0.00           N  
ATOM    787  CA  GLY A  77      27.000  43.680  36.725  1.00  0.00           C  
ATOM    788  C   GLY A  77      28.062  43.161  37.730  1.00  0.00           C  
ATOM    789  O   GLY A  77      29.245  43.539  37.570  1.00  0.00           O  
ATOM    790  H   GLY A  77      27.698  44.500  35.036  1.00  0.00           H  
ATOM    791  N   LYS A  78      27.821  42.137  38.507  1.00  0.00           N  
ATOM    792  CA  LYS A  78      28.756  41.312  39.281  1.00  0.00           C  
ATOM    793  C   LYS A  78      29.894  40.661  38.486  1.00  0.00           C  
ATOM    794  O   LYS A  78      30.969  40.320  38.992  1.00  0.00           O  
ATOM    795  CB  LYS A  78      28.065  40.149  40.065  1.00  0.00           C  
ATOM    796  CG  LYS A  78      26.937  40.500  41.090  1.00  0.00           C  
ATOM    797  CD  LYS A  78      26.270  39.265  41.625  1.00  0.00           C  
ATOM    798  CE  LYS A  78      25.152  39.713  42.527  1.00  0.00           C  
ATOM    799  NZ  LYS A  78      24.365  38.623  42.962  1.00  0.00           N1+
ATOM    800  H   LYS A  78      26.871  42.026  38.786  1.00  0.00           H  
ATOM    801  HZ1 LYS A  78      24.037  38.170  42.132  1.00  0.00           H  
ATOM    802  HZ2 LYS A  78      24.928  38.018  43.530  1.00  0.00           H  
ATOM    803  HZ3 LYS A  78      23.633  39.025  43.512  1.00  0.00           H  
ATOM    804  N   LYS A  79      29.638  40.245  37.266  1.00  0.00           N  
ATOM    805  CA  LYS A  79      30.711  39.602  36.438  1.00  0.00           C  
ATOM    806  C   LYS A  79      31.729  40.556  35.795  1.00  0.00           C  
ATOM    807  O   LYS A  79      31.661  40.932  34.633  1.00  0.00           O  
ATOM    808  CB  LYS A  79      29.954  38.668  35.521  1.00  0.00           C  
ATOM    809  CG  LYS A  79      30.783  37.385  35.543  1.00  0.00           C  
ATOM    810  CD  LYS A  79      30.007  36.237  34.977  1.00  0.00           C  
ATOM    811  CE  LYS A  79      30.602  34.902  35.469  1.00  0.00           C  
ATOM    812  NZ  LYS A  79      29.698  33.770  35.375  1.00  0.00           N1+
ATOM    813  H   LYS A  79      28.725  40.280  36.862  1.00  0.00           H  
ATOM    814  HZ1 LYS A  79      28.856  33.837  35.912  1.00  0.00           H  
ATOM    815  HZ2 LYS A  79      29.472  33.660  34.402  1.00  0.00           H  
ATOM    816  HZ3 LYS A  79      30.249  32.967  35.621  1.00  0.00           H  
ATOM    817  N   SER A  80      32.640  41.020  36.632  1.00  0.00           N  
ATOM    818  CA  SER A  80      33.792  41.941  36.333  1.00  0.00           C  
ATOM    819  C   SER A  80      34.647  42.306  37.527  1.00  0.00           C  
ATOM    820  O   SER A  80      34.164  42.208  38.644  1.00  0.00           O  
ATOM    821  CB  SER A  80      33.439  43.270  35.638  1.00  0.00           C  
ATOM    822  OG  SER A  80      32.893  43.188  34.351  1.00  0.00           O  
ATOM    823  H   SER A  80      32.666  40.741  37.586  1.00  0.00           H  
ATOM    824  HG  SER A  80      32.273  42.412  34.278  1.00  0.00           H  
ATOM    825  N   TYR A  81      35.899  42.644  37.228  1.00  0.00           N  
ATOM    826  CA  TYR A  81      36.933  42.955  38.228  1.00  0.00           C  
ATOM    827  C   TYR A  81      37.537  44.301  37.950  1.00  0.00           C  
ATOM    828  O   TYR A  81      37.971  44.690  36.848  1.00  0.00           O  
ATOM    829  CB  TYR A  81      38.092  41.946  38.196  1.00  0.00           C  
ATOM    830  CG  TYR A  81      37.786  40.461  37.926  1.00  0.00           C  
ATOM    831  CD1 TYR A  81      37.384  39.617  38.984  1.00  0.00           C  
ATOM    832  CD2 TYR A  81      37.759  39.959  36.644  1.00  0.00           C  
ATOM    833  CE1 TYR A  81      36.867  38.328  38.712  1.00  0.00           C  
ATOM    834  CE2 TYR A  81      37.200  38.775  36.369  1.00  0.00           C  
ATOM    835  CZ  TYR A  81      36.704  37.954  37.366  1.00  0.00           C  
ATOM    836  OH  TYR A  81      35.962  36.961  36.941  1.00  0.00           O  
ATOM    837  H   TYR A  81      36.238  42.524  36.289  1.00  0.00           H  
ATOM    838  HD1 TYR A  81      37.443  39.934  40.028  1.00  0.00           H  
ATOM    839  HD2 TYR A  81      38.206  40.459  35.787  1.00  0.00           H  
ATOM    840  HE1 TYR A  81      36.423  37.720  39.495  1.00  0.00           H  
ATOM    841  HE2 TYR A  81      37.306  38.378  35.364  1.00  0.00           H  
ATOM    842  HH  TYR A  81      35.842  36.302  37.691  1.00  0.00           H  
ATOM    843  N   ILE A  82      37.202  45.163  38.935  1.00  0.00           N  
ATOM    844  CA  ILE A  82      37.783  46.521  38.968  1.00  0.00           C  
ATOM    845  C   ILE A  82      39.311  46.504  39.464  1.00  0.00           C  
ATOM    846  O   ILE A  82      39.466  46.359  40.630  1.00  0.00           O  
ATOM    847  CB  ILE A  82      36.992  47.544  39.689  1.00  0.00           C  
ATOM    848  CG1 ILE A  82      35.670  47.691  38.899  1.00  0.00           C  
ATOM    849  CG2 ILE A  82      37.702  48.900  39.969  1.00  0.00           C  
ATOM    850  CD  ILE A  82      34.699  48.627  39.603  1.00  0.00           C  
ATOM    851  H   ILE A  82      36.649  44.936  39.738  1.00  0.00           H  
ATOM    852  N   ALA A  83      40.173  46.441  38.490  1.00  0.00           N  
ATOM    853  CA  ALA A  83      41.636  46.403  38.712  1.00  0.00           C  
ATOM    854  C   ALA A  83      42.366  47.740  38.683  1.00  0.00           C  
ATOM    855  O   ALA A  83      42.094  48.595  37.857  1.00  0.00           O  
ATOM    856  CB  ALA A  83      42.338  45.515  37.682  1.00  0.00           C  
ATOM    857  H   ALA A  83      39.897  46.544  37.537  1.00  0.00           H  
ATOM    858  N   THR A  84      43.095  47.985  39.765  1.00  0.00           N  
ATOM    859  CA  THR A  84      43.674  49.249  40.125  1.00  0.00           C  
ATOM    860  C   THR A  84      44.917  49.261  40.981  1.00  0.00           C  
ATOM    861  O   THR A  84      45.436  48.286  41.460  1.00  0.00           O  
ATOM    862  CB  THR A  84      42.537  50.182  40.682  1.00  0.00           C  
ATOM    863  CG2 THR A  84      41.851  49.628  41.948  1.00  0.00           C  
ATOM    864  OG1 THR A  84      43.074  51.503  40.760  1.00  0.00           O  
ATOM    865  H   THR A  84      43.244  47.322  40.493  1.00  0.00           H  
ATOM    866  HG1 THR A  84      42.281  52.095  40.912  1.00  0.00           H  
ATOM    867  N   GLN A  85      45.621  50.437  41.059  1.00  0.00           N  
ATOM    868  CA  GLN A  85      46.727  50.643  42.024  1.00  0.00           C  
ATOM    869  C   GLN A  85      46.205  50.567  43.473  1.00  0.00           C  
ATOM    870  O   GLN A  85      45.043  50.883  43.738  1.00  0.00           O  
ATOM    871  CB  GLN A  85      47.422  51.949  41.729  1.00  0.00           C  
ATOM    872  CG  GLN A  85      46.583  53.221  41.648  1.00  0.00           C  
ATOM    873  CD  GLN A  85      47.281  54.588  41.599  1.00  0.00           C  
ATOM    874  NE2 GLN A  85      46.928  55.410  42.574  1.00  0.00           N  
ATOM    875  OE1 GLN A  85      48.165  54.951  40.810  1.00  0.00           O  
ATOM    876  H   GLN A  85      45.391  51.252  40.542  1.00  0.00           H  
ATOM    877 1HE2 GLN A  85      46.114  55.211  43.115  1.00  0.00           H  
ATOM    878 2HE2 GLN A  85      47.422  56.268  42.684  1.00  0.00           H  
ATOM    879  N   GLY A  86      47.112  50.193  44.364  1.00  0.00           N  
ATOM    880  CA  GLY A  86      46.943  50.300  45.834  1.00  0.00           C  
ATOM    881  C   GLY A  86      46.183  51.590  46.212  1.00  0.00           C  
ATOM    882  O   GLY A  86      46.474  52.726  45.736  1.00  0.00           O  
ATOM    883  H   GLY A  86      47.824  49.513  44.220  1.00  0.00           H  
ATOM    884  N   CYS A  87      45.416  51.498  47.292  1.00  0.00           N  
ATOM    885  CA  CYS A  87      44.768  52.655  47.985  1.00  0.00           C  
ATOM    886  C   CYS A  87      45.728  53.412  48.965  1.00  0.00           C  
ATOM    887  O   CYS A  87      46.155  52.982  50.006  1.00  0.00           O  
ATOM    888  CB  CYS A  87      43.513  52.175  48.722  1.00  0.00           C  
ATOM    889  SG  CYS A  87      42.605  53.405  49.723  1.00  0.00           S  
ATOM    890  H   CYS A  87      45.575  50.649  47.785  1.00  0.00           H  
ATOM    891  HG  CYS A  87      42.883  54.520  49.057  1.00  0.00           H  
ATOM    892  N   LEU A  88      45.942  54.676  48.611  1.00  0.00           N  
ATOM    893  CA  LEU A  88      46.884  55.542  49.336  1.00  0.00           C  
ATOM    894  C   LEU A  88      46.109  56.723  49.963  1.00  0.00           C  
ATOM    895  O   LEU A  88      45.069  57.123  49.440  1.00  0.00           O  
ATOM    896  CB  LEU A  88      47.949  56.136  48.351  1.00  0.00           C  
ATOM    897  CG  LEU A  88      48.547  55.091  47.408  1.00  0.00           C  
ATOM    898  CD1 LEU A  88      49.255  55.756  46.220  1.00  0.00           C  
ATOM    899  CD2 LEU A  88      49.664  54.167  47.996  1.00  0.00           C  
ATOM    900  H   LEU A  88      45.343  55.140  47.952  1.00  0.00           H  
ATOM    901  N   GLN A  89      46.802  57.432  50.851  1.00  0.00           N  
ATOM    902  CA  GLN A  89      46.158  58.350  51.784  1.00  0.00           C  
ATOM    903  C   GLN A  89      45.369  59.500  51.213  1.00  0.00           C  
ATOM    904  O   GLN A  89      44.159  59.670  51.266  1.00  0.00           O  
ATOM    905  CB  GLN A  89      47.033  59.114  52.879  1.00  0.00           C  
ATOM    906  CG  GLN A  89      48.105  58.207  53.502  1.00  0.00           C  
ATOM    907  CD  GLN A  89      49.014  58.866  54.498  1.00  0.00           C  
ATOM    908  NE2 GLN A  89      49.029  58.246  55.621  1.00  0.00           N  
ATOM    909  OE1 GLN A  89      49.710  59.864  54.342  1.00  0.00           O  
ATOM    910  H   GLN A  89      47.736  57.240  51.147  1.00  0.00           H  
ATOM    911 1HE2 GLN A  89      48.491  57.414  55.761  1.00  0.00           H  
ATOM    912 2HE2 GLN A  89      49.807  58.499  56.199  1.00  0.00           H  
ATOM    913  N   ASN A  90      46.110  60.142  50.293  1.00  0.00           N  
ATOM    914  CA  ASN A  90      45.505  61.090  49.307  1.00  0.00           C  
ATOM    915  C   ASN A  90      44.511  60.588  48.183  1.00  0.00           C  
ATOM    916  O   ASN A  90      43.614  61.355  47.763  1.00  0.00           O  
ATOM    917  CB  ASN A  90      46.686  61.769  48.493  1.00  0.00           C  
ATOM    918  CG  ASN A  90      47.580  60.895  47.604  1.00  0.00           C  
ATOM    919  ND2 ASN A  90      48.030  61.520  46.548  1.00  0.00           N  
ATOM    920  OD1 ASN A  90      48.033  59.782  47.872  1.00  0.00           O  
ATOM    921  H   ASN A  90      47.111  60.233  50.329  1.00  0.00           H  
ATOM    922 1HD2 ASN A  90      47.818  62.471  46.333  1.00  0.00           H  
ATOM    923 2HD2 ASN A  90      48.712  61.114  45.946  1.00  0.00           H  
ATOM    924  N   THR A  91      44.559  59.318  47.794  1.00  0.00           N  
ATOM    925  CA  THR A  91      43.709  58.737  46.722  1.00  0.00           C  
ATOM    926  C   THR A  91      42.226  58.274  46.989  1.00  0.00           C  
ATOM    927  O   THR A  91      41.427  58.242  46.064  1.00  0.00           O  
ATOM    928  CB  THR A  91      44.302  57.607  45.879  1.00  0.00           C  
ATOM    929  CG2 THR A  91      45.594  58.063  45.191  1.00  0.00           C  
ATOM    930  OG1 THR A  91      44.504  56.393  46.526  1.00  0.00           O  
ATOM    931  H   THR A  91      45.332  58.713  47.997  1.00  0.00           H  
ATOM    932  HG1 THR A  91      44.765  55.768  45.786  1.00  0.00           H  
ATOM    933  N   VAL A  92      41.885  58.213  48.303  1.00  0.00           N  
ATOM    934  CA  VAL A  92      40.676  57.588  48.895  1.00  0.00           C  
ATOM    935  C   VAL A  92      39.329  58.241  48.488  1.00  0.00           C  
ATOM    936  O   VAL A  92      38.303  57.563  48.545  1.00  0.00           O  
ATOM    937  CB  VAL A  92      40.902  57.499  50.348  1.00  0.00           C  
ATOM    938  CG1 VAL A  92      42.060  56.551  50.645  1.00  0.00           C  
ATOM    939  CG2 VAL A  92      41.160  58.818  51.028  1.00  0.00           C  
ATOM    940  H   VAL A  92      42.529  58.747  48.860  1.00  0.00           H  
ATOM    941  N   ASN A  93      39.348  59.551  48.178  1.00  0.00           N  
ATOM    942  CA  ASN A  93      38.212  60.192  47.491  1.00  0.00           C  
ATOM    943  C   ASN A  93      37.783  59.458  46.225  1.00  0.00           C  
ATOM    944  O   ASN A  93      36.622  59.038  46.081  1.00  0.00           O  
ATOM    945  CB  ASN A  93      38.680  61.656  47.193  1.00  0.00           C  
ATOM    946  CG  ASN A  93      39.823  61.806  46.154  1.00  0.00           C  
ATOM    947  ND2 ASN A  93      39.406  62.281  45.000  1.00  0.00           N  
ATOM    948  OD1 ASN A  93      41.000  61.656  46.392  1.00  0.00           O  
ATOM    949  H   ASN A  93      40.144  60.138  48.310  1.00  0.00           H  
ATOM    950 1HD2 ASN A  93      38.506  62.696  44.894  1.00  0.00           H  
ATOM    951 2HD2 ASN A  93      40.112  62.462  44.305  1.00  0.00           H  
ATOM    952  N   ASP A  94      38.774  59.047  45.440  1.00  0.00           N  
ATOM    953  CA  ASP A  94      38.577  58.320  44.176  1.00  0.00           C  
ATOM    954  C   ASP A  94      38.072  56.972  44.479  1.00  0.00           C  
ATOM    955  O   ASP A  94      37.073  56.532  43.900  1.00  0.00           O  
ATOM    956  CB  ASP A  94      39.695  58.324  43.179  1.00  0.00           C  
ATOM    957  CG  ASP A  94      39.911  59.659  42.492  1.00  0.00           C  
ATOM    958  OD1 ASP A  94      41.061  60.052  42.252  1.00  0.00           O  
ATOM    959  OD2 ASP A  94      38.879  60.351  42.263  1.00  0.00           O1-
ATOM    960  H   ASP A  94      39.718  59.347  45.549  1.00  0.00           H  
ATOM    961  N   PHE A  95      38.827  56.293  45.369  1.00  0.00           N  
ATOM    962  CA  PHE A  95      38.593  54.876  45.744  1.00  0.00           C  
ATOM    963  C   PHE A  95      37.118  54.611  46.147  1.00  0.00           C  
ATOM    964  O   PHE A  95      36.437  53.822  45.530  1.00  0.00           O  
ATOM    965  CB  PHE A  95      39.613  54.303  46.777  1.00  0.00           C  
ATOM    966  CG  PHE A  95      39.379  52.862  47.146  1.00  0.00           C  
ATOM    967  CD1 PHE A  95      40.000  51.819  46.467  1.00  0.00           C  
ATOM    968  CD2 PHE A  95      38.631  52.574  48.270  1.00  0.00           C  
ATOM    969  CE1 PHE A  95      39.720  50.469  46.858  1.00  0.00           C  
ATOM    970  CE2 PHE A  95      38.440  51.246  48.714  1.00  0.00           C  
ATOM    971  CZ  PHE A  95      38.987  50.213  48.004  1.00  0.00           C  
ATOM    972  H   PHE A  95      39.582  56.712  45.868  1.00  0.00           H  
ATOM    973  HD1 PHE A  95      40.689  52.033  45.655  1.00  0.00           H  
ATOM    974  HD2 PHE A  95      38.197  53.424  48.790  1.00  0.00           H  
ATOM    975  HE1 PHE A  95      39.912  49.774  46.039  1.00  0.00           H  
ATOM    976  HE2 PHE A  95      37.898  50.973  49.616  1.00  0.00           H  
ATOM    977  HZ  PHE A  95      38.820  49.225  48.432  1.00  0.00           H  
ATOM    978  N   TRP A  96      36.768  55.407  47.158  1.00  0.00           N  
ATOM    979  CA  TRP A  96      35.382  55.349  47.560  1.00  0.00           C  
ATOM    980  C   TRP A  96      34.306  55.814  46.536  1.00  0.00           C  
ATOM    981  O   TRP A  96      33.359  55.028  46.384  1.00  0.00           O  
ATOM    982  CB  TRP A  96      35.154  55.959  48.905  1.00  0.00           C  
ATOM    983  CG  TRP A  96      35.848  55.354  50.121  1.00  0.00           C  
ATOM    984  CD1 TRP A  96      36.633  56.020  51.032  1.00  0.00           C  
ATOM    985  CD2 TRP A  96      35.587  54.070  50.671  1.00  0.00           C  
ATOM    986  CE2 TRP A  96      36.164  54.028  51.914  1.00  0.00           C  
ATOM    987  CE3 TRP A  96      34.965  52.944  50.262  1.00  0.00           C  
ATOM    988  NE1 TRP A  96      36.853  55.206  52.065  1.00  0.00           N  
ATOM    989  CZ2 TRP A  96      36.280  52.927  52.781  1.00  0.00           C  
ATOM    990  CZ3 TRP A  96      35.043  51.751  51.018  1.00  0.00           C  
ATOM    991  CH2 TRP A  96      35.689  51.741  52.274  1.00  0.00           C  
ATOM    992  H   TRP A  96      37.425  55.579  47.884  1.00  0.00           H  
ATOM    993  HD1 TRP A  96      36.971  57.059  50.948  1.00  0.00           H  
ATOM    994  HE1 TRP A  96      37.602  55.354  52.709  1.00  0.00           H  
ATOM    995  HE3 TRP A  96      34.506  52.981  49.279  1.00  0.00           H  
ATOM    996  HZ2 TRP A  96      36.653  53.066  53.796  1.00  0.00           H  
ATOM    997  HZ3 TRP A  96      34.717  50.822  50.544  1.00  0.00           H  
ATOM    998  HH2 TRP A  96      35.675  50.784  52.806  1.00  0.00           H  
ATOM    999  N   ARG A  97      34.668  56.727  45.688  1.00  0.00           N  
ATOM   1000  CA  ARG A  97      33.766  57.011  44.535  1.00  0.00           C  
ATOM   1001  C   ARG A  97      33.649  55.928  43.438  1.00  0.00           C  
ATOM   1002  O   ARG A  97      32.713  55.860  42.635  1.00  0.00           O  
ATOM   1003  CB  ARG A  97      34.127  58.334  43.817  1.00  0.00           C  
ATOM   1004  CG  ARG A  97      33.904  59.470  44.754  1.00  0.00           C  
ATOM   1005  CD  ARG A  97      34.147  60.901  44.272  1.00  0.00           C  
ATOM   1006  NE  ARG A  97      33.143  61.213  43.327  1.00  0.00           N  
ATOM   1007  CZ  ARG A  97      33.308  61.718  42.082  1.00  0.00           C  
ATOM   1008  NH1 ARG A  97      34.478  62.027  41.586  1.00  0.00           N1+
ATOM   1009  NH2 ARG A  97      32.225  61.951  41.360  1.00  0.00           N  
ATOM   1010  H   ARG A  97      35.408  57.333  45.980  1.00  0.00           H  
ATOM   1011  HE  ARG A  97      32.223  61.080  43.697  1.00  0.00           H  
ATOM   1012 1HH1 ARG A  97      35.330  61.980  42.105  1.00  0.00           H  
ATOM   1013 2HH1 ARG A  97      34.430  62.426  40.675  1.00  0.00           H  
ATOM   1014 1HH2 ARG A  97      31.333  61.707  41.726  1.00  0.00           H  
ATOM   1015 2HH2 ARG A  97      32.327  62.152  40.389  1.00  0.00           H  
ATOM   1016  N   MET A  98      34.826  55.321  43.143  1.00  0.00           N  
ATOM   1017  CA  MET A  98      35.042  54.086  42.370  1.00  0.00           C  
ATOM   1018  C   MET A  98      34.258  52.860  42.882  1.00  0.00           C  
ATOM   1019  O   MET A  98      33.487  52.301  42.113  1.00  0.00           O  
ATOM   1020  CB  MET A  98      36.564  53.706  42.296  1.00  0.00           C  
ATOM   1021  CG  MET A  98      37.027  52.629  41.319  1.00  0.00           C  
ATOM   1022  SD  MET A  98      38.615  51.800  41.854  1.00  0.00           S  
ATOM   1023  CE  MET A  98      37.961  50.704  43.134  1.00  0.00           C  
ATOM   1024  H   MET A  98      35.672  55.769  43.416  1.00  0.00           H  
ATOM   1025  N   VAL A  99      34.323  52.813  44.291  1.00  0.00           N  
ATOM   1026  CA  VAL A  99      33.410  51.815  44.977  1.00  0.00           C  
ATOM   1027  C   VAL A  99      31.857  52.106  44.733  1.00  0.00           C  
ATOM   1028  O   VAL A  99      30.978  51.220  44.733  1.00  0.00           O  
ATOM   1029  CB  VAL A  99      33.869  51.552  46.466  1.00  0.00           C  
ATOM   1030  CG1 VAL A  99      32.893  50.803  47.332  1.00  0.00           C  
ATOM   1031  CG2 VAL A  99      35.166  50.682  46.592  1.00  0.00           C  
ATOM   1032  H   VAL A  99      35.106  53.087  44.834  1.00  0.00           H  
ATOM   1033  N   PHE A 100      31.570  53.348  44.630  1.00  0.00           N  
ATOM   1034  CA  PHE A 100      30.259  53.941  44.569  1.00  0.00           C  
ATOM   1035  C   PHE A 100      29.728  53.799  43.116  1.00  0.00           C  
ATOM   1036  O   PHE A 100      28.600  53.345  42.890  1.00  0.00           O  
ATOM   1037  CB  PHE A 100      30.268  55.377  45.051  1.00  0.00           C  
ATOM   1038  CG  PHE A 100      29.539  55.584  46.367  1.00  0.00           C  
ATOM   1039  CD1 PHE A 100      30.337  55.508  47.560  1.00  0.00           C  
ATOM   1040  CD2 PHE A 100      28.174  55.759  46.362  1.00  0.00           C  
ATOM   1041  CE1 PHE A 100      29.658  55.555  48.723  1.00  0.00           C  
ATOM   1042  CE2 PHE A 100      27.538  55.816  47.588  1.00  0.00           C  
ATOM   1043  CZ  PHE A 100      28.289  55.662  48.751  1.00  0.00           C  
ATOM   1044  H   PHE A 100      32.320  53.960  44.878  1.00  0.00           H  
ATOM   1045  HD1 PHE A 100      31.413  55.334  47.499  1.00  0.00           H  
ATOM   1046  HD2 PHE A 100      27.601  55.925  45.445  1.00  0.00           H  
ATOM   1047  HE1 PHE A 100      30.355  55.725  49.546  1.00  0.00           H  
ATOM   1048  HE2 PHE A 100      26.555  56.267  47.489  1.00  0.00           H  
ATOM   1049  HZ  PHE A 100      27.742  55.500  49.685  1.00  0.00           H  
ATOM   1050  N   GLN A 101      30.642  53.661  42.106  1.00  0.00           N  
ATOM   1051  CA  GLN A 101      30.292  53.732  40.687  1.00  0.00           C  
ATOM   1052  C   GLN A 101      29.209  52.794  40.194  1.00  0.00           C  
ATOM   1053  O   GLN A 101      28.192  53.226  39.661  1.00  0.00           O  
ATOM   1054  CB  GLN A 101      31.566  53.757  39.887  1.00  0.00           C  
ATOM   1055  CG  GLN A 101      32.231  55.130  39.677  1.00  0.00           C  
ATOM   1056  CD  GLN A 101      31.395  56.164  38.878  1.00  0.00           C  
ATOM   1057  NE2 GLN A 101      30.952  55.684  37.721  1.00  0.00           N  
ATOM   1058  OE1 GLN A 101      31.254  57.361  39.182  1.00  0.00           O  
ATOM   1059  H   GLN A 101      31.603  53.585  42.376  1.00  0.00           H  
ATOM   1060 1HE2 GLN A 101      31.109  54.804  37.293  1.00  0.00           H  
ATOM   1061 2HE2 GLN A 101      30.449  56.393  37.218  1.00  0.00           H  
ATOM   1062  N   GLU A 102      29.476  51.505  40.433  1.00  0.00           N  
ATOM   1063  CA  GLU A 102      28.492  50.470  40.199  1.00  0.00           C  
ATOM   1064  C   GLU A 102      28.120  49.690  41.426  1.00  0.00           C  
ATOM   1065  O   GLU A 102      28.123  48.449  41.389  1.00  0.00           O  
ATOM   1066  CB  GLU A 102      29.102  49.530  39.121  1.00  0.00           C  
ATOM   1067  CG  GLU A 102      28.154  48.565  38.302  1.00  0.00           C  
ATOM   1068  CD  GLU A 102      27.236  49.360  37.346  1.00  0.00           C  
ATOM   1069  OE1 GLU A 102      27.685  49.848  36.316  1.00  0.00           O  
ATOM   1070  OE2 GLU A 102      26.107  49.642  37.796  1.00  0.00           O1-
ATOM   1071  H   GLU A 102      30.393  51.163  40.635  1.00  0.00           H  
ATOM   1072  N   ASN A 103      28.034  50.443  42.556  1.00  0.00           N  
ATOM   1073  CA  ASN A 103      27.598  49.973  43.900  1.00  0.00           C  
ATOM   1074  C   ASN A 103      28.016  48.608  44.385  1.00  0.00           C  
ATOM   1075  O   ASN A 103      27.429  47.537  44.249  1.00  0.00           O  
ATOM   1076  CB  ASN A 103      26.077  50.017  43.872  1.00  0.00           C  
ATOM   1077  CG  ASN A 103      25.460  49.652  45.256  1.00  0.00           C  
ATOM   1078  ND2 ASN A 103      24.501  48.800  45.304  1.00  0.00           N  
ATOM   1079  OD1 ASN A 103      26.041  50.074  46.278  1.00  0.00           O  
ATOM   1080  H   ASN A 103      28.072  51.441  42.487  1.00  0.00           H  
ATOM   1081 1HD2 ASN A 103      24.207  48.265  44.514  1.00  0.00           H  
ATOM   1082 2HD2 ASN A 103      24.006  48.500  46.131  1.00  0.00           H  
ATOM   1083  N   SER A 104      29.314  48.568  44.727  1.00  0.00           N  
ATOM   1084  CA  SER A 104      30.058  47.288  45.020  1.00  0.00           C  
ATOM   1085  C   SER A 104      30.072  46.874  46.517  1.00  0.00           C  
ATOM   1086  O   SER A 104      29.975  47.760  47.367  1.00  0.00           O  
ATOM   1087  CB  SER A 104      31.487  47.482  44.565  1.00  0.00           C  
ATOM   1088  OG  SER A 104      31.740  48.136  43.351  1.00  0.00           O  
ATOM   1089  H   SER A 104      29.798  49.390  45.030  1.00  0.00           H  
ATOM   1090  HG  SER A 104      32.003  47.354  42.784  1.00  0.00           H  
ATOM   1091  N   ARG A 105      30.205  45.639  46.839  1.00  0.00           N  
ATOM   1092  CA  ARG A 105      30.421  45.183  48.229  1.00  0.00           C  
ATOM   1093  C   ARG A 105      31.801  44.640  48.466  1.00  0.00           C  
ATOM   1094  O   ARG A 105      32.464  45.121  49.370  1.00  0.00           O  
ATOM   1095  CB  ARG A 105      29.514  43.941  48.526  1.00  0.00           C  
ATOM   1096  CG  ARG A 105      28.007  44.222  48.761  1.00  0.00           C  
ATOM   1097  CD  ARG A 105      27.680  44.944  50.039  1.00  0.00           C  
ATOM   1098  NE  ARG A 105      26.316  45.635  50.020  1.00  0.00           N  
ATOM   1099  CZ  ARG A 105      25.252  45.321  50.757  1.00  0.00           C  
ATOM   1100  NH1 ARG A 105      25.280  44.538  51.825  1.00  0.00           N1+
ATOM   1101  NH2 ARG A 105      24.067  45.747  50.324  1.00  0.00           N  
ATOM   1102  H   ARG A 105      30.283  44.968  46.107  1.00  0.00           H  
ATOM   1103  HE  ARG A 105      26.226  46.351  49.334  1.00  0.00           H  
ATOM   1104 1HH1 ARG A 105      26.100  44.011  52.058  1.00  0.00           H  
ATOM   1105 2HH1 ARG A 105      24.603  44.545  52.563  1.00  0.00           H  
ATOM   1106 1HH2 ARG A 105      23.947  46.270  49.484  1.00  0.00           H  
ATOM   1107 2HH2 ARG A 105      23.252  45.425  50.816  1.00  0.00           H  
ATOM   1108  N   VAL A 106      32.268  43.736  47.569  1.00  0.00           N  
ATOM   1109  CA  VAL A 106      33.512  43.041  47.991  1.00  0.00           C  
ATOM   1110  C   VAL A 106      34.709  43.753  47.467  1.00  0.00           C  
ATOM   1111  O   VAL A 106      35.048  43.735  46.271  1.00  0.00           O  
ATOM   1112  CB  VAL A 106      33.450  41.562  47.608  1.00  0.00           C  
ATOM   1113  CG1 VAL A 106      34.769  40.862  48.049  1.00  0.00           C  
ATOM   1114  CG2 VAL A 106      32.313  40.837  48.269  1.00  0.00           C  
ATOM   1115  H   VAL A 106      32.072  43.801  46.590  1.00  0.00           H  
ATOM   1116  N   ILE A 107      35.470  44.353  48.426  1.00  0.00           N  
ATOM   1117  CA  ILE A 107      36.867  44.838  48.200  1.00  0.00           C  
ATOM   1118  C   ILE A 107      37.877  43.802  48.610  1.00  0.00           C  
ATOM   1119  O   ILE A 107      38.021  43.421  49.791  1.00  0.00           O  
ATOM   1120  CB  ILE A 107      37.160  46.182  48.900  1.00  0.00           C  
ATOM   1121  CG1 ILE A 107      36.143  47.283  48.603  1.00  0.00           C  
ATOM   1122  CG2 ILE A 107      38.685  46.581  48.670  1.00  0.00           C  
ATOM   1123  CD  ILE A 107      36.310  48.326  49.710  1.00  0.00           C  
ATOM   1124  H   ILE A 107      34.990  44.653  49.241  1.00  0.00           H  
ATOM   1125  N   VAL A 108      38.672  43.348  47.648  1.00  0.00           N  
ATOM   1126  CA  VAL A 108      39.697  42.228  47.752  1.00  0.00           C  
ATOM   1127  C   VAL A 108      41.177  42.768  47.832  1.00  0.00           C  
ATOM   1128  O   VAL A 108      41.604  43.491  46.906  1.00  0.00           O  
ATOM   1129  CB  VAL A 108      39.598  41.151  46.579  1.00  0.00           C  
ATOM   1130  CG1 VAL A 108      40.698  40.087  46.629  1.00  0.00           C  
ATOM   1131  CG2 VAL A 108      38.241  40.543  46.604  1.00  0.00           C  
ATOM   1132  H   VAL A 108      38.599  43.694  46.709  1.00  0.00           H  
ATOM   1133  N   MET A 109      41.732  42.610  49.018  1.00  0.00           N  
ATOM   1134  CA  MET A 109      43.075  43.119  49.322  1.00  0.00           C  
ATOM   1135  C   MET A 109      44.073  41.905  49.582  1.00  0.00           C  
ATOM   1136  O   MET A 109      43.876  41.205  50.528  1.00  0.00           O  
ATOM   1137  CB  MET A 109      42.851  44.089  50.434  1.00  0.00           C  
ATOM   1138  CG  MET A 109      44.197  44.872  50.820  1.00  0.00           C  
ATOM   1139  SD  MET A 109      43.971  46.168  52.078  1.00  0.00           S  
ATOM   1140  CE  MET A 109      45.632  46.637  52.472  1.00  0.00           C  
ATOM   1141  H   MET A 109      41.290  42.006  49.687  1.00  0.00           H  
ATOM   1142  N   THR A 110      45.118  41.922  48.821  1.00  0.00           N  
ATOM   1143  CA  THR A 110      46.262  40.987  49.015  1.00  0.00           C  
ATOM   1144  C   THR A 110      47.587  41.557  49.444  1.00  0.00           C  
ATOM   1145  O   THR A 110      48.542  40.858  49.831  1.00  0.00           O  
ATOM   1146  CB  THR A 110      46.451  40.116  47.756  1.00  0.00           C  
ATOM   1147  CG2 THR A 110      45.195  39.346  47.610  1.00  0.00           C  
ATOM   1148  OG1 THR A 110      46.785  41.007  46.690  1.00  0.00           O  
ATOM   1149  H   THR A 110      45.019  42.234  47.882  1.00  0.00           H  
ATOM   1150  HG1 THR A 110      45.996  41.464  46.270  1.00  0.00           H  
ATOM   1151  N   THR A 111      47.687  42.858  49.494  1.00  0.00           N  
ATOM   1152  CA  THR A 111      48.709  43.632  50.203  1.00  0.00           C  
ATOM   1153  C   THR A 111      48.239  43.829  51.675  1.00  0.00           C  
ATOM   1154  O   THR A 111      47.197  43.483  52.187  1.00  0.00           O  
ATOM   1155  CB  THR A 111      49.002  45.021  49.638  1.00  0.00           C  
ATOM   1156  CG2 THR A 111      49.848  45.036  48.333  1.00  0.00           C  
ATOM   1157  OG1 THR A 111      47.786  45.734  49.456  1.00  0.00           O  
ATOM   1158  H   THR A 111      46.983  43.437  49.078  1.00  0.00           H  
ATOM   1159  HG1 THR A 111      47.145  45.387  48.770  1.00  0.00           H  
ATOM   1160  N   LYS A 112      49.278  44.199  52.435  1.00  0.00           N  
ATOM   1161  CA  LYS A 112      49.161  44.459  53.889  1.00  0.00           C  
ATOM   1162  C   LYS A 112      49.428  45.975  54.047  1.00  0.00           C  
ATOM   1163  O   LYS A 112      49.714  46.753  53.113  1.00  0.00           O  
ATOM   1164  CB  LYS A 112      50.223  43.612  54.606  1.00  0.00           C  
ATOM   1165  CG  LYS A 112      49.840  42.154  54.580  1.00  0.00           C  
ATOM   1166  CD  LYS A 112      50.949  41.294  55.014  1.00  0.00           C  
ATOM   1167  CE  LYS A 112      50.723  39.766  55.140  1.00  0.00           C  
ATOM   1168  NZ  LYS A 112      50.677  39.106  53.901  1.00  0.00           N1+
ATOM   1169  H   LYS A 112      50.213  44.156  52.095  1.00  0.00           H  
ATOM   1170  HZ1 LYS A 112      51.578  39.184  53.461  1.00  0.00           H  
ATOM   1171  HZ2 LYS A 112      50.603  38.111  53.923  1.00  0.00           H  
ATOM   1172  HZ3 LYS A 112      49.906  39.334  53.304  1.00  0.00           H  
ATOM   1173  N   GLU A 113      49.105  46.470  55.223  1.00  0.00           N  
ATOM   1174  CA  GLU A 113      49.205  47.867  55.564  1.00  0.00           C  
ATOM   1175  C   GLU A 113      50.608  48.532  55.530  1.00  0.00           C  
ATOM   1176  O   GLU A 113      50.831  49.633  55.071  1.00  0.00           O  
ATOM   1177  CB  GLU A 113      48.544  48.012  56.963  1.00  0.00           C  
ATOM   1178  CG  GLU A 113      47.202  47.326  57.053  1.00  0.00           C  
ATOM   1179  CD  GLU A 113      47.325  46.015  57.762  1.00  0.00           C  
ATOM   1180  OE1 GLU A 113      47.627  45.010  57.117  1.00  0.00           O  
ATOM   1181  OE2 GLU A 113      47.228  45.956  58.994  1.00  0.00           O1-
ATOM   1182  H   GLU A 113      48.620  45.936  55.927  1.00  0.00           H  
ATOM   1183  N   VAL A 114      51.569  47.685  55.954  1.00  0.00           N  
ATOM   1184  CA  VAL A 114      52.991  48.006  55.817  1.00  0.00           C  
ATOM   1185  C   VAL A 114      53.857  46.731  55.450  1.00  0.00           C  
ATOM   1186  O   VAL A 114      53.889  45.741  56.186  1.00  0.00           O  
ATOM   1187  CB  VAL A 114      53.586  48.651  57.041  1.00  0.00           C  
ATOM   1188  CG1 VAL A 114      53.629  50.170  56.720  1.00  0.00           C  
ATOM   1189  CG2 VAL A 114      52.784  48.286  58.302  1.00  0.00           C  
ATOM   1190  H   VAL A 114      51.413  46.763  56.306  1.00  0.00           H  
ATOM   1191  N   GLU A 115      54.639  46.765  54.337  1.00  0.00           N  
ATOM   1192  CA  GLU A 115      55.359  45.525  53.874  1.00  0.00           C  
ATOM   1193  C   GLU A 115      56.828  45.972  53.654  1.00  0.00           C  
ATOM   1194  O   GLU A 115      57.107  46.800  52.774  1.00  0.00           O  
ATOM   1195  CB  GLU A 115      54.798  44.861  52.627  1.00  0.00           C  
ATOM   1196  CG  GLU A 115      53.507  44.253  52.931  1.00  0.00           C  
ATOM   1197  CD  GLU A 115      52.764  43.818  51.732  1.00  0.00           C  
ATOM   1198  OE1 GLU A 115      51.850  44.571  51.318  1.00  0.00           O  
ATOM   1199  OE2 GLU A 115      53.162  42.792  51.158  1.00  0.00           O1-
ATOM   1200  H   GLU A 115      54.928  47.627  53.913  1.00  0.00           H  
ATOM   1201  N   ARG A 116      57.626  45.606  54.623  1.00  0.00           N  
ATOM   1202  CA  ARG A 116      58.953  46.088  54.883  1.00  0.00           C  
ATOM   1203  C   ARG A 116      59.070  47.634  55.049  1.00  0.00           C  
ATOM   1204  O   ARG A 116      59.821  48.258  54.336  1.00  0.00           O  
ATOM   1205  CB  ARG A 116      59.881  45.484  53.804  1.00  0.00           C  
ATOM   1206  CG  ARG A 116      60.217  44.013  53.828  1.00  0.00           C  
ATOM   1207  CD  ARG A 116      61.046  43.477  55.009  1.00  0.00           C  
ATOM   1208  NE  ARG A 116      62.440  43.350  54.589  1.00  0.00           N  
ATOM   1209  CZ  ARG A 116      63.493  43.645  55.382  1.00  0.00           C  
ATOM   1210  NH1 ARG A 116      63.511  43.974  56.667  1.00  0.00           N1+
ATOM   1211  NH2 ARG A 116      64.609  43.980  54.766  1.00  0.00           N  
ATOM   1212  H   ARG A 116      57.420  44.849  55.241  1.00  0.00           H  
ATOM   1213  HE  ARG A 116      62.582  42.825  53.747  1.00  0.00           H  
ATOM   1214 1HH1 ARG A 116      62.723  43.872  57.278  1.00  0.00           H  
ATOM   1215 2HH1 ARG A 116      64.387  43.994  57.139  1.00  0.00           H  
ATOM   1216 1HH2 ARG A 116      64.574  44.168  53.789  1.00  0.00           H  
ATOM   1217 2HH2 ARG A 116      65.450  44.220  55.264  1.00  0.00           H  
ATOM   1218  N   GLY A 117      58.465  48.161  56.079  1.00  0.00           N  
ATOM   1219  CA  GLY A 117      58.344  49.594  56.336  1.00  0.00           C  
ATOM   1220  C   GLY A 117      57.422  50.323  55.289  1.00  0.00           C  
ATOM   1221  O   GLY A 117      56.797  51.285  55.685  1.00  0.00           O  
ATOM   1222  H   GLY A 117      58.018  47.483  56.670  1.00  0.00           H  
ATOM   1223  N   LYS A 118      57.583  50.007  53.993  1.00  0.00           N  
ATOM   1224  CA  LYS A 118      56.861  50.634  52.860  1.00  0.00           C  
ATOM   1225  C   LYS A 118      55.375  50.331  52.788  1.00  0.00           C  
ATOM   1226  O   LYS A 118      55.074  49.165  53.045  1.00  0.00           O  
ATOM   1227  CB  LYS A 118      57.483  50.227  51.547  1.00  0.00           C  
ATOM   1228  CG  LYS A 118      58.946  50.608  51.320  1.00  0.00           C  
ATOM   1229  CD  LYS A 118      59.101  52.113  51.384  1.00  0.00           C  
ATOM   1230  CE  LYS A 118      60.415  52.641  50.844  1.00  0.00           C  
ATOM   1231  NZ  LYS A 118      60.525  52.677  49.367  1.00  0.00           N1+
ATOM   1232  H   LYS A 118      58.293  49.335  53.786  1.00  0.00           H  
ATOM   1233  HZ1 LYS A 118      59.938  53.357  48.923  1.00  0.00           H  
ATOM   1234  HZ2 LYS A 118      61.385  53.128  49.152  1.00  0.00           H  
ATOM   1235  HZ3 LYS A 118      60.348  51.781  48.955  1.00  0.00           H  
ATOM   1236  N   SER A 119      54.533  51.185  52.189  1.00  0.00           N  
ATOM   1237  CA  SER A 119      53.080  50.853  52.014  1.00  0.00           C  
ATOM   1238  C   SER A 119      52.697  50.848  50.594  1.00  0.00           C  
ATOM   1239  O   SER A 119      52.740  51.906  49.895  1.00  0.00           O  
ATOM   1240  CB  SER A 119      52.113  51.746  52.726  1.00  0.00           C  
ATOM   1241  OG  SER A 119      52.243  51.648  54.125  1.00  0.00           O  
ATOM   1242  H   SER A 119      54.791  51.979  51.628  1.00  0.00           H  
ATOM   1243  HG  SER A 119      51.792  50.864  54.551  1.00  0.00           H  
ATOM   1244  N   LYS A 120      52.330  49.693  50.128  1.00  0.00           N  
ATOM   1245  CA  LYS A 120      51.695  49.513  48.792  1.00  0.00           C  
ATOM   1246  C   LYS A 120      50.159  49.993  48.716  1.00  0.00           C  
ATOM   1247  O   LYS A 120      49.658  50.329  47.663  1.00  0.00           O  
ATOM   1248  CB  LYS A 120      51.974  48.123  48.388  1.00  0.00           C  
ATOM   1249  CG  LYS A 120      53.435  47.968  48.271  1.00  0.00           C  
ATOM   1250  CD  LYS A 120      53.914  46.553  47.911  1.00  0.00           C  
ATOM   1251  CE  LYS A 120      53.530  45.575  49.084  1.00  0.00           C  
ATOM   1252  NZ  LYS A 120      53.452  44.175  48.503  1.00  0.00           N1+
ATOM   1253  H   LYS A 120      52.336  48.818  50.620  1.00  0.00           H  
ATOM   1254  HZ1 LYS A 120      53.366  43.540  49.275  1.00  0.00           H  
ATOM   1255  HZ2 LYS A 120      52.613  44.072  47.979  1.00  0.00           H  
ATOM   1256  HZ3 LYS A 120      54.236  43.896  47.954  1.00  0.00           H  
ATOM   1257  N   CYS A 121      49.479  49.600  49.755  1.00  0.00           N  
ATOM   1258  CA  CYS A 121      48.189  50.183  50.125  1.00  0.00           C  
ATOM   1259  C   CYS A 121      48.235  50.457  51.632  1.00  0.00           C  
ATOM   1260  O   CYS A 121      48.424  49.574  52.518  1.00  0.00           O  
ATOM   1261  CB  CYS A 121      47.136  49.082  49.915  1.00  0.00           C  
ATOM   1262  SG  CYS A 121      45.456  49.767  50.329  1.00  0.00           S  
ATOM   1263  H   CYS A 121      49.778  48.854  50.351  1.00  0.00           H  
ATOM   1264  HG  CYS A 121      45.815  50.006  51.585  1.00  0.00           H  
ATOM   1265  N   VAL A 122      47.625  51.620  51.968  1.00  0.00           N  
ATOM   1266  CA  VAL A 122      47.647  52.040  53.359  1.00  0.00           C  
ATOM   1267  C   VAL A 122      46.310  51.571  54.097  1.00  0.00           C  
ATOM   1268  O   VAL A 122      45.317  51.320  53.399  1.00  0.00           O  
ATOM   1269  CB  VAL A 122      47.867  53.518  53.552  1.00  0.00           C  
ATOM   1270  CG1 VAL A 122      49.272  54.006  53.128  1.00  0.00           C  
ATOM   1271  CG2 VAL A 122      46.738  54.393  53.057  1.00  0.00           C  
ATOM   1272  H   VAL A 122      47.305  52.260  51.272  1.00  0.00           H  
ATOM   1273  N   LYS A 123      46.426  51.612  55.410  1.00  0.00           N  
ATOM   1274  CA  LYS A 123      45.247  51.441  56.263  1.00  0.00           C  
ATOM   1275  C   LYS A 123      44.402  52.715  56.091  1.00  0.00           C  
ATOM   1276  O   LYS A 123      44.254  53.527  56.962  1.00  0.00           O  
ATOM   1277  CB  LYS A 123      45.609  51.118  57.665  1.00  0.00           C  
ATOM   1278  CG  LYS A 123      44.449  50.693  58.470  1.00  0.00           C  
ATOM   1279  CD  LYS A 123      44.776  50.293  59.862  1.00  0.00           C  
ATOM   1280  CE  LYS A 123      43.560  49.751  60.594  1.00  0.00           C  
ATOM   1281  NZ  LYS A 123      43.980  48.811  61.669  1.00  0.00           N1+
ATOM   1282  H   LYS A 123      47.341  51.797  55.762  1.00  0.00           H  
ATOM   1283  HZ1 LYS A 123      44.615  48.057  61.501  1.00  0.00           H  
ATOM   1284  HZ2 LYS A 123      44.323  49.307  62.469  1.00  0.00           H  
ATOM   1285  HZ3 LYS A 123      43.183  48.328  62.034  1.00  0.00           H  
ATOM   1286  N   TYR A 124      43.598  52.600  55.007  1.00  0.00           N  
ATOM   1287  CA  TYR A 124      42.467  53.527  54.760  1.00  0.00           C  
ATOM   1288  C   TYR A 124      41.227  53.478  55.693  1.00  0.00           C  
ATOM   1289  O   TYR A 124      40.210  54.159  55.443  1.00  0.00           O  
ATOM   1290  CB  TYR A 124      42.030  53.401  53.299  1.00  0.00           C  
ATOM   1291  CG  TYR A 124      41.427  52.061  53.040  1.00  0.00           C  
ATOM   1292  CD1 TYR A 124      40.048  51.877  53.259  1.00  0.00           C  
ATOM   1293  CD2 TYR A 124      42.166  51.167  52.221  1.00  0.00           C  
ATOM   1294  CE1 TYR A 124      39.502  50.729  52.707  1.00  0.00           C  
ATOM   1295  CE2 TYR A 124      41.561  50.086  51.667  1.00  0.00           C  
ATOM   1296  CZ  TYR A 124      40.277  49.876  51.978  1.00  0.00           C  
ATOM   1297  OH  TYR A 124      39.761  48.631  51.882  1.00  0.00           O  
ATOM   1298  H   TYR A 124      43.735  52.002  54.220  1.00  0.00           H  
ATOM   1299  HD1 TYR A 124      39.473  52.492  53.938  1.00  0.00           H  
ATOM   1300  HD2 TYR A 124      43.231  51.375  52.029  1.00  0.00           H  
ATOM   1301  HE1 TYR A 124      38.427  50.640  52.827  1.00  0.00           H  
ATOM   1302  HE2 TYR A 124      42.062  49.491  50.903  1.00  0.00           H  
ATOM   1303  HH  TYR A 124      39.036  48.588  52.565  1.00  0.00           H  
ATOM   1304  N   TRP A 125      41.241  52.543  56.576  1.00  0.00           N  
ATOM   1305  CA  TRP A 125      40.172  52.267  57.585  1.00  0.00           C  
ATOM   1306  C   TRP A 125      40.579  52.498  59.062  1.00  0.00           C  
ATOM   1307  O   TRP A 125      41.762  52.403  59.351  1.00  0.00           O  
ATOM   1308  CB  TRP A 125      39.581  50.869  57.376  1.00  0.00           C  
ATOM   1309  CG  TRP A 125      40.599  49.678  57.628  1.00  0.00           C  
ATOM   1310  CD1 TRP A 125      40.634  48.932  58.720  1.00  0.00           C  
ATOM   1311  CD2 TRP A 125      41.459  49.058  56.728  1.00  0.00           C  
ATOM   1312  CE2 TRP A 125      42.000  47.944  57.394  1.00  0.00           C  
ATOM   1313  CE3 TRP A 125      42.033  49.368  55.495  1.00  0.00           C  
ATOM   1314  NE1 TRP A 125      41.422  47.891  58.580  1.00  0.00           N  
ATOM   1315  CZ2 TRP A 125      42.995  47.190  56.837  1.00  0.00           C  
ATOM   1316  CZ3 TRP A 125      43.064  48.622  54.941  1.00  0.00           C  
ATOM   1317  CH2 TRP A 125      43.514  47.534  55.565  1.00  0.00           C  
ATOM   1318  H   TRP A 125      42.042  51.941  56.703  1.00  0.00           H  
ATOM   1319  HD1 TRP A 125      40.158  49.217  59.652  1.00  0.00           H  
ATOM   1320  HE1 TRP A 125      41.685  47.287  59.330  1.00  0.00           H  
ATOM   1321  HE3 TRP A 125      41.714  50.297  55.023  1.00  0.00           H  
ATOM   1322  HZ2 TRP A 125      43.348  46.247  57.265  1.00  0.00           H  
ATOM   1323  HZ3 TRP A 125      43.262  48.807  53.885  1.00  0.00           H  
ATOM   1324  HH2 TRP A 125      44.174  46.862  55.016  1.00  0.00           H  
ATOM   1325  N   PRO A 126      39.745  53.090  59.892  1.00  0.00           N  
ATOM   1326  CA  PRO A 126      39.904  53.253  61.360  1.00  0.00           C  
ATOM   1327  C   PRO A 126      39.909  51.980  62.164  1.00  0.00           C  
ATOM   1328  O   PRO A 126      39.627  50.914  61.616  1.00  0.00           O  
ATOM   1329  CB  PRO A 126      38.879  54.237  61.817  1.00  0.00           C  
ATOM   1330  CG  PRO A 126      37.737  54.004  60.821  1.00  0.00           C  
ATOM   1331  CD  PRO A 126      38.431  53.665  59.494  1.00  0.00           C  
ATOM   1332  N   ASP A 127      40.252  52.041  63.477  1.00  0.00           N  
ATOM   1333  CA  ASP A 127      39.936  50.991  64.518  1.00  0.00           C  
ATOM   1334  C   ASP A 127      38.536  50.355  64.453  1.00  0.00           C  
ATOM   1335  O   ASP A 127      37.583  51.076  64.113  1.00  0.00           O  
ATOM   1336  CB  ASP A 127      40.085  51.582  65.908  1.00  0.00           C  
ATOM   1337  CG  ASP A 127      41.544  51.746  66.351  1.00  0.00           C  
ATOM   1338  OD1 ASP A 127      42.056  50.618  66.612  1.00  0.00           O  
ATOM   1339  OD2 ASP A 127      42.165  52.822  66.605  1.00  0.00           O1-
ATOM   1340  H   ASP A 127      40.717  52.874  63.750  1.00  0.00           H  
ATOM   1341  N   GLU A 128      38.473  49.207  65.111  1.00  0.00           N  
ATOM   1342  CA  GLU A 128      37.117  48.679  65.410  1.00  0.00           C  
ATOM   1343  C   GLU A 128      36.254  49.449  66.417  1.00  0.00           C  
ATOM   1344  O   GLU A 128      36.570  49.658  67.573  1.00  0.00           O  
ATOM   1345  CB  GLU A 128      37.120  47.274  65.950  1.00  0.00           C  
ATOM   1346  CG  GLU A 128      37.598  46.209  64.958  1.00  0.00           C  
ATOM   1347  CD  GLU A 128      37.570  44.769  65.438  1.00  0.00           C  
ATOM   1348  OE1 GLU A 128      36.477  44.239  65.231  1.00  0.00           O  
ATOM   1349  OE2 GLU A 128      38.627  44.297  65.879  1.00  0.00           O1-
ATOM   1350  H   GLU A 128      39.261  48.647  65.386  1.00  0.00           H  
ATOM   1351  N   TYR A 129      35.031  49.609  65.968  1.00  0.00           N  
ATOM   1352  CA  TYR A 129      33.998  50.565  66.473  1.00  0.00           C  
ATOM   1353  C   TYR A 129      34.401  52.012  66.271  1.00  0.00           C  
ATOM   1354  O   TYR A 129      33.462  52.778  66.394  1.00  0.00           O  
ATOM   1355  CB  TYR A 129      33.501  50.367  67.920  1.00  0.00           C  
ATOM   1356  CG  TYR A 129      32.717  49.032  68.091  1.00  0.00           C  
ATOM   1357  CD1 TYR A 129      33.272  48.094  68.949  1.00  0.00           C  
ATOM   1358  CD2 TYR A 129      31.461  48.793  67.455  1.00  0.00           C  
ATOM   1359  CE1 TYR A 129      32.595  46.910  69.229  1.00  0.00           C  
ATOM   1360  CE2 TYR A 129      30.760  47.600  67.751  1.00  0.00           C  
ATOM   1361  CZ  TYR A 129      31.367  46.658  68.590  1.00  0.00           C  
ATOM   1362  OH  TYR A 129      30.577  45.576  68.829  1.00  0.00           O  
ATOM   1363  H   TYR A 129      34.810  49.298  65.042  1.00  0.00           H  
ATOM   1364  HD1 TYR A 129      34.298  48.319  69.244  1.00  0.00           H  
ATOM   1365  HD2 TYR A 129      31.152  49.344  66.557  1.00  0.00           H  
ATOM   1366  HE1 TYR A 129      33.059  46.309  70.007  1.00  0.00           H  
ATOM   1367  HE2 TYR A 129      29.724  47.507  67.433  1.00  0.00           H  
ATOM   1368  HH  TYR A 129      30.882  45.367  69.766  1.00  0.00           H  
ATOM   1369  N   ALA A 130      35.498  52.335  65.619  1.00  0.00           N  
ATOM   1370  CA  ALA A 130      35.852  53.740  65.433  1.00  0.00           C  
ATOM   1371  C   ALA A 130      35.440  54.366  64.095  1.00  0.00           C  
ATOM   1372  O   ALA A 130      35.345  53.819  63.008  1.00  0.00           O  
ATOM   1373  CB  ALA A 130      37.375  53.907  65.596  1.00  0.00           C  
ATOM   1374  H   ALA A 130      36.153  51.705  65.187  1.00  0.00           H  
ATOM   1375  N   LEU A 131      35.030  55.625  64.257  1.00  0.00           N  
ATOM   1376  CA  LEU A 131      34.511  56.494  63.138  1.00  0.00           C  
ATOM   1377  C   LEU A 131      35.613  57.493  62.628  1.00  0.00           C  
ATOM   1378  O   LEU A 131      36.317  58.143  63.432  1.00  0.00           O  
ATOM   1379  CB  LEU A 131      33.186  57.153  63.489  1.00  0.00           C  
ATOM   1380  CG  LEU A 131      32.415  57.833  62.406  1.00  0.00           C  
ATOM   1381  CD1 LEU A 131      32.117  56.908  61.206  1.00  0.00           C  
ATOM   1382  CD2 LEU A 131      31.104  58.364  62.933  1.00  0.00           C  
ATOM   1383  H   LEU A 131      34.851  55.914  65.200  1.00  0.00           H  
ATOM   1384  N   LYS A 132      35.685  57.591  61.289  1.00  0.00           N  
ATOM   1385  CA  LYS A 132      36.519  58.546  60.532  1.00  0.00           C  
ATOM   1386  C   LYS A 132      35.752  58.846  59.220  1.00  0.00           C  
ATOM   1387  O   LYS A 132      34.963  58.035  58.738  1.00  0.00           O  
ATOM   1388  CB  LYS A 132      37.736  57.681  60.196  1.00  0.00           C  
ATOM   1389  CG  LYS A 132      38.854  58.612  59.840  1.00  0.00           C  
ATOM   1390  CD  LYS A 132      40.092  57.799  59.748  1.00  0.00           C  
ATOM   1391  CE  LYS A 132      41.297  58.741  59.705  1.00  0.00           C  
ATOM   1392  NZ  LYS A 132      42.502  57.954  59.615  1.00  0.00           N1+
ATOM   1393  H   LYS A 132      35.246  56.874  60.732  1.00  0.00           H  
ATOM   1394  HZ1 LYS A 132      42.628  57.467  60.478  1.00  0.00           H  
ATOM   1395  HZ2 LYS A 132      42.344  57.291  58.889  1.00  0.00           H  
ATOM   1396  HZ3 LYS A 132      43.330  58.464  59.364  1.00  0.00           H  
ATOM   1397  N   GLU A 133      35.859  60.126  58.933  1.00  0.00           N  
ATOM   1398  CA  GLU A 133      35.131  60.698  57.749  1.00  0.00           C  
ATOM   1399  C   GLU A 133      36.077  61.121  56.599  1.00  0.00           C  
ATOM   1400  O   GLU A 133      36.998  61.867  56.773  1.00  0.00           O  
ATOM   1401  CB  GLU A 133      34.330  61.906  58.180  1.00  0.00           C  
ATOM   1402  CG  GLU A 133      33.289  61.599  59.283  1.00  0.00           C  
ATOM   1403  CD  GLU A 133      32.451  62.847  59.722  1.00  0.00           C  
ATOM   1404  OE1 GLU A 133      31.615  63.337  58.963  1.00  0.00           O  
ATOM   1405  OE2 GLU A 133      32.710  63.313  60.839  1.00  0.00           O1-
ATOM   1406  H   GLU A 133      36.457  60.809  59.346  1.00  0.00           H  
ATOM   1407  N   TYR A 134      35.846  60.610  55.393  1.00  0.00           N  
ATOM   1408  CA  TYR A 134      36.701  60.907  54.209  1.00  0.00           C  
ATOM   1409  C   TYR A 134      35.797  61.670  53.194  1.00  0.00           C  
ATOM   1410  O   TYR A 134      35.113  61.008  52.419  1.00  0.00           O  
ATOM   1411  CB  TYR A 134      37.237  59.610  53.663  1.00  0.00           C  
ATOM   1412  CG  TYR A 134      38.545  59.103  54.410  1.00  0.00           C  
ATOM   1413  CD1 TYR A 134      39.786  59.519  53.965  1.00  0.00           C  
ATOM   1414  CD2 TYR A 134      38.510  58.185  55.411  1.00  0.00           C  
ATOM   1415  CE1 TYR A 134      40.947  58.970  54.486  1.00  0.00           C  
ATOM   1416  CE2 TYR A 134      39.681  57.614  55.904  1.00  0.00           C  
ATOM   1417  CZ  TYR A 134      40.954  57.974  55.464  1.00  0.00           C  
ATOM   1418  OH  TYR A 134      42.030  57.163  55.646  1.00  0.00           O  
ATOM   1419  H   TYR A 134      35.002  60.092  55.236  1.00  0.00           H  
ATOM   1420  HD1 TYR A 134      39.884  59.922  52.956  1.00  0.00           H  
ATOM   1421  HD2 TYR A 134      37.572  57.775  55.795  1.00  0.00           H  
ATOM   1422  HE1 TYR A 134      41.924  59.328  54.177  1.00  0.00           H  
ATOM   1423  HE2 TYR A 134      39.565  56.583  56.239  1.00  0.00           H  
ATOM   1424  HH  TYR A 134      42.781  57.638  55.177  1.00  0.00           H  
ATOM   1425  N   GLY A 135      35.836  62.939  53.455  1.00  0.00           N  
ATOM   1426  CA  GLY A 135      34.942  63.911  52.801  1.00  0.00           C  
ATOM   1427  C   GLY A 135      33.425  63.612  53.135  1.00  0.00           C  
ATOM   1428  O   GLY A 135      33.127  63.258  54.239  1.00  0.00           O  
ATOM   1429  H   GLY A 135      36.394  63.171  54.258  1.00  0.00           H  
ATOM   1430  N   VAL A 136      32.653  63.385  52.098  1.00  0.00           N  
ATOM   1431  CA  VAL A 136      31.262  62.965  52.197  1.00  0.00           C  
ATOM   1432  C   VAL A 136      30.967  61.469  52.515  1.00  0.00           C  
ATOM   1433  O   VAL A 136      29.759  61.154  52.709  1.00  0.00           O  
ATOM   1434  CB  VAL A 136      30.504  63.362  50.887  1.00  0.00           C  
ATOM   1435  CG1 VAL A 136      30.280  64.859  50.623  1.00  0.00           C  
ATOM   1436  CG2 VAL A 136      30.972  62.585  49.616  1.00  0.00           C  
ATOM   1437  H   VAL A 136      32.991  63.760  51.231  1.00  0.00           H  
ATOM   1438  N   MET A 137      31.918  60.558  52.623  1.00  0.00           N  
ATOM   1439  CA  MET A 137      31.726  59.112  52.996  1.00  0.00           C  
ATOM   1440  C   MET A 137      32.239  58.958  54.435  1.00  0.00           C  
ATOM   1441  O   MET A 137      33.285  59.429  54.774  1.00  0.00           O  
ATOM   1442  CB  MET A 137      32.524  58.257  52.160  1.00  0.00           C  
ATOM   1443  CG  MET A 137      32.190  58.197  50.691  1.00  0.00           C  
ATOM   1444  SD  MET A 137      32.868  59.551  49.678  1.00  0.00           S  
ATOM   1445  CE  MET A 137      34.625  59.481  49.673  1.00  0.00           C  
ATOM   1446  H   MET A 137      32.860  60.899  52.632  1.00  0.00           H  
ATOM   1447  N   ARG A 138      31.292  58.428  55.204  1.00  0.00           N  
ATOM   1448  CA  ARG A 138      31.608  58.153  56.595  1.00  0.00           C  
ATOM   1449  C   ARG A 138      32.101  56.730  56.708  1.00  0.00           C  
ATOM   1450  O   ARG A 138      31.648  55.838  55.960  1.00  0.00           O  
ATOM   1451  CB  ARG A 138      30.438  58.393  57.555  1.00  0.00           C  
ATOM   1452  CG  ARG A 138      30.044  59.878  57.537  1.00  0.00           C  
ATOM   1453  CD  ARG A 138      29.114  60.310  58.680  1.00  0.00           C  
ATOM   1454  NE  ARG A 138      28.976  61.751  58.680  1.00  0.00           N  
ATOM   1455  CZ  ARG A 138      27.796  62.487  58.694  1.00  0.00           C  
ATOM   1456  NH1 ARG A 138      26.587  61.886  58.499  1.00  0.00           N1+
ATOM   1457  NH2 ARG A 138      27.783  63.817  58.674  1.00  0.00           N  
ATOM   1458  H   ARG A 138      30.361  58.306  54.853  1.00  0.00           H  
ATOM   1459  HE  ARG A 138      29.851  62.213  58.709  1.00  0.00           H  
ATOM   1460 1HH1 ARG A 138      26.435  60.911  58.386  1.00  0.00           H  
ATOM   1461 2HH1 ARG A 138      25.846  62.519  58.285  1.00  0.00           H  
ATOM   1462 1HH2 ARG A 138      28.636  64.330  58.563  1.00  0.00           H  
ATOM   1463 2HH2 ARG A 138      26.948  64.335  58.817  1.00  0.00           H  
ATOM   1464  N   VAL A 139      33.315  56.574  57.291  1.00  0.00           N  
ATOM   1465  CA  VAL A 139      34.029  55.231  57.415  1.00  0.00           C  
ATOM   1466  C   VAL A 139      34.041  54.666  58.879  1.00  0.00           C  
ATOM   1467  O   VAL A 139      34.788  55.128  59.712  1.00  0.00           O  
ATOM   1468  CB  VAL A 139      35.419  55.346  56.765  1.00  0.00           C  
ATOM   1469  CG1 VAL A 139      35.999  53.931  56.698  1.00  0.00           C  
ATOM   1470  CG2 VAL A 139      35.458  55.898  55.327  1.00  0.00           C  
ATOM   1471  H   VAL A 139      33.773  57.221  57.909  1.00  0.00           H  
ATOM   1472  N   ARG A 140      33.111  53.811  59.139  1.00  0.00           N  
ATOM   1473  CA  ARG A 140      32.871  53.124  60.419  1.00  0.00           C  
ATOM   1474  C   ARG A 140      33.260  51.649  60.333  1.00  0.00           C  
ATOM   1475  O   ARG A 140      32.525  50.736  59.840  1.00  0.00           O  
ATOM   1476  CB  ARG A 140      31.494  53.449  60.944  1.00  0.00           C  
ATOM   1477  CG  ARG A 140      31.369  52.971  62.403  1.00  0.00           C  
ATOM   1478  CD  ARG A 140      29.952  52.758  62.973  1.00  0.00           C  
ATOM   1479  NE  ARG A 140      29.168  54.011  63.124  1.00  0.00           N  
ATOM   1480  CZ  ARG A 140      29.210  54.911  64.124  1.00  0.00           C  
ATOM   1481  NH1 ARG A 140      30.035  54.683  65.114  1.00  0.00           N1+
ATOM   1482  NH2 ARG A 140      28.834  56.142  63.790  1.00  0.00           N  
ATOM   1483  H   ARG A 140      32.396  53.650  58.451  1.00  0.00           H  
ATOM   1484  HE  ARG A 140      28.474  54.157  62.417  1.00  0.00           H  
ATOM   1485 1HH1 ARG A 140      30.476  53.797  65.249  1.00  0.00           H  
ATOM   1486 2HH1 ARG A 140      30.242  55.301  65.871  1.00  0.00           H  
ATOM   1487 1HH2 ARG A 140      28.337  56.318  62.942  1.00  0.00           H  
ATOM   1488 2HH2 ARG A 140      28.899  56.848  64.493  1.00  0.00           H  
ATOM   1489  N   ASN A 141      34.459  51.321  60.827  1.00  0.00           N  
ATOM   1490  CA  ASN A 141      34.898  49.898  60.939  1.00  0.00           C  
ATOM   1491  C   ASN A 141      34.172  49.164  62.132  1.00  0.00           C  
ATOM   1492  O   ASN A 141      34.364  49.412  63.291  1.00  0.00           O  
ATOM   1493  CB  ASN A 141      36.421  49.877  61.147  1.00  0.00           C  
ATOM   1494  CG  ASN A 141      37.072  48.505  61.318  1.00  0.00           C  
ATOM   1495  ND2 ASN A 141      38.367  48.490  61.625  1.00  0.00           N  
ATOM   1496  OD1 ASN A 141      36.473  47.459  61.045  1.00  0.00           O  
ATOM   1497  H   ASN A 141      35.120  52.038  61.038  1.00  0.00           H  
ATOM   1498 1HD2 ASN A 141      38.886  49.338  61.557  1.00  0.00           H  
ATOM   1499 2HD2 ASN A 141      38.847  47.606  61.568  1.00  0.00           H  
ATOM   1500  N   VAL A 142      33.207  48.338  61.702  1.00  0.00           N  
ATOM   1501  CA  VAL A 142      32.190  47.745  62.597  1.00  0.00           C  
ATOM   1502  C   VAL A 142      32.564  46.343  63.127  1.00  0.00           C  
ATOM   1503  O   VAL A 142      32.225  46.117  64.276  1.00  0.00           O  
ATOM   1504  CB  VAL A 142      30.716  47.775  62.152  1.00  0.00           C  
ATOM   1505  CG1 VAL A 142      30.058  49.077  62.521  1.00  0.00           C  
ATOM   1506  CG2 VAL A 142      30.596  47.345  60.696  1.00  0.00           C  
ATOM   1507  H   VAL A 142      33.191  47.973  60.763  1.00  0.00           H  
ATOM   1508  N   LYS A 143      33.301  45.504  62.391  1.00  0.00           N  
ATOM   1509  CA  LYS A 143      33.762  44.213  62.887  1.00  0.00           C  
ATOM   1510  C   LYS A 143      34.897  43.596  62.003  1.00  0.00           C  
ATOM   1511  O   LYS A 143      34.755  43.502  60.787  1.00  0.00           O  
ATOM   1512  CB  LYS A 143      32.495  43.300  62.811  1.00  0.00           C  
ATOM   1513  CG  LYS A 143      32.682  41.847  63.196  1.00  0.00           C  
ATOM   1514  CD  LYS A 143      33.218  41.744  64.653  1.00  0.00           C  
ATOM   1515  CE  LYS A 143      33.168  40.302  65.136  1.00  0.00           C  
ATOM   1516  NZ  LYS A 143      33.795  40.160  66.452  1.00  0.00           N1+
ATOM   1517  H   LYS A 143      33.743  45.787  61.545  1.00  0.00           H  
ATOM   1518  HZ1 LYS A 143      33.885  39.169  66.581  1.00  0.00           H  
ATOM   1519  HZ2 LYS A 143      34.690  40.601  66.563  1.00  0.00           H  
ATOM   1520  HZ3 LYS A 143      33.193  40.416  67.203  1.00  0.00           H  
ATOM   1521  N   GLU A 144      35.965  42.959  62.638  1.00  0.00           N  
ATOM   1522  CA  GLU A 144      37.038  42.252  61.864  1.00  0.00           C  
ATOM   1523  C   GLU A 144      37.133  40.784  62.390  1.00  0.00           C  
ATOM   1524  O   GLU A 144      37.308  40.628  63.586  1.00  0.00           O  
ATOM   1525  CB  GLU A 144      38.451  42.793  62.058  1.00  0.00           C  
ATOM   1526  CG  GLU A 144      38.441  44.280  61.524  1.00  0.00           C  
ATOM   1527  CD  GLU A 144      39.773  45.018  61.581  1.00  0.00           C  
ATOM   1528  OE1 GLU A 144      40.808  44.356  61.804  1.00  0.00           O  
ATOM   1529  OE2 GLU A 144      39.885  46.193  61.106  1.00  0.00           O1-
ATOM   1530  H   GLU A 144      36.190  43.197  63.587  1.00  0.00           H  
ATOM   1531  N   SER A 145      36.984  39.823  61.461  1.00  0.00           N  
ATOM   1532  CA  SER A 145      36.905  38.387  61.835  1.00  0.00           C  
ATOM   1533  C   SER A 145      37.808  37.503  60.967  1.00  0.00           C  
ATOM   1534  O   SER A 145      37.660  37.271  59.726  1.00  0.00           O  
ATOM   1535  CB  SER A 145      35.502  37.765  61.510  1.00  0.00           C  
ATOM   1536  OG  SER A 145      34.483  38.260  62.450  1.00  0.00           O  
ATOM   1537  H   SER A 145      36.934  39.901  60.465  1.00  0.00           H  
ATOM   1538  HG  SER A 145      33.645  38.111  61.924  1.00  0.00           H  
ATOM   1539  N   ALA A 146      38.892  37.124  61.644  1.00  0.00           N  
ATOM   1540  CA  ALA A 146      39.845  36.125  61.057  1.00  0.00           C  
ATOM   1541  C   ALA A 146      39.243  34.700  60.855  1.00  0.00           C  
ATOM   1542  O   ALA A 146      38.445  34.253  61.666  1.00  0.00           O  
ATOM   1543  CB  ALA A 146      41.089  35.993  62.002  1.00  0.00           C  
ATOM   1544  H   ALA A 146      39.038  37.465  62.566  1.00  0.00           H  
ATOM   1545  N   ALA A 147      39.656  34.009  59.793  1.00  0.00           N  
ATOM   1546  CA  ALA A 147      39.372  32.573  59.531  1.00  0.00           C  
ATOM   1547  C   ALA A 147      40.630  31.919  58.871  1.00  0.00           C  
ATOM   1548  O   ALA A 147      40.794  31.802  57.661  1.00  0.00           O  
ATOM   1549  CB  ALA A 147      38.148  32.622  58.598  1.00  0.00           C  
ATOM   1550  H   ALA A 147      39.916  34.569  59.007  1.00  0.00           H  
ATOM   1551  N   HIS A 148      41.544  31.389  59.728  1.00  0.00           N  
ATOM   1552  CA  HIS A 148      42.792  30.753  59.385  1.00  0.00           C  
ATOM   1553  C   HIS A 148      43.840  31.511  58.537  1.00  0.00           C  
ATOM   1554  O   HIS A 148      44.476  32.450  59.020  1.00  0.00           O  
ATOM   1555  CB  HIS A 148      42.631  29.233  58.943  1.00  0.00           C  
ATOM   1556  CG  HIS A 148      41.777  28.505  60.002  1.00  0.00           C  
ATOM   1557  CD2 HIS A 148      40.756  27.648  59.710  1.00  0.00           C  
ATOM   1558  ND1 HIS A 148      41.969  28.435  61.344  1.00  0.00           N  
ATOM   1559  CE1 HIS A 148      41.057  27.574  61.870  1.00  0.00           C  
ATOM   1560  NE2 HIS A 148      40.257  27.174  60.849  1.00  0.00           N  
ATOM   1561  H   HIS A 148      41.358  31.348  60.713  1.00  0.00           H  
ATOM   1562  HD2 HIS A 148      40.565  27.212  58.731  1.00  0.00           H  
ATOM   1563  HE1 HIS A 148      41.042  27.232  62.904  1.00  0.00           H  
ATOM   1564  HE2 HIS A 148      39.575  26.433  60.903  1.00  0.00           H  
ATOM   1565  N   ASP A 149      43.897  31.129  57.249  1.00  0.00           N  
ATOM   1566  CA  ASP A 149      44.586  31.770  56.111  1.00  0.00           C  
ATOM   1567  C   ASP A 149      43.998  33.123  55.614  1.00  0.00           C  
ATOM   1568  O   ASP A 149      44.755  33.801  54.951  1.00  0.00           O  
ATOM   1569  CB  ASP A 149      44.625  30.870  54.892  1.00  0.00           C  
ATOM   1570  CG  ASP A 149      45.667  29.735  55.140  1.00  0.00           C  
ATOM   1571  OD1 ASP A 149      46.769  30.030  54.699  1.00  0.00           O  
ATOM   1572  OD2 ASP A 149      45.252  28.626  55.569  1.00  0.00           O1-
ATOM   1573  H   ASP A 149      43.483  30.268  56.952  1.00  0.00           H  
ATOM   1574  N   TYR A 150      42.777  33.549  56.176  1.00  0.00           N  
ATOM   1575  CA  TYR A 150      42.260  34.835  55.701  1.00  0.00           C  
ATOM   1576  C   TYR A 150      41.208  35.590  56.607  1.00  0.00           C  
ATOM   1577  O   TYR A 150      40.537  35.024  57.461  1.00  0.00           O  
ATOM   1578  CB  TYR A 150      41.698  34.584  54.294  1.00  0.00           C  
ATOM   1579  CG  TYR A 150      40.537  33.659  54.120  1.00  0.00           C  
ATOM   1580  CD1 TYR A 150      39.279  33.792  54.692  1.00  0.00           C  
ATOM   1581  CD2 TYR A 150      40.714  32.648  53.168  1.00  0.00           C  
ATOM   1582  CE1 TYR A 150      38.309  32.917  54.324  1.00  0.00           C  
ATOM   1583  CE2 TYR A 150      39.738  31.713  52.904  1.00  0.00           C  
ATOM   1584  CZ  TYR A 150      38.539  31.823  53.522  1.00  0.00           C  
ATOM   1585  OH  TYR A 150      37.597  30.879  53.451  1.00  0.00           O  
ATOM   1586  H   TYR A 150      42.293  32.952  56.810  1.00  0.00           H  
ATOM   1587  HD1 TYR A 150      39.178  34.287  55.657  1.00  0.00           H  
ATOM   1588  HD2 TYR A 150      41.653  32.630  52.626  1.00  0.00           H  
ATOM   1589  HE1 TYR A 150      37.245  33.134  54.446  1.00  0.00           H  
ATOM   1590  HE2 TYR A 150      40.027  30.774  52.414  1.00  0.00           H  
ATOM   1591  HH  TYR A 150      37.852  30.141  52.826  1.00  0.00           H  
ATOM   1592  N   THR A 151      41.072  36.895  56.293  1.00  0.00           N  
ATOM   1593  CA  THR A 151      40.252  37.802  57.122  1.00  0.00           C  
ATOM   1594  C   THR A 151      39.039  38.406  56.476  1.00  0.00           C  
ATOM   1595  O   THR A 151      39.183  39.123  55.463  1.00  0.00           O  
ATOM   1596  CB  THR A 151      41.108  38.882  57.811  1.00  0.00           C  
ATOM   1597  CG2 THR A 151      40.436  39.998  58.567  1.00  0.00           C  
ATOM   1598  OG1 THR A 151      42.089  38.207  58.643  1.00  0.00           O  
ATOM   1599  H   THR A 151      41.434  37.249  55.426  1.00  0.00           H  
ATOM   1600  HG1 THR A 151      42.885  38.791  58.806  1.00  0.00           H  
ATOM   1601  N   LEU A 152      37.937  38.362  57.210  1.00  0.00           N  
ATOM   1602  CA  LEU A 152      36.725  39.105  56.805  1.00  0.00           C  
ATOM   1603  C   LEU A 152      36.638  40.435  57.591  1.00  0.00           C  
ATOM   1604  O   LEU A 152      36.798  40.449  58.778  1.00  0.00           O  
ATOM   1605  CB  LEU A 152      35.399  38.321  56.931  1.00  0.00           C  
ATOM   1606  CG  LEU A 152      35.231  36.807  56.633  1.00  0.00           C  
ATOM   1607  CD1 LEU A 152      35.737  36.320  55.251  1.00  0.00           C  
ATOM   1608  CD2 LEU A 152      35.739  35.964  57.749  1.00  0.00           C  
ATOM   1609  H   LEU A 152      37.805  37.791  58.028  1.00  0.00           H  
ATOM   1610  N   ARG A 153      36.556  41.474  56.792  1.00  0.00           N  
ATOM   1611  CA  ARG A 153      36.372  42.785  57.298  1.00  0.00           C  
ATOM   1612  C   ARG A 153      35.053  43.591  57.105  1.00  0.00           C  
ATOM   1613  O   ARG A 153      34.857  44.090  56.003  1.00  0.00           O  
ATOM   1614  CB  ARG A 153      37.649  43.652  57.072  1.00  0.00           C  
ATOM   1615  CG  ARG A 153      38.983  43.225  57.738  1.00  0.00           C  
ATOM   1616  CD  ARG A 153      39.940  44.407  57.680  1.00  0.00           C  
ATOM   1617  NE  ARG A 153      41.043  44.133  58.582  1.00  0.00           N  
ATOM   1618  CZ  ARG A 153      42.272  43.750  58.154  1.00  0.00           C  
ATOM   1619  NH1 ARG A 153      42.571  43.728  56.884  1.00  0.00           N1+
ATOM   1620  NH2 ARG A 153      43.166  43.129  58.969  1.00  0.00           N  
ATOM   1621  H   ARG A 153      36.828  41.455  55.834  1.00  0.00           H  
ATOM   1622  HE  ARG A 153      40.816  44.416  59.514  1.00  0.00           H  
ATOM   1623 1HH1 ARG A 153      41.931  43.981  56.158  1.00  0.00           H  
ATOM   1624 2HH1 ARG A 153      43.512  43.504  56.628  1.00  0.00           H  
ATOM   1625 1HH2 ARG A 153      42.989  42.862  59.913  1.00  0.00           H  
ATOM   1626 2HH2 ARG A 153      44.094  43.001  58.595  1.00  0.00           H  
ATOM   1627  N   GLU A 154      34.157  43.668  58.123  1.00  0.00           N  
ATOM   1628  CA  GLU A 154      32.871  44.421  58.079  1.00  0.00           C  
ATOM   1629  C   GLU A 154      33.102  45.892  58.302  1.00  0.00           C  
ATOM   1630  O   GLU A 154      33.336  46.464  59.362  1.00  0.00           O  
ATOM   1631  CB  GLU A 154      31.939  43.844  59.122  1.00  0.00           C  
ATOM   1632  CG  GLU A 154      31.507  42.441  58.754  1.00  0.00           C  
ATOM   1633  CD  GLU A 154      30.464  41.809  59.670  1.00  0.00           C  
ATOM   1634  OE1 GLU A 154      29.291  42.075  59.544  1.00  0.00           O  
ATOM   1635  OE2 GLU A 154      30.900  41.240  60.746  1.00  0.00           O1-
ATOM   1636  H   GLU A 154      34.260  43.155  58.975  1.00  0.00           H  
ATOM   1637  N   LEU A 155      33.012  46.667  57.193  1.00  0.00           N  
ATOM   1638  CA  LEU A 155      33.134  48.147  57.237  1.00  0.00           C  
ATOM   1639  C   LEU A 155      31.808  48.872  56.844  1.00  0.00           C  
ATOM   1640  O   LEU A 155      31.292  48.718  55.761  1.00  0.00           O  
ATOM   1641  CB  LEU A 155      34.359  48.477  56.388  1.00  0.00           C  
ATOM   1642  CG  LEU A 155      34.786  49.904  56.577  1.00  0.00           C  
ATOM   1643  CD1 LEU A 155      36.283  49.929  56.617  1.00  0.00           C  
ATOM   1644  CD2 LEU A 155      34.216  50.791  55.402  1.00  0.00           C  
ATOM   1645  H   LEU A 155      32.803  46.359  56.254  1.00  0.00           H  
ATOM   1646  N   LYS A 156      31.367  49.878  57.665  1.00  0.00           N  
ATOM   1647  CA  LYS A 156      30.132  50.631  57.437  1.00  0.00           C  
ATOM   1648  C   LYS A 156      30.358  51.967  56.728  1.00  0.00           C  
ATOM   1649  O   LYS A 156      30.898  52.882  57.355  1.00  0.00           O  
ATOM   1650  CB  LYS A 156      29.374  50.983  58.711  1.00  0.00           C  
ATOM   1651  CG  LYS A 156      28.383  49.866  59.061  1.00  0.00           C  
ATOM   1652  CD  LYS A 156      27.102  49.946  58.204  1.00  0.00           C  
ATOM   1653  CE  LYS A 156      25.888  49.113  58.619  1.00  0.00           C  
ATOM   1654  NZ  LYS A 156      25.350  49.563  59.932  1.00  0.00           N1+
ATOM   1655  H   LYS A 156      31.820  50.081  58.532  1.00  0.00           H  
ATOM   1656  HZ1 LYS A 156      24.479  49.072  59.970  1.00  0.00           H  
ATOM   1657  HZ2 LYS A 156      25.873  49.204  60.707  1.00  0.00           H  
ATOM   1658  HZ3 LYS A 156      25.194  50.550  59.948  1.00  0.00           H  
ATOM   1659  N   LEU A 157      29.764  51.989  55.513  1.00  0.00           N  
ATOM   1660  CA  LEU A 157      29.835  53.107  54.571  1.00  0.00           C  
ATOM   1661  C   LEU A 157      28.562  53.884  54.293  1.00  0.00           C  
ATOM   1662  O   LEU A 157      27.598  53.335  53.647  1.00  0.00           O  
ATOM   1663  CB  LEU A 157      30.331  52.556  53.274  1.00  0.00           C  
ATOM   1664  CG  LEU A 157      31.071  53.620  52.399  1.00  0.00           C  
ATOM   1665  CD1 LEU A 157      32.364  53.946  53.043  1.00  0.00           C  
ATOM   1666  CD2 LEU A 157      31.355  52.989  51.059  1.00  0.00           C  
ATOM   1667  H   LEU A 157      29.247  51.191  55.211  1.00  0.00           H  
ATOM   1668  N   SER A 158      28.417  55.014  55.023  1.00  0.00           N  
ATOM   1669  CA  SER A 158      27.306  55.959  54.791  1.00  0.00           C  
ATOM   1670  C   SER A 158      27.796  57.293  54.235  1.00  0.00           C  
ATOM   1671  O   SER A 158      28.742  57.793  54.791  1.00  0.00           O  
ATOM   1672  CB  SER A 158      26.539  56.168  56.144  1.00  0.00           C  
ATOM   1673  OG  SER A 158      27.347  56.741  57.162  1.00  0.00           O  
ATOM   1674  H   SER A 158      29.112  55.311  55.689  1.00  0.00           H  
ATOM   1675  HG  SER A 158      27.063  57.692  57.268  1.00  0.00           H  
ATOM   1676  N   LYS A 159      27.220  57.755  53.212  1.00  0.00           N  
ATOM   1677  CA  LYS A 159      27.362  59.167  52.801  1.00  0.00           C  
ATOM   1678  C   LYS A 159      26.589  60.234  53.635  1.00  0.00           C  
ATOM   1679  O   LYS A 159      25.657  59.966  54.414  1.00  0.00           O  
ATOM   1680  CB  LYS A 159      27.034  59.427  51.333  1.00  0.00           C  
ATOM   1681  CG  LYS A 159      28.285  59.344  50.423  1.00  0.00           C  
ATOM   1682  CD  LYS A 159      27.898  59.696  48.958  1.00  0.00           C  
ATOM   1683  CE  LYS A 159      28.878  59.388  47.907  1.00  0.00           C  
ATOM   1684  NZ  LYS A 159      28.937  60.314  46.756  1.00  0.00           N1+
ATOM   1685  H   LYS A 159      26.685  57.183  52.592  1.00  0.00           H  
ATOM   1686  HZ1 LYS A 159      29.858  60.372  46.399  1.00  0.00           H  
ATOM   1687  HZ2 LYS A 159      28.432  59.975  45.965  1.00  0.00           H  
ATOM   1688  HZ3 LYS A 159      28.540  61.211  46.952  1.00  0.00           H  
ATOM   1689  N   VAL A 160      27.077  61.466  53.459  1.00  0.00           N  
ATOM   1690  CA  VAL A 160      26.475  62.711  54.005  1.00  0.00           C  
ATOM   1691  C   VAL A 160      25.641  63.463  52.970  1.00  0.00           C  
ATOM   1692  O   VAL A 160      25.905  63.353  51.731  1.00  0.00           O  
ATOM   1693  CB  VAL A 160      27.677  63.702  54.458  1.00  0.00           C  
ATOM   1694  CG1 VAL A 160      27.046  64.856  55.252  1.00  0.00           C  
ATOM   1695  CG2 VAL A 160      28.679  63.033  55.388  1.00  0.00           C  
ATOM   1696  H   VAL A 160      27.932  61.601  52.954  1.00  0.00           H  
ATOM   1697  N   GLY A 161      24.467  63.853  53.377  1.00  0.00           N  
ATOM   1698  CA  GLY A 161      23.524  64.725  52.646  1.00  0.00           C  
ATOM   1699  C   GLY A 161      22.544  63.902  51.765  1.00  0.00           C  
ATOM   1700  O   GLY A 161      22.359  64.163  50.572  1.00  0.00           O  
ATOM   1701  H   GLY A 161      24.079  63.444  54.207  1.00  0.00           H  
ATOM   1702  N   GLN A 162      21.957  62.903  52.439  1.00  0.00           N  
ATOM   1703  CA  GLN A 162      21.034  61.895  51.882  1.00  0.00           C  
ATOM   1704  C   GLN A 162      20.521  60.913  52.963  1.00  0.00           C  
ATOM   1705  O   GLN A 162      20.736  61.135  54.143  1.00  0.00           O  
ATOM   1706  CB  GLN A 162      21.530  61.156  50.630  1.00  0.00           C  
ATOM   1707  CG  GLN A 162      22.785  60.400  50.835  1.00  0.00           C  
ATOM   1708  CD  GLN A 162      23.071  59.487  49.650  1.00  0.00           C  
ATOM   1709  NE2 GLN A 162      23.824  59.963  48.666  1.00  0.00           N  
ATOM   1710  OE1 GLN A 162      22.655  58.348  49.694  1.00  0.00           O  
ATOM   1711  H   GLN A 162      22.085  62.833  53.420  1.00  0.00           H  
ATOM   1712 1HE2 GLN A 162      24.147  60.905  48.787  1.00  0.00           H  
ATOM   1713 2HE2 GLN A 162      23.843  59.432  47.824  1.00  0.00           H  
ATOM   1714  N   GLY A 163      19.681  60.058  52.487  1.00  0.00           N  
ATOM   1715  CA  GLY A 163      19.122  58.971  53.296  1.00  0.00           C  
ATOM   1716  C   GLY A 163      20.151  58.019  54.027  1.00  0.00           C  
ATOM   1717  O   GLY A 163      21.363  58.111  53.833  1.00  0.00           O  
ATOM   1718  H   GLY A 163      19.531  60.079  51.498  1.00  0.00           H  
ATOM   1719  N   ASN A 164      19.459  56.971  54.470  1.00  0.00           N  
ATOM   1720  CA  ASN A 164      19.891  55.954  55.435  1.00  0.00           C  
ATOM   1721  C   ASN A 164      20.684  54.890  54.690  1.00  0.00           C  
ATOM   1722  O   ASN A 164      20.611  53.682  55.010  1.00  0.00           O  
ATOM   1723  CB  ASN A 164      18.624  55.483  56.234  1.00  0.00           C  
ATOM   1724  CG  ASN A 164      18.827  54.391  57.322  1.00  0.00           C  
ATOM   1725  ND2 ASN A 164      17.778  53.800  57.820  1.00  0.00           N  
ATOM   1726  OD1 ASN A 164      19.855  54.309  57.901  1.00  0.00           O  
ATOM   1727  H   ASN A 164      18.594  56.743  54.025  1.00  0.00           H  
ATOM   1728 1HD2 ASN A 164      16.801  53.963  57.691  1.00  0.00           H  
ATOM   1729 2HD2 ASN A 164      18.028  53.191  58.573  1.00  0.00           H  
ATOM   1730  N   THR A 165      21.479  55.286  53.714  1.00  0.00           N  
ATOM   1731  CA  THR A 165      22.213  54.327  52.763  1.00  0.00           C  
ATOM   1732  C   THR A 165      23.434  53.596  53.360  1.00  0.00           C  
ATOM   1733  O   THR A 165      24.393  53.303  52.640  1.00  0.00           O  
ATOM   1734  CB  THR A 165      22.550  54.924  51.412  1.00  0.00           C  
ATOM   1735  CG2 THR A 165      21.219  55.205  50.742  1.00  0.00           C  
ATOM   1736  OG1 THR A 165      23.410  56.077  51.520  1.00  0.00           O  
ATOM   1737  H   THR A 165      21.633  56.249  53.519  1.00  0.00           H  
ATOM   1738  HG1 THR A 165      23.009  56.787  50.927  1.00  0.00           H  
ATOM   1739  N   GLU A 166      23.377  53.284  54.664  1.00  0.00           N  
ATOM   1740  CA  GLU A 166      24.521  52.883  55.521  1.00  0.00           C  
ATOM   1741  C   GLU A 166      24.760  51.418  55.282  1.00  0.00           C  
ATOM   1742  O   GLU A 166      24.566  50.591  56.127  1.00  0.00           O  
ATOM   1743  CB  GLU A 166      24.022  53.060  57.001  1.00  0.00           C  
ATOM   1744  CG  GLU A 166      25.162  53.059  57.990  1.00  0.00           C  
ATOM   1745  CD  GLU A 166      24.710  53.175  59.433  1.00  0.00           C  
ATOM   1746  OE1 GLU A 166      23.754  53.882  59.777  1.00  0.00           O  
ATOM   1747  OE2 GLU A 166      25.393  52.529  60.205  1.00  0.00           O1-
ATOM   1748  H   GLU A 166      22.525  53.305  55.180  1.00  0.00           H  
ATOM   1749  N   ARG A 167      25.551  51.254  54.235  1.00  0.00           N  
ATOM   1750  CA  ARG A 167      25.967  49.848  53.853  1.00  0.00           C  
ATOM   1751  C   ARG A 167      27.273  49.171  54.406  1.00  0.00           C  
ATOM   1752  O   ARG A 167      28.212  49.846  54.765  1.00  0.00           O  
ATOM   1753  CB  ARG A 167      25.757  49.699  52.360  1.00  0.00           C  
ATOM   1754  CG  ARG A 167      26.392  50.773  51.489  1.00  0.00           C  
ATOM   1755  CD  ARG A 167      25.906  50.499  50.064  1.00  0.00           C  
ATOM   1756  NE  ARG A 167      26.706  51.214  49.089  1.00  0.00           N  
ATOM   1757  CZ  ARG A 167      26.425  52.414  48.477  1.00  0.00           C  
ATOM   1758  NH1 ARG A 167      25.279  53.105  48.587  1.00  0.00           N1+
ATOM   1759  NH2 ARG A 167      27.281  52.788  47.557  1.00  0.00           N  
ATOM   1760  H   ARG A 167      25.590  51.989  53.566  1.00  0.00           H  
ATOM   1761  HE  ARG A 167      27.396  50.644  48.639  1.00  0.00           H  
ATOM   1762 1HH1 ARG A 167      24.590  52.746  49.220  1.00  0.00           H  
ATOM   1763 2HH1 ARG A 167      25.053  53.950  48.105  1.00  0.00           H  
ATOM   1764 1HH2 ARG A 167      28.142  52.303  47.414  1.00  0.00           H  
ATOM   1765 2HH2 ARG A 167      26.959  53.333  46.787  1.00  0.00           H  
ATOM   1766  N   THR A 168      27.193  47.870  54.476  1.00  0.00           N  
ATOM   1767  CA  THR A 168      28.332  46.996  54.948  1.00  0.00           C  
ATOM   1768  C   THR A 168      29.160  46.706  53.683  1.00  0.00           C  
ATOM   1769  O   THR A 168      28.907  45.779  52.898  1.00  0.00           O  
ATOM   1770  CB  THR A 168      27.921  45.722  55.738  1.00  0.00           C  
ATOM   1771  CG2 THR A 168      27.639  45.999  57.216  1.00  0.00           C  
ATOM   1772  OG1 THR A 168      26.863  45.093  55.018  1.00  0.00           O  
ATOM   1773  H   THR A 168      26.328  47.385  54.420  1.00  0.00           H  
ATOM   1774  HG1 THR A 168      27.298  44.568  54.293  1.00  0.00           H  
ATOM   1775  N   VAL A 169      30.009  47.683  53.382  1.00  0.00           N  
ATOM   1776  CA  VAL A 169      30.969  47.511  52.310  1.00  0.00           C  
ATOM   1777  C   VAL A 169      32.097  46.644  52.875  1.00  0.00           C  
ATOM   1778  O   VAL A 169      32.664  46.953  53.910  1.00  0.00           O  
ATOM   1779  CB  VAL A 169      31.314  48.935  51.792  1.00  0.00           C  
ATOM   1780  CG1 VAL A 169      32.445  49.022  50.787  1.00  0.00           C  
ATOM   1781  CG2 VAL A 169      30.117  49.627  51.033  1.00  0.00           C  
ATOM   1782  H   VAL A 169      30.197  48.540  53.872  1.00  0.00           H  
ATOM   1783  N   TRP A 170      32.473  45.506  52.223  1.00  0.00           N  
ATOM   1784  CA  TRP A 170      33.368  44.491  52.709  1.00  0.00           C  
ATOM   1785  C   TRP A 170      34.768  44.685  52.167  1.00  0.00           C  
ATOM   1786  O   TRP A 170      35.024  45.462  51.269  1.00  0.00           O  
ATOM   1787  CB  TRP A 170      32.807  43.108  52.256  1.00  0.00           C  
ATOM   1788  CG  TRP A 170      31.896  42.508  53.289  1.00  0.00           C  
ATOM   1789  CD1 TRP A 170      30.853  43.134  53.919  1.00  0.00           C  
ATOM   1790  CD2 TRP A 170      32.207  41.313  53.967  1.00  0.00           C  
ATOM   1791  CE2 TRP A 170      31.257  41.241  54.970  1.00  0.00           C  
ATOM   1792  CE3 TRP A 170      33.104  40.257  53.770  1.00  0.00           C  
ATOM   1793  NE1 TRP A 170      30.425  42.294  54.909  1.00  0.00           N  
ATOM   1794  CZ2 TRP A 170      31.110  40.059  55.709  1.00  0.00           C  
ATOM   1795  CZ3 TRP A 170      32.961  39.071  54.458  1.00  0.00           C  
ATOM   1796  CH2 TRP A 170      31.928  39.000  55.372  1.00  0.00           C  
ATOM   1797  H   TRP A 170      32.344  45.397  51.234  1.00  0.00           H  
ATOM   1798  HD1 TRP A 170      30.178  43.843  53.454  1.00  0.00           H  
ATOM   1799  HE1 TRP A 170      29.703  42.489  55.577  1.00  0.00           H  
ATOM   1800  HE3 TRP A 170      33.779  40.322  52.917  1.00  0.00           H  
ATOM   1801  HZ2 TRP A 170      30.321  39.883  56.427  1.00  0.00           H  
ATOM   1802  HZ3 TRP A 170      33.663  38.244  54.416  1.00  0.00           H  
ATOM   1803  HH2 TRP A 170      31.823  38.040  55.877  1.00  0.00           H  
ATOM   1804  N   GLN A 171      35.718  44.264  53.028  1.00  0.00           N  
ATOM   1805  CA  GLN A 171      37.053  43.930  52.574  1.00  0.00           C  
ATOM   1806  C   GLN A 171      37.251  42.437  52.903  1.00  0.00           C  
ATOM   1807  O   GLN A 171      37.284  42.025  54.087  1.00  0.00           O  
ATOM   1808  CB  GLN A 171      38.031  44.755  53.414  1.00  0.00           C  
ATOM   1809  CG  GLN A 171      39.508  44.589  53.019  1.00  0.00           C  
ATOM   1810  CD  GLN A 171      40.565  45.144  53.969  1.00  0.00           C  
ATOM   1811  NE2 GLN A 171      40.594  46.339  54.493  1.00  0.00           N  
ATOM   1812  OE1 GLN A 171      41.204  44.341  54.622  1.00  0.00           O  
ATOM   1813  H   GLN A 171      35.434  44.178  53.987  1.00  0.00           H  
ATOM   1814 1HE2 GLN A 171      39.782  46.918  54.476  1.00  0.00           H  
ATOM   1815 2HE2 GLN A 171      41.407  46.527  55.046  1.00  0.00           H  
ATOM   1816  N   TYR A 172      37.684  41.750  51.930  1.00  0.00           N  
ATOM   1817  CA  TYR A 172      38.160  40.398  51.858  1.00  0.00           C  
ATOM   1818  C   TYR A 172      39.722  40.358  51.837  1.00  0.00           C  
ATOM   1819  O   TYR A 172      40.246  40.841  50.817  1.00  0.00           O  
ATOM   1820  CB  TYR A 172      37.662  39.710  50.574  1.00  0.00           C  
ATOM   1821  CG  TYR A 172      36.578  38.646  50.723  1.00  0.00           C  
ATOM   1822  CD1 TYR A 172      36.876  37.340  51.165  1.00  0.00           C  
ATOM   1823  CD2 TYR A 172      35.228  39.035  50.716  1.00  0.00           C  
ATOM   1824  CE1 TYR A 172      35.764  36.523  51.541  1.00  0.00           C  
ATOM   1825  CE2 TYR A 172      34.185  38.182  50.932  1.00  0.00           C  
ATOM   1826  CZ  TYR A 172      34.439  36.860  51.323  1.00  0.00           C  
ATOM   1827  OH  TYR A 172      33.449  35.971  51.568  1.00  0.00           O  
ATOM   1828  H   TYR A 172      38.041  42.300  51.172  1.00  0.00           H  
ATOM   1829  HD1 TYR A 172      37.909  37.015  51.223  1.00  0.00           H  
ATOM   1830  HD2 TYR A 172      34.999  40.088  50.835  1.00  0.00           H  
ATOM   1831  HE1 TYR A 172      35.912  35.858  52.393  1.00  0.00           H  
ATOM   1832  HE2 TYR A 172      33.170  38.557  50.966  1.00  0.00           H  
ATOM   1833  HH  TYR A 172      33.792  35.251  52.162  1.00  0.00           H  
ATOM   1834  N   HIS A 173      40.336  39.936  52.857  1.00  0.00           N  
ATOM   1835  CA  HIS A 173      41.841  39.990  52.982  1.00  0.00           C  
ATOM   1836  C   HIS A 173      42.413  38.561  53.022  1.00  0.00           C  
ATOM   1837  O   HIS A 173      42.319  37.810  54.023  1.00  0.00           O  
ATOM   1838  CB  HIS A 173      42.177  40.785  54.252  1.00  0.00           C  
ATOM   1839  CG  HIS A 173      43.678  41.244  54.354  1.00  0.00           C  
ATOM   1840  CD2 HIS A 173      44.217  42.173  53.588  1.00  0.00           C  
ATOM   1841  ND1 HIS A 173      44.640  40.456  54.880  1.00  0.00           N  
ATOM   1842  CE1 HIS A 173      45.780  40.900  54.385  1.00  0.00           C  
ATOM   1843  NE2 HIS A 173      45.512  41.919  53.558  1.00  0.00           N  
ATOM   1844  H   HIS A 173      39.816  39.781  53.692  1.00  0.00           H  
ATOM   1845  HD2 HIS A 173      43.728  42.672  52.761  1.00  0.00           H  
ATOM   1846  HE1 HIS A 173      46.731  40.409  54.579  1.00  0.00           H  
ATOM   1847  HE2 HIS A 173      46.230  42.519  53.226  1.00  0.00           H  
ATOM   1848  N   PHE A 174      43.352  38.335  52.097  1.00  0.00           N  
ATOM   1849  CA  PHE A 174      44.169  37.096  52.144  1.00  0.00           C  
ATOM   1850  C   PHE A 174      45.463  37.346  52.793  1.00  0.00           C  
ATOM   1851  O   PHE A 174      46.326  38.137  52.308  1.00  0.00           O  
ATOM   1852  CB  PHE A 174      44.279  36.448  50.764  1.00  0.00           C  
ATOM   1853  CG  PHE A 174      44.983  35.050  50.920  1.00  0.00           C  
ATOM   1854  CD1 PHE A 174      44.279  34.076  51.639  1.00  0.00           C  
ATOM   1855  CD2 PHE A 174      46.093  34.656  50.174  1.00  0.00           C  
ATOM   1856  CE1 PHE A 174      44.725  32.786  51.674  1.00  0.00           C  
ATOM   1857  CE2 PHE A 174      46.515  33.362  50.203  1.00  0.00           C  
ATOM   1858  CZ  PHE A 174      45.877  32.410  50.938  1.00  0.00           C  
ATOM   1859  H   PHE A 174      43.599  39.088  51.484  1.00  0.00           H  
ATOM   1860  HD1 PHE A 174      43.283  34.163  52.053  1.00  0.00           H  
ATOM   1861  HD2 PHE A 174      46.693  35.317  49.540  1.00  0.00           H
[truncated: 2,091,851 more chars]
