# Supplementary material for: Structural insights into the pSer/pThr dependent regulation of the SHP2 tyrosine phosphatase in insulin and CD28 signaling
Source: Nat Commun. 2022 Sep 16;13:5439. doi: 10.1038/s41467-022-32918-5 (PMC9481563; doi:10.1038/s41467-022-32918-5)
Supplement: Supplementary file 4 — Supplementary dataset 2 [file 41467_2022_32918_MOESM4_ESM.zip › ppSRev-IRS1-02-dynamics.pdb]

MODEL        1
ATOM      1  N   GLY A   5      60.560  21.600  28.690  1.00  0.00           N  
ATOM      2  CA  GLY A   5      60.160  22.710  29.600  1.00  0.00           C  
ATOM      3  C   GLY A   5      59.470  23.960  28.990  1.00  0.00           C  
ATOM      4  O   GLY A   5      59.960  24.610  28.050  1.00  0.00           O  
ATOM      5  H1  GLY A   5      60.950  20.810  29.160  1.00  0.00           H  
ATOM      6  H2  GLY A   5      59.780  21.320  28.120  1.00  0.00           H  
ATOM      7  H3  GLY A   5      61.270  21.890  28.050  1.00  0.00           H  
ATOM      8  N   PHE A   6      58.640  24.490  29.860  1.00  0.00           N  
ATOM      9  CA  PHE A   6      57.950  25.760  29.580  1.00  0.00           C  
ATOM     10  C   PHE A   6      58.850  27.020  29.770  1.00  0.00           C  
ATOM     11  O   PHE A   6      59.150  27.270  30.940  1.00  0.00           O  
ATOM     12  CB  PHE A   6      56.710  25.830  30.460  1.00  0.00           C  
ATOM     13  CG  PHE A   6      55.700  24.720  30.100  1.00  0.00           C  
ATOM     14  CD1 PHE A   6      55.620  23.600  30.900  1.00  0.00           C  
ATOM     15  CD2 PHE A   6      54.690  25.010  29.160  1.00  0.00           C  
ATOM     16  CE1 PHE A   6      54.430  22.900  31.010  1.00  0.00           C  
ATOM     17  CE2 PHE A   6      53.510  24.340  29.200  1.00  0.00           C  
ATOM     18  CZ  PHE A   6      53.350  23.310  30.170  1.00  0.00           C  
ATOM     19  H   PHE A   6      58.490  24.120  30.770  1.00  0.00           H  
ATOM     20  HD1 PHE A   6      56.480  23.280  31.490  1.00  0.00           H  
ATOM     21  HD2 PHE A   6      54.860  25.880  28.520  1.00  0.00           H  
ATOM     22  HE1 PHE A   6      54.290  22.050  31.680  1.00  0.00           H  
ATOM     23  HE2 PHE A   6      52.790  24.570  28.410  1.00  0.00           H  
ATOM     24  HZ  PHE A   6      52.380  22.920  30.480  1.00  0.00           H  
ATOM     25  N   TRP A   7      58.990  27.840  28.740  1.00  0.00           N  
ATOM     26  CA  TRP A   7      59.950  28.980  28.690  1.00  0.00           C  
ATOM     27  C   TRP A   7      59.670  29.820  27.410  1.00  0.00           C  
ATOM     28  O   TRP A   7      59.510  31.070  27.410  1.00  0.00           O  
ATOM     29  CB  TRP A   7      61.340  28.350  28.790  1.00  0.00           C  
ATOM     30  CG  TRP A   7      62.260  29.460  29.110  1.00  0.00           C  
ATOM     31  CD1 TRP A   7      62.320  30.090  30.300  1.00  0.00           C  
ATOM     32  CD2 TRP A   7      63.040  30.110  28.140  1.00  0.00           C  
ATOM     33  CE2 TRP A   7      63.580  31.200  28.800  1.00  0.00           C  
ATOM     34  CE3 TRP A   7      63.150  30.060  26.710  1.00  0.00           C  
ATOM     35  NE1 TRP A   7      63.160  31.110  30.090  1.00  0.00           N  
ATOM     36  CZ2 TRP A   7      64.370  32.110  28.110  1.00  0.00           C  
ATOM     37  CZ3 TRP A   7      63.880  31.020  26.020  1.00  0.00           C  
ATOM     38  CH2 TRP A   7      64.540  32.000  26.720  1.00  0.00           C  
ATOM     39  H   TRP A   7      58.400  27.930  27.940  1.00  0.00           H  
ATOM     40  HD1 TRP A   7      61.700  29.910  31.170  1.00  0.00           H  
ATOM     41  HE1 TRP A   7      63.440  31.800  30.770  1.00  0.00           H  
ATOM     42  HE3 TRP A   7      62.790  29.150  26.230  1.00  0.00           H  
ATOM     43  HZ2 TRP A   7      64.830  32.940  28.660  1.00  0.00           H  
ATOM     44  HZ3 TRP A   7      63.650  31.140  24.960  1.00  0.00           H  
ATOM     45  HH2 TRP A   7      65.140  32.750  26.200  1.00  0.00           H  
ATOM     46  N   GLU A   8      59.610  29.130  26.320  1.00  0.00           N  
ATOM     47  CA  GLU A   8      59.500  29.820  25.040  1.00  0.00           C  
ATOM     48  C   GLU A   8      58.450  30.900  24.820  1.00  0.00           C  
ATOM     49  O   GLU A   8      58.750  31.930  24.210  1.00  0.00           O  
ATOM     50  CB  GLU A   8      59.390  28.890  23.800  1.00  0.00           C  
ATOM     51  CG  GLU A   8      60.690  28.240  23.390  1.00  0.00           C  
ATOM     52  CD  GLU A   8      60.960  27.010  24.220  1.00  0.00           C  
ATOM     53  OE1 GLU A   8      61.780  26.960  25.170  1.00  0.00           O  
ATOM     54  OE2 GLU A   8      60.510  25.920  23.790  1.00  0.00           O1-
ATOM     55  H   GLU A   8      59.810  28.150  26.360  1.00  0.00           H  
ATOM     56  N   GLU A   9      57.250  30.650  25.380  1.00  0.00           N  
ATOM     57  CA  GLU A   9      56.170  31.600  25.210  1.00  0.00           C  
ATOM     58  C   GLU A   9      56.370  32.840  26.060  1.00  0.00           C  
ATOM     59  O   GLU A   9      55.750  33.840  25.770  1.00  0.00           O  
ATOM     60  CB  GLU A   9      54.740  31.000  25.620  1.00  0.00           C  
ATOM     61  CG  GLU A   9      53.850  31.090  24.400  1.00  0.00           C  
ATOM     62  CD  GLU A   9      54.190  30.120  23.190  1.00  0.00           C  
ATOM     63  OE1 GLU A   9      54.010  30.570  22.050  1.00  0.00           O  
ATOM     64  OE2 GLU A   9      54.440  28.870  23.410  1.00  0.00           O1-
ATOM     65  H   GLU A   9      56.860  29.760  25.600  1.00  0.00           H  
ATOM     66  N   PHE A  10      57.210  32.930  27.070  1.00  0.00           N  
ATOM     67  CA  PHE A  10      57.450  34.160  27.750  1.00  0.00           C  
ATOM     68  C   PHE A  10      58.210  35.240  26.950  1.00  0.00           C  
ATOM     69  O   PHE A  10      57.960  36.410  27.140  1.00  0.00           O  
ATOM     70  CB  PHE A  10      58.230  33.900  29.070  1.00  0.00           C  
ATOM     71  CG  PHE A  10      57.900  34.990  30.060  1.00  0.00           C  
ATOM     72  CD1 PHE A  10      56.700  35.070  30.690  1.00  0.00           C  
ATOM     73  CD2 PHE A  10      58.830  35.960  30.300  1.00  0.00           C  
ATOM     74  CE1 PHE A  10      56.450  36.160  31.560  1.00  0.00           C  
ATOM     75  CE2 PHE A  10      58.630  37.050  31.110  1.00  0.00           C  
ATOM     76  CZ  PHE A  10      57.400  37.130  31.780  1.00  0.00           C  
ATOM     77  H   PHE A  10      57.880  32.210  27.280  1.00  0.00           H  
ATOM     78  HD1 PHE A  10      55.900  34.360  30.470  1.00  0.00           H  
ATOM     79  HD2 PHE A  10      59.740  35.860  29.720  1.00  0.00           H  
ATOM     80  HE1 PHE A  10      55.630  36.040  32.280  1.00  0.00           H  
ATOM     81  HE2 PHE A  10      59.360  37.860  31.070  1.00  0.00           H  
ATOM     82  HZ  PHE A  10      57.240  37.960  32.460  1.00  0.00           H  
ATOM     83  N   GLU A  11      59.020  34.840  25.940  1.00  0.00           N  
ATOM     84  CA  GLU A  11      59.710  35.810  24.990  1.00  0.00           C  
ATOM     85  C   GLU A  11      58.880  36.670  24.110  1.00  0.00           C  
ATOM     86  O   GLU A  11      58.800  37.920  24.320  1.00  0.00           O  
ATOM     87  CB  GLU A  11      60.790  35.050  24.210  1.00  0.00           C  
ATOM     88  CG  GLU A  11      62.100  35.880  23.980  1.00  0.00           C  
ATOM     89  CD  GLU A  11      63.220  34.960  23.390  1.00  0.00           C  
ATOM     90  OE1 GLU A  11      63.470  33.910  23.990  1.00  0.00           O  
ATOM     91  OE2 GLU A  11      63.960  35.440  22.480  1.00  0.00           O1-
ATOM     92  H   GLU A  11      59.310  33.880  25.890  1.00  0.00           H  
ATOM     93  N   THR A  12      58.120  35.970  23.270  1.00  0.00           N  
ATOM     94  CA  THR A  12      57.100  36.560  22.350  1.00  0.00           C  
ATOM     95  C   THR A  12      56.180  37.570  22.960  1.00  0.00           C  
ATOM     96  O   THR A  12      56.150  38.660  22.370  1.00  0.00           O  
ATOM     97  CB  THR A  12      56.380  35.500  21.530  1.00  0.00           C  
ATOM     98  CG2 THR A  12      57.120  35.240  20.170  1.00  0.00           C  
ATOM     99  OG1 THR A  12      56.120  34.330  22.300  1.00  0.00           O  
ATOM    100  H   THR A  12      57.940  35.000  23.450  1.00  0.00           H  
ATOM    101  HG1 THR A  12      55.400  33.800  21.870  1.00  0.00           H  
ATOM    102  N   LEU A  13      55.570  37.160  24.070  1.00  0.00           N  
ATOM    103  CA  LEU A  13      54.590  38.030  24.750  1.00  0.00           C  
ATOM    104  C   LEU A  13      55.180  39.410  25.250  1.00  0.00           C  
ATOM    105  O   LEU A  13      54.730  40.520  24.940  1.00  0.00           O  
ATOM    106  CB  LEU A  13      54.010  37.270  25.910  1.00  0.00           C  
ATOM    107  CG  LEU A  13      52.600  36.580  25.650  1.00  0.00           C  
ATOM    108  CD1 LEU A  13      51.650  37.660  25.180  1.00  0.00           C  
ATOM    109  CD2 LEU A  13      52.800  35.510  24.630  1.00  0.00           C  
ATOM    110  H   LEU A  13      55.670  36.230  24.420  1.00  0.00           H  
ATOM    111  N   GLN A  14      56.360  39.370  25.910  1.00  0.00           N  
ATOM    112  CA  GLN A  14      57.130  40.560  26.380  1.00  0.00           C  
ATOM    113  C   GLN A  14      57.780  41.250  25.200  1.00  0.00           C  
ATOM    114  O   GLN A  14      58.110  42.450  25.350  1.00  0.00           O  
ATOM    115  CB  GLN A  14      58.240  40.160  27.370  1.00  0.00           C  
ATOM    116  CG  GLN A  14      57.850  39.940  28.840  1.00  0.00           C  
ATOM    117  CD  GLN A  14      57.370  41.140  29.680  1.00  0.00           C  
ATOM    118  NE2 GLN A  14      57.690  41.050  30.980  1.00  0.00           N  
ATOM    119  OE1 GLN A  14      56.430  41.770  29.350  1.00  0.00           O  
ATOM    120  H   GLN A  14      56.820  38.480  25.930  1.00  0.00           H  
ATOM    121 1HE2 GLN A  14      58.200  40.280  31.370  1.00  0.00           H  
ATOM    122 2HE2 GLN A  14      57.280  41.690  31.620  1.00  0.00           H  
ATOM    123  N   GLN A  15      58.230  40.540  24.150  1.00  0.00           N  
ATOM    124  CA  GLN A  15      58.970  41.170  22.960  1.00  0.00           C  
ATOM    125  C   GLN A  15      57.990  42.020  22.140  1.00  0.00           C  
ATOM    126  O   GLN A  15      58.390  42.960  21.520  1.00  0.00           O  
ATOM    127  CB  GLN A  15      59.620  40.060  22.110  1.00  0.00           C  
ATOM    128  CG  GLN A  15      60.970  39.670  22.720  1.00  0.00           C  
ATOM    129  CD  GLN A  15      62.070  40.740  22.420  1.00  0.00           C  
ATOM    130  NE2 GLN A  15      62.420  41.080  21.180  1.00  0.00           N  
ATOM    131  OE1 GLN A  15      62.630  41.340  23.340  1.00  0.00           O  
ATOM    132  H   GLN A  15      58.480  39.580  24.270  1.00  0.00           H  
ATOM    133 1HE2 GLN A  15      62.120  40.610  20.350  1.00  0.00           H  
ATOM    134 2HE2 GLN A  15      62.900  41.950  21.120  1.00  0.00           H  
ATOM    135  N   GLN A  16      56.780  41.500  21.970  1.00  0.00           N  
ATOM    136  CA  GLN A  16      55.630  42.200  21.300  1.00  0.00           C  
ATOM    137  C   GLN A  16      55.210  43.620  21.780  1.00  0.00           C  
ATOM    138  O   GLN A  16      54.560  44.320  21.030  1.00  0.00           O  
ATOM    139  CB  GLN A  16      54.360  41.320  21.350  1.00  0.00           C  
ATOM    140  CG  GLN A  16      54.330  40.190  20.310  1.00  0.00           C  
ATOM    141  CD  GLN A  16      53.370  39.000  20.560  1.00  0.00           C  
ATOM    142  NE2 GLN A  16      53.700  37.890  19.960  1.00  0.00           N  
ATOM    143  OE1 GLN A  16      52.280  39.080  21.130  1.00  0.00           O  
ATOM    144  H   GLN A  16      56.600  40.520  22.120  1.00  0.00           H  
ATOM    145 1HE2 GLN A  16      54.380  37.920  19.230  1.00  0.00           H  
ATOM    146 2HE2 GLN A  16      53.350  36.980  20.180  1.00  0.00           H  
ATOM    147  N   GLU A  17      55.900  44.160  22.820  1.00  0.00           N  
ATOM    148  CA  GLU A  17      55.510  45.370  23.580  1.00  0.00           C  
ATOM    149  C   GLU A  17      54.880  46.500  22.770  1.00  0.00           C  
ATOM    150  O   GLU A  17      53.640  46.590  22.780  1.00  0.00           O  
ATOM    151  CB  GLU A  17      56.680  45.690  24.510  1.00  0.00           C  
ATOM    152  CG  GLU A  17      58.130  45.780  23.910  1.00  0.00           C  
ATOM    153  CD  GLU A  17      58.290  47.000  22.960  1.00  0.00           C  
ATOM    154  OE1 GLU A  17      58.120  48.160  23.400  1.00  0.00           O  
ATOM    155  OE2 GLU A  17      58.400  46.790  21.700  1.00  0.00           O1-
ATOM    156  H   GLU A  17      56.850  43.910  22.960  1.00  0.00           H  
ATOM    157  N   CYS A  18      55.630  47.280  21.980  1.00  0.00           N  
ATOM    158  CA  CYS A  18      55.030  48.370  21.150  1.00  0.00           C  
ATOM    159  C   CYS A  18      54.170  47.930  20.000  1.00  0.00           C  
ATOM    160  O   CYS A  18      53.290  48.840  19.780  1.00  0.00           O  
ATOM    161  CB  CYS A  18      56.070  49.360  20.540  1.00  0.00           C  
ATOM    162  SG  CYS A  18      56.950  50.210  21.940  1.00  0.00           S  
ATOM    163  H   CYS A  18      56.620  47.180  21.910  1.00  0.00           H  
ATOM    164  HG  CYS A  18      57.290  49.150  22.660  1.00  0.00           H  
ATOM    165  N   LYS A  19      54.250  46.710  19.410  1.00  0.00           N  
ATOM    166  CA  LYS A  19      53.370  46.380  18.300  1.00  0.00           C  
ATOM    167  C   LYS A  19      51.900  46.060  18.730  1.00  0.00           C  
ATOM    168  O   LYS A  19      51.110  45.830  17.850  1.00  0.00           O  
ATOM    169  CB  LYS A  19      53.960  45.130  17.710  1.00  0.00           C  
ATOM    170  CG  LYS A  19      55.500  45.160  17.480  1.00  0.00           C  
ATOM    171  CD  LYS A  19      55.980  43.990  16.580  1.00  0.00           C  
ATOM    172  CE  LYS A  19      56.060  42.750  17.450  1.00  0.00           C  
ATOM    173  NZ  LYS A  19      56.810  41.690  16.780  1.00  0.00           N1+
ATOM    174  H   LYS A  19      54.660  45.940  19.900  1.00  0.00           H  
ATOM    175  HZ1 LYS A  19      56.980  40.970  17.460  1.00  0.00           H  
ATOM    176  HZ2 LYS A  19      56.310  41.300  16.010  1.00  0.00           H  
ATOM    177  HZ3 LYS A  19      57.700  41.960  16.400  1.00  0.00           H  
ATOM    178  N   LEU A  20      51.570  46.170  20.000  1.00  0.00           N  
ATOM    179  CA  LEU A  20      50.140  46.200  20.380  1.00  0.00           C  
ATOM    180  C   LEU A  20      49.540  47.600  20.140  1.00  0.00           C  
ATOM    181  O   LEU A  20      49.580  48.570  20.890  1.00  0.00           O  
ATOM    182  CB  LEU A  20      49.890  45.880  21.900  1.00  0.00           C  
ATOM    183  CG  LEU A  20      49.800  44.310  22.070  1.00  0.00           C  
ATOM    184  CD1 LEU A  20      49.120  44.010  23.450  1.00  0.00           C  
ATOM    185  CD2 LEU A  20      49.030  43.520  20.900  1.00  0.00           C  
ATOM    186  H   LEU A  20      52.290  46.270  20.690  1.00  0.00           H  
ATOM    187  N   LEU A  21      49.030  47.680  18.910  1.00  0.00           N  
ATOM    188  CA  LEU A  21      48.420  48.910  18.360  1.00  0.00           C  
ATOM    189  C   LEU A  21      47.030  49.250  18.870  1.00  0.00           C  
ATOM    190  O   LEU A  21      46.080  48.640  18.470  1.00  0.00           O  
ATOM    191  CB  LEU A  21      48.440  48.860  16.810  1.00  0.00           C  
ATOM    192  CG  LEU A  21      49.820  48.840  16.170  1.00  0.00           C  
ATOM    193  CD1 LEU A  21      49.580  48.800  14.630  1.00  0.00           C  
ATOM    194  CD2 LEU A  21      50.440  50.200  16.560  1.00  0.00           C  
ATOM    195  H   LEU A  21      49.030  46.840  18.360  1.00  0.00           H  
ATOM    196  N   TYR A  22      47.030  49.790  20.070  1.00  0.00           N  
ATOM    197  CA  TYR A  22      45.780  50.350  20.660  1.00  0.00           C  
ATOM    198  C   TYR A  22      46.040  51.610  21.450  1.00  0.00           C  
ATOM    199  O   TYR A  22      47.190  51.910  21.680  1.00  0.00           O  
ATOM    200  CB  TYR A  22      45.400  49.450  21.850  1.00  0.00           C  
ATOM    201  CG  TYR A  22      44.990  47.990  21.490  1.00  0.00           C  
ATOM    202  CD1 TYR A  22      43.670  47.660  21.400  1.00  0.00           C  
ATOM    203  CD2 TYR A  22      45.940  46.980  21.440  1.00  0.00           C  
ATOM    204  CE1 TYR A  22      43.350  46.280  21.280  1.00  0.00           C  
ATOM    205  CE2 TYR A  22      45.610  45.650  21.320  1.00  0.00           C  
ATOM    206  CZ  TYR A  22      44.290  45.270  21.240  1.00  0.00           C  
ATOM    207  OH  TYR A  22      44.100  44.170  20.540  1.00  0.00           O  
ATOM    208  H   TYR A  22      47.840  49.870  20.650  1.00  0.00           H  
ATOM    209  HD1 TYR A  22      42.940  48.470  21.430  1.00  0.00           H  
ATOM    210  HD2 TYR A  22      46.960  47.170  21.760  1.00  0.00           H  
ATOM    211  HE1 TYR A  22      42.280  46.030  21.290  1.00  0.00           H  
ATOM    212  HE2 TYR A  22      46.390  44.900  21.390  1.00  0.00           H  
ATOM    213  HH  TYR A  22      44.500  43.420  21.070  1.00  0.00           H  
ATOM    214  N   SER A  23      44.990  52.420  21.560  1.00  0.00           N  
ATOM    215  CA  SER A  23      45.100  53.740  22.290  1.00  0.00           C  
ATOM    216  C   SER A  23      45.340  53.780  23.820  1.00  0.00           C  
ATOM    217  O   SER A  23      44.650  52.980  24.510  1.00  0.00           O  
ATOM    218  CB  SER A  23      43.870  54.600  21.990  1.00  0.00           C  
ATOM    219  OG  SER A  23      44.220  55.940  22.380  1.00  0.00           O  
ATOM    220  H   SER A  23      44.140  52.200  21.080  1.00  0.00           H  
ATOM    221  HG  SER A  23      44.050  55.970  23.360  1.00  0.00           H  
ATOM    222  N   ARG A  24      46.350  54.610  24.280  1.00  0.00           N  
ATOM    223  CA  ARG A  24      46.860  54.730  25.720  1.00  0.00           C  
ATOM    224  C   ARG A  24      46.730  56.230  26.170  1.00  0.00           C  
ATOM    225  O   ARG A  24      47.320  56.610  27.170  1.00  0.00           O  
ATOM    226  CB  ARG A  24      48.340  54.440  25.600  1.00  0.00           C  
ATOM    227  CG  ARG A  24      48.700  53.090  25.020  1.00  0.00           C  
ATOM    228  CD  ARG A  24      50.210  52.770  25.220  1.00  0.00           C  
ATOM    229  NE  ARG A  24      51.110  53.850  24.770  1.00  0.00           N  
ATOM    230  CZ  ARG A  24      52.310  54.240  25.360  1.00  0.00           C  
ATOM    231  NH1 ARG A  24      52.720  53.600  26.410  1.00  0.00           N1+
ATOM    232  NH2 ARG A  24      52.880  55.440  24.940  1.00  0.00           N  
ATOM    233  H   ARG A  24      46.750  55.210  23.590  1.00  0.00           H  
ATOM    234  HE  ARG A  24      50.850  54.160  23.850  1.00  0.00           H  
ATOM    235 1HH1 ARG A  24      52.340  52.770  26.800  1.00  0.00           H  
ATOM    236 2HH1 ARG A  24      53.580  53.860  26.840  1.00  0.00           H  
ATOM    237 1HH2 ARG A  24      52.340  56.000  24.310  1.00  0.00           H  
ATOM    238 2HH2 ARG A  24      53.760  55.760  25.280  1.00  0.00           H  
ATOM    239  N   LYS A  25      45.860  57.020  25.560  1.00  0.00           N  
ATOM    240  CA  LYS A  25      45.720  58.470  25.670  1.00  0.00           C  
ATOM    241  C   LYS A  25      45.300  59.090  27.040  1.00  0.00           C  
ATOM    242  O   LYS A  25      45.980  60.010  27.460  1.00  0.00           O  
ATOM    243  CB  LYS A  25      44.810  58.840  24.520  1.00  0.00           C  
ATOM    244  CG  LYS A  25      45.710  58.900  23.240  1.00  0.00           C  
ATOM    245  CD  LYS A  25      44.790  59.280  22.100  1.00  0.00           C  
ATOM    246  CE  LYS A  25      44.970  58.490  20.790  1.00  0.00           C  
ATOM    247  NZ  LYS A  25      46.320  58.660  20.230  1.00  0.00           N1+
ATOM    248  H   LYS A  25      44.980  56.640  25.280  1.00  0.00           H  
ATOM    249  HZ1 LYS A  25      46.380  58.200  19.340  1.00  0.00           H  
ATOM    250  HZ2 LYS A  25      46.480  59.640  20.090  1.00  0.00           H  
ATOM    251  HZ3 LYS A  25      47.060  58.300  20.790  1.00  0.00           H  
ATOM    252  N   GLU A  26      44.410  58.490  27.830  1.00  0.00           N  
ATOM    253  CA  GLU A  26      44.350  58.940  29.230  1.00  0.00           C  
ATOM    254  C   GLU A  26      45.510  58.540  30.190  1.00  0.00           C  
ATOM    255  O   GLU A  26      45.590  58.810  31.380  1.00  0.00           O  
ATOM    256  CB  GLU A  26      42.960  58.650  29.760  1.00  0.00           C  
ATOM    257  CG  GLU A  26      41.770  59.270  29.030  1.00  0.00           C  
ATOM    258  CD  GLU A  26      41.690  60.720  29.500  1.00  0.00           C  
ATOM    259  OE1 GLU A  26      41.410  60.970  30.710  1.00  0.00           O  
ATOM    260  OE2 GLU A  26      41.480  61.560  28.600  1.00  0.00           O1-
ATOM    261  H   GLU A  26      43.710  57.860  27.480  1.00  0.00           H  
ATOM    262  N   GLY A  27      46.490  57.830  29.600  1.00  0.00           N  
ATOM    263  CA  GLY A  27      47.840  57.850  30.230  1.00  0.00           C  
ATOM    264  C   GLY A  27      48.830  58.930  29.810  1.00  0.00           C  
ATOM    265  O   GLY A  27      49.460  59.560  30.690  1.00  0.00           O  
ATOM    266  H   GLY A  27      46.420  57.110  28.910  1.00  0.00           H  
ATOM    267  N   GLN A  28      48.910  59.070  28.460  1.00  0.00           N  
ATOM    268  CA  GLN A  28      49.870  59.920  27.730  1.00  0.00           C  
ATOM    269  C   GLN A  28      49.900  61.480  28.020  1.00  0.00           C  
ATOM    270  O   GLN A  28      50.920  62.100  27.920  1.00  0.00           O  
ATOM    271  CB  GLN A  28      49.640  59.780  26.210  1.00  0.00           C  
ATOM    272  CG  GLN A  28      49.930  58.400  25.660  1.00  0.00           C  
ATOM    273  CD  GLN A  28      49.640  58.100  24.220  1.00  0.00           C  
ATOM    274  NE2 GLN A  28      49.740  59.090  23.310  1.00  0.00           N  
ATOM    275  OE1 GLN A  28      49.370  56.980  23.790  1.00  0.00           O  
ATOM    276  H   GLN A  28      48.470  58.370  27.900  1.00  0.00           H  
ATOM    277 1HE2 GLN A  28      50.090  60.010  23.470  1.00  0.00           H  
ATOM    278 2HE2 GLN A  28      49.630  58.850  22.350  1.00  0.00           H  
ATOM    279  N   ARG A  29      48.700  62.000  28.230  1.00  0.00           N  
ATOM    280  CA  ARG A  29      48.250  63.390  28.550  1.00  0.00           C  
ATOM    281  C   ARG A  29      48.830  63.980  29.880  1.00  0.00           C  
ATOM    282  O   ARG A  29      48.660  63.470  31.010  1.00  0.00           O  
ATOM    283  CB  ARG A  29      46.710  63.310  28.660  1.00  0.00           C  
ATOM    284  CG  ARG A  29      46.080  63.350  27.230  1.00  0.00           C  
ATOM    285  CD  ARG A  29      44.560  63.340  27.420  1.00  0.00           C  
ATOM    286  NE  ARG A  29      44.290  64.660  28.030  1.00  0.00           N  
ATOM    287  CZ  ARG A  29      43.320  65.010  28.900  1.00  0.00           C  
ATOM    288  NH1 ARG A  29      42.390  64.200  29.300  1.00  0.00           N1+
ATOM    289  NH2 ARG A  29      43.690  65.900  29.830  1.00  0.00           N  
ATOM    290  H   ARG A  29      48.010  61.280  28.130  1.00  0.00           H  
ATOM    291  HE  ARG A  29      44.910  65.330  27.630  1.00  0.00           H  
ATOM    292 1HH1 ARG A  29      42.330  63.230  29.060  1.00  0.00           H  
ATOM    293 2HH1 ARG A  29      41.760  64.470  30.030  1.00  0.00           H  
ATOM    294 1HH2 ARG A  29      44.640  66.220  29.910  1.00  0.00           H  
ATOM    295 2HH2 ARG A  29      43.100  66.280  30.540  1.00  0.00           H  
ATOM    296  N   GLN A  30      49.540  65.100  29.750  1.00  0.00           N  
ATOM    297  CA  GLN A  30      50.390  65.810  30.760  1.00  0.00           C  
ATOM    298  C   GLN A  30      49.560  66.100  32.100  1.00  0.00           C  
ATOM    299  O   GLN A  30      49.910  65.700  33.220  1.00  0.00           O  
ATOM    300  CB  GLN A  30      51.240  66.990  30.360  1.00  0.00           C  
ATOM    301  CG  GLN A  30      52.340  67.470  31.310  1.00  0.00           C  
ATOM    302  CD  GLN A  30      53.540  66.500  31.600  1.00  0.00           C  
ATOM    303  NE2 GLN A  30      53.830  66.080  32.810  1.00  0.00           N  
ATOM    304  OE1 GLN A  30      54.320  66.060  30.740  1.00  0.00           O  
ATOM    305  H   GLN A  30      49.740  65.400  28.810  1.00  0.00           H  
ATOM    306 1HE2 GLN A  30      53.240  66.260  33.590  1.00  0.00           H  
ATOM    307 2HE2 GLN A  30      54.710  65.630  32.960  1.00  0.00           H  
ATOM    308  N   GLU A  31      48.320  66.580  31.850  1.00  0.00           N  
ATOM    309  CA  GLU A  31      47.310  66.710  32.900  1.00  0.00           C  
ATOM    310  C   GLU A  31      47.020  65.440  33.700  1.00  0.00           C  
ATOM    311  O   GLU A  31      46.970  65.560  34.960  1.00  0.00           O  
ATOM    312  CB  GLU A  31      46.020  67.340  32.430  1.00  0.00           C  
ATOM    313  CG  GLU A  31      46.200  68.610  31.590  1.00  0.00           C  
ATOM    314  CD  GLU A  31      46.190  68.460  29.980  1.00  0.00           C  
ATOM    315  OE1 GLU A  31      46.250  67.350  29.450  1.00  0.00           O  
ATOM    316  OE2 GLU A  31      46.390  69.420  29.210  1.00  0.00           O1-
ATOM    317  H   GLU A  31      48.130  66.900  30.930  1.00  0.00           H  
ATOM    318  N   ASN A  32      47.000  64.290  33.050  1.00  0.00           N  
ATOM    319  CA  ASN A  32      46.710  62.990  33.650  1.00  0.00           C  
ATOM    320  C   ASN A  32      47.810  62.400  34.560  1.00  0.00           C  
ATOM    321  O   ASN A  32      47.480  61.800  35.560  1.00  0.00           O  
ATOM    322  CB  ASN A  32      46.220  61.950  32.630  1.00  0.00           C  
ATOM    323  CG  ASN A  32      44.810  62.250  32.100  1.00  0.00           C  
ATOM    324  ND2 ASN A  32      44.160  61.160  31.630  1.00  0.00           N  
ATOM    325  OD1 ASN A  32      44.320  63.400  32.180  1.00  0.00           O  
ATOM    326  H   ASN A  32      47.340  64.270  32.110  1.00  0.00           H  
ATOM    327 1HD2 ASN A  32      44.640  60.300  31.780  1.00  0.00           H  
ATOM    328 2HD2 ASN A  32      43.180  61.100  31.490  1.00  0.00           H  
ATOM    329  N   LYS A  33      49.020  62.890  34.460  1.00  0.00           N  
ATOM    330  CA  LYS A  33      50.180  62.320  35.220  1.00  0.00           C  
ATOM    331  C   LYS A  33      50.240  62.440  36.800  1.00  0.00           C  
ATOM    332  O   LYS A  33      50.930  61.710  37.540  1.00  0.00           O  
ATOM    333  CB  LYS A  33      51.510  62.700  34.560  1.00  0.00           C  
ATOM    334  CG  LYS A  33      51.680  62.090  33.200  1.00  0.00           C  
ATOM    335  CD  LYS A  33      52.790  62.770  32.450  1.00  0.00           C  
ATOM    336  CE  LYS A  33      53.020  62.300  30.990  1.00  0.00           C  
ATOM    337  NZ  LYS A  33      54.390  61.960  30.540  1.00  0.00           N1+
ATOM    338  H   LYS A  33      49.290  63.450  33.670  1.00  0.00           H  
ATOM    339  HZ1 LYS A  33      54.850  61.280  31.120  1.00  0.00           H  
ATOM    340  HZ2 LYS A  33      54.260  61.680  29.590  1.00  0.00           H  
ATOM    341  HZ3 LYS A  33      54.870  62.820  30.390  1.00  0.00           H  
ATOM    342  N   ASN A  34      49.250  63.230  37.300  1.00  0.00           N  
ATOM    343  CA  ASN A  34      49.000  63.430  38.720  1.00  0.00           C  
ATOM    344  C   ASN A  34      48.880  62.030  39.410  1.00  0.00           C  
ATOM    345  O   ASN A  34      49.420  61.730  40.510  1.00  0.00           O  
ATOM    346  CB  ASN A  34      47.680  64.170  38.860  1.00  0.00           C  
ATOM    347  CG  ASN A  34      47.770  65.160  40.050  1.00  0.00           C  
ATOM    348  ND2 ASN A  34      47.410  66.380  39.790  1.00  0.00           N  
ATOM    349  OD1 ASN A  34      48.140  64.840  41.160  1.00  0.00           O  
ATOM    350  H   ASN A  34      49.030  64.080  36.810  1.00  0.00           H  
ATOM    351 1HD2 ASN A  34      47.010  66.630  38.900  1.00  0.00           H  
ATOM    352 2HD2 ASN A  34      47.580  67.100  40.470  1.00  0.00           H  
ATOM    353  N   LYS A  35      48.080  61.140  38.780  1.00  0.00           N  
ATOM    354  CA  LYS A  35      47.660  59.760  39.280  1.00  0.00           C  
ATOM    355  C   LYS A  35      48.590  58.610  38.960  1.00  0.00           C  
ATOM    356  O   LYS A  35      49.140  58.040  39.860  1.00  0.00           O  
ATOM    357  CB  LYS A  35      46.210  59.500  38.830  1.00  0.00           C  
ATOM    358  CG  LYS A  35      45.370  60.600  39.330  1.00  0.00           C  
ATOM    359  CD  LYS A  35      43.880  60.290  39.500  1.00  0.00           C  
ATOM    360  CE  LYS A  35      43.000  61.340  40.200  1.00  0.00           C  
ATOM    361  NZ  LYS A  35      41.600  60.950  40.290  1.00  0.00           N1+
ATOM    362  H   LYS A  35      47.820  61.310  37.830  1.00  0.00           H  
ATOM    363  HZ1 LYS A  35      41.300  60.370  39.530  1.00  0.00           H  
ATOM    364  HZ2 LYS A  35      41.330  60.600  41.190  1.00  0.00           H  
ATOM    365  HZ3 LYS A  35      41.060  61.790  40.190  1.00  0.00           H  
ATOM    366  N   ASN A  36      48.680  58.250  37.690  1.00  0.00           N  
ATOM    367  CA  ASN A  36      49.390  57.070  37.190  1.00  0.00           C  
ATOM    368  C   ASN A  36      50.890  56.980  37.550  1.00  0.00           C  
ATOM    369  O   ASN A  36      51.650  57.830  37.100  1.00  0.00           O  
ATOM    370  CB  ASN A  36      49.200  57.050  35.640  1.00  0.00           C  
ATOM    371  CG  ASN A  36      47.800  57.080  35.080  1.00  0.00           C  
ATOM    372  ND2 ASN A  36      47.610  57.910  34.060  1.00  0.00           N  
ATOM    373  OD1 ASN A  36      46.850  56.410  35.490  1.00  0.00           O  
ATOM    374  H   ASN A  36      48.120  58.700  36.990  1.00  0.00           H  
ATOM    375 1HD2 ASN A  36      48.420  58.360  33.700  1.00  0.00           H  
ATOM    376 2HD2 ASN A  36      46.810  57.800  33.460  1.00  0.00           H  
ATOM    377  N   ARG A  37      51.280  55.960  38.350  1.00  0.00           N  
ATOM    378  CA  ARG A  37      52.710  55.880  38.910  1.00  0.00           C  
ATOM    379  C   ARG A  37      53.820  55.530  37.850  1.00  0.00           C  
ATOM    380  O   ARG A  37      54.890  56.130  37.810  1.00  0.00           O  
ATOM    381  CB  ARG A  37      52.780  54.740  39.940  1.00  0.00           C  
ATOM    382  CG  ARG A  37      52.000  55.000  41.270  1.00  0.00           C  
ATOM    383  CD  ARG A  37      52.300  53.760  42.120  1.00  0.00           C  
ATOM    384  NE  ARG A  37      51.840  53.990  43.490  1.00  0.00           N  
ATOM    385  CZ  ARG A  37      52.670  54.090  44.510  1.00  0.00           C  
ATOM    386  NH1 ARG A  37      54.010  54.010  44.440  1.00  0.00           N1+
ATOM    387  NH2 ARG A  37      52.240  54.470  45.680  1.00  0.00           N  
ATOM    388  H   ARG A  37      50.600  55.410  38.840  1.00  0.00           H  
ATOM    389  HE  ARG A  37      50.870  53.930  43.730  1.00  0.00           H  
ATOM    390 1HH1 ARG A  37      54.420  53.780  43.560  1.00  0.00           H  
ATOM    391 2HH1 ARG A  37      54.620  54.170  45.220  1.00  0.00           H  
ATOM    392 1HH2 ARG A  37      51.280  54.650  45.890  1.00  0.00           H  
ATOM    393 2HH2 ARG A  37      52.850  54.650  46.450  1.00  0.00           H  
ATOM    394  N   TYR A  38      53.640  54.410  37.120  1.00  0.00           N  
ATOM    395  CA  TYR A  38      54.570  53.840  36.170  1.00  0.00           C  
ATOM    396  C   TYR A  38      54.600  54.130  34.630  1.00  0.00           C  
ATOM    397  O   TYR A  38      53.890  53.410  33.890  1.00  0.00           O  
ATOM    398  CB  TYR A  38      54.710  52.350  36.360  1.00  0.00           C  
ATOM    399  CG  TYR A  38      55.170  51.770  37.680  1.00  0.00           C  
ATOM    400  CD1 TYR A  38      56.540  51.820  38.030  1.00  0.00           C  
ATOM    401  CD2 TYR A  38      54.230  51.530  38.650  1.00  0.00           C  
ATOM    402  CE1 TYR A  38      56.920  51.500  39.320  1.00  0.00           C  
ATOM    403  CE2 TYR A  38      54.620  51.200  39.930  1.00  0.00           C  
ATOM    404  CZ  TYR A  38      56.000  51.130  40.300  1.00  0.00           C  
ATOM    405  OH  TYR A  38      56.340  50.790  41.570  1.00  0.00           O  
ATOM    406  H   TYR A  38      52.810  53.910  37.340  1.00  0.00           H  
ATOM    407  HD1 TYR A  38      57.250  52.090  37.250  1.00  0.00           H  
ATOM    408  HD2 TYR A  38      53.190  51.810  38.470  1.00  0.00           H  
ATOM    409  HE1 TYR A  38      57.980  51.650  39.490  1.00  0.00           H  
ATOM    410  HE2 TYR A  38      53.870  51.050  40.700  1.00  0.00           H  
ATOM    411  HH  TYR A  38      55.450  50.690  42.020  1.00  0.00           H  
ATOM    412  N   LYS A  39      55.810  54.670  34.350  1.00  0.00           N  
ATOM    413  CA  LYS A  39      56.060  55.270  33.020  1.00  0.00           C  
ATOM    414  C   LYS A  39      55.950  54.370  31.800  1.00  0.00           C  
ATOM    415  O   LYS A  39      55.100  54.600  30.920  1.00  0.00           O  
ATOM    416  CB  LYS A  39      57.390  56.060  32.880  1.00  0.00           C  
ATOM    417  CG  LYS A  39      57.590  57.110  33.920  1.00  0.00           C  
ATOM    418  CD  LYS A  39      58.890  57.830  33.620  1.00  0.00           C  
ATOM    419  CE  LYS A  39      59.040  58.820  34.830  1.00  0.00           C  
ATOM    420  NZ  LYS A  39      60.270  59.480  34.630  1.00  0.00           N1+
ATOM    421  H   LYS A  39      56.570  54.770  34.990  1.00  0.00           H  
ATOM    422  HZ1 LYS A  39      60.280  60.030  33.790  1.00  0.00           H  
ATOM    423  HZ2 LYS A  39      60.470  60.030  35.440  1.00  0.00           H  
ATOM    424  HZ3 LYS A  39      60.900  58.710  34.580  1.00  0.00           H  
ATOM    425  N   ASN A  40      56.320  53.080  32.040  1.00  0.00           N  
ATOM    426  CA  ASN A  40      56.360  52.040  30.970  1.00  0.00           C  
ATOM    427  C   ASN A  40      55.010  51.360  30.560  1.00  0.00           C  
ATOM    428  O   ASN A  40      54.890  50.920  29.400  1.00  0.00           O  
ATOM    429  CB  ASN A  40      57.360  50.970  31.390  1.00  0.00           C  
ATOM    430  CG  ASN A  40      57.010  50.210  32.700  1.00  0.00           C  
ATOM    431  ND2 ASN A  40      56.590  49.000  32.600  1.00  0.00           N  
ATOM    432  OD1 ASN A  40      57.020  50.790  33.800  1.00  0.00           O  
ATOM    433  H   ASN A  40      56.460  52.670  32.940  1.00  0.00           H  
ATOM    434 1HD2 ASN A  40      56.560  48.540  31.710  1.00  0.00           H  
ATOM    435 2HD2 ASN A  40      56.190  48.680  33.470  1.00  0.00           H  
ATOM    436  N   ILE A  41      54.050  51.400  31.520  1.00  0.00           N  
ATOM    437  CA  ILE A  41      52.680  50.900  31.410  1.00  0.00           C  
ATOM    438  C   ILE A  41      51.530  51.850  31.490  1.00  0.00           C  
ATOM    439  O   ILE A  41      50.900  52.000  32.540  1.00  0.00           O  
ATOM    440  CB  ILE A  41      52.630  49.560  32.180  1.00  0.00           C  
ATOM    441  CG1 ILE A  41      53.300  49.550  33.490  1.00  0.00           C  
ATOM    442  CG2 ILE A  41      52.960  48.380  31.310  1.00  0.00           C  
ATOM    443  CD  ILE A  41      52.460  50.330  34.470  1.00  0.00           C  
ATOM    444  H   ILE A  41      54.270  51.800  32.410  1.00  0.00           H  
ATOM    445  N   LEU A  42      51.290  52.510  30.430  1.00  0.00           N  
ATOM    446  CA  LEU A  42      50.110  53.400  30.300  1.00  0.00           C  
ATOM    447  C   LEU A  42      48.840  52.510  30.060  1.00  0.00           C  
ATOM    448  O   LEU A  42      48.880  51.830  29.060  1.00  0.00           O  
ATOM    449  CB  LEU A  42      50.420  54.530  29.330  1.00  0.00           C  
ATOM    450  CG  LEU A  42      51.580  55.460  29.750  1.00  0.00           C  
ATOM    451  CD1 LEU A  42      51.930  56.350  28.590  1.00  0.00           C  
ATOM    452  CD2 LEU A  42      51.220  56.330  30.970  1.00  0.00           C  
ATOM    453  H   LEU A  42      51.680  52.110  29.610  1.00  0.00           H  
ATOM    454  N   PRO A  43      47.690  52.810  30.690  1.00  0.00           N  
ATOM    455  CA  PRO A  43      46.450  51.990  30.610  1.00  0.00           C  
ATOM    456  C   PRO A  43      45.880  52.050  29.180  1.00  0.00           C  
ATOM    457  O   PRO A  43      45.810  53.150  28.610  1.00  0.00           O  
ATOM    458  CB  PRO A  43      45.440  52.840  31.400  1.00  0.00           C  
ATOM    459  CG  PRO A  43      46.380  53.400  32.500  1.00  0.00           C  
ATOM    460  CD  PRO A  43      47.630  53.710  31.820  1.00  0.00           C  
ATOM    461  N   PHE A  44      45.610  50.950  28.500  1.00  0.00           N  
ATOM    462  CA  PHE A  44      44.770  51.050  27.320  1.00  0.00           C  
ATOM    463  C   PHE A  44      43.360  51.580  27.510  1.00  0.00           C  
ATOM    464  O   PHE A  44      42.630  51.300  28.450  1.00  0.00           O  
ATOM    465  CB  PHE A  44      44.710  49.680  26.570  1.00  0.00           C  
ATOM    466  CG  PHE A  44      46.040  49.210  25.860  1.00  0.00           C  
ATOM    467  CD1 PHE A  44      46.930  50.120  25.210  1.00  0.00           C  
ATOM    468  CD2 PHE A  44      46.350  47.880  25.920  1.00  0.00           C  
ATOM    469  CE1 PHE A  44      48.070  49.670  24.570  1.00  0.00           C  
ATOM    470  CE2 PHE A  44      47.540  47.430  25.330  1.00  0.00           C  
ATOM    471  CZ  PHE A  44      48.370  48.300  24.560  1.00  0.00           C  
ATOM    472  H   PHE A  44      46.180  50.140  28.610  1.00  0.00           H  
ATOM    473  HD1 PHE A  44      46.660  51.170  25.160  1.00  0.00           H  
ATOM    474  HD2 PHE A  44      45.630  47.120  26.200  1.00  0.00           H  
ATOM    475  HE1 PHE A  44      48.450  50.260  23.740  1.00  0.00           H  
ATOM    476  HE2 PHE A  44      47.840  46.410  25.560  1.00  0.00           H  
ATOM    477  HZ  PHE A  44      49.350  48.000  24.220  1.00  0.00           H  
ATOM    478  N   ASP A  45      43.070  52.500  26.620  1.00  0.00           N  
ATOM    479  CA  ASP A  45      41.730  53.200  26.510  1.00  0.00           C  
ATOM    480  C   ASP A  45      40.360  52.500  26.450  1.00  0.00           C  
ATOM    481  O   ASP A  45      39.550  52.990  27.230  1.00  0.00           O  
ATOM    482  CB  ASP A  45      41.730  54.310  25.500  1.00  0.00           C  
ATOM    483  CG  ASP A  45      42.700  55.380  25.910  1.00  0.00           C  
ATOM    484  OD1 ASP A  45      43.310  55.940  24.980  1.00  0.00           O  
ATOM    485  OD2 ASP A  45      42.430  56.030  26.990  1.00  0.00           O1-
ATOM    486  H   ASP A  45      43.710  52.850  25.950  1.00  0.00           H  
ATOM    487  N   HIS A  46      40.110  51.390  25.690  1.00  0.00           N  
ATOM    488  CA  HIS A  46      38.750  50.770  25.670  1.00  0.00           C  
ATOM    489  C   HIS A  46      38.220  49.980  26.930  1.00  0.00           C  
ATOM    490  O   HIS A  46      37.030  49.790  27.020  1.00  0.00           O  
ATOM    491  CB  HIS A  46      38.770  49.770  24.520  1.00  0.00           C  
ATOM    492  CG  HIS A  46      39.760  48.610  24.610  1.00  0.00           C  
ATOM    493  CD2 HIS A  46      39.580  47.420  24.120  1.00  0.00           C  
ATOM    494  ND1 HIS A  46      40.930  48.590  25.260  1.00  0.00           N  
ATOM    495  CE1 HIS A  46      41.360  47.330  25.240  1.00  0.00           C  
ATOM    496  NE2 HIS A  46      40.480  46.550  24.610  1.00  0.00           N  
ATOM    497  H   HIS A  46      40.840  50.870  25.250  1.00  0.00           H  
ATOM    498  HD2 HIS A  46      38.830  47.190  23.370  1.00  0.00           H  
ATOM    499  HE1 HIS A  46      42.390  46.960  25.300  1.00  0.00           H  
ATOM    500  HE2 HIS A  46      40.560  45.580  24.390  1.00  0.00           H  
ATOM    501  N   THR A  47      39.120  49.490  27.750  1.00  0.00           N  
ATOM    502  CA  THR A  47      38.780  48.720  28.970  1.00  0.00           C  
ATOM    503  C   THR A  47      38.640  49.570  30.260  1.00  0.00           C  
ATOM    504  O   THR A  47      38.200  48.970  31.270  1.00  0.00           O  
ATOM    505  CB  THR A  47      39.700  47.570  29.280  1.00  0.00           C  
ATOM    506  CG2 THR A  47      39.360  46.290  28.580  1.00  0.00           C  
ATOM    507  OG1 THR A  47      41.050  47.950  29.260  1.00  0.00           O  
ATOM    508  H   THR A  47      40.070  49.390  27.440  1.00  0.00           H  
ATOM    509  HG1 THR A  47      41.500  47.110  28.980  1.00  0.00           H  
ATOM    510  N   ARG A  48      39.050  50.800  30.230  1.00  0.00           N  
ATOM    511  CA  ARG A  48      39.130  51.600  31.470  1.00  0.00           C  
ATOM    512  C   ARG A  48      37.790  52.070  32.030  1.00  0.00           C  
ATOM    513  O   ARG A  48      36.840  52.150  31.250  1.00  0.00           O  
ATOM    514  CB  ARG A  48      40.060  52.790  31.130  1.00  0.00           C  
ATOM    515  CG  ARG A  48      39.400  53.940  30.220  1.00  0.00           C  
ATOM    516  CD  ARG A  48      40.280  55.140  29.920  1.00  0.00           C  
ATOM    517  NE  ARG A  48      40.160  56.140  30.950  1.00  0.00           N  
ATOM    518  CZ  ARG A  48      39.580  57.340  30.880  1.00  0.00           C  
ATOM    519  NH1 ARG A  48      39.000  57.820  29.780  1.00  0.00           N1+
ATOM    520  NH2 ARG A  48      39.410  58.040  32.030  1.00  0.00           N  
ATOM    521  H   ARG A  48      39.280  51.290  29.390  1.00  0.00           H  
ATOM    522  HE  ARG A  48      40.450  55.890  31.870  1.00  0.00           H  
ATOM    523 1HH1 ARG A  48      38.900  57.480  28.840  1.00  0.00           H  
ATOM    524 2HH1 ARG A  48      38.520  58.680  29.950  1.00  0.00           H  
ATOM    525 1HH2 ARG A  48      39.680  57.610  32.890  1.00  0.00           H  
ATOM    526 2HH2 ARG A  48      39.080  58.990  32.000  1.00  0.00           H  
ATOM    527  N   VAL A  49      37.680  52.350  33.310  1.00  0.00           N  
ATOM    528  CA  VAL A  49      36.440  52.810  34.020  1.00  0.00           C  
ATOM    529  C   VAL A  49      36.560  54.350  34.180  1.00  0.00           C  
ATOM    530  O   VAL A  49      37.450  54.880  34.850  1.00  0.00           O  
ATOM    531  CB  VAL A  49      36.340  52.190  35.440  1.00  0.00           C  
ATOM    532  CG1 VAL A  49      34.910  52.630  35.840  1.00  0.00           C  
ATOM    533  CG2 VAL A  49      36.440  50.650  35.510  1.00  0.00           C  
ATOM    534  H   VAL A  49      38.460  52.200  33.910  1.00  0.00           H  
ATOM    535  N   VAL A  50      35.450  55.050  33.880  1.00  0.00           N  
ATOM    536  CA  VAL A  50      35.330  56.510  34.040  1.00  0.00           C  
ATOM    537  C   VAL A  50      34.580  56.750  35.350  1.00  0.00           C  
ATOM    538  O   VAL A  50      33.440  56.270  35.580  1.00  0.00           O  
ATOM    539  CB  VAL A  50      34.660  57.070  32.730  1.00  0.00           C  
ATOM    540  CG1 VAL A  50      34.170  58.500  32.910  1.00  0.00           C  
ATOM    541  CG2 VAL A  50      35.730  57.190  31.740  1.00  0.00           C  
ATOM    542  H   VAL A  50      34.590  54.560  33.770  1.00  0.00           H  
ATOM    543  N   LEU A  51      35.080  57.760  36.070  1.00  0.00           N  
ATOM    544  CA  LEU A  51      34.390  58.270  37.310  1.00  0.00           C  
ATOM    545  C   LEU A  51      33.240  59.250  36.970  1.00  0.00           C  
ATOM    546  O   LEU A  51      33.530  60.370  36.730  1.00  0.00           O  
ATOM    547  CB  LEU A  51      35.170  58.910  38.460  1.00  0.00           C  
ATOM    548  CG  LEU A  51      35.930  57.880  39.290  1.00  0.00           C  
ATOM    549  CD1 LEU A  51      37.050  58.500  40.100  1.00  0.00           C  
ATOM    550  CD2 LEU A  51      34.960  57.040  40.150  1.00  0.00           C  
ATOM    551  H   LEU A  51      35.990  58.160  36.040  1.00  0.00           H  
ATOM    552  N   HIS A  52      31.980  58.760  36.990  1.00  0.00           N  
ATOM    553  CA  HIS A  52      30.850  59.720  36.860  1.00  0.00           C  
ATOM    554  C   HIS A  52      30.450  60.480  38.120  1.00  0.00           C  
ATOM    555  O   HIS A  52      30.800  60.020  39.200  1.00  0.00           O  
ATOM    556  CB  HIS A  52      29.770  59.120  36.060  1.00  0.00           C  
ATOM    557  CG  HIS A  52      30.220  58.730  34.630  1.00  0.00           C  
ATOM    558  CD2 HIS A  52      30.440  57.470  34.110  1.00  0.00           C  
ATOM    559  ND1 HIS A  52      30.340  59.560  33.620  1.00  0.00           N  
ATOM    560  CE1 HIS A  52      30.690  58.890  32.560  1.00  0.00           C  
ATOM    561  NE2 HIS A  52      30.760  57.580  32.840  1.00  0.00           N  
ATOM    562  H   HIS A  52      31.810  57.810  37.250  1.00  0.00           H  
ATOM    563  HD2 HIS A  52      30.550  56.520  34.630  1.00  0.00           H  
ATOM    564  HE1 HIS A  52      31.090  59.310  31.630  1.00  0.00           H  
ATOM    565  HE2 HIS A  52      30.930  56.750  32.300  1.00  0.00           H  
ATOM    566  N   ASP A  53      29.890  61.720  38.020  1.00  0.00           N  
ATOM    567  CA  ASP A  53      29.560  62.650  39.140  1.00  0.00           C  
ATOM    568  C   ASP A  53      30.370  62.900  40.370  1.00  0.00           C  
ATOM    569  O   ASP A  53      30.430  62.080  41.240  1.00  0.00           O  
ATOM    570  CB  ASP A  53      28.130  62.430  39.640  1.00  0.00           C  
ATOM    571  CG  ASP A  53      27.070  62.930  38.660  1.00  0.00           C  
ATOM    572  OD1 ASP A  53      27.050  62.410  37.510  1.00  0.00           O  
ATOM    573  OD2 ASP A  53      26.200  63.630  39.170  1.00  0.00           O1-
ATOM    574  H   ASP A  53      29.430  61.930  37.160  1.00  0.00           H  
ATOM    575  N   GLY A  54      31.080  63.960  40.330  1.00  0.00           N  
ATOM    576  CA  GLY A  54      32.120  64.320  41.390  1.00  0.00           C  
ATOM    577  C   GLY A  54      32.690  65.750  41.330  1.00  0.00           C  
ATOM    578  O   GLY A  54      32.870  66.300  40.250  1.00  0.00           O  
ATOM    579  H   GLY A  54      30.980  64.630  39.600  1.00  0.00           H  
ATOM    580  N   ASP A  55      33.470  66.070  42.310  1.00  0.00           N  
ATOM    581  CA  ASP A  55      33.980  67.430  42.610  1.00  0.00           C  
ATOM    582  C   ASP A  55      34.660  68.250  41.520  1.00  0.00           C  
ATOM    583  O   ASP A  55      35.530  67.750  40.780  1.00  0.00           O  
ATOM    584  CB  ASP A  55      34.850  67.240  43.870  1.00  0.00           C  
ATOM    585  CG  ASP A  55      35.430  68.580  44.430  1.00  0.00           C  
ATOM    586  OD1 ASP A  55      36.630  68.570  44.730  1.00  0.00           O  
ATOM    587  OD2 ASP A  55      34.690  69.600  44.630  1.00  0.00           O1-
ATOM    588  H   ASP A  55      33.870  65.330  42.850  1.00  0.00           H  
ATOM    589  N   PRO A  56      34.230  69.520  41.330  1.00  0.00           N  
ATOM    590  CA  PRO A  56      34.980  70.450  40.490  1.00  0.00           C  
ATOM    591  C   PRO A  56      36.230  71.040  41.080  1.00  0.00           C  
ATOM    592  O   PRO A  56      37.110  71.470  40.350  1.00  0.00           O  
ATOM    593  CB  PRO A  56      33.930  71.500  40.190  1.00  0.00           C  
ATOM    594  CG  PRO A  56      32.870  71.380  41.290  1.00  0.00           C  
ATOM    595  CD  PRO A  56      32.860  69.910  41.710  1.00  0.00           C  
ATOM    596  N   ASN A  57      36.440  71.070  42.390  1.00  0.00           N  
ATOM    597  CA  ASN A  57      37.660  71.640  42.960  1.00  0.00           C  
ATOM    598  C   ASN A  57      38.910  70.820  42.730  1.00  0.00           C  
ATOM    599  O   ASN A  57      39.920  71.340  42.390  1.00  0.00           O  
ATOM    600  CB  ASN A  57      37.510  72.110  44.420  1.00  0.00           C  
ATOM    601  CG  ASN A  57      36.450  73.160  44.380  1.00  0.00           C  
ATOM    602  ND2 ASN A  57      35.240  72.710  44.710  1.00  0.00           N  
ATOM    603  OD1 ASN A  57      36.660  74.280  44.080  1.00  0.00           O  
ATOM    604  H   ASN A  57      35.920  70.680  43.150  1.00  0.00           H  
ATOM    605 1HD2 ASN A  57      35.070  71.720  44.750  1.00  0.00           H  
ATOM    606 2HD2 ASN A  57      34.530  73.350  44.990  1.00  0.00           H  
ATOM    607  N   GLU A  58      38.730  69.530  42.850  1.00  0.00           N  
ATOM    608  CA  GLU A  58      39.600  68.540  42.150  1.00  0.00           C  
ATOM    609  C   GLU A  58      39.320  68.410  40.620  1.00  0.00           C  
ATOM    610  O   GLU A  58      38.290  67.910  40.230  1.00  0.00           O  
ATOM    611  CB  GLU A  58      39.690  67.140  42.820  1.00  0.00           C  
ATOM    612  CG  GLU A  58      38.360  66.400  43.110  1.00  0.00           C  
ATOM    613  CD  GLU A  58      38.690  65.020  43.790  1.00  0.00           C  
ATOM    614  OE1 GLU A  58      38.780  64.010  43.100  1.00  0.00           O  
ATOM    615  OE2 GLU A  58      38.530  65.030  45.070  1.00  0.00           O1-
ATOM    616  H   GLU A  58      38.190  69.120  43.580  1.00  0.00           H  
ATOM    617  N   PRO A  59      40.300  68.800  39.860  1.00  0.00           N  
ATOM    618  CA  PRO A  59      40.260  68.610  38.420  1.00  0.00           C  
ATOM    619  C   PRO A  59      40.270  67.180  37.880  1.00  0.00           C  
ATOM    620  O   PRO A  59      39.240  66.790  37.410  1.00  0.00           O  
ATOM    621  CB  PRO A  59      41.500  69.440  37.900  1.00  0.00           C  
ATOM    622  CG  PRO A  59      42.400  69.330  39.070  1.00  0.00           C  
ATOM    623  CD  PRO A  59      41.540  69.440  40.310  1.00  0.00           C  
ATOM    624  N   VAL A  60      41.280  66.270  38.120  1.00  0.00           N  
ATOM    625  CA  VAL A  60      41.250  64.900  37.580  1.00  0.00           C  
ATOM    626  C   VAL A  60      40.280  63.900  38.240  1.00  0.00           C  
ATOM    627  O   VAL A  60      40.550  62.640  38.290  1.00  0.00           O  
ATOM    628  CB  VAL A  60      42.670  64.320  37.370  1.00  0.00           C  
ATOM    629  CG1 VAL A  60      43.340  64.840  36.120  1.00  0.00           C  
ATOM    630  CG2 VAL A  60      43.520  64.390  38.580  1.00  0.00           C  
ATOM    631  H   VAL A  60      42.170  66.480  38.530  1.00  0.00           H  
ATOM    632  N   SER A  61      39.120  64.380  38.580  1.00  0.00           N  
ATOM    633  CA  SER A  61      38.080  63.570  39.330  1.00  0.00           C  
ATOM    634  C   SER A  61      37.270  62.500  38.680  1.00  0.00           C  
ATOM    635  O   SER A  61      36.680  61.630  39.340  1.00  0.00           O  
ATOM    636  CB  SER A  61      37.140  64.510  40.030  1.00  0.00           C  
ATOM    637  OG  SER A  61      36.730  65.440  39.050  1.00  0.00           O  
ATOM    638  H   SER A  61      38.820  65.310  38.400  1.00  0.00           H  
ATOM    639  HG  SER A  61      36.200  66.140  39.530  1.00  0.00           H  
ATOM    640  N   ASP A  62      37.360  62.490  37.360  1.00  0.00           N  
ATOM    641  CA  ASP A  62      36.820  61.550  36.360  1.00  0.00           C  
ATOM    642  C   ASP A  62      37.900  60.470  35.900  1.00  0.00           C  
ATOM    643  O   ASP A  62      37.460  59.410  35.390  1.00  0.00           O  
ATOM    644  CB  ASP A  62      36.320  62.340  35.130  1.00  0.00           C  
ATOM    645  CG  ASP A  62      37.430  63.390  34.650  1.00  0.00           C  
ATOM    646  OD1 ASP A  62      37.590  63.350  33.400  1.00  0.00           O  
ATOM    647  OD2 ASP A  62      37.930  64.250  35.390  1.00  0.00           O1-
ATOM    648  H   ASP A  62      37.620  63.350  36.910  1.00  0.00           H  
ATOM    649  N   TYR A  63      39.110  60.580  36.420  1.00  0.00           N  
ATOM    650  CA  TYR A  63      40.250  59.710  36.060  1.00  0.00           C  
ATOM    651  C   TYR A  63      40.680  58.960  37.380  1.00  0.00           C  
ATOM    652  O   TYR A  63      40.660  59.540  38.410  1.00  0.00           O  
ATOM    653  CB  TYR A  63      41.360  60.620  35.560  1.00  0.00           C  
ATOM    654  CG  TYR A  63      42.520  59.860  34.860  1.00  0.00           C  
ATOM    655  CD1 TYR A  63      42.150  59.170  33.680  1.00  0.00           C  
ATOM    656  CD2 TYR A  63      43.530  59.450  35.700  1.00  0.00           C  
ATOM    657  CE1 TYR A  63      42.860  58.040  33.410  1.00  0.00           C  
ATOM    658  CE2 TYR A  63      44.200  58.260  35.330  1.00  0.00           C  
ATOM    659  CZ  TYR A  63      43.880  57.610  34.190  1.00  0.00           C  
ATOM    660  OH  TYR A  63      44.730  56.710  33.670  1.00  0.00           O  
ATOM    661  H   TYR A  63      39.400  61.340  37.010  1.00  0.00           H  
ATOM    662  HD1 TYR A  63      41.380  59.530  32.990  1.00  0.00           H  
ATOM    663  HD2 TYR A  63      43.770  59.990  36.620  1.00  0.00           H  
ATOM    664  HE1 TYR A  63      42.690  57.550  32.450  1.00  0.00           H  
ATOM    665  HE2 TYR A  63      45.160  58.130  35.830  1.00  0.00           H  
ATOM    666  HH  TYR A  63      45.230  56.300  34.430  1.00  0.00           H  
ATOM    667  N   ILE A  64      41.020  57.710  37.160  1.00  0.00           N  
ATOM    668  CA  ILE A  64      41.590  56.710  38.070  1.00  0.00           C  
ATOM    669  C   ILE A  64      42.200  55.690  37.140  1.00  0.00           C  
ATOM    670  O   ILE A  64      41.650  55.380  36.060  1.00  0.00           O  
ATOM    671  CB  ILE A  64      40.430  56.070  38.930  1.00  0.00           C  
ATOM    672  CG1 ILE A  64      40.980  55.140  40.060  1.00  0.00           C  
ATOM    673  CG2 ILE A  64      39.240  55.530  38.170  1.00  0.00           C  
ATOM    674  CD  ILE A  64      40.000  54.800  41.200  1.00  0.00           C  
ATOM    675  H   ILE A  64      40.890  57.200  36.300  1.00  0.00           H  
ATOM    676  N   ASN A  65      43.260  55.050  37.560  1.00  0.00           N  
ATOM    677  CA  ASN A  65      43.870  53.860  36.910  1.00  0.00           C  
ATOM    678  C   ASN A  65      43.060  52.560  37.290  1.00  0.00           C  
ATOM    679  O   ASN A  65      43.120  52.160  38.420  1.00  0.00           O  
ATOM    680  CB  ASN A  65      45.370  53.760  37.340  1.00  0.00           C  
ATOM    681  CG  ASN A  65      46.340  52.940  36.460  1.00  0.00           C  
ATOM    682  ND2 ASN A  65      47.340  53.720  35.960  1.00  0.00           N  
ATOM    683  OD1 ASN A  65      46.280  51.740  36.200  1.00  0.00           O  
ATOM    684  H   ASN A  65      43.840  55.420  38.290  1.00  0.00           H  
ATOM    685 1HD2 ASN A  65      47.310  54.720  36.000  1.00  0.00           H  
ATOM    686 2HD2 ASN A  65      48.030  53.270  35.400  1.00  0.00           H  
ATOM    687  N   ALA A  66      42.280  52.080  36.300  1.00  0.00           N  
ATOM    688  CA  ALA A  66      41.310  51.010  36.440  1.00  0.00           C  
ATOM    689  C   ALA A  66      40.980  50.390  35.060  1.00  0.00           C  
ATOM    690  O   ALA A  66      40.740  51.120  34.100  1.00  0.00           O  
ATOM    691  CB  ALA A  66      40.040  51.590  37.020  1.00  0.00           C  
ATOM    692  H   ALA A  66      42.320  52.480  35.380  1.00  0.00           H  
ATOM    693  N   ASN A  67      41.280  49.130  34.920  1.00  0.00           N  
ATOM    694  CA  ASN A  67      41.030  48.400  33.630  1.00  0.00           C  
ATOM    695  C   ASN A  67      40.300  47.080  33.940  1.00  0.00           C  
ATOM    696  O   ASN A  67      40.740  46.400  34.880  1.00  0.00           O  
ATOM    697  CB  ASN A  67      42.360  48.190  32.960  1.00  0.00           C  
ATOM    698  CG  ASN A  67      42.880  49.370  32.140  1.00  0.00           C  
ATOM    699  ND2 ASN A  67      42.440  49.530  30.880  1.00  0.00           N  
ATOM    700  OD1 ASN A  67      43.740  50.090  32.660  1.00  0.00           O  
ATOM    701  H   ASN A  67      41.950  48.620  35.460  1.00  0.00           H  
ATOM    702 1HD2 ASN A  67      41.860  48.880  30.380  1.00  0.00           H  
ATOM    703 2HD2 ASN A  67      42.870  50.200  30.270  1.00  0.00           H  
ATOM    704  N   ILE A  68      39.120  46.890  33.330  1.00  0.00           N  
ATOM    705  CA  ILE A  68      38.390  45.670  33.670  1.00  0.00           C  
ATOM    706  C   ILE A  68      38.830  44.520  32.790  1.00  0.00           C  
ATOM    707  O   ILE A  68      38.570  44.540  31.590  1.00  0.00           O  
ATOM    708  CB  ILE A  68      36.860  45.880  33.320  1.00  0.00           C  
ATOM    709  CG1 ILE A  68      36.240  47.050  34.090  1.00  0.00           C  
ATOM    710  CG2 ILE A  68      36.050  44.580  33.610  1.00  0.00           C  
ATOM    711  CD  ILE A  68      36.210  46.980  35.560  1.00  0.00           C  
ATOM    712  H   ILE A  68      38.580  47.510  32.760  1.00  0.00           H  
ATOM    713  N   ILE A  69      39.370  43.540  33.500  1.00  0.00           N  
ATOM    714  CA  ILE A  69      39.770  42.270  32.950  1.00  0.00           C  
ATOM    715  C   ILE A  69      38.490  41.390  32.890  1.00  0.00           C  
ATOM    716  O   ILE A  69      37.650  41.380  33.830  1.00  0.00           O  
ATOM    717  CB  ILE A  69      40.950  41.620  33.730  1.00  0.00           C  
ATOM    718  CG1 ILE A  69      42.190  42.490  33.650  1.00  0.00           C  
ATOM    719  CG2 ILE A  69      41.180  40.150  33.260  1.00  0.00           C  
ATOM    720  CD  ILE A  69      43.310  42.010  34.580  1.00  0.00           C  
ATOM    721  H   ILE A  69      39.140  43.530  34.470  1.00  0.00           H  
ATOM    722  N   MET A  70      38.320  41.010  31.650  1.00  0.00           N  
ATOM    723  CA  MET A  70      37.130  40.210  31.190  1.00  0.00           C  
ATOM    724  C   MET A  70      37.590  38.760  30.730  1.00  0.00           C  
ATOM    725  O   MET A  70      38.440  38.670  29.840  1.00  0.00           O  
ATOM    726  CB  MET A  70      36.380  40.900  30.040  1.00  0.00           C  
ATOM    727  CG  MET A  70      35.560  42.150  30.420  1.00  0.00           C  
ATOM    728  SD  MET A  70      34.250  41.800  31.590  1.00  0.00           S  
ATOM    729  CE  MET A  70      33.310  43.240  31.490  1.00  0.00           C  
ATOM    730  H   MET A  70      38.910  41.370  30.920  1.00  0.00           H  
ATOM    731  N   PRO A  71      36.910  37.770  31.320  1.00  0.00           N  
ATOM    732  CA  PRO A  71      37.170  36.350  30.940  1.00  0.00           C  
ATOM    733  C   PRO A  71      36.880  36.140  29.470  1.00  0.00           C  
ATOM    734  O   PRO A  71      37.680  35.430  28.860  1.00  0.00           O  
ATOM    735  CB  PRO A  71      36.100  35.620  31.720  1.00  0.00           C  
ATOM    736  CG  PRO A  71      35.880  36.420  32.990  1.00  0.00           C  
ATOM    737  CD  PRO A  71      35.930  37.880  32.440  1.00  0.00           C  
ATOM    738  N   GLU A  72      35.730  36.570  28.930  1.00  0.00           N  
ATOM    739  CA  GLU A  72      35.690  36.980  27.490  1.00  0.00           C  
ATOM    740  C   GLU A  72      35.000  38.360  27.430  1.00  0.00           C  
ATOM    741  O   GLU A  72      34.420  38.830  28.450  1.00  0.00           O  
ATOM    742  CB  GLU A  72      34.830  35.970  26.700  1.00  0.00           C  
ATOM    743  CG  GLU A  72      35.560  34.610  26.550  1.00  0.00           C  
ATOM    744  CD  GLU A  72      34.620  33.580  25.850  1.00  0.00           C  
ATOM    745  OE1 GLU A  72      34.510  33.750  24.600  1.00  0.00           O  
ATOM    746  OE2 GLU A  72      34.420  32.450  26.270  1.00  0.00           O1-
ATOM    747  H   GLU A  72      34.900  36.430  29.470  1.00  0.00           H  
ATOM    748  N   PHE A  73      35.000  38.990  26.230  1.00  0.00           N  
ATOM    749  CA  PHE A  73      34.190  40.190  25.960  1.00  0.00           C  
ATOM    750  C   PHE A  73      32.740  40.050  26.270  1.00  0.00           C  
ATOM    751  O   PHE A  73      32.060  39.130  25.750  1.00  0.00           O  
ATOM    752  CB  PHE A  73      34.530  40.800  24.560  1.00  0.00           C  
ATOM    753  CG  PHE A  73      35.980  41.120  24.250  1.00  0.00           C  
ATOM    754  CD1 PHE A  73      36.360  42.470  24.490  1.00  0.00           C  
ATOM    755  CD2 PHE A  73      36.760  40.220  23.540  1.00  0.00           C  
ATOM    756  CE1 PHE A  73      37.560  42.860  23.950  1.00  0.00           C  
ATOM    757  CE2 PHE A  73      37.870  40.760  22.850  1.00  0.00           C  
ATOM    758  CZ  PHE A  73      38.230  42.060  23.000  1.00  0.00           C  
ATOM    759  H   PHE A  73      35.700  38.850  25.540  1.00  0.00           H  
ATOM    760  HD1 PHE A  73      35.810  43.100  25.180  1.00  0.00           H  
ATOM    761  HD2 PHE A  73      36.420  39.220  23.270  1.00  0.00           H  
ATOM    762  HE1 PHE A  73      37.950  43.840  24.250  1.00  0.00           H  
ATOM    763  HE2 PHE A  73      38.460  40.100  22.220  1.00  0.00           H  
ATOM    764  HZ  PHE A  73      39.110  42.350  22.430  1.00  0.00           H  
ATOM    765  N   GLY A  74      32.260  40.980  27.130  1.00  0.00           N  
ATOM    766  CA  GLY A  74      30.860  40.880  27.610  1.00  0.00           C  
ATOM    767  C   GLY A  74      30.480  39.820  28.580  1.00  0.00           C  
ATOM    768  O   GLY A  74      29.480  39.160  28.410  1.00  0.00           O  
ATOM    769  H   GLY A  74      32.750  41.850  27.220  1.00  0.00           H  
ATOM    770  N   SER A  75      31.350  39.470  29.510  1.00  0.00           N  
ATOM    771  CA  SER A  75      31.140  38.570  30.650  1.00  0.00           C  
ATOM    772  C   SER A  75      30.310  39.060  31.800  1.00  0.00           C  
ATOM    773  O   SER A  75      30.150  40.270  31.950  1.00  0.00           O  
ATOM    774  CB  SER A  75      32.550  38.090  31.150  1.00  0.00           C  
ATOM    775  OG  SER A  75      33.200  37.300  30.110  1.00  0.00           O  
ATOM    776  H   SER A  75      32.260  39.880  29.570  1.00  0.00           H  
ATOM    777  HG  SER A  75      33.520  37.920  29.400  1.00  0.00           H  
ATOM    778  N   SER A  76      29.780  38.170  32.610  1.00  0.00           N  
ATOM    779  CA  SER A  76      29.060  38.480  33.910  1.00  0.00           C  
ATOM    780  C   SER A  76      29.750  39.410  34.910  1.00  0.00           C  
ATOM    781  O   SER A  76      30.980  39.580  34.930  1.00  0.00           O  
ATOM    782  CB  SER A  76      28.600  37.190  34.560  1.00  0.00           C  
ATOM    783  OG  SER A  76      29.360  36.810  35.730  1.00  0.00           O  
ATOM    784  H   SER A  76      30.120  37.250  32.400  1.00  0.00           H  
ATOM    785  HG  SER A  76      29.270  35.830  35.920  1.00  0.00           H  
ATOM    786  N   GLY A  77      28.820  40.120  35.660  1.00  0.00           N  
ATOM    787  CA  GLY A  77      29.230  41.180  36.580  1.00  0.00           C  
ATOM    788  C   GLY A  77      30.190  40.550  37.620  1.00  0.00           C  
ATOM    789  O   GLY A  77      31.370  40.880  37.730  1.00  0.00           O  
ATOM    790  H   GLY A  77      27.880  39.810  35.760  1.00  0.00           H  
ATOM    791  N   LYS A  78      29.770  39.400  38.180  1.00  0.00           N  
ATOM    792  CA  LYS A  78      30.580  38.630  39.240  1.00  0.00           C  
ATOM    793  C   LYS A  78      31.870  37.900  38.690  1.00  0.00           C  
ATOM    794  O   LYS A  78      32.770  37.480  39.390  1.00  0.00           O  
ATOM    795  CB  LYS A  78      29.710  37.540  39.920  1.00  0.00           C  
ATOM    796  CG  LYS A  78      28.550  37.790  40.830  1.00  0.00           C  
ATOM    797  CD  LYS A  78      27.820  36.420  41.070  1.00  0.00           C  
ATOM    798  CE  LYS A  78      26.480  36.750  41.770  1.00  0.00           C  
ATOM    799  NZ  LYS A  78      26.080  35.540  42.510  1.00  0.00           N1+
ATOM    800  H   LYS A  78      28.890  39.010  37.890  1.00  0.00           H  
ATOM    801  HZ1 LYS A  78      26.500  35.490  43.410  1.00  0.00           H  
ATOM    802  HZ2 LYS A  78      25.090  35.620  42.600  1.00  0.00           H  
ATOM    803  HZ3 LYS A  78      26.330  34.750  41.950  1.00  0.00           H  
ATOM    804  N   LYS A  79      31.840  37.500  37.420  1.00  0.00           N  
ATOM    805  CA  LYS A  79      32.980  36.890  36.690  1.00  0.00           C  
ATOM    806  C   LYS A  79      34.110  37.880  36.460  1.00  0.00           C  
ATOM    807  O   LYS A  79      35.300  37.520  36.340  1.00  0.00           O  
ATOM    808  CB  LYS A  79      32.500  36.200  35.370  1.00  0.00           C  
ATOM    809  CG  LYS A  79      32.120  34.770  35.680  1.00  0.00           C  
ATOM    810  CD  LYS A  79      33.390  33.930  35.910  1.00  0.00           C  
ATOM    811  CE  LYS A  79      33.220  32.520  36.480  1.00  0.00           C  
ATOM    812  NZ  LYS A  79      34.510  32.240  37.110  1.00  0.00           N1+
ATOM    813  H   LYS A  79      30.960  37.510  36.940  1.00  0.00           H  
ATOM    814  HZ1 LYS A  79      34.620  32.740  37.970  1.00  0.00           H  
ATOM    815  HZ2 LYS A  79      34.430  31.290  37.410  1.00  0.00           H  
ATOM    816  HZ3 LYS A  79      35.290  32.500  36.540  1.00  0.00           H  
ATOM    817  N   SER A  80      33.780  39.160  36.280  1.00  0.00           N  
ATOM    818  CA  SER A  80      34.770  40.130  35.830  1.00  0.00           C  
ATOM    819  C   SER A  80      35.670  40.600  36.980  1.00  0.00           C  
ATOM    820  O   SER A  80      35.420  40.520  38.150  1.00  0.00           O  
ATOM    821  CB  SER A  80      34.060  41.350  35.160  1.00  0.00           C  
ATOM    822  OG  SER A  80      33.160  42.130  35.940  1.00  0.00           O  
ATOM    823  H   SER A  80      32.940  39.520  36.690  1.00  0.00           H  
ATOM    824  HG  SER A  80      32.450  41.510  36.290  1.00  0.00           H  
ATOM    825  N   TYR A  81      36.740  41.290  36.690  1.00  0.00           N  
ATOM    826  CA  TYR A  81      37.880  41.700  37.630  1.00  0.00           C  
ATOM    827  C   TYR A  81      38.370  43.150  37.360  1.00  0.00           C  
ATOM    828  O   TYR A  81      38.400  43.560  36.200  1.00  0.00           O  
ATOM    829  CB  TYR A  81      39.130  40.770  37.530  1.00  0.00           C  
ATOM    830  CG  TYR A  81      38.880  39.290  37.250  1.00  0.00           C  
ATOM    831  CD1 TYR A  81      39.050  38.360  38.270  1.00  0.00           C  
ATOM    832  CD2 TYR A  81      38.750  38.820  35.970  1.00  0.00           C  
ATOM    833  CE1 TYR A  81      39.110  37.020  37.970  1.00  0.00           C  
ATOM    834  CE2 TYR A  81      38.750  37.460  35.720  1.00  0.00           C  
ATOM    835  CZ  TYR A  81      38.950  36.530  36.730  1.00  0.00           C  
ATOM    836  OH  TYR A  81      38.710  35.270  36.450  1.00  0.00           O  
ATOM    837  H   TYR A  81      36.790  41.830  35.850  1.00  0.00           H  
ATOM    838  HD1 TYR A  81      39.140  38.650  39.320  1.00  0.00           H  
ATOM    839  HD2 TYR A  81      38.490  39.580  35.230  1.00  0.00           H  
ATOM    840  HE1 TYR A  81      39.450  36.400  38.790  1.00  0.00           H  
ATOM    841  HE2 TYR A  81      38.590  37.270  34.650  1.00  0.00           H  
ATOM    842  HH  TYR A  81      38.780  34.780  37.310  1.00  0.00           H  
ATOM    843  N   ILE A  82      39.200  43.620  38.230  1.00  0.00           N  
ATOM    844  CA  ILE A  82      39.970  44.900  38.020  1.00  0.00           C  
ATOM    845  C   ILE A  82      41.480  44.770  38.220  1.00  0.00           C  
ATOM    846  O   ILE A  82      42.010  44.110  39.120  1.00  0.00           O  
ATOM    847  CB  ILE A  82      39.340  45.980  38.910  1.00  0.00           C  
ATOM    848  CG1 ILE A  82      37.820  46.080  38.910  1.00  0.00           C  
ATOM    849  CG2 ILE A  82      39.880  47.420  38.680  1.00  0.00           C  
ATOM    850  CD  ILE A  82      37.240  47.050  39.920  1.00  0.00           C  
ATOM    851  H   ILE A  82      39.460  43.080  39.030  1.00  0.00           H  
ATOM    852  N   ALA A  83      42.220  45.520  37.340  1.00  0.00           N  
ATOM    853  CA  ALA A  83      43.690  45.790  37.620  1.00  0.00           C  
ATOM    854  C   ALA A  83      43.890  47.280  37.720  1.00  0.00           C  
ATOM    855  O   ALA A  83      43.430  48.130  36.960  1.00  0.00           O  
ATOM    856  CB  ALA A  83      44.480  45.230  36.480  1.00  0.00           C  
ATOM    857  H   ALA A  83      41.820  45.670  36.440  1.00  0.00           H  
ATOM    858  N   THR A  84      44.550  47.560  38.860  1.00  0.00           N  
ATOM    859  CA  THR A  84      44.850  48.850  39.500  1.00  0.00           C  
ATOM    860  C   THR A  84      46.140  48.980  40.380  1.00  0.00           C  
ATOM    861  O   THR A  84      46.430  48.100  41.110  1.00  0.00           O  
ATOM    862  CB  THR A  84      43.600  49.450  40.090  1.00  0.00           C  
ATOM    863  CG2 THR A  84      43.000  48.550  41.180  1.00  0.00           C  
ATOM    864  OG1 THR A  84      43.820  50.750  40.450  1.00  0.00           O  
ATOM    865  H   THR A  84      44.740  46.810  39.490  1.00  0.00           H  
ATOM    866  HG1 THR A  84      43.430  51.280  39.700  1.00  0.00           H  
ATOM    867  N   GLN A  85      46.660  50.200  40.400  1.00  0.00           N  
ATOM    868  CA  GLN A  85      47.960  50.520  40.960  1.00  0.00           C  
ATOM    869  C   GLN A  85      48.100  50.560  42.530  1.00  0.00           C  
ATOM    870  O   GLN A  85      47.070  50.680  43.170  1.00  0.00           O  
ATOM    871  CB  GLN A  85      48.490  51.800  40.260  1.00  0.00           C  
ATOM    872  CG  GLN A  85      47.800  53.080  40.590  1.00  0.00           C  
ATOM    873  CD  GLN A  85      48.470  54.300  39.960  1.00  0.00           C  
ATOM    874  NE2 GLN A  85      48.020  55.430  40.490  1.00  0.00           N  
ATOM    875  OE1 GLN A  85      49.380  54.290  39.180  1.00  0.00           O  
ATOM    876  H   GLN A  85      46.160  51.010  40.080  1.00  0.00           H  
ATOM    877 1HE2 GLN A  85      47.390  55.340  41.260  1.00  0.00           H  
ATOM    878 2HE2 GLN A  85      48.310  56.290  40.060  1.00  0.00           H  
ATOM    879  N   GLY A  86      49.330  50.670  43.080  1.00  0.00           N  
ATOM    880  CA  GLY A  86      49.510  50.970  44.510  1.00  0.00           C  
ATOM    881  C   GLY A  86      49.010  52.350  45.000  1.00  0.00           C  
ATOM    882  O   GLY A  86      49.250  53.380  44.420  1.00  0.00           O  
ATOM    883  H   GLY A  86      50.110  50.230  42.640  1.00  0.00           H  
ATOM    884  N   CYS A  87      48.370  52.380  46.170  1.00  0.00           N  
ATOM    885  CA  CYS A  87      47.790  53.630  46.790  1.00  0.00           C  
ATOM    886  C   CYS A  87      48.770  54.780  47.160  1.00  0.00           C  
ATOM    887  O   CYS A  87      49.980  54.610  47.350  1.00  0.00           O  
ATOM    888  CB  CYS A  87      46.980  53.360  48.000  1.00  0.00           C  
ATOM    889  SG  CYS A  87      45.680  54.610  48.190  1.00  0.00           S  
ATOM    890  H   CYS A  87      48.380  51.610  46.800  1.00  0.00           H  
ATOM    891  HG  CYS A  87      44.770  54.190  47.310  1.00  0.00           H  
ATOM    892  N   LEU A  88      48.320  55.950  46.690  1.00  0.00           N  
ATOM    893  CA  LEU A  88      48.930  57.250  47.050  1.00  0.00           C  
ATOM    894  C   LEU A  88      48.180  57.820  48.190  1.00  0.00           C  
ATOM    895  O   LEU A  88      47.000  57.590  48.290  1.00  0.00           O  
ATOM    896  CB  LEU A  88      48.890  58.140  45.790  1.00  0.00           C  
ATOM    897  CG  LEU A  88      49.870  57.590  44.770  1.00  0.00           C  
ATOM    898  CD1 LEU A  88      49.590  58.470  43.470  1.00  0.00           C  
ATOM    899  CD2 LEU A  88      51.310  57.660  45.360  1.00  0.00           C  
ATOM    900  H   LEU A  88      47.420  56.130  46.290  1.00  0.00           H  
ATOM    901  N   GLN A  89      48.720  58.780  48.890  1.00  0.00           N  
ATOM    902  CA  GLN A  89      47.990  59.570  49.940  1.00  0.00           C  
ATOM    903  C   GLN A  89      46.690  60.290  49.410  1.00  0.00           C  
ATOM    904  O   GLN A  89      45.600  60.120  49.950  1.00  0.00           O  
ATOM    905  CB  GLN A  89      48.960  60.660  50.440  1.00  0.00           C  
ATOM    906  CG  GLN A  89      49.700  61.520  49.360  1.00  0.00           C  
ATOM    907  CD  GLN A  89      50.670  62.390  50.070  1.00  0.00           C  
ATOM    908  NE2 GLN A  89      51.800  62.650  49.440  1.00  0.00           N  
ATOM    909  OE1 GLN A  89      50.260  63.000  51.050  1.00  0.00           O  
ATOM    910  H   GLN A  89      49.690  58.820  49.100  1.00  0.00           H  
ATOM    911 1HE2 GLN A  89      52.080  62.330  48.540  1.00  0.00           H  
ATOM    912 2HE2 GLN A  89      52.270  63.470  49.770  1.00  0.00           H  
ATOM    913  N   ASN A  90      46.740  60.840  48.250  1.00  0.00           N  
ATOM    914  CA  ASN A  90      45.440  61.400  47.670  1.00  0.00           C  
ATOM    915  C   ASN A  90      44.430  60.400  47.030  1.00  0.00           C  
ATOM    916  O   ASN A  90      43.220  60.720  47.100  1.00  0.00           O  
ATOM    917  CB  ASN A  90      45.680  62.560  46.670  1.00  0.00           C  
ATOM    918  CG  ASN A  90      46.450  61.880  45.580  1.00  0.00           C  
ATOM    919  ND2 ASN A  90      45.820  61.730  44.480  1.00  0.00           N  
ATOM    920  OD1 ASN A  90      47.610  61.420  45.680  1.00  0.00           O  
ATOM    921  H   ASN A  90      47.420  60.540  47.580  1.00  0.00           H  
ATOM    922 1HD2 ASN A  90      44.820  61.750  44.420  1.00  0.00           H  
ATOM    923 2HD2 ASN A  90      46.310  61.680  43.610  1.00  0.00           H  
ATOM    924  N   THR A  91      44.930  59.370  46.300  1.00  0.00           N  
ATOM    925  CA  THR A  91      44.100  58.430  45.470  1.00  0.00           C  
ATOM    926  C   THR A  91      42.970  57.750  46.100  1.00  0.00           C  
ATOM    927  O   THR A  91      42.120  57.140  45.420  1.00  0.00           O  
ATOM    928  CB  THR A  91      44.850  57.410  44.570  1.00  0.00           C  
ATOM    929  CG2 THR A  91      45.650  58.100  43.450  1.00  0.00           C  
ATOM    930  OG1 THR A  91      45.590  56.480  45.410  1.00  0.00           O  
ATOM    931  H   THR A  91      45.930  59.410  46.180  1.00  0.00           H  
ATOM    932  HG1 THR A  91      45.010  55.870  45.950  1.00  0.00           H  
ATOM    933  N   VAL A  92      42.990  57.790  47.480  1.00  0.00           N  
ATOM    934  CA  VAL A  92      41.970  57.230  48.310  1.00  0.00           C  
ATOM    935  C   VAL A  92      40.490  57.670  48.080  1.00  0.00           C  
ATOM    936  O   VAL A  92      39.570  56.900  48.260  1.00  0.00           O  
ATOM    937  CB  VAL A  92      42.440  57.560  49.740  1.00  0.00           C  
ATOM    938  CG1 VAL A  92      43.770  56.910  50.080  1.00  0.00           C  
ATOM    939  CG2 VAL A  92      42.670  59.040  50.120  1.00  0.00           C  
ATOM    940  H   VAL A  92      43.780  58.140  47.980  1.00  0.00           H  
ATOM    941  N   ASN A  93      40.360  58.950  47.650  1.00  0.00           N  
ATOM    942  CA  ASN A  93      38.980  59.450  47.400  1.00  0.00           C  
ATOM    943  C   ASN A  93      38.300  58.740  46.220  1.00  0.00           C  
ATOM    944  O   ASN A  93      37.150  58.330  46.370  1.00  0.00           O  
ATOM    945  CB  ASN A  93      38.920  60.950  47.090  1.00  0.00           C  
ATOM    946  CG  ASN A  93      39.620  61.910  48.090  1.00  0.00           C  
ATOM    947  ND2 ASN A  93      40.240  62.950  47.590  1.00  0.00           N  
ATOM    948  OD1 ASN A  93      39.600  61.670  49.250  1.00  0.00           O  
ATOM    949  H   ASN A  93      41.120  59.600  47.540  1.00  0.00           H  
ATOM    950 1HD2 ASN A  93      40.330  63.130  46.610  1.00  0.00           H  
ATOM    951 2HD2 ASN A  93      40.510  63.700  48.190  1.00  0.00           H  
ATOM    952  N   ASP A  94      39.050  58.670  45.130  1.00  0.00           N  
ATOM    953  CA  ASP A  94      38.610  58.030  43.850  1.00  0.00           C  
ATOM    954  C   ASP A  94      38.440  56.510  44.050  1.00  0.00           C  
ATOM    955  O   ASP A  94      37.310  56.090  43.670  1.00  0.00           O  
ATOM    956  CB  ASP A  94      39.810  58.180  42.840  1.00  0.00           C  
ATOM    957  CG  ASP A  94      40.630  59.500  42.960  1.00  0.00           C  
ATOM    958  OD1 ASP A  94      41.920  59.540  42.980  1.00  0.00           O  
ATOM    959  OD2 ASP A  94      39.970  60.570  43.110  1.00  0.00           O1-
ATOM    960  H   ASP A  94      39.680  59.370  44.810  1.00  0.00           H  
ATOM    961  N   PHE A  95      39.280  55.860  44.900  1.00  0.00           N  
ATOM    962  CA  PHE A  95      39.090  54.440  45.230  1.00  0.00           C  
ATOM    963  C   PHE A  95      37.690  54.030  45.800  1.00  0.00           C  
ATOM    964  O   PHE A  95      36.990  53.250  45.190  1.00  0.00           O  
ATOM    965  CB  PHE A  95      40.240  54.130  46.200  1.00  0.00           C  
ATOM    966  CG  PHE A  95      40.230  52.740  46.710  1.00  0.00           C  
ATOM    967  CD1 PHE A  95      40.500  51.710  45.790  1.00  0.00           C  
ATOM    968  CD2 PHE A  95      39.900  52.480  47.990  1.00  0.00           C  
ATOM    969  CE1 PHE A  95      40.390  50.420  46.160  1.00  0.00           C  
ATOM    970  CE2 PHE A  95      39.780  51.180  48.370  1.00  0.00           C  
ATOM    971  CZ  PHE A  95      40.110  50.140  47.470  1.00  0.00           C  
ATOM    972  H   PHE A  95      40.160  56.110  45.300  1.00  0.00           H  
ATOM    973  HD1 PHE A  95      40.730  52.040  44.770  1.00  0.00           H  
ATOM    974  HD2 PHE A  95      39.670  53.280  48.690  1.00  0.00           H  
ATOM    975  HE1 PHE A  95      40.470  49.610  45.430  1.00  0.00           H  
ATOM    976  HE2 PHE A  95      39.630  50.950  49.420  1.00  0.00           H  
ATOM    977  HZ  PHE A  95      39.650  49.180  47.710  1.00  0.00           H  
ATOM    978  N   TRP A  96      37.320  54.640  46.980  1.00  0.00           N  
ATOM    979  CA  TRP A  96      35.910  54.520  47.530  1.00  0.00           C  
ATOM    980  C   TRP A  96      34.810  54.880  46.550  1.00  0.00           C  
ATOM    981  O   TRP A  96      33.810  54.200  46.540  1.00  0.00           O  
ATOM    982  CB  TRP A  96      35.730  55.050  48.900  1.00  0.00           C  
ATOM    983  CG  TRP A  96      36.710  54.440  49.880  1.00  0.00           C  
ATOM    984  CD1 TRP A  96      37.660  55.130  50.610  1.00  0.00           C  
ATOM    985  CD2 TRP A  96      36.570  53.260  50.580  1.00  0.00           C  
ATOM    986  CE2 TRP A  96      37.590  53.220  51.580  1.00  0.00           C  
ATOM    987  CE3 TRP A  96      35.970  52.020  50.230  1.00  0.00           C  
ATOM    988  NE1 TRP A  96      38.160  54.380  51.550  1.00  0.00           N  
ATOM    989  CZ2 TRP A  96      37.910  52.010  52.200  1.00  0.00           C  
ATOM    990  CZ3 TRP A  96      36.440  50.820  50.680  1.00  0.00           C  
ATOM    991  CH2 TRP A  96      37.430  50.780  51.660  1.00  0.00           C  
ATOM    992  H   TRP A  96      37.980  55.200  47.470  1.00  0.00           H  
ATOM    993  HD1 TRP A  96      37.860  56.170  50.380  1.00  0.00           H  
ATOM    994  HE1 TRP A  96      38.820  54.720  52.210  1.00  0.00           H  
ATOM    995  HE3 TRP A  96      35.010  52.010  49.710  1.00  0.00           H  
ATOM    996  HZ2 TRP A  96      38.560  52.070  53.070  1.00  0.00           H  
ATOM    997  HZ3 TRP A  96      36.000  49.890  50.340  1.00  0.00           H  
ATOM    998  HH2 TRP A  96      37.740  49.810  52.040  1.00  0.00           H  
ATOM    999  N   ARG A  97      35.090  55.840  45.730  1.00  0.00           N  
ATOM   1000  CA  ARG A  97      34.100  56.260  44.710  1.00  0.00           C  
ATOM   1001  C   ARG A  97      33.880  55.160  43.640  1.00  0.00           C  
ATOM   1002  O   ARG A  97      32.760  54.930  43.220  1.00  0.00           O  
ATOM   1003  CB  ARG A  97      34.520  57.640  44.080  1.00  0.00           C  
ATOM   1004  CG  ARG A  97      34.300  58.820  45.050  1.00  0.00           C  
ATOM   1005  CD  ARG A  97      34.500  60.170  44.410  1.00  0.00           C  
ATOM   1006  NE  ARG A  97      33.540  60.480  43.330  1.00  0.00           N  
ATOM   1007  CZ  ARG A  97      33.980  60.860  42.120  1.00  0.00           C  
ATOM   1008  NH1 ARG A  97      35.210  61.190  41.690  1.00  0.00           N1+
ATOM   1009  NH2 ARG A  97      33.110  61.130  41.160  1.00  0.00           N  
ATOM   1010  H   ARG A  97      35.910  56.420  45.770  1.00  0.00           H  
ATOM   1011  HE  ARG A  97      32.620  60.210  43.600  1.00  0.00           H  
ATOM   1012 1HH1 ARG A  97      35.960  61.200  42.350  1.00  0.00           H  
ATOM   1013 2HH1 ARG A  97      35.440  61.510  40.770  1.00  0.00           H  
ATOM   1014 1HH2 ARG A  97      32.150  61.180  41.460  1.00  0.00           H  
ATOM   1015 2HH2 ARG A  97      33.280  61.390  40.210  1.00  0.00           H  
ATOM   1016  N   MET A  98      35.000  54.720  43.120  1.00  0.00           N  
ATOM   1017  CA  MET A  98      35.020  53.540  42.250  1.00  0.00           C  
ATOM   1018  C   MET A  98      34.470  52.210  42.730  1.00  0.00           C  
ATOM   1019  O   MET A  98      33.960  51.440  41.930  1.00  0.00           O  
ATOM   1020  CB  MET A  98      36.390  53.180  41.740  1.00  0.00           C  
ATOM   1021  CG  MET A  98      36.560  53.120  40.230  1.00  0.00           C  
ATOM   1022  SD  MET A  98      37.950  52.160  39.540  1.00  0.00           S  
ATOM   1023  CE  MET A  98      37.060  50.650  39.600  1.00  0.00           C  
ATOM   1024  H   MET A  98      35.900  55.150  43.180  1.00  0.00           H  
ATOM   1025  N   VAL A  99      34.680  51.910  43.980  1.00  0.00           N  
ATOM   1026  CA  VAL A  99      34.000  50.790  44.700  1.00  0.00           C  
ATOM   1027  C   VAL A  99      32.430  50.860  44.740  1.00  0.00           C  
ATOM   1028  O   VAL A  99      31.810  49.910  44.230  1.00  0.00           O  
ATOM   1029  CB  VAL A  99      34.640  50.740  46.110  1.00  0.00           C  
ATOM   1030  CG1 VAL A  99      34.010  49.620  46.990  1.00  0.00           C  
ATOM   1031  CG2 VAL A  99      36.200  50.520  46.020  1.00  0.00           C  
ATOM   1032  H   VAL A  99      35.290  52.420  44.590  1.00  0.00           H  
ATOM   1033  N   PHE A 100      31.870  52.090  45.090  1.00  0.00           N  
ATOM   1034  CA  PHE A 100      30.410  52.370  45.110  1.00  0.00           C  
ATOM   1035  C   PHE A 100      29.660  52.280  43.710  1.00  0.00           C  
ATOM   1036  O   PHE A 100      28.580  51.650  43.570  1.00  0.00           O  
ATOM   1037  CB  PHE A 100      30.210  53.660  45.810  1.00  0.00           C  
ATOM   1038  CG  PHE A 100      28.900  54.090  46.500  1.00  0.00           C  
ATOM   1039  CD1 PHE A 100      28.760  53.910  47.870  1.00  0.00           C  
ATOM   1040  CD2 PHE A 100      27.860  54.450  45.610  1.00  0.00           C  
ATOM   1041  CE1 PHE A 100      27.590  54.230  48.460  1.00  0.00           C  
ATOM   1042  CE2 PHE A 100      26.700  54.810  46.230  1.00  0.00           C  
ATOM   1043  CZ  PHE A 100      26.670  54.730  47.590  1.00  0.00           C  
ATOM   1044  H   PHE A 100      32.510  52.810  45.330  1.00  0.00           H  
ATOM   1045  HD1 PHE A 100      29.550  53.320  48.320  1.00  0.00           H  
ATOM   1046  HD2 PHE A 100      27.990  54.410  44.530  1.00  0.00           H  
ATOM   1047  HE1 PHE A 100      27.510  54.380  49.530  1.00  0.00           H  
ATOM   1048  HE2 PHE A 100      25.890  55.320  45.710  1.00  0.00           H  
ATOM   1049  HZ  PHE A 100      25.740  55.130  48.010  1.00  0.00           H  
ATOM   1050  N   GLN A 101      30.350  52.860  42.690  1.00  0.00           N  
ATOM   1051  CA  GLN A 101      29.940  52.770  41.280  1.00  0.00           C  
ATOM   1052  C   GLN A 101      30.000  51.360  40.680  1.00  0.00           C  
ATOM   1053  O   GLN A 101      28.950  50.790  40.500  1.00  0.00           O  
ATOM   1054  CB  GLN A 101      30.860  53.660  40.450  1.00  0.00           C  
ATOM   1055  CG  GLN A 101      30.280  54.150  39.110  1.00  0.00           C  
ATOM   1056  CD  GLN A 101      31.230  54.820  38.120  1.00  0.00           C  
ATOM   1057  NE2 GLN A 101      31.870  54.100  37.280  1.00  0.00           N  
ATOM   1058  OE1 GLN A 101      31.270  56.040  37.990  1.00  0.00           O  
ATOM   1059  H   GLN A 101      31.170  53.420  42.790  1.00  0.00           H  
ATOM   1060 1HE2 GLN A 101      31.880  53.110  37.120  1.00  0.00           H  
ATOM   1061 2HE2 GLN A 101      32.430  54.540  36.580  1.00  0.00           H  
ATOM   1062  N   GLU A 102      31.060  50.630  40.950  1.00  0.00           N  
ATOM   1063  CA  GLU A 102      31.250  49.230  40.410  1.00  0.00           C  
ATOM   1064  C   GLU A 102      30.680  48.070  41.270  1.00  0.00           C  
ATOM   1065  O   GLU A 102      30.640  46.970  40.750  1.00  0.00           O  
ATOM   1066  CB  GLU A 102      32.620  48.930  39.740  1.00  0.00           C  
ATOM   1067  CG  GLU A 102      33.140  49.960  38.790  1.00  0.00           C  
ATOM   1068  CD  GLU A 102      32.220  50.220  37.550  1.00  0.00           C  
ATOM   1069  OE1 GLU A 102      32.220  51.370  37.100  1.00  0.00           O  
ATOM   1070  OE2 GLU A 102      31.570  49.290  37.040  1.00  0.00           O1-
ATOM   1071  H   GLU A 102      31.880  51.010  41.360  1.00  0.00           H  
ATOM   1072  N   ASN A 103      29.980  48.420  42.370  1.00  0.00           N  
ATOM   1073  CA  ASN A 103      29.240  47.590  43.340  1.00  0.00           C  
ATOM   1074  C   ASN A 103      30.110  46.440  43.760  1.00  0.00           C  
ATOM   1075  O   ASN A 103      29.700  45.230  43.790  1.00  0.00           O  
ATOM   1076  CB  ASN A 103      27.930  47.140  42.720  1.00  0.00           C  
ATOM   1077  CG  ASN A 103      27.010  46.500  43.740  1.00  0.00           C  
ATOM   1078  ND2 ASN A 103      26.330  45.500  43.260  1.00  0.00           N  
ATOM   1079  OD1 ASN A 103      26.800  46.980  44.840  1.00  0.00           O  
ATOM   1080  H   ASN A 103      29.820  49.390  42.590  1.00  0.00           H  
ATOM   1081 1HD2 ASN A 103      26.270  45.160  42.320  1.00  0.00           H  
ATOM   1082 2HD2 ASN A 103      25.650  45.170  43.920  1.00  0.00           H  
ATOM   1083  N   SER A 104      31.400  46.760  44.010  1.00  0.00           N  
ATOM   1084  CA  SER A 104      32.370  45.800  44.510  1.00  0.00           C  
ATOM   1085  C   SER A 104      31.980  45.470  45.960  1.00  0.00           C  
ATOM   1086  O   SER A 104      31.680  46.330  46.740  1.00  0.00           O  
ATOM   1087  CB  SER A 104      33.740  46.480  44.520  1.00  0.00           C  
ATOM   1088  OG  SER A 104      34.100  46.880  43.220  1.00  0.00           O  
ATOM   1089  H   SER A 104      31.680  47.720  43.920  1.00  0.00           H  
ATOM   1090  HG  SER A 104      34.390  46.130  42.630  1.00  0.00           H  
ATOM   1091  N   ARG A 105      32.000  44.210  46.260  1.00  0.00           N  
ATOM   1092  CA  ARG A 105      32.080  43.580  47.650  1.00  0.00           C  
ATOM   1093  C   ARG A 105      33.450  43.120  48.080  1.00  0.00           C  
ATOM   1094  O   ARG A 105      33.880  43.480  49.200  1.00  0.00           O  
ATOM   1095  CB  ARG A 105      31.050  42.470  47.730  1.00  0.00           C  
ATOM   1096  CG  ARG A 105      29.640  43.010  47.810  1.00  0.00           C  
ATOM   1097  CD  ARG A 105      29.510  43.730  49.160  1.00  0.00           C  
ATOM   1098  NE  ARG A 105      28.130  44.270  49.430  1.00  0.00           N  
ATOM   1099  CZ  ARG A 105      27.460  44.220  50.610  1.00  0.00           C  
ATOM   1100  NH1 ARG A 105      27.900  43.640  51.690  1.00  0.00           N1+
ATOM   1101  NH2 ARG A 105      26.200  44.650  50.720  1.00  0.00           N  
ATOM   1102  H   ARG A 105      31.960  43.460  45.590  1.00  0.00           H  
ATOM   1103  HE  ARG A 105      27.720  44.700  48.630  1.00  0.00           H  
ATOM   1104 1HH1 ARG A 105      28.890  43.480  51.770  1.00  0.00           H  
ATOM   1105 2HH1 ARG A 105      27.330  43.460  52.490  1.00  0.00           H  
ATOM   1106 1HH2 ARG A 105      25.600  44.770  49.930  1.00  0.00           H  
ATOM   1107 2HH2 ARG A 105      25.890  45.030  51.590  1.00  0.00           H  
ATOM   1108  N   VAL A 106      34.150  42.540  47.160  1.00  0.00           N  
ATOM   1109  CA  VAL A 106      35.500  41.980  47.450  1.00  0.00           C  
ATOM   1110  C   VAL A 106      36.630  42.880  46.890  1.00  0.00           C  
ATOM   1111  O   VAL A 106      36.680  43.270  45.700  1.00  0.00           O  
ATOM   1112  CB  VAL A 106      35.550  40.540  46.900  1.00  0.00           C  
ATOM   1113  CG1 VAL A 106      36.890  39.790  47.270  1.00  0.00           C  
ATOM   1114  CG2 VAL A 106      34.370  39.770  47.510  1.00  0.00           C  
ATOM   1115  H   VAL A 106      33.680  42.260  46.320  1.00  0.00           H  
ATOM   1116  N   ILE A 107      37.580  43.150  47.770  1.00  0.00           N  
ATOM   1117  CA  ILE A 107      38.870  43.730  47.430  1.00  0.00           C  
ATOM   1118  C   ILE A 107      39.880  42.620  47.880  1.00  0.00           C  
ATOM   1119  O   ILE A 107      39.910  42.170  49.070  1.00  0.00           O  
ATOM   1120  CB  ILE A 107      39.000  45.050  48.230  1.00  0.00           C  
ATOM   1121  CG1 ILE A 107      37.890  46.080  47.830  1.00  0.00           C  
ATOM   1122  CG2 ILE A 107      40.380  45.720  47.890  1.00  0.00           C  
ATOM   1123  CD  ILE A 107      37.670  47.300  48.670  1.00  0.00           C  
ATOM   1124  H   ILE A 107      37.370  43.020  48.740  1.00  0.00           H  
ATOM   1125  N   VAL A 108      40.910  42.640  47.040  1.00  0.00           N  
ATOM   1126  CA  VAL A 108      41.900  41.560  47.140  1.00  0.00           C  
ATOM   1127  C   VAL A 108      43.240  42.310  47.060  1.00  0.00           C  
ATOM   1128  O   VAL A 108      43.470  43.180  46.190  1.00  0.00           O  
ATOM   1129  CB  VAL A 108      41.860  40.560  45.990  1.00  0.00           C  
ATOM   1130  CG1 VAL A 108      42.670  39.360  46.460  1.00  0.00           C  
ATOM   1131  CG2 VAL A 108      40.420  40.150  45.670  1.00  0.00           C  
ATOM   1132  H   VAL A 108      40.940  43.250  46.250  1.00  0.00           H  
ATOM   1133  N   MET A 109      44.190  42.030  47.970  1.00  0.00           N  
ATOM   1134  CA  MET A 109      45.310  42.910  48.270  1.00  0.00           C  
ATOM   1135  C   MET A 109      46.560  42.070  48.560  1.00  0.00           C  
ATOM   1136  O   MET A 109      46.580  41.430  49.550  1.00  0.00           O  
ATOM   1137  CB  MET A 109      44.880  43.720  49.530  1.00  0.00           C  
ATOM   1138  CG  MET A 109      45.890  44.700  50.080  1.00  0.00           C  
ATOM   1139  SD  MET A 109      45.110  46.070  51.000  1.00  0.00           S  
ATOM   1140  CE  MET A 109      46.740  46.770  51.420  1.00  0.00           C  
ATOM   1141  H   MET A 109      44.310  41.120  48.380  1.00  0.00           H  
ATOM   1142  N   THR A 110      47.180  41.860  47.380  1.00  0.00           N  
ATOM   1143  CA  THR A 110      48.370  40.990  47.150  1.00  0.00           C  
ATOM   1144  C   THR A 110      49.620  41.480  47.890  1.00  0.00           C  
ATOM   1145  O   THR A 110      50.560  40.700  48.170  1.00  0.00           O  
ATOM   1146  CB  THR A 110      48.690  40.930  45.690  1.00  0.00           C  
ATOM   1147  CG2 THR A 110      47.730  40.090  44.910  1.00  0.00           C  
ATOM   1148  OG1 THR A 110      48.880  42.260  45.180  1.00  0.00           O  
ATOM   1149  H   THR A 110      46.910  42.440  46.610  1.00  0.00           H  
ATOM   1150  HG1 THR A 110      48.270  42.470  44.420  1.00  0.00           H  
ATOM   1151  N   THR A 111      49.470  42.770  48.280  1.00  0.00           N  
ATOM   1152  CA  THR A 111      50.460  43.640  48.960  1.00  0.00           C  
ATOM   1153  C   THR A 111      50.110  44.050  50.420  1.00  0.00           C  
ATOM   1154  O   THR A 111      48.960  43.830  50.840  1.00  0.00           O  
ATOM   1155  CB  THR A 111      50.710  44.900  48.190  1.00  0.00           C  
ATOM   1156  CG2 THR A 111      51.210  44.610  46.790  1.00  0.00           C  
ATOM   1157  OG1 THR A 111      49.550  45.760  48.280  1.00  0.00           O  
ATOM   1158  H   THR A 111      48.610  43.200  48.000  1.00  0.00           H  
ATOM   1159  HG1 THR A 111      48.840  45.450  47.640  1.00  0.00           H  
ATOM   1160  N   LYS A 112      51.190  44.230  51.170  1.00  0.00           N  
ATOM   1161  CA  LYS A 112      51.190  44.920  52.470  1.00  0.00           C  
ATOM   1162  C   LYS A 112      51.280  46.480  52.330  1.00  0.00           C  
ATOM   1163  O   LYS A 112      51.090  47.080  51.300  1.00  0.00           O  
ATOM   1164  CB  LYS A 112      52.370  44.330  53.110  1.00  0.00           C  
ATOM   1165  CG  LYS A 112      52.400  42.870  53.210  1.00  0.00           C  
ATOM   1166  CD  LYS A 112      53.690  42.440  53.930  1.00  0.00           C  
ATOM   1167  CE  LYS A 112      54.170  40.980  53.800  1.00  0.00           C  
ATOM   1168  NZ  LYS A 112      54.580  40.670  52.450  1.00  0.00           N1+
ATOM   1169  H   LYS A 112      52.040  43.800  50.870  1.00  0.00           H  
ATOM   1170  HZ1 LYS A 112      54.890  39.720  52.480  1.00  0.00           H  
ATOM   1171  HZ2 LYS A 112      53.800  40.720  51.840  1.00  0.00           H  
ATOM   1172  HZ3 LYS A 112      55.250  41.280  52.030  1.00  0.00           H  
ATOM   1173  N   GLU A 113      51.270  47.140  53.490  1.00  0.00           N  
ATOM   1174  CA  GLU A 113      51.560  48.590  53.710  1.00  0.00           C  
ATOM   1175  C   GLU A 113      52.960  48.990  53.130  1.00  0.00           C  
ATOM   1176  O   GLU A 113      53.160  49.850  52.290  1.00  0.00           O  
ATOM   1177  CB  GLU A 113      51.270  48.990  55.120  1.00  0.00           C  
ATOM   1178  CG  GLU A 113      49.850  48.650  55.600  1.00  0.00           C  
ATOM   1179  CD  GLU A 113      49.810  47.260  56.330  1.00  0.00           C  
ATOM   1180  OE1 GLU A 113      49.680  47.250  57.550  1.00  0.00           O  
ATOM   1181  OE2 GLU A 113      50.260  46.210  55.830  1.00  0.00           O1-
ATOM   1182  H   GLU A 113      50.980  46.610  54.290  1.00  0.00           H  
ATOM   1183  N   VAL A 114      53.930  48.310  53.710  1.00  0.00           N  
ATOM   1184  CA  VAL A 114      55.380  48.480  53.260  1.00  0.00           C  
ATOM   1185  C   VAL A 114      56.010  47.220  52.700  1.00  0.00           C  
ATOM   1186  O   VAL A 114      55.720  46.150  53.280  1.00  0.00           O  
ATOM   1187  CB  VAL A 114      56.190  49.110  54.430  1.00  0.00           C  
ATOM   1188  CG1 VAL A 114      57.610  49.440  54.060  1.00  0.00           C  
ATOM   1189  CG2 VAL A 114      55.680  50.500  54.870  1.00  0.00           C  
ATOM   1190  H   VAL A 114      53.700  47.650  54.420  1.00  0.00           H  
ATOM   1191  N   GLU A 115      56.690  47.290  51.600  1.00  0.00           N  
ATOM   1192  CA  GLU A 115      57.240  46.150  50.840  1.00  0.00           C  
ATOM   1193  C   GLU A 115      58.350  46.520  49.900  1.00  0.00           C  
ATOM   1194  O   GLU A 115      58.220  47.590  49.230  1.00  0.00           O  
ATOM   1195  CB  GLU A 115      56.340  45.350  49.940  1.00  0.00           C  
ATOM   1196  CG  GLU A 115      55.510  44.280  50.730  1.00  0.00           C  
ATOM   1197  CD  GLU A 115      54.740  43.320  49.800  1.00  0.00           C  
ATOM   1198  OE1 GLU A 115      53.530  43.070  50.020  1.00  0.00           O  
ATOM   1199  OE2 GLU A 115      55.370  42.680  48.890  1.00  0.00           O1-
ATOM   1200  H   GLU A 115      56.650  48.160  51.100  1.00  0.00           H  
ATOM   1201  N   ARG A 116      59.500  45.820  50.050  1.00  0.00           N  
ATOM   1202  CA  ARG A 116      60.870  46.080  49.540  1.00  0.00           C  
ATOM   1203  C   ARG A 116      61.170  47.560  49.740  1.00  0.00           C  
ATOM   1204  O   ARG A 116      61.110  48.390  48.860  1.00  0.00           O  
ATOM   1205  CB  ARG A 116      60.860  45.890  47.990  1.00  0.00           C  
ATOM   1206  CG  ARG A 116      60.560  44.370  47.790  1.00  0.00           C  
ATOM   1207  CD  ARG A 116      60.480  43.980  46.330  1.00  0.00           C  
ATOM   1208  NE  ARG A 116      59.300  44.650  45.670  1.00  0.00           N  
ATOM   1209  CZ  ARG A 116      58.060  44.320  45.660  1.00  0.00           C  
ATOM   1210  NH1 ARG A 116      57.560  43.420  46.420  1.00  0.00           N1+
ATOM   1211  NH2 ARG A 116      57.240  45.270  45.100  1.00  0.00           N  
ATOM   1212  H   ARG A 116      59.390  44.970  50.550  1.00  0.00           H  
ATOM   1213  HE  ARG A 116      59.590  45.540  45.320  1.00  0.00           H  
ATOM   1214 1HH1 ARG A 116      58.090  42.810  47.000  1.00  0.00           H  
ATOM   1215 2HH1 ARG A 116      56.600  43.550  46.690  1.00  0.00           H  
ATOM   1216 1HH2 ARG A 116      57.660  46.070  44.670  1.00  0.00           H  
ATOM   1217 2HH2 ARG A 116      56.270  45.100  44.970  1.00  0.00           H  
ATOM   1218  N   GLY A 117      61.300  47.850  51.020  1.00  0.00           N  
ATOM   1219  CA  GLY A 117      61.590  49.170  51.660  1.00  0.00           C  
ATOM   1220  C   GLY A 117      60.480  50.260  51.650  1.00  0.00           C  
ATOM   1221  O   GLY A 117      60.120  50.930  52.640  1.00  0.00           O  
ATOM   1222  H   GLY A 117      61.460  47.100  51.650  1.00  0.00           H  
ATOM   1223  N   LYS A 118      60.050  50.520  50.500  1.00  0.00           N  
ATOM   1224  CA  LYS A 118      58.930  51.470  50.180  1.00  0.00           C  
ATOM   1225  C   LYS A 118      57.530  51.050  50.660  1.00  0.00           C  
ATOM   1226  O   LYS A 118      57.050  49.920  50.410  1.00  0.00           O  
ATOM   1227  CB  LYS A 118      58.990  52.050  48.720  1.00  0.00           C  
ATOM   1228  CG  LYS A 118      60.110  53.110  48.710  1.00  0.00           C  
ATOM   1229  CD  LYS A 118      59.930  53.930  47.440  1.00  0.00           C  
ATOM   1230  CE  LYS A 118      61.070  54.890  47.290  1.00  0.00           C  
ATOM   1231  NZ  LYS A 118      60.700  55.680  46.100  1.00  0.00           N1+
ATOM   1232  H   LYS A 118      60.460  50.020  49.740  1.00  0.00           H  
ATOM   1233  HZ1 LYS A 118      61.430  56.270  45.750  1.00  0.00           H  
ATOM   1234  HZ2 LYS A 118      60.380  55.160  45.320  1.00  0.00           H  
ATOM   1235  HZ3 LYS A 118      59.890  56.230  46.330  1.00  0.00           H  
ATOM   1236  N   SER A 119      56.870  52.170  50.960  1.00  0.00           N  
ATOM   1237  CA  SER A 119      55.390  52.270  51.100  1.00  0.00           C  
ATOM   1238  C   SER A 119      54.550  52.170  49.850  1.00  0.00           C  
ATOM   1239  O   SER A 119      54.900  52.810  48.870  1.00  0.00           O  
ATOM   1240  CB  SER A 119      54.950  53.560  51.800  1.00  0.00           C  
ATOM   1241  OG  SER A 119      53.510  53.520  51.890  1.00  0.00           O  
ATOM   1242  H   SER A 119      57.400  52.920  51.350  1.00  0.00           H  
ATOM   1243  HG  SER A 119      53.150  54.450  51.860  1.00  0.00           H  
ATOM   1244  N   LYS A 120      54.010  50.960  49.830  1.00  0.00           N  
ATOM   1245  CA  LYS A 120      53.100  50.450  48.740  1.00  0.00           C  
ATOM   1246  C   LYS A 120      51.570  50.610  48.820  1.00  0.00           C  
ATOM   1247  O   LYS A 120      50.830  50.650  47.830  1.00  0.00           O  
ATOM   1248  CB  LYS A 120      53.260  48.950  48.500  1.00  0.00           C  
ATOM   1249  CG  LYS A 120      54.630  48.470  48.140  1.00  0.00           C  
ATOM   1250  CD  LYS A 120      54.940  48.730  46.730  1.00  0.00           C  
ATOM   1251  CE  LYS A 120      56.410  48.280  46.440  1.00  0.00           C  
ATOM   1252  NZ  LYS A 120      57.370  49.310  47.050  1.00  0.00           N1+
ATOM   1253  H   LYS A 120      54.170  50.230  50.500  1.00  0.00           H  
ATOM   1254  HZ1 LYS A 120      57.240  50.180  46.570  1.00  0.00           H  
ATOM   1255  HZ2 LYS A 120      57.220  49.350  48.040  1.00  0.00           H  
ATOM   1256  HZ3 LYS A 120      58.330  49.070  46.920  1.00  0.00           H  
ATOM   1257  N   CYS A 121      51.110  50.820  50.080  1.00  0.00           N  
ATOM   1258  CA  CYS A 121      49.720  51.230  50.370  1.00  0.00           C  
ATOM   1259  C   CYS A 121      49.610  52.040  51.580  1.00  0.00           C  
ATOM   1260  O   CYS A 121      50.110  51.540  52.600  1.00  0.00           O  
ATOM   1261  CB  CYS A 121      48.880  49.950  50.550  1.00  0.00           C  
ATOM   1262  SG  CYS A 121      47.070  50.120  50.370  1.00  0.00           S  
ATOM   1263  H   CYS A 121      51.680  50.660  50.890  1.00  0.00           H  
ATOM   1264  HG  CYS A 121      47.300  50.200  49.060  1.00  0.00           H  
ATOM   1265  N   VAL A 122      48.660  52.980  51.540  1.00  0.00           N  
ATOM   1266  CA  VAL A 122      48.480  53.850  52.660  1.00  0.00           C  
ATOM   1267  C   VAL A 122      47.150  53.430  53.370  1.00  0.00           C  
ATOM   1268  O   VAL A 122      46.190  53.010  52.720  1.00  0.00           O  
ATOM   1269  CB  VAL A 122      48.420  55.380  52.290  1.00  0.00           C  
ATOM   1270  CG1 VAL A 122      49.830  55.700  51.710  1.00  0.00           C  
ATOM   1271  CG2 VAL A 122      47.380  55.790  51.200  1.00  0.00           C  
ATOM   1272  H   VAL A 122      48.070  53.120  50.750  1.00  0.00           H  
ATOM   1273  N   LYS A 123      47.050  53.540  54.750  1.00  0.00           N  
ATOM   1274  CA  LYS A 123      45.800  53.070  55.500  1.00  0.00           C  
ATOM   1275  C   LYS A 123      44.510  53.840  55.390  1.00  0.00           C  
ATOM   1276  O   LYS A 123      44.080  54.550  56.260  1.00  0.00           O  
ATOM   1277  CB  LYS A 123      46.190  52.770  56.910  1.00  0.00           C  
ATOM   1278  CG  LYS A 123      47.180  51.540  57.010  1.00  0.00           C  
ATOM   1279  CD  LYS A 123      47.710  51.750  58.430  1.00  0.00           C  
ATOM   1280  CE  LYS A 123      48.760  50.680  58.780  1.00  0.00           C  
ATOM   1281  NZ  LYS A 123      48.880  50.410  60.260  1.00  0.00           N1+
ATOM   1282  H   LYS A 123      47.720  54.040  55.300  1.00  0.00           H  
ATOM   1283  HZ1 LYS A 123      49.310  49.510  60.330  1.00  0.00           H  
ATOM   1284  HZ2 LYS A 123      49.420  51.030  60.820  1.00  0.00           H  
ATOM   1285  HZ3 LYS A 123      47.960  50.390  60.660  1.00  0.00           H  
ATOM   1286  N   TYR A 124      43.900  53.650  54.210  1.00  0.00           N  
ATOM   1287  CA  TYR A 124      42.530  54.060  53.870  1.00  0.00           C  
ATOM   1288  C   TYR A 124      41.330  53.360  54.530  1.00  0.00           C  
ATOM   1289  O   TYR A 124      40.200  53.730  54.330  1.00  0.00           O  
ATOM   1290  CB  TYR A 124      42.260  54.040  52.350  1.00  0.00           C  
ATOM   1291  CG  TYR A 124      42.690  52.820  51.490  1.00  0.00           C  
ATOM   1292  CD1 TYR A 124      43.720  52.810  50.610  1.00  0.00           C  
ATOM   1293  CD2 TYR A 124      41.860  51.710  51.500  1.00  0.00           C  
ATOM   1294  CE1 TYR A 124      43.990  51.730  49.770  1.00  0.00           C  
ATOM   1295  CE2 TYR A 124      42.110  50.600  50.710  1.00  0.00           C  
ATOM   1296  CZ  TYR A 124      43.190  50.610  49.780  1.00  0.00           C  
ATOM   1297  OH  TYR A 124      43.560  49.440  49.080  1.00  0.00           O  
ATOM   1298  H   TYR A 124      44.410  53.180  53.490  1.00  0.00           H  
ATOM   1299  HD1 TYR A 124      44.340  53.700  50.570  1.00  0.00           H  
ATOM   1300  HD2 TYR A 124      40.980  51.650  52.130  1.00  0.00           H  
ATOM   1301  HE1 TYR A 124      44.820  51.800  49.070  1.00  0.00           H  
ATOM   1302  HE2 TYR A 124      41.380  49.790  50.610  1.00  0.00           H  
ATOM   1303  HH  TYR A 124      43.080  48.640  49.430  1.00  0.00           H  
ATOM   1304  N   TRP A 125      41.690  52.330  55.230  1.00  0.00           N  
ATOM   1305  CA  TRP A 125      40.930  51.570  56.260  1.00  0.00           C  
ATOM   1306  C   TRP A 125      41.240  52.030  57.720  1.00  0.00           C  
ATOM   1307  O   TRP A 125      42.390  52.500  57.990  1.00  0.00           O  
ATOM   1308  CB  TRP A 125      41.060  50.030  56.130  1.00  0.00           C  
ATOM   1309  CG  TRP A 125      42.450  49.490  56.140  1.00  0.00           C  
ATOM   1310  CD1 TRP A 125      43.040  48.930  57.200  1.00  0.00           C  
ATOM   1311  CD2 TRP A 125      43.460  49.410  55.180  1.00  0.00           C  
ATOM   1312  CE2 TRP A 125      44.620  48.860  55.760  1.00  0.00           C  
ATOM   1313  CE3 TRP A 125      43.430  49.660  53.800  1.00  0.00           C  
ATOM   1314  NE1 TRP A 125      44.370  48.610  57.010  1.00  0.00           N  
ATOM   1315  CZ2 TRP A 125      45.700  48.750  54.940  1.00  0.00           C  
ATOM   1316  CZ3 TRP A 125      44.530  49.530  53.020  1.00  0.00           C  
ATOM   1317  CH2 TRP A 125      45.680  49.120  53.630  1.00  0.00           C  
ATOM   1318  H   TRP A 125      42.610  52.010  55.000  1.00  0.00           H  
ATOM   1319  HD1 TRP A 125      42.560  48.640  58.140  1.00  0.00           H  
ATOM   1320  HE1 TRP A 125      44.990  48.430  57.770  1.00  0.00           H  
ATOM   1321  HE3 TRP A 125      42.540  50.210  53.480  1.00  0.00           H  
ATOM   1322  HZ2 TRP A 125      46.580  48.280  55.390  1.00  0.00           H  
ATOM   1323  HZ3 TRP A 125      44.420  49.900  52.000  1.00  0.00           H  
ATOM   1324  HH2 TRP A 125      46.610  49.080  53.060  1.00  0.00           H  
ATOM   1325  N   PRO A 126      40.230  51.970  58.600  1.00  0.00           N  
ATOM   1326  CA  PRO A 126      40.390  52.260  60.090  1.00  0.00           C  
ATOM   1327  C   PRO A 126      40.310  50.910  60.900  1.00  0.00           C  
ATOM   1328  O   PRO A 126      39.790  49.860  60.410  1.00  0.00           O  
ATOM   1329  CB  PRO A 126      39.260  53.210  60.460  1.00  0.00           C  
ATOM   1330  CG  PRO A 126      38.140  52.870  59.440  1.00  0.00           C  
ATOM   1331  CD  PRO A 126      38.830  52.190  58.220  1.00  0.00           C  
ATOM   1332  N   ASP A 127      40.820  50.930  62.090  1.00  0.00           N  
ATOM   1333  CA  ASP A 127      40.840  49.720  62.930  1.00  0.00           C  
ATOM   1334  C   ASP A 127      39.450  49.340  63.350  1.00  0.00           C  
ATOM   1335  O   ASP A 127      38.600  50.260  63.210  1.00  0.00           O  
ATOM   1336  CB  ASP A 127      41.580  50.050  64.270  1.00  0.00           C  
ATOM   1337  CG  ASP A 127      43.110  50.080  64.280  1.00  0.00           C  
ATOM   1338  OD1 ASP A 127      43.670  51.150  63.930  1.00  0.00           O  
ATOM   1339  OD2 ASP A 127      43.730  49.040  64.660  1.00  0.00           O1-
ATOM   1340  H   ASP A 127      41.500  51.610  62.370  1.00  0.00           H  
ATOM   1341  N   GLU A 128      39.160  48.150  63.890  1.00  0.00           N  
ATOM   1342  CA  GLU A 128      37.830  47.780  64.390  1.00  0.00           C  
ATOM   1343  C   GLU A 128      37.100  48.850  65.250  1.00  0.00           C  
ATOM   1344  O   GLU A 128      37.770  49.550  65.950  1.00  0.00           O  
ATOM   1345  CB  GLU A 128      38.070  46.490  65.170  1.00  0.00           C  
ATOM   1346  CG  GLU A 128      36.880  45.710  65.730  1.00  0.00           C  
ATOM   1347  CD  GLU A 128      37.470  44.320  66.090  1.00  0.00           C  
ATOM   1348  OE1 GLU A 128      38.330  44.240  67.010  1.00  0.00           O  
ATOM   1349  OE2 GLU A 128      37.070  43.270  65.600  1.00  0.00           O1-
ATOM   1350  H   GLU A 128      39.770  47.360  63.940  1.00  0.00           H  
ATOM   1351  N   TYR A 129      35.790  49.050  65.010  1.00  0.00           N  
ATOM   1352  CA  TYR A 129      34.930  50.080  65.690  1.00  0.00           C  
ATOM   1353  C   TYR A 129      35.170  51.540  65.340  1.00  0.00           C  
ATOM   1354  O   TYR A 129      34.250  52.380  65.390  1.00  0.00           O  
ATOM   1355  CB  TYR A 129      34.880  49.960  67.210  1.00  0.00           C  
ATOM   1356  CG  TYR A 129      34.310  48.630  67.740  1.00  0.00           C  
ATOM   1357  CD1 TYR A 129      33.240  47.980  67.160  1.00  0.00           C  
ATOM   1358  CD2 TYR A 129      35.180  47.910  68.640  1.00  0.00           C  
ATOM   1359  CE1 TYR A 129      32.980  46.610  67.460  1.00  0.00           C  
ATOM   1360  CE2 TYR A 129      34.940  46.600  68.910  1.00  0.00           C  
ATOM   1361  CZ  TYR A 129      33.810  45.960  68.310  1.00  0.00           C  
ATOM   1362  OH  TYR A 129      33.400  44.760  68.710  1.00  0.00           O  
ATOM   1363  H   TYR A 129      35.320  48.570  64.270  1.00  0.00           H  
ATOM   1364  HD1 TYR A 129      32.540  48.420  66.450  1.00  0.00           H  
ATOM   1365  HD2 TYR A 129      36.050  48.440  69.020  1.00  0.00           H  
ATOM   1366  HE1 TYR A 129      32.120  46.060  67.100  1.00  0.00           H  
ATOM   1367  HE2 TYR A 129      35.820  46.120  69.320  1.00  0.00           H  
ATOM   1368  HH  TYR A 129      34.130  44.260  69.160  1.00  0.00           H  
ATOM   1369  N   ALA A 130      36.370  51.880  64.870  1.00  0.00           N  
ATOM   1370  CA  ALA A 130      36.700  53.310  64.480  1.00  0.00           C  
ATOM   1371  C   ALA A 130      36.210  53.840  63.150  1.00  0.00           C  
ATOM   1372  O   ALA A 130      36.180  53.120  62.140  1.00  0.00           O  
ATOM   1373  CB  ALA A 130      38.220  53.340  64.830  1.00  0.00           C  
ATOM   1374  H   ALA A 130      37.150  51.260  64.840  1.00  0.00           H  
ATOM   1375  N   LEU A 131      35.830  55.070  63.130  1.00  0.00           N  
ATOM   1376  CA  LEU A 131      35.390  55.930  61.980  1.00  0.00           C  
ATOM   1377  C   LEU A 131      36.440  56.660  61.180  1.00  0.00           C  
ATOM   1378  O   LEU A 131      37.410  57.090  61.770  1.00  0.00           O  
ATOM   1379  CB  LEU A 131      34.290  56.840  62.530  1.00  0.00           C  
ATOM   1380  CG  LEU A 131      32.910  56.240  62.660  1.00  0.00           C  
ATOM   1381  CD1 LEU A 131      32.100  57.150  63.490  1.00  0.00           C  
ATOM   1382  CD2 LEU A 131      32.150  56.370  61.310  1.00  0.00           C  
ATOM   1383  H   LEU A 131      36.030  55.670  63.900  1.00  0.00           H  
ATOM   1384  N   LYS A 132      36.140  56.630  59.900  1.00  0.00           N  
ATOM   1385  CA  LYS A 132      36.880  57.450  58.940  1.00  0.00           C  
ATOM   1386  C   LYS A 132      35.980  58.130  57.930  1.00  0.00           C  
ATOM   1387  O   LYS A 132      34.790  57.780  57.770  1.00  0.00           O  
ATOM   1388  CB  LYS A 132      37.890  56.550  58.220  1.00  0.00           C  
ATOM   1389  CG  LYS A 132      39.270  56.830  58.750  1.00  0.00           C  
ATOM   1390  CD  LYS A 132      40.190  55.930  57.930  1.00  0.00           C  
ATOM   1391  CE  LYS A 132      41.650  56.030  58.290  1.00  0.00           C  
ATOM   1392  NZ  LYS A 132      42.320  57.230  57.850  1.00  0.00           N1+
ATOM   1393  H   LYS A 132      35.460  56.000  59.530  1.00  0.00           H  
ATOM   1394  HZ1 LYS A 132      41.930  58.010  58.350  1.00  0.00           H  
ATOM   1395  HZ2 LYS A 132      43.290  57.190  58.090  1.00  0.00           H  
ATOM   1396  HZ3 LYS A 132      42.320  57.380  56.860  1.00  0.00           H  
ATOM   1397  N   GLU A 133      36.420  59.190  57.240  1.00  0.00           N  
ATOM   1398  CA  GLU A 133      35.790  59.900  56.130  1.00  0.00           C  
ATOM   1399  C   GLU A 133      36.820  59.940  54.940  1.00  0.00           C  
ATOM   1400  O   GLU A 133      37.900  60.550  55.000  1.00  0.00           O  
ATOM   1401  CB  GLU A 133      35.280  61.290  56.520  1.00  0.00           C  
ATOM   1402  CG  GLU A 133      34.290  61.840  55.450  1.00  0.00           C  
ATOM   1403  CD  GLU A 133      33.560  63.020  56.010  1.00  0.00           C  
ATOM   1404  OE1 GLU A 133      33.690  64.110  55.360  1.00  0.00           O  
ATOM   1405  OE2 GLU A 133      32.620  62.860  56.780  1.00  0.00           O1-
ATOM   1406  H   GLU A 133      37.390  59.420  57.310  1.00  0.00           H  
ATOM   1407  N   TYR A 134      36.310  59.710  53.780  1.00  0.00           N  
ATOM   1408  CA  TYR A 134      36.990  59.930  52.530  1.00  0.00           C  
ATOM   1409  C   TYR A 134      36.200  60.430  51.360  1.00  0.00           C  
ATOM   1410  O   TYR A 134      35.220  59.810  50.870  1.00  0.00           O  
ATOM   1411  CB  TYR A 134      37.710  58.660  51.910  1.00  0.00           C  
ATOM   1412  CG  TYR A 134      38.990  58.360  52.780  1.00  0.00           C  
ATOM   1413  CD1 TYR A 134      40.140  59.170  52.570  1.00  0.00           C  
ATOM   1414  CD2 TYR A 134      39.030  57.420  53.770  1.00  0.00           C  
ATOM   1415  CE1 TYR A 134      41.350  58.930  53.270  1.00  0.00           C  
ATOM   1416  CE2 TYR A 134      40.180  57.220  54.490  1.00  0.00           C  
ATOM   1417  CZ  TYR A 134      41.360  57.910  54.240  1.00  0.00           C  
ATOM   1418  OH  TYR A 134      42.470  57.630  54.970  1.00  0.00           O  
ATOM   1419  H   TYR A 134      35.330  59.510  53.730  1.00  0.00           H  
ATOM   1420  HD1 TYR A 134      40.130  59.910  51.780  1.00  0.00           H  
ATOM   1421  HD2 TYR A 134      38.160  56.780  53.940  1.00  0.00           H  
ATOM   1422  HE1 TYR A 134      42.230  59.540  53.060  1.00  0.00           H  
ATOM   1423  HE2 TYR A 134      40.400  56.370  55.140  1.00  0.00           H  
ATOM   1424  HH  TYR A 134      43.220  58.250  54.750  1.00  0.00           H  
ATOM   1425  N   GLY A 135      36.340  61.720  51.080  1.00  0.00           N  
ATOM   1426  CA  GLY A 135      35.580  62.370  50.090  1.00  0.00           C  
ATOM   1427  C   GLY A 135      34.100  62.520  50.340  1.00  0.00           C  
ATOM   1428  O   GLY A 135      33.730  62.690  51.490  1.00  0.00           O  
ATOM   1429  H   GLY A 135      36.980  62.370  51.480  1.00  0.00           H  
ATOM   1430  N   VAL A 136      33.330  62.190  49.390  1.00  0.00           N  
ATOM   1431  CA  VAL A 136      31.860  62.020  49.560  1.00  0.00           C  
ATOM   1432  C   VAL A 136      31.450  60.730  50.410  1.00  0.00           C  
ATOM   1433  O   VAL A 136      30.430  60.840  51.040  1.00  0.00           O  
ATOM   1434  CB  VAL A 136      31.210  62.040  48.200  1.00  0.00           C  
ATOM   1435  CG1 VAL A 136      31.370  60.680  47.430  1.00  0.00           C  
ATOM   1436  CG2 VAL A 136      29.780  62.530  48.240  1.00  0.00           C  
ATOM   1437  H   VAL A 136      33.750  62.200  48.480  1.00  0.00           H  
ATOM   1438  N   MET A 137      32.390  59.860  50.800  1.00  0.00           N  
ATOM   1439  CA  MET A 137      32.120  58.570  51.550  1.00  0.00           C  
ATOM   1440  C   MET A 137      32.560  58.470  53.010  1.00  0.00           C  
ATOM   1441  O   MET A 137      33.670  59.000  53.320  1.00  0.00           O  
ATOM   1442  CB  MET A 137      32.700  57.370  50.740  1.00  0.00           C  
ATOM   1443  CG  MET A 137      32.190  57.350  49.330  1.00  0.00           C  
ATOM   1444  SD  MET A 137      30.650  56.490  49.110  1.00  0.00           S  
ATOM   1445  CE  MET A 137      29.920  57.560  47.920  1.00  0.00           C  
ATOM   1446  H   MET A 137      33.370  60.050  50.760  1.00  0.00           H  
ATOM   1447  N   ARG A 138      32.050  57.490  53.800  1.00  0.00           N  
ATOM   1448  CA  ARG A 138      32.450  57.120  55.220  1.00  0.00           C  
ATOM   1449  C   ARG A 138      32.610  55.550  55.390  1.00  0.00           C  
ATOM   1450  O   ARG A 138      31.680  54.890  55.060  1.00  0.00           O  
ATOM   1451  CB  ARG A 138      31.560  57.670  56.350  1.00  0.00           C  
ATOM   1452  CG  ARG A 138      31.570  59.200  56.430  1.00  0.00           C  
ATOM   1453  CD  ARG A 138      30.670  59.560  57.560  1.00  0.00           C  
ATOM   1454  NE  ARG A 138      30.350  60.990  57.430  1.00  0.00           N  
ATOM   1455  CZ  ARG A 138      29.040  61.380  57.280  1.00  0.00           C  
ATOM   1456  NH1 ARG A 138      27.950  60.600  57.230  1.00  0.00           N1+
ATOM   1457  NH2 ARG A 138      28.690  62.680  57.440  1.00  0.00           N  
ATOM   1458  H   ARG A 138      31.240  57.000  53.460  1.00  0.00           H  
ATOM   1459  HE  ARG A 138      31.020  61.730  57.390  1.00  0.00           H  
ATOM   1460 1HH1 ARG A 138      27.960  59.600  57.310  1.00  0.00           H  
ATOM   1461 2HH1 ARG A 138      27.090  61.080  57.080  1.00  0.00           H  
ATOM   1462 1HH2 ARG A 138      29.380  63.360  57.710  1.00  0.00           H  
ATOM   1463 2HH2 ARG A 138      27.790  63.060  57.240  1.00  0.00           H  
ATOM   1464  N   VAL A 139      33.630  55.230  56.200  1.00  0.00           N  
ATOM   1465  CA  VAL A 139      33.930  53.820  56.590  1.00  0.00           C  
ATOM   1466  C   VAL A 139      34.160  53.750  58.070  1.00  0.00           C  
ATOM   1467  O   VAL A 139      35.000  54.380  58.800  1.00  0.00           O  
ATOM   1468  CB  VAL A 139      35.130  53.250  55.820  1.00  0.00           C  
ATOM   1469  CG1 VAL A 139      34.740  53.050  54.340  1.00  0.00           C  
ATOM   1470  CG2 VAL A 139      36.340  54.140  55.840  1.00  0.00           C  
ATOM   1471  H   VAL A 139      34.210  55.960  56.560  1.00  0.00           H  
ATOM   1472  N   ARG A 140      33.270  52.930  58.620  1.00  0.00           N  
ATOM   1473  CA  ARG A 140      33.340  52.310  59.970  1.00  0.00           C  
ATOM   1474  C   ARG A 140      33.780  50.850  59.760  1.00  0.00           C  
ATOM   1475  O   ARG A 140      33.450  50.290  58.710  1.00  0.00           O  
ATOM   1476  CB  ARG A 140      31.880  52.480  60.480  1.00  0.00           C  
ATOM   1477  CG  ARG A 140      31.510  51.690  61.790  1.00  0.00           C  
ATOM   1478  CD  ARG A 140      31.960  52.160  63.150  1.00  0.00           C  
ATOM   1479  NE  ARG A 140      31.000  53.200  63.530  1.00  0.00           N  
ATOM   1480  CZ  ARG A 140      30.890  53.680  64.790  1.00  0.00           C  
ATOM   1481  NH1 ARG A 140      31.630  53.390  65.820  1.00  0.00           N1+
ATOM   1482  NH2 ARG A 140      29.960  54.590  65.030  1.00  0.00           N  
ATOM   1483  H   ARG A 140      32.670  52.500  57.940  1.00  0.00           H  
ATOM   1484  HE  ARG A 140      30.450  53.620  62.810  1.00  0.00           H  
ATOM   1485 1HH1 ARG A 140      32.430  52.800  65.690  1.00  0.00           H  
ATOM   1486 2HH1 ARG A 140      31.530  53.810  66.720  1.00  0.00           H  
ATOM   1487 1HH2 ARG A 140      29.370  54.890  64.280  1.00  0.00           H  
ATOM   1488 2HH2 ARG A 140      29.920  55.040  65.920  1.00  0.00           H  
ATOM   1489  N   ASN A 141      34.800  50.450  60.480  1.00  0.00           N  
ATOM   1490  CA  ASN A 141      35.180  49.050  60.520  1.00  0.00           C  
ATOM   1491  C   ASN A 141      34.340  48.190  61.450  1.00  0.00           C  
ATOM   1492  O   ASN A 141      34.530  48.170  62.670  1.00  0.00           O  
ATOM   1493  CB  ASN A 141      36.630  48.950  60.810  1.00  0.00           C  
ATOM   1494  CG  ASN A 141      37.240  47.530  60.540  1.00  0.00           C  
ATOM   1495  ND2 ASN A 141      38.520  47.420  60.270  1.00  0.00           N  
ATOM   1496  OD1 ASN A 141      36.760  46.480  60.930  1.00  0.00           O  
ATOM   1497  H   ASN A 141      35.470  51.080  60.870  1.00  0.00           H  
ATOM   1498 1HD2 ASN A 141      38.980  48.310  60.260  1.00  0.00           H  
ATOM   1499 2HD2 ASN A 141      38.930  46.510  60.300  1.00  0.00           H  
ATOM   1500  N   VAL A 142      33.460  47.410  60.860  1.00  0.00           N  
ATOM   1501  CA  VAL A 142      32.510  46.670  61.660  1.00  0.00           C  
ATOM   1502  C   VAL A 142      33.060  45.570  62.610  1.00  0.00           C  
ATOM   1503  O   VAL A 142      32.520  45.390  63.700  1.00  0.00           O  
ATOM   1504  CB  VAL A 142      31.240  46.110  60.890  1.00  0.00           C  
ATOM   1505  CG1 VAL A 142      30.280  47.250  60.490  1.00  0.00           C  
ATOM   1506  CG2 VAL A 142      31.580  45.120  59.770  1.00  0.00           C  
ATOM   1507  H   VAL A 142      33.640  47.050  59.940  1.00  0.00           H  
ATOM   1508  N   LYS A 143      34.160  44.980  62.120  1.00  0.00           N  
ATOM   1509  CA  LYS A 143      34.850  43.890  62.770  1.00  0.00           C  
ATOM   1510  C   LYS A 143      36.070  43.450  62.000  1.00  0.00           C  
ATOM   1511  O   LYS A 143      36.150  43.330  60.780  1.00  0.00           O  
ATOM   1512  CB  LYS A 143      33.930  42.660  63.020  1.00  0.00           C  
ATOM   1513  CG  LYS A 143      34.160  41.900  64.310  1.00  0.00           C  
ATOM   1514  CD  LYS A 143      33.850  42.530  65.680  1.00  0.00           C  
ATOM   1515  CE  LYS A 143      34.100  41.470  66.740  1.00  0.00           C  
ATOM   1516  NZ  LYS A 143      35.440  40.900  66.760  1.00  0.00           N1+
ATOM   1517  H   LYS A 143      34.650  45.580  61.490  1.00  0.00           H  
ATOM   1518  HZ1 LYS A 143      36.040  41.680  66.930  1.00  0.00           H  
ATOM   1519  HZ2 LYS A 143      35.500  40.390  67.620  1.00  0.00           H  
ATOM   1520  HZ3 LYS A 143      35.830  40.270  66.090  1.00  0.00           H  
ATOM   1521  N   GLU A 144      37.040  42.880  62.670  1.00  0.00           N  
ATOM   1522  CA  GLU A 144      38.310  42.370  62.010  1.00  0.00           C  
ATOM   1523  C   GLU A 144      38.540  40.860  62.370  1.00  0.00           C  
ATOM   1524  O   GLU A 144      38.340  40.430  63.530  1.00  0.00           O  
ATOM   1525  CB  GLU A 144      39.510  43.250  62.290  1.00  0.00           C  
ATOM   1526  CG  GLU A 144      39.280  44.740  61.970  1.00  0.00           C  
ATOM   1527  CD  GLU A 144      40.490  45.570  62.330  1.00  0.00           C  
ATOM   1528  OE1 GLU A 144      40.620  45.780  63.520  1.00  0.00           O  
ATOM   1529  OE2 GLU A 144      41.210  46.240  61.580  1.00  0.00           O1-
ATOM   1530  H   GLU A 144      37.010  42.820  63.660  1.00  0.00           H  
ATOM   1531  N   SER A 145      38.920  40.070  61.390  1.00  0.00           N  
ATOM   1532  CA  SER A 145      39.260  38.640  61.550  1.00  0.00           C  
ATOM   1533  C   SER A 145      40.630  38.220  61.040  1.00  0.00           C  
ATOM   1534  O   SER A 145      40.920  38.260  59.820  1.00  0.00           O  
ATOM   1535  CB  SER A 145      38.150  37.910  60.730  1.00  0.00           C  
ATOM   1536  OG  SER A 145      38.440  36.500  60.970  1.00  0.00           O  
ATOM   1537  H   SER A 145      39.050  40.440  60.470  1.00  0.00           H  
ATOM   1538  HG  SER A 145      37.730  36.060  60.420  1.00  0.00           H  
ATOM   1539  N   ALA A 146      41.510  37.790  61.910  1.00  0.00           N  
ATOM   1540  CA  ALA A 146      42.940  37.650  61.520  1.00  0.00           C  
ATOM   1541  C   ALA A 146      43.270  36.180  61.260  1.00  0.00           C  
ATOM   1542  O   ALA A 146      44.310  35.640  61.620  1.00  0.00           O  
ATOM   1543  CB  ALA A 146      43.880  38.380  62.500  1.00  0.00           C  
ATOM   1544  H   ALA A 146      41.050  37.290  62.650  1.00  0.00           H  
ATOM   1545  N   ALA A 147      42.580  35.780  60.210  1.00  0.00           N  
ATOM   1546  CA  ALA A 147      42.710  34.480  59.560  1.00  0.00           C  
ATOM   1547  C   ALA A 147      44.060  34.260  58.900  1.00  0.00           C  
ATOM   1548  O   ALA A 147      44.960  35.130  58.700  1.00  0.00           O  
ATOM   1549  CB  ALA A 147      41.570  34.410  58.520  1.00  0.00           C  
ATOM   1550  H   ALA A 147      41.820  36.350  59.900  1.00  0.00           H  
ATOM   1551  N   HIS A 148      44.190  33.020  58.500  1.00  0.00           N  
ATOM   1552  CA  HIS A 148      45.430  32.330  58.310  1.00  0.00           C  
ATOM   1553  C   HIS A 148      46.480  33.030  57.420  1.00  0.00           C  
ATOM   1554  O   HIS A 148      47.490  33.570  57.780  1.00  0.00           O  
ATOM   1555  CB  HIS A 148      45.180  30.910  57.820  1.00  0.00           C  
ATOM   1556  CG  HIS A 148      46.180  29.950  58.450  1.00  0.00           C  
ATOM   1557  CD2 HIS A 148      45.840  29.020  59.380  1.00  0.00           C  
ATOM   1558  ND1 HIS A 148      47.400  29.670  57.980  1.00  0.00           N  
ATOM   1559  CE1 HIS A 148      47.870  28.600  58.650  1.00  0.00           C  
ATOM   1560  NE2 HIS A 148      46.930  28.290  59.520  1.00  0.00           N  
ATOM   1561  H   HIS A 148      43.360  32.480  58.430  1.00  0.00           H  
ATOM   1562  HD2 HIS A 148      44.830  28.750  59.660  1.00  0.00           H  
ATOM   1563  HE1 HIS A 148      48.910  28.420  58.930  1.00  0.00           H  
ATOM   1564  HE2 HIS A 148      47.000  27.550  60.180  1.00  0.00           H  
ATOM   1565  N   ASP A 149      46.130  33.170  56.160  1.00  0.00           N  
ATOM   1566  CA  ASP A 149      46.930  33.800  55.020  1.00  0.00           C  
ATOM   1567  C   ASP A 149      46.530  35.290  54.810  1.00  0.00           C  
ATOM   1568  O   ASP A 149      47.290  36.060  54.210  1.00  0.00           O  
ATOM   1569  CB  ASP A 149      46.760  33.060  53.700  1.00  0.00           C  
ATOM   1570  CG  ASP A 149      47.400  31.700  53.690  1.00  0.00           C  
ATOM   1571  OD1 ASP A 149      46.630  30.690  53.670  1.00  0.00           O  
ATOM   1572  OD2 ASP A 149      48.670  31.600  53.640  1.00  0.00           O1-
ATOM   1573  H   ASP A 149      45.250  32.870  55.790  1.00  0.00           H  
ATOM   1574  N   TYR A 150      45.210  35.560  54.870  1.00  0.00           N  
ATOM   1575  CA  TYR A 150      44.620  36.940  54.780  1.00  0.00           C  
ATOM   1576  C   TYR A 150      43.980  37.620  56.000  1.00  0.00           C  
ATOM   1577  O   TYR A 150      43.400  36.930  56.800  1.00  0.00           O  
ATOM   1578  CB  TYR A 150      43.660  37.130  53.580  1.00  0.00           C  
ATOM   1579  CG  TYR A 150      42.820  35.890  53.250  1.00  0.00           C  
ATOM   1580  CD1 TYR A 150      41.550  35.890  53.760  1.00  0.00           C  
ATOM   1581  CD2 TYR A 150      43.230  34.830  52.380  1.00  0.00           C  
ATOM   1582  CE1 TYR A 150      40.750  34.710  53.620  1.00  0.00           C  
ATOM   1583  CE2 TYR A 150      42.390  33.730  52.130  1.00  0.00           C  
ATOM   1584  CZ  TYR A 150      41.200  33.650  52.890  1.00  0.00           C  
ATOM   1585  OH  TYR A 150      40.490  32.500  52.880  1.00  0.00           O  
ATOM   1586  H   TYR A 150      44.520  34.830  54.920  1.00  0.00           H  
ATOM   1587  HD1 TYR A 150      41.070  36.850  53.970  1.00  0.00           H  
ATOM   1588  HD2 TYR A 150      44.230  34.760  51.950  1.00  0.00           H  
ATOM   1589  HE1 TYR A 150      39.710  34.800  53.930  1.00  0.00           H  
ATOM   1590  HE2 TYR A 150      42.670  32.890  51.500  1.00  0.00           H  
ATOM   1591  HH  TYR A 150      41.080  31.830  52.420  1.00  0.00           H  
ATOM   1592  N   THR A 151      44.110  38.960  56.030  1.00  0.00           N  
ATOM   1593  CA  THR A 151      43.430  39.770  57.110  1.00  0.00           C  
ATOM   1594  C   THR A 151      42.050  40.290  56.850  1.00  0.00           C  
ATOM   1595  O   THR A 151      42.020  41.440  56.380  1.00  0.00           O  
ATOM   1596  CB  THR A 151      44.330  40.850  57.710  1.00  0.00           C  
ATOM   1597  CG2 THR A 151      43.910  41.200  59.120  1.00  0.00           C  
ATOM   1598  OG1 THR A 151      45.720  40.470  57.590  1.00  0.00           O  
ATOM   1599  H   THR A 151      44.590  39.460  55.310  1.00  0.00           H  
ATOM   1600  HG1 THR A 151      46.250  41.230  57.200  1.00  0.00           H  
ATOM   1601  N   LEU A 152      41.030  39.580  57.170  1.00  0.00           N  
ATOM   1602  CA  LEU A 152      39.620  39.850  56.800  1.00  0.00           C  
ATOM   1603  C   LEU A 152      38.990  40.990  57.540  1.00  0.00           C  
ATOM   1604  O   LEU A 152      38.450  40.870  58.630  1.00  0.00           O  
ATOM   1605  CB  LEU A 152      38.740  38.610  57.040  1.00  0.00           C  
ATOM   1606  CG  LEU A 152      39.010  37.410  56.170  1.00  0.00           C  
ATOM   1607  CD1 LEU A 152      38.340  36.150  56.820  1.00  0.00           C  
ATOM   1608  CD2 LEU A 152      38.460  37.710  54.720  1.00  0.00           C  
ATOM   1609  H   LEU A 152      41.130  38.840  57.830  1.00  0.00           H  
ATOM   1610  N   ARG A 153      39.170  42.200  56.960  1.00  0.00           N  
ATOM   1611  CA  ARG A 153      38.570  43.480  57.420  1.00  0.00           C  
ATOM   1612  C   ARG A 153      37.220  43.640  56.760  1.00  0.00           C  
ATOM   1613  O   ARG A 153      37.140  43.560  55.490  1.00  0.00           O  
ATOM   1614  CB  ARG A 153      39.470  44.740  57.350  1.00  0.00           C  
ATOM   1615  CG  ARG A 153      40.700  44.470  58.160  1.00  0.00           C  
ATOM   1616  CD  ARG A 153      41.470  45.760  58.250  1.00  0.00           C  
ATOM   1617  NE  ARG A 153      42.850  45.600  58.740  1.00  0.00           N  
ATOM   1618  CZ  ARG A 153      43.980  45.360  58.050  1.00  0.00           C  
ATOM   1619  NH1 ARG A 153      43.910  45.220  56.700  1.00  0.00           N1+
ATOM   1620  NH2 ARG A 153      45.190  45.350  58.650  1.00  0.00           N  
ATOM   1621  H   ARG A 153      39.870  42.200  56.260  1.00  0.00           H  
ATOM   1622  HE  ARG A 153      42.850  45.390  59.710  1.00  0.00           H  
ATOM   1623 1HH1 ARG A 153      43.020  45.290  56.250  1.00  0.00           H  
ATOM   1624 2HH1 ARG A 153      44.690  45.080  56.080  1.00  0.00           H  
ATOM   1625 1HH2 ARG A 153      45.310  45.560  59.620  1.00  0.00           H  
ATOM   1626 2HH2 ARG A 153      45.960  45.160  58.030  1.00  0.00           H  
ATOM   1627  N   GLU A 154      36.170  43.780  57.560  1.00  0.00           N  
ATOM   1628  CA  GLU A 154      34.750  43.980  57.150  1.00  0.00           C  
ATOM   1629  C   GLU A 154      34.370  45.480  57.350  1.00  0.00           C  
ATOM   1630  O   GLU A 154      34.130  45.910  58.450  1.00  0.00           O  
ATOM   1631  CB  GLU A 154      33.780  43.140  57.950  1.00  0.00           C  
ATOM   1632  CG  GLU A 154      33.990  41.640  57.590  1.00  0.00           C  
ATOM   1633  CD  GLU A 154      32.990  40.680  58.210  1.00  0.00           C  
ATOM   1634  OE1 GLU A 154      33.450  39.570  58.510  1.00  0.00           O  
ATOM   1635  OE2 GLU A 154      31.850  41.040  58.570  1.00  0.00           O1-
ATOM   1636  H   GLU A 154      36.330  43.700  58.540  1.00  0.00           H  
ATOM   1637  N   LEU A 155      34.550  46.200  56.250  1.00  0.00           N  
ATOM   1638  CA  LEU A 155      34.410  47.670  56.250  1.00  0.00           C  
ATOM   1639  C   LEU A 155      33.000  48.030  55.710  1.00  0.00           C  
ATOM   1640  O   LEU A 155      32.530  47.560  54.700  1.00  0.00           O  
ATOM   1641  CB  LEU A 155      35.520  48.380  55.390  1.00  0.00           C  
ATOM   1642  CG  LEU A 155      36.690  48.910  56.240  1.00  0.00           C  
ATOM   1643  CD1 LEU A 155      37.610  47.740  56.680  1.00  0.00           C  
ATOM   1644  CD2 LEU A 155      37.530  49.890  55.370  1.00  0.00           C  
ATOM   1645  H   LEU A 155      34.690  45.860  55.320  1.00  0.00           H  
ATOM   1646  N   LYS A 156      32.390  49.000  56.430  1.00  0.00           N  
ATOM   1647  CA  LYS A 156      30.970  49.480  56.180  1.00  0.00           C  
ATOM   1648  C   LYS A 156      30.910  50.920  55.550  1.00  0.00           C  
ATOM   1649  O   LYS A 156      31.130  51.860  56.300  1.00  0.00           O  
ATOM   1650  CB  LYS A 156      30.330  49.350  57.570  1.00  0.00           C  
ATOM   1651  CG  LYS A 156      28.800  49.670  57.610  1.00  0.00           C  
ATOM   1652  CD  LYS A 156      28.120  48.430  57.040  1.00  0.00           C  
ATOM   1653  CE  LYS A 156      26.860  48.100  57.840  1.00  0.00           C  
ATOM   1654  NZ  LYS A 156      26.330  46.730  57.550  1.00  0.00           N1+
ATOM   1655  H   LYS A 156      32.800  49.360  57.270  1.00  0.00           H  
ATOM   1656  HZ1 LYS A 156      25.910  46.620  56.650  1.00  0.00           H  
ATOM   1657  HZ2 LYS A 156      26.970  46.000  57.780  1.00  0.00           H  
ATOM   1658  HZ3 LYS A 156      25.510  46.720  58.130  1.00  0.00           H  
ATOM   1659  N   LEU A 157      30.830  50.860  54.290  1.00  0.00           N  
ATOM   1660  CA  LEU A 157      31.060  51.990  53.370  1.00  0.00           C  
ATOM   1661  C   LEU A 157      29.660  52.630  53.190  1.00  0.00           C  
ATOM   1662  O   LEU A 157      28.760  51.980  52.690  1.00  0.00           O  
ATOM   1663  CB  LEU A 157      31.510  51.500  51.960  1.00  0.00           C  
ATOM   1664  CG  LEU A 157      31.470  52.470  50.720  1.00  0.00           C  
ATOM   1665  CD1 LEU A 157      32.550  53.500  50.900  1.00  0.00           C  
ATOM   1666  CD2 LEU A 157      31.830  51.740  49.420  1.00  0.00           C  
ATOM   1667  H   LEU A 157      30.830  49.930  53.900  1.00  0.00           H  
ATOM   1668  N   SER A 158      29.580  53.900  53.470  1.00  0.00           N  
ATOM   1669  CA  SER A 158      28.350  54.800  53.280  1.00  0.00           C  
ATOM   1670  C   SER A 158      28.670  56.100  52.530  1.00  0.00           C  
ATOM   1671  O   SER A 158      29.830  56.490  52.430  1.00  0.00           O  
ATOM   1672  CB  SER A 158      27.730  55.170  54.630  1.00  0.00           C  
ATOM   1673  OG  SER A 158      28.670  55.800  55.490  1.00  0.00           O  
ATOM   1674  H   SER A 158      30.340  54.280  54.000  1.00  0.00           H  
ATOM   1675  HG  SER A 158      28.950  55.290  56.310  1.00  0.00           H  
ATOM   1676  N   LYS A 159      27.680  56.880  52.140  1.00  0.00           N  
ATOM   1677  CA  LYS A 159      28.000  58.260  51.590  1.00  0.00           C  
ATOM   1678  C   LYS A 159      27.440  59.300  52.540  1.00  0.00           C  
ATOM   1679  O   LYS A 159      26.310  59.170  53.000  1.00  0.00           O  
ATOM   1680  CB  LYS A 159      27.200  58.370  50.310  1.00  0.00           C  
ATOM   1681  CG  LYS A 159      27.640  59.590  49.500  1.00  0.00           C  
ATOM   1682  CD  LYS A 159      26.730  59.890  48.310  1.00  0.00           C  
ATOM   1683  CE  LYS A 159      26.780  58.870  47.120  1.00  0.00           C  
ATOM   1684  NZ  LYS A 159      25.870  59.310  46.030  1.00  0.00           N1+
ATOM   1685  H   LYS A 159      26.750  56.540  52.000  1.00  0.00           H  
ATOM   1686  HZ1 LYS A 159      26.100  60.210  45.660  1.00  0.00           H  
ATOM   1687  HZ2 LYS A 159      25.880  58.650  45.290  1.00  0.00           H  
ATOM   1688  HZ3 LYS A 159      24.950  59.430  46.390  1.00  0.00           H  
ATOM   1689  N   VAL A 160      28.080  60.430  52.640  1.00  0.00           N  
ATOM   1690  CA  VAL A 160      27.710  61.690  53.340  1.00  0.00           C  
ATOM   1691  C   VAL A 160      26.360  62.220  52.900  1.00  0.00           C  
ATOM   1692  O   VAL A 160      25.990  62.330  51.720  1.00  0.00           O  
ATOM   1693  CB  VAL A 160      28.900  62.590  53.220  1.00  0.00           C  
ATOM   1694  CG1 VAL A 160      28.580  63.970  53.980  1.00  0.00           C  
ATOM   1695  CG2 VAL A 160      30.140  61.980  53.950  1.00  0.00           C  
ATOM   1696  H   VAL A 160      28.940  60.420  52.140  1.00  0.00           H  
ATOM   1697  N   GLY A 161      25.430  62.450  53.830  1.00  0.00           N  
ATOM   1698  CA  GLY A 161      24.060  62.800  53.440  1.00  0.00           C  
ATOM   1699  C   GLY A 161      23.210  61.620  52.960  1.00  0.00           C  
ATOM   1700  O   GLY A 161      22.170  61.390  53.590  1.00  0.00           O  
ATOM   1701  H   GLY A 161      25.590  62.340  54.810  1.00  0.00           H  
ATOM   1702  N   GLN A 162      23.440  61.040  51.720  1.00  0.00           N  
ATOM   1703  CA  GLN A 162      22.570  59.990  51.090  1.00  0.00           C  
ATOM   1704  C   GLN A 162      22.270  58.850  51.980  1.00  0.00           C  
ATOM   1705  O   GLN A 162      23.070  57.950  52.290  1.00  0.00           O  
ATOM   1706  CB  GLN A 162      23.180  59.570  49.750  1.00  0.00           C  
ATOM   1707  CG  GLN A 162      22.210  58.710  48.930  1.00  0.00           C  
ATOM   1708  CD  GLN A 162      22.710  58.340  47.580  1.00  0.00           C  
ATOM   1709  NE2 GLN A 162      21.970  58.730  46.570  1.00  0.00           N  
ATOM   1710  OE1 GLN A 162      23.780  57.790  47.380  1.00  0.00           O  
ATOM   1711  H   GLN A 162      24.010  61.500  51.050  1.00  0.00           H  
ATOM   1712 1HE2 GLN A 162      21.040  59.030  46.750  1.00  0.00           H  
ATOM   1713 2HE2 GLN A 162      22.280  59.020  45.660  1.00  0.00           H  
ATOM   1714  N   GLY A 163      20.960  58.810  52.250  1.00  0.00           N  
ATOM   1715  CA  GLY A 163      20.440  57.810  53.120  1.00  0.00           C  
ATOM   1716  C   GLY A 163      20.450  56.410  52.620  1.00  0.00           C  
ATOM   1717  O   GLY A 163      20.470  56.190  51.400  1.00  0.00           O  
ATOM   1718  H   GLY A 163      20.400  59.640  52.190  1.00  0.00           H  
ATOM   1719  N   ASN A 164      20.460  55.480  53.580  1.00  0.00           N  
ATOM   1720  CA  ASN A 164      20.380  54.030  53.340  1.00  0.00           C  
ATOM   1721  C   ASN A 164      21.510  53.390  52.480  1.00  0.00           C  
ATOM   1722  O   ASN A 164      21.420  52.210  52.100  1.00  0.00           O  
ATOM   1723  CB  ASN A 164      19.030  53.580  52.740  1.00  0.00           C  
ATOM   1724  CG  ASN A 164      17.890  54.050  53.690  1.00  0.00           C  
ATOM   1725  ND2 ASN A 164      17.160  55.130  53.380  1.00  0.00           N  
ATOM   1726  OD1 ASN A 164      17.540  53.360  54.630  1.00  0.00           O  
ATOM   1727  H   ASN A 164      20.340  55.700  54.550  1.00  0.00           H  
ATOM   1728 1HD2 ASN A 164      17.250  55.520  52.460  1.00  0.00           H  
ATOM   1729 2HD2 ASN A 164      16.400  55.370  53.980  1.00  0.00           H  
ATOM   1730  N   THR A 165      22.700  53.930  52.470  1.00  0.00           N  
ATOM   1731  CA  THR A 165      23.710  53.600  51.450  1.00  0.00           C  
ATOM   1732  C   THR A 165      24.920  52.690  51.890  1.00  0.00           C  
ATOM   1733  O   THR A 165      25.840  52.370  51.080  1.00  0.00           O  
ATOM   1734  CB  THR A 165      24.240  54.790  50.730  1.00  0.00           C  
ATOM   1735  CG2 THR A 165      22.990  55.130  49.780  1.00  0.00           C  
ATOM   1736  OG1 THR A 165      24.840  55.820  51.580  1.00  0.00           O  
ATOM   1737  H   THR A 165      23.000  54.450  53.270  1.00  0.00           H  
ATOM   1738  HG1 THR A 165      24.230  56.540  51.880  1.00  0.00           H  
ATOM   1739  N   GLU A 166      24.730  52.030  53.020  1.00  0.00           N  
ATOM   1740  CA  GLU A 166      25.690  51.170  53.710  1.00  0.00           C  
ATOM   1741  C   GLU A 166      25.860  49.790  53.020  1.00  0.00           C  
ATOM   1742  O   GLU A 166      24.900  49.140  52.610  1.00  0.00           O  
ATOM   1743  CB  GLU A 166      25.420  51.080  55.210  1.00  0.00           C  
ATOM   1744  CG  GLU A 166      25.730  52.280  56.100  1.00  0.00           C  
ATOM   1745  CD  GLU A 166      25.580  52.100  57.610  1.00  0.00           C  
ATOM   1746  OE1 GLU A 166      25.160  53.000  58.300  1.00  0.00           O  
ATOM   1747  OE2 GLU A 166      25.860  50.990  58.080  1.00  0.00           O1-
ATOM   1748  H   GLU A 166      23.910  52.130  53.580  1.00  0.00           H  
ATOM   1749  N   ARG A 167      27.150  49.480  52.750  1.00  0.00           N  
ATOM   1750  CA  ARG A 167      27.520  48.190  52.210  1.00  0.00           C  
ATOM   1751  C   ARG A 167      28.850  47.710  52.770  1.00  0.00           C  
ATOM   1752  O   ARG A 167      29.870  48.370  52.830  1.00  0.00           O  
ATOM   1753  CB  ARG A 167      27.590  48.400  50.650  1.00  0.00           C  
ATOM   1754  CG  ARG A 167      28.510  49.560  50.110  1.00  0.00           C  
ATOM   1755  CD  ARG A 167      27.660  50.420  49.150  1.00  0.00           C  
ATOM   1756  NE  ARG A 167      27.570  49.770  47.830  1.00  0.00           N  
ATOM   1757  CZ  ARG A 167      27.160  50.330  46.710  1.00  0.00           C  
ATOM   1758  NH1 ARG A 167      26.690  51.600  46.760  1.00  0.00           N1+
ATOM   1759  NH2 ARG A 167      27.130  49.660  45.480  1.00  0.00           N  
ATOM   1760  H   ARG A 167      27.820  50.220  52.670  1.00  0.00           H  
ATOM   1761  HE  ARG A 167      28.020  48.880  47.750  1.00  0.00           H  
ATOM   1762 1HH1 ARG A 167      26.690  52.080  47.640  1.00  0.00           H  
ATOM   1763 2HH1 ARG A 167      26.200  51.990  45.980  1.00  0.00           H  
ATOM   1764 1HH2 ARG A 167      27.270  48.670  45.470  1.00  0.00           H  
ATOM   1765 2HH2 ARG A 167      26.870  50.150  44.650  1.00  0.00           H  
ATOM   1766  N   THR A 168      28.710  46.490  53.310  1.00  0.00           N  
ATOM   1767  CA  THR A 168      29.890  45.860  53.990  1.00  0.00           C  
ATOM   1768  C   THR A 168      30.850  45.380  52.860  1.00  0.00           C  
ATOM   1769  O   THR A 168      30.670  44.290  52.260  1.00  0.00           O  
ATOM   1770  CB  THR A 168      29.670  44.710  54.970  1.00  0.00           C  
ATOM   1771  CG2 THR A 168      30.970  44.190  55.610  1.00  0.00           C  
ATOM   1772  OG1 THR A 168      28.780  45.180  55.990  1.00  0.00           O  
ATOM   1773  H   THR A 168      27.840  46.000  53.360  1.00  0.00           H  
ATOM   1774  HG1 THR A 168      29.170  44.750  56.800  1.00  0.00           H  
ATOM   1775  N   VAL A 169      31.870  46.180  52.550  1.00  0.00           N  
ATOM   1776  CA  VAL A 169      33.090  45.930  51.750  1.00  0.00           C  
ATOM   1777  C   VAL A 169      34.100  45.080  52.550  1.00  0.00           C  
ATOM   1778  O   VAL A 169      34.530  45.470  53.630  1.00  0.00           O  
ATOM   1779  CB  VAL A 169      33.610  47.250  51.130  1.00  0.00           C  
ATOM   1780  CG1 VAL A 169      32.780  47.590  49.930  1.00  0.00           C  
ATOM   1781  CG2 VAL A 169      33.860  48.470  52.110  1.00  0.00           C  
ATOM   1782  H   VAL A 169      31.880  47.060  53.030  1.00  0.00           H  
ATOM   1783  N   TRP A 170      34.760  44.210  51.800  1.00  0.00           N  
ATOM   1784  CA  TRP A 170      35.690  43.180  52.210  1.00  0.00           C  
ATOM   1785  C   TRP A 170      37.080  43.280  51.640  1.00  0.00           C  
ATOM   1786  O   TRP A 170      37.300  43.180  50.430  1.00  0.00           O  
ATOM   1787  CB  TRP A 170      35.190  41.800  51.820  1.00  0.00           C  
ATOM   1788  CG  TRP A 170      33.950  41.350  52.610  1.00  0.00           C  
ATOM   1789  CD1 TRP A 170      32.670  41.700  52.380  1.00  0.00           C  
ATOM   1790  CD2 TRP A 170      33.970  40.540  53.750  1.00  0.00           C  
ATOM   1791  CE2 TRP A 170      32.650  40.490  54.220  1.00  0.00           C  
ATOM   1792  CE3 TRP A 170      34.940  39.650  54.140  1.00  0.00           C  
ATOM   1793  NE1 TRP A 170      31.920  41.140  53.300  1.00  0.00           N  
ATOM   1794  CZ2 TRP A 170      32.330  39.470  55.120  1.00  0.00           C  
ATOM   1795  CZ3 TRP A 170      34.610  38.650  55.060  1.00  0.00           C  
ATOM   1796  CH2 TRP A 170      33.340  38.630  55.600  1.00  0.00           C  
ATOM   1797  H   TRP A 170      34.570  44.310  50.830  1.00  0.00           H  
ATOM   1798  HD1 TRP A 170      32.310  42.210  51.490  1.00  0.00           H  
ATOM   1799  HE1 TRP A 170      30.930  41.200  53.120  1.00  0.00           H  
ATOM   1800  HE3 TRP A 170      35.870  39.580  53.580  1.00  0.00           H  
ATOM   1801  HZ2 TRP A 170      31.290  39.380  55.420  1.00  0.00           H  
ATOM   1802  HZ3 TRP A 170      35.240  37.840  55.420  1.00  0.00           H  
ATOM   1803  HH2 TRP A 170      33.140  37.940  56.410  1.00  0.00           H  
ATOM   1804  N   GLN A 171      38.090  43.310  52.540  1.00  0.00           N  
ATOM   1805  CA  GLN A 171      39.530  43.360  52.170  1.00  0.00           C  
ATOM   1806  C   GLN A 171      40.260  42.030  52.440  1.00  0.00           C  
ATOM   1807  O   GLN A 171      40.260  41.610  53.600  1.00  0.00           O  
ATOM   1808  CB  GLN A 171      40.240  44.500  52.960  1.00  0.00           C  
ATOM   1809  CG  GLN A 171      41.700  44.750  52.630  1.00  0.00           C  
ATOM   1810  CD  GLN A 171      42.280  45.780  53.680  1.00  0.00           C  
ATOM   1811  NE2 GLN A 171      43.470  46.270  53.480  1.00  0.00           N  
ATOM   1812  OE1 GLN A 171      41.630  46.220  54.620  1.00  0.00           O  
ATOM   1813  H   GLN A 171      37.870  43.520  53.500  1.00  0.00           H  
ATOM   1814 1HE2 GLN A 171      44.100  45.890  52.800  1.00  0.00           H  
ATOM   1815 2HE2 GLN A 171      43.660  47.110  53.980  1.00  0.00           H  
ATOM   1816  N   TYR A 172      40.840  41.390  51.450  1.00  0.00           N  
ATOM   1817  CA  TYR A 172      41.600  40.140  51.520  1.00  0.00           C  
ATOM   1818  C   TYR A 172      43.150  40.370  51.480  1.00  0.00           C  
ATOM   1819  O   TYR A 172      43.650  40.450  50.350  1.00  0.00           O  
ATOM   1820  CB  TYR A 172      41.030  39.350  50.330  1.00  0.00           C  
ATOM   1821  CG  TYR A 172      39.690  38.710  50.700  1.00  0.00           C  
ATOM   1822  CD1 TYR A 172      39.700  37.400  51.090  1.00  0.00           C  
ATOM   1823  CD2 TYR A 172      38.510  39.420  50.700  1.00  0.00           C  
ATOM   1824  CE1 TYR A 172      38.530  36.720  51.370  1.00  0.00           C  
ATOM   1825  CE2 TYR A 172      37.400  38.720  51.100  1.00  0.00           C  
ATOM   1826  CZ  TYR A 172      37.330  37.390  51.490  1.00  0.00           C  
ATOM   1827  OH  TYR A 172      36.230  37.010  52.150  1.00  0.00           O  
ATOM   1828  H   TYR A 172      40.590  41.680  50.530  1.00  0.00           H  
ATOM   1829  HD1 TYR A 172      40.660  37.000  51.410  1.00  0.00           H  
ATOM   1830  HD2 TYR A 172      38.480  40.360  50.150  1.00  0.00           H  
ATOM   1831  HE1 TYR A 172      38.600  35.630  51.340  1.00  0.00           H  
ATOM   1832  HE2 TYR A 172      36.440  39.190  50.880  1.00  0.00           H  
ATOM   1833  HH  TYR A 172      36.500  36.120  52.520  1.00  0.00           H  
ATOM   1834  N   HIS A 173      43.690  40.890  52.610  1.00  0.00           N  
ATOM   1835  CA  HIS A 173      45.020  41.410  52.650  1.00  0.00           C  
ATOM   1836  C   HIS A 173      46.000  40.280  53.060  1.00  0.00           C  
ATOM   1837  O   HIS A 173      46.240  39.890  54.160  1.00  0.00           O  
ATOM   1838  CB  HIS A 173      45.030  42.580  53.650  1.00  0.00           C  
ATOM   1839  CG  HIS A 173      46.250  43.440  53.960  1.00  0.00           C  
ATOM   1840  CD2 HIS A 173      47.530  43.230  53.530  1.00  0.00           C  
ATOM   1841  ND1 HIS A 173      46.160  44.590  54.590  1.00  0.00           N  
ATOM   1842  CE1 HIS A 173      47.380  45.140  54.580  1.00  0.00           C  
ATOM   1843  NE2 HIS A 173      48.210  44.320  53.890  1.00  0.00           N  
ATOM   1844  H   HIS A 173      43.070  41.380  53.220  1.00  0.00           H  
ATOM   1845  HD2 HIS A 173      47.950  42.230  53.670  1.00  0.00           H  
ATOM   1846  HE1 HIS A 173      47.670  46.070  55.070  1.00  0.00           H  
ATOM   1847  HE2 HIS A 173      49.190  44.500  53.960  1.00  0.00           H  
ATOM   1848  N   PHE A 174      46.710  39.900  52.040  1.00  0.00           N  
ATOM   1849  CA  PHE A 174      47.650  38.740  51.960  1.00  0.00           C  
ATOM   1850  C   PHE A 174      48.900  38.950  52.800  1.00  0.00           C  
ATOM   1851  O   PHE A 174      49.980  39.360  52.350  1.00  0.00           O  
ATOM   1852  CB  PHE A 174      48.120  38.400  50.530  1.00  0.00           C  
ATOM   1853  CG  PHE A 174      47.340  37.150  50.050  1.00  0.00           C  
ATOM   1854  CD1 PHE A 174      46.280  37.370  49.200  1.00  0.00           C  
ATOM   1855  CD2 PHE A 174      47.710  35.820  50.410  1.00  0.00           C  
ATOM   1856  CE1 PHE A 174      45.600  36.230  48.760  1.00  0.00           C  
ATOM   1857  CE2 PHE A 174      46.990  34.690  50.060  1.00  0.00           C  
ATOM   1858  CZ  PHE A 174      45.940  34.930  49.130  1.00  0.00           C  
ATOM   1859  H   PHE A 174      46.710  40.460  51.220  1.00  0.00           H  
ATOM   1860  HD1 PHE A 174      45.790  38.330  49.050  1.00  0.00           H  
ATOM   1861  HD2 PHE A 174      48.470  35.680  51.170  1.00  0.00           H  
ATOM   1862  HE1 PHE A 174      44.660  36.520  48.300  1.00  0.00           H  
ATOM   1863  HE2 PHE A 174      47.230  33.690  50.410  1.00  0.00           H  
ATOM   1864  HZ  PHE A 174      45.630  34.100  48.490  1.00  0.00           H  
ATOM   1865  N   ARG A 175      48.670  38.560  54.050  1.00  0.00           N  
ATOM   1866  CA  ARG A 175      49.760  38.780  55.070  1.00  0.00           C  
ATOM   1867  C   ARG A 175      51.010  37.860  55.170  1.00  0.00           C  
ATOM   1868  O   ARG A 175      52.160  38.300  55.280  1.00  0.00           O  
ATOM   1869  CB  ARG A 175      48.890  38.820  56.370  1.00  0.00           C  
ATOM   1870  CG  ARG A 175      49.630  39.300  57.630  1.00  0.00           C  
ATOM   1871  CD  ARG A 175      48.720  39.510  58.810  1.00  0.00           C  
ATOM   1872  NE  ARG A 175      48.390  38.120  59.280  1.00  0.00           N  
ATOM   1873  CZ  ARG A 175      47.270  37.370  59.250  1.00  0.00           C  
ATOM   1874  NH1 ARG A 175      46.100  37.840  58.710  1.00  0.00           N1+
ATOM   1875  NH2 ARG A 175      47.230  36.140  59.780  1.00  0.00           N  
ATOM   1876  H   ARG A 175      47.900  37.970  54.280  1.00  0.00           H  
ATOM   1877  HE  ARG A 175      49.150  37.830  59.850  1.00  0.00           H  
ATOM   1878 1HH1 ARG A 175      46.040  38.790  58.400  1.00  0.00           H  
ATOM   1879 2HH1 ARG A 175      45.260  37.310  58.620  1.00  0.00           H  
ATOM   1880 1HH2 ARG A 175      47.980  35.810  60.350  1.00  0.00           H  
ATOM   1881 2HH2 ARG A 175      46.460  35.540  59.560  1.00  0.00           H  
ATOM   1882  N   THR A 176      50.790  36.600  54.870  1.00  0.00           N  
ATOM   1883  CA  THR A 176      51.880  35.470  54.860  1.00  0.00           C  
ATOM   1884  C   THR A 176      52.680  35.380  53.550  1.00  0.00           C  
ATOM   1885  O   THR A 176      53.450  34.440  53.400  1.00  0.00           O  
ATOM   1886  CB  THR A 176      51.170  34.120  54.970  1.00  0.00           C  
ATOM   1887  CG2 THR A 176      50.590  34.030  56.400  1.00  0.00           C  
ATOM   1888  OG1 THR A 176      50.200  34.030  53.980  1.00  0.00           O  
ATOM   1889  H   THR A 176      49.930  36.230  54.520  1.00  0.00           H  
ATOM   1890  HG1 THR A 176      49.660  33.190  54.100  1.00  0.00           H  
ATOM   1891  N   TRP A 177      52.230  36.080  52.510  1.00  0.00           N  
ATOM   1892  CA  TRP A 177      52.840  36.120  51.180  1.00  0.00           C  
ATOM   1893  C   TRP A 177      54.180  36.800  51.110  1.00  0.00           C  
ATOM   1894  O   TRP A 177      54.330  37.930  51.530  1.00  0.00           O  
ATOM   1895  CB  TRP A 177      51.880  36.760  50.170  1.00  0.00           C  
ATOM   1896  CG  TRP A 177      52.150  36.570  48.660  1.00  0.00           C  
ATOM   1897  CD1 TRP A 177      53.280  36.910  47.930  1.00  0.00           C  
ATOM   1898  CD2 TRP A 177      51.490  35.650  47.920  1.00  0.00           C  
ATOM   1899  CE2 TRP A 177      52.290  35.440  46.770  1.00  0.00           C  
ATOM   1900  CE3 TRP A 177      50.410  34.820  48.150  1.00  0.00           C  
ATOM   1901  NE1 TRP A 177      53.300  36.230  46.820  1.00  0.00           N  
ATOM   1902  CZ2 TRP A 177      52.030  34.350  45.950  1.00  0.00           C  
ATOM   1903  CZ3 TRP A 177      50.150  33.790  47.320  1.00  0.00           C  
ATOM   1904  CH2 TRP A 177      50.960  33.510  46.210  1.00  0.00           C  
ATOM   1905  H   TRP A 177      51.530  36.750  52.730  1.00  0.00           H  
ATOM   1906  HD1 TRP A 177      54.050  37.660  48.140  1.00  0.00           H  
ATOM   1907  HE1 TRP A 177      53.900  36.400  46.040  1.00  0.00           H  
ATOM   1908  HE3 TRP A 177      49.630  35.230  48.780  1.00  0.00           H  
ATOM   1909  HZ2 TRP A 177      52.870  33.980  45.370  1.00  0.00           H  
ATOM   1910  HZ3 TRP A 177      49.570  32.980  47.750  1.00  0.00           H  
ATOM   1911  HH2 TRP A 177      50.780  32.550  45.720  1.00  0.00           H  
ATOM   1912  N   PRO A 178      55.200  36.010  50.690  1.00  0.00           N  
ATOM   1913  CA  PRO A 178      56.590  36.440  50.550  1.00  0.00           C  
ATOM   1914  C   PRO A 178      56.830  37.680  49.570  1.00  0.00           C  
ATOM   1915  O   PRO A 178      56.390  37.700  48.440  1.00  0.00           O  
ATOM   1916  CB  PRO A 178      57.330  35.200  49.990  1.00  0.00           C  
ATOM   1917  CG  PRO A 178      56.500  33.980  50.430  1.00  0.00           C  
ATOM   1918  CD  PRO A 178      55.130  34.560  50.370  1.00  0.00           C  
ATOM   1919  N   ASP A 179      57.550  38.580  50.140  1.00  0.00           N  
ATOM   1920  CA  ASP A 179      57.800  40.000  49.660  1.00  0.00           C  
ATOM   1921  C   ASP A 179      58.410  40.090  48.270  1.00  0.00           C  
ATOM   1922  O   ASP A 179      58.120  40.970  47.500  1.00  0.00           O  
ATOM   1923  CB  ASP A 179      58.540  40.770  50.680  1.00  0.00           C  
ATOM   1924  CG  ASP A 179      57.790  40.930  52.000  1.00  0.00           C  
ATOM   1925  OD1 ASP A 179      57.720  39.910  52.740  1.00  0.00           O  
ATOM   1926  OD2 ASP A 179      57.360  42.030  52.260  1.00  0.00           O1-
ATOM   1927  H   ASP A 179      57.880  38.380  51.070  1.00  0.00           H  
ATOM   1928  N   HIS A 180      59.380  39.250  47.930  1.00  0.00           N  
ATOM   1929  CA  HIS A 180      60.100  39.230  46.620  1.00  0.00           C  
ATOM   1930  C   HIS A 180      59.990  37.870  45.950  1.00  0.00           C  
ATOM   1931  O   HIS A 180      60.460  36.890  46.510  1.00  0.00           O  
ATOM   1932  CB  HIS A 180      61.520  39.780  46.690  1.00  0.00           C  
ATOM   1933  CG  HIS A 180      62.170  40.010  45.280  1.00  0.00           C  
ATOM   1934  CD2 HIS A 180      63.130  39.220  44.760  1.00  0.00           C  
ATOM   1935  ND1 HIS A 180      61.730  40.810  44.290  1.00  0.00           N  
ATOM   1936  CE1 HIS A 180      62.400  40.470  43.170  1.00  0.00           C  
ATOM   1937  NE2 HIS A 180      63.350  39.510  43.440  1.00  0.00           N  
ATOM   1938  H   HIS A 180      59.730  38.710  48.700  1.00  0.00           H  
ATOM   1939  HD2 HIS A 180      63.480  38.320  45.270  1.00  0.00           H  
ATOM   1940  HE1 HIS A 180      62.370  40.950  42.190  1.00  0.00           H  
ATOM   1941  HE2 HIS A 180      64.030  39.010  42.900  1.00  0.00           H  
ATOM   1942  N   GLY A 181      59.950  37.960  44.690  1.00  0.00           N  
ATOM   1943  CA  GLY A 181      59.790  36.810  43.830  1.00  0.00           C  
ATOM   1944  C   GLY A 181      58.600  35.900  44.060  1.00  0.00           C  
ATOM   1945  O   GLY A 181      57.460  36.400  44.070  1.00  0.00           O  
ATOM   1946  H   GLY A 181      60.040  38.840  44.220  1.00  0.00           H  
ATOM   1947  N   VAL A 182      58.880  34.670  44.480  1.00  0.00           N  
ATOM   1948  CA  VAL A 182      57.820  33.670  44.610  1.00  0.00           C  
ATOM   1949  C   VAL A 182      57.870  32.620  45.760  1.00  0.00           C  
ATOM   1950  O   VAL A 182      58.990  32.170  46.090  1.00  0.00           O  
ATOM   1951  CB  VAL A 182      57.450  32.760  43.360  1.00  0.00           C  
ATOM   1952  CG1 VAL A 182      56.510  33.540  42.420  1.00  0.00           C  
ATOM   1953  CG2 VAL A 182      58.650  32.350  42.420  1.00  0.00           C  
ATOM   1954  H   VAL A 182      59.820  34.490  44.770  1.00  0.00           H  
ATOM   1955  N   PRO A 183      56.750  32.150  46.280  1.00  0.00           N  
ATOM   1956  CA  PRO A 183      56.750  30.970  47.220  1.00  0.00           C  
ATOM   1957  C   PRO A 183      57.030  29.610  46.550  1.00  0.00           C  
ATOM   1958  O   PRO A 183      56.930  29.430  45.350  1.00  0.00           O  
ATOM   1959  CB  PRO A 183      55.410  31.040  47.910  1.00  0.00           C  
ATOM   1960  CG  PRO A 183      54.500  31.790  46.940  1.00  0.00           C  
ATOM   1961  CD  PRO A 183      55.510  32.880  46.600  1.00  0.00           C  
ATOM   1962  N   SER A 184      57.540  28.640  47.360  1.00  0.00           N  
ATOM   1963  CA  SER A 184      57.740  27.250  46.880  1.00  0.00           C  
ATOM   1964  C   SER A 184      56.370  26.570  46.610  1.00  0.00           C  
ATOM   1965  O   SER A 184      56.300  25.890  45.630  1.00  0.00           O  
ATOM   1966  CB  SER A 184      58.580  26.400  47.920  1.00  0.00           C  
ATOM   1967  OG  SER A 184      59.710  27.120  48.520  1.00  0.00           O  
ATOM   1968  H   SER A 184      57.920  28.890  48.250  1.00  0.00           H  
ATOM   1969  HG  SER A 184      60.360  26.360  48.500  1.00  0.00           H  
ATOM   1970  N   ASP A 185      55.500  26.500  47.580  1.00  0.00           N  
ATOM   1971  CA  ASP A 185      54.270  25.690  47.520  1.00  0.00           C  
ATOM   1972  C   ASP A 185      53.080  26.540  47.070  1.00  0.00           C  
ATOM   1973  O   ASP A 185      52.950  27.720  47.430  1.00  0.00           O  
ATOM   1974  CB  ASP A 185      54.160  25.100  48.900  1.00  0.00           C  
ATOM   1975  CG  ASP A 185      52.820  24.430  49.000  1.00  0.00           C  
ATOM   1976  OD1 ASP A 185      52.770  23.180  49.110  1.00  0.00           O  
ATOM   1977  OD2 ASP A 185      51.790  25.110  49.200  1.00  0.00           O1-
ATOM   1978  H   ASP A 185      55.470  27.150  48.340  1.00  0.00           H  
ATOM   1979  N   PRO A 186      52.360  26.140  46.030  1.00  0.00           N  
ATOM   1980  CA  PRO A 186      51.220  26.880  45.540  1.00  0.00           C  
ATOM   1981  C   PRO A 186      49.900  26.640  46.310  1.00  0.00           C  
ATOM   1982  O   PRO A 186      48.900  27.140  45.940  1.00  0.00           O  
ATOM   1983  CB  PRO A 186      51.080  26.550  44.090  1.00  0.00           C  
ATOM   1984  CG  PRO A 186      52.540  26.440  43.700  1.00  0.00           C  
ATOM   1985  CD  PRO A 186      53.020  25.570  44.870  1.00  0.00           C  
ATOM   1986  N   GLY A 187      49.900  26.100  47.490  1.00  0.00           N  
ATOM   1987  CA  GLY A 187      48.700  25.760  48.280  1.00  0.00           C  
ATOM   1988  C   GLY A 187      47.880  26.990  48.740  1.00  0.00           C  
ATOM   1989  O   GLY A 187      46.680  26.960  48.600  1.00  0.00           O  
ATOM   1990  H   GLY A 187      50.710  25.670  47.890  1.00  0.00           H  
ATOM   1991  N   GLY A 188      48.550  28.070  49.060  1.00  0.00           N  
ATOM   1992  CA  GLY A 188      48.040  29.320  49.570  1.00  0.00           C  
ATOM   1993  C   GLY A 188      47.190  30.130  48.570  1.00  0.00           C  
ATOM   1994  O   GLY A 188      46.020  30.470  48.850  1.00  0.00           O  
ATOM   1995  H   GLY A 188      49.540  28.020  49.020  1.00  0.00           H  
ATOM   1996  N   VAL A 189      47.730  30.290  47.400  1.00  0.00           N  
ATOM   1997  CA  VAL A 189      46.930  30.940  46.280  1.00  0.00           C  
ATOM   1998  C   VAL A 189      45.790  29.970  45.810  1.00  0.00           C  
ATOM   1999  O   VAL A 189      44.720  30.510  45.550  1.00  0.00           O  
ATOM   2000  CB  VAL A 189      47.860  31.430  45.110  1.00  0.00           C  
ATOM   2001  CG1 VAL A 189      48.490  30.190  44.420  1.00  0.00           C  
ATOM   2002  CG2 VAL A 189      47.040  32.220  44.100  1.00  0.00           C  
ATOM   2003  H   VAL A 189      48.710  30.170  47.300  1.00  0.00           H  
ATOM   2004  N   LEU A 190      46.030  28.620  45.760  1.00  0.00           N  
ATOM   2005  CA  LEU A 190      45.000  27.580  45.600  1.00  0.00           C  
ATOM   2006  C   LEU A 190      43.850  27.580  46.660  1.00  0.00           C  
ATOM   2007  O   LEU A 190      42.680  27.370  46.300  1.00  0.00           O  
ATOM   2008  CB  LEU A 190      45.510  26.200  45.280  1.00  0.00           C  
ATOM   2009  CG  LEU A 190      46.050  26.070  43.870  1.00  0.00           C  
ATOM   2010  CD1 LEU A 190      46.460  24.610  43.520  1.00  0.00           C  
ATOM   2011  CD2 LEU A 190      45.020  26.630  42.920  1.00  0.00           C  
ATOM   2012  H   LEU A 190      46.930  28.220  45.650  1.00  0.00           H  
ATOM   2013  N   ASP A 191      44.140  27.700  47.910  1.00  0.00           N  
ATOM   2014  CA  ASP A 191      43.060  27.630  48.960  1.00  0.00           C  
ATOM   2015  C   ASP A 191      42.230  28.920  48.970  1.00  0.00           C  
ATOM   2016  O   ASP A 191      41.000  28.890  48.770  1.00  0.00           O  
ATOM   2017  CB  ASP A 191      43.780  27.520  50.320  1.00  0.00           C  
ATOM   2018  CG  ASP A 191      42.820  27.280  51.410  1.00  0.00           C  
ATOM   2019  OD1 ASP A 191      42.280  28.150  52.120  1.00  0.00           O  
ATOM   2020  OD2 ASP A 191      42.740  26.130  51.730  1.00  0.00           O1-
ATOM   2021  H   ASP A 191      45.080  27.560  48.220  1.00  0.00           H  
ATOM   2022  N   PHE A 192      42.830  30.050  48.640  1.00  0.00           N  
ATOM   2023  CA  PHE A 192      42.230  31.390  48.550  1.00  0.00           C  
ATOM   2024  C   PHE A 192      41.310  31.330  47.230  1.00  0.00           C  
ATOM   2025  O   PHE A 192      40.170  31.740  47.330  1.00  0.00           O  
ATOM   2026  CB  PHE A 192      43.300  32.450  48.290  1.00  0.00           C  
ATOM   2027  CG  PHE A 192      42.890  33.820  47.780  1.00  0.00           C  
ATOM   2028  CD1 PHE A 192      42.190  34.720  48.560  1.00  0.00           C  
ATOM   2029  CD2 PHE A 192      42.940  34.140  46.400  1.00  0.00           C  
ATOM   2030  CE1 PHE A 192      41.540  35.830  48.020  1.00  0.00           C  
ATOM   2031  CE2 PHE A 192      42.380  35.290  45.870  1.00  0.00           C  
ATOM   2032  CZ  PHE A 192      41.630  36.180  46.670  1.00  0.00           C  
ATOM   2033  H   PHE A 192      43.800  30.230  48.830  1.00  0.00           H  
ATOM   2034  HD1 PHE A 192      42.230  34.650  49.650  1.00  0.00           H  
ATOM   2035  HD2 PHE A 192      43.140  33.340  45.690  1.00  0.00           H  
ATOM   2036  HE1 PHE A 192      41.020  36.550  48.660  1.00  0.00           H  
ATOM   2037  HE2 PHE A 192      42.360  35.420  44.790  1.00  0.00           H  
ATOM   2038  HZ  PHE A 192      41.050  37.010  46.260  1.00  0.00           H  
ATOM   2039  N   LEU A 193      41.790  30.700  46.190  1.00  0.00           N  
ATOM   2040  CA  LEU A 193      40.920  30.500  44.980  1.00  0.00           C  
ATOM   2041  C   LEU A 193      39.680  29.580  45.050  1.00  0.00           C  
ATOM   2042  O   LEU A 193      38.600  29.960  44.670  1.00  0.00           O  
ATOM   2043  CB  LEU A 193      41.720  29.850  43.850  1.00  0.00           C  
ATOM   2044  CG  LEU A 193      42.100  30.800  42.680  1.00  0.00           C  
ATOM   2045  CD1 LEU A 193      40.900  31.340  41.940  1.00  0.00           C  
ATOM   2046  CD2 LEU A 193      42.940  32.000  43.170  1.00  0.00           C  
ATOM   2047  H   LEU A 193      42.760  30.540  46.010  1.00  0.00           H  
ATOM   2048  N   GLU A 194      39.770  28.430  45.750  1.00  0.00           N  
ATOM   2049  CA  GLU A 194      38.740  27.480  46.220  1.00  0.00           C  
ATOM   2050  C   GLU A 194      37.710  28.270  47.050  1.00  0.00           C  
ATOM   2051  O   GLU A 194      36.530  28.170  46.890  1.00  0.00           O  
ATOM   2052  CB  GLU A 194      39.390  26.390  47.000  1.00  0.00           C  
ATOM   2053  CG  GLU A 194      38.540  25.070  47.090  1.00  0.00           C  
ATOM   2054  CD  GLU A 194      38.640  24.170  45.840  1.00  0.00           C  
ATOM   2055  OE1 GLU A 194      39.780  23.910  45.350  1.00  0.00           O  
ATOM   2056  OE2 GLU A 194      37.590  23.620  45.440  1.00  0.00           O1-
ATOM   2057  H   GLU A 194      40.700  28.100  45.920  1.00  0.00           H  
ATOM   2058  N   GLU A 195      38.270  29.110  47.980  1.00  0.00           N  
ATOM   2059  CA  GLU A 195      37.470  29.950  48.900  1.00  0.00           C  
ATOM   2060  C   GLU A 195      36.760  31.110  48.190  1.00  0.00           C  
ATOM   2061  O   GLU A 195      35.830  31.670  48.790  1.00  0.00           O  
ATOM   2062  CB  GLU A 195      38.420  30.510  49.990  1.00  0.00           C  
ATOM   2063  CG  GLU A 195      38.770  29.390  51.060  1.00  0.00           C  
ATOM   2064  CD  GLU A 195      37.570  28.900  51.870  1.00  0.00           C  
ATOM   2065  OE1 GLU A 195      37.170  29.660  52.770  1.00  0.00           O  
ATOM   2066  OE2 GLU A 195      36.880  27.950  51.590  1.00  0.00           O1-
ATOM   2067  H   GLU A 195      39.270  29.140  47.960  1.00  0.00           H  
ATOM   2068  N   VAL A 196      37.440  31.680  47.170  1.00  0.00           N  
ATOM   2069  CA  VAL A 196      36.780  32.780  46.330  1.00  0.00           C  
ATOM   2070  C   VAL A 196      35.450  32.380  45.730  1.00  0.00           C  
ATOM   2071  O   VAL A 196      34.520  33.060  46.030  1.00  0.00           O  
ATOM   2072  CB  VAL A 196      37.830  33.270  45.350  1.00  0.00           C  
ATOM   2073  CG1 VAL A 196      37.190  34.110  44.240  1.00  0.00           C  
ATOM   2074  CG2 VAL A 196      38.850  34.220  46.020  1.00  0.00           C  
ATOM   2075  H   VAL A 196      38.440  31.650  47.230  1.00  0.00           H  
ATOM   2076  N   HIS A 197      35.350  31.210  45.090  1.00  0.00           N  
ATOM   2077  CA  HIS A 197      34.080  30.710  44.460  1.00  0.00           C  
ATOM   2078  C   HIS A 197      32.840  30.700  45.400  1.00  0.00           C  
ATOM   2079  O   HIS A 197      31.810  31.240  44.970  1.00  0.00           O  
ATOM   2080  CB  HIS A 197      34.260  29.320  43.860  1.00  0.00           C  
ATOM   2081  CG  HIS A 197      33.200  28.720  42.930  1.00  0.00           C  
ATOM   2082  CD2 HIS A 197      31.950  28.300  43.130  1.00  0.00           C  
ATOM   2083  ND1 HIS A 197      33.380  28.570  41.650  1.00  0.00           N  
ATOM   2084  CE1 HIS A 197      32.270  28.230  41.080  1.00  0.00           C  
ATOM   2085  NE2 HIS A 197      31.370  28.000  41.970  1.00  0.00           N  
ATOM   2086  H   HIS A 197      36.180  30.650  45.020  1.00  0.00           H  
ATOM   2087  HD2 HIS A 197      31.420  28.220  44.090  1.00  0.00           H  
ATOM   2088  HE1 HIS A 197      32.090  28.150  40.010  1.00  0.00           H  
ATOM   2089  HE2 HIS A 197      30.600  27.370  41.870  1.00  0.00           H  
ATOM   2090  N   HIS A 198      33.090  30.440  46.670  1.00  0.00           N  
ATOM   2091  CA  HIS A 198      32.040  30.440  47.720  1.00  0.00           C  
ATOM   2092  C   HIS A 198      31.440  31.870  47.960  1.00  0.00           C  
ATOM   2093  O   HIS A 198      30.260  31.900  48.280  1.00  0.00           O  
ATOM   2094  CB  HIS A 198      32.590  29.890  49.050  1.00  0.00           C  
ATOM   2095  CG  HIS A 198      33.230  28.520  49.000  1.00  0.00           C  
ATOM   2096  CD2 HIS A 198      34.390  28.090  49.560  1.00  0.00           C  
ATOM   2097  ND1 HIS A 198      32.890  27.510  48.220  1.00  0.00           N  
ATOM   2098  CE1 HIS A 198      33.770  26.500  48.250  1.00  0.00           C  
ATOM   2099  NE2 HIS A 198      34.670  26.870  49.170  1.00  0.00           N  
ATOM   2100  H   HIS A 198      34.010  30.370  47.070  1.00  0.00           H  
ATOM   2101  HD2 HIS A 198      34.990  28.740  50.180  1.00  0.00           H  
ATOM   2102  HE1 HIS A 198      33.660  25.450  47.960  1.00  0.00           H  
ATOM   2103  HE2 HIS A 198      35.570  26.440  49.240  1.00  0.00           H  
ATOM   2104  N   LYS A 199      32.270  32.920  47.960  1.00  0.00           N  
ATOM   2105  CA  LYS A 199      31.860  34.310  48.140  1.00  0.00           C  
ATOM   2106  C   LYS A 199      31.050  34.830  46.960  1.00  0.00           C  
ATOM   2107  O   LYS A 199      29.990  35.410  47.130  1.00  0.00           O  
ATOM   2108  CB  LYS A 199      33.210  35.030  48.410  1.00  0.00           C  
ATOM   2109  CG  LYS A 199      33.220  36.400  49.020  1.00  0.00           C  
ATOM   2110  CD  LYS A 199      32.500  36.610  50.330  1.00  0.00           C  
ATOM   2111  CE  LYS A 199      32.840  37.930  51.040  1.00  0.00           C  
ATOM   2112  NZ  LYS A 199      32.830  37.710  52.430  1.00  0.00           N1+
ATOM   2113  H   LYS A 199      33.260  32.830  47.880  1.00  0.00           H  
ATOM   2114  HZ1 LYS A 199      31.900  37.900  52.740  1.00  0.00           H  
ATOM   2115  HZ2 LYS A 199      33.100  36.770  52.660  1.00  0.00           H  
ATOM   2116  HZ3 LYS A 199      33.460  38.390  52.800  1.00  0.00           H  
ATOM   2117  N   GLN A 200      31.530  34.530  45.780  1.00  0.00           N  
ATOM   2118  CA  GLN A 200      30.860  34.830  44.500  1.00  0.00           C  
ATOM   2119  C   GLN A 200      29.520  34.100  44.290  1.00  0.00           C  
ATOM   2120  O   GLN A 200      28.610  34.780  43.770  1.00  0.00           O  
ATOM   2121  CB  GLN A 200      31.640  34.560  43.260  1.00  0.00           C  
ATOM   2122  CG  GLN A 200      32.280  35.860  42.710  1.00  0.00           C  
ATOM   2123  CD  GLN A 200      33.470  36.410  43.470  1.00  0.00           C  
ATOM   2124  NE2 GLN A 200      34.610  35.820  43.030  1.00  0.00           N  
ATOM   2125  OE1 GLN A 200      33.590  37.510  44.050  1.00  0.00           O  
ATOM   2126  H   GLN A 200      32.370  33.970  45.780  1.00  0.00           H  
ATOM   2127 1HE2 GLN A 200      34.500  35.070  42.370  1.00  0.00           H  
ATOM   2128 2HE2 GLN A 200      35.540  36.150  43.210  1.00  0.00           H  
ATOM   2129  N   GLU A 201      29.330  32.890  44.850  1.00  0.00           N  
ATOM   2130  CA  GLU A 201      28.030  32.140  44.870  1.00  0.00           C  
ATOM   2131  C   GLU A 201      27.000  32.600  45.920  1.00  0.00           C  
ATOM   2132  O   GLU A 201      25.800  32.510  45.700  1.00  0.00           O  
ATOM   2133  CB  GLU A 201      28.120  30.630  44.890  1.00  0.00           C  
ATOM   2134  CG  GLU A 201      28.870  30.100  43.590  1.00  0.00           C  
ATOM   2135  CD  GLU A 201      28.070  30.350  42.320  1.00  0.00           C  
ATOM   2136  OE1 GLU A 201      28.360  31.300  41.620  1.00  0.00           O  
ATOM   2137  OE2 GLU A 201      27.270  29.430  41.900  1.00  0.00           O1-
ATOM   2138  H   GLU A 201      30.130  32.350  45.110  1.00  0.00           H  
ATOM   2139  N   SER A 202      27.550  33.130  47.030  1.00  0.00           N  
ATOM   2140  CA  SER A 202      26.710  33.600  48.150  1.00  0.00           C  
ATOM   2141  C   SER A 202      26.180  35.000  48.030  1.00  0.00           C  
ATOM   2142  O   SER A 202      25.210  35.240  48.750  1.00  0.00           O  
ATOM   2143  CB  SER A 202      27.370  33.450  49.510  1.00  0.00           C  
ATOM   2144  OG  SER A 202      28.620  34.030  49.590  1.00  0.00           O  
ATOM   2145  H   SER A 202      28.490  33.470  47.050  1.00  0.00           H  
ATOM   2146  HG  SER A 202      29.240  33.290  49.870  1.00  0.00           H  
ATOM   2147  N   ILE A 203      27.030  35.900  47.540  1.00  0.00           N  
ATOM   2148  CA  ILE A 203      26.690  37.370  47.240  1.00  0.00           C  
ATOM   2149  C   ILE A 203      25.700  37.430  46.070  1.00  0.00           C  
ATOM   2150  O   ILE A 203      25.980  36.820  45.090  1.00  0.00           O  
ATOM   2151  CB  ILE A 203      27.960  38.240  47.050  1.00  0.00           C  
ATOM   2152  CG1 ILE A 203      28.820  38.320  48.310  1.00  0.00           C  
ATOM   2153  CG2 ILE A 203      27.400  39.610  46.690  1.00  0.00           C  
ATOM   2154  CD  ILE A 203      30.290  38.460  47.800  1.00  0.00           C  
ATOM   2155  H   ILE A 203      27.960  35.600  47.340  1.00  0.00           H  
ATOM   2156  N   MET A 204      24.500  38.030  46.150  1.00  0.00           N  
ATOM   2157  CA  MET A 204      23.630  38.170  45.000  1.00  0.00           C  
ATOM   2158  C   MET A 204      23.990  39.290  44.090  1.00  0.00           C  
ATOM   2159  O   MET A 204      24.020  39.050  42.910  1.00  0.00           O  
ATOM   2160  CB  MET A 204      22.170  38.150  45.380  1.00  0.00           C  
ATOM   2161  CG  MET A 204      21.660  36.960  46.250  1.00  0.00           C  
ATOM   2162  SD  MET A 204      21.420  35.400  45.380  1.00  0.00           S  
ATOM   2163  CE  MET A 204      20.870  34.470  46.810  1.00  0.00           C  
ATOM   2164  H   MET A 204      24.110  38.320  47.030  1.00  0.00           H  
ATOM   2165  N   ASP A 205      24.180  40.470  44.640  1.00  0.00           N  
ATOM   2166  CA  ASP A 205      24.360  41.740  43.810  1.00  0.00           C  
ATOM   2167  C   ASP A 205      25.750  42.280  43.990  1.00  0.00           C  
ATOM   2168  O   ASP A 205      25.970  43.000  44.930  1.00  0.00           O  
ATOM   2169  CB  ASP A 205      23.180  42.750  44.040  1.00  0.00           C  
ATOM   2170  CG  ASP A 205      22.740  42.920  45.520  1.00  0.00           C  
ATOM   2171  OD1 ASP A 205      23.330  43.860  46.140  1.00  0.00           O  
ATOM   2172  OD2 ASP A 205      21.870  42.230  45.970  1.00  0.00           O1-
ATOM   2173  H   ASP A 205      24.040  40.620  45.610  1.00  0.00           H  
ATOM   2174  N   ALA A 206      26.530  41.930  42.950  1.00  0.00           N  
ATOM   2175  CA  ALA A 206      27.850  42.360  42.810  1.00  0.00           C  
ATOM   2176  C   ALA A 206      28.280  42.760  41.350  1.00  0.00           C  
ATOM   2177  O   ALA A 206      27.990  42.040  40.360  1.00  0.00           O  
ATOM   2178  CB  ALA A 206      28.770  41.320  43.320  1.00  0.00           C  
ATOM   2179  H   ALA A 206      26.140  41.480  42.150  1.00  0.00           H  
ATOM   2180  N   GLY A 207      29.270  43.630  41.400  1.00  0.00           N  
ATOM   2181  CA  GLY A 207      30.140  44.000  40.240  1.00  0.00           C  
ATOM   2182  C   GLY A 207      31.630  43.790  40.500  1.00  0.00           C  
ATOM   2183  O   GLY A 207      31.930  43.210  41.560  1.00  0.00           O  
ATOM   2184  H   GLY A 207      29.580  44.020  42.260  1.00  0.00           H  
ATOM   2185  N   PRO A 208      32.440  44.200  39.530  1.00  0.00           N  
ATOM   2186  CA  PRO A 208      33.860  43.670  39.420  1.00  0.00           C  
ATOM   2187  C   PRO A 208      34.780  43.800  40.650  1.00  0.00           C  
ATOM   2188  O   PRO A 208      34.890  44.750  41.420  1.00  0.00           O  
ATOM   2189  CB  PRO A 208      34.390  44.470  38.270  1.00  0.00           C  
ATOM   2190  CG  PRO A 208      33.520  45.660  38.060  1.00  0.00           C  
ATOM   2191  CD  PRO A 208      32.140  45.090  38.390  1.00  0.00           C  
ATOM   2192  N   VAL A 209      35.480  42.680  40.950  1.00  0.00           N  
ATOM   2193  CA  VAL A 209      36.380  42.530  42.140  1.00  0.00           C  
ATOM   2194  C   VAL A 209      37.680  43.280  42.010  1.00  0.00           C  
ATOM   2195  O   VAL A 209      38.440  43.060  41.080  1.00  0.00           O  
ATOM   2196  CB  VAL A 209      36.600  41.040  42.580  1.00  0.00           C  
ATOM   2197  CG1 VAL A 209      35.250  40.320  42.880  1.00  0.00           C  
ATOM   2198  CG2 VAL A 209      37.120  40.120  41.370  1.00  0.00           C  
ATOM   2199  H   VAL A 209      35.320  41.860  40.400  1.00  0.00           H  
ATOM   2200  N   VAL A 210      37.940  44.050  43.030  1.00  0.00           N  
ATOM   2201  CA  VAL A 210      39.070  45.070  43.160  1.00  0.00           C  
ATOM   2202  C   VAL A 210      40.390  44.420  43.570  1.00  0.00           C  
ATOM   2203  O   VAL A 210      40.730  44.100  44.730  1.00  0.00           O  
ATOM   2204  CB  VAL A 210      38.780  46.350  43.990  1.00  0.00           C  
ATOM   2205  CG1 VAL A 210      39.680  47.480  43.500  1.00  0.00           C  
ATOM   2206  CG2 VAL A 210      37.350  46.810  44.160  1.00  0.00           C  
ATOM   2207  H   VAL A 210      37.420  43.890  43.870  1.00  0.00           H  
ATOM   2208  N   VAL A 211      40.930  43.810  42.460  1.00  0.00           N  
ATOM   2209  CA  VAL A 211      42.260  43.120  42.470  1.00  0.00           C  
ATOM   2210  C   VAL A 211      43.340  44.190  42.200  1.00  0.00           C  
ATOM   2211  O   VAL A 211      43.120  45.070  41.350  1.00  0.00           O  
ATOM   2212  CB  VAL A 211      42.410  41.920  41.500  1.00  0.00           C  
ATOM   2213  CG1 VAL A 211      43.630  41.070  41.730  1.00  0.00           C  
ATOM   2214  CG2 VAL A 211      41.220  40.970  41.660  1.00  0.00           C  
ATOM   2215  H   VAL A 211      40.440  43.640  41.610  1.00  0.00           H  
ATOM   2216  N   HIS A 212      44.280  44.260  43.100  1.00  0.00           N  
ATOM   2217  CA  HIS A 212      45.440  45.220  43.010  1.00  0.00           C  
ATOM   2218  C   HIS A 212      46.830  44.830  43.510  1.00  0.00           C  
ATOM   2219  O   HIS A 212      46.960  43.890  44.280  1.00  0.00           O  
ATOM   2220  CB  HIS A 212      44.880  46.490  43.650  1.00  0.00           C  
ATOM   2221  CG  HIS A 212      44.590  46.410  45.130  1.00  0.00           C  
ATOM   2222  CD2 HIS A 212      43.500  46.180  45.810  1.00  0.00           C  
ATOM   2223  ND1 HIS A 212      45.430  47.020  45.910  1.00  0.00           N  
ATOM   2224  CE1 HIS A 212      44.830  47.290  47.050  1.00  0.00           C  
ATOM   2225  NE2 HIS A 212      43.590  46.800  47.000  1.00  0.00           N  
ATOM   2226  H   HIS A 212      44.280  43.740  43.960  1.00  0.00           H  
ATOM   2227  HD2 HIS A 212      42.640  45.630  45.410  1.00  0.00           H  
ATOM   2228  HE1 HIS A 212      45.240  47.850  47.900  1.00  0.00           H  
ATOM   2229  HE2 HIS A 212      42.910  46.870  47.730  1.00  0.00           H  
ATOM   2230  N   SER A 213      47.810  45.620  43.020  1.00  0.00           N  
ATOM   2231  CA  SER A 213      49.230  45.580  43.470  1.00  0.00           C  
ATOM   2232  C   SER A 213      50.100  46.860  43.150  1.00  0.00           C  
ATOM   2233  O   SER A 213      49.530  47.920  42.830  1.00  0.00           O  
ATOM   2234  CB  SER A 213      49.920  44.340  43.010  1.00  0.00           C  
ATOM   2235  OG  SER A 213      49.890  44.140  41.610  1.00  0.00           O  
ATOM   2236  H   SER A 213      47.590  46.330  42.350  1.00  0.00           H  
ATOM   2237  HG  SER A 213      50.820  44.280  41.280  1.00  0.00           H  
ATOM   2238  N   SER A 214      51.390  46.740  43.230  1.00  0.00           N  
ATOM   2239  CA  SER A 214      52.260  47.850  43.070  1.00  0.00           C  
ATOM   2240  C   SER A 214      52.110  48.700  41.820  1.00  0.00           C  
ATOM   2241  O   SER A 214      51.720  49.900  41.950  1.00  0.00           O  
ATOM   2242  CB  SER A 214      53.700  47.480  43.210  1.00  0.00           C  
ATOM   2243  OG  SER A 214      54.570  48.590  43.230  1.00  0.00           O  
ATOM   2244  H   SER A 214      51.830  45.900  42.920  1.00  0.00           H  
ATOM   2245  HG  SER A 214      55.450  48.160  43.010  1.00  0.00           H  
ATOM   2246  N   ALA A 215      52.050  48.140  40.630  1.00  0.00           N  
ATOM   2247  CA  ALA A 215      51.690  48.770  39.330  1.00  0.00           C  
ATOM   2248  C   ALA A 215      50.410  48.130  38.850  1.00  0.00           C  
ATOM   2249  O   ALA A 215      49.830  48.700  37.910  1.00  0.00           O  
ATOM   2250  CB  ALA A 215      52.690  48.560  38.220  1.00  0.00           C  
ATOM   2251  H   ALA A 215      52.440  47.220  40.560  1.00  0.00           H  
ATOM   2252  N   GLY A 216      50.160  46.940  39.330  1.00  0.00           N  
ATOM   2253  CA  GLY A 216      48.830  46.330  39.180  1.00  0.00           C  
ATOM   2254  C   GLY A 216      48.790  45.390  37.890  1.00  0.00           C  
ATOM   2255  O   GLY A 216      47.720  44.990  37.400  1.00  0.00           O  
ATOM   2256  H   GLY A 216      50.800  46.360  39.840  1.00  0.00           H  
ATOM   2257  N   ILE A 217      49.960  44.920  37.510  1.00  0.00           N  
ATOM   2258  CA  ILE A 217      50.230  43.940  36.370  1.00  0.00           C  
ATOM   2259  C   ILE A 217      51.160  42.720  36.660  1.00  0.00           C  
ATOM   2260  O   ILE A 217      50.920  41.710  36.000  1.00  0.00           O  
ATOM   2261  CB  ILE A 217      50.930  44.630  35.220  1.00  0.00           C  
ATOM   2262  CG1 ILE A 217      51.930  45.710  35.530  1.00  0.00           C  
ATOM   2263  CG2 ILE A 217      49.920  45.280  34.220  1.00  0.00           C  
ATOM   2264  CD  ILE A 217      53.110  45.570  34.570  1.00  0.00           C  
ATOM   2265  H   ILE A 217      50.720  45.240  38.090  1.00  0.00           H  
ATOM   2266  N   GLY A 218      51.960  42.790  37.680  1.00  0.00           N  
ATOM   2267  CA  GLY A 218      52.870  41.620  37.920  1.00  0.00           C  
ATOM   2268  C   GLY A 218      52.480  40.710  39.120  1.00  0.00           C  
ATOM   2269  O   GLY A 218      52.440  39.480  38.920  1.00  0.00           O  
ATOM   2270  H   GLY A 218      51.990  43.530  38.360  1.00  0.00           H  
ATOM   2271  N   ARG A 219      52.340  41.260  40.300  1.00  0.00           N  
ATOM   2272  CA  ARG A 219      51.720  40.580  41.460  1.00  0.00           C  
ATOM   2273  C   ARG A 219      50.230  40.210  41.290  1.00  0.00           C  
ATOM   2274  O   ARG A 219      49.850  39.100  41.640  1.00  0.00           O  
ATOM   2275  CB  ARG A 219      51.890  41.370  42.820  1.00  0.00           C  
ATOM   2276  CG  ARG A 219      53.380  41.570  43.150  1.00  0.00           C  
ATOM   2277  CD  ARG A 219      54.180  40.270  43.270  1.00  0.00           C  
ATOM   2278  NE  ARG A 219      55.570  40.690  43.520  1.00  0.00           N  
ATOM   2279  CZ  ARG A 219      56.320  40.420  44.600  1.00  0.00           C  
ATOM   2280  NH1 ARG A 219      55.850  39.700  45.590  1.00  0.00           N1+
ATOM   2281  NH2 ARG A 219      57.530  40.860  44.760  1.00  0.00           N  
ATOM   2282  H   ARG A 219      52.800  42.120  40.540  1.00  0.00           H  
ATOM   2283  HE  ARG A 219      56.160  40.680  42.710  1.00  0.00           H  
ATOM   2284 1HH1 ARG A 219      54.920  39.350  45.510  1.00  0.00           H  
ATOM   2285 2HH1 ARG A 219      56.400  39.390  46.370  1.00  0.00           H  
ATOM   2286 1HH2 ARG A 219      57.940  41.400  44.020  1.00  0.00           H  
ATOM   2287 2HH2 ARG A 219      58.040  40.780  45.610  1.00  0.00           H  
ATOM   2288  N   THR A 220      49.490  41.100  40.650  1.00  0.00           N  
ATOM   2289  CA  THR A 220      48.130  40.790  40.140  1.00  0.00           C  
ATOM   2290  C   THR A 220      48.050  39.680  39.140  1.00  0.00           C  
ATOM   2291  O   THR A 220      47.110  38.880  39.240  1.00  0.00           O  
ATOM   2292  CB  THR A 220      47.440  41.920  39.310  1.00  0.00           C  
ATOM   2293  CG2 THR A 220      46.800  43.050  40.130  1.00  0.00           C  
ATOM   2294  OG1 THR A 220      48.360  42.380  38.290  1.00  0.00           O  
ATOM   2295  H   THR A 220      49.830  42.030  40.580  1.00  0.00           H  
ATOM   2296  HG1 THR A 220      48.160  43.260  37.880  1.00  0.00           H  
ATOM   2297  N   GLY A 221      49.040  39.550  38.250  1.00  0.00           N  
ATOM   2298  CA  GLY A 221      49.000  38.530  37.180  1.00  0.00           C  
ATOM   2299  C   GLY A 221      48.650  37.110  37.680  1.00  0.00           C  
ATOM   2300  O   GLY A 221      47.600  36.660  37.320  1.00  0.00           O  
ATOM   2301  H   GLY A 221      49.480  40.380  37.910  1.00  0.00           H  
ATOM   2302  N   THR A 222      49.330  36.710  38.710  1.00  0.00           N  
ATOM   2303  CA  THR A 222      49.330  35.350  39.290  1.00  0.00           C  
ATOM   2304  C   THR A 222      47.910  34.910  39.600  1.00  0.00           C  
ATOM   2305  O   THR A 222      47.380  34.040  38.930  1.00  0.00           O  
ATOM   2306  CB  THR A 222      50.260  35.160  40.530  1.00  0.00           C  
ATOM   2307  CG2 THR A 222      51.750  35.130  40.150  1.00  0.00           C  
ATOM   2308  OG1 THR A 222      50.090  36.250  41.350  1.00  0.00           O  
ATOM   2309  H   THR A 222      49.700  37.500  39.200  1.00  0.00           H  
ATOM   2310  HG1 THR A 222      50.780  36.230  42.070  1.00  0.00           H  
ATOM   2311  N   PHE A 223      47.160  35.690  40.420  1.00  0.00           N  
ATOM   2312  CA  PHE A 223      45.730  35.480  40.790  1.00  0.00           C  
ATOM   2313  C   PHE A 223      44.820  35.470  39.540  1.00  0.00           C  
ATOM   2314  O   PHE A 223      44.090  34.530  39.290  1.00  0.00           O  
ATOM   2315  CB  PHE A 223      45.450  36.600  41.830  1.00  0.00           C  
ATOM   2316  CG  PHE A 223      46.140  36.520  43.230  1.00  0.00           C  
ATOM   2317  CD1 PHE A 223      47.480  36.760  43.270  1.00  0.00           C  
ATOM   2318  CD2 PHE A 223      45.390  36.060  44.340  1.00  0.00           C  
ATOM   2319  CE1 PHE A 223      48.150  36.540  44.450  1.00  0.00           C  
ATOM   2320  CE2 PHE A 223      46.150  35.790  45.490  1.00  0.00           C  
ATOM   2321  CZ  PHE A 223      47.500  35.970  45.560  1.00  0.00           C  
ATOM   2322  H   PHE A 223      47.470  36.440  41.010  1.00  0.00           H  
ATOM   2323  HD1 PHE A 223      48.000  37.320  42.490  1.00  0.00           H  
ATOM   2324  HD2 PHE A 223      44.320  36.220  44.410  1.00  0.00           H  
ATOM   2325  HE1 PHE A 223      49.230  36.660  44.480  1.00  0.00           H  
ATOM   2326  HE2 PHE A 223      45.620  35.440  46.380  1.00  0.00           H  
ATOM   2327  HZ  PHE A 223      48.080  35.690  46.430  1.00  0.00           H  
ATOM   2328  N   ILE A 224      44.970  36.570  38.740  1.00  0.00           N  
ATOM   2329  CA  ILE A 224      44.110  36.810  37.610  1.00  0.00           C  
ATOM   2330  C   ILE A 224      44.200  35.750  36.490  1.00  0.00           C  
ATOM   2331  O   ILE A 224      43.230  35.030  36.270  1.00  0.00           O  
ATOM   2332  CB  ILE A 224      44.090  38.230  37.170  1.00  0.00           C  
ATOM   2333  CG1 ILE A 224      43.680  39.180  38.280  1.00  0.00           C  
ATOM   2334  CG2 ILE A 224      43.080  38.350  36.070  1.00  0.00           C  
ATOM   2335  CD  ILE A 224      43.890  40.640  37.760  1.00  0.00           C  
ATOM   2336  H   ILE A 224      45.640  37.290  38.930  1.00  0.00           H  
ATOM   2337  N   VAL A 225      45.400  35.230  36.290  1.00  0.00           N  
ATOM   2338  CA  VAL A 225      45.690  34.090  35.400  1.00  0.00           C  
ATOM   2339  C   VAL A 225      45.130  32.800  35.920  1.00  0.00           C  
ATOM   2340  O   VAL A 225      44.380  32.120  35.160  1.00  0.00           O  
ATOM   2341  CB  VAL A 225      47.120  33.870  34.970  1.00  0.00           C  
ATOM   2342  CG1 VAL A 225      47.150  33.150  33.700  1.00  0.00           C  
ATOM   2343  CG2 VAL A 225      47.930  35.160  34.570  1.00  0.00           C  
ATOM   2344  H   VAL A 225      46.170  35.640  36.780  1.00  0.00           H  
ATOM   2345  N   ILE A 226      45.480  32.520  37.150  1.00  0.00           N  
ATOM   2346  CA  ILE A 226      45.040  31.240  37.860  1.00  0.00           C  
ATOM   2347  C   ILE A 226      43.520  31.260  38.020  1.00  0.00           C  
ATOM   2348  O   ILE A 226      42.840  30.260  37.770  1.00  0.00           O  
ATOM   2349  CB  ILE A 226      45.690  31.050  39.250  1.00  0.00           C  
ATOM   2350  CG1 ILE A 226      47.230  31.010  39.170  1.00  0.00           C  
ATOM   2351  CG2 ILE A 226      45.210  29.820  39.970  1.00  0.00           C  
ATOM   2352  CD  ILE A 226      48.130  30.840  40.430  1.00  0.00           C  
ATOM   2353  H   ILE A 226      46.200  32.970  37.670  1.00  0.00           H  
ATOM   2354  N   ASP A 227      42.880  32.420  38.260  1.00  0.00           N  
ATOM   2355  CA  ASP A 227      41.390  32.510  38.330  1.00  0.00           C  
ATOM   2356  C   ASP A 227      40.650  32.070  37.010  1.00  0.00           C  
ATOM   2357  O   ASP A 227      39.570  31.370  36.980  1.00  0.00           O  
ATOM   2358  CB  ASP A 227      40.950  33.900  38.760  1.00  0.00           C  
ATOM   2359  CG  ASP A 227      39.540  33.910  39.260  1.00  0.00           C  
ATOM   2360  OD1 ASP A 227      38.640  33.590  38.400  1.00  0.00           O  
ATOM   2361  OD2 ASP A 227      39.280  34.360  40.370  1.00  0.00           O1-
ATOM   2362  H   ASP A 227      43.370  33.270  38.470  1.00  0.00           H  
ATOM   2363  N   ILE A 228      41.080  32.710  35.930  1.00  0.00           N  
ATOM   2364  CA  ILE A 228      40.630  32.280  34.570  1.00  0.00           C  
ATOM   2365  C   ILE A 228      40.870  30.810  34.190  1.00  0.00           C  
ATOM   2366  O   ILE A 228      39.880  30.030  34.010  1.00  0.00           O  
ATOM   2367  CB  ILE A 228      41.260  33.310  33.650  1.00  0.00           C  
ATOM   2368  CG1 ILE A 228      40.800  34.770  33.990  1.00  0.00           C  
ATOM   2369  CG2 ILE A 228      40.850  33.030  32.250  1.00  0.00           C  
ATOM   2370  CD  ILE A 228      41.560  35.870  33.210  1.00  0.00           C  
ATOM   2371  H   ILE A 228      41.690  33.480  36.100  1.00  0.00           H  
ATOM   2372  N   LEU A 229      42.090  30.300  34.400  1.00  0.00           N  
ATOM   2373  CA  LEU A 229      42.440  28.910  33.970  1.00  0.00           C  
ATOM   2374  C   LEU A 229      41.710  27.810  34.790  1.00  0.00           C  
ATOM   2375  O   LEU A 229      41.090  26.900  34.300  1.00  0.00           O  
ATOM   2376  CB  LEU A 229      43.940  28.590  33.870  1.00  0.00           C  
ATOM   2377  CG  LEU A 229      44.540  29.430  32.770  1.00  0.00           C  
ATOM   2378  CD1 LEU A 229      46.090  29.470  32.850  1.00  0.00           C  
ATOM   2379  CD2 LEU A 229      44.220  28.890  31.380  1.00  0.00           C  
ATOM   2380  H   LEU A 229      42.790  30.850  34.870  1.00  0.00           H  
ATOM   2381  N   ILE A 230      41.560  28.040  36.090  1.00  0.00           N  
ATOM   2382  CA  ILE A 230      40.920  27.040  36.990  1.00  0.00           C  
ATOM   2383  C   ILE A 230      39.430  26.860  36.720  1.00  0.00           C  
ATOM   2384  O   ILE A 230      38.950  25.730  36.680  1.00  0.00           O  
ATOM   2385  CB  ILE A 230      41.290  27.350  38.410  1.00  0.00           C  
ATOM   2386  CG1 ILE A 230      40.990  26.140  39.420  1.00  0.00           C  
ATOM   2387  CG2 ILE A 230      40.620  28.680  38.850  1.00  0.00           C  
ATOM   2388  CD  ILE A 230      41.580  26.400  40.820  1.00  0.00           C  
ATOM   2389  H   ILE A 230      41.760  28.940  36.480  1.00  0.00           H  
ATOM   2390  N   ASP A 231      38.860  27.990  36.210  1.00  0.00           N  
ATOM   2391  CA  ASP A 231      37.400  27.940  35.860  1.00  0.00           C  
ATOM   2392  C   ASP A 231      37.080  27.070  34.620  1.00  0.00           C  
ATOM   2393  O   ASP A 231      36.290  26.140  34.630  1.00  0.00           O  
ATOM   2394  CB  ASP A 231      36.840  29.360  35.700  1.00  0.00           C  
ATOM   2395  CG  ASP A 231      35.350  29.480  35.460  1.00  0.00           C  
ATOM   2396  OD1 ASP A 231      34.980  29.780  34.310  1.00  0.00           O  
ATOM   2397  OD2 ASP A 231      34.540  29.400  36.460  1.00  0.00           O1-
ATOM   2398  H   ASP A 231      39.370  28.840  36.110  1.00  0.00           H  
ATOM   2399  N   ILE A 232      38.020  27.060  33.640  1.00  0.00           N  
ATOM   2400  CA  ILE A 232      37.900  26.170  32.490  1.00  0.00           C  
ATOM   2401  C   ILE A 232      38.160  24.630  32.860  1.00  0.00           C  
ATOM   2402  O   ILE A 232      37.310  23.750  32.580  1.00  0.00           O  
ATOM   2403  CB  ILE A 232      38.840  26.510  31.350  1.00  0.00           C  
ATOM   2404  CG1 ILE A 232      39.020  28.010  31.080  1.00  0.00           C  
ATOM   2405  CG2 ILE A 232      38.310  25.800  30.140  1.00  0.00           C  
ATOM   2406  CD  ILE A 232      40.230  28.460  30.220  1.00  0.00           C  
ATOM   2407  H   ILE A 232      38.790  27.680  33.520  1.00  0.00           H  
ATOM   2408  N   ILE A 233      39.130  24.370  33.710  1.00  0.00           N  
ATOM   2409  CA  ILE A 233      39.340  22.950  34.260  1.00  0.00           C  
ATOM   2410  C   ILE A 233      38.200  22.500  35.260  1.00  0.00           C  
ATOM   2411  O   ILE A 233      37.570  21.450  35.100  1.00  0.00           O  
ATOM   2412  CB  ILE A 233      40.730  22.880  34.940  1.00  0.00           C  
ATOM   2413  CG1 ILE A 233      41.750  23.610  34.080  1.00  0.00           C  
ATOM   2414  CG2 ILE A 233      41.240  21.450  34.950  1.00  0.00           C  
ATOM   2415  CD  ILE A 233      42.890  23.880  35.080  1.00  0.00           C  
ATOM   2416  H   ILE A 233      39.830  25.040  33.960  1.00  0.00           H  
ATOM   2417  N   ARG A 234      37.510  23.440  35.900  1.00  0.00           N  
ATOM   2418  CA  ARG A 234      36.350  23.190  36.780  1.00  0.00           C  
ATOM   2419  C   ARG A 234      35.020  22.880  36.120  1.00  0.00           C  
ATOM   2420  O   ARG A 234      34.640  21.700  35.950  1.00  0.00           O  
ATOM   2421  CB  ARG A 234      36.190  24.300  37.840  1.00  0.00           C  
ATOM   2422  CG  ARG A 234      37.280  24.160  38.900  1.00  0.00           C  
ATOM   2423  CD  ARG A 234      37.350  25.290  39.940  1.00  0.00           C  
ATOM   2424  NE  ARG A 234      36.050  25.520  40.600  1.00  0.00           N  
ATOM   2425  CZ  ARG A 234      35.980  25.360  41.940  1.00  0.00           C  
ATOM   2426  NH1 ARG A 234      36.960  24.880  42.690  1.00  0.00           N1+
ATOM   2427  NH2 ARG A 234      34.970  26.050  42.560  1.00  0.00           N  
ATOM   2428  H   ARG A 234      37.850  24.380  35.950  1.00  0.00           H  
ATOM   2429  HE  ARG A 234      35.230  25.620  40.030  1.00  0.00           H  
ATOM   2430 1HH1 ARG A 234      37.720  24.550  42.130  1.00  0.00           H  
ATOM   2431 2HH1 ARG A 234      36.890  24.570  43.630  1.00  0.00           H  
ATOM   2432 1HH2 ARG A 234      34.370  26.560  41.950  1.00  0.00           H  
ATOM   2433 2HH2 ARG A 234      34.900  26.130  43.560  1.00  0.00           H  
ATOM   2434  N   GLU A 235      34.500  23.960  35.510  1.00  0.00           N  
ATOM   2435  CA  GLU A 235      33.200  24.010  34.770  1.00  0.00           C  
ATOM   2436  C   GLU A 235      33.190  23.380  33.390  1.00  0.00           C  
ATOM   2437  O   GLU A 235      32.250  22.740  32.960  1.00  0.00           O  
ATOM   2438  CB  GLU A 235      32.680  25.440  34.700  1.00  0.00           C  
ATOM   2439  CG  GLU A 235      31.250  25.700  34.200  1.00  0.00           C  
ATOM   2440  CD  GLU A 235      30.890  27.180  34.170  1.00  0.00           C  
ATOM   2441  OE1 GLU A 235      31.330  27.860  33.250  1.00  0.00           O  
ATOM   2442  OE2 GLU A 235      29.970  27.570  34.920  1.00  0.00           O1-
ATOM   2443  H   GLU A 235      34.990  24.820  35.480  1.00  0.00           H  
ATOM   2444  N   LYS A 236      34.170  23.680  32.550  1.00  0.00           N  
ATOM   2445  CA  LYS A 236      34.500  22.900  31.350  1.00  0.00           C  
ATOM   2446  C   LYS A 236      35.190  21.530  31.420  1.00  0.00           C  
ATOM   2447  O   LYS A 236      34.970  20.710  30.500  1.00  0.00           O  
ATOM   2448  CB  LYS A 236      35.100  23.770  30.220  1.00  0.00           C  
ATOM   2449  CG  LYS A 236      34.170  24.880  29.780  1.00  0.00           C  
ATOM   2450  CD  LYS A 236      34.690  25.690  28.580  1.00  0.00           C  
ATOM   2451  CE  LYS A 236      33.590  26.680  28.170  1.00  0.00           C  
ATOM   2452  NZ  LYS A 236      33.540  27.860  29.150  1.00  0.00           N1+
ATOM   2453  H   LYS A 236      34.690  24.540  32.600  1.00  0.00           H  
ATOM   2454  HZ1 LYS A 236      34.450  28.040  29.530  1.00  0.00           H  
ATOM   2455  HZ2 LYS A 236      33.210  28.710  28.740  1.00  0.00           H  
ATOM   2456  HZ3 LYS A 236      32.900  27.880  29.920  1.00  0.00           H  
ATOM   2457  N   GLY A 237      36.110  21.200  32.320  1.00  0.00           N  
ATOM   2458  CA  GLY A 237      36.630  19.800  32.480  1.00  0.00           C  
ATOM   2459  C   GLY A 237      37.950  19.530  31.830  1.00  0.00           C  
ATOM   2460  O   GLY A 237      38.200  19.990  30.730  1.00  0.00           O  
ATOM   2461  H   GLY A 237      36.450  21.820  33.020  1.00  0.00           H  
ATOM   2462  N   VAL A 238      38.650  18.560  32.430  1.00  0.00           N  
ATOM   2463  CA  VAL A 238      40.030  18.160  32.020  1.00  0.00           C  
ATOM   2464  C   VAL A 238      40.370  17.850  30.520  1.00  0.00           C  
ATOM   2465  O   VAL A 238      41.460  18.200  30.100  1.00  0.00           O  
ATOM   2466  CB  VAL A 238      40.490  16.960  32.780  1.00  0.00           C  
ATOM   2467  CG1 VAL A 238      40.680  17.330  34.250  1.00  0.00           C  
ATOM   2468  CG2 VAL A 238      39.530  15.790  32.690  1.00  0.00           C  
ATOM   2469  H   VAL A 238      38.250  18.040  33.190  1.00  0.00           H  
ATOM   2470  N   ASP A 239      39.410  17.400  29.670  1.00  0.00           N  
ATOM   2471  CA  ASP A 239      39.650  17.160  28.210  1.00  0.00           C  
ATOM   2472  C   ASP A 239      39.270  18.290  27.330  1.00  0.00           C  
ATOM   2473  O   ASP A 239      39.590  18.120  26.120  1.00  0.00           O  
ATOM   2474  CB  ASP A 239      38.990  15.930  27.670  1.00  0.00           C  
ATOM   2475  CG  ASP A 239      37.500  15.830  27.850  1.00  0.00           C  
ATOM   2476  OD1 ASP A 239      36.850  16.460  28.740  1.00  0.00           O  
ATOM   2477  OD2 ASP A 239      36.860  15.020  27.120  1.00  0.00           O1-
ATOM   2478  H   ASP A 239      38.430  17.400  29.820  1.00  0.00           H  
ATOM   2479  N   CYS A 240      38.920  19.470  27.870  1.00  0.00           N  
ATOM   2480  CA  CYS A 240      38.600  20.780  27.190  1.00  0.00           C  
ATOM   2481  C   CYS A 240      39.850  21.530  26.660  1.00  0.00           C  
ATOM   2482  O   CYS A 240      40.950  21.300  27.180  1.00  0.00           O  
ATOM   2483  CB  CYS A 240      37.710  21.710  27.930  1.00  0.00           C  
ATOM   2484  SG  CYS A 240      38.420  22.450  29.430  1.00  0.00           S  
ATOM   2485  H   CYS A 240      38.890  19.620  28.860  1.00  0.00           H  
ATOM   2486  HG  CYS A 240      38.510  21.260  30.030  1.00  0.00           H  
ATOM   2487  N   ASP A 241      39.610  22.520  25.800  1.00  0.00           N  
ATOM   2488  CA  ASP A 241      40.670  23.330  25.170  1.00  0.00           C  
ATOM   2489  C   ASP A 241      41.180  24.340  26.180  1.00  0.00           C  
ATOM   2490  O   ASP A 241      40.790  25.490  26.210  1.00  0.00           O  
ATOM   2491  CB  ASP A 241      40.150  24.120  24.000  1.00  0.00           C  
ATOM   2492  CG  ASP A 241      41.310  24.620  23.130  1.00  0.00           C  
ATOM   2493  OD1 ASP A 241      42.390  25.080  23.660  1.00  0.00           O  
ATOM   2494  OD2 ASP A 241      41.310  24.130  21.970  1.00  0.00           O1-
ATOM   2495  H   ASP A 241      38.690  22.780  25.520  1.00  0.00           H  
ATOM   2496  N   ILE A 242      42.050  23.820  27.030  1.00  0.00           N  
ATOM   2497  CA  ILE A 242      42.830  24.620  27.970  1.00  0.00           C  
ATOM   2498  C   ILE A 242      44.120  25.280  27.490  1.00  0.00           C  
ATOM   2499  O   ILE A 242      45.230  25.050  28.010  1.00  0.00           O  
ATOM   2500  CB  ILE A 242      42.960  23.870  29.310  1.00  0.00           C  
ATOM   2501  CG1 ILE A 242      43.510  22.430  29.190  1.00  0.00           C  
ATOM   2502  CG2 ILE A 242      41.660  23.870  30.080  1.00  0.00           C  
ATOM   2503  CD  ILE A 242      44.120  22.090  30.530  1.00  0.00           C  
ATOM   2504  H   ILE A 242      42.090  22.830  27.150  1.00  0.00           H  
ATOM   2505  N   ASP A 243      43.890  26.130  26.420  1.00  0.00           N  
ATOM   2506  CA  ASP A 243      44.990  26.930  25.750  1.00  0.00           C  
ATOM   2507  C   ASP A 243      45.420  28.110  26.610  1.00  0.00           C  
ATOM   2508  O   ASP A 243      44.550  28.990  26.850  1.00  0.00           O  
ATOM   2509  CB  ASP A 243      44.400  27.500  24.440  1.00  0.00           C  
ATOM   2510  CG  ASP A 243      45.530  27.920  23.500  1.00  0.00           C  
ATOM   2511  OD1 ASP A 243      46.330  28.850  23.850  1.00  0.00           O  
ATOM   2512  OD2 ASP A 243      45.580  27.370  22.390  1.00  0.00           O1-
ATOM   2513  H   ASP A 243      43.030  26.130  25.920  1.00  0.00           H  
ATOM   2514  N   VAL A 244      46.600  28.030  27.180  1.00  0.00           N  
ATOM   2515  CA  VAL A 244      47.140  29.200  27.970  1.00  0.00           C  
ATOM   2516  C   VAL A 244      47.520  30.460  27.130  1.00  0.00           C  
ATOM   2517  O   VAL A 244      47.000  31.540  27.350  1.00  0.00           O  
ATOM   2518  CB  VAL A 244      48.180  28.630  28.960  1.00  0.00           C  
ATOM   2519  CG1 VAL A 244      48.710  29.860  29.750  1.00  0.00           C  
ATOM   2520  CG2 VAL A 244      47.790  27.520  29.880  1.00  0.00           C  
ATOM   2521  H   VAL A 244      47.110  27.170  27.150  1.00  0.00           H  
ATOM   2522  N   PRO A 245      48.320  30.330  26.040  1.00  0.00           N  
ATOM   2523  CA  PRO A 245      48.590  31.500  25.170  1.00  0.00           C  
ATOM   2524  C   PRO A 245      47.410  32.330  24.700  1.00  0.00           C  
ATOM   2525  O   PRO A 245      47.490  33.540  24.870  1.00  0.00           O  
ATOM   2526  CB  PRO A 245      49.450  30.900  24.030  1.00  0.00           C  
ATOM   2527  CG  PRO A 245      50.370  30.000  24.830  1.00  0.00           C  
ATOM   2528  CD  PRO A 245      49.360  29.310  25.780  1.00  0.00           C  
ATOM   2529  N   LYS A 246      46.240  31.680  24.430  1.00  0.00           N  
ATOM   2530  CA  LYS A 246      45.130  32.390  23.820  1.00  0.00           C  
ATOM   2531  C   LYS A 246      44.470  33.360  24.850  1.00  0.00           C  
ATOM   2532  O   LYS A 246      44.350  34.530  24.450  1.00  0.00           O  
ATOM   2533  CB  LYS A 246      44.130  31.320  23.400  1.00  0.00           C  
ATOM   2534  CG  LYS A 246      43.180  31.690  22.290  1.00  0.00           C  
ATOM   2535  CD  LYS A 246      42.110  30.630  22.110  1.00  0.00           C  
ATOM   2536  CE  LYS A 246      42.590  29.290  21.710  1.00  0.00           C  
ATOM   2537  NZ  LYS A 246      41.400  28.450  21.380  1.00  0.00           N1+
ATOM   2538  H   LYS A 246      46.270  30.710  24.200  1.00  0.00           H  
ATOM   2539  HZ1 LYS A 246      40.660  29.000  21.000  1.00  0.00           H  
ATOM   2540  HZ2 LYS A 246      41.650  27.640  20.850  1.00  0.00           H  
ATOM   2541  HZ3 LYS A 246      40.960  28.020  22.170  1.00  0.00           H  
ATOM   2542  N   THR A 247      44.210  32.890  26.090  1.00  0.00           N  
ATOM   2543  CA  THR A 247      43.710  33.820  27.170  1.00  0.00           C  
ATOM   2544  C   THR A 247      44.750  34.960  27.550  1.00  0.00           C  
ATOM   2545  O   THR A 247      44.360  36.140  27.550  1.00  0.00           O  
ATOM   2546  CB  THR A 247      43.160  33.000  28.370  1.00  0.00           C  
ATOM   2547  CG2 THR A 247      44.050  31.840  28.910  1.00  0.00           C  
ATOM   2548  OG1 THR A 247      42.650  33.900  29.350  1.00  0.00           O  
ATOM   2549  H   THR A 247      44.520  31.970  26.310  1.00  0.00           H  
ATOM   2550  HG1 THR A 247      41.750  34.170  29.000  1.00  0.00           H  
ATOM   2551  N   ILE A 248      46.030  34.610  27.570  1.00  0.00           N  
ATOM   2552  CA  ILE A 248      47.070  35.600  27.920  1.00  0.00           C  
ATOM   2553  C   ILE A 248      47.190  36.780  26.930  1.00  0.00           C  
ATOM   2554  O   ILE A 248      47.190  37.950  27.240  1.00  0.00           O  
ATOM   2555  CB  ILE A 248      48.430  34.850  28.220  1.00  0.00           C  
ATOM   2556  CG1 ILE A 248      48.480  34.640  29.670  1.00  0.00           C  
ATOM   2557  CG2 ILE A 248      49.730  35.690  27.840  1.00  0.00           C  
ATOM   2558  CD  ILE A 248      47.710  33.420  30.000  1.00  0.00           C  
ATOM   2559  H   ILE A 248      46.460  33.790  27.210  1.00  0.00           H  
ATOM   2560  N   GLN A 249      47.000  36.370  25.710  1.00  0.00           N  
ATOM   2561  CA  GLN A 249      46.990  37.230  24.480  1.00  0.00           C  
ATOM   2562  C   GLN A 249      45.740  38.110  24.440  1.00  0.00           C  
ATOM   2563  O   GLN A 249      45.830  39.300  24.220  1.00  0.00           O  
ATOM   2564  CB  GLN A 249      47.210  36.380  23.170  1.00  0.00           C  
ATOM   2565  CG  GLN A 249      47.690  37.210  21.970  1.00  0.00           C  
ATOM   2566  CD  GLN A 249      48.950  38.100  22.160  1.00  0.00           C  
ATOM   2567  NE2 GLN A 249      50.130  37.540  21.910  1.00  0.00           N  
ATOM   2568  OE1 GLN A 249      48.820  39.290  22.490  1.00  0.00           O  
ATOM   2569  H   GLN A 249      47.090  35.410  25.460  1.00  0.00           H  
ATOM   2570 1HE2 GLN A 249      50.260  36.560  21.750  1.00  0.00           H  
ATOM   2571 2HE2 GLN A 249      50.960  38.090  21.860  1.00  0.00           H  
ATOM   2572  N   MET A 250      44.630  37.630  25.020  1.00  0.00           N  
ATOM   2573  CA  MET A 250      43.330  38.370  25.130  1.00  0.00           C  
ATOM   2574  C   MET A 250      43.240  39.340  26.270  1.00  0.00           C  
ATOM   2575  O   MET A 250      42.900  40.500  26.060  1.00  0.00           O  
ATOM   2576  CB  MET A 250      42.240  37.360  25.080  1.00  0.00           C  
ATOM   2577  CG  MET A 250      40.840  37.850  24.800  1.00  0.00           C  
ATOM   2578  SD  MET A 250      39.940  38.290  26.290  1.00  0.00           S  
ATOM   2579  CE  MET A 250      39.990  36.800  27.260  1.00  0.00           C  
ATOM   2580  H   MET A 250      44.540  36.640  25.140  1.00  0.00           H  
ATOM   2581  N   VAL A 251      43.780  38.920  27.340  1.00  0.00           N  
ATOM   2582  CA  VAL A 251      44.090  39.800  28.460  1.00  0.00           C  
ATOM   2583  C   VAL A 251      45.180  40.880  28.200  1.00  0.00           C  
ATOM   2584  O   VAL A 251      45.080  41.940  28.830  1.00  0.00           O  
ATOM   2585  CB  VAL A 251      44.220  39.110  29.860  1.00  0.00           C  
ATOM   2586  CG1 VAL A 251      42.890  38.530  30.240  1.00  0.00           C  
ATOM   2587  CG2 VAL A 251      45.180  37.930  30.070  1.00  0.00           C  
ATOM   2588  H   VAL A 251      43.770  37.960  27.620  1.00  0.00           H  
ATOM   2589  N   ARG A 252      46.200  40.500  27.380  1.00  0.00           N  
ATOM   2590  CA  ARG A 252      47.260  41.410  26.950  1.00  0.00           C  
ATOM   2591  C   ARG A 252      46.810  42.480  25.940  1.00  0.00           C  
ATOM   2592  O   ARG A 252      46.900  43.650  26.300  1.00  0.00           O  
ATOM   2593  CB  ARG A 252      48.610  40.820  26.480  1.00  0.00           C  
ATOM   2594  CG  ARG A 252      49.740  40.990  27.490  1.00  0.00           C  
ATOM   2595  CD  ARG A 252      51.190  40.680  26.990  1.00  0.00           C  
ATOM   2596  NE  ARG A 252      52.060  40.460  28.180  1.00  0.00           N  
ATOM   2597  CZ  ARG A 252      53.230  41.170  28.350  1.00  0.00           C  
ATOM   2598  NH1 ARG A 252      53.680  42.080  27.450  1.00  0.00           N1+
ATOM   2599  NH2 ARG A 252      53.830  41.030  29.540  1.00  0.00           N  
ATOM   2600  H   ARG A 252      46.530  39.560  27.410  1.00  0.00           H  
ATOM   2601  HE  ARG A 252      51.870  39.590  28.630  1.00  0.00           H  
ATOM   2602 1HH1 ARG A 252      53.200  42.380  26.630  1.00  0.00           H  
ATOM   2603 2HH1 ARG A 252      54.410  42.660  27.800  1.00  0.00           H  
ATOM   2604 1HH2 ARG A 252      53.370  40.580  30.310  1.00  0.00           H  
ATOM   2605 2HH2 ARG A 252      54.820  41.150  29.670  1.00  0.00           H  
ATOM   2606  N   SER A 253      45.980  42.080  25.030  1.00  0.00           N  
ATOM   2607  CA  SER A 253      45.120  42.960  24.300  1.00  0.00           C  
ATOM   2608  C   SER A 253      44.260  43.940  25.090  1.00  0.00           C  
ATOM   2609  O   SER A 253      44.180  45.110  24.680  1.00  0.00           O  
ATOM   2610  CB  SER A 253      44.090  42.350  23.300  1.00  0.00           C  
ATOM   2611  OG  SER A 253      44.790  41.860  22.210  1.00  0.00           O  
ATOM   2612  H   SER A 253      46.020  41.140  24.700  1.00  0.00           H  
ATOM   2613  HG  SER A 253      44.130  41.180  21.880  1.00  0.00           H  
ATOM   2614  N   GLN A 254      43.710  43.420  26.230  1.00  0.00           N  
ATOM   2615  CA  GLN A 254      42.940  44.190  27.250  1.00  0.00           C  
ATOM   2616  C   GLN A 254      43.780  45.160  28.080  1.00  0.00           C  
ATOM   2617  O   GLN A 254      43.270  46.220  28.470  1.00  0.00           O  
ATOM   2618  CB  GLN A 254      42.130  43.230  28.170  1.00  0.00           C  
ATOM   2619  CG  GLN A 254      40.760  42.690  27.670  1.00  0.00           C  
ATOM   2620  CD  GLN A 254      39.950  41.880  28.690  1.00  0.00           C  
ATOM   2621  NE2 GLN A 254      39.940  40.670  28.280  1.00  0.00           N  
ATOM   2622  OE1 GLN A 254      39.820  42.220  29.850  1.00  0.00           O  
ATOM   2623  H   GLN A 254      43.650  42.420  26.320  1.00  0.00           H  
ATOM   2624 1HE2 GLN A 254      40.440  40.440  27.450  1.00  0.00           H  
ATOM   2625 2HE2 GLN A 254      39.410  40.040  28.850  1.00  0.00           H  
ATOM   2626  N   ARG A 255      45.070  44.840  28.270  1.00  0.00           N  
ATOM   2627  CA  ARG A 255      45.950  45.750  29.140  1.00  0.00           C  
ATOM   2628  C   ARG A 255      47.400  45.330  28.880  1.00  0.00           C  
ATOM   2629  O   ARG A 255      47.790  44.180  29.150  1.00  0.00           O  
ATOM   2630  CB  ARG A 255      45.570  45.730  30.660  1.00  0.00           C  
ATOM   2631  CG  ARG A 255      46.440  46.730  31.380  1.00  0.00           C  
ATOM   2632  CD  ARG A 255      46.050  47.210  32.720  1.00  0.00           C  
ATOM   2633  NE  ARG A 255      47.100  48.030  33.330  1.00  0.00           N  
ATOM   2634  CZ  ARG A 255      46.960  48.970  34.290  1.00  0.00           C  
ATOM   2635  NH1 ARG A 255      45.780  49.700  34.380  1.00  0.00           N1+
ATOM   2636  NH2 ARG A 255      48.010  49.420  34.950  1.00  0.00           N  
ATOM   2637  H   ARG A 255      45.560  44.070  27.880  1.00  0.00           H  
ATOM   2638  HE  ARG A 255      47.970  48.030  32.830  1.00  0.00           H  
ATOM   2639 1HH1 ARG A 255      44.990  49.520  33.790  1.00  0.00           H  
ATOM   2640 2HH1 ARG A 255      45.570  50.380  35.080  1.00  0.00           H  
ATOM   2641 1HH2 ARG A 255      48.930  49.040  34.840  1.00  0.00           H  
ATOM   2642 2HH2 ARG A 255      47.930  50.220  35.540  1.00  0.00           H  
ATOM   2643  N   SER A 256      48.250  46.290  28.620  1.00  0.00           N  
ATOM   2644  CA  SER A 256      49.640  46.070  28.290  1.00  0.00           C  
ATOM   2645  C   SER A 256      50.590  45.670  29.460  1.00  0.00           C  
ATOM   2646  O   SER A 256      50.340  45.970  30.650  1.00  0.00           O  
ATOM   2647  CB  SER A 256      50.290  47.190  27.430  1.00  0.00           C  
ATOM   2648  OG  SER A 256      50.760  48.340  28.170  1.00  0.00           O  
ATOM   2649  H   SER A 256      47.900  47.220  28.530  1.00  0.00           H  
ATOM   2650  HG  SER A 256      51.700  48.520  27.860  1.00  0.00           H  
ATOM   2651  N   GLY A 257      51.560  44.840  29.140  1.00  0.00           N  
ATOM   2652  CA  GLY A 257      52.460  44.290  30.170  1.00  0.00           C  
ATOM   2653  C   GLY A 257      52.010  43.280  31.280  1.00  0.00           C  
ATOM   2654  O   GLY A 257      52.810  43.140  32.220  1.00  0.00           O  
ATOM   2655  H   GLY A 257      51.720  44.710  28.160  1.00  0.00           H  
ATOM   2656  N   MET A 258      50.770  42.740  31.190  1.00  0.00           N  
ATOM   2657  CA  MET A 258      50.280  41.660  32.080  1.00  0.00           C  
ATOM   2658  C   MET A 258      51.280  40.520  32.210  1.00  0.00           C  
ATOM   2659  O   MET A 258      51.820  39.980  31.200  1.00  0.00           O  
ATOM   2660  CB  MET A 258      49.010  40.990  31.590  1.00  0.00           C  
ATOM   2661  CG  MET A 258      47.840  41.520  32.440  1.00  0.00           C  
ATOM   2662  SD  MET A 258      47.950  40.810  34.110  1.00  0.00           S  
ATOM   2663  CE  MET A 258      47.160  42.020  35.130  1.00  0.00           C  
ATOM   2664  H   MET A 258      50.030  43.170  30.680  1.00  0.00           H  
ATOM   2665  N   VAL A 259      51.490  40.150  33.450  1.00  0.00           N  
ATOM   2666  CA  VAL A 259      52.590  39.280  33.900  1.00  0.00           C  
ATOM   2667  C   VAL A 259      53.980  39.850  33.510  1.00  0.00           C  
ATOM   2668  O   VAL A 259      54.310  39.900  32.270  1.00  0.00           O  
ATOM   2669  CB  VAL A 259      52.300  37.800  33.590  1.00  0.00           C  
ATOM   2670  CG1 VAL A 259      53.350  36.860  34.110  1.00  0.00           C  
ATOM   2671  CG2 VAL A 259      51.020  37.450  34.380  1.00  0.00           C  
ATOM   2672  H   VAL A 259      50.890  40.330  34.230  1.00  0.00           H  
ATOM   2673  N   GLN A 260      54.870  39.800  34.520  1.00  0.00           N  
ATOM   2674  CA  GLN A 260      56.160  40.480  34.470  1.00  0.00           C  
ATOM   2675  C   GLN A 260      57.430  39.600  34.670  1.00  0.00           C  
ATOM   2676  O   GLN A 260      58.310  39.800  33.880  1.00  0.00           O  
ATOM   2677  CB  GLN A 260      56.250  41.710  35.500  1.00  0.00           C  
ATOM   2678  CG  GLN A 260      55.600  43.050  35.070  1.00  0.00           C  
ATOM   2679  CD  GLN A 260      56.440  43.810  34.030  1.00  0.00           C  
ATOM   2680  NE2 GLN A 260      55.680  44.180  32.980  1.00  0.00           N  
ATOM   2681  OE1 GLN A 260      57.580  44.250  34.300  1.00  0.00           O  
ATOM   2682  H   GLN A 260      54.660  39.480  35.440  1.00  0.00           H  
ATOM   2683 1HE2 GLN A 260      54.710  44.000  32.840  1.00  0.00           H  
ATOM   2684 2HE2 GLN A 260      56.210  44.530  32.210  1.00  0.00           H  
ATOM   2685  N   THR A 261      57.430  38.610  35.560  1.00  0.00           N  
ATOM   2686  CA  THR A 261      58.610  37.750  35.700  1.00  0.00           C  
ATOM   2687  C   THR A 261      58.550  36.310  35.180  1.00  0.00           C  
ATOM   2688  O   THR A 261      57.510  35.630  35.200  1.00  0.00           O  
ATOM   2689  CB  THR A 261      59.250  37.740  37.130  1.00  0.00           C  
ATOM   2690  CG2 THR A 261      59.580  39.120  37.740  1.00  0.00           C  
ATOM   2691  OG1 THR A 261      58.640  36.830  38.050  1.00  0.00           O  
ATOM   2692  H   THR A 261      56.730  38.470  36.250  1.00  0.00           H  
ATOM   2693  HG1 THR A 261      59.090  37.070  38.910  1.00  0.00           H  
ATOM   2694  N   GLU A 262      59.710  35.820  34.750  1.00  0.00           N  
ATOM   2695  CA  GLU A 262      59.830  34.380  34.420  1.00  0.00           C  
ATOM   2696  C   GLU A 262      59.410  33.410  35.550  1.00  0.00           C  
ATOM   2697  O   GLU A 262      58.810  32.370  35.390  1.00  0.00           O  
ATOM   2698  CB  GLU A 262      61.250  34.060  33.910  1.00  0.00           C  
ATOM   2699  CG  GLU A 262      61.560  34.300  32.420  1.00  0.00           C  
ATOM   2700  CD  GLU A 262      62.950  33.890  32.020  1.00  0.00           C  
ATOM   2701  OE1 GLU A 262      63.510  32.850  32.410  1.00  0.00           O  
ATOM   2702  OE2 GLU A 262      63.400  34.460  31.040  1.00  0.00           O1-
ATOM   2703  H   GLU A 262      60.440  36.430  34.440  1.00  0.00           H  
ATOM   2704  N   ALA A 263      59.780  33.800  36.750  1.00  0.00           N  
ATOM   2705  CA  ALA A 263      59.300  33.200  38.050  1.00  0.00           C  
ATOM   2706  C   ALA A 263      57.740  33.220  38.180  1.00  0.00           C  
ATOM   2707  O   ALA A 263      57.260  32.060  38.210  1.00  0.00           O  
ATOM   2708  CB  ALA A 263      60.060  33.790  39.190  1.00  0.00           C  
ATOM   2709  H   ALA A 263      60.440  34.540  36.870  1.00  0.00           H  
ATOM   2710  N   GLN A 264      57.010  34.360  37.880  1.00  0.00           N  
ATOM   2711  CA  GLN A 264      55.530  34.380  37.890  1.00  0.00           C  
ATOM   2712  C   GLN A 264      55.020  33.370  36.870  1.00  0.00           C  
ATOM   2713  O   GLN A 264      54.220  32.540  37.300  1.00  0.00           O  
ATOM   2714  CB  GLN A 264      55.080  35.820  37.550  1.00  0.00           C  
ATOM   2715  CG  GLN A 264      55.340  36.780  38.770  1.00  0.00           C  
ATOM   2716  CD  GLN A 264      55.300  38.260  38.320  1.00  0.00           C  
ATOM   2717  NE2 GLN A 264      55.730  39.180  39.100  1.00  0.00           N  
ATOM   2718  OE1 GLN A 264      55.130  38.590  37.150  1.00  0.00           O  
ATOM   2719  H   GLN A 264      57.440  35.220  37.610  1.00  0.00           H  
ATOM   2720 1HE2 GLN A 264      56.250  39.010  39.930  1.00  0.00           H  
ATOM   2721 2HE2 GLN A 264      55.350  40.070  38.850  1.00  0.00           H  
ATOM   2722  N   TYR A 265      55.430  33.320  35.590  1.00  0.00           N  
ATOM   2723  CA  TYR A 265      55.080  32.380  34.550  1.00  0.00           C  
ATOM   2724  C   TYR A 265      55.160  30.920  35.030  1.00  0.00           C  
ATOM   2725  O   TYR A 265      54.130  30.290  35.210  1.00  0.00           O  
ATOM   2726  CB  TYR A 265      56.180  32.650  33.530  1.00  0.00           C  
ATOM   2727  CG  TYR A 265      55.910  31.790  32.230  1.00  0.00           C  
ATOM   2728  CD1 TYR A 265      55.010  32.250  31.220  1.00  0.00           C  
ATOM   2729  CD2 TYR A 265      56.600  30.640  32.010  1.00  0.00           C  
ATOM   2730  CE1 TYR A 265      54.970  31.580  29.980  1.00  0.00           C  
ATOM   2731  CE2 TYR A 265      56.550  29.970  30.830  1.00  0.00           C  
ATOM   2732  CZ  TYR A 265      55.720  30.390  29.800  1.00  0.00           C  
ATOM   2733  OH  TYR A 265      55.180  29.430  29.030  1.00  0.00           O  
ATOM   2734  H   TYR A 265      56.170  33.900  35.250  1.00  0.00           H  
ATOM   2735  HD1 TYR A 265      54.260  32.980  31.520  1.00  0.00           H  
ATOM   2736  HD2 TYR A 265      57.370  30.310  32.710  1.00  0.00           H  
ATOM   2737  HE1 TYR A 265      54.450  32.010  29.120  1.00  0.00           H  
ATOM   2738  HE2 TYR A 265      57.390  29.290  30.680  1.00  0.00           H  
ATOM   2739  HH  TYR A 265      54.500  29.010  29.630  1.00  0.00           H  
ATOM   2740  N   ARG A 266      56.270  30.660  35.730  1.00  0.00           N  
ATOM   2741  CA  ARG A 266      56.400  29.310  36.350  1.00  0.00           C  
ATOM   2742  C   ARG A 266      55.470  28.990  37.460  1.00  0.00           C  
ATOM   2743  O   ARG A 266      54.970  27.850  37.490  1.00  0.00           O  
ATOM   2744  CB  ARG A 266      57.800  28.890  36.660  1.00  0.00           C  
ATOM   2745  CG  ARG A 266      58.510  28.430  35.330  1.00  0.00           C  
ATOM   2746  CD  ARG A 266      59.960  28.120  35.530  1.00  0.00           C  
ATOM   2747  NE  ARG A 266      60.840  29.280  36.000  1.00  0.00           N  
ATOM   2748  CZ  ARG A 266      61.750  29.890  35.300  1.00  0.00           C  
ATOM   2749  NH1 ARG A 266      62.220  29.530  34.120  1.00  0.00           N1+
ATOM   2750  NH2 ARG A 266      62.070  31.090  35.690  1.00  0.00           N  
ATOM   2751  H   ARG A 266      56.940  31.370  35.950  1.00  0.00           H  
ATOM   2752  HE  ARG A 266      60.780  29.480  36.980  1.00  0.00           H  
ATOM   2753 1HH1 ARG A 266      61.850  28.720  33.670  1.00  0.00           H  
ATOM   2754 2HH1 ARG A 266      63.090  29.830  33.730  1.00  0.00           H  
ATOM   2755 1HH2 ARG A 266      61.550  31.570  36.390  1.00  0.00           H  
ATOM   2756 2HH2 ARG A 266      63.040  31.330  35.610  1.00  0.00           H  
ATOM   2757  N   PHE A 267      55.150  29.930  38.310  1.00  0.00           N  
ATOM   2758  CA  PHE A 267      54.190  29.760  39.430  1.00  0.00           C  
ATOM   2759  C   PHE A 267      52.760  29.630  38.950  1.00  0.00           C  
ATOM   2760  O   PHE A 267      52.120  28.660  39.310  1.00  0.00           O  
ATOM   2761  CB  PHE A 267      54.380  30.930  40.420  1.00  0.00           C  
ATOM   2762  CG  PHE A 267      53.670  30.580  41.750  1.00  0.00           C  
ATOM   2763  CD1 PHE A 267      54.350  29.940  42.800  1.00  0.00           C  
ATOM   2764  CD2 PHE A 267      52.350  31.200  41.950  1.00  0.00           C  
ATOM   2765  CE1 PHE A 267      53.740  29.890  44.030  1.00  0.00           C  
ATOM   2766  CE2 PHE A 267      51.780  30.960  43.180  1.00  0.00           C  
ATOM   2767  CZ  PHE A 267      52.450  30.380  44.210  1.00  0.00           C  
ATOM   2768  H   PHE A 267      55.700  30.760  38.280  1.00  0.00           H  
ATOM   2769  HD1 PHE A 267      55.330  29.570  42.470  1.00  0.00           H  
ATOM   2770  HD2 PHE A 267      51.790  31.800  41.230  1.00  0.00           H  
ATOM   2771  HE1 PHE A 267      54.290  29.570  44.910  1.00  0.00           H  
ATOM   2772  HE2 PHE A 267      50.830  31.470  43.360  1.00  0.00           H  
ATOM   2773  HZ  PHE A 267      52.100  30.470  45.230  1.00  0.00           H  
ATOM   2774  N   ILE A 268      52.460  30.440  37.910  1.00  0.00           N  
ATOM   2775  CA  ILE A 268      51.180  30.280  37.100  1.00  0.00           C  
ATOM   2776  C   ILE A 268      50.980  28.920  36.440  1.00  0.00           C  
ATOM   2777  O   ILE A 268      50.160  28.170  37.000  1.00  0.00           O  
ATOM   2778  CB  ILE A 268      50.900  31.290  35.980  1.00  0.00           C  
ATOM   2779  CG1 ILE A 268      50.720  32.700  36.490  1.00  0.00           C  
ATOM   2780  CG2 ILE A 268      49.690  31.040  35.100  1.00  0.00           C  
ATOM   2781  CD  ILE A 268      51.500  33.710  35.620  1.00  0.00           C  
ATOM   2782  H   ILE A 268      53.060  31.190  37.640  1.00  0.00           H  
ATOM   2783  N   TYR A 269      52.050  28.430  35.740  1.00  0.00           N  
ATOM   2784  CA  TYR A 269      52.080  27.050  35.240  1.00  0.00           C  
ATOM   2785  C   TYR A 269      52.070  25.890  36.310  1.00  0.00           C  
ATOM   2786  O   TYR A 269      51.120  25.140  36.310  1.00  0.00           O  
ATOM   2787  CB  TYR A 269      53.120  26.730  34.180  1.00  0.00           C  
ATOM   2788  CG  TYR A 269      52.660  27.360  32.940  1.00  0.00           C  
ATOM   2789  CD1 TYR A 269      53.150  28.570  32.480  1.00  0.00           C  
ATOM   2790  CD2 TYR A 269      51.960  26.500  32.070  1.00  0.00           C  
ATOM   2791  CE1 TYR A 269      52.940  28.970  31.180  1.00  0.00           C  
ATOM   2792  CE2 TYR A 269      51.790  26.840  30.760  1.00  0.00           C  
ATOM   2793  CZ  TYR A 269      52.350  28.010  30.290  1.00  0.00           C  
ATOM   2794  OH  TYR A 269      52.400  28.310  28.950  1.00  0.00           O  
ATOM   2795  H   TYR A 269      52.740  29.060  35.380  1.00  0.00           H  
ATOM   2796  HD1 TYR A 269      53.910  29.030  33.120  1.00  0.00           H  
ATOM   2797  HD2 TYR A 269      51.760  25.470  32.390  1.00  0.00           H  
ATOM   2798  HE1 TYR A 269      53.050  30.030  30.950  1.00  0.00           H  
ATOM   2799  HE2 TYR A 269      51.240  26.190  30.090  1.00  0.00           H  
ATOM   2800  HH  TYR A 269      52.070  27.500  28.460  1.00  0.00           H  
ATOM   2801  N   MET A 270      52.940  25.990  37.300  1.00  0.00           N  
ATOM   2802  CA  MET A 270      52.940  25.210  38.570  1.00  0.00           C  
ATOM   2803  C   MET A 270      51.610  25.000  39.350  1.00  0.00           C  
ATOM   2804  O   MET A 270      51.230  23.930  39.760  1.00  0.00           O  
ATOM   2805  CB  MET A 270      53.900  25.880  39.540  1.00  0.00           C  
ATOM   2806  CG  MET A 270      54.380  24.810  40.510  1.00  0.00           C  
ATOM   2807  SD  MET A 270      54.970  23.290  39.760  1.00  0.00           S  
ATOM   2808  CE  MET A 270      55.020  22.180  41.180  1.00  0.00           C  
ATOM   2809  H   MET A 270      53.540  26.790  37.320  1.00  0.00           H  
ATOM   2810  N   ALA A 271      50.800  26.040  39.410  1.00  0.00           N  
ATOM   2811  CA  ALA A 271      49.450  26.030  39.970  1.00  0.00           C  
ATOM   2812  C   ALA A 271      48.290  25.420  39.130  1.00  0.00           C  
ATOM   2813  O   ALA A 271      47.490  24.580  39.550  1.00  0.00           O  
ATOM   2814  CB  ALA A 271      49.000  27.430  40.470  1.00  0.00           C  
ATOM   2815  H   ALA A 271      51.180  26.930  39.170  1.00  0.00           H  
ATOM   2816  N   VAL A 272      48.220  25.890  37.930  1.00  0.00           N  
ATOM   2817  CA  VAL A 272      47.400  25.340  36.820  1.00  0.00           C  
ATOM   2818  C   VAL A 272      47.650  23.790  36.670  1.00  0.00           C  
ATOM   2819  O   VAL A 272      46.810  23.010  37.010  1.00  0.00           O  
ATOM   2820  CB  VAL A 272      47.880  26.060  35.520  1.00  0.00           C  
ATOM   2821  CG1 VAL A 272      47.480  25.380  34.260  1.00  0.00           C  
ATOM   2822  CG2 VAL A 272      47.230  27.450  35.480  1.00  0.00           C  
ATOM   2823  H   VAL A 272      48.480  26.840  37.810  1.00  0.00           H  
ATOM   2824  N   GLN A 273      48.930  23.350  36.630  1.00  0.00           N  
ATOM   2825  CA  GLN A 273      49.440  21.970  36.600  1.00  0.00           C  
ATOM   2826  C   GLN A 273      49.010  21.120  37.790  1.00  0.00           C  
ATOM   2827  O   GLN A 273      48.390  20.070  37.680  1.00  0.00           O  
ATOM   2828  CB  GLN A 273      50.920  21.820  36.360  1.00  0.00           C  
ATOM   2829  CG  GLN A 273      51.290  22.170  34.910  1.00  0.00           C  
ATOM   2830  CD  GLN A 273      52.670  21.630  34.540  1.00  0.00           C  
ATOM   2831  NE2 GLN A 273      52.710  20.640  33.670  1.00  0.00           N  
ATOM   2832  OE1 GLN A 273      53.700  22.160  34.830  1.00  0.00           O  
ATOM   2833  H   GLN A 273      49.580  24.100  36.570  1.00  0.00           H  
ATOM   2834 1HE2 GLN A 273      51.860  20.380  33.220  1.00  0.00           H  
ATOM   2835 2HE2 GLN A 273      53.570  20.210  33.390  1.00  0.00           H  
ATOM   2836  N   HIS A 274      49.180  21.730  38.970  1.00  0.00           N  
ATOM   2837  CA  HIS A 274      48.710  21.280  40.230  1.00  0.00           C  
ATOM   2838  C   HIS A 274      47.210  20.930  40.260  1.00  0.00           C  
ATOM   2839  O   HIS A 274      46.860  19.760  40.590  1.00  0.00           O  
ATOM   2840  CB  HIS A 274      48.910  22.380  41.270  1.00  0.00           C  
ATOM   2841  CG  HIS A 274      48.820  22.040  42.720  1.00  0.00           C  
ATOM   2842  CD2 HIS A 274      49.700  22.560  43.580  1.00  0.00           C  
ATOM   2843  ND1 HIS A 274      47.940  21.340  43.430  1.00  0.00           N  
ATOM   2844  CE1 HIS A 274      48.330  21.430  44.720  1.00  0.00           C  
ATOM   2845  NE2 HIS A 274      49.410  22.220  44.860  1.00  0.00           N  
ATOM   2846  H   HIS A 274      49.670  22.610  38.970  1.00  0.00           H  
ATOM   2847  HD2 HIS A 274      50.460  23.280  43.250  1.00  0.00           H  
ATOM   2848  HE1 HIS A 274      47.690  21.200  45.570  1.00  0.00           H  
ATOM   2849  HE2 HIS A 274      49.860  22.430  45.720  1.00  0.00           H  
ATOM   2850  N   TYR A 275      46.370  21.820  39.750  1.00  0.00           N  
ATOM   2851  CA  TYR A 275      44.870  21.650  39.660  1.00  0.00           C  
ATOM   2852  C   TYR A 275      44.470  20.460  38.740  1.00  0.00           C  
ATOM   2853  O   TYR A 275      43.650  19.570  39.040  1.00  0.00           O  
ATOM   2854  CB  TYR A 275      44.160  23.010  39.310  1.00  0.00           C  
ATOM   2855  CG  TYR A 275      42.860  22.960  40.170  1.00  0.00           C  
ATOM   2856  CD1 TYR A 275      43.020  23.210  41.500  1.00  0.00           C  
ATOM   2857  CD2 TYR A 275      41.570  22.770  39.690  1.00  0.00           C  
ATOM   2858  CE1 TYR A 275      41.860  23.260  42.340  1.00  0.00           C  
ATOM   2859  CE2 TYR A 275      40.490  22.800  40.520  1.00  0.00           C  
ATOM   2860  CZ  TYR A 275      40.600  23.090  41.830  1.00  0.00           C  
ATOM   2861  OH  TYR A 275      39.530  23.370  42.660  1.00  0.00           O  
ATOM   2862  H   TYR A 275      46.620  22.690  39.320  1.00  0.00           H  
ATOM   2863  HD1 TYR A 275      44.010  23.090  41.920  1.00  0.00           H  
ATOM   2864  HD2 TYR A 275      41.540  22.600  38.610  1.00  0.00           H  
ATOM   2865  HE1 TYR A 275      42.040  23.570  43.370  1.00  0.00           H  
ATOM   2866  HE2 TYR A 275      39.550  22.610  40.000  1.00  0.00           H  
ATOM   2867  HH  TYR A 275      39.830  23.650  43.570  1.00  0.00           H  
ATOM   2868  N   ILE A 276      45.360  20.330  37.690  1.00  0.00           N  
ATOM   2869  CA  ILE A 276      45.190  19.320  36.660  1.00  0.00           C  
ATOM   2870  C   ILE A 276      45.570  17.950  37.270  1.00  0.00           C  
ATOM   2871  O   ILE A 276      44.610  17.150  37.370  1.00  0.00           O  
ATOM   2872  CB  ILE A 276      45.920  19.500  35.290  1.00  0.00           C  
ATOM   2873  CG1 ILE A 276      45.380  20.700  34.530  1.00  0.00           C  
ATOM   2874  CG2 ILE A 276      45.490  18.310  34.410  1.00  0.00           C  
ATOM   2875  CD  ILE A 276      46.210  20.870  33.220  1.00  0.00           C  
ATOM   2876  H   ILE A 276      46.090  20.990  37.520  1.00  0.00           H  
ATOM   2877  N   GLU A 277      46.640  17.980  38.110  1.00  0.00           N  
ATOM   2878  CA  GLU A 277      47.040  16.740  38.820  1.00  0.00           C  
ATOM   2879  C   GLU A 277      46.200  16.340  40.070  1.00  0.00           C  
ATOM   2880  O   GLU A 277      46.280  15.170  40.500  1.00  0.00           O  
ATOM   2881  CB  GLU A 277      48.520  16.700  39.060  1.00  0.00           C  
ATOM   2882  CG  GLU A 277      49.270  16.290  37.790  1.00  0.00           C  
ATOM   2883  CD  GLU A 277      50.300  15.150  38.050  1.00  0.00           C  
ATOM   2884  OE1 GLU A 277      49.980  14.010  38.470  1.00  0.00           O  
ATOM   2885  OE2 GLU A 277      51.470  15.430  37.800  1.00  0.00           O1-
ATOM   2886  H   GLU A 277      47.180  18.820  38.150  1.00  0.00           H  
ATOM   2887  N   THR A 278      45.530  17.270  40.700  1.00  0.00           N  
ATOM   2888  CA  THR A 278      44.440  16.940  41.650  1.00  0.00           C  
ATOM   2889  C   THR A 278      43.230  16.340  40.970  1.00  0.00           C  
ATOM   2890  O   THR A 278      43.020  15.170  41.130  1.00  0.00           O  
ATOM   2891  CB  THR A 278      44.000  18.190  42.430  1.00  0.00           C  
ATOM   2892  CG2 THR A 278      42.870  17.920  43.480  1.00  0.00           C  
ATOM   2893  OG1 THR A 278      45.140  18.750  43.030  1.00  0.00           O  
ATOM   2894  H   THR A 278      45.830  18.220  40.720  1.00  0.00           H  
ATOM   2895  HG1 THR A 278      44.870  19.620  43.430  1.00  0.00           H  
ATOM   2896  N   LEU A 279      42.650  17.030  39.960  1.00  0.00           N  
ATOM   2897  CA  LEU A 279      41.520  16.530  39.160  1.00  0.00           C  
ATOM   2898  C   LEU A 279      41.620  15.240  38.350  1.00  0.00           C  
ATOM   2899  O   LEU A 279      40.600  14.790  37.900  1.00  0.00           O  
ATOM   2900  CB  LEU A 279      40.990  17.650  38.290  1.00  0.00           C  
ATOM   2901  CG  LEU A 279      39.870  18.500  38.940  1.00  0.00           C  
ATOM   2902  CD1 LEU A 279      40.550  19.450  39.880  1.00  0.00           C  
ATOM   2903  CD2 LEU A 279      39.090  19.350  37.930  1.00  0.00           C  
ATOM   2904  H   LEU A 279      43.160  17.770  39.510  1.00  0.00           H  
ATOM   2905  N   GLN A 280      42.890  14.960  37.860  1.00  0.00           N  
ATOM   2906  CA  GLN A 280      43.210  13.650  37.170  1.00  0.00           C  
ATOM   2907  C   GLN A 280      43.100  12.340  37.970  1.00  0.00           C  
ATOM   2908  O   GLN A 280      42.650  11.340  37.460  1.00  0.00           O  
ATOM   2909  CB  GLN A 280      44.550  13.690  36.420  1.00  0.00           C  
ATOM   2910  CG  GLN A 280      44.460  14.490  35.160  1.00  0.00           C  
ATOM   2911  CD  GLN A 280      45.770  14.600  34.480  1.00  0.00           C  
ATOM   2912  NE2 GLN A 280      46.070  13.700  33.590  1.00  0.00           N  
ATOM   2913  OE1 GLN A 280      46.720  15.270  34.880  1.00  0.00           O  
ATOM   2914  H   GLN A 280      43.580  15.670  37.900  1.00  0.00           H  
ATOM   2915 1HE2 GLN A 280      45.470  12.910  33.450  1.00  0.00           H  
ATOM   2916 2HE2 GLN A 280      46.560  13.930  32.750  1.00  0.00           H  
ATOM   2917  N   ARG A 281      43.440  12.510  39.240  1.00  0.00           N  
ATOM   2918  CA  ARG A 281      43.440  11.380  40.160  1.00  0.00           C  
ATOM   2919  C   ARG A 281      42.100  10.600  40.260  1.00  0.00           C  
ATOM   2920  CB  ARG A 281      43.830  11.850  41.560  1.00  0.00           C  
ATOM   2921  CG  ARG A 281      45.330  12.200  41.730  1.00  0.00           C  
ATOM   2922  CD  ARG A 281      45.490  12.800  43.120  1.00  0.00           C  
ATOM   2923  NE  ARG A 281      46.710  13.630  43.250  1.00  0.00           N  
ATOM   2924  CZ  ARG A 281      46.940  14.800  43.910  1.00  0.00           C  
ATOM   2925  NH1 ARG A 281      46.000  15.460  44.670  1.00  0.00           N1+
ATOM   2926  NH2 ARG A 281      48.000  15.510  43.580  1.00  0.00           N  
ATOM   2927  O1  ARG A 281      41.320  10.790  41.130  1.00  0.00           O  
ATOM   2928  O2  ARG A 281      41.940   9.680  39.510  1.00  0.00           O  
ATOM   2929  H   ARG A 281      43.600  13.410  39.620  1.00  0.00           H  
ATOM   2930  HE  ARG A 281      47.490  13.140  42.870  1.00  0.00           H  
ATOM   2931 1HH1 ARG A 281      45.110  15.020  44.860  1.00  0.00           H  
ATOM   2932 2HH1 ARG A 281      46.230  16.330  45.100  1.00  0.00           H  
ATOM   2933 1HH2 ARG A 281      48.570  15.280  42.800  1.00  0.00           H  
ATOM   2934 2HH2 ARG A 281      48.100  16.440  43.950  1.00  0.00           H  
ATOM   2935  N   GLU B   1      52.820  63.610  43.580  1.00  0.00           N  
ATOM   2936  CA  GLU B   1      53.720  62.670  44.240  1.00  0.00           C  
ATOM   2937  C   GLU B   1      55.110  62.730  43.600  1.00  0.00           C  
ATOM   2938  O   GLU B   1      55.280  62.140  42.500  1.00  0.00           O  
ATOM   2939  CB  GLU B   1      53.180  61.230  44.180  1.00  0.00           C  
ATOM   2940  CG  GLU B   1      51.790  61.270  44.810  1.00  0.00           C  
ATOM   2941  CD  GLU B   1      51.740  61.790  46.240  1.00  0.00           C  
ATOM   2942  OE1 GLU B   1      51.290  62.970  46.410  1.00  0.00           O  
ATOM   2943  OE2 GLU B   1      52.290  61.140  47.170  1.00  0.00           O1-
ATOM   2944  H1  GLU B   1      53.300  64.460  43.340  1.00  0.00           H  
ATOM   2945  H2  GLU B   1      52.290  63.200  42.840  1.00  0.00           H  
ATOM   2946  H3  GLU B   1      52.080  63.870  44.210  1.00  0.00           H  
ATOM   2947  N   PRO B   2      55.960  63.630  44.090  1.00  0.00           N  
ATOM   2948  CA  PRO B   2      57.320  63.940  43.450  1.00  0.00           C  
ATOM   2949  C   PRO B   2      58.510  62.900  43.510  1.00  0.00           C  
ATOM   2950  O   PRO B   2      58.650  62.010  44.330  1.00  0.00           O  
ATOM   2951  CB  PRO B   2      57.810  65.230  44.060  1.00  0.00           C  
ATOM   2952  CG  PRO B   2      57.190  65.140  45.510  1.00  0.00           C  
ATOM   2953  CD  PRO B   2      55.750  64.700  45.100  1.00  0.00           C  
ATOM   2954  N   LYS B   3      59.300  62.930  42.450  1.00  0.00           N  
ATOM   2955  CA  LYS B   3      60.530  62.230  42.210  1.00  0.00           C  
ATOM   2956  C   LYS B   3      60.680  60.700  42.100  1.00  0.00           C  
ATOM   2957  O   LYS B   3      61.520  60.240  41.380  1.00  0.00           O  
ATOM   2958  CB  LYS B   3      61.800  62.710  43.020  1.00  0.00           C  
ATOM   2959  CG  LYS B   3      62.280  64.140  42.640  1.00  0.00           C  
ATOM   2960  CD  LYS B   3      63.340  64.120  41.530  1.00  0.00           C  
ATOM   2961  CE  LYS B   3      64.800  63.910  42.110  1.00  0.00           C  
ATOM   2962  NZ  LYS B   3      65.670  64.160  40.980  1.00  0.00           N1+
ATOM   2963  H   LYS B   3      59.020  63.480  41.670  1.00  0.00           H  
ATOM   2964  HZ1 LYS B   3      65.600  65.050  40.540  1.00  0.00           H  
ATOM   2965  HZ2 LYS B   3      66.640  64.010  41.200  1.00  0.00           H  
ATOM   2966  HZ3 LYS B   3      65.480  63.460  40.300  1.00  0.00           H  
ATOM   2967  N   S2P B   4      59.800  59.990  42.860  1.00  0.00           N  
ATOM   2968  CA  S2P B   4      59.610  58.560  42.830  1.00  0.00           C  
ATOM   2969  C   S2P B   4      59.080  57.820  41.560  1.00  0.00           C  
ATOM   2970  O   S2P B   4      59.420  56.670  41.480  1.00  0.00           O  
ATOM   2971  CB  S2P B   4      58.700  58.020  43.960  1.00  0.00           C  
ATOM   2972  OG  S2P B   4      59.310  57.910  45.300  1.00  0.00           O  
ATOM   2973  OE1 S2P B   4      57.910  56.170  46.500  1.00  0.00           O  
ATOM   2974  OE2 S2P B   4      57.380  58.520  46.820  1.00  0.00           O  
ATOM   2975  OE3 S2P B   4      59.290  57.580  47.760  1.00  0.00           O  
ATOM   2976  PD  S2P B   4      58.440  57.540  46.580  1.00  0.00           P  
ATOM   2977  H   S2P B   4      59.250  60.450  43.550  1.00  0.00           H  
ATOM   2978  N   PRO B   5      58.360  58.410  40.590  1.00  0.00           N  
ATOM   2979  CA  PRO B   5      57.960  57.720  39.350  1.00  0.00           C  
ATOM   2980  C   PRO B   5      59.130  57.260  38.480  1.00  0.00           C  
ATOM   2981  O   PRO B   5      60.000  58.120  38.140  1.00  0.00           O  
ATOM   2982  CB  PRO B   5      57.160  58.690  38.500  1.00  0.00           C  
ATOM   2983  CG  PRO B   5      56.410  59.300  39.700  1.00  0.00           C  
ATOM   2984  CD  PRO B   5      57.380  59.440  40.870  1.00  0.00           C  
ATOM   2985  N   GLY B   6      58.850  56.170  37.870  1.00  0.00           N  
ATOM   2986  CA  GLY B   6      59.900  55.450  37.150  1.00  0.00           C  
ATOM   2987  C   GLY B   6      59.280  54.410  36.220  1.00  0.00           C  
ATOM   2988  O   GLY B   6      58.080  54.470  35.890  1.00  0.00           O  
ATOM   2989  H   GLY B   6      58.100  55.640  38.260  1.00  0.00           H  
ATOM   2990  N   GLU B   7      60.000  53.290  36.180  1.00  0.00           N  
ATOM   2991  CA  GLU B   7      59.620  52.130  35.320  1.00  0.00           C  
ATOM   2992  C   GLU B   7      59.500  50.860  36.190  1.00  0.00           C  
ATOM   2993  O   GLU B   7      59.840  50.820  37.410  1.00  0.00           O  
ATOM   2994  CB  GLU B   7      60.790  51.990  34.360  1.00  0.00           C  
ATOM   2995  CG  GLU B   7      60.740  53.100  33.330  1.00  0.00           C  
ATOM   2996  CD  GLU B   7      62.040  53.240  32.550  1.00  0.00           C  
ATOM   2997  OE1 GLU B   7      62.000  52.550  31.500  1.00  0.00           O  
ATOM   2998  OE2 GLU B   7      63.010  54.000  32.830  1.00  0.00           O1-
ATOM   2999  H   GLU B   7      60.740  53.210  36.850  1.00  0.00           H  
ATOM   3000  N   Y2P B   8      58.700  49.890  35.710  1.00  0.00           N  
ATOM   3001  CA  Y2P B   8      58.640  48.610  36.450  1.00  0.00           C  
ATOM   3002  C   Y2P B   8      59.750  47.580  36.270  1.00  0.00           C  
ATOM   3003  O   Y2P B   8      59.650  46.580  35.600  1.00  0.00           O  
ATOM   3004  CB  Y2P B   8      57.240  48.020  36.210  1.00  0.00           C  
ATOM   3005  CG  Y2P B   8      56.630  47.330  37.420  1.00  0.00           C  
ATOM   3006  CD1 Y2P B   8      55.790  46.300  37.120  1.00  0.00           C  
ATOM   3007  CD2 Y2P B   8      56.600  47.940  38.670  1.00  0.00           C  
ATOM   3008  CE1 Y2P B   8      54.930  45.820  38.120  1.00  0.00           C  
ATOM   3009  CE2 Y2P B   8      55.740  47.490  39.660  1.00  0.00           C  
ATOM   3010  CZ  Y2P B   8      54.920  46.390  39.370  1.00  0.00           C  
ATOM   3011  OH  Y2P B   8      54.220  45.950  40.480  1.00  0.00           O  
ATOM   3012  OI1 Y2P B   8      53.900  43.550  40.290  1.00  0.00           O  
ATOM   3013  OI2 Y2P B   8      52.890  44.720  42.090  1.00  0.00           O  
ATOM   3014  OI3 Y2P B   8      51.850  44.970  39.960  1.00  0.00           O  
ATOM   3015  PT  Y2P B   8      53.150  44.780  40.630  1.00  0.00           P  
ATOM   3016  H   Y2P B   8      58.200  49.980  34.850  1.00  0.00           H  
ATOM   3017  HD1 Y2P B   8      55.660  45.900  36.120  1.00  0.00           H  
ATOM   3018  HD2 Y2P B   8      57.390  48.620  39.000  1.00  0.00           H  
ATOM   3019  HE1 Y2P B   8      54.300  44.940  37.990  1.00  0.00           H  
ATOM   3020  HE2 Y2P B   8      55.710  48.000  40.630  1.00  0.00           H  
ATOM   3021  N   VAL B   9      60.910  48.000  36.780  1.00  0.00           N  
ATOM   3022  CA  VAL B   9      62.210  47.210  36.920  1.00  0.00           C  
ATOM   3023  C   VAL B   9      62.090  45.820  37.630  1.00  0.00           C  
ATOM   3024  O   VAL B   9      63.110  45.140  37.560  1.00  0.00           O  
ATOM   3025  CB  VAL B   9      63.290  48.150  37.420  1.00  0.00           C  
ATOM   3026  CG1 VAL B   9      63.610  49.300  36.490  1.00  0.00           C  
ATOM   3027  CG2 VAL B   9      62.940  48.720  38.730  1.00  0.00           C  
ATOM   3028  H   VAL B   9      60.980  48.950  37.100  1.00  0.00           H  
ATOM   3029  N   ASN B  10      61.000  45.490  38.280  1.00  0.00           N  
ATOM   3030  CA  ASN B  10      60.930  44.270  39.140  1.00  0.00           C  
ATOM   3031  C   ASN B  10      61.910  44.050  40.300  1.00  0.00           C  
ATOM   3032  O   ASN B  10      61.470  43.510  41.290  1.00  0.00           O  
ATOM   3033  CB  ASN B  10      60.750  42.980  38.370  1.00  0.00           C  
ATOM   3034  CG  ASN B  10      60.170  43.040  36.890  1.00  0.00           C  
ATOM   3035  ND2 ASN B  10      58.960  43.470  36.740  1.00  0.00           N  
ATOM   3036  OD1 ASN B  10      60.880  42.770  35.930  1.00  0.00           O  
ATOM   3037  H   ASN B  10      60.200  46.070  38.440  1.00  0.00           H  
ATOM   3038 1HD2 ASN B  10      58.490  43.680  37.600  1.00  0.00           H  
ATOM   3039 2HD2 ASN B  10      58.520  43.670  35.860  1.00  0.00           H  
ATOM   3040  N   ILE B  11      63.180  44.440  40.180  1.00  0.00           N  
ATOM   3041  CA  ILE B  11      64.230  44.400  41.230  1.00  0.00           C  
ATOM   3042  C   ILE B  11      64.330  45.790  41.860  1.00  0.00           C  
ATOM   3043  O   ILE B  11      64.690  46.770  41.200  1.00  0.00           O  
ATOM   3044  CB  ILE B  11      65.550  43.840  40.680  1.00  0.00           C  
ATOM   3045  CG1 ILE B  11      65.420  42.500  39.900  1.00  0.00           C  
ATOM   3046  CG2 ILE B  11      66.680  43.950  41.720  1.00  0.00           C  
ATOM   3047  CD  ILE B  11      65.730  41.220  40.630  1.00  0.00           C  
ATOM   3048  H   ILE B  11      63.490  44.850  39.320  1.00  0.00           H  
ATOM   3049  N   GLU B  12      64.070  45.900  43.160  1.00  0.00           N  
ATOM   3050  CA  GLU B  12      63.990  47.150  44.010  1.00  0.00           C  
ATOM   3051  C   GLU B  12      65.020  47.040  45.170  1.00  0.00           C  
ATOM   3052  O   GLU B  12      66.160  47.150  44.830  1.00  0.00           O  
ATOM   3053  CB  GLU B  12      62.500  47.220  44.480  1.00  0.00           C  
ATOM   3054  CG  GLU B  12      61.560  47.750  43.450  1.00  0.00           C  
ATOM   3055  CD  GLU B  12      60.170  47.280  43.770  1.00  0.00           C  
ATOM   3056  OE1 GLU B  12      59.690  47.470  44.890  1.00  0.00           O  
ATOM   3057  OE2 GLU B  12      59.560  46.580  42.890  1.00  0.00           O1-
ATOM   3058  H   GLU B  12      64.060  45.070  43.710  1.00  0.00           H  
ATOM   3059  N   PHE B  13      64.710  46.110  46.100  1.00  0.00           N  
ATOM   3060  CA  PHE B  13      65.440  45.840  47.340  1.00  0.00           C  
ATOM   3061  C   PHE B  13      65.620  47.070  48.240  1.00  0.00           C  
ATOM   3062  CB  PHE B  13      66.780  45.020  47.130  1.00  0.00           C  
ATOM   3063  CG  PHE B  13      66.540  43.600  46.590  1.00  0.00           C  
ATOM   3064  CD1 PHE B  13      65.750  42.680  47.280  1.00  0.00           C  
ATOM   3065  CD2 PHE B  13      67.040  43.290  45.340  1.00  0.00           C  
ATOM   3066  CE1 PHE B  13      65.450  41.400  46.740  1.00  0.00           C  
ATOM   3067  CE2 PHE B  13      66.820  42.040  44.840  1.00  0.00           C  
ATOM   3068  CZ  PHE B  13      66.060  41.120  45.550  1.00  0.00           C  
ATOM   3069  O1  PHE B  13      64.750  47.400  49.090  1.00  0.00           O  
ATOM   3070  O2  PHE B  13      66.730  47.570  48.270  1.00  0.00           O  
ATOM   3071  H   PHE B  13      63.870  45.600  45.890  1.00  0.00           H  
ATOM   3072  HD1 PHE B  13      65.190  43.090  48.120  1.00  0.00           H  
ATOM   3073  HD2 PHE B  13      67.560  44.030  44.730  1.00  0.00           H  
ATOM   3074  HE1 PHE B  13      64.730  40.670  47.100  1.00  0.00           H  
ATOM   3075  HE2 PHE B  13      66.910  41.870  43.760  1.00  0.00           H  
ATOM   3076  HZ  PHE B  13      66.020  40.050  45.340  1.00  0.00           H  
ENDMDL
MODEL        2
ATOM      1  N   GLY A   5      62.494  23.417  30.529  1.00  0.00           N  
ATOM      2  CA  GLY A   5      62.271  24.568  31.420  1.00  0.00           C  
ATOM      3  C   GLY A   5      61.070  25.424  30.925  1.00  0.00           C  
ATOM      4  O   GLY A   5      60.282  24.887  30.078  1.00  0.00           O  
ATOM      5  H1  GLY A   5      63.087  22.774  31.008  1.00  0.00           H  
ATOM      6  H2  GLY A   5      61.707  22.824  30.332  1.00  0.00           H  
ATOM      7  H3  GLY A   5      63.088  23.703  29.790  1.00  0.00           H  
ATOM      8  N   PHE A   6      60.958  26.709  31.324  1.00  0.00           N  
ATOM      9  CA  PHE A   6      59.859  27.581  30.814  1.00  0.00           C  
ATOM     10  C   PHE A   6      60.379  29.036  30.707  1.00  0.00           C  
ATOM     11  O   PHE A   6      60.591  29.640  31.738  1.00  0.00           O  
ATOM     12  CB  PHE A   6      58.572  27.506  31.642  1.00  0.00           C  
ATOM     13  CG  PHE A   6      57.685  26.263  31.358  1.00  0.00           C  
ATOM     14  CD1 PHE A   6      57.541  25.451  32.429  1.00  0.00           C  
ATOM     15  CD2 PHE A   6      56.885  26.152  30.283  1.00  0.00           C  
ATOM     16  CE1 PHE A   6      56.545  24.444  32.464  1.00  0.00           C  
ATOM     17  CE2 PHE A   6      55.825  25.255  30.336  1.00  0.00           C  
ATOM     18  CZ  PHE A   6      55.656  24.407  31.417  1.00  0.00           C  
ATOM     19  H   PHE A   6      61.373  27.141  32.125  1.00  0.00           H  
ATOM     20  HD1 PHE A   6      57.910  25.771  33.407  1.00  0.00           H  
ATOM     21  HD2 PHE A   6      56.966  26.852  29.450  1.00  0.00           H  
ATOM     22  HE1 PHE A   6      56.464  23.647  33.201  1.00  0.00           H  
ATOM     23  HE2 PHE A   6      55.027  25.424  29.615  1.00  0.00           H  
ATOM     24  HZ  PHE A   6      54.669  24.009  31.621  1.00  0.00           H  
ATOM     25  N   TRP A   7      60.265  29.707  29.562  1.00  0.00           N  
ATOM     26  CA  TRP A   7      60.941  30.962  29.327  1.00  0.00           C  
ATOM     27  C   TRP A   7      60.760  31.622  27.945  1.00  0.00           C  
ATOM     28  O   TRP A   7      60.079  32.617  27.840  1.00  0.00           O  
ATOM     29  CB  TRP A   7      62.456  30.804  29.659  1.00  0.00           C  
ATOM     30  CG  TRP A   7      63.340  32.039  29.401  1.00  0.00           C  
ATOM     31  CD1 TRP A   7      63.209  33.248  30.008  1.00  0.00           C  
ATOM     32  CD2 TRP A   7      64.378  32.126  28.457  1.00  0.00           C  
ATOM     33  CE2 TRP A   7      64.841  33.390  28.533  1.00  0.00           C  
ATOM     34  CE3 TRP A   7      64.916  31.192  27.560  1.00  0.00           C  
ATOM     35  NE1 TRP A   7      64.107  34.089  29.439  1.00  0.00           N  
ATOM     36  CZ2 TRP A   7      65.846  33.794  27.607  1.00  0.00           C  
ATOM     37  CZ3 TRP A   7      65.843  31.596  26.678  1.00  0.00           C  
ATOM     38  CH2 TRP A   7      66.277  32.908  26.668  1.00  0.00           C  
ATOM     39  H   TRP A   7      59.585  29.503  28.857  1.00  0.00           H  
ATOM     40  HD1 TRP A   7      62.442  33.514  30.734  1.00  0.00           H  
ATOM     41  HE1 TRP A   7      64.239  35.076  29.571  1.00  0.00           H  
ATOM     42  HE3 TRP A   7      64.299  30.333  27.301  1.00  0.00           H  
ATOM     43  HZ2 TRP A   7      65.992  34.876  27.582  1.00  0.00           H  
ATOM     44  HZ3 TRP A   7      66.470  30.941  26.080  1.00  0.00           H  
ATOM     45  HH2 TRP A   7      66.897  33.205  25.827  1.00  0.00           H  
ATOM     46  N   GLU A   8      60.959  30.681  26.976  1.00  0.00           N  
ATOM     47  CA  GLU A   8      60.921  30.767  25.488  1.00  0.00           C  
ATOM     48  C   GLU A   8      59.529  31.183  25.072  1.00  0.00           C  
ATOM     49  O   GLU A   8      59.396  32.163  24.355  1.00  0.00           O  
ATOM     50  CB  GLU A   8      61.386  29.484  24.729  1.00  0.00           C  
ATOM     51  CG  GLU A   8      62.757  28.860  25.126  1.00  0.00           C  
ATOM     52  CD  GLU A   8      62.652  27.856  26.306  1.00  0.00           C  
ATOM     53  OE1 GLU A   8      63.621  27.180  26.712  1.00  0.00           O  
ATOM     54  OE2 GLU A   8      61.728  27.887  27.179  1.00  0.00           O1-
ATOM     55  H   GLU A   8      61.168  29.756  27.310  1.00  0.00           H  
ATOM     56  N   GLU A   9      58.464  30.482  25.556  1.00  0.00           N  
ATOM     57  CA  GLU A   9      57.117  30.800  25.123  1.00  0.00           C  
ATOM     58  C   GLU A   9      56.626  32.204  25.489  1.00  0.00           C  
ATOM     59  O   GLU A   9      56.062  33.005  24.786  1.00  0.00           O  
ATOM     60  CB  GLU A   9      56.058  29.795  25.602  1.00  0.00           C  
ATOM     61  CG  GLU A   9      54.799  29.762  24.796  1.00  0.00           C  
ATOM     62  CD  GLU A   9      54.910  28.897  23.525  1.00  0.00           C  
ATOM     63  OE1 GLU A   9      54.798  29.543  22.469  1.00  0.00           O  
ATOM     64  OE2 GLU A   9      54.961  27.681  23.633  1.00  0.00           O1-
ATOM     65  H   GLU A   9      58.618  29.696  26.151  1.00  0.00           H  
ATOM     66  N   PHE A  10      56.956  32.466  26.797  1.00  0.00           N  
ATOM     67  CA  PHE A  10      56.730  33.791  27.385  1.00  0.00           C  
ATOM     68  C   PHE A  10      57.405  34.998  26.596  1.00  0.00           C  
ATOM     69  O   PHE A  10      56.854  36.089  26.398  1.00  0.00           O  
ATOM     70  CB  PHE A  10      57.259  33.541  28.849  1.00  0.00           C  
ATOM     71  CG  PHE A  10      57.155  34.816  29.738  1.00  0.00           C  
ATOM     72  CD1 PHE A  10      55.870  35.272  30.161  1.00  0.00           C  
ATOM     73  CD2 PHE A  10      58.246  35.527  30.166  1.00  0.00           C  
ATOM     74  CE1 PHE A  10      55.743  36.235  31.077  1.00  0.00           C  
ATOM     75  CE2 PHE A  10      58.124  36.578  31.116  1.00  0.00           C  
ATOM     76  CZ  PHE A  10      56.865  36.885  31.650  1.00  0.00           C  
ATOM     77  H   PHE A  10      57.308  31.723  27.364  1.00  0.00           H  
ATOM     78  HD1 PHE A  10      54.895  35.092  29.713  1.00  0.00           H  
ATOM     79  HD2 PHE A  10      59.253  35.175  29.914  1.00  0.00           H  
ATOM     80  HE1 PHE A  10      54.755  36.552  31.386  1.00  0.00           H  
ATOM     81  HE2 PHE A  10      58.967  36.987  31.682  1.00  0.00           H  
ATOM     82  HZ  PHE A  10      56.771  37.553  32.499  1.00  0.00           H  
ATOM     83  N   GLU A  11      58.688  34.807  26.347  1.00  0.00           N  
ATOM     84  CA  GLU A  11      59.482  35.843  25.603  1.00  0.00           C  
ATOM     85  C   GLU A  11      58.960  35.930  24.131  1.00  0.00           C  
ATOM     86  O   GLU A  11      58.884  37.052  23.679  1.00  0.00           O  
ATOM     87  CB  GLU A  11      60.914  35.373  25.463  1.00  0.00           C  
ATOM     88  CG  GLU A  11      61.733  35.239  26.766  1.00  0.00           C  
ATOM     89  CD  GLU A  11      62.173  36.604  27.400  1.00  0.00           C  
ATOM     90  OE1 GLU A  11      63.326  36.965  27.015  1.00  0.00           O  
ATOM     91  OE2 GLU A  11      61.718  37.146  28.424  1.00  0.00           O1-
ATOM     92  H   GLU A  11      59.118  34.027  26.797  1.00  0.00           H  
ATOM     93  N   THR A  12      58.559  34.797  23.586  1.00  0.00           N  
ATOM     94  CA  THR A  12      57.908  34.919  22.243  1.00  0.00           C  
ATOM     95  C   THR A  12      56.582  35.476  22.081  1.00  0.00           C  
ATOM     96  O   THR A  12      56.207  35.811  20.945  1.00  0.00           O  
ATOM     97  CB  THR A  12      57.915  33.657  21.399  1.00  0.00           C  
ATOM     98  CG2 THR A  12      59.319  33.111  20.986  1.00  0.00           C  
ATOM     99  OG1 THR A  12      57.144  32.660  22.094  1.00  0.00           O  
ATOM    100  H   THR A  12      58.902  33.905  23.885  1.00  0.00           H  
ATOM    101  HG1 THR A  12      57.612  31.782  22.086  1.00  0.00           H  
ATOM    102  N   LEU A  13      55.812  35.353  23.189  1.00  0.00           N  
ATOM    103  CA  LEU A  13      54.483  35.958  23.361  1.00  0.00           C  
ATOM    104  C   LEU A  13      54.590  37.513  23.561  1.00  0.00           C  
ATOM    105  O   LEU A  13      53.859  38.329  23.069  1.00  0.00           O  
ATOM    106  CB  LEU A  13      53.868  35.262  24.573  1.00  0.00           C  
ATOM    107  CG  LEU A  13      52.495  35.779  25.063  1.00  0.00           C  
ATOM    108  CD1 LEU A  13      51.874  34.542  25.648  1.00  0.00           C  
ATOM    109  CD2 LEU A  13      52.622  36.714  26.235  1.00  0.00           C  
ATOM    110  H   LEU A  13      55.801  34.466  23.638  1.00  0.00           H  
ATOM    111  N   GLN A  14      55.553  37.921  24.431  1.00  0.00           N  
ATOM    112  CA  GLN A  14      55.939  39.295  24.809  1.00  0.00           C  
ATOM    113  C   GLN A  14      56.297  40.074  23.504  1.00  0.00           C  
ATOM    114  O   GLN A  14      56.034  41.283  23.597  1.00  0.00           O  
ATOM    115  CB  GLN A  14      57.024  39.518  25.804  1.00  0.00           C  
ATOM    116  CG  GLN A  14      56.551  39.135  27.254  1.00  0.00           C  
ATOM    117  CD  GLN A  14      57.735  39.508  28.182  1.00  0.00           C  
ATOM    118  NE2 GLN A  14      58.147  38.691  29.102  1.00  0.00           N  
ATOM    119  OE1 GLN A  14      57.897  40.702  28.321  1.00  0.00           O  
ATOM    120  H   GLN A  14      55.863  37.211  25.072  1.00  0.00           H  
ATOM    121 1HE2 GLN A  14      57.624  37.844  29.189  1.00  0.00           H  
ATOM    122 2HE2 GLN A  14      59.100  38.698  29.432  1.00  0.00           H  
ATOM    123  N   GLN A  15      57.039  39.446  22.561  1.00  0.00           N  
ATOM    124  CA  GLN A  15      57.459  40.094  21.257  1.00  0.00           C  
ATOM    125  C   GLN A  15      56.333  40.543  20.306  1.00  0.00           C  
ATOM    126  O   GLN A  15      56.605  41.329  19.398  1.00  0.00           O  
ATOM    127  CB  GLN A  15      58.535  39.120  20.640  1.00  0.00           C  
ATOM    128  CG  GLN A  15      59.822  39.019  21.398  1.00  0.00           C  
ATOM    129  CD  GLN A  15      60.902  37.996  20.969  1.00  0.00           C  
ATOM    130  NE2 GLN A  15      61.905  38.395  20.203  1.00  0.00           N  
ATOM    131  OE1 GLN A  15      60.741  36.797  21.200  1.00  0.00           O  
ATOM    132  H   GLN A  15      57.314  38.499  22.701  1.00  0.00           H  
ATOM    133 1HE2 GLN A  15      62.048  39.372  20.032  1.00  0.00           H  
ATOM    134 2HE2 GLN A  15      62.501  37.748  19.738  1.00  0.00           H  
ATOM    135  N   GLN A  16      55.058  40.297  20.574  1.00  0.00           N  
ATOM    136  CA  GLN A  16      53.888  40.628  19.690  1.00  0.00           C  
ATOM    137  C   GLN A  16      53.364  42.057  19.798  1.00  0.00           C  
ATOM    138  O   GLN A  16      52.148  42.254  19.642  1.00  0.00           O  
ATOM    139  CB  GLN A  16      52.868  39.475  19.669  1.00  0.00           C  
ATOM    140  CG  GLN A  16      53.517  38.142  19.228  1.00  0.00           C  
ATOM    141  CD  GLN A  16      52.517  37.001  19.346  1.00  0.00           C  
ATOM    142  NE2 GLN A  16      51.858  36.726  18.316  1.00  0.00           N  
ATOM    143  OE1 GLN A  16      52.477  36.309  20.337  1.00  0.00           O  
ATOM    144  H   GLN A  16      54.761  39.911  21.443  1.00  0.00           H  
ATOM    145 1HE2 GLN A  16      51.906  37.269  17.477  1.00  0.00           H  
ATOM    146 2HE2 GLN A  16      51.293  35.898  18.346  1.00  0.00           H  
ATOM    147  N   GLU A  17      54.282  42.996  19.484  1.00  0.00           N  
ATOM    148  CA  GLU A  17      54.151  44.478  19.603  1.00  0.00           C  
ATOM    149  C   GLU A  17      53.246  45.090  18.559  1.00  0.00           C  
ATOM    150  O   GLU A  17      52.242  45.700  18.903  1.00  0.00           O  
ATOM    151  CB  GLU A  17      55.522  45.183  19.644  1.00  0.00           C  
ATOM    152  CG  GLU A  17      56.149  45.155  21.023  1.00  0.00           C  
ATOM    153  CD  GLU A  17      57.329  46.163  21.028  1.00  0.00           C  
ATOM    154  OE1 GLU A  17      58.444  45.621  20.852  1.00  0.00           O  
ATOM    155  OE2 GLU A  17      57.043  47.378  21.063  1.00  0.00           O1-
ATOM    156  H   GLU A  17      55.173  42.737  19.112  1.00  0.00           H  
ATOM    157  N   CYS A  18      53.441  44.678  17.275  1.00  0.00           N  
ATOM    158  CA  CYS A  18      52.469  45.048  16.212  1.00  0.00           C  
ATOM    159  C   CYS A  18      51.032  44.533  16.465  1.00  0.00           C  
ATOM    160  O   CYS A  18      50.153  45.479  16.558  1.00  0.00           O  
ATOM    161  CB  CYS A  18      52.848  44.658  14.729  1.00  0.00           C  
ATOM    162  SG  CYS A  18      51.699  45.295  13.448  1.00  0.00           S  
ATOM    163  H   CYS A  18      54.263  44.183  16.996  1.00  0.00           H  
ATOM    164  HG  CYS A  18      51.449  46.507  13.922  1.00  0.00           H  
ATOM    165  N   LYS A  19      50.938  43.359  17.064  1.00  0.00           N  
ATOM    166  CA  LYS A  19      49.609  42.798  17.540  1.00  0.00           C  
ATOM    167  C   LYS A  19      49.114  43.457  18.802  1.00  0.00           C  
ATOM    168  O   LYS A  19      47.914  43.673  18.867  1.00  0.00           O  
ATOM    169  CB  LYS A  19      49.677  41.212  17.469  1.00  0.00           C  
ATOM    170  CG  LYS A  19      48.370  40.524  17.776  1.00  0.00           C  
ATOM    171  CD  LYS A  19      48.611  39.032  17.991  1.00  0.00           C  
ATOM    172  CE  LYS A  19      47.339  38.286  18.354  1.00  0.00           C  
ATOM    173  NZ  LYS A  19      46.396  38.842  19.314  1.00  0.00           N1+
ATOM    174  H   LYS A  19      51.613  42.625  16.952  1.00  0.00           H  
ATOM    175  HZ1 LYS A  19      46.926  39.166  20.094  1.00  0.00           H  
ATOM    176  HZ2 LYS A  19      45.868  39.576  18.867  1.00  0.00           H  
ATOM    177  HZ3 LYS A  19      45.785  38.130  19.643  1.00  0.00           H  
ATOM    178  N   LEU A  20      50.067  43.867  19.673  1.00  0.00           N  
ATOM    179  CA  LEU A  20      49.727  44.532  20.977  1.00  0.00           C  
ATOM    180  C   LEU A  20      49.231  45.970  21.013  1.00  0.00           C  
ATOM    181  O   LEU A  20      49.014  46.700  22.013  1.00  0.00           O  
ATOM    182  CB  LEU A  20      50.873  44.354  21.929  1.00  0.00           C  
ATOM    183  CG  LEU A  20      50.734  43.126  22.759  1.00  0.00           C  
ATOM    184  CD1 LEU A  20      52.156  42.646  23.150  1.00  0.00           C  
ATOM    185  CD2 LEU A  20      49.830  43.528  23.900  1.00  0.00           C  
ATOM    186  H   LEU A  20      50.979  43.481  19.615  1.00  0.00           H  
ATOM    187  N   LEU A  21      49.186  46.501  19.829  1.00  0.00           N  
ATOM    188  CA  LEU A  21      48.783  47.874  19.396  1.00  0.00           C  
ATOM    189  C   LEU A  21      47.325  48.277  19.765  1.00  0.00           C  
ATOM    190  O   LEU A  21      46.408  47.764  19.077  1.00  0.00           O  
ATOM    191  CB  LEU A  21      48.994  48.086  17.871  1.00  0.00           C  
ATOM    192  CG  LEU A  21      49.058  49.542  17.427  1.00  0.00           C  
ATOM    193  CD1 LEU A  21      50.362  50.289  17.935  1.00  0.00           C  
ATOM    194  CD2 LEU A  21      48.518  49.772  15.993  1.00  0.00           C  
ATOM    195  H   LEU A  21      49.687  46.094  19.060  1.00  0.00           H  
ATOM    196  N   TYR A  22      47.130  49.062  20.826  1.00  0.00           N  
ATOM    197  CA  TYR A  22      45.863  49.765  21.109  1.00  0.00           C  
ATOM    198  C   TYR A  22      46.222  51.163  21.499  1.00  0.00           C  
ATOM    199  O   TYR A  22      47.338  51.347  22.089  1.00  0.00           O  
ATOM    200  CB  TYR A  22      45.267  49.066  22.310  1.00  0.00           C  
ATOM    201  CG  TYR A  22      44.879  47.589  21.978  1.00  0.00           C  
ATOM    202  CD1 TYR A  22      43.644  47.352  21.381  1.00  0.00           C  
ATOM    203  CD2 TYR A  22      45.767  46.529  22.149  1.00  0.00           C  
ATOM    204  CE1 TYR A  22      43.367  46.099  20.844  1.00  0.00           C  
ATOM    205  CE2 TYR A  22      45.474  45.277  21.663  1.00  0.00           C  
ATOM    206  CZ  TYR A  22      44.308  45.086  20.924  1.00  0.00           C  
ATOM    207  OH  TYR A  22      43.993  43.839  20.409  1.00  0.00           O  
ATOM    208  H   TYR A  22      47.878  49.198  21.474  1.00  0.00           H  
ATOM    209  HD1 TYR A  22      42.845  48.091  21.300  1.00  0.00           H  
ATOM    210  HD2 TYR A  22      46.626  46.659  22.801  1.00  0.00           H  
ATOM    211  HE1 TYR A  22      42.457  45.934  20.263  1.00  0.00           H  
ATOM    212  HE2 TYR A  22      46.158  44.432  21.795  1.00  0.00           H  
ATOM    213  HH  TYR A  22      44.740  43.179  20.467  1.00  0.00           H  
ATOM    214  N   SER A  23      45.314  52.117  21.263  1.00  0.00           N  
ATOM    215  CA  SER A  23      45.219  53.577  21.520  1.00  0.00           C  
ATOM    216  C   SER A  23      45.421  53.932  22.990  1.00  0.00           C  
ATOM    217  O   SER A  23      44.751  53.420  23.854  1.00  0.00           O  
ATOM    218  CB  SER A  23      43.877  54.213  21.232  1.00  0.00           C  
ATOM    219  OG  SER A  23      43.896  55.608  21.199  1.00  0.00           O  
ATOM    220  H   SER A  23      44.496  51.771  20.799  1.00  0.00           H  
ATOM    221  HG  SER A  23      43.646  55.942  22.111  1.00  0.00           H  
ATOM    222  N   ARG A  24      46.341  54.881  23.188  1.00  0.00           N  
ATOM    223  CA  ARG A  24      46.782  55.316  24.559  1.00  0.00           C  
ATOM    224  C   ARG A  24      46.649  56.818  24.920  1.00  0.00           C  
ATOM    225  O   ARG A  24      47.631  57.325  25.544  1.00  0.00           O  
ATOM    226  CB  ARG A  24      48.209  54.756  24.896  1.00  0.00           C  
ATOM    227  CG  ARG A  24      49.168  55.146  23.750  1.00  0.00           C  
ATOM    228  CD  ARG A  24      50.543  54.791  24.231  1.00  0.00           C  
ATOM    229  NE  ARG A  24      51.642  55.416  23.500  1.00  0.00           N  
ATOM    230  CZ  ARG A  24      52.219  54.911  22.382  1.00  0.00           C  
ATOM    231  NH1 ARG A  24      51.965  53.691  21.955  1.00  0.00           N1+
ATOM    232  NH2 ARG A  24      53.012  55.664  21.624  1.00  0.00           N  
ATOM    233  H   ARG A  24      46.650  55.443  22.416  1.00  0.00           H  
ATOM    234  HE  ARG A  24      51.925  56.311  23.839  1.00  0.00           H  
ATOM    235 1HH1 ARG A  24      51.312  53.110  22.443  1.00  0.00           H  
ATOM    236 2HH1 ARG A  24      52.414  53.293  21.149  1.00  0.00           H  
ATOM    237 1HH2 ARG A  24      53.164  56.625  21.823  1.00  0.00           H  
ATOM    238 2HH2 ARG A  24      53.460  55.338  20.792  1.00  0.00           H  
ATOM    239  N   LYS A  25      45.634  57.458  24.344  1.00  0.00           N  
ATOM    240  CA  LYS A  25      45.500  58.920  24.453  1.00  0.00           C  
ATOM    241  C   LYS A  25      45.328  59.609  25.799  1.00  0.00           C  
ATOM    242  O   LYS A  25      46.165  60.400  26.184  1.00  0.00           O  
ATOM    243  CB  LYS A  25      44.469  59.548  23.486  1.00  0.00           C  
ATOM    244  CG  LYS A  25      44.896  59.626  21.993  1.00  0.00           C  
ATOM    245  CD  LYS A  25      46.097  60.567  21.844  1.00  0.00           C  
ATOM    246  CE  LYS A  25      46.259  60.836  20.364  1.00  0.00           C  
ATOM    247  NZ  LYS A  25      47.486  61.522  19.921  1.00  0.00           N1+
ATOM    248  H   LYS A  25      44.798  56.964  24.114  1.00  0.00           H  
ATOM    249  HZ1 LYS A  25      47.301  61.940  19.029  1.00  0.00           H  
ATOM    250  HZ2 LYS A  25      47.744  62.268  20.535  1.00  0.00           H  
ATOM    251  HZ3 LYS A  25      48.297  60.950  19.809  1.00  0.00           H  
ATOM    252  N   GLU A  26      44.311  59.252  26.588  1.00  0.00           N  
ATOM    253  CA  GLU A  26      44.088  59.808  27.911  1.00  0.00           C  
ATOM    254  C   GLU A  26      45.266  59.814  28.941  1.00  0.00           C  
ATOM    255  O   GLU A  26      45.561  60.885  29.398  1.00  0.00           O  
ATOM    256  CB  GLU A  26      42.677  59.457  28.511  1.00  0.00           C  
ATOM    257  CG  GLU A  26      41.438  59.944  27.779  1.00  0.00           C  
ATOM    258  CD  GLU A  26      41.197  61.469  27.496  1.00  0.00           C  
ATOM    259  OE1 GLU A  26      41.452  61.953  26.352  1.00  0.00           O  
ATOM    260  OE2 GLU A  26      40.538  62.161  28.307  1.00  0.00           O1-
ATOM    261  H   GLU A  26      43.595  58.655  26.227  1.00  0.00           H  
ATOM    262  N   GLY A  27      45.914  58.661  29.050  1.00  0.00           N  
ATOM    263  CA  GLY A  27      47.100  58.581  29.925  1.00  0.00           C  
ATOM    264  C   GLY A  27      48.251  59.585  29.641  1.00  0.00           C  
ATOM    265  O   GLY A  27      48.922  59.984  30.557  1.00  0.00           O  
ATOM    266  H   GLY A  27      45.350  57.851  28.880  1.00  0.00           H  
ATOM    267  N   GLN A  28      48.428  60.053  28.431  1.00  0.00           N  
ATOM    268  CA  GLN A  28      49.449  61.015  27.922  1.00  0.00           C  
ATOM    269  C   GLN A  28      49.481  62.476  28.443  1.00  0.00           C  
ATOM    270  O   GLN A  28      50.430  63.208  28.136  1.00  0.00           O  
ATOM    271  CB  GLN A  28      49.285  61.021  26.387  1.00  0.00           C  
ATOM    272  CG  GLN A  28      50.196  59.882  25.951  1.00  0.00           C  
ATOM    273  CD  GLN A  28      50.153  59.929  24.462  1.00  0.00           C  
ATOM    274  NE2 GLN A  28      49.178  59.153  23.945  1.00  0.00           N  
ATOM    275  OE1 GLN A  28      50.899  60.637  23.715  1.00  0.00           O  
ATOM    276  H   GLN A  28      47.871  59.660  27.700  1.00  0.00           H  
ATOM    277 1HE2 GLN A  28      48.602  58.627  24.562  1.00  0.00           H  
ATOM    278 2HE2 GLN A  28      49.146  58.843  22.999  1.00  0.00           H  
ATOM    279  N   ARG A  29      48.502  62.852  29.255  1.00  0.00           N  
ATOM    280  CA  ARG A  29      48.455  64.198  29.905  1.00  0.00           C  
ATOM    281  C   ARG A  29      49.182  64.154  31.308  1.00  0.00           C  
ATOM    282  O   ARG A  29      48.765  63.372  32.154  1.00  0.00           O  
ATOM    283  CB  ARG A  29      46.922  64.517  29.903  1.00  0.00           C  
ATOM    284  CG  ARG A  29      46.581  65.927  30.562  1.00  0.00           C  
ATOM    285  CD  ARG A  29      45.130  66.250  30.395  1.00  0.00           C  
ATOM    286  NE  ARG A  29      44.849  67.576  30.916  1.00  0.00           N  
ATOM    287  CZ  ARG A  29      43.801  67.830  31.726  1.00  0.00           C  
ATOM    288  NH1 ARG A  29      43.152  66.820  32.304  1.00  0.00           N1+
ATOM    289  NH2 ARG A  29      43.526  69.050  32.092  1.00  0.00           N  
ATOM    290  H   ARG A  29      47.678  62.303  29.333  1.00  0.00           H  
ATOM    291  HE  ARG A  29      45.567  68.228  30.678  1.00  0.00           H  
ATOM    292 1HH1 ARG A  29      43.471  65.890  32.121  1.00  0.00           H  
ATOM    293 2HH1 ARG A  29      42.265  66.934  32.748  1.00  0.00           H  
ATOM    294 1HH2 ARG A  29      44.170  69.765  31.811  1.00  0.00           H  
ATOM    295 2HH2 ARG A  29      42.753  69.261  32.695  1.00  0.00           H  
ATOM    296  N   GLN A  30      49.688  65.353  31.590  1.00  0.00           N  
ATOM    297  CA  GLN A  30      50.518  65.687  32.775  1.00  0.00           C  
ATOM    298  C   GLN A  30      49.834  65.609  34.191  1.00  0.00           C  
ATOM    299  O   GLN A  30      50.290  64.827  35.081  1.00  0.00           O  
ATOM    300  CB  GLN A  30      51.107  67.094  32.591  1.00  0.00           C  
ATOM    301  CG  GLN A  30      52.161  67.585  33.591  1.00  0.00           C  
ATOM    302  CD  GLN A  30      52.707  68.986  33.219  1.00  0.00           C  
ATOM    303  NE2 GLN A  30      52.020  70.014  33.597  1.00  0.00           N  
ATOM    304  OE1 GLN A  30      53.653  69.179  32.485  1.00  0.00           O  
ATOM    305  H   GLN A  30      49.663  66.178  31.030  1.00  0.00           H  
ATOM    306 1HE2 GLN A  30      51.066  69.952  33.876  1.00  0.00           H  
ATOM    307 2HE2 GLN A  30      52.439  70.917  33.498  1.00  0.00           H  
ATOM    308  N   GLU A  31      48.783  66.479  34.300  1.00  0.00           N  
ATOM    309  CA  GLU A  31      47.849  66.470  35.453  1.00  0.00           C  
ATOM    310  C   GLU A  31      47.069  65.141  35.641  1.00  0.00           C  
ATOM    311  O   GLU A  31      46.815  64.727  36.787  1.00  0.00           O  
ATOM    312  CB  GLU A  31      46.875  67.674  35.524  1.00  0.00           C  
ATOM    313  CG  GLU A  31      47.427  69.036  35.831  1.00  0.00           C  
ATOM    314  CD  GLU A  31      48.272  69.626  34.672  1.00  0.00           C  
ATOM    315  OE1 GLU A  31      47.586  70.160  33.762  1.00  0.00           O  
ATOM    316  OE2 GLU A  31      49.500  69.508  34.830  1.00  0.00           O1-
ATOM    317  H   GLU A  31      48.862  67.357  33.827  1.00  0.00           H  
ATOM    318  N   ASN A  32      46.833  64.496  34.469  1.00  0.00           N  
ATOM    319  CA  ASN A  32      46.396  63.082  34.503  1.00  0.00           C  
ATOM    320  C   ASN A  32      47.489  62.072  34.937  1.00  0.00           C  
ATOM    321  O   ASN A  32      47.025  61.209  35.702  1.00  0.00           O  
ATOM    322  CB  ASN A  32      45.774  62.653  33.142  1.00  0.00           C  
ATOM    323  CG  ASN A  32      44.525  63.227  32.536  1.00  0.00           C  
ATOM    324  ND2 ASN A  32      44.162  62.906  31.326  1.00  0.00           N  
ATOM    325  OD1 ASN A  32      44.010  64.170  33.121  1.00  0.00           O  
ATOM    326  H   ASN A  32      47.084  64.860  33.561  1.00  0.00           H  
ATOM    327 1HD2 ASN A  32      44.723  62.235  30.842  1.00  0.00           H  
ATOM    328 2HD2 ASN A  32      43.485  63.363  30.764  1.00  0.00           H  
ATOM    329  N   LYS A  33      48.683  62.171  34.356  1.00  0.00           N  
ATOM    330  CA  LYS A  33      49.851  61.331  34.593  1.00  0.00           C  
ATOM    331  C   LYS A  33      50.236  61.084  36.014  1.00  0.00           C  
ATOM    332  O   LYS A  33      50.591  59.953  36.411  1.00  0.00           O  
ATOM    333  CB  LYS A  33      51.134  61.839  33.837  1.00  0.00           C  
ATOM    334  CG  LYS A  33      51.359  61.184  32.449  1.00  0.00           C  
ATOM    335  CD  LYS A  33      52.717  61.562  31.893  1.00  0.00           C  
ATOM    336  CE  LYS A  33      52.729  61.215  30.432  1.00  0.00           C  
ATOM    337  NZ  LYS A  33      54.016  61.484  29.805  1.00  0.00           N1+
ATOM    338  H   LYS A  33      48.843  62.708  33.531  1.00  0.00           H  
ATOM    339  HZ1 LYS A  33      54.009  61.435  28.810  1.00  0.00           H  
ATOM    340  HZ2 LYS A  33      54.278  62.429  30.007  1.00  0.00           H  
ATOM    341  HZ3 LYS A  33      54.785  60.932  30.117  1.00  0.00           H  
ATOM    342  N   ASN A  34      50.119  62.216  36.707  1.00  0.00           N  
ATOM    343  CA  ASN A  34      50.125  62.338  38.167  1.00  0.00           C  
ATOM    344  C   ASN A  34      49.289  61.325  39.005  1.00  0.00           C  
ATOM    345  O   ASN A  34      49.768  60.870  39.989  1.00  0.00           O  
ATOM    346  CB  ASN A  34      49.580  63.659  38.531  1.00  0.00           C  
ATOM    347  CG  ASN A  34      50.705  64.739  38.453  1.00  0.00           C  
ATOM    348  ND2 ASN A  34      50.622  65.771  39.270  1.00  0.00           N  
ATOM    349  OD1 ASN A  34      51.808  64.491  38.041  1.00  0.00           O  
ATOM    350  H   ASN A  34      50.044  63.125  36.285  1.00  0.00           H  
ATOM    351 1HD2 ASN A  34      49.834  65.944  39.872  1.00  0.00           H  
ATOM    352 2HD2 ASN A  34      51.483  66.242  39.477  1.00  0.00           H  
ATOM    353  N   LYS A  35      48.111  60.953  38.518  1.00  0.00           N  
ATOM    354  CA  LYS A  35      47.213  59.948  39.149  1.00  0.00           C  
ATOM    355  C   LYS A  35      47.773  58.498  39.179  1.00  0.00           C  
ATOM    356  O   LYS A  35      47.785  57.915  40.273  1.00  0.00           O  
ATOM    357  CB  LYS A  35      45.752  60.005  38.619  1.00  0.00           C  
ATOM    358  CG  LYS A  35      45.105  61.388  38.812  1.00  0.00           C  
ATOM    359  CD  LYS A  35      43.629  61.274  38.304  1.00  0.00           C  
ATOM    360  CE  LYS A  35      42.665  62.301  38.947  1.00  0.00           C  
ATOM    361  NZ  LYS A  35      42.376  62.094  40.366  1.00  0.00           N1+
ATOM    362  H   LYS A  35      47.934  61.181  37.556  1.00  0.00           H  
ATOM    363  HZ1 LYS A  35      41.882  61.233  40.461  1.00  0.00           H  
ATOM    364  HZ2 LYS A  35      43.229  62.169  40.886  1.00  0.00           H  
ATOM    365  HZ3 LYS A  35      41.907  62.865  40.790  1.00  0.00           H  
ATOM    366  N   ASN A  36      48.426  58.245  38.048  1.00  0.00           N  
ATOM    367  CA  ASN A  36      49.081  56.959  37.910  1.00  0.00           C  
ATOM    368  C   ASN A  36      50.272  56.933  38.918  1.00  0.00           C  
ATOM    369  O   ASN A  36      50.992  57.913  39.077  1.00  0.00           O  
ATOM    370  CB  ASN A  36      49.602  56.781  36.420  1.00  0.00           C  
ATOM    371  CG  ASN A  36      48.519  56.824  35.327  1.00  0.00           C  
ATOM    372  ND2 ASN A  36      48.908  57.340  34.168  1.00  0.00           N  
ATOM    373  OD1 ASN A  36      47.355  56.436  35.441  1.00  0.00           O  
ATOM    374  H   ASN A  36      48.235  58.802  37.234  1.00  0.00           H  
ATOM    375 1HD2 ASN A  36      49.871  57.607  34.039  1.00  0.00           H  
ATOM    376 2HD2 ASN A  36      48.308  57.441  33.373  1.00  0.00           H  
ATOM    377  N   ARG A  37      50.375  55.790  39.528  1.00  0.00           N  
ATOM    378  CA  ARG A  37      51.518  55.483  40.414  1.00  0.00           C  
ATOM    379  C   ARG A  37      52.918  55.270  39.807  1.00  0.00           C  
ATOM    380  O   ARG A  37      53.944  55.352  40.498  1.00  0.00           O  
ATOM    381  CB  ARG A  37      51.094  54.312  41.403  1.00  0.00           C  
ATOM    382  CG  ARG A  37      51.984  54.330  42.679  1.00  0.00           C  
ATOM    383  CD  ARG A  37      51.989  53.014  43.427  1.00  0.00           C  
ATOM    384  NE  ARG A  37      52.585  53.013  44.738  1.00  0.00           N  
ATOM    385  CZ  ARG A  37      53.893  53.089  45.073  1.00  0.00           C  
ATOM    386  NH1 ARG A  37      54.827  53.150  44.143  1.00  0.00           N1+
ATOM    387  NH2 ARG A  37      54.276  53.112  46.327  1.00  0.00           N  
ATOM    388  H   ARG A  37      49.774  55.018  39.323  1.00  0.00           H  
ATOM    389  HE  ARG A  37      51.931  53.070  45.488  1.00  0.00           H  
ATOM    390 1HH1 ARG A  37      54.543  52.988  43.198  1.00  0.00           H  
ATOM    391 2HH1 ARG A  37      55.822  53.272  44.236  1.00  0.00           H  
ATOM    392 1HH2 ARG A  37      53.647  53.123  47.113  1.00  0.00           H  
ATOM    393 2HH2 ARG A  37      55.245  53.213  46.530  1.00  0.00           H  
ATOM    394  N   TYR A  38      52.905  54.879  38.526  1.00  0.00           N  
ATOM    395  CA  TYR A  38      54.138  54.861  37.706  1.00  0.00           C  
ATOM    396  C   TYR A  38      54.062  55.605  36.343  1.00  0.00           C  
ATOM    397  O   TYR A  38      53.249  55.245  35.497  1.00  0.00           O  
ATOM    398  CB  TYR A  38      54.747  53.504  37.497  1.00  0.00           C  
ATOM    399  CG  TYR A  38      55.166  52.890  38.859  1.00  0.00           C  
ATOM    400  CD1 TYR A  38      56.458  52.931  39.362  1.00  0.00           C  
ATOM    401  CD2 TYR A  38      54.317  51.889  39.467  1.00  0.00           C  
ATOM    402  CE1 TYR A  38      56.894  52.145  40.434  1.00  0.00           C  
ATOM    403  CE2 TYR A  38      54.674  51.104  40.552  1.00  0.00           C  
ATOM    404  CZ  TYR A  38      55.944  51.340  41.057  1.00  0.00           C  
ATOM    405  OH  TYR A  38      56.238  50.831  42.290  1.00  0.00           O  
ATOM    406  H   TYR A  38      52.072  54.566  38.074  1.00  0.00           H  
ATOM    407  HD1 TYR A  38      57.164  53.605  38.866  1.00  0.00           H  
ATOM    408  HD2 TYR A  38      53.257  51.874  39.222  1.00  0.00           H  
ATOM    409  HE1 TYR A  38      57.851  52.409  40.886  1.00  0.00           H  
ATOM    410  HE2 TYR A  38      53.987  50.464  41.110  1.00  0.00           H  
ATOM    411  HH  TYR A  38      57.003  51.317  42.713  1.00  0.00           H  
ATOM    412  N   LYS A  39      55.080  56.420  35.977  1.00  0.00           N  
ATOM    413  CA  LYS A  39      54.946  57.140  34.706  1.00  0.00           C  
ATOM    414  C   LYS A  39      55.040  56.330  33.378  1.00  0.00           C  
ATOM    415  O   LYS A  39      54.372  56.731  32.421  1.00  0.00           O  
ATOM    416  CB  LYS A  39      55.937  58.319  34.690  1.00  0.00           C  
ATOM    417  CG  LYS A  39      55.718  59.222  35.909  1.00  0.00           C  
ATOM    418  CD  LYS A  39      56.596  60.458  35.892  1.00  0.00           C  
ATOM    419  CE  LYS A  39      56.644  61.031  37.301  1.00  0.00           C  
ATOM    420  NZ  LYS A  39      55.390  61.408  38.089  1.00  0.00           N1+
ATOM    421  H   LYS A  39      55.757  56.769  36.620  1.00  0.00           H  
ATOM    422  HZ1 LYS A  39      54.829  60.577  38.169  1.00  0.00           H  
ATOM    423  HZ2 LYS A  39      55.489  61.606  39.066  1.00  0.00           H  
ATOM    424  HZ3 LYS A  39      54.998  62.221  37.678  1.00  0.00           H  
ATOM    425  N   ASN A  40      55.906  55.354  33.304  1.00  0.00           N  
ATOM    426  CA  ASN A  40      56.087  54.549  32.062  1.00  0.00           C  
ATOM    427  C   ASN A  40      54.824  53.783  31.611  1.00  0.00           C  
ATOM    428  O   ASN A  40      54.579  53.634  30.444  1.00  0.00           O  
ATOM    429  CB  ASN A  40      57.261  53.519  32.189  1.00  0.00           C  
ATOM    430  CG  ASN A  40      57.046  52.420  33.120  1.00  0.00           C  
ATOM    431  ND2 ASN A  40      57.724  51.327  32.910  1.00  0.00           N  
ATOM    432  OD1 ASN A  40      56.493  52.560  34.189  1.00  0.00           O  
ATOM    433  H   ASN A  40      56.449  55.129  34.116  1.00  0.00           H  
ATOM    434 1HD2 ASN A  40      58.300  51.173  32.109  1.00  0.00           H  
ATOM    435 2HD2 ASN A  40      57.728  50.639  33.628  1.00  0.00           H  
ATOM    436  N   ILE A  41      54.017  53.218  32.519  1.00  0.00           N  
ATOM    437  CA  ILE A  41      52.875  52.318  32.216  1.00  0.00           C  
ATOM    438  C   ILE A  41      51.581  53.016  31.728  1.00  0.00           C  
ATOM    439  O   ILE A  41      50.680  53.369  32.546  1.00  0.00           O  
ATOM    440  CB  ILE A  41      52.657  51.117  33.172  1.00  0.00           C  
ATOM    441  CG1 ILE A  41      52.158  51.313  34.652  1.00  0.00           C  
ATOM    442  CG2 ILE A  41      53.990  50.370  33.254  1.00  0.00           C  
ATOM    443  CD  ILE A  41      51.574  50.062  35.214  1.00  0.00           C  
ATOM    444  H   ILE A  41      54.157  53.350  33.501  1.00  0.00           H  
ATOM    445  N   LEU A  42      51.563  53.114  30.380  1.00  0.00           N  
ATOM    446  CA  LEU A  42      50.342  53.685  29.742  1.00  0.00           C  
ATOM    447  C   LEU A  42      49.167  52.692  29.606  1.00  0.00           C  
ATOM    448  O   LEU A  42      49.240  51.793  28.807  1.00  0.00           O  
ATOM    449  CB  LEU A  42      50.660  54.412  28.387  1.00  0.00           C  
ATOM    450  CG  LEU A  42      51.450  55.701  28.628  1.00  0.00           C  
ATOM    451  CD1 LEU A  42      51.898  56.406  27.315  1.00  0.00           C  
ATOM    452  CD2 LEU A  42      50.731  56.700  29.567  1.00  0.00           C  
ATOM    453  H   LEU A  42      52.363  52.855  29.833  1.00  0.00           H  
ATOM    454  N   PRO A  43      48.043  52.951  30.321  1.00  0.00           N  
ATOM    455  CA  PRO A  43      46.772  52.215  30.173  1.00  0.00           C  
ATOM    456  C   PRO A  43      46.075  52.384  28.795  1.00  0.00           C  
ATOM    457  O   PRO A  43      45.829  53.500  28.392  1.00  0.00           O  
ATOM    458  CB  PRO A  43      45.812  52.726  31.293  1.00  0.00           C  
ATOM    459  CG  PRO A  43      46.346  54.124  31.553  1.00  0.00           C  
ATOM    460  CD  PRO A  43      47.868  54.144  31.231  1.00  0.00           C  
ATOM    461  N   PHE A  44      45.601  51.266  28.175  1.00  0.00           N  
ATOM    462  CA  PHE A  44      44.804  51.324  26.927  1.00  0.00           C  
ATOM    463  C   PHE A  44      43.471  52.068  27.185  1.00  0.00           C  
ATOM    464  O   PHE A  44      42.794  51.913  28.237  1.00  0.00           O  
ATOM    465  CB  PHE A  44      44.569  49.945  26.371  1.00  0.00           C  
ATOM    466  CG  PHE A  44      45.871  49.192  25.953  1.00  0.00           C  
ATOM    467  CD1 PHE A  44      47.052  49.838  25.661  1.00  0.00           C  
ATOM    468  CD2 PHE A  44      45.809  47.840  25.841  1.00  0.00           C  
ATOM    469  CE1 PHE A  44      48.149  49.124  25.286  1.00  0.00           C  
ATOM    470  CE2 PHE A  44      46.907  47.099  25.364  1.00  0.00           C  
ATOM    471  CZ  PHE A  44      48.055  47.740  25.063  1.00  0.00           C  
ATOM    472  H   PHE A  44      46.062  50.401  28.348  1.00  0.00           H  
ATOM    473  HD1 PHE A  44      46.989  50.799  25.149  1.00  0.00           H  
ATOM    474  HD2 PHE A  44      44.857  47.384  26.090  1.00  0.00           H  
ATOM    475  HE1 PHE A  44      49.126  49.598  25.227  1.00  0.00           H  
ATOM    476  HE2 PHE A  44      46.881  46.009  25.393  1.00  0.00           H  
ATOM    477  HZ  PHE A  44      48.901  47.175  24.679  1.00  0.00           H  
ATOM    478  N   ASP A  45      43.128  52.945  26.274  1.00  0.00           N  
ATOM    479  CA  ASP A  45      41.983  53.844  26.259  1.00  0.00           C  
ATOM    480  C   ASP A  45      40.671  53.146  26.336  1.00  0.00           C  
ATOM    481  O   ASP A  45      39.821  53.441  27.138  1.00  0.00           O  
ATOM    482  CB  ASP A  45      41.879  54.761  25.006  1.00  0.00           C  
ATOM    483  CG  ASP A  45      42.923  55.948  24.847  1.00  0.00           C  
ATOM    484  OD1 ASP A  45      43.263  56.257  23.711  1.00  0.00           O  
ATOM    485  OD2 ASP A  45      43.109  56.587  25.861  1.00  0.00           O1-
ATOM    486  H   ASP A  45      43.576  52.915  25.376  1.00  0.00           H  
ATOM    487  N   HIS A  46      40.374  52.035  25.626  1.00  0.00           N  
ATOM    488  CA  HIS A  46      39.079  51.287  25.609  1.00  0.00           C  
ATOM    489  C   HIS A  46      38.741  50.565  26.935  1.00  0.00           C  
ATOM    490  O   HIS A  46      37.762  50.865  27.594  1.00  0.00           O  
ATOM    491  CB  HIS A  46      38.964  50.278  24.463  1.00  0.00           C  
ATOM    492  CG  HIS A  46      40.111  49.243  24.341  1.00  0.00           C  
ATOM    493  CD2 HIS A  46      39.853  47.981  23.962  1.00  0.00           C  
ATOM    494  ND1 HIS A  46      41.374  49.261  24.755  1.00  0.00           N  
ATOM    495  CE1 HIS A  46      41.914  48.022  24.625  1.00  0.00           C  
ATOM    496  NE2 HIS A  46      40.980  47.229  24.156  1.00  0.00           N  
ATOM    497  H   HIS A  46      41.094  51.564  25.113  1.00  0.00           H  
ATOM    498  HD2 HIS A  46      38.948  47.692  23.425  1.00  0.00           H  
ATOM    499  HE1 HIS A  46      42.977  47.792  24.667  1.00  0.00           H  
ATOM    500  HE2 HIS A  46      40.963  46.232  24.098  1.00  0.00           H  
ATOM    501  N   THR A  47      39.753  49.856  27.468  1.00  0.00           N  
ATOM    502  CA  THR A  47      39.561  49.006  28.680  1.00  0.00           C  
ATOM    503  C   THR A  47      39.438  49.677  30.033  1.00  0.00           C  
ATOM    504  O   THR A  47      39.106  49.057  31.063  1.00  0.00           O  
ATOM    505  CB  THR A  47      40.495  47.826  28.893  1.00  0.00           C  
ATOM    506  CG2 THR A  47      40.364  46.779  27.756  1.00  0.00           C  
ATOM    507  OG1 THR A  47      41.882  48.088  29.082  1.00  0.00           O  
ATOM    508  H   THR A  47      40.584  49.664  26.933  1.00  0.00           H  
ATOM    509  HG1 THR A  47      42.443  47.418  28.598  1.00  0.00           H  
ATOM    510  N   ARG A  48      39.576  50.964  30.219  1.00  0.00           N  
ATOM    511  CA  ARG A  48      39.492  51.736  31.464  1.00  0.00           C  
ATOM    512  C   ARG A  48      38.073  51.951  32.092  1.00  0.00           C  
ATOM    513  O   ARG A  48      37.057  51.796  31.407  1.00  0.00           O  
ATOM    514  CB  ARG A  48      40.285  53.097  31.417  1.00  0.00           C  
ATOM    515  CG  ARG A  48      39.946  53.974  30.235  1.00  0.00           C  
ATOM    516  CD  ARG A  48      40.772  55.257  30.253  1.00  0.00           C  
ATOM    517  NE  ARG A  48      40.102  56.191  31.147  1.00  0.00           N  
ATOM    518  CZ  ARG A  48      39.274  57.178  30.799  1.00  0.00           C  
ATOM    519  NH1 ARG A  48      38.931  57.360  29.553  1.00  0.00           N1+
ATOM    520  NH2 ARG A  48      38.914  58.062  31.753  1.00  0.00           N  
ATOM    521  H   ARG A  48      39.785  51.434  29.358  1.00  0.00           H  
ATOM    522  HE  ARG A  48      40.211  56.033  32.136  1.00  0.00           H  
ATOM    523 1HH1 ARG A  48      39.341  56.781  28.861  1.00  0.00           H  
ATOM    524 2HH1 ARG A  48      38.132  57.906  29.261  1.00  0.00           H  
ATOM    525 1HH2 ARG A  48      39.019  57.825  32.719  1.00  0.00           H  
ATOM    526 2HH2 ARG A  48      38.616  59.004  31.585  1.00  0.00           H  
ATOM    527  N   VAL A  49      38.030  52.206  33.430  1.00  0.00           N  
ATOM    528  CA  VAL A  49      36.776  52.486  34.123  1.00  0.00           C  
ATOM    529  C   VAL A  49      36.556  54.063  34.202  1.00  0.00           C  
ATOM    530  O   VAL A  49      37.478  54.673  34.744  1.00  0.00           O  
ATOM    531  CB  VAL A  49      36.668  51.727  35.496  1.00  0.00           C  
ATOM    532  CG1 VAL A  49      35.426  51.828  36.309  1.00  0.00           C  
ATOM    533  CG2 VAL A  49      37.171  50.220  35.395  1.00  0.00           C  
ATOM    534  H   VAL A  49      38.923  52.106  33.879  1.00  0.00           H  
ATOM    535  N   VAL A  50      35.430  54.619  33.838  1.00  0.00           N  
ATOM    536  CA  VAL A  50      35.188  56.052  34.072  1.00  0.00           C  
ATOM    537  C   VAL A  50      34.258  56.395  35.261  1.00  0.00           C  
ATOM    538  O   VAL A  50      33.292  55.649  35.488  1.00  0.00           O  
ATOM    539  CB  VAL A  50      34.863  56.742  32.739  1.00  0.00           C  
ATOM    540  CG1 VAL A  50      33.343  57.183  32.652  1.00  0.00           C  
ATOM    541  CG2 VAL A  50      35.645  58.013  32.709  1.00  0.00           C  
ATOM    542  H   VAL A  50      34.777  54.227  33.193  1.00  0.00           H  
ATOM    543  N   LEU A  51      34.600  57.468  35.977  1.00  0.00           N  
ATOM    544  CA  LEU A  51      34.082  57.887  37.279  1.00  0.00           C  
ATOM    545  C   LEU A  51      32.912  58.865  37.159  1.00  0.00           C  
ATOM    546  O   LEU A  51      32.977  59.875  36.473  1.00  0.00           O  
ATOM    547  CB  LEU A  51      35.281  58.658  37.823  1.00  0.00           C  
ATOM    548  CG  LEU A  51      35.096  59.000  39.284  1.00  0.00           C  
ATOM    549  CD1 LEU A  51      34.914  57.785  40.217  1.00  0.00           C  
ATOM    550  CD2 LEU A  51      36.289  59.765  39.748  1.00  0.00           C  
ATOM    551  H   LEU A  51      35.359  58.027  35.633  1.00  0.00           H  
ATOM    552  N   HIS A  52      31.754  58.393  37.569  1.00  0.00           N  
ATOM    553  CA  HIS A  52      30.414  59.150  37.518  1.00  0.00           C  
ATOM    554  C   HIS A  52      30.076  60.094  38.685  1.00  0.00           C  
ATOM    555  O   HIS A  52      30.686  60.009  39.771  1.00  0.00           O  
ATOM    556  CB  HIS A  52      29.263  58.168  37.271  1.00  0.00           C  
ATOM    557  CG  HIS A  52      29.272  57.483  35.904  1.00  0.00           C  
ATOM    558  CD2 HIS A  52      29.711  56.235  35.629  1.00  0.00           C  
ATOM    559  ND1 HIS A  52      28.862  58.066  34.761  1.00  0.00           N  
ATOM    560  CE1 HIS A  52      28.997  57.175  33.788  1.00  0.00           C  
ATOM    561  NE2 HIS A  52      29.537  56.071  34.337  1.00  0.00           N  
ATOM    562  H   HIS A  52      31.710  57.427  37.825  1.00  0.00           H  
ATOM    563  HD2 HIS A  52      30.442  55.717  36.246  1.00  0.00           H  
ATOM    564  HE1 HIS A  52      28.623  57.263  32.759  1.00  0.00           H  
ATOM    565  HE2 HIS A  52      29.967  55.362  33.778  1.00  0.00           H  
ATOM    566  N   ASP A  53      29.185  60.999  38.346  1.00  0.00           N  
ATOM    567  CA  ASP A  53      28.780  62.200  39.128  1.00  0.00           C  
ATOM    568  C   ASP A  53      29.943  63.157  39.463  1.00  0.00           C  
ATOM    569  O   ASP A  53      30.792  62.936  40.309  1.00  0.00           O  
ATOM    570  CB  ASP A  53      28.064  61.938  40.467  1.00  0.00           C  
ATOM    571  CG  ASP A  53      27.323  63.149  41.017  1.00  0.00           C  
ATOM    572  OD1 ASP A  53      27.589  63.540  42.125  1.00  0.00           O  
ATOM    573  OD2 ASP A  53      26.181  63.406  40.610  1.00  0.00           O1-
ATOM    574  H   ASP A  53      28.674  60.907  37.486  1.00  0.00           H  
ATOM    575  N   GLY A  54      30.032  64.288  38.711  1.00  0.00           N  
ATOM    576  CA  GLY A  54      31.234  65.205  38.641  1.00  0.00           C  
ATOM    577  C   GLY A  54      31.563  66.047  39.858  1.00  0.00           C  
ATOM    578  O   GLY A  54      30.765  66.708  40.464  1.00  0.00           O  
ATOM    579  H   GLY A  54      29.243  64.638  38.219  1.00  0.00           H  
ATOM    580  N   ASP A  55      32.870  65.828  40.228  1.00  0.00           N  
ATOM    581  CA  ASP A  55      33.450  66.556  41.355  1.00  0.00           C  
ATOM    582  C   ASP A  55      33.461  68.004  41.054  1.00  0.00           C  
ATOM    583  O   ASP A  55      34.249  68.622  40.380  1.00  0.00           O  
ATOM    584  CB  ASP A  55      34.843  65.997  41.804  1.00  0.00           C  
ATOM    585  CG  ASP A  55      35.313  66.499  43.157  1.00  0.00           C  
ATOM    586  OD1 ASP A  55      35.394  67.712  43.402  1.00  0.00           O  
ATOM    587  OD2 ASP A  55      35.221  65.685  44.105  1.00  0.00           O1-
ATOM    588  H   ASP A  55      33.408  65.268  39.600  1.00  0.00           H  
ATOM    589  N   PRO A  56      32.614  68.734  41.857  1.00  0.00           N  
ATOM    590  CA  PRO A  56      32.494  70.232  41.776  1.00  0.00           C  
ATOM    591  C   PRO A  56      33.666  71.083  42.196  1.00  0.00           C  
ATOM    592  O   PRO A  56      33.628  72.249  41.774  1.00  0.00           O  
ATOM    593  CB  PRO A  56      31.495  70.618  42.912  1.00  0.00           C  
ATOM    594  CG  PRO A  56      31.578  69.451  43.913  1.00  0.00           C  
ATOM    595  CD  PRO A  56      31.798  68.222  42.989  1.00  0.00           C  
ATOM    596  N   ASN A  57      34.772  70.533  42.721  1.00  0.00           N  
ATOM    597  CA  ASN A  57      35.934  71.304  43.168  1.00  0.00           C  
ATOM    598  C   ASN A  57      37.077  70.930  42.226  1.00  0.00           C  
ATOM    599  O   ASN A  57      37.753  71.784  41.629  1.00  0.00           O  
ATOM    600  CB  ASN A  57      36.172  71.328  44.690  1.00  0.00           C  
ATOM    601  CG  ASN A  57      35.097  71.741  45.660  1.00  0.00           C  
ATOM    602  ND2 ASN A  57      34.421  70.853  46.335  1.00  0.00           N  
ATOM    603  OD1 ASN A  57      35.017  72.900  46.062  1.00  0.00           O  
ATOM    604  H   ASN A  57      34.730  69.551  42.886  1.00  0.00           H  
ATOM    605 1HD2 ASN A  57      34.428  69.856  46.186  1.00  0.00           H  
ATOM    606 2HD2 ASN A  57      33.811  71.156  47.065  1.00  0.00           H  
ATOM    607  N   GLU A  58      37.382  69.631  42.186  1.00  0.00           N  
ATOM    608  CA  GLU A  58      38.572  69.189  41.509  1.00  0.00           C  
ATOM    609  C   GLU A  58      38.547  69.163  39.995  1.00  0.00           C  
ATOM    610  O   GLU A  58      37.522  68.866  39.344  1.00  0.00           O  
ATOM    611  CB  GLU A  58      39.125  67.841  42.025  1.00  0.00           C  
ATOM    612  CG  GLU A  58      39.907  68.159  43.292  1.00  0.00           C  
ATOM    613  CD  GLU A  58      40.200  66.859  44.075  1.00  0.00           C  
ATOM    614  OE1 GLU A  58      39.522  66.705  45.116  1.00  0.00           O  
ATOM    615  OE2 GLU A  58      40.956  65.909  43.797  1.00  0.00           O1-
ATOM    616  H   GLU A  58      36.774  69.014  42.670  1.00  0.00           H  
ATOM    617  N   PRO A  59      39.662  69.699  39.410  1.00  0.00           N  
ATOM    618  CA  PRO A  59      39.795  69.782  37.893  1.00  0.00           C  
ATOM    619  C   PRO A  59      40.010  68.422  37.203  1.00  0.00           C  
ATOM    620  O   PRO A  59      39.139  68.058  36.420  1.00  0.00           O  
ATOM    621  CB  PRO A  59      40.907  70.803  37.592  1.00  0.00           C  
ATOM    622  CG  PRO A  59      40.819  71.663  38.892  1.00  0.00           C  
ATOM    623  CD  PRO A  59      40.638  70.593  39.992  1.00  0.00           C  
ATOM    624  N   VAL A  60      41.014  67.687  37.675  1.00  0.00           N  
ATOM    625  CA  VAL A  60      41.284  66.420  36.997  1.00  0.00           C  
ATOM    626  C   VAL A  60      40.690  65.320  37.857  1.00  0.00           C  
ATOM    627  O   VAL A  60      41.138  65.196  39.030  1.00  0.00           O  
ATOM    628  CB  VAL A  60      42.785  66.220  36.686  1.00  0.00           C  
ATOM    629  CG1 VAL A  60      43.039  64.867  35.954  1.00  0.00           C  
ATOM    630  CG2 VAL A  60      43.408  67.430  36.029  1.00  0.00           C  
ATOM    631  H   VAL A  60      41.655  67.958  38.395  1.00  0.00           H  
ATOM    632  N   SER A  61      39.933  64.333  37.268  1.00  0.00           N  
ATOM    633  CA  SER A  61      38.960  63.504  38.072  1.00  0.00           C  
ATOM    634  C   SER A  61      38.307  62.248  37.515  1.00  0.00           C  
ATOM    635  O   SER A  61      38.678  61.154  37.923  1.00  0.00           O  
ATOM    636  CB  SER A  61      37.708  64.332  38.471  1.00  0.00           C  
ATOM    637  OG  SER A  61      36.874  63.589  39.362  1.00  0.00           O  
ATOM    638  H   SER A  61      39.984  64.265  36.270  1.00  0.00           H  
ATOM    639  HG  SER A  61      37.215  63.662  40.300  1.00  0.00           H  
ATOM    640  N   ASP A  62      37.654  62.412  36.375  1.00  0.00           N  
ATOM    641  CA  ASP A  62      37.199  61.332  35.484  1.00  0.00           C  
ATOM    642  C   ASP A  62      38.312  60.346  35.005  1.00  0.00           C  
ATOM    643  O   ASP A  62      37.991  59.182  34.695  1.00  0.00           O  
ATOM    644  CB  ASP A  62      36.295  61.917  34.358  1.00  0.00           C  
ATOM    645  CG  ASP A  62      36.879  63.127  33.564  1.00  0.00           C  
ATOM    646  OD1 ASP A  62      37.195  62.875  32.382  1.00  0.00           O  
ATOM    647  OD2 ASP A  62      36.905  64.288  34.040  1.00  0.00           O1-
ATOM    648  H   ASP A  62      37.272  63.298  36.128  1.00  0.00           H  
ATOM    649  N   TYR A  63      39.519  60.815  34.743  1.00  0.00           N  
ATOM    650  CA  TYR A  63      40.687  59.892  34.525  1.00  0.00           C  
ATOM    651  C   TYR A  63      41.083  59.272  35.867  1.00  0.00           C  
ATOM    652  O   TYR A  63      41.342  60.014  36.842  1.00  0.00           O  
ATOM    653  CB  TYR A  63      41.792  60.714  33.914  1.00  0.00           C  
ATOM    654  CG  TYR A  63      43.009  59.761  33.732  1.00  0.00           C  
ATOM    655  CD1 TYR A  63      43.288  59.215  32.477  1.00  0.00           C  
ATOM    656  CD2 TYR A  63      43.993  59.635  34.745  1.00  0.00           C  
ATOM    657  CE1 TYR A  63      44.393  58.389  32.317  1.00  0.00           C  
ATOM    658  CE2 TYR A  63      45.066  58.782  34.626  1.00  0.00           C  
ATOM    659  CZ  TYR A  63      45.280  58.123  33.389  1.00  0.00           C  
ATOM    660  OH  TYR A  63      46.100  56.983  33.299  1.00  0.00           O  
ATOM    661  H   TYR A  63      39.703  61.770  34.980  1.00  0.00           H  
ATOM    662  HD1 TYR A  63      42.551  59.356  31.681  1.00  0.00           H  
ATOM    663  HD2 TYR A  63      43.721  60.071  35.714  1.00  0.00           H  
ATOM    664  HE1 TYR A  63      44.631  58.092  31.297  1.00  0.00           H  
ATOM    665  HE2 TYR A  63      45.857  58.816  35.387  1.00  0.00           H  
ATOM    666  HH  TYR A  63      46.463  56.801  34.214  1.00  0.00           H  
ATOM    667  N   ILE A  64      40.588  58.045  36.004  1.00  0.00           N  
ATOM    668  CA  ILE A  64      40.872  57.217  37.171  1.00  0.00           C  
ATOM    669  C   ILE A  64      41.671  55.920  36.775  1.00  0.00           C  
ATOM    670  O   ILE A  64      41.177  55.189  35.903  1.00  0.00           O  
ATOM    671  CB  ILE A  64      39.577  56.977  38.082  1.00  0.00           C  
ATOM    672  CG1 ILE A  64      40.035  56.320  39.369  1.00  0.00           C  
ATOM    673  CG2 ILE A  64      38.403  56.228  37.396  1.00  0.00           C  
ATOM    674  CD  ILE A  64      38.984  56.241  40.424  1.00  0.00           C  
ATOM    675  H   ILE A  64      40.063  57.596  35.278  1.00  0.00           H  
ATOM    676  N   ASN A  65      42.911  55.747  37.261  1.00  0.00           N  
ATOM    677  CA  ASN A  65      43.716  54.571  36.849  1.00  0.00           C  
ATOM    678  C   ASN A  65      43.060  53.273  37.333  1.00  0.00           C  
ATOM    679  O   ASN A  65      43.270  52.852  38.464  1.00  0.00           O  
ATOM    680  CB  ASN A  65      45.223  54.538  36.897  1.00  0.00           C  
ATOM    681  CG  ASN A  65      45.837  53.252  36.430  1.00  0.00           C  
ATOM    682  ND2 ASN A  65      46.659  52.723  37.233  1.00  0.00           N  
ATOM    683  OD1 ASN A  65      45.481  52.676  35.459  1.00  0.00           O  
ATOM    684  H   ASN A  65      43.385  56.390  37.858  1.00  0.00           H  
ATOM    685 1HD2 ASN A  65      46.995  53.248  38.002  1.00  0.00           H  
ATOM    686 2HD2 ASN A  65      46.912  51.795  36.963  1.00  0.00           H  
ATOM    687  N   ALA A  66      42.208  52.727  36.459  1.00  0.00           N  
ATOM    688  CA  ALA A  66      41.635  51.428  36.648  1.00  0.00           C  
ATOM    689  C   ALA A  66      41.203  50.829  35.298  1.00  0.00           C  
ATOM    690  O   ALA A  66      40.334  51.471  34.624  1.00  0.00           O  
ATOM    691  CB  ALA A  66      40.419  51.439  37.586  1.00  0.00           C  
ATOM    692  H   ALA A  66      41.749  53.269  35.759  1.00  0.00           H  
ATOM    693  N   ASN A  67      41.551  49.573  35.058  1.00  0.00           N  
ATOM    694  CA  ASN A  67      40.981  48.938  33.864  1.00  0.00           C  
ATOM    695  C   ASN A  67      40.156  47.743  34.151  1.00  0.00           C  
ATOM    696  O   ASN A  67      40.579  46.801  34.884  1.00  0.00           O  
ATOM    697  CB  ASN A  67      42.180  48.606  32.911  1.00  0.00           C  
ATOM    698  CG  ASN A  67      42.918  49.741  32.165  1.00  0.00           C  
ATOM    699  ND2 ASN A  67      42.882  49.721  30.792  1.00  0.00           N  
ATOM    700  OD1 ASN A  67      43.677  50.525  32.764  1.00  0.00           O  
ATOM    701  H   ASN A  67      42.141  49.007  35.630  1.00  0.00           H  
ATOM    702 1HD2 ASN A  67      42.378  49.060  30.246  1.00  0.00           H  
ATOM    703 2HD2 ASN A  67      43.352  50.403  30.229  1.00  0.00           H  
ATOM    704  N   ILE A  68      39.198  47.457  33.236  1.00  0.00           N  
ATOM    705  CA  ILE A  68      38.298  46.323  33.319  1.00  0.00           C  
ATOM    706  C   ILE A  68      38.632  45.118  32.380  1.00  0.00           C  
ATOM    707  O   ILE A  68      38.669  45.181  31.178  1.00  0.00           O  
ATOM    708  CB  ILE A  68      36.827  46.806  33.282  1.00  0.00           C  
ATOM    709  CG1 ILE A  68      35.875  45.592  33.514  1.00  0.00           C  
ATOM    710  CG2 ILE A  68      36.474  47.558  31.994  1.00  0.00           C  
ATOM    711  CD  ILE A  68      34.490  46.135  33.916  1.00  0.00           C  
ATOM    712  H   ILE A  68      39.128  47.968  32.372  1.00  0.00           H  
ATOM    713  N   ILE A  69      38.931  43.995  33.011  1.00  0.00           N  
ATOM    714  CA  ILE A  69      39.449  42.811  32.374  1.00  0.00           C  
ATOM    715  C   ILE A  69      38.382  41.686  32.347  1.00  0.00           C  
ATOM    716  O   ILE A  69      37.854  41.339  33.331  1.00  0.00           O  
ATOM    717  CB  ILE A  69      40.847  42.330  32.887  1.00  0.00           C  
ATOM    718  CG1 ILE A  69      41.809  43.483  33.112  1.00  0.00           C  
ATOM    719  CG2 ILE A  69      41.491  41.300  31.960  1.00  0.00           C  
ATOM    720  CD  ILE A  69      42.437  44.018  31.841  1.00  0.00           C  
ATOM    721  H   ILE A  69      39.033  44.071  34.002  1.00  0.00           H  
ATOM    722  N   MET A  70      38.012  41.325  31.126  1.00  0.00           N  
ATOM    723  CA  MET A  70      37.161  40.177  30.875  1.00  0.00           C  
ATOM    724  C   MET A  70      37.763  38.770  30.674  1.00  0.00           C  
ATOM    725  O   MET A  70      38.923  38.766  30.280  1.00  0.00           O  
ATOM    726  CB  MET A  70      36.206  40.557  29.752  1.00  0.00           C  
ATOM    727  CG  MET A  70      34.822  40.995  30.249  1.00  0.00           C  
ATOM    728  SD  MET A  70      34.839  42.373  31.378  1.00  0.00           S  
ATOM    729  CE  MET A  70      34.791  43.810  30.297  1.00  0.00           C  
ATOM    730  H   MET A  70      38.307  41.870  30.345  1.00  0.00           H  
ATOM    731  N   PRO A  71      37.121  37.750  31.230  1.00  0.00           N  
ATOM    732  CA  PRO A  71      37.529  36.343  30.989  1.00  0.00           C  
ATOM    733  C   PRO A  71      37.661  35.836  29.554  1.00  0.00           C  
ATOM    734  O   PRO A  71      38.561  35.009  29.194  1.00  0.00           O  
ATOM    735  CB  PRO A  71      36.563  35.492  31.802  1.00  0.00           C  
ATOM    736  CG  PRO A  71      36.219  36.457  32.980  1.00  0.00           C  
ATOM    737  CD  PRO A  71      36.146  37.830  32.309  1.00  0.00           C  
ATOM    738  N   GLU A  72      36.608  36.084  28.790  1.00  0.00           N  
ATOM    739  CA  GLU A  72      36.643  36.027  27.332  1.00  0.00           C  
ATOM    740  C   GLU A  72      36.279  37.439  26.788  1.00  0.00           C  
ATOM    741  O   GLU A  72      36.003  38.349  27.550  1.00  0.00           O  
ATOM    742  CB  GLU A  72      35.547  35.118  26.825  1.00  0.00           C  
ATOM    743  CG  GLU A  72      35.563  33.665  27.405  1.00  0.00           C  
ATOM    744  CD  GLU A  72      34.308  32.855  27.022  1.00  0.00           C  
ATOM    745  OE1 GLU A  72      33.183  33.228  27.441  1.00  0.00           O  
ATOM    746  OE2 GLU A  72      34.465  31.719  26.517  1.00  0.00           O1-
ATOM    747  H   GLU A  72      35.713  36.312  29.180  1.00  0.00           H  
ATOM    748  N   PHE A  73      36.416  37.746  25.473  1.00  0.00           N  
ATOM    749  CA  PHE A  73      36.024  39.051  24.896  1.00  0.00           C  
ATOM    750  C   PHE A  73      34.535  39.334  24.869  1.00  0.00           C  
ATOM    751  O   PHE A  73      33.940  39.588  23.791  1.00  0.00           O  
ATOM    752  CB  PHE A  73      36.728  39.186  23.491  1.00  0.00           C  
ATOM    753  CG  PHE A  73      38.235  39.343  23.588  1.00  0.00           C  
ATOM    754  CD1 PHE A  73      38.797  40.551  23.927  1.00  0.00           C  
ATOM    755  CD2 PHE A  73      39.046  38.290  23.142  1.00  0.00           C  
ATOM    756  CE1 PHE A  73      40.202  40.792  23.813  1.00  0.00           C  
ATOM    757  CE2 PHE A  73      40.418  38.494  23.068  1.00  0.00           C  
ATOM    758  CZ  PHE A  73      40.943  39.749  23.362  1.00  0.00           C  
ATOM    759  H   PHE A  73      36.500  37.012  24.791  1.00  0.00           H  
ATOM    760  HD1 PHE A  73      38.269  41.401  24.358  1.00  0.00           H  
ATOM    761  HD2 PHE A  73      38.624  37.356  22.768  1.00  0.00           H  
ATOM    762  HE1 PHE A  73      40.614  41.750  24.129  1.00  0.00           H  
ATOM    763  HE2 PHE A  73      41.024  37.648  22.743  1.00  0.00           H  
ATOM    764  HZ  PHE A  73      42.016  39.977  23.315  1.00  0.00           H  
ATOM    765  N   GLY A  74      33.941  39.284  26.032  1.00  0.00           N  
ATOM    766  CA  GLY A  74      32.539  39.563  26.291  1.00  0.00           C  
ATOM    767  C   GLY A  74      32.407  40.997  26.829  1.00  0.00           C  
ATOM    768  O   GLY A  74      33.379  41.764  26.815  1.00  0.00           O  
ATOM    769  H   GLY A  74      34.491  39.108  26.846  1.00  0.00           H  
ATOM    770  N   SER A  75      31.206  41.412  27.225  1.00  0.00           N  
ATOM    771  CA  SER A  75      30.792  42.697  27.992  1.00  0.00           C  
ATOM    772  C   SER A  75      30.900  42.457  29.508  1.00  0.00           C  
ATOM    773  O   SER A  75      30.824  41.353  30.070  1.00  0.00           O  
ATOM    774  CB  SER A  75      29.404  43.191  27.619  1.00  0.00           C  
ATOM    775  OG  SER A  75      28.356  42.232  27.669  1.00  0.00           O  
ATOM    776  H   SER A  75      30.381  40.861  27.132  1.00  0.00           H  
ATOM    777  HG  SER A  75      27.514  42.767  27.530  1.00  0.00           H  
ATOM    778  N   SER A  76      30.935  43.543  30.301  1.00  0.00           N  
ATOM    779  CA  SER A  76      31.025  43.457  31.816  1.00  0.00           C  
ATOM    780  C   SER A  76      30.035  42.472  32.553  1.00  0.00           C  
ATOM    781  O   SER A  76      28.959  42.105  32.062  1.00  0.00           O  
ATOM    782  CB  SER A  76      30.945  44.754  32.556  1.00  0.00           C  
ATOM    783  OG  SER A  76      29.801  45.623  32.289  1.00  0.00           O  
ATOM    784  H   SER A  76      31.106  44.453  29.926  1.00  0.00           H  
ATOM    785  HG  SER A  76      29.179  45.684  33.067  1.00  0.00           H  
ATOM    786  N   GLY A  77      30.504  42.011  33.709  1.00  0.00           N  
ATOM    787  CA  GLY A  77      29.702  41.023  34.546  1.00  0.00           C  
ATOM    788  C   GLY A  77      30.331  40.803  35.925  1.00  0.00           C  
ATOM    789  O   GLY A  77      31.548  41.042  36.052  1.00  0.00           O  
ATOM    790  H   GLY A  77      31.478  42.020  33.898  1.00  0.00           H  
ATOM    791  N   LYS A  78      29.736  39.938  36.717  1.00  0.00           N  
ATOM    792  CA  LYS A  78      30.191  39.692  38.114  1.00  0.00           C  
ATOM    793  C   LYS A  78      31.587  39.037  38.168  1.00  0.00           C  
ATOM    794  O   LYS A  78      32.382  39.470  39.059  1.00  0.00           O  
ATOM    795  CB  LYS A  78      29.332  38.745  38.917  1.00  0.00           C  
ATOM    796  CG  LYS A  78      27.877  39.128  39.044  1.00  0.00           C  
ATOM    797  CD  LYS A  78      27.071  38.267  40.008  1.00  0.00           C  
ATOM    798  CE  LYS A  78      27.719  38.234  41.425  1.00  0.00           C  
ATOM    799  NZ  LYS A  78      27.103  37.150  42.217  1.00  0.00           N1+
ATOM    800  H   LYS A  78      28.952  39.410  36.403  1.00  0.00           H  
ATOM    801  HZ1 LYS A  78      27.500  36.934  43.108  1.00  0.00           H  
ATOM    802  HZ2 LYS A  78      26.123  37.332  42.319  1.00  0.00           H  
ATOM    803  HZ3 LYS A  78      27.261  36.253  41.804  1.00  0.00           H  
ATOM    804  N   LYS A  79      31.893  38.118  37.264  1.00  0.00           N  
ATOM    805  CA  LYS A  79      33.285  37.748  37.061  1.00  0.00           C  
ATOM    806  C   LYS A  79      34.357  38.738  36.661  1.00  0.00           C  
ATOM    807  O   LYS A  79      35.525  38.412  36.672  1.00  0.00           O  
ATOM    808  CB  LYS A  79      33.396  36.557  36.095  1.00  0.00           C  
ATOM    809  CG  LYS A  79      32.750  35.306  36.620  1.00  0.00           C  
ATOM    810  CD  LYS A  79      33.227  34.239  35.720  1.00  0.00           C  
ATOM    811  CE  LYS A  79      32.055  33.306  35.336  1.00  0.00           C  
ATOM    812  NZ  LYS A  79      32.575  32.359  34.340  1.00  0.00           N1+
ATOM    813  H   LYS A  79      31.209  37.698  36.669  1.00  0.00           H  
ATOM    814  HZ1 LYS A  79      33.236  31.691  34.663  1.00  0.00           H  
ATOM    815  HZ2 LYS A  79      31.799  31.841  33.975  1.00  0.00           H  
ATOM    816  HZ3 LYS A  79      33.031  32.818  33.576  1.00  0.00           H  
ATOM    817  N   SER A  80      34.021  39.837  35.990  1.00  0.00           N  
ATOM    818  CA  SER A  80      34.978  40.812  35.405  1.00  0.00           C  
ATOM    819  C   SER A  80      35.956  41.487  36.378  1.00  0.00           C  
ATOM    820  O   SER A  80      35.555  42.133  37.384  1.00  0.00           O  
ATOM    821  CB  SER A  80      34.236  41.982  34.710  1.00  0.00           C  
ATOM    822  OG  SER A  80      33.325  41.489  33.742  1.00  0.00           O  
ATOM    823  H   SER A  80      33.063  40.067  35.833  1.00  0.00           H  
ATOM    824  HG  SER A  80      33.765  41.612  32.852  1.00  0.00           H  
ATOM    825  N   TYR A  81      37.147  41.745  35.875  1.00  0.00           N  
ATOM    826  CA  TYR A  81      38.259  42.274  36.734  1.00  0.00           C  
ATOM    827  C   TYR A  81      38.604  43.785  36.618  1.00  0.00           C  
ATOM    828  O   TYR A  81      39.153  44.210  35.627  1.00  0.00           O  
ATOM    829  CB  TYR A  81      39.510  41.499  36.528  1.00  0.00           C  
ATOM    830  CG  TYR A  81      39.274  39.968  36.486  1.00  0.00           C  
ATOM    831  CD1 TYR A  81      39.404  39.312  37.701  1.00  0.00           C  
ATOM    832  CD2 TYR A  81      39.222  39.368  35.247  1.00  0.00           C  
ATOM    833  CE1 TYR A  81      39.432  37.934  37.642  1.00  0.00           C  
ATOM    834  CE2 TYR A  81      39.258  37.958  35.226  1.00  0.00           C  
ATOM    835  CZ  TYR A  81      39.290  37.267  36.414  1.00  0.00           C  
ATOM    836  OH  TYR A  81      39.063  35.914  36.420  1.00  0.00           O  
ATOM    837  H   TYR A  81      37.267  41.656  34.892  1.00  0.00           H  
ATOM    838  HD1 TYR A  81      39.586  39.813  38.648  1.00  0.00           H  
ATOM    839  HD2 TYR A  81      39.327  39.917  34.315  1.00  0.00           H  
ATOM    840  HE1 TYR A  81      39.613  37.345  38.536  1.00  0.00           H  
ATOM    841  HE2 TYR A  81      39.278  37.365  34.314  1.00  0.00           H  
ATOM    842  HH  TYR A  81      39.006  35.671  37.394  1.00  0.00           H  
ATOM    843  N   ILE A  82      38.255  44.608  37.559  1.00  0.00           N  
ATOM    844  CA  ILE A  82      38.843  45.946  37.844  1.00  0.00           C  
ATOM    845  C   ILE A  82      40.272  45.896  38.326  1.00  0.00           C  
ATOM    846  O   ILE A  82      40.623  45.534  39.473  1.00  0.00           O  
ATOM    847  CB  ILE A  82      37.860  46.766  38.689  1.00  0.00           C  
ATOM    848  CG1 ILE A  82      36.588  47.047  37.909  1.00  0.00           C  
ATOM    849  CG2 ILE A  82      38.457  48.173  38.966  1.00  0.00           C  
ATOM    850  CD  ILE A  82      35.685  48.179  38.494  1.00  0.00           C  
ATOM    851  H   ILE A  82      37.791  44.269  38.390  1.00  0.00           H  
ATOM    852  N   ALA A  83      41.145  45.920  37.308  1.00  0.00           N  
ATOM    853  CA  ALA A  83      42.602  45.871  37.417  1.00  0.00           C  
ATOM    854  C   ALA A  83      43.040  47.339  37.766  1.00  0.00           C  
ATOM    855  O   ALA A  83      43.163  48.110  36.774  1.00  0.00           O  
ATOM    856  CB  ALA A  83      43.306  45.310  36.189  1.00  0.00           C  
ATOM    857  H   ALA A  83      40.894  46.056  36.355  1.00  0.00           H  
ATOM    858  N   THR A  84      43.535  47.591  38.975  1.00  0.00           N  
ATOM    859  CA  THR A  84      44.022  48.870  39.573  1.00  0.00           C  
ATOM    860  C   THR A  84      45.479  48.795  40.072  1.00  0.00           C  
ATOM    861  O   THR A  84      45.913  47.675  40.415  1.00  0.00           O  
ATOM    862  CB  THR A  84      42.896  49.434  40.513  1.00  0.00           C  
ATOM    863  CG2 THR A  84      42.522  48.471  41.669  1.00  0.00           C  
ATOM    864  OG1 THR A  84      43.338  50.679  41.132  1.00  0.00           O  
ATOM    865  H   THR A  84      43.952  46.879  39.540  1.00  0.00           H  
ATOM    866  HG1 THR A  84      42.818  51.440  40.745  1.00  0.00           H  
ATOM    867  N   GLN A  85      45.983  50.010  40.455  1.00  0.00           N  
ATOM    868  CA  GLN A  85      47.312  50.253  41.067  1.00  0.00           C  
ATOM    869  C   GLN A  85      47.448  50.261  42.625  1.00  0.00           C  
ATOM    870  O   GLN A  85      46.471  50.003  43.316  1.00  0.00           O  
ATOM    871  CB  GLN A  85      47.911  51.532  40.526  1.00  0.00           C  
ATOM    872  CG  GLN A  85      46.959  52.686  40.754  1.00  0.00           C  
ATOM    873  CD  GLN A  85      47.340  54.032  40.117  1.00  0.00           C  
ATOM    874  NE2 GLN A  85      46.776  55.119  40.562  1.00  0.00           N  
ATOM    875  OE1 GLN A  85      48.225  54.115  39.322  1.00  0.00           O  
ATOM    876  H   GLN A  85      45.377  50.800  40.406  1.00  0.00           H  
ATOM    877 1HE2 GLN A  85      45.988  55.221  41.170  1.00  0.00           H  
ATOM    878 2HE2 GLN A  85      47.081  55.980  40.166  1.00  0.00           H  
ATOM    879  N   GLY A  86      48.635  50.538  43.156  1.00  0.00           N  
ATOM    880  CA  GLY A  86      48.802  50.798  44.613  1.00  0.00           C  
ATOM    881  C   GLY A  86      47.928  51.982  45.049  1.00  0.00           C  
ATOM    882  O   GLY A  86      47.533  52.862  44.271  1.00  0.00           O  
ATOM    883  H   GLY A  86      49.424  50.282  42.599  1.00  0.00           H  
ATOM    884  N   CYS A  87      47.277  51.819  46.209  1.00  0.00           N  
ATOM    885  CA  CYS A  87      46.576  52.919  46.862  1.00  0.00           C  
ATOM    886  C   CYS A  87      47.420  54.058  47.353  1.00  0.00           C  
ATOM    887  O   CYS A  87      48.323  53.849  48.217  1.00  0.00           O  
ATOM    888  CB  CYS A  87      45.750  52.506  48.089  1.00  0.00           C  
ATOM    889  SG  CYS A  87      44.503  51.315  47.597  1.00  0.00           S  
ATOM    890  H   CYS A  87      46.934  50.911  46.414  1.00  0.00           H  
ATOM    891  HG  CYS A  87      45.307  50.320  47.224  1.00  0.00           H  
ATOM    892  N   LEU A  88      46.992  55.278  47.035  1.00  0.00           N  
ATOM    893  CA  LEU A  88      47.580  56.537  47.526  1.00  0.00           C  
ATOM    894  C   LEU A  88      46.542  57.100  48.411  1.00  0.00           C  
ATOM    895  O   LEU A  88      45.378  57.000  48.158  1.00  0.00           O  
ATOM    896  CB  LEU A  88      47.847  57.320  46.206  1.00  0.00           C  
ATOM    897  CG  LEU A  88      48.895  56.624  45.304  1.00  0.00           C  
ATOM    898  CD1 LEU A  88      48.739  56.930  43.833  1.00  0.00           C  
ATOM    899  CD2 LEU A  88      50.322  57.040  45.789  1.00  0.00           C  
ATOM    900  H   LEU A  88      46.239  55.315  46.395  1.00  0.00           H  
ATOM    901  N   GLN A  89      47.074  57.946  49.306  1.00  0.00           N  
ATOM    902  CA  GLN A  89      46.276  58.557  50.371  1.00  0.00           C  
ATOM    903  C   GLN A  89      45.311  59.701  49.898  1.00  0.00           C  
ATOM    904  O   GLN A  89      44.172  59.892  50.359  1.00  0.00           O  
ATOM    905  CB  GLN A  89      47.181  58.932  51.524  1.00  0.00           C  
ATOM    906  CG  GLN A  89      46.419  59.063  52.835  1.00  0.00           C  
ATOM    907  CD  GLN A  89      47.346  58.925  54.082  1.00  0.00           C  
ATOM    908  NE2 GLN A  89      48.177  59.874  54.324  1.00  0.00           N  
ATOM    909  OE1 GLN A  89      47.089  58.189  54.952  1.00  0.00           O  
ATOM    910  H   GLN A  89      48.049  57.955  49.505  1.00  0.00           H  
ATOM    911 1HE2 GLN A  89      48.078  60.730  53.799  1.00  0.00           H  
ATOM    912 2HE2 GLN A  89      48.887  59.801  55.014  1.00  0.00           H  
ATOM    913  N   ASN A  90      45.732  60.315  48.692  1.00  0.00           N  
ATOM    914  CA  ASN A  90      44.863  61.193  47.949  1.00  0.00           C  
ATOM    915  C   ASN A  90      43.718  60.452  47.203  1.00  0.00           C  
ATOM    916  O   ASN A  90      42.548  60.715  47.489  1.00  0.00           O  
ATOM    917  CB  ASN A  90      45.885  61.929  47.008  1.00  0.00           C  
ATOM    918  CG  ASN A  90      46.772  61.028  46.274  1.00  0.00           C  
ATOM    919  ND2 ASN A  90      46.518  60.914  45.029  1.00  0.00           N  
ATOM    920  OD1 ASN A  90      47.749  60.486  46.827  1.00  0.00           O  
ATOM    921  H   ASN A  90      46.683  60.226  48.396  1.00  0.00           H  
ATOM    922 1HD2 ASN A  90      45.900  61.580  44.594  1.00  0.00           H  
ATOM    923 2HD2 ASN A  90      46.976  60.285  44.412  1.00  0.00           H  
ATOM    924  N   THR A  91      44.126  59.366  46.546  1.00  0.00           N  
ATOM    925  CA  THR A  91      43.136  58.780  45.658  1.00  0.00           C  
ATOM    926  C   THR A  91      42.022  57.910  46.237  1.00  0.00           C  
ATOM    927  O   THR A  91      41.060  57.636  45.554  1.00  0.00           O  
ATOM    928  CB  THR A  91      43.807  57.948  44.529  1.00  0.00           C  
ATOM    929  CG2 THR A  91      44.632  58.746  43.541  1.00  0.00           C  
ATOM    930  OG1 THR A  91      44.519  56.912  45.242  1.00  0.00           O  
ATOM    931  H   THR A  91      44.986  58.852  46.605  1.00  0.00           H  
ATOM    932  HG1 THR A  91      44.679  56.092  44.692  1.00  0.00           H  
ATOM    933  N   VAL A  92      42.213  57.578  47.504  1.00  0.00           N  
ATOM    934  CA  VAL A  92      41.349  56.549  48.092  1.00  0.00           C  
ATOM    935  C   VAL A  92      39.826  56.925  48.122  1.00  0.00           C  
ATOM    936  O   VAL A  92      38.953  56.089  48.249  1.00  0.00           O  
ATOM    937  CB  VAL A  92      41.888  56.260  49.493  1.00  0.00           C  
ATOM    938  CG1 VAL A  92      40.958  55.519  50.459  1.00  0.00           C  
ATOM    939  CG2 VAL A  92      43.118  55.389  49.494  1.00  0.00           C  
ATOM    940  H   VAL A  92      43.084  57.743  47.957  1.00  0.00           H  
ATOM    941  N   ASN A  93      39.530  58.202  48.170  1.00  0.00           N  
ATOM    942  CA  ASN A  93      38.126  58.830  48.056  1.00  0.00           C  
ATOM    943  C   ASN A  93      37.455  58.479  46.681  1.00  0.00           C  
ATOM    944  O   ASN A  93      36.383  57.799  46.676  1.00  0.00           O  
ATOM    945  CB  ASN A  93      38.165  60.297  48.166  1.00  0.00           C  
ATOM    946  CG  ASN A  93      38.777  60.891  49.475  1.00  0.00           C  
ATOM    947  ND2 ASN A  93      38.231  61.993  49.999  1.00  0.00           N  
ATOM    948  OD1 ASN A  93      39.761  60.432  49.951  1.00  0.00           O  
ATOM    949  H   ASN A  93      40.228  58.902  48.307  1.00  0.00           H  
ATOM    950 1HD2 ASN A  93      37.428  62.470  49.645  1.00  0.00           H  
ATOM    951 2HD2 ASN A  93      38.622  62.222  50.892  1.00  0.00           H  
ATOM    952  N   ASP A  94      38.236  58.802  45.612  1.00  0.00           N  
ATOM    953  CA  ASP A  94      37.922  58.421  44.187  1.00  0.00           C  
ATOM    954  C   ASP A  94      37.864  56.907  44.046  1.00  0.00           C  
ATOM    955  O   ASP A  94      36.992  56.312  43.452  1.00  0.00           O  
ATOM    956  CB  ASP A  94      39.056  58.795  43.292  1.00  0.00           C  
ATOM    957  CG  ASP A  94      39.290  60.317  43.323  1.00  0.00           C  
ATOM    958  OD1 ASP A  94      39.722  60.838  44.348  1.00  0.00           O  
ATOM    959  OD2 ASP A  94      38.906  60.952  42.302  1.00  0.00           O1-
ATOM    960  H   ASP A  94      39.084  59.344  45.593  1.00  0.00           H  
ATOM    961  N   PHE A  95      38.880  56.196  44.638  1.00  0.00           N  
ATOM    962  CA  PHE A  95      38.821  54.736  44.681  1.00  0.00           C  
ATOM    963  C   PHE A  95      37.652  54.147  45.507  1.00  0.00           C  
ATOM    964  O   PHE A  95      36.847  53.380  44.931  1.00  0.00           O  
ATOM    965  CB  PHE A  95      40.181  54.103  45.088  1.00  0.00           C  
ATOM    966  CG  PHE A  95      40.233  52.658  45.576  1.00  0.00           C  
ATOM    967  CD1 PHE A  95      40.616  51.719  44.637  1.00  0.00           C  
ATOM    968  CD2 PHE A  95      39.931  52.385  46.923  1.00  0.00           C  
ATOM    969  CE1 PHE A  95      40.638  50.395  45.013  1.00  0.00           C  
ATOM    970  CE2 PHE A  95      39.827  51.029  47.303  1.00  0.00           C  
ATOM    971  CZ  PHE A  95      40.146  50.092  46.308  1.00  0.00           C  
ATOM    972  H   PHE A  95      39.741  56.655  44.875  1.00  0.00           H  
ATOM    973  HD1 PHE A  95      41.141  52.082  43.755  1.00  0.00           H  
ATOM    974  HD2 PHE A  95      39.802  53.237  47.593  1.00  0.00           H  
ATOM    975  HE1 PHE A  95      40.880  49.556  44.357  1.00  0.00           H  
ATOM    976  HE2 PHE A  95      39.644  50.731  48.331  1.00  0.00           H  
ATOM    977  HZ  PHE A  95      40.141  49.039  46.588  1.00  0.00           H  
ATOM    978  N   TRP A  96      37.308  54.812  46.580  1.00  0.00           N  
ATOM    979  CA  TRP A  96      36.095  54.409  47.238  1.00  0.00           C  
ATOM    980  C   TRP A  96      34.785  54.706  46.460  1.00  0.00           C  
ATOM    981  O   TRP A  96      33.994  53.749  46.256  1.00  0.00           O  
ATOM    982  CB  TRP A  96      35.959  54.887  48.682  1.00  0.00           C  
ATOM    983  CG  TRP A  96      36.759  54.227  49.780  1.00  0.00           C  
ATOM    984  CD1 TRP A  96      37.350  54.915  50.844  1.00  0.00           C  
ATOM    985  CD2 TRP A  96      37.031  52.861  50.029  1.00  0.00           C  
ATOM    986  CE2 TRP A  96      37.650  52.840  51.268  1.00  0.00           C  
ATOM    987  CE3 TRP A  96      36.767  51.694  49.335  1.00  0.00           C  
ATOM    988  NE1 TRP A  96      37.916  54.031  51.623  1.00  0.00           N  
ATOM    989  CZ2 TRP A  96      37.962  51.568  51.801  1.00  0.00           C  
ATOM    990  CZ3 TRP A  96      36.978  50.454  49.955  1.00  0.00           C  
ATOM    991  CH2 TRP A  96      37.622  50.400  51.171  1.00  0.00           C  
ATOM    992  H   TRP A  96      38.035  55.187  47.151  1.00  0.00           H  
ATOM    993  HD1 TRP A  96      37.307  56.004  50.860  1.00  0.00           H  
ATOM    994  HE1 TRP A  96      38.385  54.321  52.464  1.00  0.00           H  
ATOM    995  HE3 TRP A  96      36.267  51.717  48.370  1.00  0.00           H  
ATOM    996  HZ2 TRP A  96      38.498  51.510  52.752  1.00  0.00           H  
ATOM    997  HZ3 TRP A  96      36.850  49.501  49.464  1.00  0.00           H  
ATOM    998  HH2 TRP A  96      37.986  49.459  51.587  1.00  0.00           H  
ATOM    999  N   ARG A  97      34.723  55.864  45.838  1.00  0.00           N  
ATOM   1000  CA  ARG A  97      33.699  56.139  44.814  1.00  0.00           C  
ATOM   1001  C   ARG A  97      33.661  55.026  43.709  1.00  0.00           C  
ATOM   1002  O   ARG A  97      32.589  54.473  43.549  1.00  0.00           O  
ATOM   1003  CB  ARG A  97      33.931  57.468  44.114  1.00  0.00           C  
ATOM   1004  CG  ARG A  97      33.699  58.563  45.153  1.00  0.00           C  
ATOM   1005  CD  ARG A  97      34.198  59.932  44.752  1.00  0.00           C  
ATOM   1006  NE  ARG A  97      33.567  60.371  43.484  1.00  0.00           N  
ATOM   1007  CZ  ARG A  97      34.130  61.145  42.549  1.00  0.00           C  
ATOM   1008  NH1 ARG A  97      35.344  61.637  42.698  1.00  0.00           N1+
ATOM   1009  NH2 ARG A  97      33.342  61.950  41.818  1.00  0.00           N  
ATOM   1010  H   ARG A  97      35.298  56.627  46.125  1.00  0.00           H  
ATOM   1011  HE  ARG A  97      32.626  60.081  43.350  1.00  0.00           H  
ATOM   1012 1HH1 ARG A  97      35.892  61.572  43.527  1.00  0.00           H  
ATOM   1013 2HH1 ARG A  97      35.643  62.249  41.970  1.00  0.00           H  
ATOM   1014 1HH2 ARG A  97      32.380  61.970  42.091  1.00  0.00           H  
ATOM   1015 2HH2 ARG A  97      33.622  62.467  41.016  1.00  0.00           H  
ATOM   1016  N   MET A  98      34.697  54.801  42.961  1.00  0.00           N  
ATOM   1017  CA  MET A  98      34.877  53.660  42.013  1.00  0.00           C  
ATOM   1018  C   MET A  98      34.343  52.352  42.529  1.00  0.00           C  
ATOM   1019  O   MET A  98      33.703  51.525  41.811  1.00  0.00           O  
ATOM   1020  CB  MET A  98      36.367  53.511  41.725  1.00  0.00           C  
ATOM   1021  CG  MET A  98      36.834  52.888  40.416  1.00  0.00           C  
ATOM   1022  SD  MET A  98      38.641  52.673  40.358  1.00  0.00           S  
ATOM   1023  CE  MET A  98      38.910  51.597  41.695  1.00  0.00           C  
ATOM   1024  H   MET A  98      35.523  55.329  43.132  1.00  0.00           H  
ATOM   1025  N   VAL A  99      34.751  51.939  43.730  1.00  0.00           N  
ATOM   1026  CA  VAL A  99      34.090  50.746  44.380  1.00  0.00           C  
ATOM   1027  C   VAL A  99      32.601  50.692  44.678  1.00  0.00           C  
ATOM   1028  O   VAL A  99      31.990  49.686  44.521  1.00  0.00           O  
ATOM   1029  CB  VAL A  99      34.963  50.276  45.543  1.00  0.00           C  
ATOM   1030  CG1 VAL A  99      34.464  48.932  46.056  1.00  0.00           C  
ATOM   1031  CG2 VAL A  99      36.412  50.144  45.218  1.00  0.00           C  
ATOM   1032  H   VAL A  99      35.547  52.349  44.189  1.00  0.00           H  
ATOM   1033  N   PHE A 100      32.048  51.800  45.072  1.00  0.00           N  
ATOM   1034  CA  PHE A 100      30.553  51.943  45.280  1.00  0.00           C  
ATOM   1035  C   PHE A 100      29.791  52.119  43.976  1.00  0.00           C  
ATOM   1036  O   PHE A 100      28.730  51.564  43.846  1.00  0.00           O  
ATOM   1037  CB  PHE A 100      30.244  53.148  46.127  1.00  0.00           C  
ATOM   1038  CG  PHE A 100      29.220  52.940  47.265  1.00  0.00           C  
ATOM   1039  CD1 PHE A 100      27.978  53.530  47.240  1.00  0.00           C  
ATOM   1040  CD2 PHE A 100      29.705  52.435  48.458  1.00  0.00           C  
ATOM   1041  CE1 PHE A 100      27.211  53.568  48.356  1.00  0.00           C  
ATOM   1042  CE2 PHE A 100      28.910  52.476  49.605  1.00  0.00           C  
ATOM   1043  CZ  PHE A 100      27.628  52.953  49.527  1.00  0.00           C  
ATOM   1044  H   PHE A 100      32.632  52.551  45.378  1.00  0.00           H  
ATOM   1045  HD1 PHE A 100      27.528  53.828  46.287  1.00  0.00           H  
ATOM   1046  HD2 PHE A 100      30.706  51.990  48.512  1.00  0.00           H  
ATOM   1047  HE1 PHE A 100      26.365  54.246  48.455  1.00  0.00           H  
ATOM   1048  HE2 PHE A 100      29.357  52.288  50.585  1.00  0.00           H  
ATOM   1049  HZ  PHE A 100      27.071  53.119  50.448  1.00  0.00           H  
ATOM   1050  N   GLN A 101      30.377  52.838  43.077  1.00  0.00           N  
ATOM   1051  CA  GLN A 101      29.849  52.983  41.699  1.00  0.00           C  
ATOM   1052  C   GLN A 101      29.687  51.597  41.028  1.00  0.00           C  
ATOM   1053  O   GLN A 101      28.600  51.027  40.848  1.00  0.00           O  
ATOM   1054  CB  GLN A 101      30.908  53.899  40.935  1.00  0.00           C  
ATOM   1055  CG  GLN A 101      30.351  54.438  39.647  1.00  0.00           C  
ATOM   1056  CD  GLN A 101      31.485  55.101  38.887  1.00  0.00           C  
ATOM   1057  NE2 GLN A 101      32.185  54.436  38.005  1.00  0.00           N  
ATOM   1058  OE1 GLN A 101      31.784  56.269  39.158  1.00  0.00           O  
ATOM   1059  H   GLN A 101      31.145  53.422  43.315  1.00  0.00           H  
ATOM   1060 1HE2 GLN A 101      31.973  53.495  37.780  1.00  0.00           H  
ATOM   1061 2HE2 GLN A 101      32.736  54.898  37.306  1.00  0.00           H  
ATOM   1062  N   GLU A 102      30.890  51.015  40.745  1.00  0.00           N  
ATOM   1063  CA  GLU A 102      30.881  49.664  40.178  1.00  0.00           C  
ATOM   1064  C   GLU A 102      30.340  48.407  40.958  1.00  0.00           C  
ATOM   1065  O   GLU A 102      30.408  47.296  40.409  1.00  0.00           O  
ATOM   1066  CB  GLU A 102      32.221  49.423  39.473  1.00  0.00           C  
ATOM   1067  CG  GLU A 102      32.375  50.517  38.385  1.00  0.00           C  
ATOM   1068  CD  GLU A 102      31.243  50.687  37.341  1.00  0.00           C  
ATOM   1069  OE1 GLU A 102      31.042  51.810  36.835  1.00  0.00           O  
ATOM   1070  OE2 GLU A 102      30.751  49.677  36.847  1.00  0.00           O1-
ATOM   1071  H   GLU A 102      31.801  51.292  41.070  1.00  0.00           H  
ATOM   1072  N   ASN A 103      29.658  48.664  42.110  1.00  0.00           N  
ATOM   1073  CA  ASN A 103      29.109  47.694  43.065  1.00  0.00           C  
ATOM   1074  C   ASN A 103      30.028  46.506  43.549  1.00  0.00           C  
ATOM   1075  O   ASN A 103      29.568  45.374  43.699  1.00  0.00           O  
ATOM   1076  CB  ASN A 103      27.725  47.221  42.585  1.00  0.00           C  
ATOM   1077  CG  ASN A 103      26.770  46.622  43.640  1.00  0.00           C  
ATOM   1078  ND2 ASN A 103      25.866  45.906  43.142  1.00  0.00           N  
ATOM   1079  OD1 ASN A 103      26.953  46.606  44.852  1.00  0.00           O  
ATOM   1080  H   ASN A 103      29.501  49.594  42.445  1.00  0.00           H  
ATOM   1081 1HD2 ASN A 103      25.686  45.842  42.166  1.00  0.00           H  
ATOM   1082 2HD2 ASN A 103      25.157  45.631  43.798  1.00  0.00           H  
ATOM   1083  N   SER A 104      31.324  46.764  43.432  1.00  0.00           N  
ATOM   1084  CA  SER A 104      32.398  45.828  43.860  1.00  0.00           C  
ATOM   1085  C   SER A 104      32.321  45.565  45.385  1.00  0.00           C  
ATOM   1086  O   SER A 104      32.397  46.512  46.189  1.00  0.00           O  
ATOM   1087  CB  SER A 104      33.804  46.480  43.595  1.00  0.00           C  
ATOM   1088  OG  SER A 104      33.802  47.080  42.291  1.00  0.00           O  
ATOM   1089  H   SER A 104      31.672  47.664  43.156  1.00  0.00           H  
ATOM   1090  HG  SER A 104      33.772  46.300  41.673  1.00  0.00           H  
ATOM   1091  N   ARG A 105      32.020  44.342  45.692  1.00  0.00           N  
ATOM   1092  CA  ARG A 105      31.989  43.884  47.126  1.00  0.00           C  
ATOM   1093  C   ARG A 105      33.259  43.220  47.616  1.00  0.00           C  
ATOM   1094  O   ARG A 105      33.447  43.042  48.811  1.00  0.00           O  
ATOM   1095  CB  ARG A 105      30.863  42.879  47.338  1.00  0.00           C  
ATOM   1096  CG  ARG A 105      29.457  43.326  46.944  1.00  0.00           C  
ATOM   1097  CD  ARG A 105      29.139  44.749  47.451  1.00  0.00           C  
ATOM   1098  NE  ARG A 105      27.699  45.080  47.294  1.00  0.00           N  
ATOM   1099  CZ  ARG A 105      26.667  44.806  48.119  1.00  0.00           C  
ATOM   1100  NH1 ARG A 105      26.867  43.956  49.119  1.00  0.00           N1+
ATOM   1101  NH2 ARG A 105      25.422  44.819  47.595  1.00  0.00           N  
ATOM   1102  H   ARG A 105      31.828  43.671  44.978  1.00  0.00           H  
ATOM   1103  HE  ARG A 105      27.516  45.567  46.446  1.00  0.00           H  
ATOM   1104 1HH1 ARG A 105      27.797  43.647  49.335  1.00  0.00           H  
ATOM   1105 2HH1 ARG A 105      26.075  43.598  49.616  1.00  0.00           H  
ATOM   1106 1HH2 ARG A 105      25.306  44.988  46.617  1.00  0.00           H  
ATOM   1107 2HH2 ARG A 105      24.601  44.857  48.162  1.00  0.00           H  
ATOM   1108  N   VAL A 106      34.027  42.639  46.654  1.00  0.00           N  
ATOM   1109  CA  VAL A 106      35.396  42.016  47.032  1.00  0.00           C  
ATOM   1110  C   VAL A 106      36.660  42.672  46.434  1.00  0.00           C  
ATOM   1111  O   VAL A 106      36.621  42.980  45.218  1.00  0.00           O  
ATOM   1112  CB  VAL A 106      35.287  40.523  46.824  1.00  0.00           C  
ATOM   1113  CG1 VAL A 106      36.367  39.791  47.693  1.00  0.00           C  
ATOM   1114  CG2 VAL A 106      33.888  39.764  46.953  1.00  0.00           C  
ATOM   1115  H   VAL A 106      33.714  42.410  45.728  1.00  0.00           H  
ATOM   1116  N   ILE A 107      37.608  42.960  47.330  1.00  0.00           N  
ATOM   1117  CA  ILE A 107      38.899  43.633  46.972  1.00  0.00           C  
ATOM   1118  C   ILE A 107      40.044  42.573  47.210  1.00  0.00           C  
ATOM   1119  O   ILE A 107      40.460  42.313  48.348  1.00  0.00           O  
ATOM   1120  CB  ILE A 107      39.219  45.006  47.614  1.00  0.00           C  
ATOM   1121  CG1 ILE A 107      38.112  46.028  47.432  1.00  0.00           C  
ATOM   1122  CG2 ILE A 107      40.515  45.488  46.956  1.00  0.00           C  
ATOM   1123  CD  ILE A 107      38.507  47.222  48.221  1.00  0.00           C  
ATOM   1124  H   ILE A 107      37.432  42.946  48.311  1.00  0.00           H  
ATOM   1125  N   VAL A 108      40.521  42.083  46.067  1.00  0.00           N  
ATOM   1126  CA  VAL A 108      41.628  41.102  45.990  1.00  0.00           C  
ATOM   1127  C   VAL A 108      43.027  41.850  45.881  1.00  0.00           C  
ATOM   1128  O   VAL A 108      43.571  42.245  44.889  1.00  0.00           O  
ATOM   1129  CB  VAL A 108      41.437  40.170  44.752  1.00  0.00           C  
ATOM   1130  CG1 VAL A 108      42.557  39.237  44.435  1.00  0.00           C  
ATOM   1131  CG2 VAL A 108      40.067  39.407  44.868  1.00  0.00           C  
ATOM   1132  H   VAL A 108      40.266  42.560  45.222  1.00  0.00           H  
ATOM   1133  N   MET A 109      43.595  41.767  47.090  1.00  0.00           N  
ATOM   1134  CA  MET A 109      44.900  42.308  47.437  1.00  0.00           C  
ATOM   1135  C   MET A 109      46.056  41.290  47.596  1.00  0.00           C  
ATOM   1136  O   MET A 109      45.881  40.238  48.226  1.00  0.00           O  
ATOM   1137  CB  MET A 109      44.841  43.197  48.667  1.00  0.00           C  
ATOM   1138  CG  MET A 109      43.537  44.027  48.697  1.00  0.00           C  
ATOM   1139  SD  MET A 109      43.223  45.401  49.904  1.00  0.00           S  
ATOM   1140  CE  MET A 109      43.188  44.465  51.394  1.00  0.00           C  
ATOM   1141  H   MET A 109      43.143  41.386  47.908  1.00  0.00           H  
ATOM   1142  N   THR A 110      47.150  41.678  47.004  1.00  0.00           N  
ATOM   1143  CA  THR A 110      48.386  40.816  46.756  1.00  0.00           C  
ATOM   1144  C   THR A 110      49.629  41.167  47.528  1.00  0.00           C  
ATOM   1145  O   THR A 110      50.194  40.544  48.329  1.00  0.00           O  
ATOM   1146  CB  THR A 110      48.672  40.787  45.205  1.00  0.00           C  
ATOM   1147  CG2 THR A 110      47.493  40.315  44.433  1.00  0.00           C  
ATOM   1148  OG1 THR A 110      48.917  42.165  44.757  1.00  0.00           O  
ATOM   1149  H   THR A 110      47.160  42.603  46.608  1.00  0.00           H  
ATOM   1150  HG1 THR A 110      48.043  42.587  44.524  1.00  0.00           H  
ATOM   1151  N   THR A 111      49.973  42.504  47.484  1.00  0.00           N  
ATOM   1152  CA  THR A 111      51.116  43.220  48.080  1.00  0.00           C  
ATOM   1153  C   THR A 111      50.748  43.560  49.530  1.00  0.00           C  
ATOM   1154  O   THR A 111      49.568  43.769  49.934  1.00  0.00           O  
ATOM   1155  CB  THR A 111      51.369  44.569  47.330  1.00  0.00           C  
ATOM   1156  CG2 THR A 111      51.740  44.331  45.854  1.00  0.00           C  
ATOM   1157  OG1 THR A 111      50.278  45.505  47.454  1.00  0.00           O  
ATOM   1158  H   THR A 111      49.458  43.013  46.785  1.00  0.00           H  
ATOM   1159  HG1 THR A 111      50.666  46.362  47.114  1.00  0.00           H  
ATOM   1160  N   LYS A 112      51.814  43.722  50.352  1.00  0.00           N  
ATOM   1161  CA  LYS A 112      51.721  44.317  51.730  1.00  0.00           C  
ATOM   1162  C   LYS A 112      52.281  45.759  51.810  1.00  0.00           C  
ATOM   1163  O   LYS A 112      53.185  46.090  51.066  1.00  0.00           O  
ATOM   1164  CB  LYS A 112      52.420  43.462  52.784  1.00  0.00           C  
ATOM   1165  CG  LYS A 112      51.804  42.244  53.399  1.00  0.00           C  
ATOM   1166  CD  LYS A 112      52.543  41.789  54.651  1.00  0.00           C  
ATOM   1167  CE  LYS A 112      54.001  41.471  54.416  1.00  0.00           C  
ATOM   1168  NZ  LYS A 112      54.586  40.950  55.633  1.00  0.00           N1+
ATOM   1169  H   LYS A 112      52.760  43.522  50.071  1.00  0.00           H  
ATOM   1170  HZ1 LYS A 112      54.619  39.957  55.562  1.00  0.00           H  
ATOM   1171  HZ2 LYS A 112      55.479  41.365  55.846  1.00  0.00           H  
ATOM   1172  HZ3 LYS A 112      53.985  41.159  56.407  1.00  0.00           H  
ATOM   1173  N   GLU A 113      51.779  46.574  52.749  1.00  0.00           N  
ATOM   1174  CA  GLU A 113      51.885  48.069  52.907  1.00  0.00           C  
ATOM   1175  C   GLU A 113      53.318  48.592  52.735  1.00  0.00           C  
ATOM   1176  O   GLU A 113      53.605  49.503  51.942  1.00  0.00           O  
ATOM   1177  CB  GLU A 113      51.234  48.548  54.198  1.00  0.00           C  
ATOM   1178  CG  GLU A 113      49.795  48.226  54.441  1.00  0.00           C  
ATOM   1179  CD  GLU A 113      49.462  46.838  54.962  1.00  0.00           C  
ATOM   1180  OE1 GLU A 113      48.916  45.944  54.296  1.00  0.00           O  
ATOM   1181  OE2 GLU A 113      49.696  46.622  56.172  1.00  0.00           O1-
ATOM   1182  H   GLU A 113      51.253  46.137  53.478  1.00  0.00           H  
ATOM   1183  N   VAL A 114      54.277  47.775  53.155  1.00  0.00           N  
ATOM   1184  CA  VAL A 114      55.718  48.003  52.988  1.00  0.00           C  
ATOM   1185  C   VAL A 114      56.393  46.616  52.774  1.00  0.00           C  
ATOM   1186  O   VAL A 114      56.180  45.725  53.574  1.00  0.00           O  
ATOM   1187  CB  VAL A 114      56.174  48.734  54.233  1.00  0.00           C  
ATOM   1188  CG1 VAL A 114      57.710  48.861  54.216  1.00  0.00           C  
ATOM   1189  CG2 VAL A 114      55.674  50.153  54.259  1.00  0.00           C  
ATOM   1190  H   VAL A 114      53.970  46.942  53.602  1.00  0.00           H  
ATOM   1191  N   GLU A 115      57.119  46.514  51.637  1.00  0.00           N  
ATOM   1192  CA  GLU A 115      57.787  45.216  51.257  1.00  0.00           C  
ATOM   1193  C   GLU A 115      59.278  45.485  51.150  1.00  0.00           C  
ATOM   1194  O   GLU A 115      59.654  46.457  50.505  1.00  0.00           O  
ATOM   1195  CB  GLU A 115      57.233  44.581  50.003  1.00  0.00           C  
ATOM   1196  CG  GLU A 115      55.762  44.194  50.213  1.00  0.00           C  
ATOM   1197  CD  GLU A 115      55.140  43.403  49.045  1.00  0.00           C  
ATOM   1198  OE1 GLU A 115      54.189  42.674  49.301  1.00  0.00           O  
ATOM   1199  OE2 GLU A 115      55.704  43.403  47.992  1.00  0.00           O1-
ATOM   1200  H   GLU A 115      57.428  47.319  51.128  1.00  0.00           H  
ATOM   1201  N   ARG A 116      59.966  45.036  52.224  1.00  0.00           N  
ATOM   1202  CA  ARG A 116      61.472  44.980  52.321  1.00  0.00           C  
ATOM   1203  C   ARG A 116      62.228  46.334  52.336  1.00  0.00           C  
ATOM   1204  O   ARG A 116      63.118  46.637  51.591  1.00  0.00           O  
ATOM   1205  CB  ARG A 116      62.021  44.122  51.257  1.00  0.00           C  
ATOM   1206  CG  ARG A 116      61.775  42.700  51.792  1.00  0.00           C  
ATOM   1207  CD  ARG A 116      62.103  41.654  50.701  1.00  0.00           C  
ATOM   1208  NE  ARG A 116      61.247  41.922  49.476  1.00  0.00           N  
ATOM   1209  CZ  ARG A 116      59.937  41.715  49.396  1.00  0.00           C  
ATOM   1210  NH1 ARG A 116      59.205  41.109  50.309  1.00  0.00           N1+
ATOM   1211  NH2 ARG A 116      59.390  41.865  48.210  1.00  0.00           N  
ATOM   1212  H   ARG A 116      59.570  44.735  53.093  1.00  0.00           H  
ATOM   1213  HE  ARG A 116      61.715  42.270  48.666  1.00  0.00           H  
ATOM   1214 1HH1 ARG A 116      59.708  40.819  51.120  1.00  0.00           H  
ATOM   1215 2HH1 ARG A 116      58.225  40.955  50.203  1.00  0.00           H  
ATOM   1216 1HH2 ARG A 116      60.000  41.998  47.432  1.00  0.00           H  
ATOM   1217 2HH2 ARG A 116      58.448  41.587  48.037  1.00  0.00           H  
ATOM   1218  N   GLY A 117      61.719  47.215  53.178  1.00  0.00           N  
ATOM   1219  CA  GLY A 117      62.222  48.603  53.289  1.00  0.00           C  
ATOM   1220  C   GLY A 117      61.429  49.685  52.472  1.00  0.00           C  
ATOM   1221  O   GLY A 117      61.282  50.853  52.898  1.00  0.00           O  
ATOM   1222  H   GLY A 117      61.182  47.009  53.989  1.00  0.00           H  
ATOM   1223  N   LYS A 118      60.675  49.241  51.458  1.00  0.00           N  
ATOM   1224  CA  LYS A 118      60.083  50.071  50.388  1.00  0.00           C  
ATOM   1225  C   LYS A 118      58.556  50.149  50.564  1.00  0.00           C  
ATOM   1226  O   LYS A 118      57.883  49.161  50.692  1.00  0.00           O  
ATOM   1227  CB  LYS A 118      60.340  49.514  48.963  1.00  0.00           C  
ATOM   1228  CG  LYS A 118      61.765  49.226  48.602  1.00  0.00           C  
ATOM   1229  CD  LYS A 118      62.529  50.498  48.623  1.00  0.00           C  
ATOM   1230  CE  LYS A 118      62.239  51.201  47.329  1.00  0.00           C  
ATOM   1231  NZ  LYS A 118      62.865  52.526  47.290  1.00  0.00           N1+
ATOM   1232  H   LYS A 118      60.641  48.263  51.252  1.00  0.00           H  
ATOM   1233  HZ1 LYS A 118      62.424  53.115  46.620  1.00  0.00           H  
ATOM   1234  HZ2 LYS A 118      62.923  52.967  48.190  1.00  0.00           H  
ATOM   1235  HZ3 LYS A 118      63.826  52.402  47.082  1.00  0.00           H  
ATOM   1236  N   SER A 119      58.052  51.403  50.422  1.00  0.00           N  
ATOM   1237  CA  SER A 119      56.577  51.670  50.494  1.00  0.00           C  
ATOM   1238  C   SER A 119      55.980  51.174  49.198  1.00  0.00           C  
ATOM   1239  O   SER A 119      56.235  51.696  48.137  1.00  0.00           O  
ATOM   1240  CB  SER A 119      56.104  53.091  50.619  1.00  0.00           C  
ATOM   1241  OG  SER A 119      54.770  52.998  51.047  1.00  0.00           O  
ATOM   1242  H   SER A 119      58.449  52.088  49.812  1.00  0.00           H  
ATOM   1243  HG  SER A 119      54.662  53.024  52.047  1.00  0.00           H  
ATOM   1244  N   LYS A 120      54.983  50.281  49.419  1.00  0.00           N  
ATOM   1245  CA  LYS A 120      54.169  49.738  48.343  1.00  0.00           C  
ATOM   1246  C   LYS A 120      52.725  50.245  48.346  1.00  0.00           C  
ATOM   1247  O   LYS A 120      52.171  50.443  47.252  1.00  0.00           O  
ATOM   1248  CB  LYS A 120      54.453  48.207  48.364  1.00  0.00           C  
ATOM   1249  CG  LYS A 120      55.867  47.873  47.941  1.00  0.00           C  
ATOM   1250  CD  LYS A 120      56.202  48.217  46.466  1.00  0.00           C  
ATOM   1251  CE  LYS A 120      57.659  47.665  46.270  1.00  0.00           C  
ATOM   1252  NZ  LYS A 120      58.383  48.443  45.156  1.00  0.00           N1+
ATOM   1253  H   LYS A 120      54.873  49.797  50.284  1.00  0.00           H  
ATOM   1254  HZ1 LYS A 120      57.937  48.251  44.278  1.00  0.00           H  
ATOM   1255  HZ2 LYS A 120      58.262  49.426  45.301  1.00  0.00           H  
ATOM   1256  HZ3 LYS A 120      59.358  48.197  45.142  1.00  0.00           H  
ATOM   1257  N   CYS A 121      52.069  50.407  49.492  1.00  0.00           N  
ATOM   1258  CA  CYS A 121      50.756  51.025  49.552  1.00  0.00           C  
ATOM   1259  C   CYS A 121      50.509  51.695  50.882  1.00  0.00           C  
ATOM   1260  O   CYS A 121      51.206  51.421  51.834  1.00  0.00           O  
ATOM   1261  CB  CYS A 121      49.800  49.843  49.496  1.00  0.00           C  
ATOM   1262  SG  CYS A 121      48.020  50.281  49.463  1.00  0.00           S  
ATOM   1263  H   CYS A 121      52.495  50.247  50.383  1.00  0.00           H  
ATOM   1264  HG  CYS A 121      47.530  49.061  49.660  1.00  0.00           H  
ATOM   1265  N   VAL A 122      49.649  52.722  50.918  1.00  0.00           N  
ATOM   1266  CA  VAL A 122      49.180  53.298  52.134  1.00  0.00           C  
ATOM   1267  C   VAL A 122      48.368  52.436  53.169  1.00  0.00           C  
ATOM   1268  O   VAL A 122      47.466  51.673  52.829  1.00  0.00           O  
ATOM   1269  CB  VAL A 122      48.573  54.690  51.974  1.00  0.00           C  
ATOM   1270  CG1 VAL A 122      49.516  55.644  51.198  1.00  0.00           C  
ATOM   1271  CG2 VAL A 122      47.194  54.691  51.276  1.00  0.00           C  
ATOM   1272  H   VAL A 122      49.299  53.162  50.096  1.00  0.00           H  
ATOM   1273  N   LYS A 123      48.457  52.960  54.383  1.00  0.00           N  
ATOM   1274  CA  LYS A 123      47.669  52.494  55.525  1.00  0.00           C  
ATOM   1275  C   LYS A 123      46.398  53.305  55.643  1.00  0.00           C  
ATOM   1276  O   LYS A 123      46.269  54.116  56.572  1.00  0.00           O  
ATOM   1277  CB  LYS A 123      48.583  52.468  56.798  1.00  0.00           C  
ATOM   1278  CG  LYS A 123      47.963  51.948  58.170  1.00  0.00           C  
ATOM   1279  CD  LYS A 123      48.227  50.462  58.424  1.00  0.00           C  
ATOM   1280  CE  LYS A 123      47.889  49.967  59.872  1.00  0.00           C  
ATOM   1281  NZ  LYS A 123      48.548  48.722  60.217  1.00  0.00           N1+
ATOM   1282  H   LYS A 123      48.879  53.854  54.504  1.00  0.00           H  
ATOM   1283  HZ1 LYS A 123      48.253  48.345  61.097  1.00  0.00           H  
ATOM   1284  HZ2 LYS A 123      48.313  48.005  59.563  1.00  0.00           H  
ATOM   1285  HZ3 LYS A 123      49.538  48.860  60.170  1.00  0.00           H  
ATOM   1286  N   TYR A 124      45.573  53.276  54.643  1.00  0.00           N  
ATOM   1287  CA  TYR A 124      44.360  54.114  54.659  1.00  0.00           C  
ATOM   1288  C   TYR A 124      43.262  53.849  55.708  1.00  0.00           C  
ATOM   1289  O   TYR A 124      42.866  54.800  56.417  1.00  0.00           O  
ATOM   1290  CB  TYR A 124      43.771  54.208  53.242  1.00  0.00           C  
ATOM   1291  CG  TYR A 124      43.510  52.942  52.482  1.00  0.00           C  
ATOM   1292  CD1 TYR A 124      44.582  52.187  51.957  1.00  0.00           C  
ATOM   1293  CD2 TYR A 124      42.210  52.382  52.595  1.00  0.00           C  
ATOM   1294  CE1 TYR A 124      44.321  50.941  51.479  1.00  0.00           C  
ATOM   1295  CE2 TYR A 124      42.010  51.158  52.085  1.00  0.00           C  
ATOM   1296  CZ  TYR A 124      43.078  50.445  51.541  1.00  0.00           C  
ATOM   1297  OH  TYR A 124      42.834  49.140  51.170  1.00  0.00           O  
ATOM   1298  H   TYR A 124      45.813  52.559  53.984  1.00  0.00           H  
ATOM   1299  HD1 TYR A 124      45.602  52.571  51.981  1.00  0.00           H  
ATOM   1300  HD2 TYR A 124      41.391  53.073  52.783  1.00  0.00           H  
ATOM   1301  HE1 TYR A 124      45.149  50.443  50.979  1.00  0.00           H  
ATOM   1302  HE2 TYR A 124      41.106  50.614  52.338  1.00  0.00           H  
ATOM   1303  HH  TYR A 124      43.633  48.550  51.078  1.00  0.00           H  
ATOM   1304  N   TRP A 125      42.904  52.584  56.037  1.00  0.00           N  
ATOM   1305  CA  TRP A 125      41.785  52.238  56.932  1.00  0.00           C  
ATOM   1306  C   TRP A 125      42.034  52.778  58.409  1.00  0.00           C  
ATOM   1307  O   TRP A 125      43.212  52.866  58.911  1.00  0.00           O  
ATOM   1308  CB  TRP A 125      41.608  50.720  56.848  1.00  0.00           C  
ATOM   1309  CG  TRP A 125      42.750  49.812  57.323  1.00  0.00           C  
ATOM   1310  CD1 TRP A 125      43.247  49.576  58.569  1.00  0.00           C  
ATOM   1311  CD2 TRP A 125      43.594  49.261  56.369  1.00  0.00           C  
ATOM   1312  CE2 TRP A 125      44.586  48.618  57.086  1.00  0.00           C  
ATOM   1313  CE3 TRP A 125      43.647  49.441  54.981  1.00  0.00           C  
ATOM   1314  NE1 TRP A 125      44.345  48.761  58.430  1.00  0.00           N  
ATOM   1315  CZ2 TRP A 125      45.630  48.016  56.389  1.00  0.00           C  
ATOM   1316  CZ3 TRP A 125      44.818  48.918  54.351  1.00  0.00           C  
ATOM   1317  CH2 TRP A 125      45.777  48.131  55.023  1.00  0.00           C  
ATOM   1318  H   TRP A 125      43.416  51.759  55.778  1.00  0.00           H  
ATOM   1319  HD1 TRP A 125      42.782  49.727  59.543  1.00  0.00           H  
ATOM   1320  HE1 TRP A 125      44.844  48.273  59.151  1.00  0.00           H  
ATOM   1321  HE3 TRP A 125      42.860  49.915  54.395  1.00  0.00           H  
ATOM   1322  HZ2 TRP A 125      46.416  47.531  56.985  1.00  0.00           H  
ATOM   1323  HZ3 TRP A 125      45.040  49.140  53.307  1.00  0.00           H  
ATOM   1324  HH2 TRP A 125      46.621  47.683  54.505  1.00  0.00           H  
ATOM   1325  N   PRO A 126      40.920  52.977  59.080  1.00  0.00           N  
ATOM   1326  CA  PRO A 126      40.883  53.155  60.545  1.00  0.00           C  
ATOM   1327  C   PRO A 126      41.055  51.876  61.275  1.00  0.00           C  
ATOM   1328  O   PRO A 126      41.151  50.773  60.675  1.00  0.00           O  
ATOM   1329  CB  PRO A 126      39.504  53.795  60.801  1.00  0.00           C  
ATOM   1330  CG  PRO A 126      38.625  53.221  59.717  1.00  0.00           C  
ATOM   1331  CD  PRO A 126      39.563  53.130  58.539  1.00  0.00           C  
ATOM   1332  N   ASP A 127      41.415  52.084  62.539  1.00  0.00           N  
ATOM   1333  CA  ASP A 127      41.599  50.947  63.457  1.00  0.00           C  
ATOM   1334  C   ASP A 127      40.328  50.162  63.757  1.00  0.00           C  
ATOM   1335  O   ASP A 127      39.267  50.631  63.326  1.00  0.00           O  
ATOM   1336  CB  ASP A 127      42.407  51.252  64.691  1.00  0.00           C  
ATOM   1337  CG  ASP A 127      43.445  52.351  64.478  1.00  0.00           C  
ATOM   1338  OD1 ASP A 127      43.570  53.375  65.234  1.00  0.00           O  
ATOM   1339  OD2 ASP A 127      44.299  52.108  63.609  1.00  0.00           O1-
ATOM   1340  H   ASP A 127      41.804  52.933  62.901  1.00  0.00           H  
ATOM   1341  N   GLU A 128      40.472  49.173  64.664  1.00  0.00           N  
ATOM   1342  CA  GLU A 128      39.372  48.294  65.171  1.00  0.00           C  
ATOM   1343  C   GLU A 128      38.128  49.192  65.533  1.00  0.00           C  
ATOM   1344  O   GLU A 128      38.093  49.938  66.493  1.00  0.00           O  
ATOM   1345  CB  GLU A 128      39.761  47.517  66.436  1.00  0.00           C  
ATOM   1346  CG  GLU A 128      40.982  46.557  66.183  1.00  0.00           C  
ATOM   1347  CD  GLU A 128      42.418  47.050  66.471  1.00  0.00           C  
ATOM   1348  OE1 GLU A 128      43.133  47.287  65.501  1.00  0.00           O  
ATOM   1349  OE2 GLU A 128      42.637  47.506  67.634  1.00  0.00           O1-
ATOM   1350  H   GLU A 128      41.407  48.819  64.747  1.00  0.00           H  
ATOM   1351  N   TYR A 129      37.033  48.978  64.859  1.00  0.00           N  
ATOM   1352  CA  TYR A 129      35.740  49.618  65.030  1.00  0.00           C  
ATOM   1353  C   TYR A 129      35.548  51.163  64.825  1.00  0.00           C  
ATOM   1354  O   TYR A 129      34.459  51.626  64.616  1.00  0.00           O  
ATOM   1355  CB  TYR A 129      34.807  49.324  66.209  1.00  0.00           C  
ATOM   1356  CG  TYR A 129      33.690  48.285  65.988  1.00  0.00           C  
ATOM   1357  CD1 TYR A 129      32.627  48.605  65.229  1.00  0.00           C  
ATOM   1358  CD2 TYR A 129      33.879  46.963  66.445  1.00  0.00           C  
ATOM   1359  CE1 TYR A 129      31.615  47.673  64.967  1.00  0.00           C  
ATOM   1360  CE2 TYR A 129      32.883  46.032  66.112  1.00  0.00           C  
ATOM   1361  CZ  TYR A 129      31.714  46.403  65.491  1.00  0.00           C  
ATOM   1362  OH  TYR A 129      30.484  45.836  65.760  1.00  0.00           O  
ATOM   1363  H   TYR A 129      37.062  48.410  64.028  1.00  0.00           H  
ATOM   1364  HD1 TYR A 129      32.547  49.616  64.801  1.00  0.00           H  
ATOM   1365  HD2 TYR A 129      34.821  46.692  66.932  1.00  0.00           H  
ATOM   1366  HE1 TYR A 129      30.683  48.100  64.597  1.00  0.00           H  
ATOM   1367  HE2 TYR A 129      33.082  45.027  66.473  1.00  0.00           H  
ATOM   1368  HH  TYR A 129      30.818  44.944  66.070  1.00  0.00           H  
ATOM   1369  N   ALA A 130      36.615  51.854  64.571  1.00  0.00           N  
ATOM   1370  CA  ALA A 130      36.664  53.275  64.287  1.00  0.00           C  
ATOM   1371  C   ALA A 130      36.338  53.618  62.777  1.00  0.00           C  
ATOM   1372  O   ALA A 130      36.374  52.790  61.852  1.00  0.00           O  
ATOM   1373  CB  ALA A 130      38.064  53.808  64.719  1.00  0.00           C  
ATOM   1374  H   ALA A 130      37.519  51.431  64.462  1.00  0.00           H  
ATOM   1375  N   LEU A 131      35.990  54.888  62.657  1.00  0.00           N  
ATOM   1376  CA  LEU A 131      35.328  55.479  61.498  1.00  0.00           C  
ATOM   1377  C   LEU A 131      36.219  56.550  60.771  1.00  0.00           C  
ATOM   1378  O   LEU A 131      36.644  57.534  61.397  1.00  0.00           O  
ATOM   1379  CB  LEU A 131      33.918  56.030  61.802  1.00  0.00           C  
ATOM   1380  CG  LEU A 131      33.265  56.605  60.501  1.00  0.00           C  
ATOM   1381  CD1 LEU A 131      32.930  55.436  59.640  1.00  0.00           C  
ATOM   1382  CD2 LEU A 131      32.138  57.570  60.799  1.00  0.00           C  
ATOM   1383  H   LEU A 131      36.234  55.572  63.359  1.00  0.00           H  
ATOM   1384  N   LYS A 132      36.472  56.334  59.453  1.00  0.00           N  
ATOM   1385  CA  LYS A 132      37.256  57.322  58.657  1.00  0.00           C  
ATOM   1386  C   LYS A 132      36.332  57.922  57.503  1.00  0.00           C  
ATOM   1387  O   LYS A 132      35.679  57.102  56.896  1.00  0.00           O  
ATOM   1388  CB  LYS A 132      38.516  56.716  58.018  1.00  0.00           C  
ATOM   1389  CG  LYS A 132      39.761  57.333  58.703  1.00  0.00           C  
ATOM   1390  CD  LYS A 132      41.118  56.639  58.376  1.00  0.00           C  
ATOM   1391  CE  LYS A 132      42.147  57.533  58.996  1.00  0.00           C  
ATOM   1392  NZ  LYS A 132      43.467  57.051  58.560  1.00  0.00           N1+
ATOM   1393  H   LYS A 132      35.947  55.664  58.927  1.00  0.00           H  
ATOM   1394  HZ1 LYS A 132      43.742  57.241  57.622  1.00  0.00           H  
ATOM   1395  HZ2 LYS A 132      44.125  57.590  59.083  1.00  0.00           H  
ATOM   1396  HZ3 LYS A 132      43.580  56.076  58.757  1.00  0.00           H  
ATOM   1397  N   GLU A 133      36.366  59.220  57.284  1.00  0.00           N  
ATOM   1398  CA  GLU A 133      35.568  59.997  56.282  1.00  0.00           C  
ATOM   1399  C   GLU A 133      36.385  60.471  55.088  1.00  0.00           C  
ATOM   1400  O   GLU A 133      37.480  60.954  55.132  1.00  0.00           O  
ATOM   1401  CB  GLU A 133      34.857  61.180  56.899  1.00  0.00           C  
ATOM   1402  CG  GLU A 133      34.248  60.964  58.225  1.00  0.00           C  
ATOM   1403  CD  GLU A 133      33.736  62.319  58.860  1.00  0.00           C  
ATOM   1404  OE1 GLU A 133      32.567  62.395  59.277  1.00  0.00           O  
ATOM   1405  OE2 GLU A 133      34.467  63.373  58.872  1.00  0.00           O1-
ATOM   1406  H   GLU A 133      36.845  59.790  57.957  1.00  0.00           H  
ATOM   1407  N   TYR A 134      35.783  60.244  53.906  1.00  0.00           N  
ATOM   1408  CA  TYR A 134      36.374  60.485  52.552  1.00  0.00           C  
ATOM   1409  C   TYR A 134      35.479  61.431  51.714  1.00  0.00           C  
ATOM   1410  O   TYR A 134      35.105  61.171  50.528  1.00  0.00           O  
ATOM   1411  CB  TYR A 134      36.565  59.031  52.030  1.00  0.00           C  
ATOM   1412  CG  TYR A 134      37.570  58.232  52.819  1.00  0.00           C  
ATOM   1413  CD1 TYR A 134      38.932  58.493  52.618  1.00  0.00           C  
ATOM   1414  CD2 TYR A 134      37.152  57.178  53.642  1.00  0.00           C  
ATOM   1415  CE1 TYR A 134      39.893  57.749  53.222  1.00  0.00           C  
ATOM   1416  CE2 TYR A 134      38.124  56.383  54.213  1.00  0.00           C  
ATOM   1417  CZ  TYR A 134      39.530  56.668  54.011  1.00  0.00           C  
ATOM   1418  OH  TYR A 134      40.474  55.909  54.545  1.00  0.00           O  
ATOM   1419  H   TYR A 134      34.908  59.749  53.859  1.00  0.00           H  
ATOM   1420  HD1 TYR A 134      39.233  59.051  51.737  1.00  0.00           H  
ATOM   1421  HD2 TYR A 134      36.108  57.108  53.946  1.00  0.00           H  
ATOM   1422  HE1 TYR A 134      40.958  57.962  53.075  1.00  0.00           H  
ATOM   1423  HE2 TYR A 134      37.815  55.582  54.883  1.00  0.00           H  
ATOM   1424  HH  TYR A 134      41.269  56.458  54.810  1.00  0.00           H  
ATOM   1425  N   GLY A 135      35.142  62.527  52.367  1.00  0.00           N  
ATOM   1426  CA  GLY A 135      34.140  63.532  51.959  1.00  0.00           C  
ATOM   1427  C   GLY A 135      32.782  62.901  51.791  1.00  0.00           C  
ATOM   1428  O   GLY A 135      31.965  62.850  52.785  1.00  0.00           O  
ATOM   1429  H   GLY A 135      35.741  62.864  53.083  1.00  0.00           H  
ATOM   1430  N   VAL A 136      32.610  62.462  50.515  1.00  0.00           N  
ATOM   1431  CA  VAL A 136      31.394  61.752  50.035  1.00  0.00           C  
ATOM   1432  C   VAL A 136      31.172  60.398  50.793  1.00  0.00           C  
ATOM   1433  O   VAL A 136      30.028  60.093  51.030  1.00  0.00           O  
ATOM   1434  CB  VAL A 136      31.127  61.754  48.465  1.00  0.00           C  
ATOM   1435  CG1 VAL A 136      32.362  61.215  47.761  1.00  0.00           C  
ATOM   1436  CG2 VAL A 136      29.880  60.888  48.199  1.00  0.00           C  
ATOM   1437  H   VAL A 136      33.212  62.737  49.764  1.00  0.00           H  
ATOM   1438  N   MET A 137      32.246  59.668  50.900  1.00  0.00           N  
ATOM   1439  CA  MET A 137      32.259  58.348  51.456  1.00  0.00           C  
ATOM   1440  C   MET A 137      32.558  58.172  52.956  1.00  0.00           C  
ATOM   1441  O   MET A 137      33.273  59.002  53.569  1.00  0.00           O  
ATOM   1442  CB  MET A 137      33.400  57.591  50.726  1.00  0.00           C  
ATOM   1443  CG  MET A 137      33.394  57.362  49.181  1.00  0.00           C  
ATOM   1444  SD  MET A 137      31.811  57.064  48.340  1.00  0.00           S  
ATOM   1445  CE  MET A 137      31.458  55.459  49.052  1.00  0.00           C  
ATOM   1446  H   MET A 137      33.122  59.998  50.528  1.00  0.00           H  
ATOM   1447  N   ARG A 138      32.022  57.094  53.553  1.00  0.00           N  
ATOM   1448  CA  ARG A 138      32.302  56.643  54.910  1.00  0.00           C  
ATOM   1449  C   ARG A 138      32.736  55.171  54.925  1.00  0.00           C  
ATOM   1450  O   ARG A 138      32.291  54.328  54.136  1.00  0.00           O  
ATOM   1451  CB  ARG A 138      31.041  56.899  55.702  1.00  0.00           C  
ATOM   1452  CG  ARG A 138      31.111  58.299  56.328  1.00  0.00           C  
ATOM   1453  CD  ARG A 138      29.748  58.895  56.611  1.00  0.00           C  
ATOM   1454  NE  ARG A 138      29.816  60.227  57.204  1.00  0.00           N  
ATOM   1455  CZ  ARG A 138      29.143  60.587  58.260  1.00  0.00           C  
ATOM   1456  NH1 ARG A 138      28.408  59.670  58.857  1.00  0.00           N1+
ATOM   1457  NH2 ARG A 138      29.274  61.717  58.860  1.00  0.00           N  
ATOM   1458  H   ARG A 138      31.203  56.611  53.243  1.00  0.00           H  
ATOM   1459  HE  ARG A 138      30.282  60.890  56.620  1.00  0.00           H  
ATOM   1460 1HH1 ARG A 138      28.502  58.730  58.505  1.00  0.00           H  
ATOM   1461 2HH1 ARG A 138      27.882  59.887  59.678  1.00  0.00           H  
ATOM   1462 1HH2 ARG A 138      29.786  62.477  58.458  1.00  0.00           H  
ATOM   1463 2HH2 ARG A 138      28.715  61.847  59.678  1.00  0.00           H  
ATOM   1464  N   VAL A 139      33.886  54.943  55.574  1.00  0.00           N  
ATOM   1465  CA  VAL A 139      34.427  53.559  55.798  1.00  0.00           C  
ATOM   1466  C   VAL A 139      34.578  53.321  57.363  1.00  0.00           C  
ATOM   1467  O   VAL A 139      35.177  54.155  58.043  1.00  0.00           O  
ATOM   1468  CB  VAL A 139      35.784  53.402  55.196  1.00  0.00           C  
ATOM   1469  CG1 VAL A 139      36.307  51.956  55.268  1.00  0.00           C  
ATOM   1470  CG2 VAL A 139      35.628  53.730  53.677  1.00  0.00           C  
ATOM   1471  H   VAL A 139      34.272  55.704  56.102  1.00  0.00           H  
ATOM   1472  N   ARG A 140      34.066  52.184  57.836  1.00  0.00           N  
ATOM   1473  CA  ARG A 140      34.262  51.824  59.242  1.00  0.00           C  
ATOM   1474  C   ARG A 140      35.016  50.396  59.252  1.00  0.00           C  
ATOM   1475  O   ARG A 140      34.411  49.444  58.757  1.00  0.00           O  
ATOM   1476  CB  ARG A 140      32.875  51.690  59.901  1.00  0.00           C  
ATOM   1477  CG  ARG A 140      32.850  51.592  61.382  1.00  0.00           C  
ATOM   1478  CD  ARG A 140      31.494  51.807  62.047  1.00  0.00           C  
ATOM   1479  NE  ARG A 140      30.840  53.081  61.713  1.00  0.00           N  
ATOM   1480  CZ  ARG A 140      30.274  54.025  62.471  1.00  0.00           C  
ATOM   1481  NH1 ARG A 140      30.264  53.952  63.802  1.00  0.00           N1+
ATOM   1482  NH2 ARG A 140      29.707  55.056  61.830  1.00  0.00           N  
ATOM   1483  H   ARG A 140      33.607  51.474  57.315  1.00  0.00           H  
ATOM   1484  HE  ARG A 140      30.717  53.140  60.730  1.00  0.00           H  
ATOM   1485 1HH1 ARG A 140      30.655  53.214  64.346  1.00  0.00           H  
ATOM   1486 2HH1 ARG A 140      29.852  54.787  64.176  1.00  0.00           H  
ATOM   1487 1HH2 ARG A 140      29.541  55.090  60.848  1.00  0.00           H  
ATOM   1488 2HH2 ARG A 140      29.379  55.853  62.338  1.00  0.00           H  
ATOM   1489  N   ASN A 141      36.173  50.334  59.788  1.00  0.00           N  
ATOM   1490  CA  ASN A 141      36.783  49.047  60.094  1.00  0.00           C  
ATOM   1491  C   ASN A 141      36.155  48.224  61.230  1.00  0.00           C  
ATOM   1492  O   ASN A 141      36.753  48.110  62.346  1.00  0.00           O  
ATOM   1493  CB  ASN A 141      38.276  49.206  60.452  1.00  0.00           C  
ATOM   1494  CG  ASN A 141      39.157  47.963  60.434  1.00  0.00           C  
ATOM   1495  ND2 ASN A 141      40.443  48.177  60.426  1.00  0.00           N  
ATOM   1496  OD1 ASN A 141      38.810  46.788  60.225  1.00  0.00           O  
ATOM   1497  H   ASN A 141      36.569  51.094  60.305  1.00  0.00           H  
ATOM   1498 1HD2 ASN A 141      40.836  49.096  60.530  1.00  0.00           H  
ATOM   1499 2HD2 ASN A 141      40.899  47.331  60.139  1.00  0.00           H  
ATOM   1500  N   VAL A 142      35.114  47.520  60.941  1.00  0.00           N  
ATOM   1501  CA  VAL A 142      34.374  46.738  61.985  1.00  0.00           C  
ATOM   1502  C   VAL A 142      34.983  45.385  62.428  1.00  0.00           C  
ATOM   1503  O   VAL A 142      34.872  44.970  63.587  1.00  0.00           O  
ATOM   1504  CB  VAL A 142      32.880  46.674  61.541  1.00  0.00           C  
ATOM   1505  CG1 VAL A 142      32.127  48.030  61.548  1.00  0.00           C  
ATOM   1506  CG2 VAL A 142      32.719  45.726  60.331  1.00  0.00           C  
ATOM   1507  H   VAL A 142      34.652  47.574  60.056  1.00  0.00           H  
ATOM   1508  N   LYS A 143      35.789  44.815  61.565  1.00  0.00           N  
ATOM   1509  CA  LYS A 143      36.266  43.383  61.680  1.00  0.00           C  
ATOM   1510  C   LYS A 143      37.494  43.157  60.781  1.00  0.00           C  
ATOM   1511  O   LYS A 143      37.576  43.456  59.588  1.00  0.00           O  
ATOM   1512  CB  LYS A 143      35.162  42.415  61.171  1.00  0.00           C  
ATOM   1513  CG  LYS A 143      34.956  41.147  62.002  1.00  0.00           C  
ATOM   1514  CD  LYS A 143      33.981  40.237  61.309  1.00  0.00           C  
ATOM   1515  CE  LYS A 143      32.564  40.847  61.184  1.00  0.00           C  
ATOM   1516  NZ  LYS A 143      31.501  40.137  60.384  1.00  0.00           N1+
ATOM   1517  H   LYS A 143      35.896  45.230  60.657  1.00  0.00           H  
ATOM   1518  HZ1 LYS A 143      31.446  39.174  60.631  1.00  0.00           H  
ATOM   1519  HZ2 LYS A 143      30.576  40.493  60.472  1.00  0.00           H  
ATOM   1520  HZ3 LYS A 143      31.708  40.156  59.412  1.00  0.00           H  
ATOM   1521  N   GLU A 144      38.491  42.519  61.388  1.00  0.00           N  
ATOM   1522  CA  GLU A 144      39.708  41.981  60.715  1.00  0.00           C  
ATOM   1523  C   GLU A 144      39.798  40.546  61.321  1.00  0.00           C  
ATOM   1524  O   GLU A 144      39.399  40.136  62.406  1.00  0.00           O  
ATOM   1525  CB  GLU A 144      40.944  42.665  61.263  1.00  0.00           C  
ATOM   1526  CG  GLU A 144      42.200  42.496  60.345  1.00  0.00           C  
ATOM   1527  CD  GLU A 144      43.410  43.388  60.614  1.00  0.00           C  
ATOM   1528  OE1 GLU A 144      44.195  43.613  59.670  1.00  0.00           O  
ATOM   1529  OE2 GLU A 144      43.384  43.994  61.728  1.00  0.00           O1-
ATOM   1530  H   GLU A 144      38.529  42.502  62.388  1.00  0.00           H  
ATOM   1531  N   SER A 145      40.315  39.665  60.449  1.00  0.00           N  
ATOM   1532  CA  SER A 145      40.418  38.194  60.682  1.00  0.00           C  
ATOM   1533  C   SER A 145      41.688  37.631  59.935  1.00  0.00           C  
ATOM   1534  O   SER A 145      41.829  37.709  58.738  1.00  0.00           O  
ATOM   1535  CB  SER A 145      39.231  37.409  60.186  1.00  0.00           C  
ATOM   1536  OG  SER A 145      39.123  36.123  60.841  1.00  0.00           O  
ATOM   1537  H   SER A 145      40.462  39.895  59.489  1.00  0.00           H  
ATOM   1538  HG  SER A 145      38.142  36.023  60.929  1.00  0.00           H  
ATOM   1539  N   ALA A 146      42.811  37.334  60.642  1.00  0.00           N  
ATOM   1540  CA  ALA A 146      43.916  36.523  60.122  1.00  0.00           C  
ATOM   1541  C   ALA A 146      43.897  34.998  60.138  1.00  0.00           C  
ATOM   1542  O   ALA A 146      43.998  34.343  61.194  1.00  0.00           O  
ATOM   1543  CB  ALA A 146      45.333  36.892  60.555  1.00  0.00           C  
ATOM   1544  H   ALA A 146      42.902  37.801  61.512  1.00  0.00           H  
ATOM   1545  N   ALA A 147      43.599  34.423  58.943  1.00  0.00           N  
ATOM   1546  CA  ALA A 147      43.754  32.998  58.595  1.00  0.00           C  
ATOM   1547  C   ALA A 147      45.218  32.589  58.336  1.00  0.00           C  
ATOM   1548  O   ALA A 147      46.088  33.451  58.090  1.00  0.00           O  
ATOM   1549  CB  ALA A 147      42.985  32.699  57.318  1.00  0.00           C  
ATOM   1550  H   ALA A 147      43.426  34.968  58.127  1.00  0.00           H  
ATOM   1551  N   HIS A 148      45.351  31.295  58.315  1.00  0.00           N  
ATOM   1552  CA  HIS A 148      46.670  30.643  58.092  1.00  0.00           C  
ATOM   1553  C   HIS A 148      47.622  31.282  57.060  1.00  0.00           C  
ATOM   1554  O   HIS A 148      48.760  31.618  57.326  1.00  0.00           O  
ATOM   1555  CB  HIS A 148      46.429  29.172  57.823  1.00  0.00           C  
ATOM   1556  CG  HIS A 148      47.737  28.421  57.826  1.00  0.00           C  
ATOM   1557  CD2 HIS A 148      48.531  28.100  56.846  1.00  0.00           C  
ATOM   1558  ND1 HIS A 148      48.194  27.844  58.907  1.00  0.00           N  
ATOM   1559  CE1 HIS A 148      49.278  27.078  58.590  1.00  0.00           C  
ATOM   1560  NE2 HIS A 148      49.508  27.330  57.277  1.00  0.00           N  
ATOM   1561  H   HIS A 148      44.690  30.640  58.670  1.00  0.00           H  
ATOM   1562  HD2 HIS A 148      48.405  28.304  55.779  1.00  0.00           H  
ATOM   1563  HE1 HIS A 148      49.966  26.693  59.337  1.00  0.00           H  
ATOM   1564  HE2 HIS A 148      50.287  26.993  56.747  1.00  0.00           H  
ATOM   1565  N   ASP A 149      47.106  31.329  55.796  1.00  0.00           N  
ATOM   1566  CA  ASP A 149      47.861  32.030  54.707  1.00  0.00           C  
ATOM   1567  C   ASP A 149      47.491  33.471  54.477  1.00  0.00           C  
ATOM   1568  O   ASP A 149      48.369  34.236  54.106  1.00  0.00           O  
ATOM   1569  CB  ASP A 149      47.915  31.392  53.299  1.00  0.00           C  
ATOM   1570  CG  ASP A 149      48.842  30.197  53.432  1.00  0.00           C  
ATOM   1571  OD1 ASP A 149      48.356  29.051  53.513  1.00  0.00           O  
ATOM   1572  OD2 ASP A 149      50.041  30.407  53.328  1.00  0.00           O1-
ATOM   1573  H   ASP A 149      46.424  30.652  55.529  1.00  0.00           H  
ATOM   1574  N   TYR A 150      46.252  33.871  54.633  1.00  0.00           N  
ATOM   1575  CA  TYR A 150      45.757  35.129  54.129  1.00  0.00           C  
ATOM   1576  C   TYR A 150      45.004  35.883  55.239  1.00  0.00           C  
ATOM   1577  O   TYR A 150      44.605  35.365  56.258  1.00  0.00           O  
ATOM   1578  CB  TYR A 150      45.064  35.116  52.752  1.00  0.00           C  
ATOM   1579  CG  TYR A 150      43.813  34.190  52.714  1.00  0.00           C  
ATOM   1580  CD1 TYR A 150      42.620  34.598  53.259  1.00  0.00           C  
ATOM   1581  CD2 TYR A 150      43.938  32.897  52.213  1.00  0.00           C  
ATOM   1582  CE1 TYR A 150      41.489  33.691  53.326  1.00  0.00           C  
ATOM   1583  CE2 TYR A 150      42.818  32.092  52.214  1.00  0.00           C  
ATOM   1584  CZ  TYR A 150      41.605  32.432  52.757  1.00  0.00           C  
ATOM   1585  OH  TYR A 150      40.696  31.537  52.943  1.00  0.00           O  
ATOM   1586  H   TYR A 150      45.541  33.321  55.075  1.00  0.00           H  
ATOM   1587  HD1 TYR A 150      42.524  35.679  53.408  1.00  0.00           H  
ATOM   1588  HD2 TYR A 150      44.914  32.468  51.979  1.00  0.00           H  
ATOM   1589  HE1 TYR A 150      40.690  33.963  54.014  1.00  0.00           H  
ATOM   1590  HE2 TYR A 150      42.832  31.206  51.569  1.00  0.00           H  
ATOM   1591  HH  TYR A 150      40.994  30.600  52.771  1.00  0.00           H  
ATOM   1592  N   THR A 151      44.555  37.095  54.942  1.00  0.00           N  
ATOM   1593  CA  THR A 151      43.939  38.039  55.863  1.00  0.00           C  
ATOM   1594  C   THR A 151      42.715  38.711  55.270  1.00  0.00           C  
ATOM   1595  O   THR A 151      42.639  39.083  54.119  1.00  0.00           O  
ATOM   1596  CB  THR A 151      44.993  39.042  56.467  1.00  0.00           C  
ATOM   1597  CG2 THR A 151      44.370  39.907  57.625  1.00  0.00           C  
ATOM   1598  OG1 THR A 151      46.209  38.438  56.933  1.00  0.00           O  
ATOM   1599  H   THR A 151      44.835  37.564  54.097  1.00  0.00           H  
ATOM   1600  HG1 THR A 151      46.616  39.079  57.584  1.00  0.00           H  
ATOM   1601  N   LEU A 152      41.699  38.686  56.105  1.00  0.00           N  
ATOM   1602  CA  LEU A 152      40.321  39.135  55.830  1.00  0.00           C  
ATOM   1603  C   LEU A 152      40.151  40.483  56.627  1.00  0.00           C  
ATOM   1604  O   LEU A 152      40.459  40.500  57.825  1.00  0.00           O  
ATOM   1605  CB  LEU A 152      39.382  38.028  56.368  1.00  0.00           C  
ATOM   1606  CG  LEU A 152      39.456  36.713  55.588  1.00  0.00           C  
ATOM   1607  CD1 LEU A 152      38.679  35.730  56.484  1.00  0.00           C  
ATOM   1608  CD2 LEU A 152      38.780  36.748  54.213  1.00  0.00           C  
ATOM   1609  H   LEU A 152      41.865  38.211  56.966  1.00  0.00           H  
ATOM   1610  N   ARG A 153      39.502  41.413  56.046  1.00  0.00           N  
ATOM   1611  CA  ARG A 153      38.996  42.665  56.705  1.00  0.00           C  
ATOM   1612  C   ARG A 153      37.689  43.045  56.103  1.00  0.00           C  
ATOM   1613  O   ARG A 153      37.590  43.150  54.890  1.00  0.00           O  
ATOM   1614  CB  ARG A 153      40.049  43.792  56.493  1.00  0.00           C  
ATOM   1615  CG  ARG A 153      39.722  45.148  57.189  1.00  0.00           C  
ATOM   1616  CD  ARG A 153      40.720  46.179  56.804  1.00  0.00           C  
ATOM   1617  NE  ARG A 153      42.041  45.824  57.227  1.00  0.00           N  
ATOM   1618  CZ  ARG A 153      43.119  45.766  56.464  1.00  0.00           C  
ATOM   1619  NH1 ARG A 153      43.153  46.106  55.196  1.00  0.00           N1+
ATOM   1620  NH2 ARG A 153      44.200  45.071  56.914  1.00  0.00           N  
ATOM   1621  H   ARG A 153      39.334  41.437  55.063  1.00  0.00           H  
ATOM   1622  HE  ARG A 153      42.210  45.951  58.207  1.00  0.00           H  
ATOM   1623 1HH1 ARG A 153      42.360  46.377  54.660  1.00  0.00           H  
ATOM   1624 2HH1 ARG A 153      44.017  45.916  54.719  1.00  0.00           H  
ATOM   1625 1HH2 ARG A 153      44.230  44.625  57.813  1.00  0.00           H  
ATOM   1626 2HH2 ARG A 153      45.053  45.167  56.401  1.00  0.00           H  
ATOM   1627  N   GLU A 154      36.788  43.387  56.960  1.00  0.00           N  
ATOM   1628  CA  GLU A 154      35.479  43.930  56.595  1.00  0.00           C  
ATOM   1629  C   GLU A 154      35.172  45.414  56.805  1.00  0.00           C  
ATOM   1630  O   GLU A 154      35.311  45.916  57.894  1.00  0.00           O  
ATOM   1631  CB  GLU A 154      34.349  43.164  57.170  1.00  0.00           C  
ATOM   1632  CG  GLU A 154      33.787  41.889  56.487  1.00  0.00           C  
ATOM   1633  CD  GLU A 154      32.928  41.077  57.456  1.00  0.00           C  
ATOM   1634  OE1 GLU A 154      31.735  41.368  57.624  1.00  0.00           O  
ATOM   1635  OE2 GLU A 154      33.538  40.115  57.978  1.00  0.00           O1-
ATOM   1636  H   GLU A 154      37.038  43.513  57.925  1.00  0.00           H  
ATOM   1637  N   LEU A 155      35.176  46.116  55.696  1.00  0.00           N  
ATOM   1638  CA  LEU A 155      34.981  47.600  55.749  1.00  0.00           C  
ATOM   1639  C   LEU A 155      33.546  47.983  55.544  1.00  0.00           C  
ATOM   1640  O   LEU A 155      32.792  47.159  54.942  1.00  0.00           O  
ATOM   1641  CB  LEU A 155      35.925  48.277  54.828  1.00  0.00           C  
ATOM   1642  CG  LEU A 155      37.342  47.767  55.219  1.00  0.00           C  
ATOM   1643  CD1 LEU A 155      38.205  48.001  54.031  1.00  0.00           C  
ATOM   1644  CD2 LEU A 155      37.932  48.553  56.368  1.00  0.00           C  
ATOM   1645  H   LEU A 155      35.285  45.630  54.824  1.00  0.00           H  
ATOM   1646  N   LYS A 156      33.058  48.838  56.454  1.00  0.00           N  
ATOM   1647  CA  LYS A 156      31.628  49.180  56.257  1.00  0.00           C  
ATOM   1648  C   LYS A 156      31.435  50.524  55.510  1.00  0.00           C  
ATOM   1649  O   LYS A 156      31.910  51.578  55.967  1.00  0.00           O  
ATOM   1650  CB  LYS A 156      30.953  49.091  57.682  1.00  0.00           C  
ATOM   1651  CG  LYS A 156      29.414  48.922  57.757  1.00  0.00           C  
ATOM   1652  CD  LYS A 156      28.841  48.228  58.987  1.00  0.00           C  
ATOM   1653  CE  LYS A 156      27.318  48.175  58.876  1.00  0.00           C  
ATOM   1654  NZ  LYS A 156      26.661  47.341  59.903  1.00  0.00           N1+
ATOM   1655  H   LYS A 156      33.520  48.926  57.336  1.00  0.00           H  
ATOM   1656  HZ1 LYS A 156      26.855  47.659  60.831  1.00  0.00           H  
ATOM   1657  HZ2 LYS A 156      25.677  47.310  59.764  1.00  0.00           H  
ATOM   1658  HZ3 LYS A 156      26.939  46.395  59.742  1.00  0.00           H  
ATOM   1659  N   LEU A 157      30.884  50.300  54.326  1.00  0.00           N  
ATOM   1660  CA  LEU A 157      30.887  51.412  53.357  1.00  0.00           C  
ATOM   1661  C   LEU A 157      29.509  52.042  53.332  1.00  0.00           C  
ATOM   1662  O   LEU A 157      28.536  51.325  53.369  1.00  0.00           O  
ATOM   1663  CB  LEU A 157      31.316  50.909  51.966  1.00  0.00           C  
ATOM   1664  CG  LEU A 157      32.691  51.398  51.605  1.00  0.00           C  
ATOM   1665  CD1 LEU A 157      33.649  50.313  52.143  1.00  0.00           C  
ATOM   1666  CD2 LEU A 157      32.908  51.486  50.134  1.00  0.00           C  
ATOM   1667  H   LEU A 157      30.544  49.412  54.020  1.00  0.00           H  
ATOM   1668  N   SER A 158      29.532  53.363  53.365  1.00  0.00           N  
ATOM   1669  CA  SER A 158      28.262  54.176  53.182  1.00  0.00           C  
ATOM   1670  C   SER A 158      28.531  55.566  52.604  1.00  0.00           C  
ATOM   1671  O   SER A 158      29.643  55.889  52.299  1.00  0.00           O  
ATOM   1672  CB  SER A 158      27.627  54.256  54.524  1.00  0.00           C  
ATOM   1673  OG  SER A 158      28.421  55.000  55.470  1.00  0.00           O  
ATOM   1674  H   SER A 158      30.354  53.914  53.247  1.00  0.00           H  
ATOM   1675  HG  SER A 158      27.851  55.716  55.866  1.00  0.00           H  
ATOM   1676  N   LYS A 159      27.465  56.294  52.296  1.00  0.00           N  
ATOM   1677  CA  LYS A 159      27.589  57.702  51.796  1.00  0.00           C  
ATOM   1678  C   LYS A 159      27.042  58.745  52.779  1.00  0.00           C  
ATOM   1679  O   LYS A 159      26.139  58.435  53.484  1.00  0.00           O  
ATOM   1680  CB  LYS A 159      27.013  57.804  50.398  1.00  0.00           C  
ATOM   1681  CG  LYS A 159      28.058  57.533  49.266  1.00  0.00           C  
ATOM   1682  CD  LYS A 159      27.292  57.668  48.001  1.00  0.00           C  
ATOM   1683  CE  LYS A 159      28.259  57.420  46.854  1.00  0.00           C  
ATOM   1684  NZ  LYS A 159      27.533  57.691  45.582  1.00  0.00           N1+
ATOM   1685  H   LYS A 159      26.604  55.834  52.059  1.00  0.00           H  
ATOM   1686  HZ1 LYS A 159      26.583  57.368  45.548  1.00  0.00           H  
ATOM   1687  HZ2 LYS A 159      27.557  58.675  45.439  1.00  0.00           H  
ATOM   1688  HZ3 LYS A 159      28.024  57.192  44.870  1.00  0.00           H  
ATOM   1689  N   VAL A 160      27.483  59.999  52.686  1.00  0.00           N  
ATOM   1690  CA  VAL A 160      27.042  61.188  53.399  1.00  0.00           C  
ATOM   1691  C   VAL A 160      25.550  61.567  53.268  1.00  0.00           C  
ATOM   1692  O   VAL A 160      25.079  61.783  52.170  1.00  0.00           O  
ATOM   1693  CB  VAL A 160      28.101  62.231  53.002  1.00  0.00           C  
ATOM   1694  CG1 VAL A 160      27.862  62.828  51.631  1.00  0.00           C  
ATOM   1695  CG2 VAL A 160      28.130  63.285  54.105  1.00  0.00           C  
ATOM   1696  H   VAL A 160      28.185  60.175  51.995  1.00  0.00           H  
ATOM   1697  N   GLY A 161      24.984  61.764  54.471  1.00  0.00           N  
ATOM   1698  CA  GLY A 161      23.614  62.309  54.782  1.00  0.00           C  
ATOM   1699  C   GLY A 161      22.468  61.401  54.428  1.00  0.00           C  
ATOM   1700  O   GLY A 161      21.525  61.288  55.175  1.00  0.00           O  
ATOM   1701  H   GLY A 161      25.488  61.414  55.269  1.00  0.00           H  
ATOM   1702  N   GLN A 162      22.654  60.650  53.298  1.00  0.00           N  
ATOM   1703  CA  GLN A 162      21.643  59.825  52.641  1.00  0.00           C  
ATOM   1704  C   GLN A 162      21.266  58.597  53.383  1.00  0.00           C  
ATOM   1705  O   GLN A 162      22.057  58.013  54.144  1.00  0.00           O  
ATOM   1706  CB  GLN A 162      22.309  59.363  51.379  1.00  0.00           C  
ATOM   1707  CG  GLN A 162      22.299  60.501  50.322  1.00  0.00           C  
ATOM   1708  CD  GLN A 162      22.727  59.905  48.967  1.00  0.00           C  
ATOM   1709  NE2 GLN A 162      23.491  60.613  48.178  1.00  0.00           N  
ATOM   1710  OE1 GLN A 162      22.207  58.910  48.475  1.00  0.00           O  
ATOM   1711  H   GLN A 162      23.528  60.732  52.814  1.00  0.00           H  
ATOM   1712 1HE2 GLN A 162      23.842  61.499  48.493  1.00  0.00           H  
ATOM   1713 2HE2 GLN A 162      23.745  60.227  47.294  1.00  0.00           H  
ATOM   1714  N   GLY A 163      19.977  58.157  53.221  1.00  0.00           N  
ATOM   1715  CA  GLY A 163      19.470  56.944  53.790  1.00  0.00           C  
ATOM   1716  C   GLY A 163      20.008  55.682  53.018  1.00  0.00           C  
ATOM   1717  O   GLY A 163      20.080  55.640  51.809  1.00  0.00           O  
ATOM   1718  H   GLY A 163      19.398  58.575  52.520  1.00  0.00           H  
ATOM   1719  N   ASN A 164      19.922  54.620  53.823  1.00  0.00           N  
ATOM   1720  CA  ASN A 164      20.156  53.255  53.443  1.00  0.00           C  
ATOM   1721  C   ASN A 164      21.307  52.765  52.585  1.00  0.00           C  
ATOM   1722  O   ASN A 164      21.274  51.682  51.973  1.00  0.00           O  
ATOM   1723  CB  ASN A 164      18.814  52.591  53.282  1.00  0.00           C  
ATOM   1724  CG  ASN A 164      17.987  52.346  54.588  1.00  0.00           C  
ATOM   1725  ND2 ASN A 164      18.175  51.231  55.195  1.00  0.00           N  
ATOM   1726  OD1 ASN A 164      17.021  53.058  54.805  1.00  0.00           O  
ATOM   1727  H   ASN A 164      20.014  54.768  54.808  1.00  0.00           H  
ATOM   1728 1HD2 ASN A 164      18.895  50.589  54.935  1.00  0.00           H  
ATOM   1729 2HD2 ASN A 164      17.432  50.893  55.770  1.00  0.00           H  
ATOM   1730  N   THR A 165      22.408  53.558  52.454  1.00  0.00           N  
ATOM   1731  CA  THR A 165      23.507  53.149  51.533  1.00  0.00           C  
ATOM   1732  C   THR A 165      24.383  52.081  52.196  1.00  0.00           C  
ATOM   1733  O   THR A 165      25.076  51.392  51.423  1.00  0.00           O  
ATOM   1734  CB  THR A 165      24.234  54.412  51.145  1.00  0.00           C  
ATOM   1735  CG2 THR A 165      23.265  55.430  50.575  1.00  0.00           C  
ATOM   1736  OG1 THR A 165      24.920  54.891  52.284  1.00  0.00           O  
ATOM   1737  H   THR A 165      22.693  54.279  53.086  1.00  0.00           H  
ATOM   1738  HG1 THR A 165      24.291  55.209  52.995  1.00  0.00           H  
ATOM   1739  N   GLU A 166      24.444  51.806  53.513  1.00  0.00           N  
ATOM   1740  CA  GLU A 166      25.327  50.945  54.295  1.00  0.00           C  
ATOM   1741  C   GLU A 166      25.405  49.504  53.870  1.00  0.00           C  
ATOM   1742  O   GLU A 166      24.415  48.802  53.598  1.00  0.00           O  
ATOM   1743  CB  GLU A 166      24.964  50.925  55.858  1.00  0.00           C  
ATOM   1744  CG  GLU A 166      25.010  52.333  56.395  1.00  0.00           C  
ATOM   1745  CD  GLU A 166      24.018  53.396  56.019  1.00  0.00           C  
ATOM   1746  OE1 GLU A 166      22.943  53.145  55.423  1.00  0.00           O  
ATOM   1747  OE2 GLU A 166      24.450  54.553  56.343  1.00  0.00           O1-
ATOM   1748  H   GLU A 166      23.753  52.354  53.998  1.00  0.00           H  
ATOM   1749  N   ARG A 167      26.635  49.103  53.744  1.00  0.00           N  
ATOM   1750  CA  ARG A 167      26.992  47.724  53.277  1.00  0.00           C  
ATOM   1751  C   ARG A 167      28.477  47.378  53.380  1.00  0.00           C  
ATOM   1752  O   ARG A 167      29.324  48.227  53.286  1.00  0.00           O  
ATOM   1753  CB  ARG A 167      26.534  47.323  51.878  1.00  0.00           C  
ATOM   1754  CG  ARG A 167      26.832  48.463  50.865  1.00  0.00           C  
ATOM   1755  CD  ARG A 167      25.769  48.301  49.771  1.00  0.00           C  
ATOM   1756  NE  ARG A 167      25.938  49.281  48.697  1.00  0.00           N  
ATOM   1757  CZ  ARG A 167      25.081  50.223  48.328  1.00  0.00           C  
ATOM   1758  NH1 ARG A 167      23.880  50.418  48.913  1.00  0.00           N1+
ATOM   1759  NH2 ARG A 167      25.284  50.884  47.246  1.00  0.00           N  
ATOM   1760  H   ARG A 167      27.370  49.766  53.917  1.00  0.00           H  
ATOM   1761  HE  ARG A 167      26.759  49.172  48.136  1.00  0.00           H  
ATOM   1762 1HH1 ARG A 167      23.703  49.737  49.632  1.00  0.00           H  
ATOM   1763 2HH1 ARG A 167      23.218  51.150  48.754  1.00  0.00           H  
ATOM   1764 1HH2 ARG A 167      26.142  50.798  46.745  1.00  0.00           H  
ATOM   1765 2HH2 ARG A 167      24.592  51.412  46.758  1.00  0.00           H  
ATOM   1766  N   THR A 168      28.797  46.102  53.722  1.00  0.00           N  
ATOM   1767  CA  THR A 168      30.172  45.571  53.793  1.00  0.00           C  
ATOM   1768  C   THR A 168      31.002  45.502  52.461  1.00  0.00           C  
ATOM   1769  O   THR A 168      30.445  45.019  51.465  1.00  0.00           O  
ATOM   1770  CB  THR A 168      30.338  44.337  54.666  1.00  0.00           C  
ATOM   1771  CG2 THR A 168      30.488  44.609  56.135  1.00  0.00           C  
ATOM   1772  OG1 THR A 168      29.291  43.403  54.346  1.00  0.00           O  
ATOM   1773  H   THR A 168      28.045  45.469  53.862  1.00  0.00           H  
ATOM   1774  HG1 THR A 168      29.419  42.581  54.921  1.00  0.00           H  
ATOM   1775  N   VAL A 169      32.307  45.718  52.602  1.00  0.00           N  
ATOM   1776  CA  VAL A 169      33.311  45.338  51.547  1.00  0.00           C  
ATOM   1777  C   VAL A 169      34.407  44.410  51.974  1.00  0.00           C  
ATOM   1778  O   VAL A 169      35.196  44.873  52.857  1.00  0.00           O  
ATOM   1779  CB  VAL A 169      33.869  46.659  50.880  1.00  0.00           C  
ATOM   1780  CG1 VAL A 169      35.222  46.753  50.100  1.00  0.00           C  
ATOM   1781  CG2 VAL A 169      32.743  47.226  49.995  1.00  0.00           C  
ATOM   1782  H   VAL A 169      32.664  46.064  53.472  1.00  0.00           H  
ATOM   1783  N   TRP A 170      34.521  43.328  51.284  1.00  0.00           N  
ATOM   1784  CA  TRP A 170      35.478  42.336  51.765  1.00  0.00           C  
ATOM   1785  C   TRP A 170      36.850  42.530  51.210  1.00  0.00           C  
ATOM   1786  O   TRP A 170      36.994  42.639  49.994  1.00  0.00           O  
ATOM   1787  CB  TRP A 170      34.992  41.023  51.256  1.00  0.00           C  
ATOM   1788  CG  TRP A 170      33.839  40.341  52.077  1.00  0.00           C  
ATOM   1789  CD1 TRP A 170      32.524  40.493  51.894  1.00  0.00           C  
ATOM   1790  CD2 TRP A 170      34.041  39.467  53.166  1.00  0.00           C  
ATOM   1791  CE2 TRP A 170      32.809  39.048  53.553  1.00  0.00           C  
ATOM   1792  CE3 TRP A 170      35.210  39.194  53.892  1.00  0.00           C  
ATOM   1793  NE1 TRP A 170      31.887  39.760  52.835  1.00  0.00           N  
ATOM   1794  CZ2 TRP A 170      32.707  38.288  54.705  1.00  0.00           C  
ATOM   1795  CZ3 TRP A 170      35.103  38.524  55.069  1.00  0.00           C  
ATOM   1796  CH2 TRP A 170      33.837  38.056  55.515  1.00  0.00           C  
ATOM   1797  H   TRP A 170      33.711  42.960  50.848  1.00  0.00           H  
ATOM   1798  HD1 TRP A 170      32.099  40.996  51.029  1.00  0.00           H  
ATOM   1799  HE1 TRP A 170      30.900  39.605  52.791  1.00  0.00           H  
ATOM   1800  HE3 TRP A 170      36.195  39.197  53.438  1.00  0.00           H  
ATOM   1801  HZ2 TRP A 170      31.697  37.981  54.975  1.00  0.00           H  
ATOM   1802  HZ3 TRP A 170      35.998  38.317  55.642  1.00  0.00           H  
ATOM   1803  HH2 TRP A 170      33.738  37.656  56.523  1.00  0.00           H  
ATOM   1804  N   GLN A 171      37.808  42.778  52.062  1.00  0.00           N  
ATOM   1805  CA  GLN A 171      39.212  42.718  51.643  1.00  0.00           C  
ATOM   1806  C   GLN A 171      39.979  41.480  51.913  1.00  0.00           C  
ATOM   1807  O   GLN A 171      40.243  41.081  53.042  1.00  0.00           O  
ATOM   1808  CB  GLN A 171      39.833  43.913  52.330  1.00  0.00           C  
ATOM   1809  CG  GLN A 171      39.378  45.221  51.696  1.00  0.00           C  
ATOM   1810  CD  GLN A 171      40.447  46.288  51.891  1.00  0.00           C  
ATOM   1811  NE2 GLN A 171      40.513  47.304  51.045  1.00  0.00           N  
ATOM   1812  OE1 GLN A 171      41.058  46.357  52.945  1.00  0.00           O  
ATOM   1813  H   GLN A 171      37.663  43.126  52.990  1.00  0.00           H  
ATOM   1814 1HE2 GLN A 171      39.884  47.469  50.285  1.00  0.00           H  
ATOM   1815 2HE2 GLN A 171      41.361  47.825  51.075  1.00  0.00           H  
ATOM   1816  N   TYR A 172      40.332  40.803  50.858  1.00  0.00           N  
ATOM   1817  CA  TYR A 172      41.131  39.574  50.795  1.00  0.00           C  
ATOM   1818  C   TYR A 172      42.555  39.978  50.598  1.00  0.00           C  
ATOM   1819  O   TYR A 172      42.961  40.675  49.617  1.00  0.00           O  
ATOM   1820  CB  TYR A 172      40.683  38.469  49.753  1.00  0.00           C  
ATOM   1821  CG  TYR A 172      39.529  37.590  50.193  1.00  0.00           C  
ATOM   1822  CD1 TYR A 172      39.821  36.254  50.383  1.00  0.00           C  
ATOM   1823  CD2 TYR A 172      38.264  38.111  50.457  1.00  0.00           C  
ATOM   1824  CE1 TYR A 172      38.867  35.307  50.779  1.00  0.00           C  
ATOM   1825  CE2 TYR A 172      37.303  37.201  50.975  1.00  0.00           C  
ATOM   1826  CZ  TYR A 172      37.619  35.828  50.992  1.00  0.00           C  
ATOM   1827  OH  TYR A 172      36.761  35.067  51.683  1.00  0.00           O  
ATOM   1828  H   TYR A 172      40.201  41.303  49.997  1.00  0.00           H  
ATOM   1829  HD1 TYR A 172      40.792  35.912  50.023  1.00  0.00           H  
ATOM   1830  HD2 TYR A 172      37.951  39.018  49.946  1.00  0.00           H  
ATOM   1831  HE1 TYR A 172      39.100  34.248  50.835  1.00  0.00           H  
ATOM   1832  HE2 TYR A 172      36.418  37.723  51.319  1.00  0.00           H  
ATOM   1833  HH  TYR A 172      37.215  34.350  52.215  1.00  0.00           H  
ATOM   1834  N   HIS A 173      43.395  39.630  51.598  1.00  0.00           N  
ATOM   1835  CA  HIS A 173      44.848  40.078  51.442  1.00  0.00           C  
ATOM   1836  C   HIS A 173      45.834  38.927  51.764  1.00  0.00           C  
ATOM   1837  O   HIS A 173      45.880  38.369  52.867  1.00  0.00           O  
ATOM   1838  CB  HIS A 173      45.087  41.342  52.323  1.00  0.00           C  
ATOM   1839  CG  HIS A 173      46.526  41.747  52.546  1.00  0.00           C  
ATOM   1840  CD2 HIS A 173      47.339  42.160  51.610  1.00  0.00           C  
ATOM   1841  ND1 HIS A 173      46.982  42.239  53.698  1.00  0.00           N  
ATOM   1842  CE1 HIS A 173      48.151  42.865  53.445  1.00  0.00           C  
ATOM   1843  NE2 HIS A 173      48.367  42.805  52.147  1.00  0.00           N  
ATOM   1844  H   HIS A 173      43.079  39.497  52.541  1.00  0.00           H  
ATOM   1845  HD2 HIS A 173      47.235  41.884  50.559  1.00  0.00           H  
ATOM   1846  HE1 HIS A 173      48.945  43.351  54.008  1.00  0.00           H  
ATOM   1847  HE2 HIS A 173      49.078  43.296  51.662  1.00  0.00           H  
ATOM   1848  N   PHE A 174      46.420  38.409  50.664  1.00  0.00           N  
ATOM   1849  CA  PHE A 174      47.336  37.298  50.751  1.00  0.00           C  
ATOM   1850  C   PHE A 174      48.646  37.652  51.460  1.00  0.00           C  
ATOM   1851  O   PHE A 174      49.473  38.374  50.839  1.00  0.00           O  
ATOM   1852  CB  PHE A 174      47.375  36.632  49.333  1.00  0.00           C  
ATOM   1853  CG  PHE A 174      47.968  35.223  49.473  1.00  0.00           C  
ATOM   1854  CD1 PHE A 174      47.189  34.084  49.720  1.00  0.00           C  
ATOM   1855  CD2 PHE A 174      49.381  35.184  49.495  1.00  0.00           C  
ATOM   1856  CE1 PHE A 174      47.768  32.912  50.063  1.00  0.00           C  
ATOM   1857  CE2 PHE A 174      50.000  33.908  49.751  1.00  0.00           C  
ATOM   1858  CZ  PHE A 174      49.162  32.804  50.103  1.00  0.00           C  
ATOM   1859  H   PHE A 174      46.293  38.928  49.824  1.00  0.00           H  
ATOM   1860  HD1 PHE A 174      46.139  34.090  49.426  1.00  0.00           H  
ATOM   1861  HD2 PHE A 174      49.979  36.057  49.245  1.00  0.00           H
[truncated: 2,091,851 more chars]
