# Supplementary material for: Structural insights into the pSer/pThr dependent regulation of the SHP2 tyrosine phosphatase in insulin and CD28 signaling
Source: Nat Commun. 2022 Sep 16;13:5439. doi: 10.1038/s41467-022-32918-5 (PMC9481563; doi:10.1038/s41467-022-32918-5)
Supplement: Supplementary file 4 — Supplementary dataset 2 [file 41467_2022_32918_MOESM4_ESM.zip › ppSRev-IRS1-03-dynamics.pdb]

MODEL        1
ATOM      1  N   GLY A   5      60.600  26.230  29.230  1.00  0.00           N  
ATOM      2  CA  GLY A   5      61.610  27.220  29.670  1.00  0.00           C  
ATOM      3  C   GLY A   5      60.900  28.520  30.130  1.00  0.00           C  
ATOM      4  O   GLY A   5      60.330  29.130  29.190  1.00  0.00           O  
ATOM      5  H1  GLY A   5      59.880  26.020  29.900  1.00  0.00           H  
ATOM      6  H2  GLY A   5      60.090  26.520  28.420  1.00  0.00           H  
ATOM      7  H3  GLY A   5      61.060  25.370  29.010  1.00  0.00           H  
ATOM      8  N   PHE A   6      61.160  29.000  31.300  1.00  0.00           N  
ATOM      9  CA  PHE A   6      60.330  30.030  31.870  1.00  0.00           C  
ATOM     10  C   PHE A   6      60.470  31.400  31.140  1.00  0.00           C  
ATOM     11  O   PHE A   6      59.510  31.880  30.530  1.00  0.00           O  
ATOM     12  CB  PHE A   6      60.540  30.290  33.370  1.00  0.00           C  
ATOM     13  CG  PHE A   6      59.860  29.100  34.140  1.00  0.00           C  
ATOM     14  CD1 PHE A   6      58.500  28.710  34.210  1.00  0.00           C  
ATOM     15  CD2 PHE A   6      60.630  28.220  34.930  1.00  0.00           C  
ATOM     16  CE1 PHE A   6      58.000  27.640  34.980  1.00  0.00           C  
ATOM     17  CE2 PHE A   6      60.140  27.140  35.620  1.00  0.00           C  
ATOM     18  CZ  PHE A   6      58.820  26.830  35.680  1.00  0.00           C  
ATOM     19  H   PHE A   6      61.720  28.450  31.930  1.00  0.00           H  
ATOM     20  HD1 PHE A   6      57.800  29.190  33.520  1.00  0.00           H  
ATOM     21  HD2 PHE A   6      61.710  28.330  34.830  1.00  0.00           H  
ATOM     22  HE1 PHE A   6      56.980  27.740  35.330  1.00  0.00           H  
ATOM     23  HE2 PHE A   6      60.900  26.480  36.060  1.00  0.00           H  
ATOM     24  HZ  PHE A   6      58.530  25.920  36.200  1.00  0.00           H  
ATOM     25  N   TRP A   7      61.720  31.800  30.910  1.00  0.00           N  
ATOM     26  CA  TRP A   7      61.970  33.130  30.270  1.00  0.00           C  
ATOM     27  C   TRP A   7      61.630  33.240  28.770  1.00  0.00           C  
ATOM     28  O   TRP A   7      60.840  34.120  28.350  1.00  0.00           O  
ATOM     29  CB  TRP A   7      63.350  33.580  30.610  1.00  0.00           C  
ATOM     30  CG  TRP A   7      63.830  34.710  29.740  1.00  0.00           C  
ATOM     31  CD1 TRP A   7      63.550  36.030  29.900  1.00  0.00           C  
ATOM     32  CD2 TRP A   7      64.550  34.620  28.560  1.00  0.00           C  
ATOM     33  CE2 TRP A   7      64.660  35.930  28.060  1.00  0.00           C  
ATOM     34  CE3 TRP A   7      65.030  33.520  27.890  1.00  0.00           C  
ATOM     35  NE1 TRP A   7      63.990  36.750  28.860  1.00  0.00           N  
ATOM     36  CZ2 TRP A   7      65.400  36.110  26.920  1.00  0.00           C  
ATOM     37  CZ3 TRP A   7      65.660  33.710  26.640  1.00  0.00           C  
ATOM     38  CH2 TRP A   7      65.840  35.000  26.200  1.00  0.00           C  
ATOM     39  H   TRP A   7      62.460  31.290  31.350  1.00  0.00           H  
ATOM     40  HD1 TRP A   7      62.890  36.500  30.630  1.00  0.00           H  
ATOM     41  HE1 TRP A   7      64.060  37.740  28.820  1.00  0.00           H  
ATOM     42  HE3 TRP A   7      64.890  32.530  28.320  1.00  0.00           H  
ATOM     43  HZ2 TRP A   7      65.770  37.060  26.540  1.00  0.00           H  
ATOM     44  HZ3 TRP A   7      65.760  32.980  25.830  1.00  0.00           H  
ATOM     45  HH2 TRP A   7      66.440  35.210  25.310  1.00  0.00           H  
ATOM     46  N   GLU A   8      61.990  32.170  28.050  1.00  0.00           N  
ATOM     47  CA  GLU A   8      61.670  31.980  26.600  1.00  0.00           C  
ATOM     48  C   GLU A   8      60.180  31.840  26.310  1.00  0.00           C  
ATOM     49  O   GLU A   8      59.440  32.510  25.580  1.00  0.00           O  
ATOM     50  CB  GLU A   8      62.500  30.840  26.050  1.00  0.00           C  
ATOM     51  CG  GLU A   8      63.450  31.330  24.940  1.00  0.00           C  
ATOM     52  CD  GLU A   8      64.550  30.290  24.720  1.00  0.00           C  
ATOM     53  OE1 GLU A   8      65.740  30.510  25.060  1.00  0.00           O  
ATOM     54  OE2 GLU A   8      64.220  29.220  24.110  1.00  0.00           O1-
ATOM     55  H   GLU A   8      62.630  31.500  28.420  1.00  0.00           H  
ATOM     56  N   GLU A   9      59.530  31.090  27.210  1.00  0.00           N  
ATOM     57  CA  GLU A   9      58.090  30.850  27.120  1.00  0.00           C  
ATOM     58  C   GLU A   9      57.390  32.230  27.450  1.00  0.00           C  
ATOM     59  O   GLU A   9      56.560  32.750  26.670  1.00  0.00           O  
ATOM     60  CB  GLU A   9      57.610  29.850  28.120  1.00  0.00           C  
ATOM     61  CG  GLU A   9      56.390  29.060  27.630  1.00  0.00           C  
ATOM     62  CD  GLU A   9      56.420  27.700  28.330  1.00  0.00           C  
ATOM     63  OE1 GLU A   9      56.570  26.710  27.640  1.00  0.00           O  
ATOM     64  OE2 GLU A   9      56.270  27.600  29.570  1.00  0.00           O1-
ATOM     65  H   GLU A   9      59.980  30.690  28.000  1.00  0.00           H  
ATOM     66  N   PHE A  10      57.890  32.870  28.480  1.00  0.00           N  
ATOM     67  CA  PHE A  10      57.570  34.240  28.940  1.00  0.00           C  
ATOM     68  C   PHE A  10      57.630  35.260  27.810  1.00  0.00           C  
ATOM     69  O   PHE A  10      56.690  36.040  27.590  1.00  0.00           O  
ATOM     70  CB  PHE A  10      58.200  34.550  30.300  1.00  0.00           C  
ATOM     71  CG  PHE A  10      57.970  36.000  30.730  1.00  0.00           C  
ATOM     72  CD1 PHE A  10      56.900  36.200  31.630  1.00  0.00           C  
ATOM     73  CD2 PHE A  10      58.770  37.120  30.400  1.00  0.00           C  
ATOM     74  CE1 PHE A  10      56.500  37.460  31.940  1.00  0.00           C  
ATOM     75  CE2 PHE A  10      58.420  38.360  30.770  1.00  0.00           C  
ATOM     76  CZ  PHE A  10      57.250  38.580  31.530  1.00  0.00           C  
ATOM     77  H   PHE A  10      58.330  32.380  29.240  1.00  0.00           H  
ATOM     78  HD1 PHE A  10      56.370  35.390  32.120  1.00  0.00           H  
ATOM     79  HD2 PHE A  10      59.790  36.970  30.030  1.00  0.00           H  
ATOM     80  HE1 PHE A  10      55.580  37.550  32.520  1.00  0.00           H  
ATOM     81  HE2 PHE A  10      59.080  39.170  30.470  1.00  0.00           H  
ATOM     82  HZ  PHE A  10      56.710  39.530  31.520  1.00  0.00           H  
ATOM     83  N   GLU A  11      58.780  35.370  27.120  1.00  0.00           N  
ATOM     84  CA  GLU A  11      59.140  36.240  25.940  1.00  0.00           C  
ATOM     85  C   GLU A  11      58.340  35.930  24.670  1.00  0.00           C  
ATOM     86  O   GLU A  11      57.620  36.840  24.310  1.00  0.00           O  
ATOM     87  CB  GLU A  11      60.650  36.260  25.840  1.00  0.00           C  
ATOM     88  CG  GLU A  11      61.190  37.330  24.860  1.00  0.00           C  
ATOM     89  CD  GLU A  11      60.780  38.730  25.200  1.00  0.00           C  
ATOM     90  OE1 GLU A  11      61.590  39.430  25.870  1.00  0.00           O  
ATOM     91  OE2 GLU A  11      59.660  39.230  24.950  1.00  0.00           O1-
ATOM     92  H   GLU A  11      59.520  35.040  27.700  1.00  0.00           H  
ATOM     93  N   THR A  12      58.160  34.640  24.330  1.00  0.00           N  
ATOM     94  CA  THR A  12      57.240  34.350  23.250  1.00  0.00           C  
ATOM     95  C   THR A  12      55.750  34.780  23.500  1.00  0.00           C  
ATOM     96  O   THR A  12      55.070  35.370  22.630  1.00  0.00           O  
ATOM     97  CB  THR A  12      57.330  32.890  22.820  1.00  0.00           C  
ATOM     98  CG2 THR A  12      58.790  32.710  22.270  1.00  0.00           C  
ATOM     99  OG1 THR A  12      57.120  31.990  23.890  1.00  0.00           O  
ATOM    100  H   THR A  12      58.690  33.870  24.700  1.00  0.00           H  
ATOM    101  HG1 THR A  12      57.880  31.990  24.540  1.00  0.00           H  
ATOM    102  N   LEU A  13      55.280  34.660  24.720  1.00  0.00           N  
ATOM    103  CA  LEU A  13      54.040  35.280  25.290  1.00  0.00           C  
ATOM    104  C   LEU A  13      54.110  36.740  25.210  1.00  0.00           C  
ATOM    105  O   LEU A  13      53.110  37.300  24.720  1.00  0.00           O  
ATOM    106  CB  LEU A  13      53.740  34.920  26.750  1.00  0.00           C  
ATOM    107  CG  LEU A  13      52.510  33.950  26.880  1.00  0.00           C  
ATOM    108  CD1 LEU A  13      52.470  33.170  28.190  1.00  0.00           C  
ATOM    109  CD2 LEU A  13      51.220  34.760  26.750  1.00  0.00           C  
ATOM    110  H   LEU A  13      55.710  33.900  25.230  1.00  0.00           H  
ATOM    111  N   GLN A  14      55.100  37.410  25.770  1.00  0.00           N  
ATOM    112  CA  GLN A  14      55.180  38.880  25.670  1.00  0.00           C  
ATOM    113  C   GLN A  14      55.130  39.460  24.230  1.00  0.00           C  
ATOM    114  O   GLN A  14      54.660  40.580  24.070  1.00  0.00           O  
ATOM    115  CB  GLN A  14      56.400  39.400  26.410  1.00  0.00           C  
ATOM    116  CG  GLN A  14      56.010  40.080  27.770  1.00  0.00           C  
ATOM    117  CD  GLN A  14      55.380  41.450  27.630  1.00  0.00           C  
ATOM    118  NE2 GLN A  14      55.840  42.340  26.690  1.00  0.00           N  
ATOM    119  OE1 GLN A  14      54.610  41.780  28.480  1.00  0.00           O  
ATOM    120  H   GLN A  14      55.710  36.980  26.440  1.00  0.00           H  
ATOM    121 1HE2 GLN A  14      56.650  42.160  26.130  1.00  0.00           H  
ATOM    122 2HE2 GLN A  14      55.340  43.150  26.410  1.00  0.00           H  
ATOM    123  N   GLN A  15      55.670  38.790  23.250  1.00  0.00           N  
ATOM    124  CA  GLN A  15      55.820  39.400  21.930  1.00  0.00           C  
ATOM    125  C   GLN A  15      54.410  39.710  21.280  1.00  0.00           C  
ATOM    126  O   GLN A  15      54.290  40.710  20.580  1.00  0.00           O  
ATOM    127  CB  GLN A  15      56.590  38.380  21.060  1.00  0.00           C  
ATOM    128  CG  GLN A  15      58.080  38.370  21.370  1.00  0.00           C  
ATOM    129  CD  GLN A  15      58.900  39.610  21.040  1.00  0.00           C  
ATOM    130  NE2 GLN A  15      59.350  40.210  22.130  1.00  0.00           N  
ATOM    131  OE1 GLN A  15      58.970  39.990  19.930  1.00  0.00           O  
ATOM    132  H   GLN A  15      56.340  38.080  23.470  1.00  0.00           H  
ATOM    133 1HE2 GLN A  15      59.230  39.900  23.080  1.00  0.00           H  
ATOM    134 2HE2 GLN A  15      60.070  40.870  21.940  1.00  0.00           H  
ATOM    135  N   GLN A  16      53.360  38.880  21.650  1.00  0.00           N  
ATOM    136  CA  GLN A  16      52.010  38.980  21.130  1.00  0.00           C  
ATOM    137  C   GLN A  16      51.330  40.330  21.290  1.00  0.00           C  
ATOM    138  O   GLN A  16      50.280  40.460  20.700  1.00  0.00           O  
ATOM    139  CB  GLN A  16      51.110  37.990  21.810  1.00  0.00           C  
ATOM    140  CG  GLN A  16      51.280  36.750  20.900  1.00  0.00           C  
ATOM    141  CD  GLN A  16      51.040  35.460  21.680  1.00  0.00           C  
ATOM    142  NE2 GLN A  16      52.190  34.910  22.060  1.00  0.00           N  
ATOM    143  OE1 GLN A  16      49.900  35.020  21.860  1.00  0.00           O  
ATOM    144  H   GLN A  16      53.460  38.100  22.270  1.00  0.00           H  
ATOM    145 1HE2 GLN A  16      53.070  35.360  21.910  1.00  0.00           H  
ATOM    146 2HE2 GLN A  16      52.120  33.960  22.360  1.00  0.00           H  
ATOM    147  N   GLU A  17      51.880  41.220  22.100  1.00  0.00           N  
ATOM    148  CA  GLU A  17      51.410  42.620  22.090  1.00  0.00           C  
ATOM    149  C   GLU A  17      51.490  43.220  20.590  1.00  0.00           C  
ATOM    150  O   GLU A  17      50.600  43.950  20.310  1.00  0.00           O  
ATOM    151  CB  GLU A  17      52.060  43.590  23.080  1.00  0.00           C  
ATOM    152  CG  GLU A  17      53.600  43.720  23.060  1.00  0.00           C  
ATOM    153  CD  GLU A  17      54.100  44.770  24.120  1.00  0.00           C  
ATOM    154  OE1 GLU A  17      54.160  46.000  23.860  1.00  0.00           O  
ATOM    155  OE2 GLU A  17      54.590  44.410  25.210  1.00  0.00           O1-
ATOM    156  H   GLU A  17      52.730  41.050  22.590  1.00  0.00           H  
ATOM    157  N   CYS A  18      52.340  42.750  19.690  1.00  0.00           N  
ATOM    158  CA  CYS A  18      52.210  43.010  18.240  1.00  0.00           C  
ATOM    159  C   CYS A  18      50.950  42.610  17.530  1.00  0.00           C  
ATOM    160  O   CYS A  18      50.510  43.430  16.730  1.00  0.00           O  
ATOM    161  CB  CYS A  18      53.310  42.250  17.480  1.00  0.00           C  
ATOM    162  SG  CYS A  18      53.240  40.400  17.740  1.00  0.00           S  
ATOM    163  H   CYS A  18      53.110  42.160  19.960  1.00  0.00           H  
ATOM    164  HG  CYS A  18      54.190  40.260  16.810  1.00  0.00           H  
ATOM    165  N   LYS A  19      50.480  41.450  17.810  1.00  0.00           N  
ATOM    166  CA  LYS A  19      49.130  41.140  17.380  1.00  0.00           C  
ATOM    167  C   LYS A  19      48.040  41.930  18.120  1.00  0.00           C  
ATOM    168  O   LYS A  19      47.390  42.730  17.460  1.00  0.00           O  
ATOM    169  CB  LYS A  19      48.910  39.590  17.390  1.00  0.00           C  
ATOM    170  CG  LYS A  19      49.740  38.840  16.370  1.00  0.00           C  
ATOM    171  CD  LYS A  19      49.610  37.350  16.620  1.00  0.00           C  
ATOM    172  CE  LYS A  19      49.940  36.560  15.340  1.00  0.00           C  
ATOM    173  NZ  LYS A  19      48.950  36.630  14.250  1.00  0.00           N1+
ATOM    174  H   LYS A  19      51.050  40.730  18.220  1.00  0.00           H  
ATOM    175  HZ1 LYS A  19      48.420  37.470  14.360  1.00  0.00           H  
ATOM    176  HZ2 LYS A  19      49.400  36.690  13.360  1.00  0.00           H  
ATOM    177  HZ3 LYS A  19      48.330  35.840  14.200  1.00  0.00           H  
ATOM    178  N   LEU A  20      48.180  42.000  19.430  1.00  0.00           N  
ATOM    179  CA  LEU A  20      47.020  42.380  20.310  1.00  0.00           C  
ATOM    180  C   LEU A  20      46.850  43.940  20.560  1.00  0.00           C  
ATOM    181  O   LEU A  20      46.920  44.350  21.680  1.00  0.00           O  
ATOM    182  CB  LEU A  20      47.060  41.700  21.720  1.00  0.00           C  
ATOM    183  CG  LEU A  20      46.960  40.120  21.580  1.00  0.00           C  
ATOM    184  CD1 LEU A  20      47.070  39.460  22.950  1.00  0.00           C  
ATOM    185  CD2 LEU A  20      45.690  39.680  20.820  1.00  0.00           C  
ATOM    186  H   LEU A  20      48.970  41.640  19.930  1.00  0.00           H  
ATOM    187  N   LEU A  21      46.860  44.730  19.510  1.00  0.00           N  
ATOM    188  CA  LEU A  21      46.630  46.160  19.440  1.00  0.00           C  
ATOM    189  C   LEU A  21      45.120  46.620  19.340  1.00  0.00           C  
ATOM    190  O   LEU A  21      44.450  46.120  18.410  1.00  0.00           O  
ATOM    191  CB  LEU A  21      47.680  46.870  18.570  1.00  0.00           C  
ATOM    192  CG  LEU A  21      47.910  46.420  17.110  1.00  0.00           C  
ATOM    193  CD1 LEU A  21      46.750  46.580  16.090  1.00  0.00           C  
ATOM    194  CD2 LEU A  21      49.230  46.910  16.530  1.00  0.00           C  
ATOM    195  H   LEU A  21      46.920  44.260  18.630  1.00  0.00           H  
ATOM    196  N   TYR A  22      44.630  47.130  20.440  1.00  0.00           N  
ATOM    197  CA  TYR A  22      43.210  47.570  20.510  1.00  0.00           C  
ATOM    198  C   TYR A  22      43.030  49.050  20.870  1.00  0.00           C  
ATOM    199  O   TYR A  22      44.000  49.690  21.340  1.00  0.00           O  
ATOM    200  CB  TYR A  22      42.500  46.760  21.530  1.00  0.00           C  
ATOM    201  CG  TYR A  22      42.350  45.230  21.170  1.00  0.00           C  
ATOM    202  CD1 TYR A  22      42.060  44.760  19.870  1.00  0.00           C  
ATOM    203  CD2 TYR A  22      42.570  44.260  22.140  1.00  0.00           C  
ATOM    204  CE1 TYR A  22      42.080  43.440  19.490  1.00  0.00           C  
ATOM    205  CE2 TYR A  22      42.580  42.940  21.820  1.00  0.00           C  
ATOM    206  CZ  TYR A  22      42.350  42.480  20.500  1.00  0.00           C  
ATOM    207  OH  TYR A  22      42.720  41.220  20.170  1.00  0.00           O  
ATOM    208  H   TYR A  22      45.140  47.110  21.300  1.00  0.00           H  
ATOM    209  HD1 TYR A  22      41.590  45.490  19.210  1.00  0.00           H  
ATOM    210  HD2 TYR A  22      42.700  44.550  23.190  1.00  0.00           H  
ATOM    211  HE1 TYR A  22      42.180  43.160  18.450  1.00  0.00           H  
ATOM    212  HE2 TYR A  22      42.870  42.190  22.550  1.00  0.00           H  
ATOM    213  HH  TYR A  22      42.730  40.990  19.190  1.00  0.00           H  
ATOM    214  N   SER A  23      41.880  49.570  20.530  1.00  0.00           N  
ATOM    215  CA  SER A  23      41.530  51.020  20.590  1.00  0.00           C  
ATOM    216  C   SER A  23      41.670  51.530  22.030  1.00  0.00           C  
ATOM    217  O   SER A  23      41.360  50.940  23.070  1.00  0.00           O  
ATOM    218  CB  SER A  23      40.170  51.320  19.940  1.00  0.00           C  
ATOM    219  OG  SER A  23      39.940  52.740  19.850  1.00  0.00           O  
ATOM    220  H   SER A  23      41.190  48.980  20.120  1.00  0.00           H  
ATOM    221  HG  SER A  23      39.380  53.120  20.590  1.00  0.00           H  
ATOM    222  N   ARG A  24      42.090  52.770  21.990  1.00  0.00           N  
ATOM    223  CA  ARG A  24      42.700  53.490  23.130  1.00  0.00           C  
ATOM    224  C   ARG A  24      42.250  54.960  23.200  1.00  0.00           C  
ATOM    225  O   ARG A  24      42.800  55.790  23.870  1.00  0.00           O  
ATOM    226  CB  ARG A  24      44.210  53.470  23.050  1.00  0.00           C  
ATOM    227  CG  ARG A  24      44.840  52.140  23.460  1.00  0.00           C  
ATOM    228  CD  ARG A  24      46.350  52.230  23.670  1.00  0.00           C  
ATOM    229  NE  ARG A  24      46.970  52.700  22.410  1.00  0.00           N  
ATOM    230  CZ  ARG A  24      48.050  53.400  22.160  1.00  0.00           C  
ATOM    231  NH1 ARG A  24      48.990  53.740  23.070  1.00  0.00           N1+
ATOM    232  NH2 ARG A  24      48.120  53.890  20.930  1.00  0.00           N  
ATOM    233  H   ARG A  24      42.300  53.180  21.100  1.00  0.00           H  
ATOM    234  HE  ARG A  24      46.430  52.380  21.630  1.00  0.00           H  
ATOM    235 1HH1 ARG A  24      48.860  53.350  23.980  1.00  0.00           H  
ATOM    236 2HH1 ARG A  24      49.750  54.330  22.830  1.00  0.00           H  
ATOM    237 1HH2 ARG A  24      47.420  53.700  20.240  1.00  0.00           H  
ATOM    238 2HH2 ARG A  24      48.930  54.390  20.620  1.00  0.00           H  
ATOM    239  N   LYS A  25      41.160  55.300  22.550  1.00  0.00           N  
ATOM    240  CA  LYS A  25      40.770  56.690  22.190  1.00  0.00           C  
ATOM    241  C   LYS A  25      40.330  57.560  23.340  1.00  0.00           C  
ATOM    242  O   LYS A  25      40.860  58.690  23.410  1.00  0.00           O  
ATOM    243  CB  LYS A  25      39.760  56.530  21.070  1.00  0.00           C  
ATOM    244  CG  LYS A  25      40.440  56.060  19.800  1.00  0.00           C  
ATOM    245  CD  LYS A  25      39.710  56.260  18.520  1.00  0.00           C  
ATOM    246  CE  LYS A  25      40.070  55.390  17.390  1.00  0.00           C  
ATOM    247  NZ  LYS A  25      39.790  53.970  17.470  1.00  0.00           N1+
ATOM    248  H   LYS A  25      40.480  54.570  22.560  1.00  0.00           H  
ATOM    249  HZ1 LYS A  25      40.640  53.480  17.290  1.00  0.00           H  
ATOM    250  HZ2 LYS A  25      39.470  53.650  18.360  1.00  0.00           H  
ATOM    251  HZ3 LYS A  25      39.110  53.780  16.760  1.00  0.00           H  
ATOM    252  N   GLU A  26      39.740  56.970  24.390  1.00  0.00           N  
ATOM    253  CA  GLU A  26      39.300  57.620  25.620  1.00  0.00           C  
ATOM    254  C   GLU A  26      40.580  57.950  26.510  1.00  0.00           C  
ATOM    255  O   GLU A  26      40.920  59.110  26.720  1.00  0.00           O  
ATOM    256  CB  GLU A  26      38.370  56.680  26.390  1.00  0.00           C  
ATOM    257  CG  GLU A  26      37.150  56.180  25.570  1.00  0.00           C  
ATOM    258  CD  GLU A  26      36.070  57.250  25.410  1.00  0.00           C  
ATOM    259  OE1 GLU A  26      35.790  57.910  26.360  1.00  0.00           O  
ATOM    260  OE2 GLU A  26      35.700  57.480  24.240  1.00  0.00           O1-
ATOM    261  H   GLU A  26      39.420  56.030  24.310  1.00  0.00           H  
ATOM    262  N   GLY A  27      41.470  57.010  26.550  1.00  0.00           N  
ATOM    263  CA  GLY A  27      42.800  56.990  27.230  1.00  0.00           C  
ATOM    264  C   GLY A  27      43.790  57.980  26.590  1.00  0.00           C  
ATOM    265  O   GLY A  27      44.460  58.700  27.270  1.00  0.00           O  
ATOM    266  H   GLY A  27      41.180  56.100  26.250  1.00  0.00           H  
ATOM    267  N   GLN A  28      43.730  58.090  25.250  1.00  0.00           N  
ATOM    268  CA  GLN A  28      44.690  58.890  24.440  1.00  0.00           C  
ATOM    269  C   GLN A  28      44.630  60.390  24.680  1.00  0.00           C  
ATOM    270  O   GLN A  28      45.700  60.970  24.780  1.00  0.00           O  
ATOM    271  CB  GLN A  28      44.460  58.780  23.010  1.00  0.00           C  
ATOM    272  CG  GLN A  28      45.170  57.510  22.540  1.00  0.00           C  
ATOM    273  CD  GLN A  28      45.060  57.200  21.070  1.00  0.00           C  
ATOM    274  NE2 GLN A  28      46.020  57.620  20.310  1.00  0.00           N  
ATOM    275  OE1 GLN A  28      44.150  56.500  20.560  1.00  0.00           O  
ATOM    276  H   GLN A  28      43.210  57.450  24.690  1.00  0.00           H  
ATOM    277 1HE2 GLN A  28      46.780  58.130  20.710  1.00  0.00           H  
ATOM    278 2HE2 GLN A  28      45.970  57.470  19.320  1.00  0.00           H  
ATOM    279  N   ARG A  29      43.460  60.870  25.080  1.00  0.00           N  
ATOM    280  CA  ARG A  29      43.180  62.320  25.380  1.00  0.00           C  
ATOM    281  C   ARG A  29      44.010  62.890  26.550  1.00  0.00           C  
ATOM    282  O   ARG A  29      44.130  62.250  27.590  1.00  0.00           O  
ATOM    283  CB  ARG A  29      41.720  62.590  25.710  1.00  0.00           C  
ATOM    284  CG  ARG A  29      40.720  62.280  24.570  1.00  0.00           C  
ATOM    285  CD  ARG A  29      39.390  62.840  24.930  1.00  0.00           C  
ATOM    286  NE  ARG A  29      39.450  64.330  24.990  1.00  0.00           N  
ATOM    287  CZ  ARG A  29      38.720  65.280  24.340  1.00  0.00           C  
ATOM    288  NH1 ARG A  29      37.720  64.910  23.560  1.00  0.00           N1+
ATOM    289  NH2 ARG A  29      38.810  66.510  24.700  1.00  0.00           N  
ATOM    290  H   ARG A  29      42.700  60.220  25.220  1.00  0.00           H  
ATOM    291  HE  ARG A  29      40.180  64.640  25.590  1.00  0.00           H  
ATOM    292 1HH1 ARG A  29      37.320  64.010  23.410  1.00  0.00           H  
ATOM    293 2HH1 ARG A  29      37.360  65.670  23.010  1.00  0.00           H  
ATOM    294 1HH2 ARG A  29      39.300  66.720  25.550  1.00  0.00           H  
ATOM    295 2HH2 ARG A  29      38.570  67.280  24.100  1.00  0.00           H  
ATOM    296  N   GLN A  30      44.410  64.150  26.470  1.00  0.00           N  
ATOM    297  CA  GLN A  30      45.350  64.870  27.400  1.00  0.00           C  
ATOM    298  C   GLN A  30      44.770  65.030  28.830  1.00  0.00           C  
ATOM    299  O   GLN A  30      45.490  64.900  29.770  1.00  0.00           O  
ATOM    300  CB  GLN A  30      45.870  66.250  26.870  1.00  0.00           C  
ATOM    301  CG  GLN A  30      46.840  65.980  25.750  1.00  0.00           C  
ATOM    302  CD  GLN A  30      46.620  66.960  24.560  1.00  0.00           C  
ATOM    303  NE2 GLN A  30      46.800  66.350  23.450  1.00  0.00           N  
ATOM    304  OE1 GLN A  30      46.690  68.160  24.660  1.00  0.00           O  
ATOM    305  H   GLN A  30      44.340  64.650  25.610  1.00  0.00           H  
ATOM    306 1HE2 GLN A  30      47.140  65.410  23.420  1.00  0.00           H  
ATOM    307 2HE2 GLN A  30      46.620  66.710  22.530  1.00  0.00           H  
ATOM    308  N   GLU A  31      43.520  65.420  28.970  1.00  0.00           N  
ATOM    309  CA  GLU A  31      42.740  65.710  30.190  1.00  0.00           C  
ATOM    310  C   GLU A  31      42.900  64.670  31.300  1.00  0.00           C  
ATOM    311  O   GLU A  31      42.980  65.000  32.460  1.00  0.00           O  
ATOM    312  CB  GLU A  31      41.240  65.630  29.820  1.00  0.00           C  
ATOM    313  CG  GLU A  31      40.770  66.650  28.830  1.00  0.00           C  
ATOM    314  CD  GLU A  31      41.260  66.700  27.350  1.00  0.00           C  
ATOM    315  OE1 GLU A  31      41.450  67.840  26.810  1.00  0.00           O  
ATOM    316  OE2 GLU A  31      41.470  65.540  26.880  1.00  0.00           O1-
ATOM    317  H   GLU A  31      42.910  65.520  28.180  1.00  0.00           H  
ATOM    318  N   ASN A  32      43.140  63.360  30.980  1.00  0.00           N  
ATOM    319  CA  ASN A  32      43.170  62.310  32.030  1.00  0.00           C  
ATOM    320  C   ASN A  32      44.470  62.010  32.790  1.00  0.00           C  
ATOM    321  O   ASN A  32      44.460  60.990  33.430  1.00  0.00           O  
ATOM    322  CB  ASN A  32      42.440  61.000  31.570  1.00  0.00           C  
ATOM    323  CG  ASN A  32      43.020  60.510  30.240  1.00  0.00           C  
ATOM    324  ND2 ASN A  32      42.260  60.490  29.170  1.00  0.00           N  
ATOM    325  OD1 ASN A  32      44.140  59.980  30.200  1.00  0.00           O  
ATOM    326  H   ASN A  32      43.160  63.050  30.030  1.00  0.00           H  
ATOM    327 1HD2 ASN A  32      41.270  60.660  29.110  1.00  0.00           H  
ATOM    328 2HD2 ASN A  32      42.740  60.140  28.360  1.00  0.00           H  
ATOM    329  N   LYS A  33      45.450  62.910  32.640  1.00  0.00           N  
ATOM    330  CA  LYS A  33      46.820  62.840  33.270  1.00  0.00           C  
ATOM    331  C   LYS A  33      46.840  62.740  34.780  1.00  0.00           C  
ATOM    332  O   LYS A  33      47.670  62.010  35.330  1.00  0.00           O  
ATOM    333  CB  LYS A  33      47.830  63.900  32.780  1.00  0.00           C  
ATOM    334  CG  LYS A  33      48.340  63.670  31.320  1.00  0.00           C  
ATOM    335  CD  LYS A  33      49.150  64.790  30.770  1.00  0.00           C  
ATOM    336  CE  LYS A  33      50.540  64.730  31.400  1.00  0.00           C  
ATOM    337  NZ  LYS A  33      51.610  65.230  30.440  1.00  0.00           N1+
ATOM    338  H   LYS A  33      45.470  63.540  31.850  1.00  0.00           H  
ATOM    339  HZ1 LYS A  33      52.460  65.490  30.910  1.00  0.00           H  
ATOM    340  HZ2 LYS A  33      51.800  64.430  29.870  1.00  0.00           H  
ATOM    341  HZ3 LYS A  33      51.310  65.910  29.770  1.00  0.00           H  
ATOM    342  N   ASN A  34      45.830  63.290  35.470  1.00  0.00           N  
ATOM    343  CA  ASN A  34      45.450  63.110  36.950  1.00  0.00           C  
ATOM    344  C   ASN A  34      44.840  61.700  37.250  1.00  0.00           C  
ATOM    345  O   ASN A  34      45.170  61.160  38.290  1.00  0.00           O  
ATOM    346  CB  ASN A  34      44.530  64.100  37.670  1.00  0.00           C  
ATOM    347  CG  ASN A  34      45.340  65.410  37.840  1.00  0.00           C  
ATOM    348  ND2 ASN A  34      46.000  65.610  38.940  1.00  0.00           N  
ATOM    349  OD1 ASN A  34      45.600  66.220  36.930  1.00  0.00           O  
ATOM    350  H   ASN A  34      45.420  64.110  35.080  1.00  0.00           H  
ATOM    351 1HD2 ASN A  34      46.010  65.030  39.750  1.00  0.00           H  
ATOM    352 2HD2 ASN A  34      46.490  66.480  38.900  1.00  0.00           H  
ATOM    353  N   LYS A  35      43.930  61.330  36.360  1.00  0.00           N  
ATOM    354  CA  LYS A  35      43.280  60.000  36.440  1.00  0.00           C  
ATOM    355  C   LYS A  35      44.190  58.810  36.230  1.00  0.00           C  
ATOM    356  O   LYS A  35      44.040  57.830  36.980  1.00  0.00           O  
ATOM    357  CB  LYS A  35      42.040  59.910  35.560  1.00  0.00           C  
ATOM    358  CG  LYS A  35      41.040  60.820  36.170  1.00  0.00           C  
ATOM    359  CD  LYS A  35      39.750  60.860  35.340  1.00  0.00           C  
ATOM    360  CE  LYS A  35      38.520  61.460  36.080  1.00  0.00           C  
ATOM    361  NZ  LYS A  35      37.270  61.010  35.570  1.00  0.00           N1+
ATOM    362  H   LYS A  35      43.630  61.950  35.640  1.00  0.00           H  
ATOM    363  HZ1 LYS A  35      36.520  61.440  36.060  1.00  0.00           H  
ATOM    364  HZ2 LYS A  35      37.110  61.190  34.590  1.00  0.00           H  
ATOM    365  HZ3 LYS A  35      37.130  60.040  35.770  1.00  0.00           H  
ATOM    366  N   ASN A  36      45.040  58.820  35.230  1.00  0.00           N  
ATOM    367  CA  ASN A  36      46.050  57.740  34.980  1.00  0.00           C  
ATOM    368  C   ASN A  36      47.300  58.050  35.790  1.00  0.00           C  
ATOM    369  O   ASN A  36      47.580  59.210  36.020  1.00  0.00           O  
ATOM    370  CB  ASN A  36      46.360  57.700  33.430  1.00  0.00           C  
ATOM    371  CG  ASN A  36      45.170  57.120  32.670  1.00  0.00           C  
ATOM    372  ND2 ASN A  36      44.520  57.860  31.810  1.00  0.00           N  
ATOM    373  OD1 ASN A  36      44.800  55.980  32.810  1.00  0.00           O  
ATOM    374  H   ASN A  36      45.090  59.630  34.650  1.00  0.00           H  
ATOM    375 1HD2 ASN A  36      44.710  58.820  31.620  1.00  0.00           H  
ATOM    376 2HD2 ASN A  36      44.000  57.430  31.080  1.00  0.00           H  
ATOM    377  N   ARG A  37      47.820  56.990  36.400  1.00  0.00           N  
ATOM    378  CA  ARG A  37      49.060  57.190  37.230  1.00  0.00           C  
ATOM    379  C   ARG A  37      50.260  56.840  36.410  1.00  0.00           C  
ATOM    380  O   ARG A  37      51.110  57.750  36.480  1.00  0.00           O  
ATOM    381  CB  ARG A  37      48.980  56.470  38.560  1.00  0.00           C  
ATOM    382  CG  ARG A  37      50.130  57.100  39.400  1.00  0.00           C  
ATOM    383  CD  ARG A  37      50.470  56.000  40.420  1.00  0.00           C  
ATOM    384  NE  ARG A  37      51.390  56.500  41.440  1.00  0.00           N  
ATOM    385  CZ  ARG A  37      50.970  56.700  42.760  1.00  0.00           C  
ATOM    386  NH1 ARG A  37      49.740  56.420  43.270  1.00  0.00           N1+
ATOM    387  NH2 ARG A  37      51.860  57.190  43.600  1.00  0.00           N  
ATOM    388  H   ARG A  37      47.330  56.200  36.760  1.00  0.00           H  
ATOM    389  HE  ARG A  37      52.270  56.840  41.120  1.00  0.00           H  
ATOM    390 1HH1 ARG A  37      49.070  55.850  42.780  1.00  0.00           H  
ATOM    391 2HH1 ARG A  37      49.560  56.830  44.160  1.00  0.00           H  
ATOM    392 1HH2 ARG A  37      52.810  57.310  43.280  1.00  0.00           H  
ATOM    393 2HH2 ARG A  37      51.610  57.250  44.560  1.00  0.00           H  
ATOM    394  N   TYR A  38      50.280  55.880  35.510  1.00  0.00           N  
ATOM    395  CA  TYR A  38      51.460  55.620  34.630  1.00  0.00           C  
ATOM    396  C   TYR A  38      51.220  55.810  33.130  1.00  0.00           C  
ATOM    397  O   TYR A  38      50.090  55.990  32.640  1.00  0.00           O  
ATOM    398  CB  TYR A  38      52.030  54.240  34.950  1.00  0.00           C  
ATOM    399  CG  TYR A  38      52.780  54.240  36.230  1.00  0.00           C  
ATOM    400  CD1 TYR A  38      54.160  54.350  36.250  1.00  0.00           C  
ATOM    401  CD2 TYR A  38      52.130  53.930  37.400  1.00  0.00           C  
ATOM    402  CE1 TYR A  38      54.920  54.140  37.350  1.00  0.00           C  
ATOM    403  CE2 TYR A  38      52.880  53.880  38.590  1.00  0.00           C  
ATOM    404  CZ  TYR A  38      54.270  53.910  38.540  1.00  0.00           C  
ATOM    405  OH  TYR A  38      55.100  53.470  39.540  1.00  0.00           O  
ATOM    406  H   TYR A  38      49.390  55.540  35.180  1.00  0.00           H  
ATOM    407  HD1 TYR A  38      54.710  54.750  35.400  1.00  0.00           H  
ATOM    408  HD2 TYR A  38      51.100  53.560  37.410  1.00  0.00           H  
ATOM    409  HE1 TYR A  38      55.990  54.290  37.270  1.00  0.00           H  
ATOM    410  HE2 TYR A  38      52.400  53.830  39.560  1.00  0.00           H  
ATOM    411  HH  TYR A  38      56.000  53.170  39.240  1.00  0.00           H  
ATOM    412  N   LYS A  39      52.320  56.150  32.430  1.00  0.00           N  
ATOM    413  CA  LYS A  39      52.350  56.670  31.070  1.00  0.00           C  
ATOM    414  C   LYS A  39      52.360  55.610  29.960  1.00  0.00           C  
ATOM    415  O   LYS A  39      51.380  55.540  29.190  1.00  0.00           O  
ATOM    416  CB  LYS A  39      53.510  57.560  30.770  1.00  0.00           C  
ATOM    417  CG  LYS A  39      53.200  58.250  29.450  1.00  0.00           C  
ATOM    418  CD  LYS A  39      54.070  59.510  29.470  1.00  0.00           C  
ATOM    419  CE  LYS A  39      53.860  60.210  28.160  1.00  0.00           C  
ATOM    420  NZ  LYS A  39      54.520  61.530  28.180  1.00  0.00           N1+
ATOM    421  H   LYS A  39      53.170  56.350  32.910  1.00  0.00           H  
ATOM    422  HZ1 LYS A  39      53.990  62.160  27.600  1.00  0.00           H  
ATOM    423  HZ2 LYS A  39      54.390  61.840  29.130  1.00  0.00           H  
ATOM    424  HZ3 LYS A  39      55.470  61.500  27.870  1.00  0.00           H  
ATOM    425  N   ASN A  40      53.280  54.660  30.080  1.00  0.00           N  
ATOM    426  CA  ASN A  40      53.470  53.620  29.030  1.00  0.00           C  
ATOM    427  C   ASN A  40      52.350  52.550  28.770  1.00  0.00           C  
ATOM    428  O   ASN A  40      52.560  51.350  28.380  1.00  0.00           O  
ATOM    429  CB  ASN A  40      54.780  52.850  29.300  1.00  0.00           C  
ATOM    430  CG  ASN A  40      54.940  52.220  30.740  1.00  0.00           C  
ATOM    431  ND2 ASN A  40      55.590  51.120  30.870  1.00  0.00           N  
ATOM    432  OD1 ASN A  40      54.500  52.690  31.730  1.00  0.00           O  
ATOM    433  H   ASN A  40      53.620  54.460  31.000  1.00  0.00           H  
ATOM    434 1HD2 ASN A  40      56.090  50.620  30.160  1.00  0.00           H  
ATOM    435 2HD2 ASN A  40      55.840  50.790  31.780  1.00  0.00           H  
ATOM    436  N   ILE A  41      51.150  52.980  29.180  1.00  0.00           N  
ATOM    437  CA  ILE A  41      49.870  52.270  29.210  1.00  0.00           C  
ATOM    438  C   ILE A  41      48.680  53.220  29.080  1.00  0.00           C  
ATOM    439  O   ILE A  41      48.350  54.050  29.950  1.00  0.00           O  
ATOM    440  CB  ILE A  41      49.690  51.340  30.400  1.00  0.00           C  
ATOM    441  CG1 ILE A  41      50.200  52.010  31.650  1.00  0.00           C  
ATOM    442  CG2 ILE A  41      50.400  49.970  30.070  1.00  0.00           C  
ATOM    443  CD  ILE A  41      49.640  51.420  32.960  1.00  0.00           C  
ATOM    444  H   ILE A  41      51.020  53.960  29.320  1.00  0.00           H  
ATOM    445  N   LEU A  42      48.090  53.240  27.870  1.00  0.00           N  
ATOM    446  CA  LEU A  42      46.770  53.890  27.610  1.00  0.00           C  
ATOM    447  C   LEU A  42      45.660  52.830  27.600  1.00  0.00           C  
ATOM    448  O   LEU A  42      45.770  51.860  26.750  1.00  0.00           O  
ATOM    449  CB  LEU A  42      46.790  54.760  26.360  1.00  0.00           C  
ATOM    450  CG  LEU A  42      47.760  55.990  26.400  1.00  0.00           C  
ATOM    451  CD1 LEU A  42      47.830  56.710  25.080  1.00  0.00           C  
ATOM    452  CD2 LEU A  42      47.550  56.950  27.550  1.00  0.00           C  
ATOM    453  H   LEU A  42      48.480  52.850  27.030  1.00  0.00           H  
ATOM    454  N   PRO A  43      44.740  52.840  28.550  1.00  0.00           N  
ATOM    455  CA  PRO A  43      43.780  51.780  28.780  1.00  0.00           C  
ATOM    456  C   PRO A  43      42.800  51.600  27.590  1.00  0.00           C  
ATOM    457  O   PRO A  43      42.680  52.550  26.830  1.00  0.00           O  
ATOM    458  CB  PRO A  43      43.060  52.250  30.020  1.00  0.00           C  
ATOM    459  CG  PRO A  43      44.030  53.070  30.800  1.00  0.00           C  
ATOM    460  CD  PRO A  43      44.620  53.850  29.680  1.00  0.00           C  
ATOM    461  N   PHE A  44      42.280  50.410  27.400  1.00  0.00           N  
ATOM    462  CA  PHE A  44      41.360  50.220  26.260  1.00  0.00           C  
ATOM    463  C   PHE A  44      40.020  50.910  26.180  1.00  0.00           C  
ATOM    464  O   PHE A  44      39.500  51.070  27.320  1.00  0.00           O  
ATOM    465  CB  PHE A  44      41.090  48.780  25.970  1.00  0.00           C  
ATOM    466  CG  PHE A  44      42.240  47.850  25.540  1.00  0.00           C  
ATOM    467  CD1 PHE A  44      43.270  48.290  24.670  1.00  0.00           C  
ATOM    468  CD2 PHE A  44      42.310  46.520  26.020  1.00  0.00           C  
ATOM    469  CE1 PHE A  44      44.370  47.460  24.370  1.00  0.00           C  
ATOM    470  CE2 PHE A  44      43.450  45.700  25.780  1.00  0.00           C  
ATOM    471  CZ  PHE A  44      44.520  46.180  25.010  1.00  0.00           C  
ATOM    472  H   PHE A  44      42.500  49.670  28.040  1.00  0.00           H  
ATOM    473  HD1 PHE A  44      43.270  49.190  24.050  1.00  0.00           H  
ATOM    474  HD2 PHE A  44      41.350  46.030  26.170  1.00  0.00           H  
ATOM    475  HE1 PHE A  44      45.110  47.860  23.670  1.00  0.00           H  
ATOM    476  HE2 PHE A  44      43.370  44.620  25.790  1.00  0.00           H  
ATOM    477  HZ  PHE A  44      45.410  45.560  24.990  1.00  0.00           H  
ATOM    478  N   ASP A  45      39.360  50.980  24.990  1.00  0.00           N  
ATOM    479  CA  ASP A  45      38.050  51.480  24.740  1.00  0.00           C  
ATOM    480  C   ASP A  45      36.840  50.570  24.990  1.00  0.00           C  
ATOM    481  O   ASP A  45      35.800  51.080  25.440  1.00  0.00           O  
ATOM    482  CB  ASP A  45      38.020  52.070  23.310  1.00  0.00           C  
ATOM    483  CG  ASP A  45      38.740  53.380  23.180  1.00  0.00           C  
ATOM    484  OD1 ASP A  45      39.190  54.060  24.150  1.00  0.00           O  
ATOM    485  OD2 ASP A  45      38.770  53.900  22.020  1.00  0.00           O1-
ATOM    486  H   ASP A  45      39.940  50.860  24.190  1.00  0.00           H  
ATOM    487  N   HIS A  46      36.920  49.320  24.530  1.00  0.00           N  
ATOM    488  CA  HIS A  46      35.820  48.400  24.580  1.00  0.00           C  
ATOM    489  C   HIS A  46      35.540  47.770  26.010  1.00  0.00           C  
ATOM    490  O   HIS A  46      34.540  48.020  26.680  1.00  0.00           O  
ATOM    491  CB  HIS A  46      35.860  47.400  23.390  1.00  0.00           C  
ATOM    492  CG  HIS A  46      37.150  46.580  23.300  1.00  0.00           C  
ATOM    493  CD2 HIS A  46      37.160  45.200  23.180  1.00  0.00           C  
ATOM    494  ND1 HIS A  46      38.390  46.930  23.560  1.00  0.00           N  
ATOM    495  CE1 HIS A  46      39.090  45.800  23.620  1.00  0.00           C  
ATOM    496  NE2 HIS A  46      38.390  44.720  23.290  1.00  0.00           N  
ATOM    497  H   HIS A  46      37.780  48.920  24.220  1.00  0.00           H  
ATOM    498  HD2 HIS A  46      36.330  44.600  22.770  1.00  0.00           H  
ATOM    499  HE1 HIS A  46      40.160  45.660  23.790  1.00  0.00           H  
ATOM    500  HE2 HIS A  46      38.700  43.770  23.240  1.00  0.00           H  
ATOM    501  N   THR A  47      36.640  47.260  26.580  1.00  0.00           N  
ATOM    502  CA  THR A  47      36.650  46.500  27.890  1.00  0.00           C  
ATOM    503  C   THR A  47      36.530  47.360  29.190  1.00  0.00           C  
ATOM    504  O   THR A  47      36.820  46.900  30.310  1.00  0.00           O  
ATOM    505  CB  THR A  47      37.830  45.620  27.930  1.00  0.00           C  
ATOM    506  CG2 THR A  47      38.060  44.550  26.910  1.00  0.00           C  
ATOM    507  OG1 THR A  47      39.030  46.300  28.260  1.00  0.00           O  
ATOM    508  H   THR A  47      37.440  47.140  25.990  1.00  0.00           H  
ATOM    509  HG1 THR A  47      39.830  45.790  27.950  1.00  0.00           H  
ATOM    510  N   ARG A  48      35.910  48.560  29.120  1.00  0.00           N  
ATOM    511  CA  ARG A  48      35.820  49.500  30.240  1.00  0.00           C  
ATOM    512  C   ARG A  48      34.640  49.480  31.180  1.00  0.00           C  
ATOM    513  O   ARG A  48      33.560  48.970  30.820  1.00  0.00           O  
ATOM    514  CB  ARG A  48      36.020  50.940  29.680  1.00  0.00           C  
ATOM    515  CG  ARG A  48      34.990  51.240  28.550  1.00  0.00           C  
ATOM    516  CD  ARG A  48      35.380  52.580  27.910  1.00  0.00           C  
ATOM    517  NE  ARG A  48      35.430  53.710  28.870  1.00  0.00           N  
ATOM    518  CZ  ARG A  48      34.880  54.920  28.770  1.00  0.00           C  
ATOM    519  NH1 ARG A  48      34.150  55.330  27.730  1.00  0.00           N1+
ATOM    520  NH2 ARG A  48      35.110  55.830  29.680  1.00  0.00           N  
ATOM    521  H   ARG A  48      35.200  48.730  28.430  1.00  0.00           H  
ATOM    522  HE  ARG A  48      35.900  53.420  29.700  1.00  0.00           H  
ATOM    523 1HH1 ARG A  48      34.080  54.720  26.940  1.00  0.00           H  
ATOM    524 2HH1 ARG A  48      33.690  56.210  27.700  1.00  0.00           H  
ATOM    525 1HH2 ARG A  48      35.810  55.650  30.380  1.00  0.00           H  
ATOM    526 2HH2 ARG A  48      34.770  56.770  29.610  1.00  0.00           H  
ATOM    527  N   VAL A  49      35.020  49.900  32.390  1.00  0.00           N  
ATOM    528  CA  VAL A  49      34.000  50.380  33.390  1.00  0.00           C  
ATOM    529  C   VAL A  49      33.870  51.900  33.170  1.00  0.00           C  
ATOM    530  O   VAL A  49      34.770  52.700  33.050  1.00  0.00           O  
ATOM    531  CB  VAL A  49      34.500  50.110  34.840  1.00  0.00           C  
ATOM    532  CG1 VAL A  49      33.590  50.770  35.860  1.00  0.00           C  
ATOM    533  CG2 VAL A  49      34.550  48.610  35.120  1.00  0.00           C  
ATOM    534  H   VAL A  49      35.970  49.710  32.630  1.00  0.00           H  
ATOM    535  N   VAL A  50      32.660  52.290  32.900  1.00  0.00           N  
ATOM    536  CA  VAL A  50      32.210  53.710  32.710  1.00  0.00           C  
ATOM    537  C   VAL A  50      31.430  54.120  33.940  1.00  0.00           C  
ATOM    538  O   VAL A  50      30.430  53.470  34.240  1.00  0.00           O  
ATOM    539  CB  VAL A  50      31.300  53.850  31.490  1.00  0.00           C  
ATOM    540  CG1 VAL A  50      30.660  55.230  31.300  1.00  0.00           C  
ATOM    541  CG2 VAL A  50      32.170  53.670  30.270  1.00  0.00           C  
ATOM    542  H   VAL A  50      31.990  51.570  32.750  1.00  0.00           H  
ATOM    543  N   LEU A  51      31.740  55.360  34.400  1.00  0.00           N  
ATOM    544  CA  LEU A  51      31.020  55.910  35.570  1.00  0.00           C  
ATOM    545  C   LEU A  51      29.710  56.620  35.160  1.00  0.00           C  
ATOM    546  O   LEU A  51      29.670  57.800  34.730  1.00  0.00           O  
ATOM    547  CB  LEU A  51      31.970  56.860  36.200  1.00  0.00           C  
ATOM    548  CG  LEU A  51      31.790  56.890  37.760  1.00  0.00           C  
ATOM    549  CD1 LEU A  51      32.540  55.710  38.500  1.00  0.00           C  
ATOM    550  CD2 LEU A  51      32.220  58.210  38.410  1.00  0.00           C  
ATOM    551  H   LEU A  51      32.550  55.780  33.980  1.00  0.00           H  
ATOM    552  N   HIS A  52      28.630  55.810  35.120  1.00  0.00           N  
ATOM    553  CA  HIS A  52      27.300  56.280  34.680  1.00  0.00           C  
ATOM    554  C   HIS A  52      26.880  57.410  35.630  1.00  0.00           C  
ATOM    555  O   HIS A  52      27.240  57.510  36.760  1.00  0.00           O  
ATOM    556  CB  HIS A  52      26.340  55.130  34.980  1.00  0.00           C  
ATOM    557  CG  HIS A  52      26.720  53.770  34.370  1.00  0.00           C  
ATOM    558  CD2 HIS A  52      27.490  53.520  33.350  1.00  0.00           C  
ATOM    559  ND1 HIS A  52      26.490  52.620  34.990  1.00  0.00           N  
ATOM    560  CE1 HIS A  52      27.150  51.620  34.400  1.00  0.00           C  
ATOM    561  NE2 HIS A  52      27.790  52.180  33.360  1.00  0.00           N  
ATOM    562  H   HIS A  52      28.730  54.820  35.160  1.00  0.00           H  
ATOM    563  HD2 HIS A  52      27.800  54.240  32.600  1.00  0.00           H  
ATOM    564  HE1 HIS A  52      27.220  50.550  34.600  1.00  0.00           H  
ATOM    565  HE2 HIS A  52      28.520  51.720  32.860  1.00  0.00           H  
ATOM    566  N   ASP A  53      26.290  58.410  35.010  1.00  0.00           N  
ATOM    567  CA  ASP A  53      25.870  59.680  35.710  1.00  0.00           C  
ATOM    568  C   ASP A  53      26.980  60.460  36.420  1.00  0.00           C  
ATOM    569  O   ASP A  53      27.090  60.380  37.680  1.00  0.00           O  
ATOM    570  CB  ASP A  53      24.620  59.470  36.560  1.00  0.00           C  
ATOM    571  CG  ASP A  53      23.670  60.650  36.610  1.00  0.00           C  
ATOM    572  OD1 ASP A  53      22.990  60.710  37.630  1.00  0.00           O  
ATOM    573  OD2 ASP A  53      23.580  61.450  35.680  1.00  0.00           O1-
ATOM    574  H   ASP A  53      26.050  58.320  34.040  1.00  0.00           H  
ATOM    575  N   GLY A  54      27.940  60.780  35.550  1.00  0.00           N  
ATOM    576  CA  GLY A  54      29.170  61.390  36.020  1.00  0.00           C  
ATOM    577  C   GLY A  54      28.900  62.810  36.570  1.00  0.00           C  
ATOM    578  O   GLY A  54      27.800  63.430  36.500  1.00  0.00           O  
ATOM    579  H   GLY A  54      27.890  60.710  34.560  1.00  0.00           H  
ATOM    580  N   ASP A  55      29.970  63.300  37.130  1.00  0.00           N  
ATOM    581  CA  ASP A  55      30.120  64.650  37.670  1.00  0.00           C  
ATOM    582  C   ASP A  55      30.110  65.770  36.570  1.00  0.00           C  
ATOM    583  O   ASP A  55      30.980  65.750  35.700  1.00  0.00           O  
ATOM    584  CB  ASP A  55      31.520  64.720  38.320  1.00  0.00           C  
ATOM    585  CG  ASP A  55      31.880  66.020  39.040  1.00  0.00           C  
ATOM    586  OD1 ASP A  55      32.470  66.020  40.110  1.00  0.00           O  
ATOM    587  OD2 ASP A  55      31.870  67.060  38.370  1.00  0.00           O1-
ATOM    588  H   ASP A  55      30.820  62.770  37.270  1.00  0.00           H  
ATOM    589  N   PRO A  56      29.240  66.780  36.810  1.00  0.00           N  
ATOM    590  CA  PRO A  56      28.840  67.900  35.980  1.00  0.00           C  
ATOM    591  C   PRO A  56      30.040  68.740  35.540  1.00  0.00           C  
ATOM    592  O   PRO A  56      30.160  69.180  34.430  1.00  0.00           O  
ATOM    593  CB  PRO A  56      27.810  68.760  36.730  1.00  0.00           C  
ATOM    594  CG  PRO A  56      27.970  68.280  38.170  1.00  0.00           C  
ATOM    595  CD  PRO A  56      28.330  66.800  38.030  1.00  0.00           C  
ATOM    596  N   ASN A  57      30.860  69.070  36.580  1.00  0.00           N  
ATOM    597  CA  ASN A  57      32.060  69.860  36.260  1.00  0.00           C  
ATOM    598  C   ASN A  57      33.200  69.100  35.640  1.00  0.00           C  
ATOM    599  O   ASN A  57      33.960  69.760  34.920  1.00  0.00           O  
ATOM    600  CB  ASN A  57      32.540  70.590  37.490  1.00  0.00           C  
ATOM    601  CG  ASN A  57      31.630  71.740  37.920  1.00  0.00           C  
ATOM    602  ND2 ASN A  57      32.140  72.730  38.570  1.00  0.00           N  
ATOM    603  OD1 ASN A  57      30.440  71.730  37.650  1.00  0.00           O  
ATOM    604  H   ASN A  57      30.950  68.560  37.430  1.00  0.00           H  
ATOM    605 1HD2 ASN A  57      33.130  72.840  38.620  1.00  0.00           H  
ATOM    606 2HD2 ASN A  57      31.500  73.270  39.120  1.00  0.00           H  
ATOM    607  N   GLU A  58      33.350  67.810  35.970  1.00  0.00           N  
ATOM    608  CA  GLU A  58      34.530  67.080  35.350  1.00  0.00           C  
ATOM    609  C   GLU A  58      34.640  67.080  33.810  1.00  0.00           C  
ATOM    610  O   GLU A  58      33.840  66.430  33.090  1.00  0.00           O  
ATOM    611  CB  GLU A  58      34.600  65.610  35.960  1.00  0.00           C  
ATOM    612  CG  GLU A  58      35.360  65.580  37.250  1.00  0.00           C  
ATOM    613  CD  GLU A  58      36.490  64.520  37.210  1.00  0.00           C  
ATOM    614  OE1 GLU A  58      37.660  64.860  37.160  1.00  0.00           O  
ATOM    615  OE2 GLU A  58      36.280  63.340  37.440  1.00  0.00           O1-
ATOM    616  H   GLU A  58      32.960  67.310  36.740  1.00  0.00           H  
ATOM    617  N   PRO A  59      35.970  67.350  33.360  1.00  0.00           N  
ATOM    618  CA  PRO A  59      36.430  67.170  31.950  1.00  0.00           C  
ATOM    619  C   PRO A  59      36.210  65.760  31.360  1.00  0.00           C  
ATOM    620  O   PRO A  59      35.590  65.620  30.310  1.00  0.00           O  
ATOM    621  CB  PRO A  59      37.940  67.510  32.040  1.00  0.00           C  
ATOM    622  CG  PRO A  59      38.080  68.510  33.140  1.00  0.00           C  
ATOM    623  CD  PRO A  59      36.960  68.110  34.110  1.00  0.00           C  
ATOM    624  N   VAL A  60      36.820  64.740  31.920  1.00  0.00           N  
ATOM    625  CA  VAL A  60      36.670  63.360  31.520  1.00  0.00           C  
ATOM    626  C   VAL A  60      35.900  62.510  32.600  1.00  0.00           C  
ATOM    627  O   VAL A  60      36.320  61.410  33.080  1.00  0.00           O  
ATOM    628  CB  VAL A  60      37.910  62.670  30.900  1.00  0.00           C  
ATOM    629  CG1 VAL A  60      38.110  63.110  29.420  1.00  0.00           C  
ATOM    630  CG2 VAL A  60      39.180  63.000  31.670  1.00  0.00           C  
ATOM    631  H   VAL A  60      37.480  64.940  32.640  1.00  0.00           H  
ATOM    632  N   SER A  61      34.610  62.770  32.720  1.00  0.00           N  
ATOM    633  CA  SER A  61      33.820  62.230  33.840  1.00  0.00           C  
ATOM    634  C   SER A  61      33.370  60.760  33.910  1.00  0.00           C  
ATOM    635  O   SER A  61      33.290  60.120  34.960  1.00  0.00           O  
ATOM    636  CB  SER A  61      32.480  62.990  34.090  1.00  0.00           C  
ATOM    637  OG  SER A  61      31.920  63.240  32.800  1.00  0.00           O  
ATOM    638  H   SER A  61      34.100  63.150  31.950  1.00  0.00           H  
ATOM    639  HG  SER A  61      32.390  63.980  32.340  1.00  0.00           H  
ATOM    640  N   ASP A  62      33.260  60.180  32.690  1.00  0.00           N  
ATOM    641  CA  ASP A  62      33.110  58.730  32.410  1.00  0.00           C  
ATOM    642  C   ASP A  62      34.310  57.890  32.750  1.00  0.00           C  
ATOM    643  O   ASP A  62      34.170  56.820  33.350  1.00  0.00           O  
ATOM    644  CB  ASP A  62      32.490  58.520  31.050  1.00  0.00           C  
ATOM    645  CG  ASP A  62      33.290  59.160  29.880  1.00  0.00           C  
ATOM    646  OD1 ASP A  62      34.480  58.950  29.690  1.00  0.00           O  
ATOM    647  OD2 ASP A  62      32.590  59.760  29.050  1.00  0.00           O1-
ATOM    648  H   ASP A  62      33.320  60.790  31.900  1.00  0.00           H  
ATOM    649  N   TYR A  63      35.470  58.370  32.260  1.00  0.00           N  
ATOM    650  CA  TYR A  63      36.820  57.820  32.490  1.00  0.00           C  
ATOM    651  C   TYR A  63      37.140  57.510  33.980  1.00  0.00           C  
ATOM    652  O   TYR A  63      37.550  58.410  34.660  1.00  0.00           O  
ATOM    653  CB  TYR A  63      37.760  58.790  31.840  1.00  0.00           C  
ATOM    654  CG  TYR A  63      39.170  58.200  31.720  1.00  0.00           C  
ATOM    655  CD1 TYR A  63      39.630  57.770  30.470  1.00  0.00           C  
ATOM    656  CD2 TYR A  63      39.960  57.910  32.800  1.00  0.00           C  
ATOM    657  CE1 TYR A  63      40.800  57.130  30.330  1.00  0.00           C  
ATOM    658  CE2 TYR A  63      41.180  57.260  32.720  1.00  0.00           C  
ATOM    659  CZ  TYR A  63      41.600  56.860  31.470  1.00  0.00           C  
ATOM    660  OH  TYR A  63      42.350  55.800  31.330  1.00  0.00           O  
ATOM    661  H   TYR A  63      35.390  58.990  31.490  1.00  0.00           H  
ATOM    662  HD1 TYR A  63      39.000  57.730  29.570  1.00  0.00           H  
ATOM    663  HD2 TYR A  63      39.720  58.280  33.790  1.00  0.00           H  
ATOM    664  HE1 TYR A  63      41.110  56.870  29.320  1.00  0.00           H  
ATOM    665  HE2 TYR A  63      41.650  56.910  33.640  1.00  0.00           H  
ATOM    666  HH  TYR A  63      43.150  55.860  31.930  1.00  0.00           H  
ATOM    667  N   ILE A  64      36.780  56.270  34.260  1.00  0.00           N  
ATOM    668  CA  ILE A  64      37.370  55.590  35.430  1.00  0.00           C  
ATOM    669  C   ILE A  64      38.310  54.480  34.900  1.00  0.00           C  
ATOM    670  O   ILE A  64      37.880  53.620  34.210  1.00  0.00           O  
ATOM    671  CB  ILE A  64      36.300  55.080  36.440  1.00  0.00           C  
ATOM    672  CG1 ILE A  64      36.860  54.330  37.660  1.00  0.00           C  
ATOM    673  CG2 ILE A  64      35.160  54.280  35.730  1.00  0.00           C  
ATOM    674  CD  ILE A  64      37.510  55.360  38.600  1.00  0.00           C  
ATOM    675  H   ILE A  64      36.030  55.810  33.780  1.00  0.00           H  
ATOM    676  N   ASN A  65      39.620  54.560  35.210  1.00  0.00           N  
ATOM    677  CA  ASN A  65      40.490  53.390  34.920  1.00  0.00           C  
ATOM    678  C   ASN A  65      40.090  52.220  35.760  1.00  0.00           C  
ATOM    679  O   ASN A  65      40.460  52.090  36.950  1.00  0.00           O  
ATOM    680  CB  ASN A  65      41.950  53.780  35.230  1.00  0.00           C  
ATOM    681  CG  ASN A  65      43.030  52.750  34.690  1.00  0.00           C  
ATOM    682  ND2 ASN A  65      44.230  53.260  34.350  1.00  0.00           N  
ATOM    683  OD1 ASN A  65      42.830  51.590  34.540  1.00  0.00           O  
ATOM    684  H   ASN A  65      40.110  55.420  35.320  1.00  0.00           H  
ATOM    685 1HD2 ASN A  65      44.460  54.140  34.760  1.00  0.00           H  
ATOM    686 2HD2 ASN A  65      44.930  52.730  33.860  1.00  0.00           H  
ATOM    687  N   ALA A  66      39.440  51.340  34.990  1.00  0.00           N  
ATOM    688  CA  ALA A  66      39.160  49.960  35.390  1.00  0.00           C  
ATOM    689  C   ALA A  66      38.630  49.090  34.240  1.00  0.00           C  
ATOM    690  O   ALA A  66      37.700  49.460  33.530  1.00  0.00           O  
ATOM    691  CB  ALA A  66      38.090  49.840  36.410  1.00  0.00           C  
ATOM    692  H   ALA A  66      38.930  51.740  34.230  1.00  0.00           H  
ATOM    693  N   ASN A  67      39.120  47.840  34.140  1.00  0.00           N  
ATOM    694  CA  ASN A  67      38.720  46.980  33.020  1.00  0.00           C  
ATOM    695  C   ASN A  67      38.020  45.680  33.470  1.00  0.00           C  
ATOM    696  O   ASN A  67      38.440  45.090  34.450  1.00  0.00           O  
ATOM    697  CB  ASN A  67      40.030  46.640  32.240  1.00  0.00           C  
ATOM    698  CG  ASN A  67      40.350  47.920  31.500  1.00  0.00           C  
ATOM    699  ND2 ASN A  67      39.440  48.430  30.670  1.00  0.00           N  
ATOM    700  OD1 ASN A  67      41.420  48.510  31.510  1.00  0.00           O  
ATOM    701  H   ASN A  67      39.740  47.440  34.820  1.00  0.00           H  
ATOM    702 1HD2 ASN A  67      38.740  47.790  30.340  1.00  0.00           H  
ATOM    703 2HD2 ASN A  67      39.440  49.420  30.520  1.00  0.00           H  
ATOM    704  N   ILE A  68      37.050  45.350  32.660  1.00  0.00           N  
ATOM    705  CA  ILE A  68      36.280  44.100  32.800  1.00  0.00           C  
ATOM    706  C   ILE A  68      37.110  42.970  32.200  1.00  0.00           C  
ATOM    707  O   ILE A  68      37.500  42.980  31.070  1.00  0.00           O  
ATOM    708  CB  ILE A  68      35.060  44.380  31.980  1.00  0.00           C  
ATOM    709  CG1 ILE A  68      34.150  45.500  32.460  1.00  0.00           C  
ATOM    710  CG2 ILE A  68      34.190  43.160  31.930  1.00  0.00           C  
ATOM    711  CD  ILE A  68      33.440  45.190  33.830  1.00  0.00           C  
ATOM    712  H   ILE A  68      36.920  45.940  31.860  1.00  0.00           H  
ATOM    713  N   ILE A  69      37.590  42.120  33.080  1.00  0.00           N  
ATOM    714  CA  ILE A  69      38.200  40.900  32.680  1.00  0.00           C  
ATOM    715  C   ILE A  69      37.300  39.680  32.980  1.00  0.00           C  
ATOM    716  O   ILE A  69      37.280  39.120  34.080  1.00  0.00           O  
ATOM    717  CB  ILE A  69      39.580  40.770  33.350  1.00  0.00           C  
ATOM    718  CG1 ILE A  69      40.400  42.050  33.410  1.00  0.00           C  
ATOM    719  CG2 ILE A  69      40.300  39.570  32.800  1.00  0.00           C  
ATOM    720  CD  ILE A  69      41.190  42.400  32.120  1.00  0.00           C  
ATOM    721  H   ILE A  69      37.750  42.350  34.040  1.00  0.00           H  
ATOM    722  N   MET A  70      36.490  39.440  31.960  1.00  0.00           N  
ATOM    723  CA  MET A  70      35.740  38.210  31.820  1.00  0.00           C  
ATOM    724  C   MET A  70      36.550  37.000  31.460  1.00  0.00           C  
ATOM    725  O   MET A  70      37.340  37.020  30.530  1.00  0.00           O  
ATOM    726  CB  MET A  70      34.480  38.320  30.950  1.00  0.00           C  
ATOM    727  CG  MET A  70      33.380  39.200  31.560  1.00  0.00           C  
ATOM    728  SD  MET A  70      31.940  39.200  30.510  1.00  0.00           S  
ATOM    729  CE  MET A  70      30.720  39.830  31.620  1.00  0.00           C  
ATOM    730  H   MET A  70      36.530  40.000  31.130  1.00  0.00           H  
ATOM    731  N   PRO A  71      36.240  35.870  32.180  1.00  0.00           N  
ATOM    732  CA  PRO A  71      36.840  34.490  32.020  1.00  0.00           C  
ATOM    733  C   PRO A  71      36.680  33.970  30.620  1.00  0.00           C  
ATOM    734  O   PRO A  71      37.610  33.500  29.920  1.00  0.00           O  
ATOM    735  CB  PRO A  71      36.080  33.620  33.010  1.00  0.00           C  
ATOM    736  CG  PRO A  71      35.850  34.640  34.130  1.00  0.00           C  
ATOM    737  CD  PRO A  71      35.450  35.930  33.450  1.00  0.00           C  
ATOM    738  N   GLU A  72      35.420  33.980  30.080  1.00  0.00           N  
ATOM    739  CA  GLU A  72      35.250  33.880  28.640  1.00  0.00           C  
ATOM    740  C   GLU A  72      34.540  35.170  28.090  1.00  0.00           C  
ATOM    741  O   GLU A  72      34.010  35.940  28.890  1.00  0.00           O  
ATOM    742  CB  GLU A  72      34.470  32.630  28.370  1.00  0.00           C  
ATOM    743  CG  GLU A  72      35.330  31.380  28.540  1.00  0.00           C  
ATOM    744  CD  GLU A  72      34.410  30.160  28.300  1.00  0.00           C  
ATOM    745  OE1 GLU A  72      33.370  29.990  29.090  1.00  0.00           O  
ATOM    746  OE2 GLU A  72      34.560  29.470  27.350  1.00  0.00           O1-
ATOM    747  H   GLU A  72      34.600  34.180  30.620  1.00  0.00           H  
ATOM    748  N   PHE A  73      34.640  35.380  26.790  1.00  0.00           N  
ATOM    749  CA  PHE A  73      34.380  36.700  26.080  1.00  0.00           C  
ATOM    750  C   PHE A  73      33.060  37.350  26.360  1.00  0.00           C  
ATOM    751  O   PHE A  73      33.020  38.600  26.550  1.00  0.00           O  
ATOM    752  CB  PHE A  73      34.540  36.700  24.540  1.00  0.00           C  
ATOM    753  CG  PHE A  73      36.030  36.720  24.100  1.00  0.00           C  
ATOM    754  CD1 PHE A  73      36.800  37.860  24.270  1.00  0.00           C  
ATOM    755  CD2 PHE A  73      36.510  35.660  23.420  1.00  0.00           C  
ATOM    756  CE1 PHE A  73      38.120  37.950  23.800  1.00  0.00           C  
ATOM    757  CE2 PHE A  73      37.870  35.670  22.990  1.00  0.00           C  
ATOM    758  CZ  PHE A  73      38.680  36.820  23.220  1.00  0.00           C  
ATOM    759  H   PHE A  73      34.750  34.620  26.150  1.00  0.00           H  
ATOM    760  HD1 PHE A  73      36.370  38.800  24.630  1.00  0.00           H  
ATOM    761  HD2 PHE A  73      35.840  34.810  23.260  1.00  0.00           H  
ATOM    762  HE1 PHE A  73      38.550  38.920  23.580  1.00  0.00           H  
ATOM    763  HE2 PHE A  73      38.360  34.800  22.560  1.00  0.00           H  
ATOM    764  HZ  PHE A  73      39.630  36.930  22.700  1.00  0.00           H  
ATOM    765  N   GLY A  74      32.000  36.550  26.590  1.00  0.00           N  
ATOM    766  CA  GLY A  74      30.640  37.050  27.040  1.00  0.00           C  
ATOM    767  C   GLY A  74      30.040  36.330  28.280  1.00  0.00           C  
ATOM    768  O   GLY A  74      28.930  35.800  28.150  1.00  0.00           O  
ATOM    769  H   GLY A  74      32.000  35.640  26.170  1.00  0.00           H  
ATOM    770  N   SER A  75      30.910  35.970  29.200  1.00  0.00           N  
ATOM    771  CA  SER A  75      30.580  35.340  30.490  1.00  0.00           C  
ATOM    772  C   SER A  75      29.200  35.800  31.100  1.00  0.00           C  
ATOM    773  O   SER A  75      28.810  36.930  30.960  1.00  0.00           O  
ATOM    774  CB  SER A  75      31.610  35.660  31.610  1.00  0.00           C  
ATOM    775  OG  SER A  75      32.830  34.940  31.390  1.00  0.00           O  
ATOM    776  H   SER A  75      31.830  36.350  29.190  1.00  0.00           H  
ATOM    777  HG  SER A  75      32.640  34.000  31.680  1.00  0.00           H  
ATOM    778  N   SER A  76      28.500  34.790  31.530  1.00  0.00           N  
ATOM    779  CA  SER A  76      27.260  34.920  32.300  1.00  0.00           C  
ATOM    780  C   SER A  76      27.380  35.550  33.720  1.00  0.00           C  
ATOM    781  O   SER A  76      28.320  35.220  34.460  1.00  0.00           O  
ATOM    782  CB  SER A  76      26.560  33.520  32.450  1.00  0.00           C  
ATOM    783  OG  SER A  76      25.300  33.790  33.010  1.00  0.00           O  
ATOM    784  H   SER A  76      28.670  33.810  31.460  1.00  0.00           H  
ATOM    785  HG  SER A  76      24.630  33.220  32.530  1.00  0.00           H  
ATOM    786  N   GLY A  77      26.740  36.710  33.700  1.00  0.00           N  
ATOM    787  CA  GLY A  77      26.520  37.530  34.910  1.00  0.00           C  
ATOM    788  C   GLY A  77      27.800  37.970  35.620  1.00  0.00           C  
ATOM    789  O   GLY A  77      28.520  38.800  35.200  1.00  0.00           O  
ATOM    790  H   GLY A  77      26.350  37.140  32.880  1.00  0.00           H  
ATOM    791  N   LYS A  78      27.830  37.520  36.840  1.00  0.00           N  
ATOM    792  CA  LYS A  78      28.880  37.830  37.870  1.00  0.00           C  
ATOM    793  C   LYS A  78      30.350  37.690  37.530  1.00  0.00           C  
ATOM    794  O   LYS A  78      31.170  38.470  37.960  1.00  0.00           O  
ATOM    795  CB  LYS A  78      28.510  37.240  39.250  1.00  0.00           C  
ATOM    796  CG  LYS A  78      29.470  37.520  40.380  1.00  0.00           C  
ATOM    797  CD  LYS A  78      29.100  36.670  41.640  1.00  0.00           C  
ATOM    798  CE  LYS A  78      30.060  36.970  42.790  1.00  0.00           C  
ATOM    799  NZ  LYS A  78      29.930  35.870  43.690  1.00  0.00           N1+
ATOM    800  H   LYS A  78      27.140  36.880  37.170  1.00  0.00           H  
ATOM    801  HZ1 LYS A  78      29.000  35.510  43.720  1.00  0.00           H  
ATOM    802  HZ2 LYS A  78      30.490  35.050  43.560  1.00  0.00           H  
ATOM    803  HZ3 LYS A  78      30.110  36.200  44.610  1.00  0.00           H  
ATOM    804  N   LYS A  79      30.670  36.600  36.780  1.00  0.00           N  
ATOM    805  CA  LYS A  79      32.060  36.430  36.280  1.00  0.00           C  
ATOM    806  C   LYS A  79      32.800  37.630  35.560  1.00  0.00           C  
ATOM    807  O   LYS A  79      32.660  37.940  34.430  1.00  0.00           O  
ATOM    808  CB  LYS A  79      32.210  35.230  35.400  1.00  0.00           C  
ATOM    809  CG  LYS A  79      31.980  33.980  36.230  1.00  0.00           C  
ATOM    810  CD  LYS A  79      32.340  32.730  35.400  1.00  0.00           C  
ATOM    811  CE  LYS A  79      32.100  31.480  36.280  1.00  0.00           C  
ATOM    812  NZ  LYS A  79      32.530  30.250  35.590  1.00  0.00           N1+
ATOM    813  H   LYS A  79      29.960  35.990  36.420  1.00  0.00           H  
ATOM    814  HZ1 LYS A  79      33.530  30.300  35.510  1.00  0.00           H  
ATOM    815  HZ2 LYS A  79      32.330  29.460  36.180  1.00  0.00           H  
ATOM    816  HZ3 LYS A  79      32.040  30.220  34.730  1.00  0.00           H  
ATOM    817  N   SER A  80      33.550  38.320  36.400  1.00  0.00           N  
ATOM    818  CA  SER A  80      34.370  39.540  36.070  1.00  0.00           C  
ATOM    819  C   SER A  80      35.280  39.950  37.240  1.00  0.00           C  
ATOM    820  O   SER A  80      35.000  40.550  38.280  1.00  0.00           O  
ATOM    821  CB  SER A  80      33.500  40.760  35.670  1.00  0.00           C  
ATOM    822  OG  SER A  80      32.860  40.550  34.380  1.00  0.00           O  
ATOM    823  H   SER A  80      33.670  37.890  37.290  1.00  0.00           H  
ATOM    824  HG  SER A  80      32.630  39.580  34.340  1.00  0.00           H  
ATOM    825  N   TYR A  81      36.550  39.900  36.980  1.00  0.00           N  
ATOM    826  CA  TYR A  81      37.660  40.530  37.750  1.00  0.00           C  
ATOM    827  C   TYR A  81      37.750  41.960  37.280  1.00  0.00           C  
ATOM    828  O   TYR A  81      38.290  42.210  36.140  1.00  0.00           O  
ATOM    829  CB  TYR A  81      39.040  39.830  37.580  1.00  0.00           C  
ATOM    830  CG  TYR A  81      38.940  38.300  37.810  1.00  0.00           C  
ATOM    831  CD1 TYR A  81      38.930  37.710  39.060  1.00  0.00           C  
ATOM    832  CD2 TYR A  81      38.860  37.510  36.660  1.00  0.00           C  
ATOM    833  CE1 TYR A  81      38.980  36.330  39.140  1.00  0.00           C  
ATOM    834  CE2 TYR A  81      38.840  36.130  36.730  1.00  0.00           C  
ATOM    835  CZ  TYR A  81      38.890  35.540  38.020  1.00  0.00           C  
ATOM    836  OH  TYR A  81      38.710  34.190  38.030  1.00  0.00           O  
ATOM    837  H   TYR A  81      36.890  39.400  36.180  1.00  0.00           H  
ATOM    838  HD1 TYR A  81      39.040  38.400  39.890  1.00  0.00           H  
ATOM    839  HD2 TYR A  81      38.770  37.920  35.650  1.00  0.00           H  
ATOM    840  HE1 TYR A  81      39.060  35.840  40.110  1.00  0.00           H  
ATOM    841  HE2 TYR A  81      38.650  35.450  35.900  1.00  0.00           H  
ATOM    842  HH  TYR A  81      38.790  33.890  38.980  1.00  0.00           H  
ATOM    843  N   ILE A  82      37.150  42.860  38.010  1.00  0.00           N  
ATOM    844  CA  ILE A  82      37.270  44.310  37.630  1.00  0.00           C  
ATOM    845  C   ILE A  82      38.670  44.870  38.070  1.00  0.00           C  
ATOM    846  O   ILE A  82      38.870  45.360  39.190  1.00  0.00           O  
ATOM    847  CB  ILE A  82      36.060  45.090  38.080  1.00  0.00           C  
ATOM    848  CG1 ILE A  82      34.680  44.490  37.730  1.00  0.00           C  
ATOM    849  CG2 ILE A  82      36.190  46.520  37.580  1.00  0.00           C  
ATOM    850  CD  ILE A  82      33.470  45.300  38.310  1.00  0.00           C  
ATOM    851  H   ILE A  82      36.470  42.700  38.730  1.00  0.00           H  
ATOM    852  N   ALA A  83      39.550  44.810  37.060  1.00  0.00           N  
ATOM    853  CA  ALA A  83      40.960  45.120  37.060  1.00  0.00           C  
ATOM    854  C   ALA A  83      41.260  46.590  37.060  1.00  0.00           C  
ATOM    855  O   ALA A  83      41.200  47.270  36.020  1.00  0.00           O  
ATOM    856  CB  ALA A  83      41.580  44.450  35.880  1.00  0.00           C  
ATOM    857  H   ALA A  83      39.250  44.510  36.160  1.00  0.00           H  
ATOM    858  N   THR A  84      41.310  47.060  38.300  1.00  0.00           N  
ATOM    859  CA  THR A  84      41.300  48.470  38.760  1.00  0.00           C  
ATOM    860  C   THR A  84      42.570  49.100  39.280  1.00  0.00           C  
ATOM    861  O   THR A  84      43.510  48.380  39.650  1.00  0.00           O  
ATOM    862  CB  THR A  84      39.980  48.980  39.430  1.00  0.00           C  
ATOM    863  CG2 THR A  84      39.600  48.160  40.650  1.00  0.00           C  
ATOM    864  OG1 THR A  84      40.190  50.320  39.810  1.00  0.00           O  
ATOM    865  H   THR A  84      41.360  46.460  39.100  1.00  0.00           H  
ATOM    866  HG1 THR A  84      39.290  50.730  39.910  1.00  0.00           H  
ATOM    867  N   GLN A  85      42.670  50.380  38.910  1.00  0.00           N  
ATOM    868  CA  GLN A  85      43.880  51.180  39.070  1.00  0.00           C  
ATOM    869  C   GLN A  85      43.880  51.680  40.520  1.00  0.00           C  
ATOM    870  O   GLN A  85      42.890  52.260  40.960  1.00  0.00           O  
ATOM    871  CB  GLN A  85      43.870  52.340  38.100  1.00  0.00           C  
ATOM    872  CG  GLN A  85      45.250  53.010  38.050  1.00  0.00           C  
ATOM    873  CD  GLN A  85      45.100  54.320  37.340  1.00  0.00           C  
ATOM    874  NE2 GLN A  85      44.220  55.190  37.780  1.00  0.00           N  
ATOM    875  OE1 GLN A  85      45.710  54.540  36.300  1.00  0.00           O  
ATOM    876  H   GLN A  85      41.860  50.870  38.600  1.00  0.00           H  
ATOM    877 1HE2 GLN A  85      43.660  55.040  38.600  1.00  0.00           H  
ATOM    878 2HE2 GLN A  85      44.200  56.080  37.320  1.00  0.00           H  
ATOM    879  N   GLY A  86      45.080  51.440  41.070  1.00  0.00           N  
ATOM    880  CA  GLY A  86      45.380  51.820  42.510  1.00  0.00           C  
ATOM    881  C   GLY A  86      45.130  53.290  42.880  1.00  0.00           C  
ATOM    882  O   GLY A  86      45.290  54.180  42.070  1.00  0.00           O  
ATOM    883  H   GLY A  86      45.730  50.820  40.640  1.00  0.00           H  
ATOM    884  N   CYS A  87      44.970  53.390  44.200  1.00  0.00           N  
ATOM    885  CA  CYS A  87      44.120  54.510  44.760  1.00  0.00           C  
ATOM    886  C   CYS A  87      44.890  55.830  44.900  1.00  0.00           C  
ATOM    887  O   CYS A  87      45.890  55.850  45.620  1.00  0.00           O  
ATOM    888  CB  CYS A  87      43.510  54.160  46.090  1.00  0.00           C  
ATOM    889  SG  CYS A  87      42.220  55.280  46.680  1.00  0.00           S  
ATOM    890  H   CYS A  87      45.170  52.650  44.840  1.00  0.00           H  
ATOM    891  HG  CYS A  87      41.270  54.740  45.930  1.00  0.00           H  
ATOM    892  N   LEU A  88      44.300  56.920  44.390  1.00  0.00           N  
ATOM    893  CA  LEU A  88      44.970  58.210  44.310  1.00  0.00           C  
ATOM    894  C   LEU A  88      44.180  59.300  45.050  1.00  0.00           C  
ATOM    895  O   LEU A  88      42.920  59.170  45.260  1.00  0.00           O  
ATOM    896  CB  LEU A  88      45.060  58.790  42.910  1.00  0.00           C  
ATOM    897  CG  LEU A  88      45.930  58.230  41.850  1.00  0.00           C  
ATOM    898  CD1 LEU A  88      45.330  58.740  40.530  1.00  0.00           C  
ATOM    899  CD2 LEU A  88      47.400  58.620  42.000  1.00  0.00           C  
ATOM    900  H   LEU A  88      43.330  56.950  44.180  1.00  0.00           H  
ATOM    901  N   GLN A  89      44.850  60.350  45.450  1.00  0.00           N  
ATOM    902  CA  GLN A  89      44.340  61.530  46.110  1.00  0.00           C  
ATOM    903  C   GLN A  89      43.140  62.270  45.550  1.00  0.00           C  
ATOM    904  O   GLN A  89      42.340  62.830  46.350  1.00  0.00           O  
ATOM    905  CB  GLN A  89      45.460  62.600  46.440  1.00  0.00           C  
ATOM    906  CG  GLN A  89      46.650  62.170  47.340  1.00  0.00           C  
ATOM    907  CD  GLN A  89      47.860  61.490  46.650  1.00  0.00           C  
ATOM    908  NE2 GLN A  89      48.960  62.250  46.680  1.00  0.00           N  
ATOM    909  OE1 GLN A  89      47.780  60.590  45.860  1.00  0.00           O  
ATOM    910  H   GLN A  89      45.850  60.320  45.410  1.00  0.00           H  
ATOM    911 1HE2 GLN A  89      48.880  63.130  47.140  1.00  0.00           H  
ATOM    912 2HE2 GLN A  89      49.770  61.850  46.250  1.00  0.00           H  
ATOM    913  N   ASN A  90      43.120  62.380  44.280  1.00  0.00           N  
ATOM    914  CA  ASN A  90      41.900  62.880  43.550  1.00  0.00           C  
ATOM    915  C   ASN A  90      40.780  61.830  43.420  1.00  0.00           C  
ATOM    916  O   ASN A  90      39.640  62.140  43.680  1.00  0.00           O  
ATOM    917  CB  ASN A  90      42.280  63.340  42.170  1.00  0.00           C  
ATOM    918  CG  ASN A  90      43.470  62.750  41.280  1.00  0.00           C  
ATOM    919  ND2 ASN A  90      43.130  62.470  40.070  1.00  0.00           N  
ATOM    920  OD1 ASN A  90      44.560  62.480  41.760  1.00  0.00           O  
ATOM    921  H   ASN A  90      43.960  62.470  43.760  1.00  0.00           H  
ATOM    922 1HD2 ASN A  90      42.230  62.590  39.650  1.00  0.00           H  
ATOM    923 2HD2 ASN A  90      43.810  62.000  39.510  1.00  0.00           H  
ATOM    924  N   THR A  91      41.120  60.560  43.200  1.00  0.00           N  
ATOM    925  CA  THR A  91      40.080  59.570  42.740  1.00  0.00           C  
ATOM    926  C   THR A  91      39.380  58.920  43.950  1.00  0.00           C  
ATOM    927  O   THR A  91      38.710  57.940  43.720  1.00  0.00           O  
ATOM    928  CB  THR A  91      40.850  58.430  41.960  1.00  0.00           C  
ATOM    929  CG2 THR A  91      41.360  58.950  40.630  1.00  0.00           C  
ATOM    930  OG1 THR A  91      41.890  57.840  42.780  1.00  0.00           O  
ATOM    931  H   THR A  91      42.020  60.200  43.440  1.00  0.00           H  
ATOM    932  HG1 THR A  91      42.070  56.990  42.300  1.00  0.00           H  
ATOM    933  N   VAL A  92      39.810  59.230  45.230  1.00  0.00           N  
ATOM    934  CA  VAL A  92      39.160  58.610  46.400  1.00  0.00           C  
ATOM    935  C   VAL A  92      37.600  58.340  46.430  1.00  0.00           C  
ATOM    936  O   VAL A  92      37.200  57.260  46.820  1.00  0.00           O  
ATOM    937  CB  VAL A  92      39.560  59.380  47.710  1.00  0.00           C  
ATOM    938  CG1 VAL A  92      40.920  58.860  48.180  1.00  0.00           C  
ATOM    939  CG2 VAL A  92      39.440  60.910  47.720  1.00  0.00           C  
ATOM    940  H   VAL A  92      40.730  59.580  45.370  1.00  0.00           H  
ATOM    941  N   ASN A  93      36.810  59.230  45.860  1.00  0.00           N  
ATOM    942  CA  ASN A  93      35.360  59.070  45.760  1.00  0.00           C  
ATOM    943  C   ASN A  93      34.890  58.420  44.470  1.00  0.00           C  
ATOM    944  O   ASN A  93      33.950  57.610  44.500  1.00  0.00           O  
ATOM    945  CB  ASN A  93      34.590  60.420  45.850  1.00  0.00           C  
ATOM    946  CG  ASN A  93      34.980  61.350  47.020  1.00  0.00           C  
ATOM    947  ND2 ASN A  93      34.010  62.070  47.610  1.00  0.00           N  
ATOM    948  OD1 ASN A  93      36.120  61.600  47.340  1.00  0.00           O  
ATOM    949  H   ASN A  93      37.210  60.140  45.790  1.00  0.00           H  
ATOM    950 1HD2 ASN A  93      33.060  61.900  47.330  1.00  0.00           H  
ATOM    951 2HD2 ASN A  93      34.240  62.660  48.380  1.00  0.00           H  
ATOM    952  N   ASP A  94      35.730  58.480  43.440  1.00  0.00           N  
ATOM    953  CA  ASP A  94      35.550  57.630  42.250  1.00  0.00           C  
ATOM    954  C   ASP A  94      35.780  56.210  42.550  1.00  0.00           C  
ATOM    955  O   ASP A  94      35.000  55.400  42.020  1.00  0.00           O  
ATOM    956  CB  ASP A  94      36.370  58.160  41.090  1.00  0.00           C  
ATOM    957  CG  ASP A  94      35.710  59.460  40.440  1.00  0.00           C  
ATOM    958  OD1 ASP A  94      35.860  60.630  40.850  1.00  0.00           O  
ATOM    959  OD2 ASP A  94      35.140  59.250  39.370  1.00  0.00           O1-
ATOM    960  H   ASP A  94      36.350  59.270  43.390  1.00  0.00           H  
ATOM    961  N   PHE A  95      36.700  56.020  43.490  1.00  0.00           N  
ATOM    962  CA  PHE A  95      37.060  54.670  44.030  1.00  0.00           C  
ATOM    963  C   PHE A  95      35.830  54.160  44.770  1.00  0.00           C  
ATOM    964  O   PHE A  95      35.330  53.060  44.460  1.00  0.00           O  
ATOM    965  CB  PHE A  95      38.300  54.840  44.940  1.00  0.00           C  
ATOM    966  CG  PHE A  95      38.660  53.620  45.800  1.00  0.00           C  
ATOM    967  CD1 PHE A  95      39.360  52.530  45.390  1.00  0.00           C  
ATOM    968  CD2 PHE A  95      38.110  53.600  47.090  1.00  0.00           C  
ATOM    969  CE1 PHE A  95      39.400  51.300  46.090  1.00  0.00           C  
ATOM    970  CE2 PHE A  95      38.160  52.430  47.840  1.00  0.00           C  
ATOM    971  CZ  PHE A  95      38.720  51.220  47.360  1.00  0.00           C  
ATOM    972  H   PHE A  95      37.270  56.740  43.880  1.00  0.00           H  
ATOM    973  HD1 PHE A  95      40.090  52.680  44.590  1.00  0.00           H  
ATOM    974  HD2 PHE A  95      37.610  54.460  47.510  1.00  0.00           H  
ATOM    975  HE1 PHE A  95      40.120  50.530  45.850  1.00  0.00           H  
ATOM    976  HE2 PHE A  95      37.930  52.480  48.900  1.00  0.00           H  
ATOM    977  HZ  PHE A  95      38.170  50.320  47.610  1.00  0.00           H  
ATOM    978  N   TRP A  96      35.340  54.950  45.730  1.00  0.00           N  
ATOM    979  CA  TRP A  96      34.180  54.610  46.490  1.00  0.00           C  
ATOM    980  C   TRP A  96      32.810  54.420  45.740  1.00  0.00           C  
ATOM    981  O   TRP A  96      32.030  53.560  46.130  1.00  0.00           O  
ATOM    982  CB  TRP A  96      34.160  55.500  47.740  1.00  0.00           C  
ATOM    983  CG  TRP A  96      35.080  55.040  48.890  1.00  0.00           C  
ATOM    984  CD1 TRP A  96      35.940  55.870  49.510  1.00  0.00           C  
ATOM    985  CD2 TRP A  96      35.260  53.830  49.540  1.00  0.00           C  
ATOM    986  CE2 TRP A  96      36.150  53.990  50.540  1.00  0.00           C  
ATOM    987  CE3 TRP A  96      34.690  52.590  49.300  1.00  0.00           C  
ATOM    988  NE1 TRP A  96      36.610  55.240  50.540  1.00  0.00           N  
ATOM    989  CZ2 TRP A  96      36.510  52.890  51.290  1.00  0.00           C  
ATOM    990  CZ3 TRP A  96      35.100  51.480  49.970  1.00  0.00           C  
ATOM    991  CH2 TRP A  96      35.980  51.630  51.030  1.00  0.00           C  
ATOM    992  H   TRP A  96      35.950  55.650  46.100  1.00  0.00           H  
ATOM    993  HD1 TRP A  96      36.100  56.920  49.270  1.00  0.00           H  
ATOM    994  HE1 TRP A  96      37.300  55.660  51.120  1.00  0.00           H  
ATOM    995  HE3 TRP A  96      34.020  52.410  48.460  1.00  0.00           H  
ATOM    996  HZ2 TRP A  96      37.010  53.070  52.240  1.00  0.00           H  
ATOM    997  HZ3 TRP A  96      34.990  50.500  49.510  1.00  0.00           H  
ATOM    998  HH2 TRP A  96      36.090  50.860  51.790  1.00  0.00           H  
ATOM    999  N   ARG A  97      32.620  55.120  44.620  1.00  0.00           N  
ATOM   1000  CA  ARG A  97      31.460  54.950  43.710  1.00  0.00           C  
ATOM   1001  C   ARG A  97      31.460  53.630  42.990  1.00  0.00           C  
ATOM   1002  O   ARG A  97      30.560  52.810  43.210  1.00  0.00           O  
ATOM   1003  CB  ARG A  97      31.390  56.050  42.650  1.00  0.00           C  
ATOM   1004  CG  ARG A  97      30.890  57.380  43.150  1.00  0.00           C  
ATOM   1005  CD  ARG A  97      30.320  58.360  42.060  1.00  0.00           C  
ATOM   1006  NE  ARG A  97      29.240  57.620  41.320  1.00  0.00           N  
ATOM   1007  CZ  ARG A  97      28.540  57.960  40.220  1.00  0.00           C  
ATOM   1008  NH1 ARG A  97      28.540  59.230  39.780  1.00  0.00           N1+
ATOM   1009  NH2 ARG A  97      28.250  57.010  39.270  1.00  0.00           N  
ATOM   1010  H   ARG A  97      33.110  55.960  44.400  1.00  0.00           H  
ATOM   1011  HE  ARG A  97      29.080  56.760  41.800  1.00  0.00           H  
ATOM   1012 1HH1 ARG A  97      29.030  59.930  40.300  1.00  0.00           H  
ATOM   1013 2HH1 ARG A  97      27.960  59.500  39.010  1.00  0.00           H  
ATOM   1014 1HH2 ARG A  97      28.550  56.070  39.400  1.00  0.00           H  
ATOM   1015 2HH2 ARG A  97      27.880  57.200  38.360  1.00  0.00           H  
ATOM   1016  N   MET A  98      32.650  53.400  42.410  1.00  0.00           N  
ATOM   1017  CA  MET A  98      33.000  52.160  41.650  1.00  0.00           C  
ATOM   1018  C   MET A  98      32.960  50.890  42.580  1.00  0.00           C  
ATOM   1019  O   MET A  98      32.930  49.760  42.090  1.00  0.00           O  
ATOM   1020  CB  MET A  98      34.400  52.170  41.100  1.00  0.00           C  
ATOM   1021  CG  MET A  98      34.420  52.080  39.610  1.00  0.00           C  
ATOM   1022  SD  MET A  98      35.840  51.300  38.840  1.00  0.00           S  
ATOM   1023  CE  MET A  98      35.580  49.660  39.460  1.00  0.00           C  
ATOM   1024  H   MET A  98      33.360  54.110  42.370  1.00  0.00           H  
ATOM   1025  N   VAL A  99      33.130  51.080  43.880  1.00  0.00           N  
ATOM   1026  CA  VAL A  99      32.940  49.920  44.860  1.00  0.00           C  
ATOM   1027  C   VAL A  99      31.460  49.730  45.170  1.00  0.00           C  
ATOM   1028  O   VAL A  99      31.050  48.540  45.380  1.00  0.00           O  
ATOM   1029  CB  VAL A  99      33.640  50.210  46.230  1.00  0.00           C  
ATOM   1030  CG1 VAL A  99      33.330  49.130  47.360  1.00  0.00           C  
ATOM   1031  CG2 VAL A  99      35.160  50.330  46.040  1.00  0.00           C  
ATOM   1032  H   VAL A  99      33.390  51.950  44.290  1.00  0.00           H  
ATOM   1033  N   PHE A 100      30.600  50.760  45.330  1.00  0.00           N  
ATOM   1034  CA  PHE A 100      29.210  50.530  45.700  1.00  0.00           C  
ATOM   1035  C   PHE A 100      28.370  50.110  44.480  1.00  0.00           C  
ATOM   1036  O   PHE A 100      27.690  49.080  44.630  1.00  0.00           O  
ATOM   1037  CB  PHE A 100      28.640  51.840  46.160  1.00  0.00           C  
ATOM   1038  CG  PHE A 100      27.380  51.690  46.980  1.00  0.00           C  
ATOM   1039  CD1 PHE A 100      27.630  51.310  48.330  1.00  0.00           C  
ATOM   1040  CD2 PHE A 100      26.210  51.900  46.310  1.00  0.00           C  
ATOM   1041  CE1 PHE A 100      26.480  51.090  49.080  1.00  0.00           C  
ATOM   1042  CE2 PHE A 100      25.100  51.680  47.130  1.00  0.00           C  
ATOM   1043  CZ  PHE A 100      25.200  51.270  48.430  1.00  0.00           C  
ATOM   1044  H   PHE A 100      30.940  51.690  45.280  1.00  0.00           H  
ATOM   1045  HD1 PHE A 100      28.610  51.460  48.770  1.00  0.00           H  
ATOM   1046  HD2 PHE A 100      26.000  51.800  45.240  1.00  0.00           H  
ATOM   1047  HE1 PHE A 100      26.500  50.930  50.160  1.00  0.00           H  
ATOM   1048  HE2 PHE A 100      24.090  51.860  46.760  1.00  0.00           H  
ATOM   1049  HZ  PHE A 100      24.300  51.050  49.010  1.00  0.00           H  
ATOM   1050  N   GLN A 101      28.740  50.610  43.310  1.00  0.00           N  
ATOM   1051  CA  GLN A 101      28.060  50.440  41.950  1.00  0.00           C  
ATOM   1052  C   GLN A 101      27.390  49.040  41.790  1.00  0.00           C  
ATOM   1053  O   GLN A 101      26.220  48.890  42.100  1.00  0.00           O  
ATOM   1054  CB  GLN A 101      28.920  50.790  40.780  1.00  0.00           C  
ATOM   1055  CG  GLN A 101      28.310  50.810  39.410  1.00  0.00           C  
ATOM   1056  CD  GLN A 101      29.290  51.170  38.270  1.00  0.00           C  
ATOM   1057  NE2 GLN A 101      29.130  50.620  37.080  1.00  0.00           N  
ATOM   1058  OE1 GLN A 101      30.090  52.090  38.390  1.00  0.00           O  
ATOM   1059  H   GLN A 101      29.510  51.260  43.300  1.00  0.00           H  
ATOM   1060 1HE2 GLN A 101      28.350  50.010  36.990  1.00  0.00           H  
ATOM   1061 2HE2 GLN A 101      29.770  50.670  36.310  1.00  0.00           H  
ATOM   1062  N   GLU A 102      28.190  47.990  41.490  1.00  0.00           N  
ATOM   1063  CA  GLU A 102      27.820  46.590  41.150  1.00  0.00           C  
ATOM   1064  C   GLU A 102      28.030  45.530  42.310  1.00  0.00           C  
ATOM   1065  O   GLU A 102      28.350  44.360  42.130  1.00  0.00           O  
ATOM   1066  CB  GLU A 102      28.520  46.010  39.920  1.00  0.00           C  
ATOM   1067  CG  GLU A 102      27.910  46.570  38.650  1.00  0.00           C  
ATOM   1068  CD  GLU A 102      26.490  46.100  38.460  1.00  0.00           C  
ATOM   1069  OE1 GLU A 102      25.650  47.030  38.420  1.00  0.00           O  
ATOM   1070  OE2 GLU A 102      26.210  44.870  38.300  1.00  0.00           O1-
ATOM   1071  H   GLU A 102      29.170  48.140  41.600  1.00  0.00           H  
ATOM   1072  N   ASN A 103      27.680  46.080  43.480  1.00  0.00           N  
ATOM   1073  CA  ASN A 103      27.690  45.290  44.750  1.00  0.00           C  
ATOM   1074  C   ASN A 103      28.940  44.340  44.870  1.00  0.00           C  
ATOM   1075  O   ASN A 103      28.730  43.140  44.910  1.00  0.00           O  
ATOM   1076  CB  ASN A 103      26.380  44.470  45.030  1.00  0.00           C  
ATOM   1077  CG  ASN A 103      26.090  43.860  46.420  1.00  0.00           C  
ATOM   1078  ND2 ASN A 103      25.070  43.120  46.660  1.00  0.00           N  
ATOM   1079  OD1 ASN A 103      26.830  44.130  47.340  1.00  0.00           O  
ATOM   1080  H   ASN A 103      27.430  47.040  43.590  1.00  0.00           H  
ATOM   1081 1HD2 ASN A 103      24.480  42.870  45.890  1.00  0.00           H  
ATOM   1082 2HD2 ASN A 103      24.810  42.730  47.550  1.00  0.00           H  
ATOM   1083  N   SER A 104      30.120  44.840  44.570  1.00  0.00           N  
ATOM   1084  CA  SER A 104      31.460  44.270  44.950  1.00  0.00           C  
ATOM   1085  C   SER A 104      31.630  44.290  46.450  1.00  0.00           C  
ATOM   1086  O   SER A 104      31.730  45.340  47.050  1.00  0.00           O  
ATOM   1087  CB  SER A 104      32.580  45.110  44.290  1.00  0.00           C  
ATOM   1088  OG  SER A 104      32.450  45.170  42.900  1.00  0.00           O  
ATOM   1089  H   SER A 104      30.170  45.600  43.920  1.00  0.00           H  
ATOM   1090  HG  SER A 104      32.430  44.230  42.550  1.00  0.00           H  
ATOM   1091  N   ARG A 105      31.300  43.130  47.020  1.00  0.00           N  
ATOM   1092  CA  ARG A 105      31.530  42.830  48.440  1.00  0.00           C  
ATOM   1093  C   ARG A 105      33.000  42.500  48.810  1.00  0.00           C  
ATOM   1094  O   ARG A 105      33.360  42.720  49.950  1.00  0.00           O  
ATOM   1095  CB  ARG A 105      30.730  41.600  48.720  1.00  0.00           C  
ATOM   1096  CG  ARG A 105      29.170  41.900  48.790  1.00  0.00           C  
ATOM   1097  CD  ARG A 105      28.780  42.970  49.840  1.00  0.00           C  
ATOM   1098  NE  ARG A 105      27.390  42.960  50.170  1.00  0.00           N  
ATOM   1099  CZ  ARG A 105      26.890  42.720  51.320  1.00  0.00           C  
ATOM   1100  NH1 ARG A 105      27.590  42.320  52.440  1.00  0.00           N1+
ATOM   1101  NH2 ARG A 105      25.530  42.580  51.390  1.00  0.00           N  
ATOM   1102  H   ARG A 105      30.650  42.590  46.490  1.00  0.00           H  
ATOM   1103  HE  ARG A 105      26.730  43.040  49.430  1.00  0.00           H  
ATOM   1104 1HH1 ARG A 105      28.580  42.340  52.340  1.00  0.00           H  
ATOM   1105 2HH1 ARG A 105      27.110  42.000  53.260  1.00  0.00           H  
ATOM   1106 1HH2 ARG A 105      25.010  42.510  50.540  1.00  0.00           H  
ATOM   1107 2HH2 ARG A 105      24.960  42.550  52.210  1.00  0.00           H  
ATOM   1108  N   VAL A 106      33.830  41.830  48.000  1.00  0.00           N  
ATOM   1109  CA  VAL A 106      35.330  41.830  48.100  1.00  0.00           C  
ATOM   1110  C   VAL A 106      36.110  42.720  47.100  1.00  0.00           C  
ATOM   1111  O   VAL A 106      36.070  42.520  45.870  1.00  0.00           O  
ATOM   1112  CB  VAL A 106      35.890  40.380  48.130  1.00  0.00           C  
ATOM   1113  CG1 VAL A 106      37.400  40.330  48.330  1.00  0.00           C  
ATOM   1114  CG2 VAL A 106      35.250  39.540  49.200  1.00  0.00           C  
ATOM   1115  H   VAL A 106      33.500  41.030  47.500  1.00  0.00           H  
ATOM   1116  N   ILE A 107      36.910  43.550  47.770  1.00  0.00           N  
ATOM   1117  CA  ILE A 107      37.670  44.670  47.210  1.00  0.00           C  
ATOM   1118  C   ILE A 107      39.170  44.530  47.570  1.00  0.00           C  
ATOM   1119  O   ILE A 107      39.730  44.850  48.630  1.00  0.00           O  
ATOM   1120  CB  ILE A 107      37.150  46.060  47.600  1.00  0.00           C  
ATOM   1121  CG1 ILE A 107      36.850  46.300  49.140  1.00  0.00           C  
ATOM   1122  CG2 ILE A 107      35.800  46.260  46.900  1.00  0.00           C  
ATOM   1123  CD  ILE A 107      36.820  47.810  49.510  1.00  0.00           C  
ATOM   1124  H   ILE A 107      36.870  43.370  48.750  1.00  0.00           H  
ATOM   1125  N   VAL A 108      39.760  43.760  46.620  1.00  0.00           N  
ATOM   1126  CA  VAL A 108      41.110  43.150  46.870  1.00  0.00           C  
ATOM   1127  C   VAL A 108      42.260  44.150  46.740  1.00  0.00           C  
ATOM   1128  O   VAL A 108      42.630  44.520  45.660  1.00  0.00           O  
ATOM   1129  CB  VAL A 108      41.420  41.830  46.120  1.00  0.00           C  
ATOM   1130  CG1 VAL A 108      42.740  41.260  46.540  1.00  0.00           C  
ATOM   1131  CG2 VAL A 108      40.350  40.820  46.300  1.00  0.00           C  
ATOM   1132  H   VAL A 108      39.390  43.720  45.690  1.00  0.00           H  
ATOM   1133  N   MET A 109      42.640  44.570  47.940  1.00  0.00           N  
ATOM   1134  CA  MET A 109      43.800  45.450  48.240  1.00  0.00           C  
ATOM   1135  C   MET A 109      45.070  44.570  48.120  1.00  0.00           C  
ATOM   1136  O   MET A 109      45.540  43.910  49.060  1.00  0.00           O  
ATOM   1137  CB  MET A 109      43.700  45.790  49.730  1.00  0.00           C  
ATOM   1138  CG  MET A 109      44.510  46.920  50.230  1.00  0.00           C  
ATOM   1139  SD  MET A 109      44.220  48.580  49.530  1.00  0.00           S  
ATOM   1140  CE  MET A 109      45.860  49.150  49.680  1.00  0.00           C  
ATOM   1141  H   MET A 109      42.220  44.270  48.800  1.00  0.00           H  
ATOM   1142  N   THR A 110      45.660  44.630  46.920  1.00  0.00           N  
ATOM   1143  CA  THR A 110      46.840  43.800  46.520  1.00  0.00           C  
ATOM   1144  C   THR A 110      48.200  44.440  46.960  1.00  0.00           C  
ATOM   1145  O   THR A 110      49.090  43.730  47.410  1.00  0.00           O  
ATOM   1146  CB  THR A 110      47.100  43.230  45.060  1.00  0.00           C  
ATOM   1147  CG2 THR A 110      45.760  42.810  44.550  1.00  0.00           C  
ATOM   1148  OG1 THR A 110      47.520  44.250  44.140  1.00  0.00           O  
ATOM   1149  H   THR A 110      45.450  45.260  46.170  1.00  0.00           H  
ATOM   1150  HG1 THR A 110      46.740  44.850  43.970  1.00  0.00           H  
ATOM   1151  N   THR A 111      48.150  45.780  47.060  1.00  0.00           N  
ATOM   1152  CA  THR A 111      49.290  46.630  47.540  1.00  0.00           C  
ATOM   1153  C   THR A 111      49.280  47.050  48.990  1.00  0.00           C  
ATOM   1154  O   THR A 111      48.190  47.050  49.620  1.00  0.00           O  
ATOM   1155  CB  THR A 111      49.390  47.950  46.740  1.00  0.00           C  
ATOM   1156  CG2 THR A 111      49.990  47.630  45.360  1.00  0.00           C  
ATOM   1157  OG1 THR A 111      48.200  48.650  46.590  1.00  0.00           O  
ATOM   1158  H   THR A 111      47.380  46.270  46.650  1.00  0.00           H  
ATOM   1159  HG1 THR A 111      48.360  49.410  45.960  1.00  0.00           H  
ATOM   1160  N   LYS A 112      50.470  47.430  49.500  1.00  0.00           N  
ATOM   1161  CA  LYS A 112      50.620  48.100  50.810  1.00  0.00           C  
ATOM   1162  C   LYS A 112      50.700  49.590  50.500  1.00  0.00           C  
ATOM   1163  O   LYS A 112      51.320  49.950  49.510  1.00  0.00           O  
ATOM   1164  CB  LYS A 112      51.910  47.700  51.540  1.00  0.00           C  
ATOM   1165  CG  LYS A 112      52.080  46.220  51.910  1.00  0.00           C  
ATOM   1166  CD  LYS A 112      53.380  46.310  52.650  1.00  0.00           C  
ATOM   1167  CE  LYS A 112      53.850  44.870  52.730  1.00  0.00           C  
ATOM   1168  NZ  LYS A 112      55.180  44.590  53.230  1.00  0.00           N1+
ATOM   1169  H   LYS A 112      51.300  47.280  48.970  1.00  0.00           H  
ATOM   1170  HZ1 LYS A 112      55.890  44.550  52.520  1.00  0.00           H  
ATOM   1171  HZ2 LYS A 112      55.430  45.250  53.940  1.00  0.00           H  
ATOM   1172  HZ3 LYS A 112      55.200  43.720  53.730  1.00  0.00           H  
ATOM   1173  N   GLU A 113      50.030  50.500  51.260  1.00  0.00           N  
ATOM   1174  CA  GLU A 113      50.030  51.950  51.010  1.00  0.00           C  
ATOM   1175  C   GLU A 113      51.390  52.620  50.580  1.00  0.00           C  
ATOM   1176  O   GLU A 113      51.440  53.610  49.790  1.00  0.00           O  
ATOM   1177  CB  GLU A 113      49.560  52.810  52.220  1.00  0.00           C  
ATOM   1178  CG  GLU A 113      48.330  52.240  52.870  1.00  0.00           C  
ATOM   1179  CD  GLU A 113      48.540  51.300  54.110  1.00  0.00           C  
ATOM   1180  OE1 GLU A 113      48.080  51.540  55.300  1.00  0.00           O  
ATOM   1181  OE2 GLU A 113      49.220  50.260  53.850  1.00  0.00           O1-
ATOM   1182  H   GLU A 113      49.660  50.160  52.130  1.00  0.00           H  
ATOM   1183  N   VAL A 114      52.530  52.180  51.170  1.00  0.00           N  
ATOM   1184  CA  VAL A 114      53.960  52.490  50.780  1.00  0.00           C  
ATOM   1185  C   VAL A 114      54.660  51.110  50.690  1.00  0.00           C  
ATOM   1186  O   VAL A 114      54.670  50.330  51.660  1.00  0.00           O  
ATOM   1187  CB  VAL A 114      54.680  53.260  51.860  1.00  0.00           C  
ATOM   1188  CG1 VAL A 114      56.050  53.720  51.350  1.00  0.00           C  
ATOM   1189  CG2 VAL A 114      53.960  54.540  52.250  1.00  0.00           C  
ATOM   1190  H   VAL A 114      52.490  51.540  51.940  1.00  0.00           H  
ATOM   1191  N   GLU A 115      55.360  50.880  49.600  1.00  0.00           N  
ATOM   1192  CA  GLU A 115      56.320  49.860  49.240  1.00  0.00           C  
ATOM   1193  C   GLU A 115      57.690  50.420  48.670  1.00  0.00           C  
ATOM   1194  O   GLU A 115      57.650  51.080  47.680  1.00  0.00           O  
ATOM   1195  CB  GLU A 115      55.620  48.720  48.480  1.00  0.00           C  
ATOM   1196  CG  GLU A 115      55.090  47.710  49.550  1.00  0.00           C  
ATOM   1197  CD  GLU A 115      54.280  46.540  48.910  1.00  0.00           C  
ATOM   1198  OE1 GLU A 115      54.820  45.450  48.680  1.00  0.00           O  
ATOM   1199  OE2 GLU A 115      53.150  46.740  48.380  1.00  0.00           O1-
ATOM   1200  H   GLU A 115      55.250  51.520  48.840  1.00  0.00           H  
ATOM   1201  N   ARG A 116      58.760  49.820  49.200  1.00  0.00           N  
ATOM   1202  CA  ARG A 116      60.090  50.060  48.710  1.00  0.00           C  
ATOM   1203  C   ARG A 116      60.430  51.560  48.460  1.00  0.00           C  
ATOM   1204  O   ARG A 116      61.140  51.930  47.520  1.00  0.00           O  
ATOM   1205  CB  ARG A 116      60.130  49.200  47.460  1.00  0.00           C  
ATOM   1206  CG  ARG A 116      61.470  48.780  46.790  1.00  0.00           C  
ATOM   1207  CD  ARG A 116      61.200  47.730  45.630  1.00  0.00           C  
ATOM   1208  NE  ARG A 116      60.330  48.250  44.550  1.00  0.00           N  
ATOM   1209  CZ  ARG A 116      59.100  47.790  44.240  1.00  0.00           C  
ATOM   1210  NH1 ARG A 116      58.480  46.830  44.930  1.00  0.00           N1+
ATOM   1211  NH2 ARG A 116      58.540  48.090  43.090  1.00  0.00           N  
ATOM   1212  H   ARG A 116      58.610  49.010  49.760  1.00  0.00           H  
ATOM   1213  HE  ARG A 116      60.700  49.010  44.030  1.00  0.00           H  
ATOM   1214 1HH1 ARG A 116      58.740  46.380  45.780  1.00  0.00           H  
ATOM   1215 2HH1 ARG A 116      57.690  46.370  44.530  1.00  0.00           H  
ATOM   1216 1HH2 ARG A 116      59.170  48.440  42.410  1.00  0.00           H  
ATOM   1217 2HH2 ARG A 116      57.600  47.870  42.820  1.00  0.00           H  
ATOM   1218  N   GLY A 117      59.820  52.470  49.180  1.00  0.00           N  
ATOM   1219  CA  GLY A 117      60.070  53.960  49.140  1.00  0.00           C  
ATOM   1220  C   GLY A 117      58.970  54.930  48.660  1.00  0.00           C  
ATOM   1221  O   GLY A 117      58.690  56.030  49.140  1.00  0.00           O  
ATOM   1222  H   GLY A 117      59.240  52.160  49.940  1.00  0.00           H  
ATOM   1223  N   LYS A 118      58.270  54.400  47.650  1.00  0.00           N  
ATOM   1224  CA  LYS A 118      57.080  55.160  47.100  1.00  0.00           C  
ATOM   1225  C   LYS A 118      55.670  54.790  47.680  1.00  0.00           C  
ATOM   1226  O   LYS A 118      55.460  53.610  47.920  1.00  0.00           O  
ATOM   1227  CB  LYS A 118      57.050  54.920  45.600  1.00  0.00           C  
ATOM   1228  CG  LYS A 118      57.980  55.990  44.940  1.00  0.00           C  
ATOM   1229  CD  LYS A 118      58.340  55.370  43.620  1.00  0.00           C  
ATOM   1230  CE  LYS A 118      59.570  56.130  43.080  1.00  0.00           C  
ATOM   1231  NZ  LYS A 118      59.900  55.430  41.870  1.00  0.00           N1+
ATOM   1232  H   LYS A 118      58.670  53.720  47.030  1.00  0.00           H  
ATOM   1233  HZ1 LYS A 118      60.030  54.450  42.000  1.00  0.00           H  
ATOM   1234  HZ2 LYS A 118      59.120  55.540  41.250  1.00  0.00           H  
ATOM   1235  HZ3 LYS A 118      60.700  55.830  41.420  1.00  0.00           H  
ATOM   1236  N   SER A 119      54.970  55.810  48.060  1.00  0.00           N  
ATOM   1237  CA  SER A 119      53.540  55.910  48.380  1.00  0.00           C  
ATOM   1238  C   SER A 119      52.570  55.560  47.220  1.00  0.00           C  
ATOM   1239  O   SER A 119      52.290  56.440  46.370  1.00  0.00           O  
ATOM   1240  CB  SER A 119      53.080  57.300  48.850  1.00  0.00           C  
ATOM   1241  OG  SER A 119      51.790  57.320  49.310  1.00  0.00           O  
ATOM   1242  H   SER A 119      55.420  56.680  48.230  1.00  0.00           H  
ATOM   1243  HG  SER A 119      51.460  58.200  48.970  1.00  0.00           H  
ATOM   1244  N   LYS A 120      52.140  54.300  47.160  1.00  0.00           N  
ATOM   1245  CA  LYS A 120      51.350  53.740  46.010  1.00  0.00           C  
ATOM   1246  C   LYS A 120      49.860  53.660  46.130  1.00  0.00           C  
ATOM   1247  O   LYS A 120      49.080  53.640  45.190  1.00  0.00           O  
ATOM   1248  CB  LYS A 120      51.820  52.250  45.780  1.00  0.00           C  
ATOM   1249  CG  LYS A 120      53.220  52.310  45.160  1.00  0.00           C  
ATOM   1250  CD  LYS A 120      53.750  50.900  44.770  1.00  0.00           C  
ATOM   1251  CE  LYS A 120      54.870  51.130  43.770  1.00  0.00           C  
ATOM   1252  NZ  LYS A 120      54.410  51.380  42.430  1.00  0.00           N1+
ATOM   1253  H   LYS A 120      52.290  53.750  47.980  1.00  0.00           H  
ATOM   1254  HZ1 LYS A 120      53.500  50.970  42.320  1.00  0.00           H  
ATOM   1255  HZ2 LYS A 120      54.400  52.360  42.230  1.00  0.00           H  
ATOM   1256  HZ3 LYS A 120      54.990  50.890  41.770  1.00  0.00           H  
ATOM   1257  N   CYS A 121      49.410  53.650  47.410  1.00  0.00           N  
ATOM   1258  CA  CYS A 121      48.030  53.790  47.740  1.00  0.00           C  
ATOM   1259  C   CYS A 121      47.800  54.850  48.810  1.00  0.00           C  
ATOM   1260  O   CYS A 121      48.310  54.680  49.890  1.00  0.00           O  
ATOM   1261  CB  CYS A 121      47.390  52.480  48.090  1.00  0.00           C  
ATOM   1262  SG  CYS A 121      45.590  52.600  48.500  1.00  0.00           S  
ATOM   1263  H   CYS A 121      50.060  53.560  48.160  1.00  0.00           H  
ATOM   1264  HG  CYS A 121      45.630  53.760  49.160  1.00  0.00           H  
ATOM   1265  N   VAL A 122      46.850  55.780  48.560  1.00  0.00           N  
ATOM   1266  CA  VAL A 122      46.170  56.560  49.600  1.00  0.00           C  
ATOM   1267  C   VAL A 122      45.490  55.610  50.610  1.00  0.00           C  
ATOM   1268  O   VAL A 122      44.750  54.690  50.190  1.00  0.00           O  
ATOM   1269  CB  VAL A 122      45.240  57.570  48.910  1.00  0.00           C  
ATOM   1270  CG1 VAL A 122      44.200  58.080  49.900  1.00  0.00           C  
ATOM   1271  CG2 VAL A 122      46.080  58.780  48.410  1.00  0.00           C  
ATOM   1272  H   VAL A 122      46.520  55.840  47.620  1.00  0.00           H  
ATOM   1273  N   LYS A 123      45.580  55.980  51.830  1.00  0.00           N  
ATOM   1274  CA  LYS A 123      44.850  55.320  52.880  1.00  0.00           C  
ATOM   1275  C   LYS A 123      43.290  55.680  52.900  1.00  0.00           C  
ATOM   1276  O   LYS A 123      42.860  56.350  53.870  1.00  0.00           O  
ATOM   1277  CB  LYS A 123      45.650  55.240  54.210  1.00  0.00           C  
ATOM   1278  CG  LYS A 123      44.950  54.320  55.300  1.00  0.00           C  
ATOM   1279  CD  LYS A 123      45.640  54.210  56.610  1.00  0.00           C  
ATOM   1280  CE  LYS A 123      45.020  53.180  57.590  1.00  0.00           C  
ATOM   1281  NZ  LYS A 123      45.960  52.880  58.600  1.00  0.00           N1+
ATOM   1282  H   LYS A 123      46.150  56.750  52.130  1.00  0.00           H  
ATOM   1283  HZ1 LYS A 123      45.460  52.390  59.310  1.00  0.00           H  
ATOM   1284  HZ2 LYS A 123      46.650  52.280  58.190  1.00  0.00           H  
ATOM   1285  HZ3 LYS A 123      46.390  53.700  58.960  1.00  0.00           H  
ATOM   1286  N   TYR A 124      42.520  55.260  51.910  1.00  0.00           N  
ATOM   1287  CA  TYR A 124      41.050  55.580  51.750  1.00  0.00           C  
ATOM   1288  C   TYR A 124      40.120  55.090  52.860  1.00  0.00           C  
ATOM   1289  O   TYR A 124      38.870  55.120  52.730  1.00  0.00           O  
ATOM   1290  CB  TYR A 124      40.650  55.060  50.360  1.00  0.00           C  
ATOM   1291  CG  TYR A 124      40.830  53.560  50.130  1.00  0.00           C  
ATOM   1292  CD1 TYR A 124      41.910  53.120  49.410  1.00  0.00           C  
ATOM   1293  CD2 TYR A 124      39.930  52.650  50.670  1.00  0.00           C  
ATOM   1294  CE1 TYR A 124      42.100  51.800  49.310  1.00  0.00           C  
ATOM   1295  CE2 TYR A 124      40.070  51.340  50.430  1.00  0.00           C  
ATOM   1296  CZ  TYR A 124      41.170  50.880  49.810  1.00  0.00           C  
ATOM   1297  OH  TYR A 124      41.490  49.570  49.850  1.00  0.00           O  
ATOM   1298  H   TYR A 124      42.810  54.960  51.000  1.00  0.00           H  
ATOM   1299  HD1 TYR A 124      42.690  53.770  49.030  1.00  0.00           H  
ATOM   1300  HD2 TYR A 124      39.060  53.100  51.140  1.00  0.00           H  
ATOM   1301  HE1 TYR A 124      43.030  51.410  48.880  1.00  0.00           H  
ATOM   1302  HE2 TYR A 124      39.260  50.670  50.700  1.00  0.00           H  
ATOM   1303  HH  TYR A 124      42.470  49.370  49.960  1.00  0.00           H  
ATOM   1304  N   TRP A 125      40.540  54.510  53.950  1.00  0.00           N  
ATOM   1305  CA  TRP A 125      39.730  53.990  54.990  1.00  0.00           C  
ATOM   1306  C   TRP A 125      40.150  54.410  56.420  1.00  0.00           C  
ATOM   1307  O   TRP A 125      41.270  54.870  56.630  1.00  0.00           O  
ATOM   1308  CB  TRP A 125      39.500  52.470  54.800  1.00  0.00           C  
ATOM   1309  CG  TRP A 125      40.790  51.650  55.100  1.00  0.00           C  
ATOM   1310  CD1 TRP A 125      41.010  51.100  56.290  1.00  0.00           C  
ATOM   1311  CD2 TRP A 125      41.970  51.410  54.410  1.00  0.00           C  
ATOM   1312  CE2 TRP A 125      42.880  50.710  55.250  1.00  0.00           C  
ATOM   1313  CE3 TRP A 125      42.360  51.690  53.090  1.00  0.00           C  
ATOM   1314  NE1 TRP A 125      42.260  50.570  56.430  1.00  0.00           N  
ATOM   1315  CZ2 TRP A 125      44.180  50.320  54.810  1.00  0.00           C  
ATOM   1316  CZ3 TRP A 125      43.640  51.240  52.670  1.00  0.00           C  
ATOM   1317  CH2 TRP A 125      44.550  50.660  53.520  1.00  0.00           C  
ATOM   1318  H   TRP A 125      41.520  54.390  54.110  1.00  0.00           H  
ATOM   1319  HD1 TRP A 125      40.410  51.140  57.200  1.00  0.00           H  
ATOM   1320  HE1 TRP A 125      42.590  50.430  57.360  1.00  0.00           H  
ATOM   1321  HE3 TRP A 125      41.740  52.380  52.520  1.00  0.00           H  
ATOM   1322  HZ2 TRP A 125      44.850  49.690  55.390  1.00  0.00           H  
ATOM   1323  HZ3 TRP A 125      43.810  51.270  51.590  1.00  0.00           H  
ATOM   1324  HH2 TRP A 125      45.520  50.360  53.110  1.00  0.00           H  
ATOM   1325  N   PRO A 126      39.180  54.640  57.250  1.00  0.00           N  
ATOM   1326  CA  PRO A 126      39.480  54.790  58.710  1.00  0.00           C  
ATOM   1327  C   PRO A 126      40.100  53.680  59.610  1.00  0.00           C  
ATOM   1328  O   PRO A 126      40.270  52.520  59.160  1.00  0.00           O  
ATOM   1329  CB  PRO A 126      38.140  55.130  59.340  1.00  0.00           C  
ATOM   1330  CG  PRO A 126      37.120  54.510  58.430  1.00  0.00           C  
ATOM   1331  CD  PRO A 126      37.690  54.660  57.000  1.00  0.00           C  
ATOM   1332  N   ASP A 127      40.550  54.110  60.790  1.00  0.00           N  
ATOM   1333  CA  ASP A 127      41.110  53.230  61.800  1.00  0.00           C  
ATOM   1334  C   ASP A 127      40.040  52.230  62.460  1.00  0.00           C  
ATOM   1335  O   ASP A 127      38.840  52.430  62.270  1.00  0.00           O  
ATOM   1336  CB  ASP A 127      41.780  54.070  62.870  1.00  0.00           C  
ATOM   1337  CG  ASP A 127      43.090  53.360  63.390  1.00  0.00           C  
ATOM   1338  OD1 ASP A 127      44.230  53.860  63.160  1.00  0.00           O  
ATOM   1339  OD2 ASP A 127      43.020  52.320  64.070  1.00  0.00           O1-
ATOM   1340  H   ASP A 127      40.470  55.070  61.050  1.00  0.00           H  
ATOM   1341  N   GLU A 128      40.520  51.440  63.420  1.00  0.00           N  
ATOM   1342  CA  GLU A 128      39.550  50.530  64.160  1.00  0.00           C  
ATOM   1343  C   GLU A 128      38.810  51.450  65.160  1.00  0.00           C  
ATOM   1344  O   GLU A 128      39.380  52.330  65.720  1.00  0.00           O  
ATOM   1345  CB  GLU A 128      40.350  49.380  64.850  1.00  0.00           C  
ATOM   1346  CG  GLU A 128      41.320  48.630  63.930  1.00  0.00           C  
ATOM   1347  CD  GLU A 128      41.970  47.470  64.680  1.00  0.00           C  
ATOM   1348  OE1 GLU A 128      42.790  47.830  65.520  1.00  0.00           O  
ATOM   1349  OE2 GLU A 128      41.790  46.240  64.420  1.00  0.00           O1-
ATOM   1350  H   GLU A 128      41.470  51.410  63.750  1.00  0.00           H  
ATOM   1351  N   TYR A 129      37.550  51.150  65.340  1.00  0.00           N  
ATOM   1352  CA  TYR A 129      36.420  51.970  65.930  1.00  0.00           C  
ATOM   1353  C   TYR A 129      36.350  53.430  65.570  1.00  0.00           C  
ATOM   1354  O   TYR A 129      36.040  54.260  66.400  1.00  0.00           O  
ATOM   1355  CB  TYR A 129      36.350  51.680  67.400  1.00  0.00           C  
ATOM   1356  CG  TYR A 129      36.220  50.200  67.780  1.00  0.00           C  
ATOM   1357  CD1 TYR A 129      34.940  49.630  67.930  1.00  0.00           C  
ATOM   1358  CD2 TYR A 129      37.330  49.510  68.220  1.00  0.00           C  
ATOM   1359  CE1 TYR A 129      34.780  48.320  68.380  1.00  0.00           C  
ATOM   1360  CE2 TYR A 129      37.200  48.240  68.790  1.00  0.00           C  
ATOM   1361  CZ  TYR A 129      35.950  47.650  68.840  1.00  0.00           C  
ATOM   1362  OH  TYR A 129      35.820  46.420  69.400  1.00  0.00           O  
ATOM   1363  H   TYR A 129      37.230  50.270  65.000  1.00  0.00           H  
ATOM   1364  HD1 TYR A 129      34.040  50.170  67.640  1.00  0.00           H  
ATOM   1365  HD2 TYR A 129      38.300  50.010  68.180  1.00  0.00           H  
ATOM   1366  HE1 TYR A 129      33.860  47.810  68.100  1.00  0.00           H  
ATOM   1367  HE2 TYR A 129      38.090  47.690  69.090  1.00  0.00           H  
ATOM   1368  HH  TYR A 129      36.640  46.240  69.940  1.00  0.00           H  
ATOM   1369  N   ALA A 130      36.340  53.620  64.230  1.00  0.00           N  
ATOM   1370  CA  ALA A 130      36.420  54.920  63.490  1.00  0.00           C  
ATOM   1371  C   ALA A 130      35.650  54.930  62.180  1.00  0.00           C  
ATOM   1372  O   ALA A 130      35.280  53.920  61.630  1.00  0.00           O  
ATOM   1373  CB  ALA A 130      37.900  55.270  63.300  1.00  0.00           C  
ATOM   1374  H   ALA A 130      36.400  52.770  63.700  1.00  0.00           H  
ATOM   1375  N   LEU A 131      35.300  56.210  61.900  1.00  0.00           N  
ATOM   1376  CA  LEU A 131      34.480  56.630  60.760  1.00  0.00           C  
ATOM   1377  C   LEU A 131      35.200  57.720  59.870  1.00  0.00           C  
ATOM   1378  O   LEU A 131      35.880  58.600  60.280  1.00  0.00           O  
ATOM   1379  CB  LEU A 131      33.110  57.110  61.380  1.00  0.00           C  
ATOM   1380  CG  LEU A 131      32.190  57.810  60.390  1.00  0.00           C  
ATOM   1381  CD1 LEU A 131      31.520  56.860  59.400  1.00  0.00           C  
ATOM   1382  CD2 LEU A 131      31.220  58.770  61.100  1.00  0.00           C  
ATOM   1383  H   LEU A 131      35.580  56.910  62.560  1.00  0.00           H  
ATOM   1384  N   LYS A 132      35.010  57.540  58.550  1.00  0.00           N  
ATOM   1385  CA  LYS A 132      35.450  58.440  57.470  1.00  0.00           C  
ATOM   1386  C   LYS A 132      34.390  58.700  56.380  1.00  0.00           C  
ATOM   1387  O   LYS A 132      33.560  57.780  56.130  1.00  0.00           O  
ATOM   1388  CB  LYS A 132      36.800  57.960  56.810  1.00  0.00           C  
ATOM   1389  CG  LYS A 132      37.770  59.070  56.290  1.00  0.00           C  
ATOM   1390  CD  LYS A 132      39.110  58.270  56.070  1.00  0.00           C  
ATOM   1391  CE  LYS A 132      40.360  59.170  55.730  1.00  0.00           C  
ATOM   1392  NZ  LYS A 132      40.200  60.030  54.540  1.00  0.00           N1+
ATOM   1393  H   LYS A 132      34.630  56.660  58.250  1.00  0.00           H  
ATOM   1394  HZ1 LYS A 132      41.120  60.230  54.210  1.00  0.00           H  
ATOM   1395  HZ2 LYS A 132      39.770  59.490  53.820  1.00  0.00           H  
ATOM   1396  HZ3 LYS A 132      39.630  60.820  54.760  1.00  0.00           H  
ATOM   1397  N   GLU A 133      34.050  59.900  56.310  1.00  0.00           N  
ATOM   1398  CA  GLU A 133      33.240  60.530  55.220  1.00  0.00           C  
ATOM   1399  C   GLU A 133      33.840  60.880  53.880  1.00  0.00           C  
ATOM   1400  O   GLU A 133      34.920  61.400  53.760  1.00  0.00           O  
ATOM   1401  CB  GLU A 133      32.420  61.700  55.720  1.00  0.00           C  
ATOM   1402  CG  GLU A 133      31.380  61.260  56.770  1.00  0.00           C  
ATOM   1403  CD  GLU A 133      30.140  62.080  56.690  1.00  0.00           C  
ATOM   1404  OE1 GLU A 133      30.120  63.240  56.270  1.00  0.00           O  
ATOM   1405  OE2 GLU A 133      29.140  61.580  57.170  1.00  0.00           O1-
ATOM   1406  H   GLU A 133      34.390  60.640  56.890  1.00  0.00           H  
ATOM   1407  N   TYR A 134      33.120  60.600  52.790  1.00  0.00           N  
ATOM   1408  CA  TYR A 134      33.460  60.880  51.400  1.00  0.00           C  
ATOM   1409  C   TYR A 134      32.280  61.290  50.510  1.00  0.00           C  
ATOM   1410  O   TYR A 134      31.790  60.520  49.670  1.00  0.00           O  
ATOM   1411  CB  TYR A 134      33.980  59.600  50.640  1.00  0.00           C  
ATOM   1412  CG  TYR A 134      35.350  59.280  51.260  1.00  0.00           C  
ATOM   1413  CD1 TYR A 134      36.470  59.850  50.730  1.00  0.00           C  
ATOM   1414  CD2 TYR A 134      35.490  58.220  52.230  1.00  0.00           C  
ATOM   1415  CE1 TYR A 134      37.670  59.390  51.130  1.00  0.00           C  
ATOM   1416  CE2 TYR A 134      36.780  57.800  52.650  1.00  0.00           C  
ATOM   1417  CZ  TYR A 134      37.910  58.430  52.130  1.00  0.00           C  
ATOM   1418  OH  TYR A 134      39.100  58.470  52.760  1.00  0.00           O  
ATOM   1419  H   TYR A 134      32.190  60.240  52.880  1.00  0.00           H  
ATOM   1420  HD1 TYR A 134      36.390  60.670  50.020  1.00  0.00           H  
ATOM   1421  HD2 TYR A 134      34.540  57.930  52.680  1.00  0.00           H  
ATOM   1422  HE1 TYR A 134      38.590  59.800  50.710  1.00  0.00           H  
ATOM   1423  HE2 TYR A 134      36.800  57.020  53.410  1.00  0.00           H  
ATOM   1424  HH  TYR A 134      39.820  58.300  52.090  1.00  0.00           H  
ATOM   1425  N   GLY A 135      31.900  62.520  50.490  1.00  0.00           N  
ATOM   1426  CA  GLY A 135      30.690  62.990  49.900  1.00  0.00           C  
ATOM   1427  C   GLY A 135      29.400  62.480  50.600  1.00  0.00           C  
ATOM   1428  O   GLY A 135      29.330  62.450  51.840  1.00  0.00           O  
ATOM   1429  H   GLY A 135      32.340  63.230  51.040  1.00  0.00           H  
ATOM   1430  N   VAL A 136      28.650  61.830  49.800  1.00  0.00           N  
ATOM   1431  CA  VAL A 136      27.440  61.030  50.090  1.00  0.00           C  
ATOM   1432  C   VAL A 136      27.680  59.600  50.630  1.00  0.00           C  
ATOM   1433  O   VAL A 136      26.740  59.060  51.240  1.00  0.00           O  
ATOM   1434  CB  VAL A 136      26.570  61.080  48.820  1.00  0.00           C  
ATOM   1435  CG1 VAL A 136      25.450  60.060  48.830  1.00  0.00           C  
ATOM   1436  CG2 VAL A 136      25.970  62.470  48.600  1.00  0.00           C  
ATOM   1437  H   VAL A 136      28.780  62.080  48.840  1.00  0.00           H  
ATOM   1438  N   MET A 137      28.940  59.200  50.600  1.00  0.00           N  
ATOM   1439  CA  MET A 137      29.560  57.980  51.120  1.00  0.00           C  
ATOM   1440  C   MET A 137      30.150  57.990  52.530  1.00  0.00           C  
ATOM   1441  O   MET A 137      31.030  58.820  52.830  1.00  0.00           O  
ATOM   1442  CB  MET A 137      30.590  57.400  50.110  1.00  0.00           C  
ATOM   1443  CG  MET A 137      30.010  56.760  48.850  1.00  0.00           C  
ATOM   1444  SD  MET A 137      29.300  58.000  47.630  1.00  0.00           S  
ATOM   1445  CE  MET A 137      30.750  58.880  47.080  1.00  0.00           C  
ATOM   1446  H   MET A 137      29.560  59.840  50.150  1.00  0.00           H  
ATOM   1447  N   ARG A 138      29.750  57.040  53.380  1.00  0.00           N  
ATOM   1448  CA  ARG A 138      30.410  56.870  54.720  1.00  0.00           C  
ATOM   1449  C   ARG A 138      30.940  55.440  54.900  1.00  0.00           C  
ATOM   1450  O   ARG A 138      30.240  54.420  54.830  1.00  0.00           O  
ATOM   1451  CB  ARG A 138      29.390  57.050  55.810  1.00  0.00           C  
ATOM   1452  CG  ARG A 138      28.580  58.310  55.700  1.00  0.00           C  
ATOM   1453  CD  ARG A 138      27.700  58.190  56.930  1.00  0.00           C  
ATOM   1454  NE  ARG A 138      26.890  59.420  56.890  1.00  0.00           N  
ATOM   1455  CZ  ARG A 138      25.450  59.500  56.930  1.00  0.00           C  
ATOM   1456  NH1 ARG A 138      24.730  58.430  57.140  1.00  0.00           N1+
ATOM   1457  NH2 ARG A 138      24.900  60.730  57.010  1.00  0.00           N  
ATOM   1458  H   ARG A 138      28.950  56.450  53.250  1.00  0.00           H  
ATOM   1459  HE  ARG A 138      27.520  60.190  56.990  1.00  0.00           H  
ATOM   1460 1HH1 ARG A 138      25.270  57.600  57.310  1.00  0.00           H  
ATOM   1461 2HH1 ARG A 138      23.740  58.440  57.030  1.00  0.00           H  
ATOM   1462 1HH2 ARG A 138      25.490  61.540  57.090  1.00  0.00           H  
ATOM   1463 2HH2 ARG A 138      23.930  60.860  56.830  1.00  0.00           H  
ATOM   1464  N   VAL A 139      32.190  55.390  55.350  1.00  0.00           N  
ATOM   1465  CA  VAL A 139      32.840  54.150  55.770  1.00  0.00           C  
ATOM   1466  C   VAL A 139      33.200  54.080  57.270  1.00  0.00           C  
ATOM   1467  O   VAL A 139      33.910  54.960  57.770  1.00  0.00           O  
ATOM   1468  CB  VAL A 139      34.070  53.760  54.950  1.00  0.00           C  
ATOM   1469  CG1 VAL A 139      33.720  53.120  53.610  1.00  0.00           C  
ATOM   1470  CG2 VAL A 139      35.050  54.940  54.730  1.00  0.00           C  
ATOM   1471  H   VAL A 139      32.750  56.210  55.470  1.00  0.00           H  
ATOM   1472  N   ARG A 140      32.820  52.970  57.830  1.00  0.00           N  
ATOM   1473  CA  ARG A 140      32.910  52.740  59.290  1.00  0.00           C  
ATOM   1474  C   ARG A 140      33.740  51.390  59.530  1.00  0.00           C  
ATOM   1475  O   ARG A 140      33.470  50.310  58.950  1.00  0.00           O  
ATOM   1476  CB  ARG A 140      31.500  52.570  59.890  1.00  0.00           C  
ATOM   1477  CG  ARG A 140      31.440  52.390  61.430  1.00  0.00           C  
ATOM   1478  CD  ARG A 140      31.460  53.770  62.140  1.00  0.00           C  
ATOM   1479  NE  ARG A 140      30.200  54.480  62.200  1.00  0.00           N  
ATOM   1480  CZ  ARG A 140      29.590  55.040  63.240  1.00  0.00           C  
ATOM   1481  NH1 ARG A 140      30.240  55.140  64.420  1.00  0.00           N1+
ATOM   1482  NH2 ARG A 140      28.350  55.470  63.080  1.00  0.00           N  
ATOM   1483  H   ARG A 140      32.340  52.230  57.350  1.00  0.00           H  
ATOM   1484  HE  ARG A 140      29.650  54.610  61.370  1.00  0.00           H  
ATOM   1485 1HH1 ARG A 140      31.210  54.910  64.490  1.00  0.00           H  
ATOM   1486 2HH1 ARG A 140      29.790  55.490  65.250  1.00  0.00           H  
ATOM   1487 1HH2 ARG A 140      28.010  55.380  62.140  1.00  0.00           H  
ATOM   1488 2HH2 ARG A 140      27.890  56.050  63.750  1.00  0.00           H  
ATOM   1489  N   ASN A 141      34.920  51.560  60.080  1.00  0.00           N  
ATOM   1490  CA  ASN A 141      35.880  50.410  60.390  1.00  0.00           C  
ATOM   1491  C   ASN A 141      35.770  50.120  61.890  1.00  0.00           C  
ATOM   1492  O   ASN A 141      36.080  51.060  62.650  1.00  0.00           O  
ATOM   1493  CB  ASN A 141      37.320  50.930  60.040  1.00  0.00           C  
ATOM   1494  CG  ASN A 141      38.300  49.710  60.100  1.00  0.00           C  
ATOM   1495  ND2 ASN A 141      39.580  50.000  59.860  1.00  0.00           N  
ATOM   1496  OD1 ASN A 141      37.970  48.510  60.300  1.00  0.00           O  
ATOM   1497  H   ASN A 141      35.130  52.380  60.620  1.00  0.00           H  
ATOM   1498 1HD2 ASN A 141      39.870  50.940  59.660  1.00  0.00           H  
ATOM   1499 2HD2 ASN A 141      40.190  49.230  59.630  1.00  0.00           H  
ATOM   1500  N   VAL A 142      35.010  49.060  62.270  1.00  0.00           N  
ATOM   1501  CA  VAL A 142      34.690  48.750  63.730  1.00  0.00           C  
ATOM   1502  C   VAL A 142      35.810  48.050  64.430  1.00  0.00           C  
ATOM   1503  O   VAL A 142      36.500  48.620  65.290  1.00  0.00           O  
ATOM   1504  CB  VAL A 142      33.270  48.140  63.820  1.00  0.00           C  
ATOM   1505  CG1 VAL A 142      32.940  47.580  65.160  1.00  0.00           C  
ATOM   1506  CG2 VAL A 142      32.190  49.090  63.340  1.00  0.00           C  
ATOM   1507  H   VAL A 142      34.620  48.520  61.520  1.00  0.00           H  
ATOM   1508  N   LYS A 143      36.220  46.970  63.800  1.00  0.00           N  
ATOM   1509  CA  LYS A 143      37.370  46.090  64.150  1.00  0.00           C  
ATOM   1510  C   LYS A 143      37.740  45.290  62.910  1.00  0.00           C  
ATOM   1511  O   LYS A 143      36.800  44.840  62.250  1.00  0.00           O  
ATOM   1512  CB  LYS A 143      37.070  45.110  65.290  1.00  0.00           C  
ATOM   1513  CG  LYS A 143      38.310  44.680  66.110  1.00  0.00           C  
ATOM   1514  CD  LYS A 143      39.220  45.860  66.550  1.00  0.00           C  
ATOM   1515  CE  LYS A 143      40.170  45.230  67.530  1.00  0.00           C  
ATOM   1516  NZ  LYS A 143      41.510  44.900  66.970  1.00  0.00           N1+
ATOM   1517  H   LYS A 143      35.770  46.590  62.990  1.00  0.00           H  
ATOM   1518  HZ1 LYS A 143      42.240  44.940  67.650  1.00  0.00           H  
ATOM   1519  HZ2 LYS A 143      41.510  43.980  66.580  1.00  0.00           H  
ATOM   1520  HZ3 LYS A 143      41.680  45.560  66.240  1.00  0.00           H  
ATOM   1521  N   GLU A 144      39.020  45.230  62.630  1.00  0.00           N  
ATOM   1522  CA  GLU A 144      39.640  44.340  61.580  1.00  0.00           C  
ATOM   1523  C   GLU A 144      39.720  42.830  61.970  1.00  0.00           C  
ATOM   1524  O   GLU A 144      39.670  42.510  63.130  1.00  0.00           O  
ATOM   1525  CB  GLU A 144      40.950  45.020  61.220  1.00  0.00           C  
ATOM   1526  CG  GLU A 144      40.800  46.450  60.640  1.00  0.00           C  
ATOM   1527  CD  GLU A 144      41.990  46.980  59.850  1.00  0.00           C  
ATOM   1528  OE1 GLU A 144      43.010  46.290  59.840  1.00  0.00           O  
ATOM   1529  OE2 GLU A 144      42.020  48.160  59.570  1.00  0.00           O1-
ATOM   1530  H   GLU A 144      39.660  45.750  63.190  1.00  0.00           H  
ATOM   1531  N   SER A 145      40.270  42.020  61.020  1.00  0.00           N  
ATOM   1532  CA  SER A 145      40.630  40.560  61.310  1.00  0.00           C  
ATOM   1533  C   SER A 145      41.960  40.210  60.590  1.00  0.00           C  
ATOM   1534  O   SER A 145      42.120  40.450  59.410  1.00  0.00           O  
ATOM   1535  CB  SER A 145      39.560  39.630  60.790  1.00  0.00           C  
ATOM   1536  OG  SER A 145      39.840  38.320  61.200  1.00  0.00           O  
ATOM   1537  H   SER A 145      40.590  42.360  60.140  1.00  0.00           H  
ATOM   1538  HG  SER A 145      38.980  37.810  61.080  1.00  0.00           H  
ATOM   1539  N   ALA A 146      42.980  39.770  61.360  1.00  0.00           N  
ATOM   1540  CA  ALA A 146      44.200  39.250  60.790  1.00  0.00           C  
ATOM   1541  C   ALA A 146      44.510  37.780  61.050  1.00  0.00           C  
ATOM   1542  O   ALA A 146      44.470  37.280  62.180  1.00  0.00           O  
ATOM   1543  CB  ALA A 146      45.380  40.020  61.390  1.00  0.00           C  
ATOM   1544  H   ALA A 146      43.130  40.050  62.310  1.00  0.00           H  
ATOM   1545  N   ALA A 147      45.210  37.190  60.030  1.00  0.00           N  
ATOM   1546  CA  ALA A 147      45.680  35.780  59.960  1.00  0.00           C  
ATOM   1547  C   ALA A 147      47.210  35.850  59.620  1.00  0.00           C  
ATOM   1548  O   ALA A 147      47.680  36.850  59.060  1.00  0.00           O  
ATOM   1549  CB  ALA A 147      44.900  35.190  58.770  1.00  0.00           C  
ATOM   1550  H   ALA A 147      45.410  37.670  59.180  1.00  0.00           H  
ATOM   1551  N   HIS A 148      47.910  34.730  59.790  1.00  0.00           N  
ATOM   1552  CA  HIS A 148      49.390  34.780  59.820  1.00  0.00           C  
ATOM   1553  C   HIS A 148      50.050  35.270  58.540  1.00  0.00           C  
ATOM   1554  O   HIS A 148      50.990  36.060  58.690  1.00  0.00           O  
ATOM   1555  CB  HIS A 148      49.830  33.380  60.160  1.00  0.00           C  
ATOM   1556  CG  HIS A 148      51.410  33.290  60.370  1.00  0.00           C  
ATOM   1557  CD2 HIS A 148      52.370  32.690  59.600  1.00  0.00           C  
ATOM   1558  ND1 HIS A 148      52.090  33.770  61.410  1.00  0.00           N  
ATOM   1559  CE1 HIS A 148      53.410  33.490  61.350  1.00  0.00           C  
ATOM   1560  NE2 HIS A 148      53.590  32.840  60.210  1.00  0.00           N  
ATOM   1561  H   HIS A 148      47.570  33.790  59.800  1.00  0.00           H  
ATOM   1562  HD2 HIS A 148      52.270  32.290  58.590  1.00  0.00           H  
ATOM   1563  HE1 HIS A 148      54.200  33.830  62.010  1.00  0.00           H  
ATOM   1564  HE2 HIS A 148      54.430  32.570  59.760  1.00  0.00           H  
ATOM   1565  N   ASP A 149      49.580  34.880  57.340  1.00  0.00           N  
ATOM   1566  CA  ASP A 149      49.960  35.530  56.020  1.00  0.00           C  
ATOM   1567  C   ASP A 149      49.060  36.730  55.620  1.00  0.00           C  
ATOM   1568  O   ASP A 149      49.580  37.760  55.110  1.00  0.00           O  
ATOM   1569  CB  ASP A 149      49.930  34.590  54.900  1.00  0.00           C  
ATOM   1570  CG  ASP A 149      51.190  33.690  54.780  1.00  0.00           C  
ATOM   1571  OD1 ASP A 149      52.260  34.220  54.830  1.00  0.00           O  
ATOM   1572  OD2 ASP A 149      51.030  32.410  54.840  1.00  0.00           O1-
ATOM   1573  H   ASP A 149      49.240  33.940  57.200  1.00  0.00           H  
ATOM   1574  N   TYR A 150      47.780  36.790  56.030  1.00  0.00           N  
ATOM   1575  CA  TYR A 150      46.750  37.680  55.460  1.00  0.00           C  
ATOM   1576  C   TYR A 150      46.010  38.570  56.480  1.00  0.00           C  
ATOM   1577  O   TYR A 150      45.790  38.140  57.610  1.00  0.00           O  
ATOM   1578  CB  TYR A 150      45.830  37.010  54.420  1.00  0.00           C  
ATOM   1579  CG  TYR A 150      45.180  35.670  54.890  1.00  0.00           C  
ATOM   1580  CD1 TYR A 150      43.910  35.690  55.440  1.00  0.00           C  
ATOM   1581  CD2 TYR A 150      45.660  34.390  54.490  1.00  0.00           C  
ATOM   1582  CE1 TYR A 150      43.150  34.540  55.530  1.00  0.00           C  
ATOM   1583  CE2 TYR A 150      44.830  33.260  54.530  1.00  0.00           C  
ATOM   1584  CZ  TYR A 150      43.630  33.330  55.110  1.00  0.00           C  
ATOM   1585  OH  TYR A 150      43.010  32.210  55.570  1.00  0.00           O  
ATOM   1586  H   TYR A 150      47.570  36.470  56.950  1.00  0.00           H  
ATOM   1587  HD1 TYR A 150      43.360  36.630  55.460  1.00  0.00           H  
ATOM   1588  HD2 TYR A 150      46.710  34.380  54.180  1.00  0.00           H  
ATOM   1589  HE1 TYR A 150      42.200  34.560  56.050  1.00  0.00           H  
ATOM   1590  HE2 TYR A 150      45.160  32.320  54.080  1.00  0.00           H  
ATOM   1591  HH  TYR A 150      43.470  31.410  55.190  1.00  0.00           H  
ATOM   1592  N   THR A 151      45.330  39.660  56.020  1.00  0.00           N  
ATOM   1593  CA  THR A 151      44.470  40.550  56.840  1.00  0.00           C  
ATOM   1594  C   THR A 151      43.170  40.810  56.010  1.00  0.00           C  
ATOM   1595  O   THR A 151      43.190  40.720  54.800  1.00  0.00           O  
ATOM   1596  CB  THR A 151      45.050  41.900  57.130  1.00  0.00           C  
ATOM   1597  CG2 THR A 151      44.380  42.600  58.310  1.00  0.00           C  
ATOM   1598  OG1 THR A 151      46.380  41.680  57.590  1.00  0.00           O  
ATOM   1599  H   THR A 151      45.590  39.890  55.080  1.00  0.00           H  
ATOM   1600  HG1 THR A 151      46.850  42.560  57.540  1.00  0.00           H  
ATOM   1601  N   LEU A 152      42.080  40.780  56.710  1.00  0.00           N  
ATOM   1602  CA  LEU A 152      40.760  41.150  56.130  1.00  0.00           C  
ATOM   1603  C   LEU A 152      39.850  42.170  56.950  1.00  0.00           C  
ATOM   1604  O   LEU A 152      39.870  42.100  58.190  1.00  0.00           O  
ATOM   1605  CB  LEU A 152      39.950  39.970  55.800  1.00  0.00           C  
ATOM   1606  CG  LEU A 152      39.990  38.860  56.840  1.00  0.00           C  
ATOM   1607  CD1 LEU A 152      38.730  38.060  56.810  1.00  0.00           C  
ATOM   1608  CD2 LEU A 152      41.200  37.930  56.590  1.00  0.00           C  
ATOM   1609  H   LEU A 152      42.200  40.650  57.690  1.00  0.00           H  
ATOM   1610  N   ARG A 153      39.650  43.220  56.190  1.00  0.00           N  
ATOM   1611  CA  ARG A 153      38.870  44.300  56.750  1.00  0.00           C  
ATOM   1612  C   ARG A 153      37.430  44.170  56.590  1.00  0.00           C  
ATOM   1613  O   ARG A 153      37.030  44.080  55.410  1.00  0.00           O  
ATOM   1614  CB  ARG A 153      39.300  45.660  56.320  1.00  0.00           C  
ATOM   1615  CG  ARG A 153      40.550  46.090  57.040  1.00  0.00           C  
ATOM   1616  CD  ARG A 153      41.820  46.330  56.140  1.00  0.00           C  
ATOM   1617  NE  ARG A 153      42.980  46.810  56.890  1.00  0.00           N  
ATOM   1618  CZ  ARG A 153      44.140  47.240  56.380  1.00  0.00           C  
ATOM   1619  NH1 ARG A 153      44.460  47.140  55.120  1.00  0.00           N1+
ATOM   1620  NH2 ARG A 153      45.080  47.610  57.220  1.00  0.00           N  
ATOM   1621  H   ARG A 153      39.700  43.120  55.190  1.00  0.00           H  
ATOM   1622  HE  ARG A 153      42.750  46.900  57.860  1.00  0.00           H  
ATOM   1623 1HH1 ARG A 153      43.790  46.830  54.450  1.00  0.00           H  
ATOM   1624 2HH1 ARG A 153      45.390  47.340  54.800  1.00  0.00           H  
ATOM   1625 1HH2 ARG A 153      44.880  47.480  58.190  1.00  0.00           H  
ATOM   1626 2HH2 ARG A 153      45.880  48.140  56.940  1.00  0.00           H  
ATOM   1627  N   GLU A 154      36.650  44.030  57.680  1.00  0.00           N  
ATOM   1628  CA  GLU A 154      35.220  43.840  57.620  1.00  0.00           C  
ATOM   1629  C   GLU A 154      34.460  45.200  57.780  1.00  0.00           C  
ATOM   1630  O   GLU A 154      33.800  45.590  58.730  1.00  0.00           O  
ATOM   1631  CB  GLU A 154      34.630  42.810  58.660  1.00  0.00           C  
ATOM   1632  CG  GLU A 154      35.410  42.640  59.990  1.00  0.00           C  
ATOM   1633  CD  GLU A 154      34.560  41.760  60.900  1.00  0.00           C  
ATOM   1634  OE1 GLU A 154      33.550  42.230  61.410  1.00  0.00           O  
ATOM   1635  OE2 GLU A 154      34.990  40.640  61.200  1.00  0.00           O1-
ATOM   1636  H   GLU A 154      37.110  44.210  58.550  1.00  0.00           H  
ATOM   1637  N   LEU A 155      34.470  46.010  56.720  1.00  0.00           N  
ATOM   1638  CA  LEU A 155      34.400  47.520  56.690  1.00  0.00           C  
ATOM   1639  C   LEU A 155      33.110  47.990  56.060  1.00  0.00           C  
ATOM   1640  O   LEU A 155      32.860  47.870  54.860  1.00  0.00           O  
ATOM   1641  CB  LEU A 155      35.650  47.920  55.880  1.00  0.00           C  
ATOM   1642  CG  LEU A 155      36.060  49.330  56.330  1.00  0.00           C  
ATOM   1643  CD1 LEU A 155      37.590  49.370  56.570  1.00  0.00           C  
ATOM   1644  CD2 LEU A 155      35.660  50.440  55.320  1.00  0.00           C  
ATOM   1645  H   LEU A 155      34.880  45.670  55.870  1.00  0.00           H  
ATOM   1646  N   LYS A 156      32.250  48.500  56.900  1.00  0.00           N  
ATOM   1647  CA  LYS A 156      30.860  48.870  56.650  1.00  0.00           C  
ATOM   1648  C   LYS A 156      30.740  50.150  55.770  1.00  0.00           C  
ATOM   1649  O   LYS A 156      31.330  51.170  56.100  1.00  0.00           O  
ATOM   1650  CB  LYS A 156      30.270  49.100  58.030  1.00  0.00           C  
ATOM   1651  CG  LYS A 156      28.780  49.410  58.030  1.00  0.00           C  
ATOM   1652  CD  LYS A 156      28.170  49.660  59.390  1.00  0.00           C  
ATOM   1653  CE  LYS A 156      27.970  48.450  60.330  1.00  0.00           C  
ATOM   1654  NZ  LYS A 156      27.000  48.630  61.430  1.00  0.00           N1+
ATOM   1655  H   LYS A 156      32.560  48.540  57.850  1.00  0.00           H  
ATOM   1656  HZ1 LYS A 156      26.630  47.810  61.870  1.00  0.00           H  
ATOM   1657  HZ2 LYS A 156      27.520  49.190  62.070  1.00  0.00           H  
ATOM   1658  HZ3 LYS A 156      26.200  49.130  61.100  1.00  0.00           H  
ATOM   1659  N   LEU A 157      29.800  50.050  54.860  1.00  0.00           N  
ATOM   1660  CA  LEU A 157      29.570  51.140  53.930  1.00  0.00           C  
ATOM   1661  C   LEU A 157      28.080  51.410  53.970  1.00  0.00           C  
ATOM   1662  O   LEU A 157      27.250  50.500  53.990  1.00  0.00           O  
ATOM   1663  CB  LEU A 157      29.960  50.810  52.480  1.00  0.00           C  
ATOM   1664  CG  LEU A 157      30.610  51.790  51.580  1.00  0.00           C  
ATOM   1665  CD1 LEU A 157      31.050  51.010  50.400  1.00  0.00           C  
ATOM   1666  CD2 LEU A 157      29.560  52.870  51.190  1.00  0.00           C  
ATOM   1667  H   LEU A 157      29.430  49.140  54.670  1.00  0.00           H  
ATOM   1668  N   SER A 158      27.810  52.690  54.040  1.00  0.00           N  
ATOM   1669  CA  SER A 158      26.400  53.280  53.980  1.00  0.00           C  
ATOM   1670  C   SER A 158      26.350  54.680  53.260  1.00  0.00           C  
ATOM   1671  O   SER A 158      27.430  55.190  53.170  1.00  0.00           O  
ATOM   1672  CB  SER A 158      25.750  53.320  55.340  1.00  0.00           C  
ATOM   1673  OG  SER A 158      26.410  54.120  56.340  1.00  0.00           O  
ATOM   1674  H   SER A 158      28.590  53.320  54.100  1.00  0.00           H  
ATOM   1675  HG  SER A 158      25.720  54.690  56.780  1.00  0.00           H  
ATOM   1676  N   LYS A 159      25.170  55.080  52.790  1.00  0.00           N  
ATOM   1677  CA  LYS A 159      25.150  56.370  52.080  1.00  0.00           C  
ATOM   1678  C   LYS A 159      24.110  57.300  52.670  1.00  0.00           C  
ATOM   1679  O   LYS A 159      23.070  56.820  53.140  1.00  0.00           O  
ATOM   1680  CB  LYS A 159      24.780  56.010  50.650  1.00  0.00           C  
ATOM   1681  CG  LYS A 159      25.890  55.220  49.890  1.00  0.00           C  
ATOM   1682  CD  LYS A 159      25.510  54.940  48.520  1.00  0.00           C  
ATOM   1683  CE  LYS A 159      25.510  56.170  47.610  1.00  0.00           C  
ATOM   1684  NZ  LYS A 159      25.590  55.970  46.150  1.00  0.00           N1+
ATOM   1685  H   LYS A 159      24.280  54.640  52.890  1.00  0.00           H  
ATOM   1686  HZ1 LYS A 159      24.820  55.390  45.890  1.00  0.00           H  
ATOM   1687  HZ2 LYS A 159      25.720  56.820  45.660  1.00  0.00           H  
ATOM   1688  HZ3 LYS A 159      26.360  55.390  45.900  1.00  0.00           H  
ATOM   1689  N   VAL A 160      24.490  58.550  52.450  1.00  0.00           N  
ATOM   1690  CA  VAL A 160      23.830  59.760  52.970  1.00  0.00           C  
ATOM   1691  C   VAL A 160      22.370  59.910  52.520  1.00  0.00           C  
ATOM   1692  O   VAL A 160      21.980  60.300  51.400  1.00  0.00           O  
ATOM   1693  CB  VAL A 160      24.620  61.100  52.790  1.00  0.00           C  
ATOM   1694  CG1 VAL A 160      23.940  62.260  53.370  1.00  0.00           C  
ATOM   1695  CG2 VAL A 160      26.030  61.090  53.510  1.00  0.00           C  
ATOM   1696  H   VAL A 160      25.470  58.640  52.240  1.00  0.00           H  
ATOM   1697  N   GLY A 161      21.500  59.900  53.570  1.00  0.00           N  
ATOM   1698  CA  GLY A 161      19.990  59.880  53.460  1.00  0.00           C  
ATOM   1699  C   GLY A 161      19.270  58.540  53.260  1.00  0.00           C  
ATOM   1700  O   GLY A 161      18.780  57.980  54.290  1.00  0.00           O  
ATOM   1701  H   GLY A 161      21.880  59.840  54.490  1.00  0.00           H  
ATOM   1702  N   GLN A 162      19.690  57.820  52.180  1.00  0.00           N  
ATOM   1703  CA  GLN A 162      19.170  56.510  51.700  1.00  0.00           C  
ATOM   1704  C   GLN A 162      19.380  55.310  52.560  1.00  0.00           C  
ATOM   1705  O   GLN A 162      20.520  54.880  52.870  1.00  0.00           O  
ATOM   1706  CB  GLN A 162      19.510  56.270  50.240  1.00  0.00           C  
ATOM   1707  CG  GLN A 162      21.020  56.110  49.870  1.00  0.00           C  
ATOM   1708  CD  GLN A 162      21.210  56.060  48.360  1.00  0.00           C  
ATOM   1709  NE2 GLN A 162      21.250  57.210  47.690  1.00  0.00           N  
ATOM   1710  OE1 GLN A 162      21.490  55.010  47.750  1.00  0.00           O  
ATOM   1711  H   GLN A 162      20.440  58.180  51.620  1.00  0.00           H  
ATOM   1712 1HE2 GLN A 162      21.160  58.060  48.210  1.00  0.00           H  
ATOM   1713 2HE2 GLN A 162      21.710  57.330  46.810  1.00  0.00           H  
ATOM   1714  N   GLY A 163      18.300  54.650  52.960  1.00  0.00           N  
ATOM   1715  CA  GLY A 163      18.280  53.420  53.750  1.00  0.00           C  
ATOM   1716  C   GLY A 163      18.650  52.190  52.910  1.00  0.00           C  
ATOM   1717  O   GLY A 163      19.140  52.340  51.780  1.00  0.00           O  
ATOM   1718  H   GLY A 163      17.400  55.060  52.830  1.00  0.00           H  
ATOM   1719  N   ASN A 164      18.740  51.040  53.550  1.00  0.00           N  
ATOM   1720  CA  ASN A 164      19.120  49.700  53.070  1.00  0.00           C  
ATOM   1721  C   ASN A 164      20.570  49.490  52.430  1.00  0.00           C  
ATOM   1722  O   ASN A 164      20.820  48.450  51.910  1.00  0.00           O  
ATOM   1723  CB  ASN A 164      18.070  49.160  52.140  1.00  0.00           C  
ATOM   1724  CG  ASN A 164      16.750  49.090  52.870  1.00  0.00           C  
ATOM   1725  ND2 ASN A 164      15.860  49.990  52.600  1.00  0.00           N  
ATOM   1726  OD1 ASN A 164      16.430  48.160  53.640  1.00  0.00           O  
ATOM   1727  H   ASN A 164      18.720  51.080  54.550  1.00  0.00           H  
ATOM   1728 1HD2 ASN A 164      16.070  50.700  51.930  1.00  0.00           H  
ATOM   1729 2HD2 ASN A 164      15.080  50.130  53.200  1.00  0.00           H  
ATOM   1730  N   THR A 165      21.220  50.590  52.210  1.00  0.00           N  
ATOM   1731  CA  THR A 165      22.680  50.960  51.830  1.00  0.00           C  
ATOM   1732  C   THR A 165      23.810  50.470  52.710  1.00  0.00           C  
ATOM   1733  O   THR A 165      24.950  50.270  52.240  1.00  0.00           O  
ATOM   1734  CB  THR A 165      23.030  52.400  51.450  1.00  0.00           C  
ATOM   1735  CG2 THR A 165      22.130  52.730  50.280  1.00  0.00           C  
ATOM   1736  OG1 THR A 165      22.900  53.430  52.380  1.00  0.00           O  
ATOM   1737  H   THR A 165      20.610  51.350  51.960  1.00  0.00           H  
ATOM   1738  HG1 THR A 165      21.970  53.770  52.280  1.00  0.00           H  
ATOM   1739  N   GLU A 166      23.460  49.960  53.840  1.00  0.00           N  
ATOM   1740  CA  GLU A 166      24.390  49.380  54.780  1.00  0.00           C  
ATOM   1741  C   GLU A 166      24.810  48.010  54.190  1.00  0.00           C  
ATOM   1742  O   GLU A 166      23.950  47.140  53.910  1.00  0.00           O  
ATOM   1743  CB  GLU A 166      23.610  49.240  56.060  1.00  0.00           C  
ATOM   1744  CG  GLU A 166      24.480  48.960  57.290  1.00  0.00           C  
ATOM   1745  CD  GLU A 166      23.680  48.750  58.590  1.00  0.00           C  
ATOM   1746  OE1 GLU A 166      22.630  49.410  58.860  1.00  0.00           O  
ATOM   1747  OE2 GLU A 166      24.200  48.010  59.460  1.00  0.00           O1-
ATOM   1748  H   GLU A 166      22.530  50.160  54.150  1.00  0.00           H  
ATOM   1749  N   ARG A 167      26.110  48.030  53.970  1.00  0.00           N  
ATOM   1750  CA  ARG A 167      26.840  46.810  53.600  1.00  0.00           C  
ATOM   1751  C   ARG A 167      28.300  46.660  54.050  1.00  0.00           C  
ATOM   1752  O   ARG A 167      29.060  47.600  53.990  1.00  0.00           O  
ATOM   1753  CB  ARG A 167      26.660  46.400  52.150  1.00  0.00           C  
ATOM   1754  CG  ARG A 167      27.140  47.410  51.080  1.00  0.00           C  
ATOM   1755  CD  ARG A 167      27.220  46.430  49.890  1.00  0.00           C  
ATOM   1756  NE  ARG A 167      27.140  47.190  48.690  1.00  0.00           N  
ATOM   1757  CZ  ARG A 167      26.060  47.630  47.980  1.00  0.00           C  
ATOM   1758  NH1 ARG A 167      24.790  47.380  48.290  1.00  0.00           N1+
ATOM   1759  NH2 ARG A 167      26.240  48.220  46.830  1.00  0.00           N  
ATOM   1760  H   ARG A 167      26.560  48.920  54.000  1.00  0.00           H  
ATOM   1761  HE  ARG A 167      28.060  47.150  48.300  1.00  0.00           H  
ATOM   1762 1HH1 ARG A 167      24.660  46.840  49.120  1.00  0.00           H  
ATOM   1763 2HH1 ARG A 167      23.980  47.620  47.750  1.00  0.00           H  
ATOM   1764 1HH2 ARG A 167      27.140  48.410  46.440  1.00  0.00           H  
ATOM   1765 2HH2 ARG A 167      25.410  48.440  46.330  1.00  0.00           H  
ATOM   1766  N   THR A 168      28.600  45.460  54.520  1.00  0.00           N  
ATOM   1767  CA  THR A 168      30.000  45.180  54.920  1.00  0.00           C  
ATOM   1768  C   THR A 168      30.790  44.690  53.710  1.00  0.00           C  
ATOM   1769  O   THR A 168      30.430  43.710  53.040  1.00  0.00           O  
ATOM   1770  CB  THR A 168      30.180  44.260  56.130  1.00  0.00           C  
ATOM   1771  CG2 THR A 168      30.190  44.980  57.520  1.00  0.00           C  
ATOM   1772  OG1 THR A 168      29.290  43.190  56.060  1.00  0.00           O  
ATOM   1773  H   THR A 168      27.930  44.840  54.940  1.00  0.00           H  
ATOM   1774  HG1 THR A 168      28.410  43.460  56.470  1.00  0.00           H  
ATOM   1775  N   VAL A 169      31.780  45.520  53.320  1.00  0.00           N  
ATOM   1776  CA  VAL A 169      32.560  45.250  52.090  1.00  0.00           C  
ATOM   1777  C   VAL A 169      34.010  44.970  52.570  1.00  0.00           C  
ATOM   1778  O   VAL A 169      34.590  45.640  53.440  1.00  0.00           O  
ATOM   1779  CB  VAL A 169      32.430  46.510  51.210  1.00  0.00           C  
ATOM   1780  CG1 VAL A 169      33.320  46.230  50.010  1.00  0.00           C  
ATOM   1781  CG2 VAL A 169      31.010  46.850  50.710  1.00  0.00           C  
ATOM   1782  H   VAL A 169      32.070  46.340  53.810  1.00  0.00           H  
ATOM   1783  N   TRP A 170      34.420  43.700  52.230  1.00  0.00           N  
ATOM   1784  CA  TRP A 170      35.620  42.980  52.620  1.00  0.00           C  
ATOM   1785  C   TRP A 170      36.930  43.380  51.820  1.00  0.00           C  
ATOM   1786  O   TRP A 170      37.270  42.770  50.770  1.00  0.00           O  
ATOM   1787  CB  TRP A 170      35.470  41.450  52.540  1.00  0.00           C  
ATOM   1788  CG  TRP A 170      34.300  41.020  53.440  1.00  0.00           C  
ATOM   1789  CD1 TRP A 170      33.010  40.850  53.220  1.00  0.00           C  
ATOM   1790  CD2 TRP A 170      34.530  40.590  54.750  1.00  0.00           C  
ATOM   1791  CE2 TRP A 170      33.270  40.270  55.310  1.00  0.00           C  
ATOM   1792  CE3 TRP A 170      35.710  40.320  55.450  1.00  0.00           C  
ATOM   1793  NE1 TRP A 170      32.360  40.440  54.320  1.00  0.00           N  
ATOM   1794  CZ2 TRP A 170      33.260  39.770  56.590  1.00  0.00           C  
ATOM   1795  CZ3 TRP A 170      35.680  39.820  56.710  1.00  0.00           C  
ATOM   1796  CH2 TRP A 170      34.440  39.510  57.310  1.00  0.00           C  
ATOM   1797  H   TRP A 170      33.940  43.280  51.460  1.00  0.00           H  
ATOM   1798  HD1 TRP A 170      32.570  40.880  52.230  1.00  0.00           H  
ATOM   1799  HE1 TRP A 170      31.380  40.420  54.520  1.00  0.00           H  
ATOM   1800  HE3 TRP A 170      36.660  40.290  54.930  1.00  0.00           H  
ATOM   1801  HZ2 TRP A 170      32.390  39.470  57.160  1.00  0.00           H  
ATOM   1802  HZ3 TRP A 170      36.610  39.760  57.270  1.00  0.00           H  
ATOM   1803  HH2 TRP A 170      34.500  39.050  58.300  1.00  0.00           H  
ATOM   1804  N   GLN A 171      37.760  44.230  52.440  1.00  0.00           N  
ATOM   1805  CA  GLN A 171      39.110  44.610  52.040  1.00  0.00           C  
ATOM   1806  C   GLN A 171      40.030  43.460  52.390  1.00  0.00           C  
ATOM   1807  O   GLN A 171      40.530  43.380  53.500  1.00  0.00           O  
ATOM   1808  CB  GLN A 171      39.480  45.920  52.750  1.00  0.00           C  
ATOM   1809  CG  GLN A 171      40.530  46.530  51.910  1.00  0.00           C  
ATOM   1810  CD  GLN A 171      41.620  47.260  52.700  1.00  0.00           C  
ATOM   1811  NE2 GLN A 171      41.350  48.530  52.830  1.00  0.00           N  
ATOM   1812  OE1 GLN A 171      42.660  46.690  53.030  1.00  0.00           O  
ATOM   1813  H   GLN A 171      37.550  44.650  53.320  1.00  0.00           H  
ATOM   1814 1HE2 GLN A 171      40.450  48.880  52.580  1.00  0.00           H  
ATOM   1815 2HE2 GLN A 171      42.110  49.150  53.020  1.00  0.00           H  
ATOM   1816  N   TYR A 172      40.200  42.540  51.500  1.00  0.00           N  
ATOM   1817  CA  TYR A 172      41.220  41.480  51.720  1.00  0.00           C  
ATOM   1818  C   TYR A 172      42.590  42.010  51.310  1.00  0.00           C  
ATOM   1819  O   TYR A 172      42.630  42.780  50.320  1.00  0.00           O  
ATOM   1820  CB  TYR A 172      40.810  40.180  50.910  1.00  0.00           C  
ATOM   1821  CG  TYR A 172      39.880  39.170  51.590  1.00  0.00           C  
ATOM   1822  CD1 TYR A 172      40.460  38.100  52.220  1.00  0.00           C  
ATOM   1823  CD2 TYR A 172      38.510  39.360  51.570  1.00  0.00           C  
ATOM   1824  CE1 TYR A 172      39.720  37.250  53.030  1.00  0.00           C  
ATOM   1825  CE2 TYR A 172      37.720  38.460  52.260  1.00  0.00           C  
ATOM   1826  CZ  TYR A 172      38.350  37.450  52.990  1.00  0.00           C  
ATOM   1827  OH  TYR A 172      37.530  36.590  53.590  1.00  0.00           O  
ATOM   1828  H   TYR A 172      39.730  42.610  50.620  1.00  0.00           H  
ATOM   1829  HD1 TYR A 172      41.550  38.070  52.280  1.00  0.00           H  
ATOM   1830  HD2 TYR A 172      37.980  40.240  51.210  1.00  0.00           H  
ATOM   1831  HE1 TYR A 172      40.170  36.430  53.600  1.00  0.00           H  
ATOM   1832  HE2 TYR A 172      36.660  38.470  52.010  1.00  0.00           H  
ATOM   1833  HH  TYR A 172      37.990  35.990  54.240  1.00  0.00           H  
ATOM   1834  N   HIS A 173      43.490  41.800  52.250  1.00  0.00           N  
ATOM   1835  CA  HIS A 173      44.920  42.170  52.170  1.00  0.00           C  
ATOM   1836  C   HIS A 173      45.830  41.010  52.560  1.00  0.00           C  
ATOM   1837  O   HIS A 173      45.410  40.120  53.310  1.00  0.00           O  
ATOM   1838  CB  HIS A 173      45.190  43.430  52.930  1.00  0.00           C  
ATOM   1839  CG  HIS A 173      46.650  43.810  53.260  1.00  0.00           C  
ATOM   1840  CD2 HIS A 173      47.020  44.230  54.470  1.00  0.00           C  
ATOM   1841  ND1 HIS A 173      47.620  43.940  52.450  1.00  0.00           N  
ATOM   1842  CE1 HIS A 173      48.690  44.340  53.170  1.00  0.00           C  
ATOM   1843  NE2 HIS A 173      48.330  44.530  54.400  1.00  0.00           N  
ATOM   1844  H   HIS A 173      43.290  41.220  53.040  1.00  0.00           H  
ATOM   1845  HD2 HIS A 173      46.490  44.300  55.420  1.00  0.00           H  
ATOM   1846  HE1 HIS A 173      49.670  44.560  52.760  1.00  0.00           H  
ATOM   1847  HE2 HIS A 173      48.860  44.740  55.230  1.00  0.00           H  
ATOM   1848  N   PHE A 174      46.950  40.910  51.840  1.00  0.00           N  
ATOM   1849  CA  PHE A 174      48.050  39.970  51.880  1.00  0.00           C  
ATOM   1850  C   PHE A 174      49.370  40.750  52.150  1.00  0.00           C  
ATOM   1851  O   PHE A 174      50.080  41.280  51.360  1.00  0.00           O  
ATOM   1852  CB  PHE A 174      48.270  39.360  50.500  1.00  0.00           C  
ATOM   1853  CG  PHE A 174      48.960  37.960  50.550  1.00  0.00           C  
ATOM   1854  CD1 PHE A 174      48.080  36.930  50.780  1.00  0.00           C  
ATOM   1855  CD2 PHE A 174      50.380  37.850  50.530  1.00  0.00           C  
ATOM   1856  CE1 PHE A 174      48.620  35.680  50.910  1.00  0.00           C  
ATOM   1857  CE2 PHE A 174      50.880  36.640  50.830  1.00  0.00           C  
ATOM   1858  CZ  PHE A 174      50.030  35.560  50.980  1.00  0.00           C  
ATOM   1859  H   PHE A 174      46.950  41.530  51.050  1.00  0.00           H  
ATOM   1860  HD1 PHE A 174      47.090  37.220  51.150  1.00  0.00           H  
ATOM   1861  HD2 PHE A 174      51.050  38.640  50.200  1.00  0.00           H  
ATOM   1862  HE1 PHE A 174      47.930  34.850  51.030  1.00  0.00           H  
ATOM   1863  HE2 PHE A 174      51.890  36.490  51.220  1.00  0.00           H  
ATOM   1864  HZ  PHE A 174      50.370  34.560  51.240  1.00  0.00           H  
ATOM   1865  N   ARG A 175      49.730  40.500  53.410  1.00  0.00           N  
ATOM   1866  CA  ARG A 175      50.840  41.250  54.050  1.00  0.00           C  
ATOM   1867  C   ARG A 175      52.260  40.880  53.590  1.00  0.00           C  
ATOM   1868  O   ARG A 175      52.990  41.580  52.870  1.00  0.00           O  
ATOM   1869  CB  ARG A 175      50.780  41.220  55.530  1.00  0.00           C  
ATOM   1870  CG  ARG A 175      49.530  41.670  56.270  1.00  0.00           C  
ATOM   1871  CD  ARG A 175      49.760  41.960  57.760  1.00  0.00           C  
ATOM   1872  NE  ARG A 175      50.170  40.710  58.470  1.00  0.00           N  
ATOM   1873  CZ  ARG A 175      49.390  39.760  59.000  1.00  0.00           C  
ATOM   1874  NH1 ARG A 175      48.050  39.740  58.870  1.00  0.00           N1+
ATOM   1875  NH2 ARG A 175      49.780  39.160  60.130  1.00  0.00           N  
ATOM   1876  H   ARG A 175      49.540  39.640  53.880  1.00  0.00           H  
ATOM   1877  HE  ARG A 175      51.130  40.740  58.750  1.00  0.00           H  
ATOM   1878 1HH1 ARG A 175      47.690  40.550  58.410  1.00  0.00           H  
ATOM   1879 2HH1 ARG A 175      47.490  38.960  59.130  1.00  0.00           H  
ATOM   1880 1HH2 ARG A 175      50.600  39.450  60.620  1.00  0.00           H  
ATOM   1881 2HH2 ARG A 175      49.140  38.600  60.660  1.00  0.00           H  
ATOM   1882  N   THR A 176      52.620  39.650  53.940  1.00  0.00           N  
ATOM   1883  CA  THR A 176      53.980  39.070  53.890  1.00  0.00           C  
ATOM   1884  C   THR A 176      54.740  39.090  52.600  1.00  0.00           C  
ATOM   1885  O   THR A 176      55.920  38.990  52.600  1.00  0.00           O  
ATOM   1886  CB  THR A 176      53.770  37.620  54.410  1.00  0.00           C  
ATOM   1887  CG2 THR A 176      53.470  37.630  55.920  1.00  0.00           C  
ATOM   1888  OG1 THR A 176      52.910  36.870  53.560  1.00  0.00           O  
ATOM   1889  H   THR A 176      51.920  38.950  53.990  1.00  0.00           H  
ATOM   1890  HG1 THR A 176      52.790  35.920  53.840  1.00  0.00           H  
ATOM   1891  N   TRP A 177      54.140  39.600  51.510  1.00  0.00           N  
ATOM   1892  CA  TRP A 177      54.770  39.550  50.150  1.00  0.00           C  
ATOM   1893  C   TRP A 177      56.080  40.320  49.930  1.00  0.00           C  
ATOM   1894  O   TRP A 177      56.100  41.460  50.310  1.00  0.00           O  
ATOM   1895  CB  TRP A 177      53.590  39.980  49.230  1.00  0.00           C  
ATOM   1896  CG  TRP A 177      53.950  40.080  47.740  1.00  0.00           C  
ATOM   1897  CD1 TRP A 177      54.750  40.900  47.100  1.00  0.00           C  
ATOM   1898  CD2 TRP A 177      53.310  39.210  46.830  1.00  0.00           C  
ATOM   1899  CE2 TRP A 177      53.740  39.580  45.560  1.00  0.00           C  
ATOM   1900  CE3 TRP A 177      52.300  38.280  46.980  1.00  0.00           C  
ATOM   1901  NE1 TRP A 177      54.660  40.590  45.770  1.00  0.00           N  
ATOM   1902  CZ2 TRP A 177      53.160  39.030  44.430  1.00  0.00           C  
ATOM   1903  CZ3 TRP A 177      51.720  37.650  45.860  1.00  0.00           C  
ATOM   1904  CH2 TRP A 177      52.170  38.040  44.580  1.00  0.00           C  
ATOM   1905  H   TRP A 177      53.370  40.240  51.540  1.00  0.00           H  
ATOM   1906  HD1 TRP A 177      55.510  41.550  47.530  1.00  0.00           H  
ATOM   1907  HE1 TRP A 177      55.250  40.980  45.050  1.00  0.00           H  
ATOM   1908  HE3 TRP A 177      52.110  37.840  47.960  1.00  0.00           H  
ATOM   1909  HZ2 TRP A 177      53.510  39.280  43.430  1.00  0.00           H  
ATOM   1910  HZ3 TRP A 177      50.910  36.930  45.990  1.00  0.00           H  
ATOM   1911  HH2 TRP A 177      51.760  37.560  43.690  1.00  0.00           H  
ATOM   1912  N   PRO A 178      57.130  39.630  49.470  1.00  0.00           N  
ATOM   1913  CA  PRO A 178      58.510  40.220  49.350  1.00  0.00           C  
ATOM   1914  C   PRO A 178      58.570  41.400  48.360  1.00  0.00           C  
ATOM   1915  O   PRO A 178      57.890  41.420  47.340  1.00  0.00           O  
ATOM   1916  CB  PRO A 178      59.260  39.060  48.740  1.00  0.00           C  
ATOM   1917  CG  PRO A 178      58.700  37.840  49.380  1.00  0.00           C  
ATOM   1918  CD  PRO A 178      57.220  38.180  49.420  1.00  0.00           C  
ATOM   1919  N   ASP A 179      59.560  42.220  48.740  1.00  0.00           N  
ATOM   1920  CA  ASP A 179      59.970  43.430  48.080  1.00  0.00           C  
ATOM   1921  C   ASP A 179      60.870  43.140  46.880  1.00  0.00           C  
ATOM   1922  O   ASP A 179      60.510  43.710  45.840  1.00  0.00           O  
ATOM   1923  CB  ASP A 179      60.730  44.410  48.940  1.00  0.00           C  
ATOM   1924  CG  ASP A 179      59.670  44.870  49.900  1.00  0.00           C  
ATOM   1925  OD1 ASP A 179      58.880  45.720  49.410  1.00  0.00           O  
ATOM   1926  OD2 ASP A 179      59.550  44.360  51.060  1.00  0.00           O1-
ATOM   1927  H   ASP A 179      59.900  42.160  49.680  1.00  0.00           H  
ATOM   1928  N   HIS A 180      61.870  42.260  46.990  1.00  0.00           N  
ATOM   1929  CA  HIS A 180      62.420  41.660  45.740  1.00  0.00           C  
ATOM   1930  C   HIS A 180      61.830  40.240  45.470  1.00  0.00           C  
ATOM   1931  O   HIS A 180      61.820  39.310  46.220  1.00  0.00           O  
ATOM   1932  CB  HIS A 180      63.950  41.590  45.680  1.00  0.00           C  
ATOM   1933  CG  HIS A 180      64.740  42.850  45.190  1.00  0.00           C  
ATOM   1934  CD2 HIS A 180      65.100  43.930  45.820  1.00  0.00           C  
ATOM   1935  ND1 HIS A 180      65.370  42.880  43.990  1.00  0.00           N  
ATOM   1936  CE1 HIS A 180      66.080  44.030  43.950  1.00  0.00           C  
ATOM   1937  NE2 HIS A 180      65.910  44.660  45.110  1.00  0.00           N  
ATOM   1938  H   HIS A 180      62.400  42.060  47.810  1.00  0.00           H  
ATOM   1939  HD2 HIS A 180      64.750  44.290  46.780  1.00  0.00           H  
ATOM   1940  HE1 HIS A 180      66.570  44.390  43.040  1.00  0.00           H  
ATOM   1941  HE2 HIS A 180      66.280  45.520  45.470  1.00  0.00           H  
ATOM   1942  N   GLY A 181      61.550  40.090  44.160  1.00  0.00           N  
ATOM   1943  CA  GLY A 181      60.800  38.960  43.560  1.00  0.00           C  
ATOM   1944  C   GLY A 181      59.400  38.640  44.220  1.00  0.00           C  
ATOM   1945  O   GLY A 181      58.470  39.500  44.180  1.00  0.00           O  
ATOM   1946  H   GLY A 181      62.050  40.660  43.510  1.00  0.00           H  
ATOM   1947  N   VAL A 182      59.170  37.320  44.350  1.00  0.00           N  
ATOM   1948  CA  VAL A 182      57.830  36.820  44.680  1.00  0.00           C  
ATOM   1949  C   VAL A 182      57.840  35.790  45.910  1.00  0.00           C  
ATOM   1950  O   VAL A 182      58.890  35.670  46.450  1.00  0.00           O  
ATOM   1951  CB  VAL A 182      57.090  36.150  43.460  1.00  0.00           C  
ATOM   1952  CG1 VAL A 182      56.770  37.170  42.310  1.00  0.00           C  
ATOM   1953  CG2 VAL A 182      57.950  35.020  42.860  1.00  0.00           C  
ATOM   1954  H   VAL A 182      59.890  36.640  44.220  1.00  0.00           H  
ATOM   1955  N   PRO A 183      56.680  35.470  46.560  1.00  0.00           N  
ATOM   1956  CA  PRO A 183      56.720  34.430  47.590  1.00  0.00           C  
ATOM   1957  C   PRO A 183      57.320  33.110  47.040  1.00  0.00           C  
ATOM   1958  O   PRO A 183      56.830  32.480  46.100  1.00  0.00           O  
ATOM   1959  CB  PRO A 183      55.310  34.290  48.110  1.00  0.00           C  
ATOM   1960  CG  PRO A 183      54.760  35.690  47.920  1.00  0.00           C  
ATOM   1961  CD  PRO A 183      55.390  36.220  46.600  1.00  0.00           C  
ATOM   1962  N   SER A 184      58.030  32.620  48.010  1.00  0.00           N  
ATOM   1963  CA  SER A 184      58.740  31.300  48.040  1.00  0.00           C  
ATOM   1964  C   SER A 184      57.760  30.100  47.940  1.00  0.00           C  
ATOM   1965  O   SER A 184      57.960  29.310  47.000  1.00  0.00           O  
ATOM   1966  CB  SER A 184      59.700  31.040  49.230  1.00  0.00           C  
ATOM   1967  OG  SER A 184      59.090  31.050  50.500  1.00  0.00           O  
ATOM   1968  H   SER A 184      57.980  32.990  48.950  1.00  0.00           H  
ATOM   1969  HG  SER A 184      59.800  30.860  51.180  1.00  0.00           H  
ATOM   1970  N   ASP A 185      56.550  30.300  48.430  1.00  0.00           N  
ATOM   1971  CA  ASP A 185      55.590  29.180  48.360  1.00  0.00           C  
ATOM   1972  C   ASP A 185      54.180  29.740  48.220  1.00  0.00           C  
ATOM   1973  O   ASP A 185      53.830  30.860  48.640  1.00  0.00           O  
ATOM   1974  CB  ASP A 185      55.640  28.490  49.680  1.00  0.00           C  
ATOM   1975  CG  ASP A 185      54.840  27.220  49.740  1.00  0.00           C  
ATOM   1976  OD1 ASP A 185      53.610  27.310  49.830  1.00  0.00           O  
ATOM   1977  OD2 ASP A 185      55.440  26.120  49.630  1.00  0.00           O1-
ATOM   1978  H   ASP A 185      56.240  31.170  48.820  1.00  0.00           H  
ATOM   1979  N   PRO A 186      53.470  29.200  47.190  1.00  0.00           N  
ATOM   1980  CA  PRO A 186      52.090  29.670  46.960  1.00  0.00           C  
ATOM   1981  C   PRO A 186      50.930  29.350  47.890  1.00  0.00           C  
ATOM   1982  O   PRO A 186      49.780  29.730  47.680  1.00  0.00           O  
ATOM   1983  CB  PRO A 186      51.780  29.150  45.540  1.00  0.00           C  
ATOM   1984  CG  PRO A 186      53.160  29.000  44.950  1.00  0.00           C  
ATOM   1985  CD  PRO A 186      53.910  28.320  46.070  1.00  0.00           C  
ATOM   1986  N   GLY A 187      51.250  28.740  49.030  1.00  0.00           N  
ATOM   1987  CA  GLY A 187      50.200  28.050  49.780  1.00  0.00           C  
ATOM   1988  C   GLY A 187      49.180  29.080  50.410  1.00  0.00           C  
ATOM   1989  O   GLY A 187      47.950  28.890  50.430  1.00  0.00           O  
ATOM   1990  H   GLY A 187      52.150  28.500  49.380  1.00  0.00           H  
ATOM   1991  N   GLY A 188      49.690  30.140  51.030  1.00  0.00           N  
ATOM   1992  CA  GLY A 188      48.850  31.270  51.540  1.00  0.00           C  
ATOM   1993  C   GLY A 188      48.190  32.260  50.560  1.00  0.00           C  
ATOM   1994  O   GLY A 188      47.100  32.800  50.860  1.00  0.00           O  
ATOM   1995  H   GLY A 188      50.620  30.110  51.390  1.00  0.00           H  
ATOM   1996  N   VAL A 189      48.820  32.360  49.380  1.00  0.00           N  
ATOM   1997  CA  VAL A 189      48.260  33.080  48.190  1.00  0.00           C  
ATOM   1998  C   VAL A 189      46.970  32.280  47.750  1.00  0.00           C  
ATOM   1999  O   VAL A 189      45.930  32.970  47.590  1.00  0.00           O  
ATOM   2000  CB  VAL A 189      49.300  33.240  47.060  1.00  0.00           C  
ATOM   2001  CG1 VAL A 189      48.590  33.780  45.840  1.00  0.00           C  
ATOM   2002  CG2 VAL A 189      50.360  34.240  47.520  1.00  0.00           C  
ATOM   2003  H   VAL A 189      49.720  31.940  49.340  1.00  0.00           H  
ATOM   2004  N   LEU A 190      47.100  30.950  47.630  1.00  0.00           N  
ATOM   2005  CA  LEU A 190      46.050  29.940  47.460  1.00  0.00           C  
ATOM   2006  C   LEU A 190      44.980  29.950  48.640  1.00  0.00           C  
ATOM   2007  O   LEU A 190      43.780  30.130  48.340  1.00  0.00           O  
ATOM   2008  CB  LEU A 190      46.630  28.540  47.220  1.00  0.00           C  
ATOM   2009  CG  LEU A 190      47.380  28.460  45.880  1.00  0.00           C  
ATOM   2010  CD1 LEU A 190      48.130  27.110  45.920  1.00  0.00           C  
ATOM   2011  CD2 LEU A 190      46.370  28.320  44.740  1.00  0.00           C  
ATOM   2012  H   LEU A 190      48.040  30.610  47.730  1.00  0.00           H  
ATOM   2013  N   ASP A 191      45.410  29.980  49.890  1.00  0.00           N  
ATOM   2014  CA  ASP A 191      44.520  30.150  51.040  1.00  0.00           C  
ATOM   2015  C   ASP A 191      43.820  31.510  51.010  1.00  0.00           C  
ATOM   2016  O   ASP A 191      42.670  31.610  51.460  1.00  0.00           O  
ATOM   2017  CB  ASP A 191      45.210  29.770  52.330  1.00  0.00           C  
ATOM   2018  CG  ASP A 191      44.260  29.350  53.460  1.00  0.00           C  
ATOM   2019  OD1 ASP A 191      43.610  28.360  53.430  1.00  0.00           O  
ATOM   2020  OD2 ASP A 191      44.210  30.010  54.470  1.00  0.00           O1-
ATOM   2021  H   ASP A 191      46.310  29.610  50.140  1.00  0.00           H  
ATOM   2022  N   PHE A 192      44.520  32.570  50.570  1.00  0.00           N  
ATOM   2023  CA  PHE A 192      43.890  33.920  50.300  1.00  0.00           C  
ATOM   2024  C   PHE A 192      42.750  33.870  49.260  1.00  0.00           C  
ATOM   2025  O   PHE A 192      41.630  34.120  49.670  1.00  0.00           O  
ATOM   2026  CB  PHE A 192      45.010  34.840  49.840  1.00  0.00           C  
ATOM   2027  CG  PHE A 192      44.540  36.290  49.710  1.00  0.00           C  
ATOM   2028  CD1 PHE A 192      44.460  37.060  50.810  1.00  0.00           C  
ATOM   2029  CD2 PHE A 192      44.530  36.810  48.430  1.00  0.00           C  
ATOM   2030  CE1 PHE A 192      44.390  38.450  50.570  1.00  0.00           C  
ATOM   2031  CE2 PHE A 192      44.460  38.180  48.180  1.00  0.00           C  
ATOM   2032  CZ  PHE A 192      44.340  39.030  49.310  1.00  0.00           C  
ATOM   2033  H   PHE A 192      45.510  32.530  50.570  1.00  0.00           H  
ATOM   2034  HD1 PHE A 192      44.050  36.640  51.740  1.00  0.00           H  
ATOM   2035  HD2 PHE A 192      44.550  36.040  47.660  1.00  0.00           H  
ATOM   2036  HE1 PHE A 192      44.070  39.050  51.420  1.00  0.00           H  
ATOM   2037  HE2 PHE A 192      44.620  38.690  47.230  1.00  0.00           H  
ATOM   2038  HZ  PHE A 192      44.120  40.070  49.110  1.00  0.00           H  
ATOM   2039  N   LEU A 193      43.140  33.370  48.060  1.00  0.00           N  
ATOM   2040  CA  LEU A 193      42.250  33.100  46.900  1.00  0.00           C  
ATOM   2041  C   LEU A 193      41.030  32.260  47.300  1.00  0.00           C  
ATOM   2042  O   LEU A 193      39.930  32.540  46.850  1.00  0.00           O  
ATOM   2043  CB  LEU A 193      42.970  32.280  45.790  1.00  0.00           C  
ATOM   2044  CG  LEU A 193      43.730  33.260  44.830  1.00  0.00           C  
ATOM   2045  CD1 LEU A 193      44.530  32.470  43.920  1.00  0.00           C  
ATOM   2046  CD2 LEU A 193      42.770  34.130  43.970  1.00  0.00           C  
ATOM   2047  H   LEU A 193      44.130  33.250  47.950  1.00  0.00           H  
ATOM   2048  N   GLU A 194      41.270  31.250  48.140  1.00  0.00           N  
ATOM   2049  CA  GLU A 194      40.180  30.450  48.700  1.00  0.00           C  
ATOM   2050  C   GLU A 194      39.240  31.230  49.650  1.00  0.00           C  
ATOM   2051  O   GLU A 194      38.120  31.510  49.310  1.00  0.00           O  
ATOM   2052  CB  GLU A 194      40.740  29.240  49.330  1.00  0.00           C  
ATOM   2053  CG  GLU A 194      41.160  28.160  48.300  1.00  0.00           C  
ATOM   2054  CD  GLU A 194      41.060  26.710  48.840  1.00  0.00           C  
ATOM   2055  OE1 GLU A 194      41.090  26.380  50.010  1.00  0.00           O  
ATOM   2056  OE2 GLU A 194      40.860  25.810  48.010  1.00  0.00           O1-
ATOM   2057  H   GLU A 194      42.200  30.930  48.310  1.00  0.00           H  
ATOM   2058  N   GLU A 195      39.840  32.060  50.570  1.00  0.00           N  
ATOM   2059  CA  GLU A 195      39.060  32.830  51.600  1.00  0.00           C  
ATOM   2060  C   GLU A 195      38.270  34.020  51.040  1.00  0.00           C  
ATOM   2061  O   GLU A 195      37.120  34.220  51.320  1.00  0.00           O  
ATOM   2062  CB  GLU A 195      39.900  33.260  52.750  1.00  0.00           C  
ATOM   2063  CG  GLU A 195      40.260  32.070  53.660  1.00  0.00           C  
ATOM   2064  CD  GLU A 195      39.150  31.400  54.520  1.00  0.00           C  
ATOM   2065  OE1 GLU A 195      39.520  30.580  55.300  1.00  0.00           O  
ATOM   2066  OE2 GLU A 195      38.050  31.960  54.600  1.00  0.00           O1-
ATOM   2067  H   GLU A 195      40.830  32.160  50.620  1.00  0.00           H  
ATOM   2068  N   VAL A 196      38.870  34.620  50.000  1.00  0.00           N  
ATOM   2069  CA  VAL A 196      38.230  35.590  49.090  1.00  0.00           C  
ATOM   2070  C   VAL A 196      36.930  35.030  48.400  1.00  0.00           C  
ATOM   2071  O   VAL A 196      35.880  35.730  48.330  1.00  0.00           O  
ATOM   2072  CB  VAL A 196      39.050  36.150  47.910  1.00  0.00           C  
ATOM   2073  CG1 VAL A 196      38.490  37.100  46.840  1.00  0.00           C  
ATOM   2074  CG2 VAL A 196      40.180  36.990  48.440  1.00  0.00           C  
ATOM   2075  H   VAL A 196      39.850  34.450  49.860  1.00  0.00           H  
ATOM   2076  N   HIS A 197      37.190  34.040  47.600  1.00  0.00           N  
ATOM   2077  CA  HIS A 197      36.090  33.440  46.730  1.00  0.00           C  
ATOM   2078  C   HIS A 197      35.010  32.780  47.600  1.00  0.00           C  
ATOM   2079  O   HIS A 197      33.820  32.990  47.390  1.00  0.00           O  
ATOM   2080  CB  HIS A 197      36.780  32.310  45.820  1.00  0.00           C  
ATOM   2081  CG  HIS A 197      35.840  31.420  45.040  1.00  0.00           C  
ATOM   2082  CD2 HIS A 197      35.210  30.340  45.500  1.00  0.00           C  
ATOM   2083  ND1 HIS A 197      35.350  31.660  43.790  1.00  0.00           N  
ATOM   2084  CE1 HIS A 197      34.360  30.790  43.560  1.00  0.00           C  
ATOM   2085  NE2 HIS A 197      34.210  30.030  44.660  1.00  0.00           N  
ATOM   2086  H   HIS A 197      38.090  33.620  47.580  1.00  0.00           H  
ATOM   2087  HD2 HIS A 197      35.460  29.800  46.410  1.00  0.00           H  
ATOM   2088  HE1 HIS A 197      33.880  30.710  42.580  1.00  0.00           H  
ATOM   2089  HE2 HIS A 197      33.450  29.420  44.860  1.00  0.00           H  
ATOM   2090  N   HIS A 198      35.400  32.170  48.740  1.00  0.00           N  
ATOM   2091  CA  HIS A 198      34.430  31.690  49.790  1.00  0.00           C  
ATOM   2092  C   HIS A 198      33.470  32.740  50.380  1.00  0.00           C  
ATOM   2093  O   HIS A 198      32.270  32.810  49.970  1.00  0.00           O  
ATOM   2094  CB  HIS A 198      35.070  30.900  50.910  1.00  0.00           C  
ATOM   2095  CG  HIS A 198      35.980  29.770  50.460  1.00  0.00           C  
ATOM   2096  CD2 HIS A 198      36.920  29.210  51.210  1.00  0.00           C  
ATOM   2097  ND1 HIS A 198      35.880  29.140  49.350  1.00  0.00           N  
ATOM   2098  CE1 HIS A 198      36.710  28.040  49.430  1.00  0.00           C  
ATOM   2099  NE2 HIS A 198      37.360  28.140  50.560  1.00  0.00           N  
ATOM   2100  H   HIS A 198      36.340  31.840  48.850  1.00  0.00           H  
ATOM   2101  HD2 HIS A 198      37.190  29.480  52.230  1.00  0.00           H  
ATOM   2102  HE1 HIS A 198      36.780  27.230  48.700  1.00  0.00           H  
ATOM   2103  HE2 HIS A 198      38.160  27.570  50.710  1.00  0.00           H  
ATOM   2104  N   LYS A 199      34.110  33.780  50.930  1.00  0.00           N  
ATOM   2105  CA  LYS A 199      33.270  35.000  51.220  1.00  0.00           C  
ATOM   2106  C   LYS A 199      32.450  35.620  50.020  1.00  0.00           C  
ATOM   2107  O   LYS A 199      31.230  35.820  50.180  1.00  0.00           O  
ATOM   2108  CB  LYS A 199      34.140  36.030  51.820  1.00  0.00           C  
ATOM   2109  CG  LYS A 199      33.400  36.920  52.820  1.00  0.00           C  
ATOM   2110  CD  LYS A 199      33.220  36.270  54.280  1.00  0.00           C  
ATOM   2111  CE  LYS A 199      34.550  36.070  54.940  1.00  0.00           C  
ATOM   2112  NZ  LYS A 199      34.550  35.200  56.150  1.00  0.00           N1+
ATOM   2113  H   LYS A 199      35.040  33.730  51.280  1.00  0.00           H  
ATOM   2114  HZ1 LYS A 199      35.450  35.290  56.570  1.00  0.00           H  
ATOM   2115  HZ2 LYS A 199      33.820  35.380  56.800  1.00  0.00           H  
ATOM   2116  HZ3 LYS A 199      34.400  34.260  55.860  1.00  0.00           H  
ATOM   2117  N   GLN A 200      33.040  36.010  48.890  1.00  0.00           N  
ATOM   2118  CA  GLN A 200      32.410  36.430  47.560  1.00  0.00           C  
ATOM   2119  C   GLN A 200      31.320  35.470  47.050  1.00  0.00           C  
ATOM   2120  O   GLN A 200      30.510  36.010  46.280  1.00  0.00           O  
ATOM   2121  CB  GLN A 200      33.410  36.550  46.420  1.00  0.00           C  
ATOM   2122  CG  GLN A 200      33.920  37.970  46.230  1.00  0.00           C  
ATOM   2123  CD  GLN A 200      32.830  38.940  45.660  1.00  0.00           C  
ATOM   2124  NE2 GLN A 200      32.570  38.860  44.390  1.00  0.00           N  
ATOM   2125  OE1 GLN A 200      32.160  39.770  46.250  1.00  0.00           O  
ATOM   2126  H   GLN A 200      34.010  35.860  48.700  1.00  0.00           H  
ATOM   2127 1HE2 GLN A 200      32.990  38.140  43.820  1.00  0.00           H  
ATOM   2128 2HE2 GLN A 200      31.870  39.470  44.010  1.00  0.00           H  
ATOM   2129  N   GLU A 201      31.380  34.140  47.080  1.00  0.00           N  
ATOM   2130  CA  GLU A 201      30.140  33.360  46.950  1.00  0.00           C  
ATOM   2131  C   GLU A 201      29.100  33.300  48.110  1.00  0.00           C  
ATOM   2132  O   GLU A 201      27.910  33.160  48.050  1.00  0.00           O  
ATOM   2133  CB  GLU A 201      30.330  31.950  46.460  1.00  0.00           C  
ATOM   2134  CG  GLU A 201      31.290  31.050  47.250  1.00  0.00           C  
ATOM   2135  CD  GLU A 201      31.430  29.630  46.630  1.00  0.00           C  
ATOM   2136  OE1 GLU A 201      31.510  29.410  45.410  1.00  0.00           O  
ATOM   2137  OE2 GLU A 201      31.460  28.630  47.350  1.00  0.00           O1-
ATOM   2138  H   GLU A 201      32.210  33.600  47.220  1.00  0.00           H  
ATOM   2139  N   SER A 202      29.640  33.380  49.330  1.00  0.00           N  
ATOM   2140  CA  SER A 202      28.770  33.280  50.450  1.00  0.00           C  
ATOM   2141  C   SER A 202      27.900  34.430  50.810  1.00  0.00           C  
ATOM   2142  O   SER A 202      26.880  34.120  51.530  1.00  0.00           O  
ATOM   2143  CB  SER A 202      29.460  32.880  51.760  1.00  0.00           C  
ATOM   2144  OG  SER A 202      30.020  31.570  51.780  1.00  0.00           O  
ATOM   2145  H   SER A 202      30.620  33.480  49.510  1.00  0.00           H  
ATOM   2146  HG  SER A 202      29.290  30.920  51.550  1.00  0.00           H  
ATOM   2147  N   ILE A 203      28.210  35.710  50.500  1.00  0.00           N  
ATOM   2148  CA  ILE A 203      27.200  36.750  50.820  1.00  0.00           C  
ATOM   2149  C   ILE A 203      25.970  36.630  49.910  1.00  0.00           C  
ATOM   2150  O   ILE A 203      26.170  36.440  48.730  1.00  0.00           O  
ATOM   2151  CB  ILE A 203      27.950  38.100  50.890  1.00  0.00           C  
ATOM   2152  CG1 ILE A 203      28.960  38.200  52.060  1.00  0.00           C  
ATOM   2153  CG2 ILE A 203      26.920  39.180  51.180  1.00  0.00           C  
ATOM   2154  CD  ILE A 203      29.980  39.330  51.850  1.00  0.00           C  
ATOM   2155  H   ILE A 203      29.110  36.050  50.250  1.00  0.00           H  
ATOM   2156  N   MET A 204      24.700  36.840  50.420  1.00  0.00           N  
ATOM   2157  CA  MET A 204      23.500  36.610  49.640  1.00  0.00           C  
ATOM   2158  C   MET A 204      23.350  37.430  48.360  1.00  0.00           C  
ATOM   2159  O   MET A 204      22.990  36.890  47.340  1.00  0.00           O  
ATOM   2160  CB  MET A 204      22.230  36.810  50.410  1.00  0.00           C  
ATOM   2161  CG  MET A 204      21.750  35.760  51.460  1.00  0.00           C  
ATOM   2162  SD  MET A 204      23.220  35.210  52.500  1.00  0.00           S  
ATOM   2163  CE  MET A 204      22.360  34.250  53.730  1.00  0.00           C  
ATOM   2164  H   MET A 204      24.620  36.770  51.420  1.00  0.00           H  
ATOM   2165  N   ASP A 205      23.390  38.820  48.390  1.00  0.00           N  
ATOM   2166  CA  ASP A 205      23.750  39.600  47.160  1.00  0.00           C  
ATOM   2167  C   ASP A 205      25.300  40.010  47.100  1.00  0.00           C  
ATOM   2168  O   ASP A 205      25.870  40.610  48.040  1.00  0.00           O  
ATOM   2169  CB  ASP A 205      22.820  40.870  47.050  1.00  0.00           C  
ATOM   2170  CG  ASP A 205      22.710  41.800  48.250  1.00  0.00           C  
ATOM   2171  OD1 ASP A 205      21.720  42.540  48.270  1.00  0.00           O  
ATOM   2172  OD2 ASP A 205      23.720  42.020  48.960  1.00  0.00           O1-
ATOM   2173  H   ASP A 205      23.200  39.250  49.270  1.00  0.00           H  
ATOM   2174  N   ALA A 206      25.870  39.300  46.150  1.00  0.00           N  
ATOM   2175  CA  ALA A 206      27.230  39.670  45.740  1.00  0.00           C  
ATOM   2176  C   ALA A 206      27.590  39.670  44.220  1.00  0.00           C  
ATOM   2177  O   ALA A 206      27.410  38.640  43.530  1.00  0.00           O  
ATOM   2178  CB  ALA A 206      28.280  38.870  46.540  1.00  0.00           C  
ATOM   2179  H   ALA A 206      25.440  38.710  45.460  1.00  0.00           H  
ATOM   2180  N   GLY A 207      28.300  40.740  43.820  1.00  0.00           N  
ATOM   2181  CA  GLY A 207      28.690  41.130  42.410  1.00  0.00           C  
ATOM   2182  C   GLY A 207      30.220  40.950  42.110  1.00  0.00           C  
ATOM   2183  O   GLY A 207      30.970  40.560  42.960  1.00  0.00           O  
ATOM   2184  H   GLY A 207      28.590  41.450  44.450  1.00  0.00           H  
ATOM   2185  N   PRO A 208      30.620  41.420  40.880  1.00  0.00           N  
ATOM   2186  CA  PRO A 208      31.960  41.240  40.340  1.00  0.00           C  
ATOM   2187  C   PRO A 208      33.100  41.650  41.350  1.00  0.00           C  
ATOM   2188  O   PRO A 208      32.890  42.550  42.180  1.00  0.00           O  
ATOM   2189  CB  PRO A 208      31.960  42.110  39.130  1.00  0.00           C  
ATOM   2190  CG  PRO A 208      30.560  42.090  38.600  1.00  0.00           C  
ATOM   2191  CD  PRO A 208      29.770  42.150  39.890  1.00  0.00           C  
ATOM   2192  N   VAL A 209      34.090  40.790  41.550  1.00  0.00           N  
ATOM   2193  CA  VAL A 209      35.330  41.030  42.360  1.00  0.00           C  
ATOM   2194  C   VAL A 209      36.190  42.200  41.810  1.00  0.00           C  
ATOM   2195  O   VAL A 209      36.510  42.290  40.650  1.00  0.00           O  
ATOM   2196  CB  VAL A 209      36.000  39.670  42.390  1.00  0.00           C  
ATOM   2197  CG1 VAL A 209      36.490  39.270  40.980  1.00  0.00           C  
ATOM   2198  CG2 VAL A 209      37.130  39.530  43.390  1.00  0.00           C  
ATOM   2199  H   VAL A 209      34.050  39.930  41.040  1.00  0.00           H  
ATOM   2200  N   VAL A 210      36.220  43.190  42.640  1.00  0.00           N  
ATOM   2201  CA  VAL A 210      37.150  44.340  42.400  1.00  0.00           C  
ATOM   2202  C   VAL A 210      38.580  44.040  42.940  1.00  0.00           C  
ATOM   2203  O   VAL A 210      38.790  44.080  44.150  1.00  0.00           O  
ATOM   2204  CB  VAL A 210      36.560  45.680  42.860  1.00  0.00           C  
ATOM   2205  CG1 VAL A 210      37.580  46.790  43.160  1.00  0.00           C  
ATOM   2206  CG2 VAL A 210      35.760  46.330  41.730  1.00  0.00           C  
ATOM   2207  H   VAL A 210      35.720  43.040  43.490  1.00  0.00           H  
ATOM   2208  N   VAL A 211      39.520  44.040  42.020  1.00  0.00           N  
ATOM   2209  CA  VAL A 211      40.940  43.760  42.370  1.00  0.00           C  
ATOM   2210  C   VAL A 211      41.860  44.860  41.830  1.00  0.00           C  
ATOM   2211  O   VAL A 211      41.690  45.410  40.730  1.00  0.00           O  
ATOM   2212  CB  VAL A 211      41.330  42.450  41.650  1.00  0.00           C  
ATOM   2213  CG1 VAL A 211      42.740  42.120  42.140  1.00  0.00           C  
ATOM   2214  CG2 VAL A 211      40.310  41.310  41.840  1.00  0.00           C  
ATOM   2215  H   VAL A 211      39.190  44.200  41.090  1.00  0.00           H  
ATOM   2216  N   HIS A 212      42.740  45.280  42.750  1.00  0.00           N  
ATOM   2217  CA  HIS A 212      43.660  46.400  42.370  1.00  0.00           C  
ATOM   2218  C   HIS A 212      45.130  46.460  42.790  1.00  0.00           C  
ATOM   2219  O   HIS A 212      45.580  45.920  43.840  1.00  0.00           O  
ATOM   2220  CB  HIS A 212      42.980  47.680  42.700  1.00  0.00           C  
ATOM   2221  CG  HIS A 212      42.650  48.050  44.170  1.00  0.00           C  
ATOM   2222  CD2 HIS A 212      41.650  47.600  44.950  1.00  0.00           C  
ATOM   2223  ND1 HIS A 212      43.430  48.840  44.980  1.00  0.00           N  
ATOM   2224  CE1 HIS A 212      42.820  48.840  46.200  1.00  0.00           C  
ATOM   2225  NE2 HIS A 212      41.740  48.040  46.170  1.00  0.00           N  
ATOM   2226  H   HIS A 212      42.900  44.850  43.640  1.00  0.00           H  
ATOM   2227  HD2 HIS A 212      40.810  46.970  44.640  1.00  0.00           H  
ATOM   2228  HE1 HIS A 212      43.210  49.250  47.130  1.00  0.00           H  
ATOM   2229  HE2 HIS A 212      41.080  47.950  46.910  1.00  0.00           H  
ATOM   2230  N   SER A 213      45.830  47.330  42.090  1.00  0.00           N  
ATOM   2231  CA  SER A 213      47.270  47.610  42.290  1.00  0.00           C  
ATOM   2232  C   SER A 213      47.640  48.980  41.640  1.00  0.00           C  
ATOM   2233  O   SER A 213      46.930  49.520  40.840  1.00  0.00           O  
ATOM   2234  CB  SER A 213      48.130  46.470  41.710  1.00  0.00           C  
ATOM   2235  OG  SER A 213      48.130  46.350  40.260  1.00  0.00           O  
ATOM   2236  H   SER A 213      45.410  47.750  41.300  1.00  0.00           H  
ATOM   2237  HG  SER A 213      49.040  46.610  39.940  1.00  0.00           H  
ATOM   2238  N   SER A 214      48.880  49.360  41.760  1.00  0.00           N  
ATOM   2239  CA  SER A 214      49.230  50.800  41.430  1.00  0.00           C  
ATOM   2240  C   SER A 214      49.110  51.370  40.020  1.00  0.00           C  
ATOM   2241  O   SER A 214      48.490  52.440  39.840  1.00  0.00           O  
ATOM   2242  CB  SER A 214      50.550  51.180  42.070  1.00  0.00           C  
ATOM   2243  OG  SER A 214      51.710  50.550  41.440  1.00  0.00           O  
ATOM   2244  H   SER A 214      49.650  48.730  41.690  1.00  0.00           H  
ATOM   2245  HG  SER A 214      51.370  49.660  41.150  1.00  0.00           H  
ATOM   2246  N   ALA A 215      49.430  50.510  39.070  1.00  0.00           N  
ATOM   2247  CA  ALA A 215      49.120  50.620  37.600  1.00  0.00           C  
ATOM   2248  C   ALA A 215      47.890  49.750  37.170  1.00  0.00           C  
ATOM   2249  O   ALA A 215      47.530  49.680  35.980  1.00  0.00           O  
ATOM   2250  CB  ALA A 215      50.200  50.290  36.650  1.00  0.00           C  
ATOM   2251  H   ALA A 215      50.020  49.740  39.290  1.00  0.00           H  
ATOM   2252  N   GLY A 216      47.590  48.750  38.000  1.00  0.00           N  
ATOM   2253  CA  GLY A 216      46.380  47.910  37.800  1.00  0.00           C  
ATOM   2254  C   GLY A 216      46.650  46.620  37.020  1.00  0.00           C  
ATOM   2255  O   GLY A 216      45.840  45.930  36.500  1.00  0.00           O  
ATOM   2256  H   GLY A 216      48.230  48.290  38.620  1.00  0.00           H  
ATOM   2257  N   ILE A 217      47.970  46.260  37.030  1.00  0.00           N  
ATOM   2258  CA  ILE A 217      48.560  45.300  36.110  1.00  0.00           C  
ATOM   2259  C   ILE A 217      49.610  44.330  36.720  1.00  0.00           C  
ATOM   2260  O   ILE A 217      49.330  43.130  36.810  1.00  0.00           O  
ATOM   2261  CB  ILE A 217      49.150  45.900  34.820  1.00  0.00           C  
ATOM   2262  CG1 ILE A 217      49.850  47.240  34.970  1.00  0.00           C  
ATOM   2263  CG2 ILE A 217      47.990  45.950  33.870  1.00  0.00           C  
ATOM   2264  CD  ILE A 217      50.400  47.620  33.620  1.00  0.00           C  
ATOM   2265  H   ILE A 217      48.640  46.750  37.590  1.00  0.00           H  
ATOM   2266  N   GLY A 218      50.790  44.830  37.190  1.00  0.00           N  
ATOM   2267  CA  GLY A 218      51.940  43.980  37.520  1.00  0.00           C  
ATOM   2268  C   GLY A 218      51.720  42.920  38.600  1.00  0.00           C  
ATOM   2269  O   GLY A 218      52.230  41.770  38.550  1.00  0.00           O  
ATOM   2270  H   GLY A 218      50.810  45.750  37.580  1.00  0.00           H  
ATOM   2271  N   ARG A 219      50.890  43.280  39.520  1.00  0.00           N  
ATOM   2272  CA  ARG A 219      50.310  42.370  40.560  1.00  0.00           C  
ATOM   2273  C   ARG A 219      48.800  42.020  40.480  1.00  0.00           C  
ATOM   2274  O   ARG A 219      48.480  40.840  40.620  1.00  0.00           O  
ATOM   2275  CB  ARG A 219      50.630  42.940  41.970  1.00  0.00           C  
ATOM   2276  CG  ARG A 219      51.960  42.390  42.460  1.00  0.00           C  
ATOM   2277  CD  ARG A 219      52.340  42.680  43.910  1.00  0.00           C  
ATOM   2278  NE  ARG A 219      52.700  44.090  44.240  1.00  0.00           N  
ATOM   2279  CZ  ARG A 219      53.060  44.600  45.380  1.00  0.00           C  
ATOM   2280  NH1 ARG A 219      53.110  44.010  46.480  1.00  0.00           N1+
ATOM   2281  NH2 ARG A 219      53.610  45.810  45.330  1.00  0.00           N  
ATOM   2282  H   ARG A 219      50.700  44.250  39.690  1.00  0.00           H  
ATOM   2283  HE  ARG A 219      52.550  44.800  43.560  1.00  0.00           H  
ATOM   2284 1HH1 ARG A 219      52.830  43.060  46.640  1.00  0.00           H  
ATOM   2285 2HH1 ARG A 219      53.350  44.550  47.280  1.00  0.00           H  
ATOM   2286 1HH2 ARG A 219      53.850  46.240  44.460  1.00  0.00           H  
ATOM   2287 2HH2 ARG A 219      53.880  46.300  46.150  1.00  0.00           H  
ATOM   2288  N   THR A 220      47.890  42.910  39.990  1.00  0.00           N  
ATOM   2289  CA  THR A 220      46.420  42.620  39.690  1.00  0.00           C  
ATOM   2290  C   THR A 220      46.310  41.320  38.870  1.00  0.00           C  
ATOM   2291  O   THR A 220      45.600  40.450  39.360  1.00  0.00           O  
ATOM   2292  CB  THR A 220      45.720  43.790  39.000  1.00  0.00           C  
ATOM   2293  CG2 THR A 220      44.230  43.570  38.880  1.00  0.00           C  
ATOM   2294  OG1 THR A 220      45.910  44.960  39.760  1.00  0.00           O  
ATOM   2295  H   THR A 220      48.050  43.870  40.220  1.00  0.00           H  
ATOM   2296  HG1 THR A 220      46.810  45.270  39.450  1.00  0.00           H  
ATOM   2297  N   GLY A 221      47.190  41.130  37.890  1.00  0.00           N  
ATOM   2298  CA  GLY A 221      47.020  39.960  36.990  1.00  0.00           C  
ATOM   2299  C   GLY A 221      47.370  38.600  37.650  1.00  0.00           C  
ATOM   2300  O   GLY A 221      46.610  37.690  37.440  1.00  0.00           O  
ATOM   2301  H   GLY A 221      47.850  41.860  37.700  1.00  0.00           H  
ATOM   2302  N   THR A 222      48.310  38.490  38.530  1.00  0.00           N  
ATOM   2303  CA  THR A 222      48.560  37.220  39.290  1.00  0.00           C  
ATOM   2304  C   THR A 222      47.370  36.530  39.850  1.00  0.00           C  
ATOM   2305  O   THR A 222      47.230  35.310  39.580  1.00  0.00           O  
ATOM   2306  CB  THR A 222      49.550  37.420  40.430  1.00  0.00           C  
ATOM   2307  CG2 THR A 222      50.820  38.100  39.990  1.00  0.00           C  
ATOM   2308  OG1 THR A 222      48.930  38.170  41.470  1.00  0.00           O  
ATOM   2309  H   THR A 222      49.060  39.150  38.580  1.00  0.00           H  
ATOM   2310  HG1 THR A 222      48.860  39.150  41.300  1.00  0.00           H  
ATOM   2311  N   PHE A 223      46.490  37.320  40.440  1.00  0.00           N  
ATOM   2312  CA  PHE A 223      45.260  36.930  41.100  1.00  0.00           C  
ATOM   2313  C   PHE A 223      44.310  36.300  40.070  1.00  0.00           C  
ATOM   2314  O   PHE A 223      43.910  35.150  40.130  1.00  0.00           O  
ATOM   2315  CB  PHE A 223      44.550  38.140  41.760  1.00  0.00           C  
ATOM   2316  CG  PHE A 223      43.180  37.940  42.410  1.00  0.00           C  
ATOM   2317  CD1 PHE A 223      43.130  37.920  43.840  1.00  0.00           C  
ATOM   2318  CD2 PHE A 223      42.050  37.800  41.670  1.00  0.00           C  
ATOM   2319  CE1 PHE A 223      41.900  38.070  44.440  1.00  0.00           C  
ATOM   2320  CE2 PHE A 223      40.840  37.740  42.300  1.00  0.00           C  
ATOM   2321  CZ  PHE A 223      40.760  37.900  43.670  1.00  0.00           C  
ATOM   2322  H   PHE A 223      46.730  38.270  40.630  1.00  0.00           H  
ATOM   2323  HD1 PHE A 223      44.040  38.000  44.430  1.00  0.00           H  
ATOM   2324  HD2 PHE A 223      42.090  37.640  40.590  1.00  0.00           H  
ATOM   2325  HE1 PHE A 223      41.820  38.340  45.490  1.00  0.00           H  
ATOM   2326  HE2 PHE A 223      39.920  37.720  41.720  1.00  0.00           H  
ATOM   2327  HZ  PHE A 223      39.790  38.010  44.160  1.00  0.00           H  
ATOM   2328  N   ILE A 224      44.210  37.030  38.930  1.00  0.00           N  
ATOM   2329  CA  ILE A 224      43.290  36.730  37.780  1.00  0.00           C  
ATOM   2330  C   ILE A 224      43.670  35.310  37.130  1.00  0.00           C  
ATOM   2331  O   ILE A 224      42.890  34.370  37.180  1.00  0.00           O  
ATOM   2332  CB  ILE A 224      43.330  37.900  36.790  1.00  0.00           C  
ATOM   2333  CG1 ILE A 224      42.920  39.160  37.550  1.00  0.00           C  
ATOM   2334  CG2 ILE A 224      42.270  37.620  35.740  1.00  0.00           C  
ATOM   2335  CD  ILE A 224      43.100  40.430  36.780  1.00  0.00           C  
ATOM   2336  H   ILE A 224      44.610  37.950  38.870  1.00  0.00           H  
ATOM   2337  N   VAL A 225      44.960  35.160  36.760  1.00  0.00           N  
ATOM   2338  CA  VAL A 225      45.430  33.940  36.050  1.00  0.00           C  
ATOM   2339  C   VAL A 225      45.350  32.690  36.930  1.00  0.00           C  
ATOM   2340  O   VAL A 225      44.800  31.670  36.510  1.00  0.00           O  
ATOM   2341  CB  VAL A 225      46.900  34.130  35.620  1.00  0.00           C  
ATOM   2342  CG1 VAL A 225      47.460  32.920  34.790  1.00  0.00           C  
ATOM   2343  CG2 VAL A 225      46.990  35.390  34.750  1.00  0.00           C  
ATOM   2344  H   VAL A 225      45.690  35.800  37.000  1.00  0.00           H  
ATOM   2345  N   ILE A 226      45.740  32.820  38.220  1.00  0.00           N  
ATOM   2346  CA  ILE A 226      45.700  31.730  39.150  1.00  0.00           C  
ATOM   2347  C   ILE A 226      44.260  31.370  39.560  1.00  0.00           C  
ATOM   2348  O   ILE A 226      44.010  30.180  39.530  1.00  0.00           O  
ATOM   2349  CB  ILE A 226      46.630  31.860  40.400  1.00  0.00           C  
ATOM   2350  CG1 ILE A 226      48.030  32.250  40.020  1.00  0.00           C  
ATOM   2351  CG2 ILE A 226      46.770  30.570  41.170  1.00  0.00           C  
ATOM   2352  CD  ILE A 226      48.930  32.700  41.110  1.00  0.00           C  
ATOM   2353  H   ILE A 226      46.160  33.630  38.640  1.00  0.00           H  
ATOM   2354  N   ASP A 227      43.310  32.300  39.770  1.00  0.00           N  
ATOM   2355  CA  ASP A 227      41.890  32.020  40.010  1.00  0.00           C  
ATOM   2356  C   ASP A 227      41.280  31.270  38.840  1.00  0.00           C  
ATOM   2357  O   ASP A 227      40.820  30.160  39.050  1.00  0.00           O  
ATOM   2358  CB  ASP A 227      41.060  33.270  40.410  1.00  0.00           C  
ATOM   2359  CG  ASP A 227      39.780  33.080  41.160  1.00  0.00           C  
ATOM   2360  OD1 ASP A 227      39.840  32.310  42.120  1.00  0.00           O  
ATOM   2361  OD2 ASP A 227      38.750  33.570  40.670  1.00  0.00           O1-
ATOM   2362  H   ASP A 227      43.530  33.270  39.700  1.00  0.00           H  
ATOM   2363  N   ILE A 228      41.350  31.830  37.620  1.00  0.00           N  
ATOM   2364  CA  ILE A 228      40.890  31.060  36.430  1.00  0.00           C  
ATOM   2365  C   ILE A 228      41.470  29.630  36.350  1.00  0.00           C  
ATOM   2366  O   ILE A 228      40.740  28.660  36.260  1.00  0.00           O  
ATOM   2367  CB  ILE A 228      41.090  31.800  35.100  1.00  0.00           C  
ATOM   2368  CG1 ILE A 228      41.020  33.310  35.150  1.00  0.00           C  
ATOM   2369  CG2 ILE A 228      40.190  31.250  34.010  1.00  0.00           C  
ATOM   2370  CD  ILE A 228      41.720  33.970  33.970  1.00  0.00           C  
ATOM   2371  H   ILE A 228      41.670  32.780  37.590  1.00  0.00           H  
ATOM   2372  N   LEU A 229      42.770  29.460  36.640  1.00  0.00           N  
ATOM   2373  CA  LEU A 229      43.360  28.080  36.740  1.00  0.00           C  
ATOM   2374  C   LEU A 229      42.880  27.220  37.980  1.00  0.00           C  
ATOM   2375  O   LEU A 229      42.860  26.000  37.840  1.00  0.00           O  
ATOM   2376  CB  LEU A 229      44.850  28.090  36.630  1.00  0.00           C  
ATOM   2377  CG  LEU A 229      45.290  28.520  35.250  1.00  0.00           C  
ATOM   2378  CD1 LEU A 229      46.720  28.790  35.170  1.00  0.00           C  
ATOM   2379  CD2 LEU A 229      44.840  27.480  34.250  1.00  0.00           C  
ATOM   2380  H   LEU A 229      43.430  30.190  36.780  1.00  0.00           H  
ATOM   2381  N   ILE A 230      42.700  27.800  39.150  1.00  0.00           N  
ATOM   2382  CA  ILE A 230      41.950  27.130  40.280  1.00  0.00           C  
ATOM   2383  C   ILE A 230      40.580  26.590  39.850  1.00  0.00           C  
ATOM   2384  O   ILE A 230      40.230  25.440  40.140  1.00  0.00           O  
ATOM   2385  CB  ILE A 230      41.810  27.970  41.590  1.00  0.00           C  
ATOM   2386  CG1 ILE A 230      43.190  28.170  42.150  1.00  0.00           C  
ATOM   2387  CG2 ILE A 230      40.850  27.400  42.620  1.00  0.00           C  
ATOM   2388  CD  ILE A 230      43.270  28.960  43.360  1.00  0.00           C  
ATOM   2389  H   ILE A 230      42.990  28.750  39.300  1.00  0.00           H  
ATOM   2390  N   ASP A 231      39.800  27.550  39.330  1.00  0.00           N  
ATOM   2391  CA  ASP A 231      38.430  27.250  38.820  1.00  0.00           C  
ATOM   2392  C   ASP A 231      38.280  26.070  37.890  1.00  0.00           C  
ATOM   2393  O   ASP A 231      37.490  25.160  38.050  1.00  0.00           O  
ATOM   2394  CB  ASP A 231      38.100  28.600  38.140  1.00  0.00           C  
ATOM   2395  CG  ASP A 231      36.710  28.470  37.410  1.00  0.00           C  
ATOM   2396  OD1 ASP A 231      35.690  28.870  37.970  1.00  0.00           O  
ATOM   2397  OD2 ASP A 231      36.760  28.060  36.240  1.00  0.00           O1-
ATOM   2398  H   ASP A 231      40.200  28.420  39.030  1.00  0.00           H  
ATOM   2399  N   ILE A 232      39.260  25.950  37.030  1.00  0.00           N  
ATOM   2400  CA  ILE A 232      39.460  24.740  36.200  1.00  0.00           C  
ATOM   2401  C   ILE A 232      39.820  23.490  37.030  1.00  0.00           C  
ATOM   2402  O   ILE A 232      39.090  22.540  36.840  1.00  0.00           O  
ATOM   2403  CB  ILE A 232      40.420  24.940  34.990  1.00  0.00           C  
ATOM   2404  CG1 ILE A 232      39.900  26.090  34.090  1.00  0.00           C  
ATOM   2405  CG2 ILE A 232      40.390  23.590  34.220  1.00  0.00           C  
ATOM   2406  CD  ILE A 232      40.640  26.530  32.810  1.00  0.00           C  
ATOM   2407  H   ILE A 232      39.740  26.790  36.760  1.00  0.00           H  
ATOM   2408  N   ILE A 233      40.750  23.540  37.990  1.00  0.00           N  
ATOM   2409  CA  ILE A 233      40.980  22.300  38.870  1.00  0.00           C  
ATOM   2410  C   ILE A 233      39.630  21.880  39.620  1.00  0.00           C  
ATOM   2411  O   ILE A 233      39.270  20.680  39.520  1.00  0.00           O  
ATOM   2412  CB  ILE A 233      42.170  22.400  39.810  1.00  0.00           C  
ATOM   2413  CG1 ILE A 233      43.420  22.400  38.980  1.00  0.00           C  
ATOM   2414  CG2 ILE A 233      42.180  21.240  40.840  1.00  0.00           C  
ATOM   2415  CD  ILE A 233      44.650  22.920  39.740  1.00  0.00           C  
ATOM   2416  H   ILE A 233      41.300  24.360  38.140  1.00  0.00           H  
ATOM   2417  N   ARG A 234      38.880  22.920  40.050  1.00  0.00           N  
ATOM   2418  CA  ARG A 234      37.630  22.650  40.760  1.00  0.00           C  
ATOM   2419  C   ARG A 234      36.540  22.010  39.900  1.00  0.00           C  
ATOM   2420  O   ARG A 234      35.600  21.360  40.350  1.00  0.00           O  
ATOM   2421  CB  ARG A 234      37.090  23.880  41.390  1.00  0.00           C  
ATOM   2422  CG  ARG A 234      37.830  24.600  42.530  1.00  0.00           C  
ATOM   2423  CD  ARG A 234      36.890  25.670  43.110  1.00  0.00           C  
ATOM   2424  NE  ARG A 234      37.620  26.530  44.060  1.00  0.00           N  
ATOM   2425  CZ  ARG A 234      37.790  27.810  43.990  1.00  0.00           C  
ATOM   2426  NH1 ARG A 234      37.270  28.490  42.890  1.00  0.00           N1+
ATOM   2427  NH2 ARG A 234      38.100  28.530  45.090  1.00  0.00           N  
ATOM   2428  H   ARG A 234      39.110  23.890  40.020  1.00  0.00           H  
ATOM   2429  HE  ARG A 234      38.110  25.980  44.740  1.00  0.00           H  
ATOM   2430 1HH1 ARG A 234      36.860  27.960  42.150  1.00  0.00           H  
ATOM   2431 2HH1 ARG A 234      37.480  29.440  42.660  1.00  0.00           H  
ATOM   2432 1HH2 ARG A 234      38.240  28.000  45.920  1.00  0.00           H  
ATOM   2433 2HH2 ARG A 234      38.400  29.480  44.950  1.00  0.00           H  
ATOM   2434  N   GLU A 235      36.520  22.560  38.700  1.00  0.00           N  
ATOM   2435  CA  GLU A 235      35.690  21.960  37.600  1.00  0.00           C  
ATOM   2436  C   GLU A 235      36.200  20.600  37.120  1.00  0.00           C  
ATOM   2437  O   GLU A 235      35.500  19.570  37.280  1.00  0.00           O  
ATOM   2438  CB  GLU A 235      35.380  22.870  36.460  1.00  0.00           C  
ATOM   2439  CG  GLU A 235      34.680  24.120  36.870  1.00  0.00           C  
ATOM   2440  CD  GLU A 235      33.600  24.610  35.920  1.00  0.00           C  
ATOM   2441  OE1 GLU A 235      32.510  24.880  36.470  1.00  0.00           O  
ATOM   2442  OE2 GLU A 235      33.790  24.620  34.680  1.00  0.00           O1-
ATOM   2443  H   GLU A 235      36.900  23.420  38.360  1.00  0.00           H  
ATOM   2444  N   LYS A 236      37.410  20.600  36.550  1.00  0.00           N  
ATOM   2445  CA  LYS A 236      37.870  19.410  35.830  1.00  0.00           C  
ATOM   2446  C   LYS A 236      38.540  18.310  36.660  1.00  0.00           C  
ATOM   2447  O   LYS A 236      37.990  17.200  36.750  1.00  0.00           O  
ATOM   2448  CB  LYS A 236      38.760  19.900  34.700  1.00  0.00           C  
ATOM   2449  CG  LYS A 236      37.890  20.390  33.530  1.00  0.00           C  
ATOM   2450  CD  LYS A 236      38.890  20.870  32.380  1.00  0.00           C  
ATOM   2451  CE  LYS A 236      38.160  21.380  31.080  1.00  0.00           C  
ATOM   2452  NZ  LYS A 236      39.160  21.560  29.950  1.00  0.00           N1+
ATOM   2453  H   LYS A 236      38.120  21.300  36.600  1.00  0.00           H  
ATOM   2454  HZ1 LYS A 236      39.430  20.680  29.570  1.00  0.00           H  
ATOM   2455  HZ2 LYS A 236      38.880  22.070  29.140  1.00  0.00           H  
ATOM   2456  HZ3 LYS A 236      39.940  22.030  30.370  1.00  0.00           H  
ATOM   2457  N   GLY A 237      39.500  18.690  37.480  1.00  0.00           N  
ATOM   2458  CA  GLY A 237      40.180  17.760  38.390  1.00  0.00           C  
ATOM   2459  C   GLY A 237      41.730  17.820  38.280  1.00  0.00           C  
ATOM   2460  O   GLY A 237      42.250  18.230  37.240  1.00  0.00           O  
ATOM   2461  H   GLY A 237      39.770  19.640  37.660  1.00  0.00           H  
ATOM   2462  N   VAL A 238      42.390  17.090  39.240  1.00  0.00           N  
ATOM   2463  CA  VAL A 238      43.840  17.040  39.360  1.00  0.00           C  
ATOM   2464  C   VAL A 238      44.490  16.420  38.050  1.00  0.00           C  
ATOM   2465  O   VAL A 238      45.630  16.720  37.760  1.00  0.00           O  
ATOM   2466  CB  VAL A 238      44.190  16.180  40.610  1.00  0.00           C  
ATOM   2467  CG1 VAL A 238      43.660  16.760  41.890  1.00  0.00           C  
ATOM   2468  CG2 VAL A 238      43.740  14.750  40.420  1.00  0.00           C  
ATOM   2469  H   VAL A 238      41.910  16.480  39.870  1.00  0.00           H  
ATOM   2470  N   ASP A 239      43.850  15.500  37.410  1.00  0.00           N  
ATOM   2471  CA  ASP A 239      44.290  15.000  36.130  1.00  0.00           C  
ATOM   2472  C   ASP A 239      44.310  15.980  34.930  1.00  0.00           C  
ATOM   2473  O   ASP A 239      45.120  15.760  34.030  1.00  0.00           O  
ATOM   2474  CB  ASP A 239      43.540  13.790  35.620  1.00  0.00           C  
ATOM   2475  CG  ASP A 239      43.990  12.510  36.240  1.00  0.00           C  
ATOM   2476  OD1 ASP A 239      44.130  12.210  37.470  1.00  0.00           O  
ATOM   2477  OD2 ASP A 239      44.170  11.620  35.360  1.00  0.00           O1-
ATOM   2478  H   ASP A 239      43.080  14.990  37.790  1.00  0.00           H  
ATOM   2479  N   CYS A 240      43.520  17.030  34.890  1.00  0.00           N  
ATOM   2480  CA  CYS A 240      43.330  17.960  33.800  1.00  0.00           C  
ATOM   2481  C   CYS A 240      44.600  18.780  33.410  1.00  0.00           C  
ATOM   2482  O   CYS A 240      45.620  18.790  34.100  1.00  0.00           O  
ATOM   2483  CB  CYS A 240      42.120  18.930  33.960  1.00  0.00           C  
ATOM   2484  SG  CYS A 240      42.230  20.280  35.190  1.00  0.00           S  
ATOM   2485  H   CYS A 240      42.840  17.190  35.600  1.00  0.00           H  
ATOM   2486  HG  CYS A 240      42.420  19.580  36.310  1.00  0.00           H  
ATOM   2487  N   ASP A 241      44.400  19.140  32.110  1.00  0.00           N  
ATOM   2488  CA  ASP A 241      45.490  19.870  31.390  1.00  0.00           C  
ATOM   2489  C   ASP A 241      45.220  21.370  31.560  1.00  0.00           C  
ATOM   2490  O   ASP A 241      44.290  21.820  30.980  1.00  0.00           O  
ATOM   2491  CB  ASP A 241      45.380  19.480  29.910  1.00  0.00           C  
ATOM   2492  CG  ASP A 241      46.560  20.100  29.170  1.00  0.00           C  
ATOM   2493  OD1 ASP A 241      46.560  21.300  28.980  1.00  0.00           O  
ATOM   2494  OD2 ASP A 241      47.570  19.420  29.060  1.00  0.00           O1-
ATOM   2495  H   ASP A 241      43.680  18.710  31.570  1.00  0.00           H  
ATOM   2496  N   ILE A 242      45.980  21.990  32.450  1.00  0.00           N  
ATOM   2497  CA  ILE A 242      46.020  23.440  32.740  1.00  0.00           C  
ATOM   2498  C   ILE A 242      46.790  24.110  31.540  1.00  0.00           C  
ATOM   2499  O   ILE A 242      47.980  23.820  31.400  1.00  0.00           O  
ATOM   2500  CB  ILE A 242      46.560  23.450  34.190  1.00  0.00           C  
ATOM   2501  CG1 ILE A 242      45.520  23.040  35.270  1.00  0.00           C  
ATOM   2502  CG2 ILE A 242      47.180  24.780  34.530  1.00  0.00           C  
ATOM   2503  CD  ILE A 242      44.300  23.880  35.040  1.00  0.00           C  
ATOM   2504  H   ILE A 242      46.690  21.490  32.940  1.00  0.00           H  
ATOM   2505  N   ASP A 243      46.330  25.260  31.030  1.00  0.00           N  
ATOM   2506  CA  ASP A 243      47.130  26.070  30.070  1.00  0.00           C  
ATOM   2507  C   ASP A 243      47.360  27.480  30.520  1.00  0.00           C  
ATOM   2508  O   ASP A 243      46.470  28.340  30.330  1.00  0.00           O  
ATOM   2509  CB  ASP A 243      46.600  25.910  28.670  1.00  0.00           C  
ATOM   2510  CG  ASP A 243      47.680  26.170  27.630  1.00  0.00           C  
ATOM   2511  OD1 ASP A 243      48.070  27.320  27.380  1.00  0.00           O  
ATOM   2512  OD2 ASP A 243      48.110  25.340  26.870  1.00  0.00           O1-
ATOM   2513  H   ASP A 243      45.540  25.690  31.480  1.00  0.00           H  
ATOM   2514  N   VAL A 244      48.520  27.690  31.210  1.00  0.00           N  
ATOM   2515  CA  VAL A 244      49.040  29.040  31.680  1.00  0.00           C  
ATOM   2516  C   VAL A 244      49.280  29.990  30.490  1.00  0.00           C  
ATOM   2517  O   VAL A 244      48.900  31.180  30.620  1.00  0.00           O  
ATOM   2518  CB  VAL A 244      50.320  28.710  32.520  1.00  0.00           C  
ATOM   2519  CG1 VAL A 244      50.760  30.030  33.150  1.00  0.00           C  
ATOM   2520  CG2 VAL A 244      50.140  27.740  33.670  1.00  0.00           C  
ATOM   2521  H   VAL A 244      49.100  26.930  31.510  1.00  0.00           H  
ATOM   2522  N   PRO A 245      49.790  29.610  29.290  1.00  0.00           N  
ATOM   2523  CA  PRO A 245      49.750  30.510  28.160  1.00  0.00           C  
ATOM   2524  C   PRO A 245      48.460  31.070  27.660  1.00  0.00           C  
ATOM   2525  O   PRO A 245      48.400  32.290  27.740  1.00  0.00           O  
ATOM   2526  CB  PRO A 245      50.490  29.740  27.060  1.00  0.00           C  
ATOM   2527  CG  PRO A 245      51.400  28.820  27.770  1.00  0.00           C  
ATOM   2528  CD  PRO A 245      50.460  28.370  28.910  1.00  0.00           C  
ATOM   2529  N   LYS A 246      47.460  30.210  27.660  1.00  0.00           N  
ATOM   2530  CA  LYS A 246      46.020  30.580  27.420  1.00  0.00           C  
ATOM   2531  C   LYS A 246      45.350  31.580  28.350  1.00  0.00           C  
ATOM   2532  O   LYS A 246      44.950  32.650  27.870  1.00  0.00           O  
ATOM   2533  CB  LYS A 246      45.220  29.290  27.260  1.00  0.00           C  
ATOM   2534  CG  LYS A 246      45.320  28.780  25.770  1.00  0.00           C  
ATOM   2535  CD  LYS A 246      44.880  27.340  25.590  1.00  0.00           C  
ATOM   2536  CE  LYS A 246      45.650  26.490  24.560  1.00  0.00           C  
ATOM   2537  NZ  LYS A 246      47.150  26.520  24.410  1.00  0.00           N1+
ATOM   2538  H   LYS A 246      47.650  29.230  27.620  1.00  0.00           H  
ATOM   2539  HZ1 LYS A 246      47.530  27.390  24.100  1.00  0.00           H  
ATOM   2540  HZ2 LYS A 246      47.640  26.410  25.270  1.00  0.00           H  
ATOM   2541  HZ3 LYS A 246      47.520  25.860  23.750  1.00  0.00           H  
ATOM   2542  N   THR A 247      45.240  31.340  29.680  1.00  0.00           N  
ATOM   2543  CA  THR A 247      44.790  32.350  30.660  1.00  0.00           C  
ATOM   2544  C   THR A 247      45.470  33.720  30.690  1.00  0.00           C  
ATOM   2545  O   THR A 247      44.820  34.690  30.830  1.00  0.00           O  
ATOM   2546  CB  THR A 247      44.940  31.770  32.100  1.00  0.00           C  
ATOM   2547  CG2 THR A 247      43.830  30.860  32.350  1.00  0.00           C  
ATOM   2548  OG1 THR A 247      46.260  31.230  32.400  1.00  0.00           O  
ATOM   2549  H   THR A 247      45.290  30.410  30.040  1.00  0.00           H  
ATOM   2550  HG1 THR A 247      46.270  30.880  33.340  1.00  0.00           H  
ATOM   2551  N   ILE A 248      46.780  33.700  30.430  1.00  0.00           N  
ATOM   2552  CA  ILE A 248      47.570  34.900  30.190  1.00  0.00           C  
ATOM   2553  C   ILE A 248      47.240  35.580  28.790  1.00  0.00           C  
ATOM   2554  O   ILE A 248      46.950  36.760  28.690  1.00  0.00           O  
ATOM   2555  CB  ILE A 248      49.050  34.680  30.470  1.00  0.00           C  
ATOM   2556  CG1 ILE A 248      49.370  34.530  31.930  1.00  0.00           C  
ATOM   2557  CG2 ILE A 248      49.910  35.880  29.980  1.00  0.00           C  
ATOM   2558  CD  ILE A 248      50.510  33.570  32.270  1.00  0.00           C  
ATOM   2559  H   ILE A 248      47.360  32.880  30.410  1.00  0.00           H  
ATOM   2560  N   GLN A 249      46.970  34.750  27.790  1.00  0.00           N  
ATOM   2561  CA  GLN A 249      46.420  35.250  26.460  1.00  0.00           C  
ATOM   2562  C   GLN A 249      45.030  35.950  26.600  1.00  0.00           C  
ATOM   2563  O   GLN A 249      44.880  37.170  26.420  1.00  0.00           O  
ATOM   2564  CB  GLN A 249      46.460  34.210  25.380  1.00  0.00           C  
ATOM   2565  CG  GLN A 249      47.800  33.970  24.680  1.00  0.00           C  
ATOM   2566  CD  GLN A 249      47.610  32.790  23.680  1.00  0.00           C  
ATOM   2567  NE2 GLN A 249      48.240  32.890  22.550  1.00  0.00           N  
ATOM   2568  OE1 GLN A 249      47.360  31.640  24.070  1.00  0.00           O  
ATOM   2569  H   GLN A 249      47.230  33.800  27.920  1.00  0.00           H  
ATOM   2570 1HE2 GLN A 249      48.860  33.650  22.350  1.00  0.00           H  
ATOM   2571 2HE2 GLN A 249      48.030  32.230  21.820  1.00  0.00           H  
ATOM   2572  N   MET A 250      44.210  35.220  27.340  1.00  0.00           N  
ATOM   2573  CA  MET A 250      42.870  35.740  27.720  1.00  0.00           C  
ATOM   2574  C   MET A 250      42.810  37.120  28.500  1.00  0.00           C  
ATOM   2575  O   MET A 250      42.120  38.100  28.160  1.00  0.00           O  
ATOM   2576  CB  MET A 250      42.080  34.620  28.520  1.00  0.00           C  
ATOM   2577  CG  MET A 250      40.590  34.810  28.750  1.00  0.00           C  
ATOM   2578  SD  MET A 250      39.630  34.880  27.240  1.00  0.00           S  
ATOM   2579  CE  MET A 250      38.350  36.080  27.620  1.00  0.00           C  
ATOM   2580  H   MET A 250      44.340  34.270  27.600  1.00  0.00           H  
ATOM   2581  N   VAL A 251      43.850  37.300  29.340  1.00  0.00           N  
ATOM   2582  CA  VAL A 251      44.040  38.590  29.990  1.00  0.00           C  
ATOM   2583  C   VAL A 251      44.760  39.690  29.180  1.00  0.00           C  
ATOM   2584  O   VAL A 251      44.260  40.820  29.110  1.00  0.00           O  
ATOM   2585  CB  VAL A 251      44.540  38.500  31.480  1.00  0.00           C  
ATOM   2586  CG1 VAL A 251      43.620  37.520  32.210  1.00  0.00           C  
ATOM   2587  CG2 VAL A 251      46.010  38.110  31.580  1.00  0.00           C  
ATOM   2588  H   VAL A 251      44.360  36.580  29.800  1.00  0.00           H  
ATOM   2589  N   ARG A 252      45.670  39.190  28.290  1.00  0.00           N  
ATOM   2590  CA  ARG A 252      46.420  40.000  27.320  1.00  0.00           C  
ATOM   2591  C   ARG A 252      45.470  40.720  26.380  1.00  0.00           C  
ATOM   2592  O   ARG A 252      45.530  41.920  26.150  1.00  0.00           O  
ATOM   2593  CB  ARG A 252      47.380  39.040  26.560  1.00  0.00           C  
ATOM   2594  CG  ARG A 252      48.820  39.280  27.000  1.00  0.00           C  
ATOM   2595  CD  ARG A 252      49.200  40.670  26.540  1.00  0.00           C  
ATOM   2596  NE  ARG A 252      50.680  40.840  26.570  1.00  0.00           N  
ATOM   2597  CZ  ARG A 252      51.310  42.060  26.330  1.00  0.00           C  
ATOM   2598  NH1 ARG A 252      50.580  43.200  26.040  1.00  0.00           N1+
ATOM   2599  NH2 ARG A 252      52.650  42.260  26.480  1.00  0.00           N  
ATOM   2600  H   ARG A 252      45.800  38.200  28.180  1.00  0.00           H  
ATOM   2601  HE  ARG A 252      51.210  40.020  26.760  1.00  0.00           H  
ATOM   2602 1HH1 ARG A 252      49.580  43.180  26.010  1.00  0.00           H  
ATOM   2603 2HH1 ARG A 252      51.100  44.040  25.910  1.00  0.00           H  
ATOM   2604 1HH2 ARG A 252      53.160  41.550  26.960  1.00  0.00           H  
ATOM   2605 2HH2 ARG A 252      53.100  42.920  25.890  1.00  0.00           H  
ATOM   2606  N   SER A 253      44.390  40.050  25.950  1.00  0.00           N  
ATOM   2607  CA  SER A 253      43.260  40.600  25.150  1.00  0.00           C  
ATOM   2608  C   SER A 253      42.370  41.680  25.770  1.00  0.00           C  
ATOM   2609  O   SER A 253      41.750  42.340  25.030  1.00  0.00           O  
ATOM   2610  CB  SER A 253      42.310  39.450  24.940  1.00  0.00           C  
ATOM   2611  OG  SER A 253      43.060  38.440  24.300  1.00  0.00           O  
ATOM   2612  H   SER A 253      44.350  39.060  26.080  1.00  0.00           H  
ATOM   2613  HG  SER A 253      42.490  37.620  24.380  1.00  0.00           H  
ATOM   2614  N   GLN A 254      42.290  41.880  27.100  1.00  0.00           N  
ATOM   2615  CA  GLN A 254      41.360  42.810  27.750  1.00  0.00           C  
ATOM   2616  C   GLN A 254      42.090  43.930  28.630  1.00  0.00           C  
ATOM   2617  O   GLN A 254      41.670  45.050  28.860  1.00  0.00           O  
ATOM   2618  CB  GLN A 254      40.440  42.000  28.660  1.00  0.00           C  
ATOM   2619  CG  GLN A 254      39.510  41.010  27.930  1.00  0.00           C  
ATOM   2620  CD  GLN A 254      38.800  40.170  28.930  1.00  0.00           C  
ATOM   2621  NE2 GLN A 254      39.420  39.070  29.360  1.00  0.00           N  
ATOM   2622  OE1 GLN A 254      37.760  40.450  29.430  1.00  0.00           O  
ATOM   2623  H   GLN A 254      42.990  41.570  27.750  1.00  0.00           H  
ATOM   2624 1HE2 GLN A 254      40.350  38.870  29.040  1.00  0.00           H  
ATOM   2625 2HE2 GLN A 254      38.890  38.480  29.980  1.00  0.00           H  
ATOM   2626  N   ARG A 255      43.340  43.580  28.930  1.00  0.00           N  
ATOM   2627  CA  ARG A 255      44.250  44.530  29.660  1.00  0.00           C  
ATOM   2628  C   ARG A 255      45.770  44.210  29.430  1.00  0.00           C  
ATOM   2629  O   ARG A 255      46.170  43.090  29.810  1.00  0.00           O  
ATOM   2630  CB  ARG A 255      43.950  44.530  31.190  1.00  0.00           C  
ATOM   2631  CG  ARG A 255      44.480  45.740  31.980  1.00  0.00           C  
ATOM   2632  CD  ARG A 255      43.550  46.230  33.050  1.00  0.00           C  
ATOM   2633  NE  ARG A 255      44.220  47.200  34.000  1.00  0.00           N  
ATOM   2634  CZ  ARG A 255      44.100  48.490  34.110  1.00  0.00           C  
ATOM   2635  NH1 ARG A 255      43.060  49.140  33.610  1.00  0.00           N1+
ATOM   2636  NH2 ARG A 255      45.070  49.230  34.710  1.00  0.00           N  
ATOM   2637  H   ARG A 255      43.720  42.710  28.610  1.00  0.00           H  
ATOM   2638  HE  ARG A 255      44.860  46.720  34.610  1.00  0.00           H  
ATOM   2639 1HH1 ARG A 255      42.370  48.710  33.040  1.00  0.00           H  
ATOM   2640 2HH1 ARG A 255      42.870  50.060  33.950  1.00  0.00           H  
ATOM   2641 1HH2 ARG A 255      45.940  48.920  35.100  1.00  0.00           H  
ATOM   2642 2HH2 ARG A 255      45.030  50.220  34.570  1.00  0.00           H  
ATOM   2643  N   SER A 256      46.530  45.270  29.210  1.00  0.00           N  
ATOM   2644  CA  SER A 256      47.960  45.170  28.930  1.00  0.00           C  
ATOM   2645  C   SER A 256      48.970  45.300  30.070  1.00  0.00           C  
ATOM   2646  O   SER A 256      48.780  46.210  30.850  1.00  0.00           O  
ATOM   2647  CB  SER A 256      48.290  46.340  28.000  1.00  0.00           C  
ATOM   2648  OG  SER A 256      47.690  45.900  26.750  1.00  0.00           O  
ATOM   2649  H   SER A 256      46.160  46.170  29.430  1.00  0.00           H  
ATOM   2650  HG  SER A 256      47.740  46.700  26.150  1.00  0.00           H  
ATOM   2651  N   GLY A 257      50.150  44.590  29.910  1.00  0.00           N  
ATOM   2652  CA  GLY A 257      51.210  44.610  30.890  1.00  0.00           C  
ATOM   2653  C   GLY A 257      50.960  43.840  32.210  1.00  0.00           C  
ATOM   2654  O   GLY A 257      51.640  44.130  33.150  1.00  0.00           O  
ATOM   2655  H   GLY A 257      50.190  43.940  29.150  1.00  0.00           H  
ATOM   2656  N   MET A 258      50.010  42.890  32.160  1.00  0.00           N  
ATOM   2657  CA  MET A 258      49.860  41.890  33.240  1.00  0.00           C  
ATOM   2658  C   MET A 258      50.950  40.820  33.000  1.00  0.00           C  
ATOM   2659  O   MET A 258      51.320  40.470  31.880  1.00  0.00           O  
ATOM   2660  CB  MET A 258      48.390  41.360  33.200  1.00  0.00           C  
ATOM   2661  CG  MET A 258      47.430  42.420  33.680  1.00  0.00           C  
ATOM   2662  SD  MET A 258      45.760  41.750  33.980  1.00  0.00           S  
ATOM   2663  CE  MET A 258      45.140  43.090  34.930  1.00  0.00           C  
ATOM   2664  H   MET A 258      49.530  42.650  31.310  1.00  0.00           H  
ATOM   2665  N   VAL A 259      51.310  40.160  34.140  1.00  0.00           N  
ATOM   2666  CA  VAL A 259      52.450  39.210  34.260  1.00  0.00           C  
ATOM   2667  C   VAL A 259      53.810  39.860  33.810  1.00  0.00           C  
ATOM   2668  O   VAL A 259      54.320  39.520  32.740  1.00  0.00           O  
ATOM   2669  CB  VAL A 259      52.120  37.810  33.650  1.00  0.00           C  
ATOM   2670  CG1 VAL A 259      53.100  36.780  34.200  1.00  0.00           C  
ATOM   2671  CG2 VAL A 259      50.760  37.300  34.080  1.00  0.00           C  
ATOM   2672  H   VAL A 259      50.850  40.320  35.010  1.00  0.00           H  
ATOM   2673  N   GLN A 260      54.430  40.460  34.820  1.00  0.00           N  
ATOM   2674  CA  GLN A 260      55.620  41.290  34.670  1.00  0.00           C  
ATOM   2675  C   GLN A 260      56.980  40.620  34.530  1.00  0.00           C  
ATOM   2676  O   GLN A 260      57.920  41.030  33.830  1.00  0.00           O  
ATOM   2677  CB  GLN A 260      55.640  42.420  35.680  1.00  0.00           C  
ATOM   2678  CG  GLN A 260      54.660  43.520  35.220  1.00  0.00           C  
ATOM   2679  CD  GLN A 260      55.180  44.590  34.270  1.00  0.00           C  
ATOM   2680  NE2 GLN A 260      54.290  45.310  33.620  1.00  0.00           N  
ATOM   2681  OE1 GLN A 260      56.350  44.820  34.090  1.00  0.00           O  
ATOM   2682  H   GLN A 260      54.110  40.380  35.770  1.00  0.00           H  
ATOM   2683 1HE2 GLN A 260      53.340  45.000  33.610  1.00  0.00           H  
ATOM   2684 2HE2 GLN A 260      54.560  46.120  33.110  1.00  0.00           H  
ATOM   2685  N   THR A 261      57.130  39.550  35.310  1.00  0.00           N  
ATOM   2686  CA  THR A 261      58.440  38.800  35.470  1.00  0.00           C  
ATOM   2687  C   THR A 261      58.420  37.310  35.280  1.00  0.00           C  
ATOM   2688  O   THR A 261      57.370  36.750  35.610  1.00  0.00           O  
ATOM   2689  CB  THR A 261      59.010  39.030  36.890  1.00  0.00           C  
ATOM   2690  CG2 THR A 261      59.540  40.480  37.140  1.00  0.00           C  
ATOM   2691  OG1 THR A 261      58.100  38.670  37.930  1.00  0.00           O  
ATOM   2692  H   THR A 261      56.420  39.320  35.980  1.00  0.00           H  
ATOM   2693  HG1 THR A 261      58.510  38.970  38.790  1.00  0.00           H  
ATOM   2694  N   GLU A 262      59.670  36.760  35.120  1.00  0.00           N  
ATOM   2695  CA  GLU A 262      59.970  35.340  35.220  1.00  0.00           C  
ATOM   2696  C   GLU A 262      59.500  34.660  36.540  1.00  0.00           C  
ATOM   2697  O   GLU A 262      58.850  33.590  36.540  1.00  0.00           O  
ATOM   2698  CB  GLU A 262      61.470  35.110  35.100  1.00  0.00           C  
ATOM   2699  CG  GLU A 262      61.830  33.790  34.440  1.00  0.00           C  
ATOM   2700  CD  GLU A 262      63.310  33.260  34.350  1.00  0.00           C  
ATOM   2701  OE1 GLU A 262      64.170  33.730  35.110  1.00  0.00           O  
ATOM   2702  OE2 GLU A 262      63.510  32.270  33.700  1.00  0.00           O1-
ATOM   2703  H   GLU A 262      60.460  37.320  34.870  1.00  0.00           H  
ATOM   2704  N   ALA A 263      59.770  35.390  37.650  1.00  0.00           N  
ATOM   2705  CA  ALA A 263      59.310  35.030  38.980  1.00  0.00           C  
ATOM   2706  C   ALA A 263      57.830  34.960  38.950  1.00  0.00           C  
ATOM   2707  O   ALA A 263      57.280  33.890  39.310  1.00  0.00           O  
ATOM   2708  CB  ALA A 263      59.780  36.050  40.150  1.00  0.00           C  
ATOM   2709  H   ALA A 263      60.380  36.180  37.570  1.00  0.00           H  
ATOM   2710  N   GLN A 264      57.080  35.970  38.420  1.00  0.00           N  
ATOM   2711  CA  GLN A 264      55.590  35.800  38.220  1.00  0.00           C  
ATOM   2712  C   GLN A 264      55.140  34.570  37.390  1.00  0.00           C  
ATOM   2713  O   GLN A 264      54.190  33.840  37.740  1.00  0.00           O  
ATOM   2714  CB  GLN A 264      54.910  37.040  37.660  1.00  0.00           C  
ATOM   2715  CG  GLN A 264      54.900  38.160  38.770  1.00  0.00           C  
ATOM   2716  CD  GLN A 264      54.480  39.500  38.220  1.00  0.00           C  
ATOM   2717  NE2 GLN A 264      54.910  40.570  38.930  1.00  0.00           N  
ATOM   2718  OE1 GLN A 264      53.590  39.700  37.370  1.00  0.00           O  
ATOM   2719  H   GLN A 264      57.340  36.940  38.390  1.00  0.00           H  
ATOM   2720 1HE2 GLN A 264      55.400  40.540  39.800  1.00  0.00           H  
ATOM   2721 2HE2 GLN A 264      54.380  41.410  38.770  1.00  0.00           H  
ATOM   2722  N   TYR A 265      55.880  34.320  36.340  1.00  0.00           N  
ATOM   2723  CA  TYR A 265      55.510  33.220  35.430  1.00  0.00           C  
ATOM   2724  C   TYR A 265      55.710  31.830  36.080  1.00  0.00           C  
ATOM   2725  O   TYR A 265      54.760  31.050  36.080  1.00  0.00           O  
ATOM   2726  CB  TYR A 265      56.210  33.330  34.060  1.00  0.00           C  
ATOM   2727  CG  TYR A 265      55.720  32.390  32.930  1.00  0.00           C  
ATOM   2728  CD1 TYR A 265      54.400  32.470  32.440  1.00  0.00           C  
ATOM   2729  CD2 TYR A 265      56.580  31.430  32.390  1.00  0.00           C  
ATOM   2730  CE1 TYR A 265      54.000  31.500  31.480  1.00  0.00           C  
ATOM   2731  CE2 TYR A 265      56.100  30.520  31.460  1.00  0.00           C  
ATOM   2732  CZ  TYR A 265      54.840  30.480  30.980  1.00  0.00           C  
ATOM   2733  OH  TYR A 265      54.340  29.390  30.250  1.00  0.00           O  
ATOM   2734  H   TYR A 265      56.830  34.610  36.490  1.00  0.00           H  
ATOM   2735  HD1 TYR A 265      53.680  33.240  32.710  1.00  0.00           H  
ATOM   2736  HD2 TYR A 265      57.660  31.360  32.540  1.00  0.00           H  
ATOM   2737  HE1 TYR A 265      52.970  31.490  31.120  1.00  0.00           H  
ATOM   2738  HE2 TYR A 265      56.850  29.820  31.090  1.00  0.00           H  
ATOM   2739  HH  TYR A 265      55.060  28.810  29.880  1.00  0.00           H  
ATOM   2740  N   ARG A 266      56.880  31.610  36.670  1.00  0.00           N  
ATOM   2741  CA  ARG A 266      57.200  30.400  37.470  1.00  0.00           C  
ATOM   2742  C   ARG A 266      56.220  30.180  38.630  1.00  0.00           C  
ATOM   2743  O   ARG A 266      55.700  29.040  38.760  1.00  0.00           O  
ATOM   2744  CB  ARG A 266      58.720  30.440  37.790  1.00  0.00           C  
ATOM   2745  CG  ARG A 266      59.310  29.210  38.390  1.00  0.00           C  
ATOM   2746  CD  ARG A 266      60.800  29.330  38.500  1.00  0.00           C  
ATOM   2747  NE  ARG A 266      61.200  30.260  39.630  1.00  0.00           N  
ATOM   2748  CZ  ARG A 266      61.880  31.430  39.630  1.00  0.00           C  
ATOM   2749  NH1 ARG A 266      62.530  31.840  38.560  1.00  0.00           N1+
ATOM   2750  NH2 ARG A 266      62.070  31.980  40.780  1.00  0.00           N  
ATOM   2751  H   ARG A 266      57.580  32.310  36.800  1.00  0.00           H  
ATOM   2752  HE  ARG A 266      61.020  29.840  40.520  1.00  0.00           H  
ATOM   2753 1HH1 ARG A 266      62.670  31.290  37.740  1.00  0.00           H  
ATOM   2754 2HH1 ARG A 266      62.880  32.770  38.430  1.00  0.00           H  
ATOM   2755 1HH2 ARG A 266      61.720  31.540  41.610  1.00  0.00           H  
ATOM   2756 2HH2 ARG A 266      62.680  32.780  40.720  1.00  0.00           H  
ATOM   2757  N   PHE A 267      55.830  31.300  39.250  1.00  0.00           N  
ATOM   2758  CA  PHE A 267      54.890  31.300  40.410  1.00  0.00           C  
ATOM   2759  C   PHE A 267      53.480  30.740  40.060  1.00  0.00           C  
ATOM   2760  O   PHE A 267      52.930  30.020  40.870  1.00  0.00           O  
ATOM   2761  CB  PHE A 267      54.890  32.640  41.110  1.00  0.00           C  
ATOM   2762  CG  PHE A 267      54.060  32.920  42.340  1.00  0.00           C  
ATOM   2763  CD1 PHE A 267      54.630  32.580  43.610  1.00  0.00           C  
ATOM   2764  CD2 PHE A 267      52.690  33.190  42.350  1.00  0.00           C  
ATOM   2765  CE1 PHE A 267      53.890  32.540  44.780  1.00  0.00           C  
ATOM   2766  CE2 PHE A 267      51.960  33.110  43.480  1.00  0.00           C  
ATOM   2767  CZ  PHE A 267      52.550  32.830  44.680  1.00  0.00           C  
ATOM   2768  H   PHE A 267      56.360  32.140  39.160  1.00  0.00           H  
ATOM   2769  HD1 PHE A 267      55.710  32.430  43.590  1.00  0.00           H  
ATOM   2770  HD2 PHE A 267      52.260  33.520  41.410  1.00  0.00           H  
ATOM   2771  HE1 PHE A 267      54.290  32.160  45.720  1.00  0.00           H  
ATOM   2772  HE2 PHE A 267      50.890  33.320  43.490  1.00  0.00           H  
ATOM   2773  HZ  PHE A 267      52.030  33.170  45.570  1.00  0.00           H  
ATOM   2774  N   ILE A 268      53.090  30.940  38.790  1.00  0.00           N  
ATOM   2775  CA  ILE A 268      51.770  30.420  38.430  1.00  0.00           C  
ATOM   2776  C   ILE A 268      51.700  28.880  38.220  1.00  0.00           C  
ATOM   2777  O   ILE A 268      50.980  28.190  38.970  1.00  0.00           O  
ATOM   2778  CB  ILE A 268      51.210  31.190  37.230  1.00  0.00           C  
ATOM   2779  CG1 ILE A 268      51.220  32.670  37.610  1.00  0.00           C  
ATOM   2780  CG2 ILE A 268      49.900  30.570  36.830  1.00  0.00           C  
ATOM   2781  CD  ILE A 268      51.250  33.590  36.390  1.00  0.00           C  
ATOM   2782  H   ILE A 268      53.630  31.320  38.050  1.00  0.00           H  
ATOM   2783  N   TYR A 269      52.720  28.320  37.570  1.00  0.00           N  
ATOM   2784  CA  TYR A 269      53.020  26.890  37.460  1.00  0.00           C  
ATOM   2785  C   TYR A 269      53.170  26.240  38.830  1.00  0.00           C  
ATOM   2786  O   TYR A 269      52.350  25.420  39.250  1.00  0.00           O  
ATOM   2787  CB  TYR A 269      54.200  26.560  36.550  1.00  0.00           C  
ATOM   2788  CG  TYR A 269      53.880  26.660  35.080  1.00  0.00           C  
ATOM   2789  CD1 TYR A 269      53.150  25.660  34.410  1.00  0.00           C  
ATOM   2790  CD2 TYR A 269      54.220  27.810  34.470  1.00  0.00           C  
ATOM   2791  CE1 TYR A 269      52.940  25.720  33.030  1.00  0.00           C  
ATOM   2792  CE2 TYR A 269      53.900  27.860  33.100  1.00  0.00           C  
ATOM   2793  CZ  TYR A 269      53.290  26.870  32.350  1.00  0.00           C  
ATOM   2794  OH  TYR A 269      52.920  27.080  31.000  1.00  0.00           O  
ATOM   2795  H   TYR A 269      53.420  28.960  37.260  1.00  0.00           H  
ATOM   2796  HD1 TYR A 269      52.690  24.810  34.920  1.00  0.00           H  
ATOM   2797  HD2 TYR A 269      54.820  28.610  34.910  1.00  0.00           H  
ATOM   2798  HE1 TYR A 269      52.190  25.140  32.500  1.00  0.00           H  
ATOM   2799  HE2 TYR A 269      53.750  28.860  32.690  1.00  0.00           H  
ATOM   2800  HH  TYR A 269      53.240  28.000  30.770  1.00  0.00           H  
ATOM   2801  N   MET A 270      54.050  26.750  39.620  1.00  0.00           N  
ATOM   2802  CA  MET A 270      54.160  26.320  41.030  1.00  0.00           C  
ATOM   2803  C   MET A 270      52.830  26.420  41.900  1.00  0.00           C  
ATOM   2804  O   MET A 270      52.620  25.540  42.740  1.00  0.00           O  
ATOM   2805  CB  MET A 270      55.160  27.070  41.910  1.00  0.00           C  
ATOM   2806  CG  MET A 270      56.560  26.890  41.330  1.00  0.00           C  
ATOM   2807  SD  MET A 270      57.830  27.640  42.410  1.00  0.00           S  
ATOM   2808  CE  MET A 270      57.830  26.690  43.960  1.00  0.00           C  
ATOM   2809  H   MET A 270      54.550  27.570  39.360  1.00  0.00           H  
ATOM   2810  N   ALA A 271      52.030  27.450  41.750  1.00  0.00           N  
ATOM   2811  CA  ALA A 271      50.700  27.560  42.390  1.00  0.00           C  
ATOM   2812  C   ALA A 271      49.790  26.360  42.000  1.00  0.00           C  
ATOM   2813  O   ALA A 271      48.970  25.940  42.800  1.00  0.00           O  
ATOM   2814  CB  ALA A 271      50.090  28.980  42.210  1.00  0.00           C  
ATOM   2815  H   ALA A 271      52.380  28.220  41.210  1.00  0.00           H  
ATOM   2816  N   VAL A 272      49.850  26.010  40.750  1.00  0.00           N  
ATOM   2817  CA  VAL A 272      49.140  24.850  40.150  1.00  0.00           C  
ATOM   2818  C   VAL A 272      49.590  23.470  40.620  1.00  0.00           C  
ATOM   2819  O   VAL A 272      48.790  22.610  40.990  1.00  0.00           O  
ATOM   2820  CB  VAL A 272      49.110  24.920  38.590  1.00  0.00           C  
ATOM   2821  CG1 VAL A 272      48.600  23.670  37.900  1.00  0.00           C  
ATOM   2822  CG2 VAL A 272      48.300  26.150  38.140  1.00  0.00           C  
ATOM   2823  H   VAL A 272      50.400  26.550  40.110  1.00  0.00           H  
ATOM   2824  N   GLN A 273      50.930  23.390  40.650  1.00  0.00           N  
ATOM   2825  CA  GLN A 273      51.590  22.240  41.350  1.00  0.00           C  
ATOM   2826  C   GLN A 273      51.160  21.990  42.750  1.00  0.00           C  
ATOM   2827  O   GLN A 273      50.630  20.940  43.060  1.00  0.00           O  
ATOM   2828  CB  GLN A 273      53.090  22.480  41.230  1.00  0.00           C  
ATOM   2829  CG  GLN A 273      53.650  22.370  39.780  1.00  0.00           C  
ATOM   2830  CD  GLN A 273      55.180  22.320  39.700  1.00  0.00           C  
ATOM   2831  NE2 GLN A 273      55.680  21.170  39.470  1.00  0.00           N  
ATOM   2832  OE1 GLN A 273      55.840  23.330  39.580  1.00  0.00           O  
ATOM   2833  H   GLN A 273      51.460  24.140  40.270  1.00  0.00           H  
ATOM   2834 1HE2 GLN A 273      55.000  20.450  39.320  1.00  0.00           H  
ATOM   2835 2HE2 GLN A 273      56.640  20.890  39.430  1.00  0.00           H  
ATOM   2836  N   HIS A 274      51.230  23.100  43.520  1.00  0.00           N  
ATOM   2837  CA  HIS A 274      50.700  23.110  44.900  1.00  0.00           C  
ATOM   2838  C   HIS A 274      49.240  22.750  45.070  1.00  0.00           C  
ATOM   2839  O   HIS A 274      48.990  21.770  45.830  1.00  0.00           O  
ATOM   2840  CB  HIS A 274      51.020  24.530  45.600  1.00  0.00           C  
ATOM   2841  CG  HIS A 274      52.340  24.430  46.390  1.00  0.00           C  
ATOM   2842  CD2 HIS A 274      52.590  25.100  47.480  1.00  0.00           C  
ATOM   2843  ND1 HIS A 274      53.450  23.840  45.950  1.00  0.00           N  
ATOM   2844  CE1 HIS A 274      54.390  24.110  46.810  1.00  0.00           C  
ATOM   2845  NE2 HIS A 274      53.830  24.900  47.790  1.00  0.00           N  
ATOM   2846  H   HIS A 274      51.770  23.900  43.280  1.00  0.00           H  
ATOM   2847  HD2 HIS A 274      51.980  25.840  48.000  1.00  0.00           H  
ATOM   2848  HE1 HIS A 274      55.330  23.560  46.870  1.00  0.00           H  
ATOM   2849  HE2 HIS A 274      54.350  25.220  48.590  1.00  0.00           H  
ATOM   2850  N   TYR A 275      48.330  23.410  44.340  1.00  0.00           N  
ATOM   2851  CA  TYR A 275      46.890  23.000  44.450  1.00  0.00           C  
ATOM   2852  C   TYR A 275      46.600  21.470  44.080  1.00  0.00           C  
ATOM   2853  O   TYR A 275      45.920  20.880  44.930  1.00  0.00           O  
ATOM   2854  CB  TYR A 275      46.020  24.010  43.660  1.00  0.00           C  
ATOM   2855  CG  TYR A 275      44.720  24.120  44.360  1.00  0.00           C  
ATOM   2856  CD1 TYR A 275      44.560  24.960  45.480  1.00  0.00           C  
ATOM   2857  CD2 TYR A 275      43.650  23.800  43.580  1.00  0.00           C  
ATOM   2858  CE1 TYR A 275      43.310  25.460  45.920  1.00  0.00           C  
ATOM   2859  CE2 TYR A 275      42.410  24.290  43.980  1.00  0.00           C  
ATOM   2860  CZ  TYR A 275      42.210  25.060  45.120  1.00  0.00           C  
ATOM   2861  OH  TYR A 275      40.950  25.300  45.600  1.00  0.00           O  
ATOM   2862  H   TYR A 275      48.420  24.290  43.870  1.00  0.00           H  
ATOM   2863  HD1 TYR A 275      45.460  25.470  45.830  1.00  0.00           H  
ATOM   2864  HD2 TYR A 275      43.730  23.250  42.650  1.00  0.00           H  
ATOM   2865  HE1 TYR A 275      43.190  25.750  46.970  1.00  0.00           H  
ATOM   2866  HE2 TYR A 275      41.670  24.280  43.180  1.00  0.00           H  
ATOM   2867  HH  TYR A 275      41.040  25.680  46.520  1.00  0.00           H  
ATOM   2868  N   ILE A 276      47.410  20.930  43.170  1.00  0.00           N  
ATOM   2869  CA  ILE A 276      47.270  19.500  42.730  1.00  0.00           C  
ATOM   2870  C   ILE A 276      47.750  18.560  43.810  1.00  0.00           C  
ATOM   2871  O   ILE A 276      47.130  17.690  44.370  1.00  0.00           O  
ATOM   2872  CB  ILE A 276      48.020  19.200  41.400  1.00  0.00           C  
ATOM   2873  CG1 ILE A 276      47.110  19.790  40.270  1.00  0.00           C  
ATOM   2874  CG2 ILE A 276      48.250  17.680  41.140  1.00  0.00           C  
ATOM   2875  CD  ILE A 276      47.690  19.870  38.830  1.00  0.00           C  
ATOM   2876  H   ILE A 276      48.130  21.400  42.670  1.00  0.00           H  
ATOM   2877  N   GLU A 277      48.980  18.860  44.290  1.00  0.00           N  
ATOM   2878  CA  GLU A 277      49.660  18.170  45.410  1.00  0.00           C  
ATOM   2879  C   GLU A 277      48.900  18.160  46.760  1.00  0.00           C  
ATOM   2880  O   GLU A 277      49.070  17.230  47.550  1.00  0.00           O  
ATOM   2881  CB  GLU A 277      51.060  18.750  45.630  1.00  0.00           C  
ATOM   2882  CG  GLU A 277      51.990  18.300  44.510  1.00  0.00           C  
ATOM   2883  CD  GLU A 277      53.380  18.310  45.080  1.00  0.00           C  
ATOM   2884  OE1 GLU A 277      53.850  19.400  45.250  1.00  0.00           O  
ATOM   2885  OE2 GLU A 277      53.960  17.200  45.220  1.00  0.00           O1-
ATOM   2886  H   GLU A 277      49.510  19.620  43.900  1.00  0.00           H  
ATOM   2887  N   THR A 278      48.200  19.250  47.020  1.00  0.00           N  
ATOM   2888  CA  THR A 278      47.330  19.270  48.230  1.00  0.00           C  
ATOM   2889  C   THR A 278      46.020  18.470  48.060  1.00  0.00           C  
ATOM   2890  O   THR A 278      45.650  17.740  48.990  1.00  0.00           O  
ATOM   2891  CB  THR A 278      47.010  20.680  48.690  1.00  0.00           C  
ATOM   2892  CG2 THR A 278      48.270  21.490  49.030  1.00  0.00           C  
ATOM   2893  OG1 THR A 278      46.180  21.370  47.750  1.00  0.00           O  
ATOM   2894  H   THR A 278      48.560  20.160  46.800  1.00  0.00           H  
ATOM   2895  HG1 THR A 278      46.260  21.080  46.790  1.00  0.00           H  
ATOM   2896  N   LEU A 279      45.510  18.460  46.820  1.00  0.00           N  
ATOM   2897  CA  LEU A 279      44.270  17.760  46.530  1.00  0.00           C  
ATOM   2898  C   LEU A 279      44.400  16.330  46.100  1.00  0.00           C  
ATOM   2899  O   LEU A 279      43.460  15.630  46.220  1.00  0.00           O  
ATOM   2900  CB  LEU A 279      43.460  18.550  45.480  1.00  0.00           C  
ATOM   2901  CG  LEU A 279      42.850  19.850  46.020  1.00  0.00           C  
ATOM   2902  CD1 LEU A 279      42.020  20.470  44.880  1.00  0.00           C  
ATOM   2903  CD2 LEU A 279      41.940  19.520  47.180  1.00  0.00           C  
ATOM   2904  H   LEU A 279      45.800  19.100  46.110  1.00  0.00           H  
ATOM   2905  N   GLN A 280      45.610  15.730  45.790  1.00  0.00           N  
ATOM   2906  CA  GLN A 280      45.830  14.310  45.540  1.00  0.00           C  
ATOM   2907  C   GLN A 280      45.980  13.610  46.870  1.00  0.00           C  
ATOM   2908  O   GLN A 280      46.980  13.690  47.550  1.00  0.00           O  
ATOM   2909  CB  GLN A 280      47.100  14.020  44.860  1.00  0.00           C  
ATOM   2910  CG  GLN A 280      46.820  14.470  43.400  1.00  0.00           C  
ATOM   2911  CD  GLN A 280      47.990  14.330  42.420  1.00  0.00           C  
ATOM   2912  NE2 GLN A 280      47.610  14.050  41.170  1.00  0.00           N  
ATOM   2913  OE1 GLN A 280      49.150  14.540  42.610  1.00  0.00           O  
ATOM   2914  H   GLN A 280      46.330  16.330  45.450  1.00  0.00           H  
ATOM   2915 1HE2 GLN A 280      46.640  13.890  40.980  1.00  0.00           H  
ATOM   2916 2HE2 GLN A 280      48.260  14.060  40.420  1.00  0.00           H  
ATOM   2917  N   ARG A 281      44.870  12.990  47.170  1.00  0.00           N  
ATOM   2918  CA  ARG A 281      44.720  12.370  48.450  1.00  0.00           C  
ATOM   2919  C   ARG A 281      43.980  10.980  48.420  1.00  0.00           C  
ATOM   2920  CB  ARG A 281      43.920  13.310  49.370  1.00  0.00           C  
ATOM   2921  CG  ARG A 281      44.730  14.390  50.040  1.00  0.00           C  
ATOM   2922  CD  ARG A 281      45.710  13.950  51.230  1.00  0.00           C  
ATOM   2923  NE  ARG A 281      46.390  15.220  51.510  1.00  0.00           N  
ATOM   2924  CZ  ARG A 281      47.410  15.750  50.840  1.00  0.00           C  
ATOM   2925  NH1 ARG A 281      47.780  15.400  49.620  1.00  0.00           N1+
ATOM   2926  NH2 ARG A 281      48.300  16.430  51.580  1.00  0.00           N  
ATOM   2927  O1  ARG A 281      42.750  10.950  48.470  1.00  0.00           O  
ATOM   2928  O2  ARG A 281      44.760  10.040  48.480  1.00  0.00           O  
ATOM   2929  H   ARG A 281      44.120  13.000  46.510  1.00  0.00           H  
ATOM   2930  HE  ARG A 281      45.920  15.830  52.160  1.00  0.00           H  
ATOM   2931 1HH1 ARG A 281      47.200  14.700  49.220  1.00  0.00           H  
ATOM   2932 2HH1 ARG A 281      48.680  15.580  49.220  1.00  0.00           H  
ATOM   2933 1HH2 ARG A 281      48.400  16.470  52.580  1.00  0.00           H  
ATOM   2934 2HH2 ARG A 281      48.980  17.060  51.200  1.00  0.00           H  
ATOM   2935  N   GLU B   1      46.480  69.800  41.010  1.00  0.00           N  
ATOM   2936  CA  GLU B   1      47.900  69.880  40.730  1.00  0.00           C  
ATOM   2937  C   GLU B   1      48.240  69.040  39.440  1.00  0.00           C  
ATOM   2938  O   GLU B   1      47.600  67.990  39.270  1.00  0.00           O  
ATOM   2939  CB  GLU B   1      48.730  69.340  41.920  1.00  0.00           C  
ATOM   2940  CG  GLU B   1      48.510  70.140  43.250  1.00  0.00           C  
ATOM   2941  CD  GLU B   1      49.230  69.360  44.290  1.00  0.00           C  
ATOM   2942  OE1 GLU B   1      48.680  68.360  44.760  1.00  0.00           O  
ATOM   2943  OE2 GLU B   1      50.220  69.830  44.810  1.00  0.00           O1-
ATOM   2944  H1  GLU B   1      46.200  68.910  41.380  1.00  0.00           H  
ATOM   2945  H2  GLU B   1      46.180  70.510  41.650  1.00  0.00           H  
ATOM   2946  H3  GLU B   1      45.870  69.790  40.220  1.00  0.00           H  
ATOM   2947  N   PRO B   2      49.260  69.470  38.670  1.00  0.00           N  
ATOM   2948  CA  PRO B   2      49.850  68.600  37.640  1.00  0.00           C  
ATOM   2949  C   PRO B   2      50.520  67.310  38.150  1.00  0.00           C  
ATOM   2950  O   PRO B   2      51.560  67.310  38.840  1.00  0.00           O  
ATOM   2951  CB  PRO B   2      50.940  69.490  36.960  1.00  0.00           C  
ATOM   2952  CG  PRO B   2      51.210  70.540  38.080  1.00  0.00           C  
ATOM   2953  CD  PRO B   2      49.830  70.760  38.680  1.00  0.00           C  
ATOM   2954  N   LYS B   3      50.050  66.200  37.640  1.00  0.00           N  
ATOM   2955  CA  LYS B   3      50.560  64.880  37.920  1.00  0.00           C  
ATOM   2956  C   LYS B   3      51.030  64.080  36.680  1.00  0.00           C  
ATOM   2957  O   LYS B   3      50.510  63.030  36.270  1.00  0.00           O  
ATOM   2958  CB  LYS B   3      49.500  64.100  38.730  1.00  0.00           C  
ATOM   2959  CG  LYS B   3      50.190  62.970  39.570  1.00  0.00           C  
ATOM   2960  CD  LYS B   3      49.250  61.850  40.080  1.00  0.00           C  
ATOM   2961  CE  LYS B   3      48.350  61.260  39.000  1.00  0.00           C  
ATOM   2962  NZ  LYS B   3      49.180  60.880  37.820  1.00  0.00           N1+
ATOM   2963  H   LYS B   3      49.320  66.210  36.950  1.00  0.00           H  
ATOM   2964  HZ1 LYS B   3      49.630  61.650  37.370  1.00  0.00           H  
ATOM   2965  HZ2 LYS B   3      49.920  60.220  37.940  1.00  0.00           H  
ATOM   2966  HZ3 LYS B   3      48.540  60.530  37.130  1.00  0.00           H  
ATOM   2967  N   S2P B   4      51.990  64.690  35.960  1.00  0.00           N  
ATOM   2968  CA  S2P B   4      52.510  64.060  34.690  1.00  0.00           C  
ATOM   2969  C   S2P B   4      53.270  62.690  34.970  1.00  0.00           C  
ATOM   2970  O   S2P B   4      54.360  62.580  35.510  1.00  0.00           O  
ATOM   2971  CB  S2P B   4      53.350  65.010  33.890  1.00  0.00           C  
ATOM   2972  OG  S2P B   4      53.630  64.570  32.590  1.00  0.00           O  
ATOM   2973  OE1 S2P B   4      56.000  65.230  32.220  1.00  0.00           O  
ATOM   2974  OE2 S2P B   4      54.380  66.880  32.040  1.00  0.00           O  
ATOM   2975  OE3 S2P B   4      54.630  65.370  30.350  1.00  0.00           O  
ATOM   2976  PD  S2P B   4      54.640  65.460  31.790  1.00  0.00           P  
ATOM   2977  H   S2P B   4      52.380  65.570  36.230  1.00  0.00           H  
ATOM   2978  N   PRO B   5      52.770  61.640  34.340  1.00  0.00           N  
ATOM   2979  CA  PRO B   5      53.200  60.270  34.630  1.00  0.00           C  
ATOM   2980  C   PRO B   5      54.440  59.680  33.920  1.00  0.00           C  
ATOM   2981  O   PRO B   5      54.980  60.280  32.980  1.00  0.00           O  
ATOM   2982  CB  PRO B   5      51.950  59.470  34.250  1.00  0.00           C  
ATOM   2983  CG  PRO B   5      51.270  60.190  33.140  1.00  0.00           C  
ATOM   2984  CD  PRO B   5      51.680  61.660  33.350  1.00  0.00           C  
ATOM   2985  N   GLY B   6      55.070  58.740  34.620  1.00  0.00           N  
ATOM   2986  CA  GLY B   6      56.310  57.980  34.250  1.00  0.00           C  
ATOM   2987  C   GLY B   6      55.980  56.540  33.790  1.00  0.00           C  
ATOM   2988  O   GLY B   6      54.820  56.170  33.440  1.00  0.00           O  
ATOM   2989  H   GLY B   6      54.740  58.590  35.550  1.00  0.00           H  
ATOM   2990  N   GLU B   7      57.060  55.760  33.480  1.00  0.00           N  
ATOM   2991  CA  GLU B   7      56.960  54.360  33.050  1.00  0.00           C  
ATOM   2992  C   GLU B   7      56.860  53.290  34.180  1.00  0.00           C  
ATOM   2993  O   GLU B   7      57.480  53.560  35.230  1.00  0.00           O  
ATOM   2994  CB  GLU B   7      58.110  53.880  32.180  1.00  0.00           C  
ATOM   2995  CG  GLU B   7      58.190  54.680  30.820  1.00  0.00           C  
ATOM   2996  CD  GLU B   7      59.250  54.130  29.880  1.00  0.00           C  
ATOM   2997  OE1 GLU B   7      60.200  53.530  30.250  1.00  0.00           O  
ATOM   2998  OE2 GLU B   7      59.000  54.150  28.650  1.00  0.00           O1-
ATOM   2999  H   GLU B   7      57.990  56.130  33.460  1.00  0.00           H  
ATOM   3000  N   Y2P B   8      56.010  52.330  33.970  1.00  0.00           N  
ATOM   3001  CA  Y2P B   8      56.000  51.220  34.900  1.00  0.00           C  
ATOM   3002  C   Y2P B   8      56.630  50.000  34.300  1.00  0.00           C  
ATOM   3003  O   Y2P B   8      56.570  49.870  33.110  1.00  0.00           O  
ATOM   3004  CB  Y2P B   8      54.490  50.930  34.990  1.00  0.00           C  
ATOM   3005  CG  Y2P B   8      54.110  49.930  36.050  1.00  0.00           C  
ATOM   3006  CD1 Y2P B   8      53.790  48.680  35.650  1.00  0.00           C  
ATOM   3007  CD2 Y2P B   8      53.860  50.300  37.350  1.00  0.00           C  
ATOM   3008  CE1 Y2P B   8      53.230  47.740  36.510  1.00  0.00           C  
ATOM   3009  CE2 Y2P B   8      53.130  49.430  38.210  1.00  0.00           C  
ATOM   3010  CZ  Y2P B   8      52.880  48.110  37.800  1.00  0.00           C  
ATOM   3011  OH  Y2P B   8      52.500  47.140  38.660  1.00  0.00           O  
ATOM   3012  OI1 Y2P B   8      50.880  45.930  40.080  1.00  0.00           O  
ATOM   3013  OI2 Y2P B   8      51.150  48.270  40.470  1.00  0.00           O  
ATOM   3014  OI3 Y2P B   8      50.010  47.420  38.500  1.00  0.00           O  
ATOM   3015  PT  Y2P B   8      51.070  47.210  39.460  1.00  0.00           P  
ATOM   3016  H   Y2P B   8      55.160  52.530  33.480  1.00  0.00           H  
ATOM   3017  HD1 Y2P B   8      54.070  48.240  34.690  1.00  0.00           H  
ATOM   3018  HD2 Y2P B   8      53.830  51.340  37.680  1.00  0.00           H  
ATOM   3019  HE1 Y2P B   8      53.100  46.730  36.130  1.00  0.00           H  
ATOM   3020  HE2 Y2P B   8      52.710  49.780  39.150  1.00  0.00           H  
ATOM   3021  N   VAL B   9      57.160  49.210  35.250  1.00  0.00           N  
ATOM   3022  CA  VAL B   9      57.640  47.820  35.110  1.00  0.00           C  
ATOM   3023  C   VAL B   9      57.370  46.890  36.350  1.00  0.00           C  
ATOM   3024  O   VAL B   9      57.920  45.760  36.430  1.00  0.00           O  
ATOM   3025  CB  VAL B   9      59.180  47.710  34.910  1.00  0.00           C  
ATOM   3026  CG1 VAL B   9      59.700  47.960  33.530  1.00  0.00           C  
ATOM   3027  CG2 VAL B   9      59.910  48.650  35.810  1.00  0.00           C  
ATOM   3028  H   VAL B   9      57.460  49.650  36.100  1.00  0.00           H  
ATOM   3029  N   ASN B  10      56.490  47.270  37.330  1.00  0.00           N  
ATOM   3030  CA  ASN B  10      56.120  46.600  38.550  1.00  0.00           C  
ATOM   3031  C   ASN B  10      57.360  46.540  39.480  1.00  0.00           C  
ATOM   3032  O   ASN B  10      57.220  46.770  40.700  1.00  0.00           O  
ATOM   3033  CB  ASN B  10      55.640  45.180  38.400  1.00  0.00           C  
ATOM   3034  CG  ASN B  10      55.160  44.670  39.730  1.00  0.00           C  
ATOM   3035  ND2 ASN B  10      53.840  44.800  40.030  1.00  0.00           N  
ATOM   3036  OD1 ASN B  10      55.920  44.110  40.490  1.00  0.00           O  
ATOM   3037  H   ASN B  10      56.100  48.190  37.310  1.00  0.00           H  
ATOM   3038 1HD2 ASN B  10      53.270  45.320  39.400  1.00  0.00           H  
ATOM   3039 2HD2 ASN B  10      53.540  44.840  40.980  1.00  0.00           H  
ATOM   3040  N   ILE B  11      58.510  46.090  38.970  1.00  0.00           N  
ATOM   3041  CA  ILE B  11      59.730  46.030  39.740  1.00  0.00           C  
ATOM   3042  C   ILE B  11      60.940  46.390  38.920  1.00  0.00           C  
ATOM   3043  O   ILE B  11      61.490  45.660  38.100  1.00  0.00           O  
ATOM   3044  CB  ILE B  11      59.900  44.570  40.250  1.00  0.00           C  
ATOM   3045  CG1 ILE B  11      60.980  44.470  41.300  1.00  0.00           C  
ATOM   3046  CG2 ILE B  11      59.910  43.410  39.200  1.00  0.00           C  
ATOM   3047  CD  ILE B  11      60.420  44.470  42.700  1.00  0.00           C  
ATOM   3048  H   ILE B  11      58.490  45.760  38.030  1.00  0.00           H  
ATOM   3049  N   GLU B  12      61.390  47.560  39.250  1.00  0.00           N  
ATOM   3050  CA  GLU B  12      62.520  48.350  38.690  1.00  0.00           C  
ATOM   3051  C   GLU B  12      63.970  47.870  38.820  1.00  0.00           C  
ATOM   3052  O   GLU B  12      64.820  48.560  38.260  1.00  0.00           O  
ATOM   3053  CB  GLU B  12      62.330  49.850  39.080  1.00  0.00           C  
ATOM   3054  CG  GLU B  12      62.350  50.020  40.590  1.00  0.00           C  
ATOM   3055  CD  GLU B  12      60.990  49.850  41.360  1.00  0.00           C  
ATOM   3056  OE1 GLU B  12      59.960  49.570  40.790  1.00  0.00           O  
ATOM   3057  OE2 GLU B  12      60.930  50.390  42.480  1.00  0.00           O1-
ATOM   3058  H   GLU B  12      60.970  48.030  40.030  1.00  0.00           H  
ATOM   3059  N   PHE B  13      64.140  46.570  39.110  1.00  0.00           N  
ATOM   3060  CA  PHE B  13      65.390  45.900  39.480  1.00  0.00           C  
ATOM   3061  C   PHE B  13      65.350  44.490  38.800  1.00  0.00           C  
ATOM   3062  CB  PHE B  13      65.400  45.760  41.030  1.00  0.00           C  
ATOM   3063  CG  PHE B  13      65.570  47.070  41.820  1.00  0.00           C  
ATOM   3064  CD1 PHE B  13      66.880  47.410  41.960  1.00  0.00           C  
ATOM   3065  CD2 PHE B  13      64.530  47.660  42.530  1.00  0.00           C  
ATOM   3066  CE1 PHE B  13      67.210  48.440  42.880  1.00  0.00           C  
ATOM   3067  CE2 PHE B  13      64.830  48.640  43.470  1.00  0.00           C  
ATOM   3068  CZ  PHE B  13      66.180  49.020  43.620  1.00  0.00           C  
ATOM   3069  O1  PHE B  13      66.150  44.190  37.980  1.00  0.00           O  
ATOM   3070  O2  PHE B  13      64.640  43.620  39.320  1.00  0.00           O  
ATOM   3071  H   PHE B  13      63.510  45.900  38.710  1.00  0.00           H  
ATOM   3072  HD1 PHE B  13      67.690  46.950  41.400  1.00  0.00           H  
ATOM   3073  HD2 PHE B  13      63.530  47.220  42.610  1.00  0.00           H  
ATOM   3074  HE1 PHE B  13      68.230  48.570  43.220  1.00  0.00           H  
ATOM   3075  HE2 PHE B  13      64.050  49.060  44.110  1.00  0.00           H  
ATOM   3076  HZ  PHE B  13      66.450  49.810  44.310  1.00  0.00           H  
ENDMDL
MODEL        2
ATOM      1  N   GLY A   5      59.710  25.954  25.978  1.00  0.00           N  
ATOM      2  CA  GLY A   5      59.869  26.217  27.377  1.00  0.00           C  
ATOM      3  C   GLY A   5      59.608  27.677  27.835  1.00  0.00           C  
ATOM      4  O   GLY A   5      58.953  28.439  27.164  1.00  0.00           O  
ATOM      5  H1  GLY A   5      60.403  26.399  25.399  1.00  0.00           H  
ATOM      6  H2  GLY A   5      59.902  24.993  25.810  1.00  0.00           H  
ATOM      7  H3  GLY A   5      58.827  26.182  25.571  1.00  0.00           H  
ATOM      8  N   PHE A   6      60.302  28.129  28.883  1.00  0.00           N  
ATOM      9  CA  PHE A   6      60.010  29.424  29.527  1.00  0.00           C  
ATOM     10  C   PHE A   6      60.238  30.652  28.611  1.00  0.00           C  
ATOM     11  O   PHE A   6      59.363  31.516  28.480  1.00  0.00           O  
ATOM     12  CB  PHE A   6      60.845  29.487  30.830  1.00  0.00           C  
ATOM     13  CG  PHE A   6      60.389  30.476  31.857  1.00  0.00           C  
ATOM     14  CD1 PHE A   6      59.487  30.129  32.890  1.00  0.00           C  
ATOM     15  CD2 PHE A   6      60.671  31.828  31.740  1.00  0.00           C  
ATOM     16  CE1 PHE A   6      59.013  31.064  33.794  1.00  0.00           C  
ATOM     17  CE2 PHE A   6      60.163  32.732  32.622  1.00  0.00           C  
ATOM     18  CZ  PHE A   6      59.374  32.407  33.739  1.00  0.00           C  
ATOM     19  H   PHE A   6      61.089  27.750  29.349  1.00  0.00           H  
ATOM     20  HD1 PHE A   6      59.128  29.110  32.897  1.00  0.00           H  
ATOM     21  HD2 PHE A   6      61.256  32.084  30.850  1.00  0.00           H  
ATOM     22  HE1 PHE A   6      58.441  30.768  34.679  1.00  0.00           H  
ATOM     23  HE2 PHE A   6      60.385  33.757  32.371  1.00  0.00           H  
ATOM     24  HZ  PHE A   6      58.965  33.085  34.490  1.00  0.00           H  
ATOM     25  N   TRP A   7      61.278  30.599  27.700  1.00  0.00           N  
ATOM     26  CA  TRP A   7      61.704  31.784  26.894  1.00  0.00           C  
ATOM     27  C   TRP A   7      60.685  32.264  25.852  1.00  0.00           C  
ATOM     28  O   TRP A   7      60.078  33.310  25.968  1.00  0.00           O  
ATOM     29  CB  TRP A   7      63.171  31.512  26.388  1.00  0.00           C  
ATOM     30  CG  TRP A   7      63.619  32.464  25.317  1.00  0.00           C  
ATOM     31  CD1 TRP A   7      64.137  33.682  25.504  1.00  0.00           C  
ATOM     32  CD2 TRP A   7      63.517  32.255  23.916  1.00  0.00           C  
ATOM     33  CE2 TRP A   7      64.121  33.389  23.299  1.00  0.00           C  
ATOM     34  CE3 TRP A   7      62.911  31.272  23.110  1.00  0.00           C  
ATOM     35  NE1 TRP A   7      64.462  34.133  24.278  1.00  0.00           N  
ATOM     36  CZ2 TRP A   7      64.157  33.482  21.885  1.00  0.00           C  
ATOM     37  CZ3 TRP A   7      62.941  31.365  21.677  1.00  0.00           C  
ATOM     38  CH2 TRP A   7      63.596  32.439  21.116  1.00  0.00           C  
ATOM     39  H   TRP A   7      61.895  29.804  27.582  1.00  0.00           H  
ATOM     40  HD1 TRP A   7      64.136  34.287  26.403  1.00  0.00           H  
ATOM     41  HE1 TRP A   7      64.769  35.067  24.125  1.00  0.00           H  
ATOM     42  HE3 TRP A   7      62.434  30.416  23.592  1.00  0.00           H  
ATOM     43  HZ2 TRP A   7      64.625  34.356  21.417  1.00  0.00           H  
ATOM     44  HZ3 TRP A   7      62.582  30.558  21.041  1.00  0.00           H  
ATOM     45  HH2 TRP A   7      63.614  32.379  20.021  1.00  0.00           H  
ATOM     46  N   GLU A   8      60.148  31.182  25.241  1.00  0.00           N  
ATOM     47  CA  GLU A   8      59.014  31.224  24.333  1.00  0.00           C  
ATOM     48  C   GLU A   8      57.678  31.774  24.870  1.00  0.00           C  
ATOM     49  O   GLU A   8      57.250  32.831  24.369  1.00  0.00           O  
ATOM     50  CB  GLU A   8      58.740  29.760  23.852  1.00  0.00           C  
ATOM     51  CG  GLU A   8      59.816  28.926  23.102  1.00  0.00           C  
ATOM     52  CD  GLU A   8      60.882  28.229  23.977  1.00  0.00           C  
ATOM     53  OE1 GLU A   8      61.337  27.144  23.506  1.00  0.00           O  
ATOM     54  OE2 GLU A   8      61.317  28.634  25.009  1.00  0.00           O1-
ATOM     55  H   GLU A   8      60.616  30.307  25.283  1.00  0.00           H  
ATOM     56  N   GLU A   9      57.174  31.169  25.960  1.00  0.00           N  
ATOM     57  CA  GLU A   9      56.040  31.632  26.802  1.00  0.00           C  
ATOM     58  C   GLU A   9      56.129  33.152  26.993  1.00  0.00           C  
ATOM     59  O   GLU A   9      55.514  33.912  26.239  1.00  0.00           O  
ATOM     60  CB  GLU A   9      56.062  30.884  28.150  1.00  0.00           C  
ATOM     61  CG  GLU A   9      55.776  29.322  28.103  1.00  0.00           C  
ATOM     62  CD  GLU A   9      55.921  28.669  29.516  1.00  0.00           C  
ATOM     63  OE1 GLU A   9      56.741  27.726  29.730  1.00  0.00           O  
ATOM     64  OE2 GLU A   9      55.030  28.861  30.290  1.00  0.00           O1-
ATOM     65  H   GLU A   9      57.570  30.345  26.377  1.00  0.00           H  
ATOM     66  N   PHE A  10      57.167  33.564  27.761  1.00  0.00           N  
ATOM     67  CA  PHE A  10      57.528  34.996  28.051  1.00  0.00           C  
ATOM     68  C   PHE A  10      57.621  35.932  26.847  1.00  0.00           C  
ATOM     69  O   PHE A  10      56.878  36.914  26.738  1.00  0.00           O  
ATOM     70  CB  PHE A  10      58.754  35.073  28.909  1.00  0.00           C  
ATOM     71  CG  PHE A  10      58.320  35.869  30.159  1.00  0.00           C  
ATOM     72  CD1 PHE A  10      57.733  35.219  31.229  1.00  0.00           C  
ATOM     73  CD2 PHE A  10      58.510  37.268  30.142  1.00  0.00           C  
ATOM     74  CE1 PHE A  10      57.339  35.914  32.360  1.00  0.00           C  
ATOM     75  CE2 PHE A  10      58.069  37.949  31.285  1.00  0.00           C  
ATOM     76  CZ  PHE A  10      57.431  37.318  32.328  1.00  0.00           C  
ATOM     77  H   PHE A  10      57.627  32.904  28.354  1.00  0.00           H  
ATOM     78  HD1 PHE A  10      57.547  34.136  31.166  1.00  0.00           H  
ATOM     79  HD2 PHE A  10      59.008  37.786  29.318  1.00  0.00           H  
ATOM     80  HE1 PHE A  10      57.253  35.493  33.358  1.00  0.00           H  
ATOM     81  HE2 PHE A  10      58.005  39.041  31.269  1.00  0.00           H  
ATOM     82  HZ  PHE A  10      57.119  37.841  33.243  1.00  0.00           H  
ATOM     83  N   GLU A  11      58.379  35.524  25.850  1.00  0.00           N  
ATOM     84  CA  GLU A  11      58.517  36.354  24.628  1.00  0.00           C  
ATOM     85  C   GLU A  11      57.229  36.556  23.893  1.00  0.00           C  
ATOM     86  O   GLU A  11      56.975  37.687  23.526  1.00  0.00           O  
ATOM     87  CB  GLU A  11      59.432  35.732  23.527  1.00  0.00           C  
ATOM     88  CG  GLU A  11      60.955  35.749  23.764  1.00  0.00           C  
ATOM     89  CD  GLU A  11      61.476  37.210  23.765  1.00  0.00           C  
ATOM     90  OE1 GLU A  11      61.058  37.875  22.819  1.00  0.00           O  
ATOM     91  OE2 GLU A  11      62.173  37.629  24.696  1.00  0.00           O1-
ATOM     92  H   GLU A  11      59.000  34.729  25.907  1.00  0.00           H  
ATOM     93  N   THR A  12      56.444  35.455  23.793  1.00  0.00           N  
ATOM     94  CA  THR A  12      55.194  35.395  22.963  1.00  0.00           C  
ATOM     95  C   THR A  12      54.159  36.232  23.713  1.00  0.00           C  
ATOM     96  O   THR A  12      53.598  37.157  23.097  1.00  0.00           O  
ATOM     97  CB  THR A  12      54.426  34.124  22.716  1.00  0.00           C  
ATOM     98  CG2 THR A  12      54.954  33.354  21.483  1.00  0.00           C  
ATOM     99  OG1 THR A  12      54.453  33.299  23.862  1.00  0.00           O  
ATOM    100  H   THR A  12      56.689  34.616  24.300  1.00  0.00           H  
ATOM    101  HG1 THR A  12      55.357  33.125  24.245  1.00  0.00           H  
ATOM    102  N   LEU A  13      54.101  36.116  24.997  1.00  0.00           N  
ATOM    103  CA  LEU A  13      53.203  36.957  25.834  1.00  0.00           C  
ATOM    104  C   LEU A  13      53.564  38.425  25.702  1.00  0.00           C  
ATOM    105  O   LEU A  13      52.734  39.301  25.901  1.00  0.00           O  
ATOM    106  CB  LEU A  13      53.218  36.563  27.304  1.00  0.00           C  
ATOM    107  CG  LEU A  13      52.824  35.156  27.686  1.00  0.00           C  
ATOM    108  CD1 LEU A  13      53.088  34.958  29.181  1.00  0.00           C  
ATOM    109  CD2 LEU A  13      51.362  34.802  27.459  1.00  0.00           C  
ATOM    110  H   LEU A  13      54.570  35.383  25.481  1.00  0.00           H  
ATOM    111  N   GLN A  14      54.823  38.699  25.565  1.00  0.00           N  
ATOM    112  CA  GLN A  14      55.271  40.049  25.331  1.00  0.00           C  
ATOM    113  C   GLN A  14      55.063  40.609  23.890  1.00  0.00           C  
ATOM    114  O   GLN A  14      54.346  41.522  23.781  1.00  0.00           O  
ATOM    115  CB  GLN A  14      56.699  40.368  25.774  1.00  0.00           C  
ATOM    116  CG  GLN A  14      57.009  40.344  27.264  1.00  0.00           C  
ATOM    117  CD  GLN A  14      58.491  40.399  27.473  1.00  0.00           C  
ATOM    118  NE2 GLN A  14      58.941  40.849  28.617  1.00  0.00           N  
ATOM    119  OE1 GLN A  14      59.279  39.765  26.757  1.00  0.00           O  
ATOM    120  H   GLN A  14      55.534  37.994  25.561  1.00  0.00           H  
ATOM    121 1HE2 GLN A  14      58.362  41.061  29.402  1.00  0.00           H  
ATOM    122 2HE2 GLN A  14      59.947  40.860  28.701  1.00  0.00           H  
ATOM    123  N   GLN A  15      55.388  39.896  22.807  1.00  0.00           N  
ATOM    124  CA  GLN A  15      55.272  40.244  21.331  1.00  0.00           C  
ATOM    125  C   GLN A  15      53.919  40.720  20.792  1.00  0.00           C  
ATOM    126  O   GLN A  15      53.900  41.319  19.726  1.00  0.00           O  
ATOM    127  CB  GLN A  15      56.016  39.265  20.456  1.00  0.00           C  
ATOM    128  CG  GLN A  15      57.463  39.021  20.753  1.00  0.00           C  
ATOM    129  CD  GLN A  15      58.176  38.001  19.864  1.00  0.00           C  
ATOM    130  NE2 GLN A  15      59.234  37.506  20.377  1.00  0.00           N  
ATOM    131  OE1 GLN A  15      57.853  37.618  18.751  1.00  0.00           O  
ATOM    132  H   GLN A  15      55.666  38.958  23.011  1.00  0.00           H  
ATOM    133 1HE2 GLN A  15      59.501  37.817  21.294  1.00  0.00           H  
ATOM    134 2HE2 GLN A  15      59.681  36.775  19.872  1.00  0.00           H  
ATOM    135  N   GLN A  16      52.870  40.509  21.590  1.00  0.00           N  
ATOM    136  CA  GLN A  16      51.453  40.860  21.362  1.00  0.00           C  
ATOM    137  C   GLN A  16      51.160  42.343  21.114  1.00  0.00           C  
ATOM    138  O   GLN A  16      50.065  42.688  20.687  1.00  0.00           O  
ATOM    139  CB  GLN A  16      50.639  40.330  22.518  1.00  0.00           C  
ATOM    140  CG  GLN A  16      50.800  38.836  22.811  1.00  0.00           C  
ATOM    141  CD  GLN A  16      50.544  37.975  21.565  1.00  0.00           C  
ATOM    142  NE2 GLN A  16      51.357  36.939  21.488  1.00  0.00           N  
ATOM    143  OE1 GLN A  16      49.518  37.947  20.926  1.00  0.00           O  
ATOM    144  H   GLN A  16      52.948  39.959  22.424  1.00  0.00           H  
ATOM    145 1HE2 GLN A  16      52.076  36.823  22.171  1.00  0.00           H  
ATOM    146 2HE2 GLN A  16      51.221  36.242  20.787  1.00  0.00           H  
ATOM    147  N   GLU A  17      52.145  43.224  21.234  1.00  0.00           N  
ATOM    148  CA  GLU A  17      51.922  44.648  21.193  1.00  0.00           C  
ATOM    149  C   GLU A  17      51.221  45.431  19.997  1.00  0.00           C  
ATOM    150  O   GLU A  17      50.454  46.389  20.069  1.00  0.00           O  
ATOM    151  CB  GLU A  17      53.260  45.385  21.585  1.00  0.00           C  
ATOM    152  CG  GLU A  17      53.469  45.423  23.106  1.00  0.00           C  
ATOM    153  CD  GLU A  17      54.884  46.044  23.358  1.00  0.00           C  
ATOM    154  OE1 GLU A  17      54.976  47.192  23.717  1.00  0.00           O  
ATOM    155  OE2 GLU A  17      55.883  45.292  23.130  1.00  0.00           O1-
ATOM    156  H   GLU A  17      53.088  42.912  21.290  1.00  0.00           H  
ATOM    157  N   CYS A  18      51.703  44.903  18.860  1.00  0.00           N  
ATOM    158  CA  CYS A  18      51.077  45.116  17.534  1.00  0.00           C  
ATOM    159  C   CYS A  18      49.757  44.412  17.419  1.00  0.00           C  
ATOM    160  O   CYS A  18      48.814  45.212  17.282  1.00  0.00           O  
ATOM    161  CB  CYS A  18      52.027  44.662  16.349  1.00  0.00           C  
ATOM    162  SG  CYS A  18      51.413  45.048  14.686  1.00  0.00           S  
ATOM    163  H   CYS A  18      52.546  44.374  18.901  1.00  0.00           H  
ATOM    164  HG  CYS A  18      51.975  46.249  14.560  1.00  0.00           H  
ATOM    165  N   LYS A  19      49.723  43.065  17.729  1.00  0.00           N  
ATOM    166  CA  LYS A  19      48.400  42.359  17.800  1.00  0.00           C  
ATOM    167  C   LYS A  19      47.500  43.112  18.759  1.00  0.00           C  
ATOM    168  O   LYS A  19      46.325  43.126  18.399  1.00  0.00           O  
ATOM    169  CB  LYS A  19      48.564  40.901  18.156  1.00  0.00           C  
ATOM    170  CG  LYS A  19      47.435  40.108  17.437  1.00  0.00           C  
ATOM    171  CD  LYS A  19      47.460  38.598  17.682  1.00  0.00           C  
ATOM    172  CE  LYS A  19      48.864  38.015  17.592  1.00  0.00           C  
ATOM    173  NZ  LYS A  19      48.646  36.549  17.520  1.00  0.00           N1+
ATOM    174  H   LYS A  19      50.548  42.527  17.578  1.00  0.00           H  
ATOM    175  HZ1 LYS A  19      47.702  36.221  17.571  1.00  0.00           H  
ATOM    176  HZ2 LYS A  19      49.119  36.180  16.714  1.00  0.00           H  
ATOM    177  HZ3 LYS A  19      49.058  36.104  18.312  1.00  0.00           H  
ATOM    178  N   LEU A  20      47.909  43.762  19.850  1.00  0.00           N  
ATOM    179  CA  LEU A  20      47.010  44.613  20.688  1.00  0.00           C  
ATOM    180  C   LEU A  20      46.344  45.810  20.113  1.00  0.00           C  
ATOM    181  O   LEU A  20      46.173  46.888  20.674  1.00  0.00           O  
ATOM    182  CB  LEU A  20      47.704  44.937  22.010  1.00  0.00           C  
ATOM    183  CG  LEU A  20      47.944  43.744  23.020  1.00  0.00           C  
ATOM    184  CD1 LEU A  20      48.611  44.257  24.337  1.00  0.00           C  
ATOM    185  CD2 LEU A  20      46.678  42.942  23.393  1.00  0.00           C  
ATOM    186  H   LEU A  20      48.801  43.498  20.201  1.00  0.00           H  
ATOM    187  N   LEU A  21      46.121  45.819  18.794  1.00  0.00           N  
ATOM    188  CA  LEU A  21      45.609  47.007  18.053  1.00  0.00           C  
ATOM    189  C   LEU A  21      44.167  47.535  18.337  1.00  0.00           C  
ATOM    190  O   LEU A  21      43.664  48.498  17.677  1.00  0.00           O  
ATOM    191  CB  LEU A  21      45.864  46.749  16.533  1.00  0.00           C  
ATOM    192  CG  LEU A  21      45.399  45.431  15.923  1.00  0.00           C  
ATOM    193  CD1 LEU A  21      43.853  45.160  16.033  1.00  0.00           C  
ATOM    194  CD2 LEU A  21      46.002  45.175  14.581  1.00  0.00           C  
ATOM    195  H   LEU A  21      46.057  44.929  18.346  1.00  0.00           H  
ATOM    196  N   TYR A  22      43.651  47.127  19.482  1.00  0.00           N  
ATOM    197  CA  TYR A  22      42.211  47.263  19.768  1.00  0.00           C  
ATOM    198  C   TYR A  22      41.951  48.696  20.339  1.00  0.00           C  
ATOM    199  O   TYR A  22      42.797  49.249  21.050  1.00  0.00           O  
ATOM    200  CB  TYR A  22      41.756  46.167  20.886  1.00  0.00           C  
ATOM    201  CG  TYR A  22      41.849  44.645  20.439  1.00  0.00           C  
ATOM    202  CD1 TYR A  22      41.572  44.198  19.125  1.00  0.00           C  
ATOM    203  CD2 TYR A  22      42.594  43.759  21.256  1.00  0.00           C  
ATOM    204  CE1 TYR A  22      41.942  42.966  18.680  1.00  0.00           C  
ATOM    205  CE2 TYR A  22      42.964  42.488  20.799  1.00  0.00           C  
ATOM    206  CZ  TYR A  22      42.578  42.032  19.503  1.00  0.00           C  
ATOM    207  OH  TYR A  22      42.777  40.716  19.089  1.00  0.00           O  
ATOM    208  H   TYR A  22      44.278  47.048  20.264  1.00  0.00           H  
ATOM    209  HD1 TYR A  22      41.480  45.048  18.453  1.00  0.00           H  
ATOM    210  HD2 TYR A  22      42.797  43.998  22.301  1.00  0.00           H  
ATOM    211  HE1 TYR A  22      42.030  42.779  17.612  1.00  0.00           H  
ATOM    212  HE2 TYR A  22      43.418  41.753  21.463  1.00  0.00           H  
ATOM    213  HH  TYR A  22      43.413  40.297  19.719  1.00  0.00           H  
ATOM    214  N   SER A  23      40.703  49.040  20.241  1.00  0.00           N  
ATOM    215  CA  SER A  23      40.272  50.391  20.491  1.00  0.00           C  
ATOM    216  C   SER A  23      40.836  51.121  21.762  1.00  0.00           C  
ATOM    217  O   SER A  23      40.420  50.841  22.896  1.00  0.00           O  
ATOM    218  CB  SER A  23      38.714  50.464  20.547  1.00  0.00           C  
ATOM    219  OG  SER A  23      38.311  51.767  20.175  1.00  0.00           O  
ATOM    220  H   SER A  23      40.051  48.434  19.776  1.00  0.00           H  
ATOM    221  HG  SER A  23      38.354  52.414  20.939  1.00  0.00           H  
ATOM    222  N   ARG A  24      41.567  52.217  21.576  1.00  0.00           N  
ATOM    223  CA  ARG A  24      42.119  52.919  22.797  1.00  0.00           C  
ATOM    224  C   ARG A  24      41.756  54.455  22.892  1.00  0.00           C  
ATOM    225  O   ARG A  24      42.452  55.244  23.540  1.00  0.00           O  
ATOM    226  CB  ARG A  24      43.669  52.761  22.802  1.00  0.00           C  
ATOM    227  CG  ARG A  24      44.205  51.515  23.379  1.00  0.00           C  
ATOM    228  CD  ARG A  24      45.712  51.320  23.289  1.00  0.00           C  
ATOM    229  NE  ARG A  24      46.178  51.260  21.888  1.00  0.00           N  
ATOM    230  CZ  ARG A  24      46.764  50.224  21.260  1.00  0.00           C  
ATOM    231  NH1 ARG A  24      47.313  49.224  21.927  1.00  0.00           N1+
ATOM    232  NH2 ARG A  24      46.880  50.163  19.983  1.00  0.00           N  
ATOM    233  H   ARG A  24      41.934  52.606  20.729  1.00  0.00           H  
ATOM    234  HE  ARG A  24      46.065  52.081  21.324  1.00  0.00           H  
ATOM    235 1HH1 ARG A  24      47.263  49.248  22.926  1.00  0.00           H  
ATOM    236 2HH1 ARG A  24      47.698  48.425  21.477  1.00  0.00           H  
ATOM    237 1HH2 ARG A  24      46.366  50.844  19.467  1.00  0.00           H  
ATOM    238 2HH2 ARG A  24      47.585  49.584  19.561  1.00  0.00           H  
ATOM    239  N   LYS A  25      40.602  54.730  22.259  1.00  0.00           N  
ATOM    240  CA  LYS A  25      40.233  56.065  21.870  1.00  0.00           C  
ATOM    241  C   LYS A  25      40.022  56.948  23.085  1.00  0.00           C  
ATOM    242  O   LYS A  25      40.479  58.088  23.016  1.00  0.00           O  
ATOM    243  CB  LYS A  25      39.025  56.076  20.908  1.00  0.00           C  
ATOM    244  CG  LYS A  25      39.276  55.238  19.663  1.00  0.00           C  
ATOM    245  CD  LYS A  25      38.241  55.431  18.549  1.00  0.00           C  
ATOM    246  CE  LYS A  25      36.822  54.990  18.928  1.00  0.00           C  
ATOM    247  NZ  LYS A  25      35.996  55.179  17.779  1.00  0.00           N1+
ATOM    248  H   LYS A  25      39.916  54.016  22.182  1.00  0.00           H  
ATOM    249  HZ1 LYS A  25      35.129  54.771  18.064  1.00  0.00           H  
ATOM    250  HZ2 LYS A  25      35.819  56.120  17.486  1.00  0.00           H  
ATOM    251  HZ3 LYS A  25      36.313  54.731  16.949  1.00  0.00           H  
ATOM    252  N   GLU A  26      39.378  56.436  24.145  1.00  0.00           N  
ATOM    253  CA  GLU A  26      39.183  57.136  25.400  1.00  0.00           C  
ATOM    254  C   GLU A  26      40.502  57.291  26.247  1.00  0.00           C  
ATOM    255  O   GLU A  26      40.816  58.409  26.691  1.00  0.00           O  
ATOM    256  CB  GLU A  26      38.207  56.494  26.418  1.00  0.00           C  
ATOM    257  CG  GLU A  26      36.914  55.985  25.796  1.00  0.00           C  
ATOM    258  CD  GLU A  26      36.228  57.122  25.047  1.00  0.00           C  
ATOM    259  OE1 GLU A  26      36.146  58.305  25.465  1.00  0.00           O  
ATOM    260  OE2 GLU A  26      35.507  56.709  24.143  1.00  0.00           O1-
ATOM    261  H   GLU A  26      39.228  55.445  24.243  1.00  0.00           H  
ATOM    262  N   GLY A  27      41.247  56.203  26.288  1.00  0.00           N  
ATOM    263  CA  GLY A  27      42.675  56.135  26.806  1.00  0.00           C  
ATOM    264  C   GLY A  27      43.593  57.270  26.199  1.00  0.00           C  
ATOM    265  O   GLY A  27      44.401  57.953  26.885  1.00  0.00           O  
ATOM    266  H   GLY A  27      40.943  55.254  26.212  1.00  0.00           H  
ATOM    267  N   GLN A  28      43.424  57.454  24.864  1.00  0.00           N  
ATOM    268  CA  GLN A  28      44.013  58.569  24.064  1.00  0.00           C  
ATOM    269  C   GLN A  28      43.554  60.006  24.356  1.00  0.00           C  
ATOM    270  O   GLN A  28      44.236  60.883  23.914  1.00  0.00           O  
ATOM    271  CB  GLN A  28      44.199  58.160  22.628  1.00  0.00           C  
ATOM    272  CG  GLN A  28      45.482  57.408  22.376  1.00  0.00           C  
ATOM    273  CD  GLN A  28      45.462  56.947  20.931  1.00  0.00           C  
ATOM    274  NE2 GLN A  28      46.544  57.184  20.228  1.00  0.00           N  
ATOM    275  OE1 GLN A  28      44.810  56.015  20.523  1.00  0.00           O  
ATOM    276  H   GLN A  28      42.867  56.797  24.350  1.00  0.00           H  
ATOM    277 1HE2 GLN A  28      47.263  57.816  20.522  1.00  0.00           H  
ATOM    278 2HE2 GLN A  28      46.609  56.888  19.276  1.00  0.00           H  
ATOM    279  N   ARG A  29      42.434  60.227  25.058  1.00  0.00           N  
ATOM    280  CA  ARG A  29      41.960  61.606  25.310  1.00  0.00           C  
ATOM    281  C   ARG A  29      42.983  62.365  26.129  1.00  0.00           C  
ATOM    282  O   ARG A  29      43.499  61.797  27.084  1.00  0.00           O  
ATOM    283  CB  ARG A  29      40.601  61.487  26.061  1.00  0.00           C  
ATOM    284  CG  ARG A  29      39.326  61.111  25.275  1.00  0.00           C  
ATOM    285  CD  ARG A  29      38.332  60.784  26.364  1.00  0.00           C  
ATOM    286  NE  ARG A  29      37.812  61.959  27.085  1.00  0.00           N  
ATOM    287  CZ  ARG A  29      36.703  61.940  27.794  1.00  0.00           C  
ATOM    288  NH1 ARG A  29      35.969  60.786  27.791  1.00  0.00           N1+
ATOM    289  NH2 ARG A  29      36.209  63.088  28.175  1.00  0.00           N  
ATOM    290  H   ARG A  29      41.915  59.502  25.495  1.00  0.00           H  
ATOM    291  HE  ARG A  29      38.296  62.808  26.870  1.00  0.00           H  
ATOM    292 1HH1 ARG A  29      36.231  60.104  27.110  1.00  0.00           H  
ATOM    293 2HH1 ARG A  29      35.275  60.516  28.461  1.00  0.00           H  
ATOM    294 1HH2 ARG A  29      36.669  63.929  27.904  1.00  0.00           H  
ATOM    295 2HH2 ARG A  29      35.279  63.203  28.542  1.00  0.00           H  
ATOM    296  N   GLN A  30      43.240  63.665  25.861  1.00  0.00           N  
ATOM    297  CA  GLN A  30      44.439  64.377  26.506  1.00  0.00           C  
ATOM    298  C   GLN A  30      44.328  64.686  28.000  1.00  0.00           C  
ATOM    299  O   GLN A  30      45.316  64.689  28.680  1.00  0.00           O  
ATOM    300  CB  GLN A  30      44.885  65.600  25.749  1.00  0.00           C  
ATOM    301  CG  GLN A  30      45.400  65.361  24.358  1.00  0.00           C  
ATOM    302  CD  GLN A  30      46.926  65.261  24.371  1.00  0.00           C  
ATOM    303  NE2 GLN A  30      47.552  66.249  23.711  1.00  0.00           N  
ATOM    304  OE1 GLN A  30      47.540  64.324  24.910  1.00  0.00           O  
ATOM    305  H   GLN A  30      42.799  64.068  25.064  1.00  0.00           H  
ATOM    306 1HE2 GLN A  30      47.024  66.911  23.177  1.00  0.00           H  
ATOM    307 2HE2 GLN A  30      48.548  66.248  23.673  1.00  0.00           H  
ATOM    308  N   GLU A  31      43.108  64.969  28.421  1.00  0.00           N  
ATOM    309  CA  GLU A  31      42.812  65.099  29.863  1.00  0.00           C  
ATOM    310  C   GLU A  31      43.142  63.937  30.789  1.00  0.00           C  
ATOM    311  O   GLU A  31      43.463  64.167  31.926  1.00  0.00           O  
ATOM    312  CB  GLU A  31      41.305  65.473  29.971  1.00  0.00           C  
ATOM    313  CG  GLU A  31      41.147  66.977  29.689  1.00  0.00           C  
ATOM    314  CD  GLU A  31      41.283  67.451  28.224  1.00  0.00           C  
ATOM    315  OE1 GLU A  31      42.085  68.334  27.968  1.00  0.00           O  
ATOM    316  OE2 GLU A  31      40.707  66.755  27.351  1.00  0.00           O1-
ATOM    317  H   GLU A  31      42.375  65.290  27.823  1.00  0.00           H  
ATOM    318  N   ASN A  32      43.394  62.774  30.233  1.00  0.00           N  
ATOM    319  CA  ASN A  32      43.571  61.550  31.031  1.00  0.00           C  
ATOM    320  C   ASN A  32      44.743  61.625  32.038  1.00  0.00           C  
ATOM    321  O   ASN A  32      44.831  60.667  32.820  1.00  0.00           O  
ATOM    322  CB  ASN A  32      43.915  60.366  30.108  1.00  0.00           C  
ATOM    323  CG  ASN A  32      45.349  60.285  29.577  1.00  0.00           C  
ATOM    324  ND2 ASN A  32      45.593  60.711  28.351  1.00  0.00           N  
ATOM    325  OD1 ASN A  32      46.237  59.655  30.151  1.00  0.00           O  
ATOM    326  H   ASN A  32      43.254  62.626  29.259  1.00  0.00           H  
ATOM    327 1HD2 ASN A  32      44.937  61.099  27.715  1.00  0.00           H  
ATOM    328 2HD2 ASN A  32      46.384  60.204  28.003  1.00  0.00           H  
ATOM    329  N   LYS A  33      45.718  62.498  31.963  1.00  0.00           N  
ATOM    330  CA  LYS A  33      46.791  62.525  32.973  1.00  0.00           C  
ATOM    331  C   LYS A  33      46.120  62.825  34.347  1.00  0.00           C  
ATOM    332  O   LYS A  33      46.784  62.753  35.389  1.00  0.00           O  
ATOM    333  CB  LYS A  33      47.708  63.714  32.618  1.00  0.00           C  
ATOM    334  CG  LYS A  33      48.432  63.383  31.322  1.00  0.00           C  
ATOM    335  CD  LYS A  33      49.128  64.688  30.792  1.00  0.00           C  
ATOM    336  CE  LYS A  33      50.457  64.751  31.528  1.00  0.00           C  
ATOM    337  NZ  LYS A  33      51.096  66.026  31.406  1.00  0.00           N1+
ATOM    338  H   LYS A  33      45.742  63.131  31.188  1.00  0.00           H  
ATOM    339  HZ1 LYS A  33      51.162  66.293  30.437  1.00  0.00           H  
ATOM    340  HZ2 LYS A  33      50.579  66.691  31.937  1.00  0.00           H  
ATOM    341  HZ3 LYS A  33      51.991  65.917  31.856  1.00  0.00           H  
ATOM    342  N   ASN A  34      44.976  63.563  34.333  1.00  0.00           N  
ATOM    343  CA  ASN A  34      44.100  63.790  35.531  1.00  0.00           C  
ATOM    344  C   ASN A  34      43.770  62.520  36.358  1.00  0.00           C  
ATOM    345  O   ASN A  34      43.506  62.557  37.538  1.00  0.00           O  
ATOM    346  CB  ASN A  34      42.856  64.596  35.122  1.00  0.00           C  
ATOM    347  CG  ASN A  34      41.665  64.577  36.070  1.00  0.00           C  
ATOM    348  ND2 ASN A  34      41.637  65.394  37.089  1.00  0.00           N  
ATOM    349  OD1 ASN A  34      40.617  64.055  35.746  1.00  0.00           O  
ATOM    350  H   ASN A  34      44.720  64.089  33.525  1.00  0.00           H  
ATOM    351 1HD2 ASN A  34      42.462  65.884  37.348  1.00  0.00           H  
ATOM    352 2HD2 ASN A  34      40.755  65.692  37.462  1.00  0.00           H  
ATOM    353  N   LYS A  35      43.596  61.383  35.731  1.00  0.00           N  
ATOM    354  CA  LYS A  35      43.181  60.135  36.437  1.00  0.00           C  
ATOM    355  C   LYS A  35      44.124  58.933  36.130  1.00  0.00           C  
ATOM    356  O   LYS A  35      44.130  58.009  36.925  1.00  0.00           O  
ATOM    357  CB  LYS A  35      41.750  59.756  36.003  1.00  0.00           C  
ATOM    358  CG  LYS A  35      40.669  60.545  36.680  1.00  0.00           C  
ATOM    359  CD  LYS A  35      39.308  60.023  36.190  1.00  0.00           C  
ATOM    360  CE  LYS A  35      38.130  60.756  36.838  1.00  0.00           C  
ATOM    361  NZ  LYS A  35      36.827  60.239  36.333  1.00  0.00           N1+
ATOM    362  H   LYS A  35      43.989  61.338  34.805  1.00  0.00           H  
ATOM    363  HZ1 LYS A  35      36.804  60.381  35.341  1.00  0.00           H  
ATOM    364  HZ2 LYS A  35      36.705  59.251  36.423  1.00  0.00           H  
ATOM    365  HZ3 LYS A  35      36.048  60.725  36.718  1.00  0.00           H  
ATOM    366  N   ASN A  36      44.810  58.871  34.971  1.00  0.00           N  
ATOM    367  CA  ASN A  36      45.945  57.968  34.741  1.00  0.00           C  
ATOM    368  C   ASN A  36      47.214  58.112  35.549  1.00  0.00           C  
ATOM    369  O   ASN A  36      47.661  59.241  35.636  1.00  0.00           O  
ATOM    370  CB  ASN A  36      46.310  57.775  33.267  1.00  0.00           C  
ATOM    371  CG  ASN A  36      45.165  57.081  32.556  1.00  0.00           C  
ATOM    372  ND2 ASN A  36      45.178  57.384  31.282  1.00  0.00           N  
ATOM    373  OD1 ASN A  36      44.282  56.364  33.111  1.00  0.00           O  
ATOM    374  H   ASN A  36      44.715  59.525  34.228  1.00  0.00           H  
ATOM    375 1HD2 ASN A  36      45.911  58.011  31.033  1.00  0.00           H  
ATOM    376 2HD2 ASN A  36      44.450  57.083  30.665  1.00  0.00           H  
ATOM    377  N   ARG A  37      47.539  57.054  36.252  1.00  0.00           N  
ATOM    378  CA  ARG A  37      48.867  56.981  36.900  1.00  0.00           C  
ATOM    379  C   ARG A  37      50.060  56.921  35.937  1.00  0.00           C  
ATOM    380  O   ARG A  37      51.086  57.476  36.186  1.00  0.00           O  
ATOM    381  CB  ARG A  37      48.856  55.871  37.929  1.00  0.00           C  
ATOM    382  CG  ARG A  37      50.001  56.336  38.920  1.00  0.00           C  
ATOM    383  CD  ARG A  37      50.349  55.412  40.069  1.00  0.00           C  
ATOM    384  NE  ARG A  37      51.174  56.193  41.128  1.00  0.00           N  
ATOM    385  CZ  ARG A  37      50.859  56.361  42.432  1.00  0.00           C  
ATOM    386  NH1 ARG A  37      49.802  55.764  42.956  1.00  0.00           N1+
ATOM    387  NH2 ARG A  37      51.533  57.177  43.243  1.00  0.00           N  
ATOM    388  H   ARG A  37      46.992  56.235  36.081  1.00  0.00           H  
ATOM    389  HE  ARG A  37      51.943  56.721  40.750  1.00  0.00           H  
ATOM    390 1HH1 ARG A  37      49.099  55.290  42.417  1.00  0.00           H  
ATOM    391 2HH1 ARG A  37      49.538  55.947  43.904  1.00  0.00           H  
ATOM    392 1HH2 ARG A  37      52.286  57.695  42.838  1.00  0.00           H  
ATOM    393 2HH2 ARG A  37      51.270  57.422  44.173  1.00  0.00           H  
ATOM    394  N   TYR A  38      49.958  56.159  34.872  1.00  0.00           N  
ATOM    395  CA  TYR A  38      51.055  55.757  33.982  1.00  0.00           C  
ATOM    396  C   TYR A  38      50.758  55.941  32.515  1.00  0.00           C  
ATOM    397  O   TYR A  38      49.628  55.916  32.038  1.00  0.00           O  
ATOM    398  CB  TYR A  38      51.528  54.376  34.238  1.00  0.00           C  
ATOM    399  CG  TYR A  38      52.245  54.179  35.560  1.00  0.00           C  
ATOM    400  CD1 TYR A  38      53.617  54.404  35.526  1.00  0.00           C  
ATOM    401  CD2 TYR A  38      51.563  53.740  36.696  1.00  0.00           C  
ATOM    402  CE1 TYR A  38      54.345  54.155  36.719  1.00  0.00           C  
ATOM    403  CE2 TYR A  38      52.302  53.515  37.856  1.00  0.00           C  
ATOM    404  CZ  TYR A  38      53.683  53.865  37.897  1.00  0.00           C  
ATOM    405  OH  TYR A  38      54.435  53.982  39.059  1.00  0.00           O  
ATOM    406  H   TYR A  38      49.126  55.667  34.626  1.00  0.00           H  
ATOM    407  HD1 TYR A  38      54.171  54.530  34.597  1.00  0.00           H  
ATOM    408  HD2 TYR A  38      50.494  53.596  36.726  1.00  0.00           H  
ATOM    409  HE1 TYR A  38      55.418  54.336  36.752  1.00  0.00           H  
ATOM    410  HE2 TYR A  38      51.893  52.942  38.685  1.00  0.00           H  
ATOM    411  HH  TYR A  38      55.331  54.358  38.838  1.00  0.00           H  
ATOM    412  N   LYS A  39      51.805  56.337  31.809  1.00  0.00           N  
ATOM    413  CA  LYS A  39      51.623  56.814  30.439  1.00  0.00           C  
ATOM    414  C   LYS A  39      51.225  55.728  29.408  1.00  0.00           C  
ATOM    415  O   LYS A  39      50.134  55.831  28.844  1.00  0.00           O  
ATOM    416  CB  LYS A  39      52.862  57.617  30.001  1.00  0.00           C  
ATOM    417  CG  LYS A  39      52.792  58.333  28.623  1.00  0.00           C  
ATOM    418  CD  LYS A  39      54.005  59.161  28.565  1.00  0.00           C  
ATOM    419  CE  LYS A  39      55.328  58.486  28.254  1.00  0.00           C  
ATOM    420  NZ  LYS A  39      56.509  59.356  28.445  1.00  0.00           N1+
ATOM    421  H   LYS A  39      52.712  56.292  32.207  1.00  0.00           H  
ATOM    422  HZ1 LYS A  39      57.281  58.748  28.232  1.00  0.00           H  
ATOM    423  HZ2 LYS A  39      56.536  60.085  27.757  1.00  0.00           H  
ATOM    424  HZ3 LYS A  39      56.568  59.816  29.331  1.00  0.00           H  
ATOM    425  N   ASN A  40      52.104  54.831  29.112  1.00  0.00           N  
ATOM    426  CA  ASN A  40      52.105  53.987  27.861  1.00  0.00           C  
ATOM    427  C   ASN A  40      51.052  52.873  27.686  1.00  0.00           C  
ATOM    428  O   ASN A  40      50.300  52.843  26.746  1.00  0.00           O  
ATOM    429  CB  ASN A  40      53.507  53.333  27.778  1.00  0.00           C  
ATOM    430  CG  ASN A  40      53.913  52.490  28.978  1.00  0.00           C  
ATOM    431  ND2 ASN A  40      54.442  51.310  28.679  1.00  0.00           N  
ATOM    432  OD1 ASN A  40      53.851  52.927  30.102  1.00  0.00           O  
ATOM    433  H   ASN A  40      52.984  54.830  29.581  1.00  0.00           H  
ATOM    434 1HD2 ASN A  40      54.723  51.158  27.727  1.00  0.00           H  
ATOM    435 2HD2 ASN A  40      54.640  50.616  29.372  1.00  0.00           H  
ATOM    436  N   ILE A  41      50.783  52.122  28.791  1.00  0.00           N  
ATOM    437  CA  ILE A  41      49.943  50.935  28.888  1.00  0.00           C  
ATOM    438  C   ILE A  41      48.496  51.275  29.134  1.00  0.00           C  
ATOM    439  O   ILE A  41      47.873  50.675  30.008  1.00  0.00           O  
ATOM    440  CB  ILE A  41      50.500  50.040  29.972  1.00  0.00           C  
ATOM    441  CG1 ILE A  41      51.258  50.638  31.155  1.00  0.00           C  
ATOM    442  CG2 ILE A  41      51.519  48.999  29.415  1.00  0.00           C  
ATOM    443  CD  ILE A  41      50.464  51.421  32.210  1.00  0.00           C  
ATOM    444  H   ILE A  41      51.071  52.476  29.683  1.00  0.00           H  
ATOM    445  N   LEU A  42      48.054  52.030  28.167  1.00  0.00           N  
ATOM    446  CA  LEU A  42      46.695  52.544  27.973  1.00  0.00           C  
ATOM    447  C   LEU A  42      45.684  51.401  27.827  1.00  0.00           C  
ATOM    448  O   LEU A  42      45.840  50.616  26.911  1.00  0.00           O  
ATOM    449  CB  LEU A  42      46.605  53.371  26.709  1.00  0.00           C  
ATOM    450  CG  LEU A  42      47.310  54.670  26.767  1.00  0.00           C  
ATOM    451  CD1 LEU A  42      47.073  55.284  25.387  1.00  0.00           C  
ATOM    452  CD2 LEU A  42      46.787  55.619  27.882  1.00  0.00           C  
ATOM    453  H   LEU A  42      48.765  52.348  27.537  1.00  0.00           H  
ATOM    454  N   PRO A  43      44.625  51.543  28.582  1.00  0.00           N  
ATOM    455  CA  PRO A  43      43.477  50.598  28.648  1.00  0.00           C  
ATOM    456  C   PRO A  43      42.624  50.804  27.362  1.00  0.00           C  
ATOM    457  O   PRO A  43      42.398  51.852  26.756  1.00  0.00           O  
ATOM    458  CB  PRO A  43      42.666  51.040  29.848  1.00  0.00           C  
ATOM    459  CG  PRO A  43      42.978  52.567  30.021  1.00  0.00           C  
ATOM    460  CD  PRO A  43      44.435  52.617  29.501  1.00  0.00           C  
ATOM    461  N   PHE A  44      41.961  49.695  27.053  1.00  0.00           N  
ATOM    462  CA  PHE A  44      41.125  49.423  25.875  1.00  0.00           C  
ATOM    463  C   PHE A  44      39.620  49.740  26.094  1.00  0.00           C  
ATOM    464  O   PHE A  44      39.037  49.446  27.096  1.00  0.00           O  
ATOM    465  CB  PHE A  44      41.238  47.954  25.405  1.00  0.00           C  
ATOM    466  CG  PHE A  44      42.643  47.491  24.999  1.00  0.00           C  
ATOM    467  CD1 PHE A  44      43.318  48.069  23.882  1.00  0.00           C  
ATOM    468  CD2 PHE A  44      43.334  46.518  25.702  1.00  0.00           C  
ATOM    469  CE1 PHE A  44      44.583  47.621  23.421  1.00  0.00           C  
ATOM    470  CE2 PHE A  44      44.526  46.028  25.186  1.00  0.00           C  
ATOM    471  CZ  PHE A  44      45.209  46.556  24.085  1.00  0.00           C  
ATOM    472  H   PHE A  44      42.124  48.887  27.615  1.00  0.00           H  
ATOM    473  HD1 PHE A  44      42.728  48.619  23.153  1.00  0.00           H  
ATOM    474  HD2 PHE A  44      43.029  46.057  26.643  1.00  0.00           H  
ATOM    475  HE1 PHE A  44      44.909  47.828  22.400  1.00  0.00           H  
ATOM    476  HE2 PHE A  44      44.933  45.114  25.616  1.00  0.00           H  
ATOM    477  HZ  PHE A  44      46.055  46.017  23.659  1.00  0.00           H  
ATOM    478  N   ASP A  45      38.980  50.342  25.111  1.00  0.00           N  
ATOM    479  CA  ASP A  45      37.600  50.855  25.233  1.00  0.00           C  
ATOM    480  C   ASP A  45      36.466  49.868  25.501  1.00  0.00           C  
ATOM    481  O   ASP A  45      35.451  50.355  26.094  1.00  0.00           O  
ATOM    482  CB  ASP A  45      37.123  51.584  24.006  1.00  0.00           C  
ATOM    483  CG  ASP A  45      38.074  52.777  23.621  1.00  0.00           C  
ATOM    484  OD1 ASP A  45      38.658  53.429  24.552  1.00  0.00           O  
ATOM    485  OD2 ASP A  45      38.163  53.049  22.428  1.00  0.00           O1-
ATOM    486  H   ASP A  45      39.459  50.784  24.351  1.00  0.00           H  
ATOM    487  N   HIS A  46      36.590  48.641  25.028  1.00  0.00           N  
ATOM    488  CA  HIS A  46      35.554  47.638  25.186  1.00  0.00           C  
ATOM    489  C   HIS A  46      35.287  47.305  26.671  1.00  0.00           C  
ATOM    490  O   HIS A  46      34.368  47.932  27.204  1.00  0.00           O  
ATOM    491  CB  HIS A  46      35.793  46.448  24.259  1.00  0.00           C  
ATOM    492  CG  HIS A  46      37.168  45.786  24.267  1.00  0.00           C  
ATOM    493  CD2 HIS A  46      37.389  44.515  24.585  1.00  0.00           C  
ATOM    494  ND1 HIS A  46      38.392  46.405  24.186  1.00  0.00           N  
ATOM    495  CE1 HIS A  46      39.280  45.372  24.317  1.00  0.00           C  
ATOM    496  NE2 HIS A  46      38.667  44.254  24.667  1.00  0.00           N  
ATOM    497  H   HIS A  46      37.410  48.272  24.596  1.00  0.00           H  
ATOM    498  HD2 HIS A  46      36.695  43.675  24.597  1.00  0.00           H  
ATOM    499  HE1 HIS A  46      40.356  45.549  24.401  1.00  0.00           H  
ATOM    500  HE2 HIS A  46      39.124  43.380  24.826  1.00  0.00           H  
ATOM    501  N   THR A  47      36.333  46.908  27.369  1.00  0.00           N  
ATOM    502  CA  THR A  47      36.239  46.265  28.701  1.00  0.00           C  
ATOM    503  C   THR A  47      36.082  47.141  29.922  1.00  0.00           C  
ATOM    504  O   THR A  47      36.297  46.705  30.995  1.00  0.00           O  
ATOM    505  CB  THR A  47      37.324  45.257  28.956  1.00  0.00           C  
ATOM    506  CG2 THR A  47      37.057  43.954  28.315  1.00  0.00           C  
ATOM    507  OG1 THR A  47      38.551  45.708  28.359  1.00  0.00           O  
ATOM    508  H   THR A  47      37.258  46.791  27.024  1.00  0.00           H  
ATOM    509  HG1 THR A  47      39.357  45.486  28.911  1.00  0.00           H  
ATOM    510  N   ARG A  48      35.660  48.375  29.656  1.00  0.00           N  
ATOM    511  CA  ARG A  48      35.593  49.353  30.776  1.00  0.00           C  
ATOM    512  C   ARG A  48      34.393  49.249  31.785  1.00  0.00           C  
ATOM    513  O   ARG A  48      33.269  48.879  31.374  1.00  0.00           O  
ATOM    514  CB  ARG A  48      35.754  50.800  30.312  1.00  0.00           C  
ATOM    515  CG  ARG A  48      34.563  51.221  29.385  1.00  0.00           C  
ATOM    516  CD  ARG A  48      35.023  52.461  28.688  1.00  0.00           C  
ATOM    517  NE  ARG A  48      34.412  52.566  27.343  1.00  0.00           N  
ATOM    518  CZ  ARG A  48      34.019  53.758  26.818  1.00  0.00           C  
ATOM    519  NH1 ARG A  48      34.020  54.885  27.419  1.00  0.00           N1+
ATOM    520  NH2 ARG A  48      33.425  53.570  25.684  1.00  0.00           N  
ATOM    521  H   ARG A  48      35.208  48.541  28.779  1.00  0.00           H  
ATOM    522  HE  ARG A  48      34.304  51.696  26.855  1.00  0.00           H  
ATOM    523 1HH1 ARG A  48      34.228  54.857  28.398  1.00  0.00           H  
ATOM    524 2HH1 ARG A  48      33.526  55.652  27.006  1.00  0.00           H  
ATOM    525 1HH2 ARG A  48      33.345  52.668  25.249  1.00  0.00           H  
ATOM    526 2HH2 ARG A  48      33.143  54.369  25.143  1.00  0.00           H  
ATOM    527  N   VAL A  49      34.582  49.625  33.016  1.00  0.00           N  
ATOM    528  CA  VAL A  49      33.551  49.551  34.043  1.00  0.00           C  
ATOM    529  C   VAL A  49      32.758  50.859  34.128  1.00  0.00           C  
ATOM    530  O   VAL A  49      33.211  51.952  34.461  1.00  0.00           O  
ATOM    531  CB  VAL A  49      34.125  49.327  35.486  1.00  0.00           C  
ATOM    532  CG1 VAL A  49      32.971  49.016  36.483  1.00  0.00           C  
ATOM    533  CG2 VAL A  49      35.145  48.197  35.535  1.00  0.00           C  
ATOM    534  H   VAL A  49      35.490  49.961  33.265  1.00  0.00           H  
ATOM    535  N   VAL A  50      31.523  50.753  33.696  1.00  0.00           N  
ATOM    536  CA  VAL A  50      30.609  51.936  33.714  1.00  0.00           C  
ATOM    537  C   VAL A  50      29.985  52.240  35.065  1.00  0.00           C  
ATOM    538  O   VAL A  50      29.001  51.560  35.410  1.00  0.00           O  
ATOM    539  CB  VAL A  50      29.667  51.852  32.470  1.00  0.00           C  
ATOM    540  CG1 VAL A  50      28.749  50.624  32.493  1.00  0.00           C  
ATOM    541  CG2 VAL A  50      28.843  53.141  32.189  1.00  0.00           C  
ATOM    542  H   VAL A  50      31.063  49.892  33.489  1.00  0.00           H  
ATOM    543  N   LEU A  51      30.563  53.307  35.633  1.00  0.00           N  
ATOM    544  CA  LEU A  51      29.898  54.088  36.706  1.00  0.00           C  
ATOM    545  C   LEU A  51      28.576  54.682  36.247  1.00  0.00           C  
ATOM    546  O   LEU A  51      28.599  55.608  35.444  1.00  0.00           O  
ATOM    547  CB  LEU A  51      30.834  55.168  37.294  1.00  0.00           C  
ATOM    548  CG  LEU A  51      31.783  54.651  38.374  1.00  0.00           C  
ATOM    549  CD1 LEU A  51      32.625  55.761  39.009  1.00  0.00           C  
ATOM    550  CD2 LEU A  51      30.999  53.926  39.462  1.00  0.00           C  
ATOM    551  H   LEU A  51      31.506  53.527  35.382  1.00  0.00           H  
ATOM    552  N   HIS A  52      27.572  54.473  37.054  1.00  0.00           N  
ATOM    553  CA  HIS A  52      26.311  55.182  36.905  1.00  0.00           C  
ATOM    554  C   HIS A  52      26.603  56.539  37.656  1.00  0.00           C  
ATOM    555  O   HIS A  52      27.071  56.560  38.775  1.00  0.00           O  
ATOM    556  CB  HIS A  52      25.206  54.431  37.590  1.00  0.00           C  
ATOM    557  CG  HIS A  52      24.887  53.007  37.071  1.00  0.00           C  
ATOM    558  CD2 HIS A  52      25.498  52.287  36.087  1.00  0.00           C  
ATOM    559  ND1 HIS A  52      23.981  52.205  37.669  1.00  0.00           N  
ATOM    560  CE1 HIS A  52      23.951  51.052  36.992  1.00  0.00           C  
ATOM    561  NE2 HIS A  52      24.890  51.073  36.070  1.00  0.00           N  
ATOM    562  H   HIS A  52      27.717  53.813  37.793  1.00  0.00           H  
ATOM    563  HD2 HIS A  52      26.276  52.496  35.361  1.00  0.00           H  
ATOM    564  HE1 HIS A  52      23.368  50.162  37.252  1.00  0.00           H  
ATOM    565  HE2 HIS A  52      25.217  50.283  35.563  1.00  0.00           H  
ATOM    566  N   ASP A  53      26.488  57.627  36.856  1.00  0.00           N  
ATOM    567  CA  ASP A  53      26.583  59.033  37.112  1.00  0.00           C  
ATOM    568  C   ASP A  53      27.969  59.629  37.247  1.00  0.00           C  
ATOM    569  O   ASP A  53      28.923  59.057  37.774  1.00  0.00           O  
ATOM    570  CB  ASP A  53      25.756  59.608  38.250  1.00  0.00           C  
ATOM    571  CG  ASP A  53      24.330  59.604  37.760  1.00  0.00           C  
ATOM    572  OD1 ASP A  53      24.031  60.502  36.907  1.00  0.00           O  
ATOM    573  OD2 ASP A  53      23.540  58.704  38.136  1.00  0.00           O1-
ATOM    574  H   ASP A  53      26.139  57.421  35.934  1.00  0.00           H  
ATOM    575  N   GLY A  54      28.099  60.923  36.929  1.00  0.00           N  
ATOM    576  CA  GLY A  54      29.294  61.796  37.096  1.00  0.00           C  
ATOM    577  C   GLY A  54      29.166  63.246  36.752  1.00  0.00           C  
ATOM    578  O   GLY A  54      28.614  63.564  35.743  1.00  0.00           O  
ATOM    579  H   GLY A  54      27.311  61.352  36.475  1.00  0.00           H  
ATOM    580  N   ASP A  55      29.856  64.065  37.548  1.00  0.00           N  
ATOM    581  CA  ASP A  55      29.680  65.495  37.609  1.00  0.00           C  
ATOM    582  C   ASP A  55      30.473  66.262  36.490  1.00  0.00           C  
ATOM    583  O   ASP A  55      31.671  66.201  36.333  1.00  0.00           O  
ATOM    584  CB  ASP A  55      29.867  66.147  38.925  1.00  0.00           C  
ATOM    585  CG  ASP A  55      29.558  67.679  38.984  1.00  0.00           C  
ATOM    586  OD1 ASP A  55      30.446  68.526  38.766  1.00  0.00           O  
ATOM    587  OD2 ASP A  55      28.375  68.035  39.254  1.00  0.00           O1-
ATOM    588  H   ASP A  55      30.567  63.760  38.183  1.00  0.00           H  
ATOM    589  N   PRO A  56      29.681  67.070  35.743  1.00  0.00           N  
ATOM    590  CA  PRO A  56      30.230  67.756  34.541  1.00  0.00           C  
ATOM    591  C   PRO A  56      31.444  68.647  34.745  1.00  0.00           C  
ATOM    592  O   PRO A  56      32.251  68.639  33.825  1.00  0.00           O  
ATOM    593  CB  PRO A  56      28.992  68.507  34.056  1.00  0.00           C  
ATOM    594  CG  PRO A  56      27.799  67.664  34.377  1.00  0.00           C  
ATOM    595  CD  PRO A  56      28.227  66.987  35.671  1.00  0.00           C  
ATOM    596  N   ASN A  57      31.653  69.384  35.852  1.00  0.00           N  
ATOM    597  CA  ASN A  57      32.916  70.203  35.988  1.00  0.00           C  
ATOM    598  C   ASN A  57      34.266  69.435  35.904  1.00  0.00           C  
ATOM    599  O   ASN A  57      35.215  69.779  35.128  1.00  0.00           O  
ATOM    600  CB  ASN A  57      32.914  70.868  37.376  1.00  0.00           C  
ATOM    601  CG  ASN A  57      33.700  72.128  37.649  1.00  0.00           C  
ATOM    602  ND2 ASN A  57      33.201  72.974  38.505  1.00  0.00           N  
ATOM    603  OD1 ASN A  57      34.825  72.262  37.355  1.00  0.00           O  
ATOM    604  H   ASN A  57      30.905  69.554  36.494  1.00  0.00           H  
ATOM    605 1HD2 ASN A  57      32.351  72.835  39.015  1.00  0.00           H  
ATOM    606 2HD2 ASN A  57      33.768  73.760  38.742  1.00  0.00           H  
ATOM    607  N   GLU A  58      34.250  68.200  36.359  1.00  0.00           N  
ATOM    608  CA  GLU A  58      35.501  67.335  36.266  1.00  0.00           C  
ATOM    609  C   GLU A  58      35.856  66.972  34.777  1.00  0.00           C  
ATOM    610  O   GLU A  58      34.895  66.736  34.007  1.00  0.00           O  
ATOM    611  CB  GLU A  58      35.334  65.996  36.943  1.00  0.00           C  
ATOM    612  CG  GLU A  58      34.524  66.088  38.271  1.00  0.00           C  
ATOM    613  CD  GLU A  58      34.879  64.932  39.294  1.00  0.00           C  
ATOM    614  OE1 GLU A  58      35.037  65.328  40.493  1.00  0.00           O  
ATOM    615  OE2 GLU A  58      34.858  63.693  39.015  1.00  0.00           O1-
ATOM    616  H   GLU A  58      33.443  67.632  36.227  1.00  0.00           H  
ATOM    617  N   PRO A  59      37.164  66.932  34.415  1.00  0.00           N  
ATOM    618  CA  PRO A  59      37.783  66.978  33.072  1.00  0.00           C  
ATOM    619  C   PRO A  59      37.499  65.706  32.260  1.00  0.00           C  
ATOM    620  O   PRO A  59      37.377  65.835  31.045  1.00  0.00           O  
ATOM    621  CB  PRO A  59      39.269  67.114  33.283  1.00  0.00           C  
ATOM    622  CG  PRO A  59      39.275  67.822  34.639  1.00  0.00           C  
ATOM    623  CD  PRO A  59      38.231  67.118  35.455  1.00  0.00           C  
ATOM    624  N   VAL A  60      37.531  64.524  32.871  1.00  0.00           N  
ATOM    625  CA  VAL A  60      37.158  63.188  32.329  1.00  0.00           C  
ATOM    626  C   VAL A  60      36.129  62.510  33.370  1.00  0.00           C  
ATOM    627  O   VAL A  60      36.677  61.634  33.992  1.00  0.00           O  
ATOM    628  CB  VAL A  60      38.451  62.385  32.103  1.00  0.00           C  
ATOM    629  CG1 VAL A  60      38.989  62.672  30.688  1.00  0.00           C  
ATOM    630  CG2 VAL A  60      39.519  62.662  33.136  1.00  0.00           C  
ATOM    631  H   VAL A  60      37.989  64.438  33.760  1.00  0.00           H  
ATOM    632  N   SER A  61      34.918  63.009  33.581  1.00  0.00           N  
ATOM    633  CA  SER A  61      33.994  62.478  34.632  1.00  0.00           C  
ATOM    634  C   SER A  61      33.623  60.992  34.404  1.00  0.00           C  
ATOM    635  O   SER A  61      33.689  60.166  35.301  1.00  0.00           O  
ATOM    636  CB  SER A  61      32.738  63.279  34.765  1.00  0.00           C  
ATOM    637  OG  SER A  61      32.016  63.485  33.465  1.00  0.00           O  
ATOM    638  H   SER A  61      34.573  63.791  33.067  1.00  0.00           H  
ATOM    639  HG  SER A  61      32.549  64.146  32.939  1.00  0.00           H  
ATOM    640  N   ASP A  62      33.279  60.709  33.125  1.00  0.00           N  
ATOM    641  CA  ASP A  62      32.862  59.323  32.676  1.00  0.00           C  
ATOM    642  C   ASP A  62      33.972  58.190  32.711  1.00  0.00           C  
ATOM    643  O   ASP A  62      33.719  56.976  32.899  1.00  0.00           O  
ATOM    644  CB  ASP A  62      32.304  59.449  31.224  1.00  0.00           C  
ATOM    645  CG  ASP A  62      33.058  60.348  30.194  1.00  0.00           C  
ATOM    646  OD1 ASP A  62      34.154  60.834  30.494  1.00  0.00           O  
ATOM    647  OD2 ASP A  62      32.735  60.362  29.007  1.00  0.00           O1-
ATOM    648  H   ASP A  62      33.518  61.371  32.429  1.00  0.00           H  
ATOM    649  N   TYR A  63      35.164  58.726  32.325  1.00  0.00           N  
ATOM    650  CA  TYR A  63      36.478  58.014  32.283  1.00  0.00           C  
ATOM    651  C   TYR A  63      36.862  57.391  33.624  1.00  0.00           C  
ATOM    652  O   TYR A  63      36.895  58.168  34.552  1.00  0.00           O  
ATOM    653  CB  TYR A  63      37.649  58.807  31.780  1.00  0.00           C  
ATOM    654  CG  TYR A  63      38.922  57.983  31.548  1.00  0.00           C  
ATOM    655  CD1 TYR A  63      39.116  57.266  30.396  1.00  0.00           C  
ATOM    656  CD2 TYR A  63      39.778  57.873  32.599  1.00  0.00           C  
ATOM    657  CE1 TYR A  63      40.300  56.607  30.154  1.00  0.00           C  
ATOM    658  CE2 TYR A  63      40.915  57.139  32.387  1.00  0.00           C  
ATOM    659  CZ  TYR A  63      41.190  56.530  31.187  1.00  0.00           C  
ATOM    660  OH  TYR A  63      42.228  55.634  31.222  1.00  0.00           O  
ATOM    661  H   TYR A  63      35.127  59.589  31.825  1.00  0.00           H  
ATOM    662  HD1 TYR A  63      38.257  56.913  29.822  1.00  0.00           H  
ATOM    663  HD2 TYR A  63      39.628  58.364  33.563  1.00  0.00           H  
ATOM    664  HE1 TYR A  63      40.503  56.036  29.245  1.00  0.00           H  
ATOM    665  HE2 TYR A  63      41.653  57.177  33.196  1.00  0.00           H  
ATOM    666  HH  TYR A  63      42.851  55.869  31.968  1.00  0.00           H  
ATOM    667  N   ILE A  64      37.329  56.120  33.576  1.00  0.00           N  
ATOM    668  CA  ILE A  64      37.831  55.274  34.625  1.00  0.00           C  
ATOM    669  C   ILE A  64      38.685  54.096  34.147  1.00  0.00           C  
ATOM    670  O   ILE A  64      38.235  53.356  33.301  1.00  0.00           O  
ATOM    671  CB  ILE A  64      36.686  54.850  35.502  1.00  0.00           C  
ATOM    672  CG1 ILE A  64      37.112  54.272  36.822  1.00  0.00           C  
ATOM    673  CG2 ILE A  64      35.715  54.020  34.738  1.00  0.00           C  
ATOM    674  CD  ILE A  64      36.136  54.061  38.015  1.00  0.00           C  
ATOM    675  H   ILE A  64      37.163  55.590  32.736  1.00  0.00           H  
ATOM    676  N   ASN A  65      39.945  54.158  34.498  1.00  0.00           N  
ATOM    677  CA  ASN A  65      40.916  53.110  34.149  1.00  0.00           C  
ATOM    678  C   ASN A  65      40.696  51.811  34.915  1.00  0.00           C  
ATOM    679  O   ASN A  65      41.542  51.415  35.718  1.00  0.00           O  
ATOM    680  CB  ASN A  65      42.332  53.758  34.454  1.00  0.00           C  
ATOM    681  CG  ASN A  65      43.435  52.921  33.769  1.00  0.00           C  
ATOM    682  ND2 ASN A  65      44.630  53.452  33.631  1.00  0.00           N  
ATOM    683  OD1 ASN A  65      43.221  51.833  33.279  1.00  0.00           O  
ATOM    684  H   ASN A  65      40.391  54.876  35.043  1.00  0.00           H  
ATOM    685 1HD2 ASN A  65      44.799  54.412  33.868  1.00  0.00           H  
ATOM    686 2HD2 ASN A  65      45.345  52.938  33.147  1.00  0.00           H  
ATOM    687  N   ALA A  66      39.434  51.295  34.762  1.00  0.00           N  
ATOM    688  CA  ALA A  66      38.985  50.050  35.383  1.00  0.00           C  
ATOM    689  C   ALA A  66      38.268  49.091  34.401  1.00  0.00           C  
ATOM    690  O   ALA A  66      37.499  49.575  33.562  1.00  0.00           O  
ATOM    691  CB  ALA A  66      38.137  50.257  36.603  1.00  0.00           C  
ATOM    692  H   ALA A  66      38.760  51.661  34.129  1.00  0.00           H  
ATOM    693  N   ASN A  67      38.810  47.831  34.406  1.00  0.00           N  
ATOM    694  CA  ASN A  67      38.406  46.781  33.440  1.00  0.00           C  
ATOM    695  C   ASN A  67      37.766  45.525  34.040  1.00  0.00           C  
ATOM    696  O   ASN A  67      38.383  44.757  34.763  1.00  0.00           O  
ATOM    697  CB  ASN A  67      39.616  46.401  32.634  1.00  0.00           C  
ATOM    698  CG  ASN A  67      40.042  47.477  31.638  1.00  0.00           C  
ATOM    699  ND2 ASN A  67      39.080  48.363  31.220  1.00  0.00           N  
ATOM    700  OD1 ASN A  67      41.210  47.562  31.372  1.00  0.00           O  
ATOM    701  H   ASN A  67      39.568  47.543  34.989  1.00  0.00           H  
ATOM    702 1HD2 ASN A  67      38.201  48.325  31.691  1.00  0.00           H  
ATOM    703 2HD2 ASN A  67      39.394  49.077  30.589  1.00  0.00           H  
ATOM    704  N   ILE A  68      36.601  45.198  33.372  1.00  0.00           N  
ATOM    705  CA  ILE A  68      35.929  43.884  33.595  1.00  0.00           C  
ATOM    706  C   ILE A  68      36.441  42.773  32.662  1.00  0.00           C  
ATOM    707  O   ILE A  68      36.223  42.773  31.477  1.00  0.00           O  
ATOM    708  CB  ILE A  68      34.423  44.076  33.570  1.00  0.00           C  
ATOM    709  CG1 ILE A  68      34.009  44.841  32.317  1.00  0.00           C  
ATOM    710  CG2 ILE A  68      33.962  44.734  34.904  1.00  0.00           C  
ATOM    711  CD  ILE A  68      32.511  45.005  31.957  1.00  0.00           C  
ATOM    712  H   ILE A  68      36.259  45.737  32.597  1.00  0.00           H  
ATOM    713  N   ILE A  69      37.359  42.032  33.274  1.00  0.00           N  
ATOM    714  CA  ILE A  69      38.034  40.922  32.649  1.00  0.00           C  
ATOM    715  C   ILE A  69      37.183  39.584  32.577  1.00  0.00           C  
ATOM    716  O   ILE A  69      36.891  38.937  33.588  1.00  0.00           O  
ATOM    717  CB  ILE A  69      39.431  40.497  33.211  1.00  0.00           C  
ATOM    718  CG1 ILE A  69      40.273  41.686  33.714  1.00  0.00           C  
ATOM    719  CG2 ILE A  69      40.117  39.759  32.113  1.00  0.00           C  
ATOM    720  CD  ILE A  69      40.884  42.684  32.727  1.00  0.00           C  
ATOM    721  H   ILE A  69      37.607  42.260  34.213  1.00  0.00           H  
ATOM    722  N   MET A  70      36.847  39.098  31.339  1.00  0.00           N  
ATOM    723  CA  MET A  70      36.169  37.792  31.107  1.00  0.00           C  
ATOM    724  C   MET A  70      37.180  36.666  31.242  1.00  0.00           C  
ATOM    725  O   MET A  70      38.197  36.671  30.495  1.00  0.00           O  
ATOM    726  CB  MET A  70      35.430  37.690  29.725  1.00  0.00           C  
ATOM    727  CG  MET A  70      34.149  38.582  29.672  1.00  0.00           C  
ATOM    728  SD  MET A  70      33.102  38.306  28.167  1.00  0.00           S  
ATOM    729  CE  MET A  70      32.079  36.973  28.783  1.00  0.00           C  
ATOM    730  H   MET A  70      37.180  39.486  30.480  1.00  0.00           H  
ATOM    731  N   PRO A  71      36.931  35.633  32.059  1.00  0.00           N  
ATOM    732  CA  PRO A  71      37.702  34.371  32.023  1.00  0.00           C  
ATOM    733  C   PRO A  71      37.666  33.629  30.704  1.00  0.00           C  
ATOM    734  O   PRO A  71      38.772  33.262  30.216  1.00  0.00           O  
ATOM    735  CB  PRO A  71      37.004  33.529  33.010  1.00  0.00           C  
ATOM    736  CG  PRO A  71      36.698  34.568  34.030  1.00  0.00           C  
ATOM    737  CD  PRO A  71      36.049  35.666  33.290  1.00  0.00           C  
ATOM    738  N   GLU A  72      36.502  33.677  30.001  1.00  0.00           N  
ATOM    739  CA  GLU A  72      36.562  33.261  28.557  1.00  0.00           C  
ATOM    740  C   GLU A  72      35.360  33.949  27.832  1.00  0.00           C  
ATOM    741  O   GLU A  72      35.047  35.039  28.369  1.00  0.00           O  
ATOM    742  CB  GLU A  72      36.565  31.737  28.518  1.00  0.00           C  
ATOM    743  CG  GLU A  72      37.626  31.156  27.555  1.00  0.00           C  
ATOM    744  CD  GLU A  72      37.625  31.838  26.147  1.00  0.00           C  
ATOM    745  OE1 GLU A  72      36.688  31.526  25.326  1.00  0.00           O  
ATOM    746  OE2 GLU A  72      38.546  32.573  25.821  1.00  0.00           O1-
ATOM    747  H   GLU A  72      35.621  33.872  30.421  1.00  0.00           H  
ATOM    748  N   PHE A  73      34.951  33.668  26.623  1.00  0.00           N  
ATOM    749  CA  PHE A  73      33.755  34.195  25.909  1.00  0.00           C  
ATOM    750  C   PHE A  73      32.390  33.652  26.383  1.00  0.00           C  
ATOM    751  O   PHE A  73      31.485  34.443  26.743  1.00  0.00           O  
ATOM    752  CB  PHE A  73      33.991  34.116  24.413  1.00  0.00           C  
ATOM    753  CG  PHE A  73      34.980  35.063  23.820  1.00  0.00           C  
ATOM    754  CD1 PHE A  73      34.469  36.261  23.400  1.00  0.00           C  
ATOM    755  CD2 PHE A  73      36.304  34.737  23.545  1.00  0.00           C  
ATOM    756  CE1 PHE A  73      35.263  37.323  22.853  1.00  0.00           C  
ATOM    757  CE2 PHE A  73      37.117  35.764  23.096  1.00  0.00           C  
ATOM    758  CZ  PHE A  73      36.604  36.999  22.719  1.00  0.00           C  
ATOM    759  H   PHE A  73      35.363  32.869  26.197  1.00  0.00           H  
ATOM    760  HD1 PHE A  73      33.431  36.564  23.535  1.00  0.00           H  
ATOM    761  HD2 PHE A  73      36.685  33.759  23.854  1.00  0.00           H  
ATOM    762  HE1 PHE A  73      34.919  38.354  22.858  1.00  0.00           H  
ATOM    763  HE2 PHE A  73      38.198  35.776  23.264  1.00  0.00           H  
ATOM    764  HZ  PHE A  73      37.321  37.777  22.460  1.00  0.00           H  
ATOM    765  N   GLY A  74      32.434  32.446  26.917  1.00  0.00           N  
ATOM    766  CA  GLY A  74      31.250  31.764  27.563  1.00  0.00           C  
ATOM    767  C   GLY A  74      31.375  31.976  29.094  1.00  0.00           C  
ATOM    768  O   GLY A  74      31.509  30.929  29.745  1.00  0.00           O  
ATOM    769  H   GLY A  74      33.285  31.909  26.945  1.00  0.00           H  
ATOM    770  N   SER A  75      31.242  33.185  29.682  1.00  0.00           N  
ATOM    771  CA  SER A  75      31.524  33.424  31.109  1.00  0.00           C  
ATOM    772  C   SER A  75      30.468  34.228  31.884  1.00  0.00           C  
ATOM    773  O   SER A  75      29.678  34.905  31.307  1.00  0.00           O  
ATOM    774  CB  SER A  75      32.820  34.188  31.348  1.00  0.00           C  
ATOM    775  OG  SER A  75      33.925  33.268  31.353  1.00  0.00           O  
ATOM    776  H   SER A  75      31.071  33.955  29.079  1.00  0.00           H  
ATOM    777  HG  SER A  75      33.893  32.769  32.219  1.00  0.00           H  
ATOM    778  N   SER A  76      30.427  34.200  33.219  1.00  0.00           N  
ATOM    779  CA  SER A  76      29.416  34.905  34.018  1.00  0.00           C  
ATOM    780  C   SER A  76      29.789  36.360  34.441  1.00  0.00           C  
ATOM    781  O   SER A  76      30.983  36.728  34.482  1.00  0.00           O  
ATOM    782  CB  SER A  76      28.907  34.072  35.214  1.00  0.00           C  
ATOM    783  OG  SER A  76      29.169  34.662  36.476  1.00  0.00           O  
ATOM    784  H   SER A  76      31.189  33.789  33.702  1.00  0.00           H  
ATOM    785  HG  SER A  76      29.146  34.029  37.251  1.00  0.00           H  
ATOM    786  N   GLY A  77      28.782  37.138  34.725  1.00  0.00           N  
ATOM    787  CA  GLY A  77      28.859  38.530  35.183  1.00  0.00           C  
ATOM    788  C   GLY A  77      29.443  38.712  36.558  1.00  0.00           C  
ATOM    789  O   GLY A  77      30.430  39.471  36.723  1.00  0.00           O  
ATOM    790  H   GLY A  77      27.892  36.683  34.786  1.00  0.00           H  
ATOM    791  N   LYS A  78      28.925  37.984  37.512  1.00  0.00           N  
ATOM    792  CA  LYS A  78      29.427  37.918  38.929  1.00  0.00           C  
ATOM    793  C   LYS A  78      30.797  37.326  39.096  1.00  0.00           C  
ATOM    794  O   LYS A  78      31.485  37.702  40.059  1.00  0.00           O  
ATOM    795  CB  LYS A  78      28.475  37.055  39.806  1.00  0.00           C  
ATOM    796  CG  LYS A  78      28.389  37.458  41.267  1.00  0.00           C  
ATOM    797  CD  LYS A  78      28.007  36.328  42.218  1.00  0.00           C  
ATOM    798  CE  LYS A  78      26.644  35.750  41.820  1.00  0.00           C  
ATOM    799  NZ  LYS A  78      26.317  34.613  42.621  1.00  0.00           N1+
ATOM    800  H   LYS A  78      27.937  37.834  37.416  1.00  0.00           H  
ATOM    801  HZ1 LYS A  78      26.712  33.780  42.240  1.00  0.00           H  
ATOM    802  HZ2 LYS A  78      26.582  34.700  43.580  1.00  0.00           H  
ATOM    803  HZ3 LYS A  78      25.322  34.651  42.557  1.00  0.00           H  
ATOM    804  N   LYS A  79      31.275  36.491  38.205  1.00  0.00           N  
ATOM    805  CA  LYS A  79      32.685  36.010  38.087  1.00  0.00           C  
ATOM    806  C   LYS A  79      33.695  36.954  37.416  1.00  0.00           C  
ATOM    807  O   LYS A  79      34.794  37.154  37.950  1.00  0.00           O  
ATOM    808  CB  LYS A  79      32.691  34.673  37.330  1.00  0.00           C  
ATOM    809  CG  LYS A  79      33.970  33.858  37.594  1.00  0.00           C  
ATOM    810  CD  LYS A  79      33.884  33.087  38.877  1.00  0.00           C  
ATOM    811  CE  LYS A  79      35.266  33.140  39.495  1.00  0.00           C  
ATOM    812  NZ  LYS A  79      36.220  32.123  39.132  1.00  0.00           N1+
ATOM    813  H   LYS A  79      30.609  35.914  37.735  1.00  0.00           H  
ATOM    814  HZ1 LYS A  79      36.565  32.105  38.189  1.00  0.00           H  
ATOM    815  HZ2 LYS A  79      37.024  32.270  39.711  1.00  0.00           H  
ATOM    816  HZ3 LYS A  79      35.876  31.202  39.347  1.00  0.00           H  
ATOM    817  N   SER A  80      33.355  37.787  36.426  1.00  0.00           N  
ATOM    818  CA  SER A  80      34.128  38.772  35.654  1.00  0.00           C  
ATOM    819  C   SER A  80      34.660  39.967  36.520  1.00  0.00           C  
ATOM    820  O   SER A  80      33.979  40.961  36.612  1.00  0.00           O  
ATOM    821  CB  SER A  80      33.390  39.184  34.398  1.00  0.00           C  
ATOM    822  OG  SER A  80      34.177  40.147  33.673  1.00  0.00           O  
ATOM    823  H   SER A  80      32.369  37.671  36.269  1.00  0.00           H  
ATOM    824  HG  SER A  80      35.090  39.734  33.701  1.00  0.00           H  
ATOM    825  N   TYR A  81      35.978  39.837  36.794  1.00  0.00           N  
ATOM    826  CA  TYR A  81      36.887  40.668  37.636  1.00  0.00           C  
ATOM    827  C   TYR A  81      37.012  42.118  37.234  1.00  0.00           C  
ATOM    828  O   TYR A  81      37.343  42.393  36.092  1.00  0.00           O  
ATOM    829  CB  TYR A  81      38.310  40.116  37.708  1.00  0.00           C  
ATOM    830  CG  TYR A  81      38.461  38.594  37.795  1.00  0.00           C  
ATOM    831  CD1 TYR A  81      38.306  38.042  39.044  1.00  0.00           C  
ATOM    832  CD2 TYR A  81      38.567  37.798  36.684  1.00  0.00           C  
ATOM    833  CE1 TYR A  81      38.324  36.656  39.224  1.00  0.00           C  
ATOM    834  CE2 TYR A  81      38.552  36.422  36.822  1.00  0.00           C  
ATOM    835  CZ  TYR A  81      38.443  35.853  38.078  1.00  0.00           C  
ATOM    836  OH  TYR A  81      38.757  34.546  38.111  1.00  0.00           O  
ATOM    837  H   TYR A  81      36.478  39.173  36.237  1.00  0.00           H  
ATOM    838  HD1 TYR A  81      37.932  38.680  39.836  1.00  0.00           H  
ATOM    839  HD2 TYR A  81      38.529  38.270  35.701  1.00  0.00           H  
ATOM    840  HE1 TYR A  81      38.394  36.226  40.222  1.00  0.00           H  
ATOM    841  HE2 TYR A  81      38.544  35.848  35.896  1.00  0.00           H  
ATOM    842  HH  TYR A  81      38.893  34.284  39.057  1.00  0.00           H  
ATOM    843  N   ILE A  82      37.146  42.904  38.271  1.00  0.00           N  
ATOM    844  CA  ILE A  82      37.604  44.310  38.130  1.00  0.00           C  
ATOM    845  C   ILE A  82      39.064  44.408  38.429  1.00  0.00           C  
ATOM    846  O   ILE A  82      39.552  44.430  39.543  1.00  0.00           O  
ATOM    847  CB  ILE A  82      36.776  45.298  38.925  1.00  0.00           C  
ATOM    848  CG1 ILE A  82      35.307  45.125  38.531  1.00  0.00           C  
ATOM    849  CG2 ILE A  82      37.255  46.776  38.771  1.00  0.00           C  
ATOM    850  CD  ILE A  82      34.328  45.948  39.410  1.00  0.00           C  
ATOM    851  H   ILE A  82      37.158  42.457  39.159  1.00  0.00           H  
ATOM    852  N   ALA A  83      39.801  44.499  37.315  1.00  0.00           N  
ATOM    853  CA  ALA A  83      41.196  44.879  37.375  1.00  0.00           C  
ATOM    854  C   ALA A  83      41.273  46.409  37.248  1.00  0.00           C  
ATOM    855  O   ALA A  83      40.804  46.962  36.269  1.00  0.00           O  
ATOM    856  CB  ALA A  83      41.796  44.274  36.151  1.00  0.00           C  
ATOM    857  H   ALA A  83      39.560  44.107  36.429  1.00  0.00           H  
ATOM    858  N   THR A  84      41.655  47.170  38.311  1.00  0.00           N  
ATOM    859  CA  THR A  84      41.574  48.658  38.359  1.00  0.00           C  
ATOM    860  C   THR A  84      42.960  49.355  38.643  1.00  0.00           C  
ATOM    861  O   THR A  84      43.671  48.837  39.486  1.00  0.00           O  
ATOM    862  CB  THR A  84      40.545  48.955  39.393  1.00  0.00           C  
ATOM    863  CG2 THR A  84      40.959  48.581  40.809  1.00  0.00           C  
ATOM    864  OG1 THR A  84      40.240  50.327  39.299  1.00  0.00           O  
ATOM    865  H   THR A  84      42.195  46.748  39.048  1.00  0.00           H  
ATOM    866  HG1 THR A  84      39.288  50.451  39.030  1.00  0.00           H  
ATOM    867  N   GLN A  85      43.025  50.629  38.270  1.00  0.00           N  
ATOM    868  CA  GLN A  85      44.172  51.455  38.634  1.00  0.00           C  
ATOM    869  C   GLN A  85      44.077  51.794  40.156  1.00  0.00           C  
ATOM    870  O   GLN A  85      43.099  52.361  40.640  1.00  0.00           O  
ATOM    871  CB  GLN A  85      44.088  52.698  37.801  1.00  0.00           C  
ATOM    872  CG  GLN A  85      45.473  53.284  37.614  1.00  0.00           C  
ATOM    873  CD  GLN A  85      45.342  54.604  36.943  1.00  0.00           C  
ATOM    874  NE2 GLN A  85      44.749  55.555  37.632  1.00  0.00           N  
ATOM    875  OE1 GLN A  85      45.823  54.802  35.913  1.00  0.00           O  
ATOM    876  H   GLN A  85      42.259  51.097  37.832  1.00  0.00           H  
ATOM    877 1HE2 GLN A  85      44.392  55.421  38.560  1.00  0.00           H  
ATOM    878 2HE2 GLN A  85      44.673  56.468  37.238  1.00  0.00           H  
ATOM    879  N   GLY A  86      45.123  51.516  40.890  1.00  0.00           N  
ATOM    880  CA  GLY A  86      45.165  51.897  42.357  1.00  0.00           C  
ATOM    881  C   GLY A  86      44.995  53.378  42.574  1.00  0.00           C  
ATOM    882  O   GLY A  86      45.164  54.240  41.677  1.00  0.00           O  
ATOM    883  H   GLY A  86      45.660  50.700  40.699  1.00  0.00           H  
ATOM    884  N   CYS A  87      44.550  53.765  43.767  1.00  0.00           N  
ATOM    885  CA  CYS A  87      44.078  55.118  44.100  1.00  0.00           C  
ATOM    886  C   CYS A  87      45.185  56.232  44.166  1.00  0.00           C  
ATOM    887  O   CYS A  87      46.309  56.022  44.707  1.00  0.00           O  
ATOM    888  CB  CYS A  87      43.503  55.020  45.512  1.00  0.00           C  
ATOM    889  SG  CYS A  87      44.751  54.500  46.782  1.00  0.00           S  
ATOM    890  H   CYS A  87      44.591  53.145  44.556  1.00  0.00           H  
ATOM    891  HG  CYS A  87      44.939  53.218  46.456  1.00  0.00           H  
ATOM    892  N   LEU A  88      44.791  57.343  43.494  1.00  0.00           N  
ATOM    893  CA  LEU A  88      45.635  58.594  43.512  1.00  0.00           C  
ATOM    894  C   LEU A  88      44.950  59.590  44.497  1.00  0.00           C  
ATOM    895  O   LEU A  88      43.742  59.588  44.518  1.00  0.00           O  
ATOM    896  CB  LEU A  88      45.657  59.218  42.095  1.00  0.00           C  
ATOM    897  CG  LEU A  88      46.467  58.328  41.144  1.00  0.00           C  
ATOM    898  CD1 LEU A  88      45.948  58.415  39.712  1.00  0.00           C  
ATOM    899  CD2 LEU A  88      47.923  58.696  41.157  1.00  0.00           C  
ATOM    900  H   LEU A  88      43.875  57.525  43.145  1.00  0.00           H  
ATOM    901  N   GLN A  89      45.651  60.624  44.927  1.00  0.00           N  
ATOM    902  CA  GLN A  89      45.180  61.580  45.967  1.00  0.00           C  
ATOM    903  C   GLN A  89      43.823  62.237  45.592  1.00  0.00           C  
ATOM    904  O   GLN A  89      42.997  62.529  46.447  1.00  0.00           O  
ATOM    905  CB  GLN A  89      46.303  62.579  46.293  1.00  0.00           C  
ATOM    906  CG  GLN A  89      46.466  63.727  45.308  1.00  0.00           C  
ATOM    907  CD  GLN A  89      47.297  63.498  44.092  1.00  0.00           C  
ATOM    908  NE2 GLN A  89      48.541  63.806  44.189  1.00  0.00           N  
ATOM    909  OE1 GLN A  89      46.934  62.778  43.192  1.00  0.00           O  
ATOM    910  H   GLN A  89      46.588  60.797  44.602  1.00  0.00           H  
ATOM    911 1HE2 GLN A  89      48.903  64.303  44.975  1.00  0.00           H  
ATOM    912 2HE2 GLN A  89      49.126  63.283  43.563  1.00  0.00           H  
ATOM    913  N   ASN A  90      43.510  62.298  44.300  1.00  0.00           N  
ATOM    914  CA  ASN A  90      42.153  62.698  43.842  1.00  0.00           C  
ATOM    915  C   ASN A  90      41.076  61.552  43.682  1.00  0.00           C  
ATOM    916  O   ASN A  90      40.003  61.726  44.235  1.00  0.00           O  
ATOM    917  CB  ASN A  90      42.344  63.333  42.442  1.00  0.00           C  
ATOM    918  CG  ASN A  90      42.933  62.567  41.203  1.00  0.00           C  
ATOM    919  ND2 ASN A  90      42.343  62.823  40.026  1.00  0.00           N  
ATOM    920  OD1 ASN A  90      43.922  61.826  41.258  1.00  0.00           O  
ATOM    921  H   ASN A  90      44.255  62.340  43.637  1.00  0.00           H  
ATOM    922 1HD2 ASN A  90      41.575  63.450  39.948  1.00  0.00           H  
ATOM    923 2HD2 ASN A  90      42.757  62.452  39.194  1.00  0.00           H  
ATOM    924  N   THR A  91      41.504  60.435  43.061  1.00  0.00           N  
ATOM    925  CA  THR A  91      40.533  59.371  42.660  1.00  0.00           C  
ATOM    926  C   THR A  91      39.851  58.504  43.735  1.00  0.00           C  
ATOM    927  O   THR A  91      38.989  57.651  43.459  1.00  0.00           O  
ATOM    928  CB  THR A  91      41.195  58.500  41.584  1.00  0.00           C  
ATOM    929  CG2 THR A  91      41.574  59.358  40.341  1.00  0.00           C  
ATOM    930  OG1 THR A  91      42.354  57.718  41.995  1.00  0.00           O  
ATOM    931  H   THR A  91      42.480  60.216  43.112  1.00  0.00           H  
ATOM    932  HG1 THR A  91      42.504  56.877  41.471  1.00  0.00           H  
ATOM    933  N   VAL A  92      40.197  58.841  44.963  1.00  0.00           N  
ATOM    934  CA  VAL A  92      39.694  58.157  46.185  1.00  0.00           C  
ATOM    935  C   VAL A  92      38.168  58.030  46.420  1.00  0.00           C  
ATOM    936  O   VAL A  92      37.696  56.905  46.712  1.00  0.00           O  
ATOM    937  CB  VAL A  92      40.333  58.834  47.413  1.00  0.00           C  
ATOM    938  CG1 VAL A  92      41.839  58.746  47.391  1.00  0.00           C  
ATOM    939  CG2 VAL A  92      40.043  60.351  47.425  1.00  0.00           C  
ATOM    940  H   VAL A  92      40.847  59.576  45.144  1.00  0.00           H  
ATOM    941  N   ASN A  93      37.293  58.995  45.962  1.00  0.00           N  
ATOM    942  CA  ASN A  93      35.849  58.832  46.059  1.00  0.00           C  
ATOM    943  C   ASN A  93      35.353  57.982  44.847  1.00  0.00           C  
ATOM    944  O   ASN A  93      34.565  57.012  45.054  1.00  0.00           O  
ATOM    945  CB  ASN A  93      35.139  60.223  46.012  1.00  0.00           C  
ATOM    946  CG  ASN A  93      35.664  61.206  47.057  1.00  0.00           C  
ATOM    947  ND2 ASN A  93      34.846  62.247  47.198  1.00  0.00           N  
ATOM    948  OD1 ASN A  93      36.771  61.213  47.642  1.00  0.00           O  
ATOM    949  H   ASN A  93      37.554  59.799  45.432  1.00  0.00           H  
ATOM    950 1HD2 ASN A  93      34.031  62.370  46.623  1.00  0.00           H  
ATOM    951 2HD2 ASN A  93      35.030  62.981  47.856  1.00  0.00           H  
ATOM    952  N   ASP A  94      35.983  58.169  43.673  1.00  0.00           N  
ATOM    953  CA  ASP A  94      35.793  57.289  42.471  1.00  0.00           C  
ATOM    954  C   ASP A  94      36.145  55.821  42.714  1.00  0.00           C  
ATOM    955  O   ASP A  94      35.429  54.898  42.262  1.00  0.00           O  
ATOM    956  CB  ASP A  94      36.655  57.791  41.332  1.00  0.00           C  
ATOM    957  CG  ASP A  94      36.286  59.239  41.062  1.00  0.00           C  
ATOM    958  OD1 ASP A  94      35.286  59.490  40.335  1.00  0.00           O  
ATOM    959  OD2 ASP A  94      37.074  60.226  41.373  1.00  0.00           O1-
ATOM    960  H   ASP A  94      36.524  58.989  43.504  1.00  0.00           H  
ATOM    961  N   PHE A  95      37.129  55.541  43.568  1.00  0.00           N  
ATOM    962  CA  PHE A  95      37.352  54.137  44.087  1.00  0.00           C  
ATOM    963  C   PHE A  95      36.127  53.584  44.854  1.00  0.00           C  
ATOM    964  O   PHE A  95      35.676  52.444  44.632  1.00  0.00           O  
ATOM    965  CB  PHE A  95      38.541  54.043  45.070  1.00  0.00           C  
ATOM    966  CG  PHE A  95      39.311  52.769  44.910  1.00  0.00           C  
ATOM    967  CD1 PHE A  95      40.206  52.512  43.893  1.00  0.00           C  
ATOM    968  CD2 PHE A  95      39.093  51.763  45.813  1.00  0.00           C  
ATOM    969  CE1 PHE A  95      40.912  51.299  43.826  1.00  0.00           C  
ATOM    970  CE2 PHE A  95      39.699  50.515  45.709  1.00  0.00           C  
ATOM    971  CZ  PHE A  95      40.590  50.246  44.713  1.00  0.00           C  
ATOM    972  H   PHE A  95      37.945  56.112  43.656  1.00  0.00           H  
ATOM    973  HD1 PHE A  95      40.503  53.328  43.230  1.00  0.00           H  
ATOM    974  HD2 PHE A  95      38.309  51.905  46.547  1.00  0.00           H  
ATOM    975  HE1 PHE A  95      41.766  51.258  43.151  1.00  0.00           H  
ATOM    976  HE2 PHE A  95      39.702  49.867  46.579  1.00  0.00           H  
ATOM    977  HZ  PHE A  95      41.036  49.274  44.518  1.00  0.00           H  
ATOM    978  N   TRP A  96      35.652  54.375  45.825  1.00  0.00           N  
ATOM    979  CA  TRP A  96      34.534  53.895  46.670  1.00  0.00           C  
ATOM    980  C   TRP A  96      33.230  53.715  45.912  1.00  0.00           C  
ATOM    981  O   TRP A  96      32.512  52.714  46.057  1.00  0.00           O  
ATOM    982  CB  TRP A  96      34.209  54.652  48.004  1.00  0.00           C  
ATOM    983  CG  TRP A  96      35.266  54.431  49.111  1.00  0.00           C  
ATOM    984  CD1 TRP A  96      36.296  55.174  49.398  1.00  0.00           C  
ATOM    985  CD2 TRP A  96      35.279  53.304  49.946  1.00  0.00           C  
ATOM    986  CE2 TRP A  96      36.268  53.525  50.822  1.00  0.00           C  
ATOM    987  CE3 TRP A  96      34.611  52.097  49.903  1.00  0.00           C  
ATOM    988  NE1 TRP A  96      36.860  54.632  50.466  1.00  0.00           N  
ATOM    989  CZ2 TRP A  96      36.679  52.564  51.684  1.00  0.00           C  
ATOM    990  CZ3 TRP A  96      34.915  51.159  50.919  1.00  0.00           C  
ATOM    991  CH2 TRP A  96      35.966  51.372  51.829  1.00  0.00           C  
ATOM    992  H   TRP A  96      36.156  55.196  46.070  1.00  0.00           H  
ATOM    993  HD1 TRP A  96      36.331  56.204  49.032  1.00  0.00           H  
ATOM    994  HE1 TRP A  96      37.394  55.190  51.095  1.00  0.00           H  
ATOM    995  HE3 TRP A  96      33.917  51.830  49.113  1.00  0.00           H  
ATOM    996  HZ2 TRP A  96      37.555  52.723  52.307  1.00  0.00           H  
ATOM    997  HZ3 TRP A  96      34.315  50.253  50.954  1.00  0.00           H  
ATOM    998  HH2 TRP A  96      35.937  50.809  52.764  1.00  0.00           H  
ATOM    999  N   ARG A  97      32.964  54.580  44.976  1.00  0.00           N  
ATOM   1000  CA  ARG A  97      31.971  54.473  43.889  1.00  0.00           C  
ATOM   1001  C   ARG A  97      32.068  53.216  43.070  1.00  0.00           C  
ATOM   1002  O   ARG A  97      31.076  52.515  42.940  1.00  0.00           O  
ATOM   1003  CB  ARG A  97      32.107  55.700  43.060  1.00  0.00           C  
ATOM   1004  CG  ARG A  97      31.501  56.854  43.844  1.00  0.00           C  
ATOM   1005  CD  ARG A  97      31.245  58.124  43.038  1.00  0.00           C  
ATOM   1006  NE  ARG A  97      30.245  57.752  41.993  1.00  0.00           N  
ATOM   1007  CZ  ARG A  97      30.302  58.008  40.715  1.00  0.00           C  
ATOM   1008  NH1 ARG A  97      31.208  58.881  40.255  1.00  0.00           N1+
ATOM   1009  NH2 ARG A  97      29.525  57.339  39.835  1.00  0.00           N  
ATOM   1010  H   ARG A  97      33.375  55.484  45.094  1.00  0.00           H  
ATOM   1011  HE  ARG A  97      29.496  57.196  42.364  1.00  0.00           H  
ATOM   1012 1HH1 ARG A  97      31.875  59.320  40.843  1.00  0.00           H  
ATOM   1013 2HH1 ARG A  97      31.274  59.246  39.321  1.00  0.00           H  
ATOM   1014 1HH2 ARG A  97      28.890  56.607  40.105  1.00  0.00           H  
ATOM   1015 2HH2 ARG A  97      29.409  57.711  38.919  1.00  0.00           H  
ATOM   1016  N   MET A  98      33.318  52.886  42.629  1.00  0.00           N  
ATOM   1017  CA  MET A  98      33.768  51.676  41.904  1.00  0.00           C  
ATOM   1018  C   MET A  98      33.458  50.448  42.739  1.00  0.00           C  
ATOM   1019  O   MET A  98      32.707  49.572  42.287  1.00  0.00           O  
ATOM   1020  CB  MET A  98      35.275  51.762  41.506  1.00  0.00           C  
ATOM   1021  CG  MET A  98      35.649  50.608  40.629  1.00  0.00           C  
ATOM   1022  SD  MET A  98      37.371  50.568  40.220  1.00  0.00           S  
ATOM   1023  CE  MET A  98      38.058  50.672  41.844  1.00  0.00           C  
ATOM   1024  H   MET A  98      33.987  53.620  42.525  1.00  0.00           H  
ATOM   1025  N   VAL A  99      33.831  50.423  43.995  1.00  0.00           N  
ATOM   1026  CA  VAL A  99      33.622  49.295  44.931  1.00  0.00           C  
ATOM   1027  C   VAL A  99      32.150  48.826  45.219  1.00  0.00           C  
ATOM   1028  O   VAL A  99      31.743  47.651  45.274  1.00  0.00           O  
ATOM   1029  CB  VAL A  99      34.524  49.499  46.140  1.00  0.00           C  
ATOM   1030  CG1 VAL A  99      34.369  48.354  47.082  1.00  0.00           C  
ATOM   1031  CG2 VAL A  99      36.008  49.670  45.804  1.00  0.00           C  
ATOM   1032  H   VAL A  99      34.184  51.253  44.416  1.00  0.00           H  
ATOM   1033  N   PHE A 100      31.334  49.823  45.275  1.00  0.00           N  
ATOM   1034  CA  PHE A 100      29.847  49.719  45.346  1.00  0.00           C  
ATOM   1035  C   PHE A 100      29.178  49.145  44.037  1.00  0.00           C  
ATOM   1036  O   PHE A 100      28.588  48.050  44.051  1.00  0.00           O  
ATOM   1037  CB  PHE A 100      29.300  51.092  45.596  1.00  0.00           C  
ATOM   1038  CG  PHE A 100      27.922  51.255  46.168  1.00  0.00           C  
ATOM   1039  CD1 PHE A 100      27.651  51.033  47.473  1.00  0.00           C  
ATOM   1040  CD2 PHE A 100      26.843  51.209  45.283  1.00  0.00           C  
ATOM   1041  CE1 PHE A 100      26.399  50.788  47.961  1.00  0.00           C  
ATOM   1042  CE2 PHE A 100      25.539  50.965  45.692  1.00  0.00           C  
ATOM   1043  CZ  PHE A 100      25.288  50.750  47.075  1.00  0.00           C  
ATOM   1044  H   PHE A 100      31.636  50.758  45.103  1.00  0.00           H  
ATOM   1045  HD1 PHE A 100      28.416  51.350  48.195  1.00  0.00           H  
ATOM   1046  HD2 PHE A 100      27.038  51.685  44.320  1.00  0.00           H  
ATOM   1047  HE1 PHE A 100      26.206  50.558  49.007  1.00  0.00           H  
ATOM   1048  HE2 PHE A 100      24.858  50.556  44.943  1.00  0.00           H  
ATOM   1049  HZ  PHE A 100      24.270  50.541  47.399  1.00  0.00           H  
ATOM   1050  N   GLN A 101      29.400  49.803  42.921  1.00  0.00           N  
ATOM   1051  CA  GLN A 101      28.553  49.604  41.687  1.00  0.00           C  
ATOM   1052  C   GLN A 101      27.992  48.226  41.286  1.00  0.00           C  
ATOM   1053  O   GLN A 101      26.814  48.057  41.603  1.00  0.00           O  
ATOM   1054  CB  GLN A 101      29.430  50.404  40.620  1.00  0.00           C  
ATOM   1055  CG  GLN A 101      28.844  50.733  39.247  1.00  0.00           C  
ATOM   1056  CD  GLN A 101      27.579  51.590  39.282  1.00  0.00           C  
ATOM   1057  NE2 GLN A 101      26.396  51.030  39.261  1.00  0.00           N  
ATOM   1058  OE1 GLN A 101      27.654  52.793  39.555  1.00  0.00           O  
ATOM   1059  H   GLN A 101      30.061  50.546  42.830  1.00  0.00           H  
ATOM   1060 1HE2 GLN A 101      26.294  50.044  39.191  1.00  0.00           H  
ATOM   1061 2HE2 GLN A 101      25.583  51.606  39.152  1.00  0.00           H  
ATOM   1062  N   GLU A 102      28.871  47.229  40.996  1.00  0.00           N  
ATOM   1063  CA  GLU A 102      28.424  45.952  40.549  1.00  0.00           C  
ATOM   1064  C   GLU A 102      28.249  44.934  41.689  1.00  0.00           C  
ATOM   1065  O   GLU A 102      28.588  43.771  41.545  1.00  0.00           O  
ATOM   1066  CB  GLU A 102      29.424  45.402  39.522  1.00  0.00           C  
ATOM   1067  CG  GLU A 102      29.537  46.244  38.245  1.00  0.00           C  
ATOM   1068  CD  GLU A 102      28.360  46.155  37.291  1.00  0.00           C  
ATOM   1069  OE1 GLU A 102      27.707  47.176  36.984  1.00  0.00           O  
ATOM   1070  OE2 GLU A 102      27.885  45.007  37.169  1.00  0.00           O1-
ATOM   1071  H   GLU A 102      29.854  47.314  41.173  1.00  0.00           H  
ATOM   1072  N   ASN A 103      27.886  45.498  42.857  1.00  0.00           N  
ATOM   1073  CA  ASN A 103      27.804  44.776  44.172  1.00  0.00           C  
ATOM   1074  C   ASN A 103      29.084  44.212  44.758  1.00  0.00           C  
ATOM   1075  O   ASN A 103      28.958  43.262  45.515  1.00  0.00           O  
ATOM   1076  CB  ASN A 103      26.583  43.844  44.123  1.00  0.00           C  
ATOM   1077  CG  ASN A 103      25.179  44.442  44.142  1.00  0.00           C  
ATOM   1078  ND2 ASN A 103      24.344  43.687  44.868  1.00  0.00           N  
ATOM   1079  OD1 ASN A 103      24.771  45.408  43.528  1.00  0.00           O  
ATOM   1080  H   ASN A 103      27.571  46.450  42.871  1.00  0.00           H  
ATOM   1081 1HD2 ASN A 103      24.547  42.801  45.281  1.00  0.00           H  
ATOM   1082 2HD2 ASN A 103      23.512  44.120  45.234  1.00  0.00           H  
ATOM   1083  N   SER A 104      30.320  44.544  44.475  1.00  0.00           N  
ATOM   1084  CA  SER A 104      31.582  43.891  44.844  1.00  0.00           C  
ATOM   1085  C   SER A 104      31.770  43.925  46.401  1.00  0.00           C  
ATOM   1086  O   SER A 104      31.750  44.923  47.115  1.00  0.00           O  
ATOM   1087  CB  SER A 104      32.674  44.784  44.273  1.00  0.00           C  
ATOM   1088  OG  SER A 104      32.707  44.675  42.861  1.00  0.00           O  
ATOM   1089  H   SER A 104      30.382  45.274  43.798  1.00  0.00           H  
ATOM   1090  HG  SER A 104      33.176  43.879  42.461  1.00  0.00           H  
ATOM   1091  N   ARG A 105      31.597  42.749  47.025  1.00  0.00           N  
ATOM   1092  CA  ARG A 105      31.853  42.484  48.468  1.00  0.00           C  
ATOM   1093  C   ARG A 105      33.297  42.199  48.940  1.00  0.00           C  
ATOM   1094  O   ARG A 105      33.528  42.644  50.080  1.00  0.00           O  
ATOM   1095  CB  ARG A 105      30.933  41.389  48.922  1.00  0.00           C  
ATOM   1096  CG  ARG A 105      29.504  41.745  48.926  1.00  0.00           C  
ATOM   1097  CD  ARG A 105      29.055  42.661  50.154  1.00  0.00           C  
ATOM   1098  NE  ARG A 105      27.687  42.402  50.590  1.00  0.00           N  
ATOM   1099  CZ  ARG A 105      27.394  41.913  51.806  1.00  0.00           C  
ATOM   1100  NH1 ARG A 105      28.288  41.582  52.733  1.00  0.00           N1+
ATOM   1101  NH2 ARG A 105      26.131  41.844  52.191  1.00  0.00           N  
ATOM   1102  H   ARG A 105      31.303  41.939  46.518  1.00  0.00           H  
ATOM   1103  HE  ARG A 105      27.069  42.520  49.817  1.00  0.00           H  
ATOM   1104 1HH1 ARG A 105      29.263  41.688  52.571  1.00  0.00           H  
ATOM   1105 2HH1 ARG A 105      28.007  41.059  53.551  1.00  0.00           H  
ATOM   1106 1HH2 ARG A 105      25.392  42.308  51.695  1.00  0.00           H  
ATOM   1107 2HH2 ARG A 105      25.893  41.171  52.887  1.00  0.00           H  
ATOM   1108  N   VAL A 106      34.140  41.436  48.235  1.00  0.00           N  
ATOM   1109  CA  VAL A 106      35.594  41.406  48.664  1.00  0.00           C  
ATOM   1110  C   VAL A 106      36.471  42.217  47.722  1.00  0.00           C  
ATOM   1111  O   VAL A 106      36.374  41.968  46.483  1.00  0.00           O  
ATOM   1112  CB  VAL A 106      36.112  39.993  48.845  1.00  0.00           C  
ATOM   1113  CG1 VAL A 106      37.574  40.037  49.369  1.00  0.00           C  
ATOM   1114  CG2 VAL A 106      35.169  39.124  49.678  1.00  0.00           C  
ATOM   1115  H   VAL A 106      33.832  40.776  47.562  1.00  0.00           H  
ATOM   1116  N   ILE A 107      37.359  42.993  48.308  1.00  0.00           N  
ATOM   1117  CA  ILE A 107      38.303  43.749  47.521  1.00  0.00           C  
ATOM   1118  C   ILE A 107      39.779  43.544  48.020  1.00  0.00           C  
ATOM   1119  O   ILE A 107      40.078  43.609  49.217  1.00  0.00           O  
ATOM   1120  CB  ILE A 107      37.957  45.287  47.446  1.00  0.00           C  
ATOM   1121  CG1 ILE A 107      38.032  46.022  48.754  1.00  0.00           C  
ATOM   1122  CG2 ILE A 107      36.514  45.436  46.894  1.00  0.00           C  
ATOM   1123  CD  ILE A 107      38.031  47.538  48.441  1.00  0.00           C  
ATOM   1124  H   ILE A 107      37.214  43.192  49.278  1.00  0.00           H  
ATOM   1125  N   VAL A 108      40.583  43.170  47.011  1.00  0.00           N  
ATOM   1126  CA  VAL A 108      41.898  42.647  47.310  1.00  0.00           C  
ATOM   1127  C   VAL A 108      43.027  43.683  47.202  1.00  0.00           C  
ATOM   1128  O   VAL A 108      43.224  44.326  46.143  1.00  0.00           O  
ATOM   1129  CB  VAL A 108      42.211  41.267  46.759  1.00  0.00           C  
ATOM   1130  CG1 VAL A 108      41.394  40.169  47.528  1.00  0.00           C  
ATOM   1131  CG2 VAL A 108      41.936  41.193  45.255  1.00  0.00           C  
ATOM   1132  H   VAL A 108      40.363  43.447  46.067  1.00  0.00           H  
ATOM   1133  N   MET A 109      43.841  43.841  48.256  1.00  0.00           N  
ATOM   1134  CA  MET A 109      44.955  44.870  48.244  1.00  0.00           C  
ATOM   1135  C   MET A 109      46.284  44.106  48.083  1.00  0.00           C  
ATOM   1136  O   MET A 109      46.868  43.612  49.044  1.00  0.00           O  
ATOM   1137  CB  MET A 109      44.936  45.661  49.529  1.00  0.00           C  
ATOM   1138  CG  MET A 109      45.740  47.009  49.542  1.00  0.00           C  
ATOM   1139  SD  MET A 109      45.739  48.045  51.092  1.00  0.00           S  
ATOM   1140  CE  MET A 109      43.966  48.114  50.998  1.00  0.00           C  
ATOM   1141  H   MET A 109      43.768  43.339  49.122  1.00  0.00           H  
ATOM   1142  N   THR A 110      46.803  44.221  46.820  1.00  0.00           N  
ATOM   1143  CA  THR A 110      48.102  43.641  46.406  1.00  0.00           C  
ATOM   1144  C   THR A 110      49.250  44.546  46.960  1.00  0.00           C  
ATOM   1145  O   THR A 110      50.193  43.986  47.449  1.00  0.00           O  
ATOM   1146  CB  THR A 110      48.241  43.585  44.906  1.00  0.00           C  
ATOM   1147  CG2 THR A 110      47.148  42.811  44.250  1.00  0.00           C  
ATOM   1148  OG1 THR A 110      48.439  44.927  44.386  1.00  0.00           O  
ATOM   1149  H   THR A 110      46.477  44.703  46.008  1.00  0.00           H  
ATOM   1150  HG1 THR A 110      47.613  45.411  44.121  1.00  0.00           H  
ATOM   1151  N   THR A 111      49.071  45.899  47.142  1.00  0.00           N  
ATOM   1152  CA  THR A 111      50.203  46.812  47.556  1.00  0.00           C  
ATOM   1153  C   THR A 111      50.013  47.147  49.031  1.00  0.00           C  
ATOM   1154  O   THR A 111      48.887  47.382  49.518  1.00  0.00           O  
ATOM   1155  CB  THR A 111      50.165  48.157  46.892  1.00  0.00           C  
ATOM   1156  CG2 THR A 111      50.441  48.100  45.397  1.00  0.00           C  
ATOM   1157  OG1 THR A 111      48.850  48.762  47.053  1.00  0.00           O  
ATOM   1158  H   THR A 111      48.393  46.512  46.730  1.00  0.00           H  
ATOM   1159  HG1 THR A 111      48.764  49.118  47.983  1.00  0.00           H  
ATOM   1160  N   LYS A 112      51.197  47.381  49.586  1.00  0.00           N  
ATOM   1161  CA  LYS A 112      51.262  47.840  50.967  1.00  0.00           C  
ATOM   1162  C   LYS A 112      50.856  49.364  51.207  1.00  0.00           C  
ATOM   1163  O   LYS A 112      50.665  50.108  50.205  1.00  0.00           O  
ATOM   1164  CB  LYS A 112      52.665  47.617  51.536  1.00  0.00           C  
ATOM   1165  CG  LYS A 112      52.946  46.099  51.847  1.00  0.00           C  
ATOM   1166  CD  LYS A 112      54.459  45.844  51.919  1.00  0.00           C  
ATOM   1167  CE  LYS A 112      55.211  46.685  52.917  1.00  0.00           C  
ATOM   1168  NZ  LYS A 112      56.650  46.669  52.782  1.00  0.00           N1+
ATOM   1169  H   LYS A 112      52.052  47.412  49.059  1.00  0.00           H  
ATOM   1170  HZ1 LYS A 112      56.938  46.967  51.880  1.00  0.00           H  
ATOM   1171  HZ2 LYS A 112      57.014  47.335  53.430  1.00  0.00           H  
ATOM   1172  HZ3 LYS A 112      57.031  45.784  53.044  1.00  0.00           H  
ATOM   1173  N   GLU A 113      50.814  49.763  52.480  1.00  0.00           N  
ATOM   1174  CA  GLU A 113      50.514  51.195  52.698  1.00  0.00           C  
ATOM   1175  C   GLU A 113      51.817  51.987  52.346  1.00  0.00           C  
ATOM   1176  O   GLU A 113      51.763  52.961  51.659  1.00  0.00           O  
ATOM   1177  CB  GLU A 113      50.158  51.458  54.193  1.00  0.00           C  
ATOM   1178  CG  GLU A 113      48.806  50.969  54.614  1.00  0.00           C  
ATOM   1179  CD  GLU A 113      48.753  50.372  56.041  1.00  0.00           C  
ATOM   1180  OE1 GLU A 113      49.068  49.167  56.223  1.00  0.00           O  
ATOM   1181  OE2 GLU A 113      48.302  51.087  56.960  1.00  0.00           O1-
ATOM   1182  H   GLU A 113      51.225  49.288  53.260  1.00  0.00           H  
ATOM   1183  N   VAL A 114      52.994  51.438  52.742  1.00  0.00           N  
ATOM   1184  CA  VAL A 114      54.304  52.008  52.264  1.00  0.00           C  
ATOM   1185  C   VAL A 114      55.164  50.960  51.489  1.00  0.00           C  
ATOM   1186  O   VAL A 114      55.244  49.812  51.944  1.00  0.00           O  
ATOM   1187  CB  VAL A 114      55.265  52.648  53.321  1.00  0.00           C  
ATOM   1188  CG1 VAL A 114      55.554  54.136  52.960  1.00  0.00           C  
ATOM   1189  CG2 VAL A 114      54.784  52.504  54.759  1.00  0.00           C  
ATOM   1190  H   VAL A 114      53.158  50.667  53.357  1.00  0.00           H  
ATOM   1191  N   GLU A 115      55.842  51.385  50.416  1.00  0.00           N  
ATOM   1192  CA  GLU A 115      56.504  50.425  49.471  1.00  0.00           C  
ATOM   1193  C   GLU A 115      57.990  50.728  49.265  1.00  0.00           C  
ATOM   1194  O   GLU A 115      58.440  51.471  48.329  1.00  0.00           O  
ATOM   1195  CB  GLU A 115      55.774  50.381  48.140  1.00  0.00           C  
ATOM   1196  CG  GLU A 115      54.565  49.525  48.320  1.00  0.00           C  
ATOM   1197  CD  GLU A 115      54.563  47.977  48.177  1.00  0.00           C  
ATOM   1198  OE1 GLU A 115      53.466  47.332  48.336  1.00  0.00           O  
ATOM   1199  OE2 GLU A 115      55.591  47.338  47.936  1.00  0.00           O1-
ATOM   1200  H   GLU A 115      56.020  52.336  50.174  1.00  0.00           H  
ATOM   1201  N   ARG A 116      58.863  50.207  50.168  1.00  0.00           N  
ATOM   1202  CA  ARG A 116      60.331  50.454  50.348  1.00  0.00           C  
ATOM   1203  C   ARG A 116      60.617  51.943  50.609  1.00  0.00           C  
ATOM   1204  O   ARG A 116      60.857  52.731  49.680  1.00  0.00           O  
ATOM   1205  CB  ARG A 116      61.110  49.910  49.152  1.00  0.00           C  
ATOM   1206  CG  ARG A 116      60.955  48.376  49.257  1.00  0.00           C  
ATOM   1207  CD  ARG A 116      61.617  47.596  48.175  1.00  0.00           C  
ATOM   1208  NE  ARG A 116      60.879  47.727  46.907  1.00  0.00           N  
ATOM   1209  CZ  ARG A 116      59.658  47.285  46.580  1.00  0.00           C  
ATOM   1210  NH1 ARG A 116      58.800  46.679  47.465  1.00  0.00           N1+
ATOM   1211  NH2 ARG A 116      59.362  47.267  45.291  1.00  0.00           N  
ATOM   1212  H   ARG A 116      58.486  49.528  50.807  1.00  0.00           H  
ATOM   1213  HE  ARG A 116      61.283  48.443  46.345  1.00  0.00           H  
ATOM   1214 1HH1 ARG A 116      58.948  46.407  48.417  1.00  0.00           H  
ATOM   1215 2HH1 ARG A 116      57.933  46.385  47.071  1.00  0.00           H  
ATOM   1216 1HH2 ARG A 116      59.908  47.495  44.482  1.00  0.00           H  
ATOM   1217 2HH2 ARG A 116      58.395  47.258  45.040  1.00  0.00           H  
ATOM   1218  N   GLY A 117      60.266  52.331  51.881  1.00  0.00           N  
ATOM   1219  CA  GLY A 117      60.176  53.763  52.312  1.00  0.00           C  
ATOM   1220  C   GLY A 117      59.187  54.763  51.668  1.00  0.00           C  
ATOM   1221  O   GLY A 117      58.663  55.564  52.415  1.00  0.00           O  
ATOM   1222  H   GLY A 117      60.228  51.611  52.573  1.00  0.00           H  
ATOM   1223  N   LYS A 118      59.072  54.768  50.363  1.00  0.00           N  
ATOM   1224  CA  LYS A 118      58.175  55.608  49.625  1.00  0.00           C  
ATOM   1225  C   LYS A 118      56.852  54.957  49.316  1.00  0.00           C  
ATOM   1226  O   LYS A 118      56.723  53.749  49.233  1.00  0.00           O  
ATOM   1227  CB  LYS A 118      58.853  56.110  48.297  1.00  0.00           C  
ATOM   1228  CG  LYS A 118      59.942  57.173  48.677  1.00  0.00           C  
ATOM   1229  CD  LYS A 118      60.354  58.087  47.532  1.00  0.00           C  
ATOM   1230  CE  LYS A 118      61.500  59.113  47.760  1.00  0.00           C  
ATOM   1231  NZ  LYS A 118      60.986  60.232  48.570  1.00  0.00           N1+
ATOM   1232  H   LYS A 118      59.455  54.102  49.713  1.00  0.00           H  
ATOM   1233  HZ1 LYS A 118      61.171  60.122  49.552  1.00  0.00           H  
ATOM   1234  HZ2 LYS A 118      61.338  61.136  48.300  1.00  0.00           H  
ATOM   1235  HZ3 LYS A 118      60.006  60.176  48.414  1.00  0.00           H  
ATOM   1236  N   SER A 119      55.753  55.746  49.490  1.00  0.00           N  
ATOM   1237  CA  SER A 119      54.354  55.263  49.147  1.00  0.00           C  
ATOM   1238  C   SER A 119      54.010  55.182  47.691  1.00  0.00           C  
ATOM   1239  O   SER A 119      54.563  55.963  46.886  1.00  0.00           O  
ATOM   1240  CB  SER A 119      53.249  56.090  49.821  1.00  0.00           C  
ATOM   1241  OG  SER A 119      53.469  57.507  50.045  1.00  0.00           O  
ATOM   1242  H   SER A 119      55.902  56.725  49.578  1.00  0.00           H  
ATOM   1243  HG  SER A 119      52.661  57.854  50.515  1.00  0.00           H  
ATOM   1244  N   LYS A 120      53.157  54.292  47.360  1.00  0.00           N  
ATOM   1245  CA  LYS A 120      52.489  54.090  46.058  1.00  0.00           C  
ATOM   1246  C   LYS A 120      50.972  53.838  46.046  1.00  0.00           C  
ATOM   1247  O   LYS A 120      50.368  53.369  45.057  1.00  0.00           O  
ATOM   1248  CB  LYS A 120      53.109  53.041  45.202  1.00  0.00           C  
ATOM   1249  CG  LYS A 120      54.206  53.751  44.352  1.00  0.00           C  
ATOM   1250  CD  LYS A 120      54.859  52.940  43.260  1.00  0.00           C  
ATOM   1251  CE  LYS A 120      55.703  53.841  42.299  1.00  0.00           C  
ATOM   1252  NZ  LYS A 120      56.314  52.909  41.327  1.00  0.00           N1+
ATOM   1253  H   LYS A 120      52.987  53.529  47.971  1.00  0.00           H  
ATOM   1254  HZ1 LYS A 120      56.778  53.437  40.616  1.00  0.00           H  
ATOM   1255  HZ2 LYS A 120      56.788  52.104  41.692  1.00  0.00           H  
ATOM   1256  HZ3 LYS A 120      55.571  52.449  40.841  1.00  0.00           H  
ATOM   1257  N   CYS A 121      50.298  54.476  47.001  1.00  0.00           N  
ATOM   1258  CA  CYS A 121      48.822  54.367  47.307  1.00  0.00           C  
ATOM   1259  C   CYS A 121      48.480  55.519  48.269  1.00  0.00           C  
ATOM   1260  O   CYS A 121      49.343  55.963  48.971  1.00  0.00           O  
ATOM   1261  CB  CYS A 121      48.582  53.018  47.900  1.00  0.00           C  
ATOM   1262  SG  CYS A 121      46.938  52.766  48.709  1.00  0.00           S  
ATOM   1263  H   CYS A 121      50.758  55.241  47.452  1.00  0.00           H  
ATOM   1264  HG  CYS A 121      47.118  51.475  48.985  1.00  0.00           H  
ATOM   1265  N   VAL A 122      47.182  55.675  48.550  1.00  0.00           N  
ATOM   1266  CA  VAL A 122      46.715  56.557  49.658  1.00  0.00           C  
ATOM   1267  C   VAL A 122      45.577  55.874  50.520  1.00  0.00           C  
ATOM   1268  O   VAL A 122      45.056  54.864  50.229  1.00  0.00           O  
ATOM   1269  CB  VAL A 122      46.249  57.927  49.109  1.00  0.00           C  
ATOM   1270  CG1 VAL A 122      47.452  58.872  48.935  1.00  0.00           C  
ATOM   1271  CG2 VAL A 122      45.529  57.952  47.800  1.00  0.00           C  
ATOM   1272  H   VAL A 122      46.549  54.981  48.210  1.00  0.00           H  
ATOM   1273  N   LYS A 123      45.554  56.255  51.776  1.00  0.00           N  
ATOM   1274  CA  LYS A 123      44.634  55.647  52.781  1.00  0.00           C  
ATOM   1275  C   LYS A 123      43.155  56.186  52.692  1.00  0.00           C  
ATOM   1276  O   LYS A 123      42.598  56.878  53.556  1.00  0.00           O  
ATOM   1277  CB  LYS A 123      45.045  55.682  54.237  1.00  0.00           C  
ATOM   1278  CG  LYS A 123      46.328  54.886  54.366  1.00  0.00           C  
ATOM   1279  CD  LYS A 123      47.150  55.582  55.505  1.00  0.00           C  
ATOM   1280  CE  LYS A 123      46.651  54.953  56.801  1.00  0.00           C  
ATOM   1281  NZ  LYS A 123      46.994  55.891  57.892  1.00  0.00           N1+
ATOM   1282  H   LYS A 123      46.343  56.781  52.067  1.00  0.00           H  
ATOM   1283  HZ1 LYS A 123      46.841  55.551  58.818  1.00  0.00           H  
ATOM   1284  HZ2 LYS A 123      47.947  56.156  57.733  1.00  0.00           H  
ATOM   1285  HZ3 LYS A 123      46.424  56.712  57.802  1.00  0.00           H  
ATOM   1286  N   TYR A 124      42.439  55.544  51.776  1.00  0.00           N  
ATOM   1287  CA  TYR A 124      40.971  55.831  51.570  1.00  0.00           C  
ATOM   1288  C   TYR A 124      40.041  55.060  52.601  1.00  0.00           C  
ATOM   1289  O   TYR A 124      38.913  54.816  52.258  1.00  0.00           O  
ATOM   1290  CB  TYR A 124      40.633  55.643  50.066  1.00  0.00           C  
ATOM   1291  CG  TYR A 124      40.968  54.249  49.437  1.00  0.00           C  
ATOM   1292  CD1 TYR A 124      42.195  53.930  48.794  1.00  0.00           C  
ATOM   1293  CD2 TYR A 124      39.978  53.262  49.541  1.00  0.00           C  
ATOM   1294  CE1 TYR A 124      42.353  52.658  48.280  1.00  0.00           C  
ATOM   1295  CE2 TYR A 124      40.130  51.947  49.068  1.00  0.00           C  
ATOM   1296  CZ  TYR A 124      41.341  51.685  48.463  1.00  0.00           C  
ATOM   1297  OH  TYR A 124      41.580  50.391  48.050  1.00  0.00           O  
ATOM   1298  H   TYR A 124      42.842  54.931  51.102  1.00  0.00           H  
ATOM   1299  HD1 TYR A 124      42.876  54.761  48.610  1.00  0.00           H  
ATOM   1300  HD2 TYR A 124      38.987  53.472  49.939  1.00  0.00           H  
ATOM   1301  HE1 TYR A 124      43.230  52.485  47.655  1.00  0.00           H  
ATOM   1302  HE2 TYR A 124      39.231  51.415  48.754  1.00  0.00           H  
ATOM   1303  HH  TYR A 124      42.399  50.322  47.476  1.00  0.00           H  
ATOM   1304  N   TRP A 125      40.640  54.736  53.752  1.00  0.00           N  
ATOM   1305  CA  TRP A 125      39.948  53.838  54.662  1.00  0.00           C  
ATOM   1306  C   TRP A 125      40.243  54.247  56.115  1.00  0.00           C  
ATOM   1307  O   TRP A 125      41.399  54.563  56.308  1.00  0.00           O  
ATOM   1308  CB  TRP A 125      40.235  52.357  54.414  1.00  0.00           C  
ATOM   1309  CG  TRP A 125      41.674  51.770  54.573  1.00  0.00           C  
ATOM   1310  CD1 TRP A 125      42.318  51.509  55.716  1.00  0.00           C  
ATOM   1311  CD2 TRP A 125      42.635  51.659  53.535  1.00  0.00           C  
ATOM   1312  CE2 TRP A 125      43.867  51.411  54.159  1.00  0.00           C  
ATOM   1313  CE3 TRP A 125      42.590  51.896  52.139  1.00  0.00           C  
ATOM   1314  NE1 TRP A 125      43.640  51.354  55.449  1.00  0.00           N  
ATOM   1315  CZ2 TRP A 125      45.045  51.415  53.431  1.00  0.00           C  
ATOM   1316  CZ3 TRP A 125      43.830  51.892  51.446  1.00  0.00           C  
ATOM   1317  CH2 TRP A 125      45.072  51.635  52.066  1.00  0.00           C  
ATOM   1318  H   TRP A 125      41.451  55.234  54.035  1.00  0.00           H  
ATOM   1319  HD1 TRP A 125      41.908  51.518  56.727  1.00  0.00           H  
ATOM   1320  HE1 TRP A 125      44.335  51.087  56.112  1.00  0.00           H  
ATOM   1321  HE3 TRP A 125      41.715  51.655  51.532  1.00  0.00           H  
ATOM   1322  HZ2 TRP A 125      45.989  51.118  53.890  1.00  0.00           H  
ATOM   1323  HZ3 TRP A 125      43.769  52.136  50.385  1.00  0.00           H  
ATOM   1324  HH2 TRP A 125      46.029  51.898  51.606  1.00  0.00           H  
ATOM   1325  N   PRO A 126      39.158  54.333  56.946  1.00  0.00           N  
ATOM   1326  CA  PRO A 126      39.379  54.730  58.346  1.00  0.00           C  
ATOM   1327  C   PRO A 126      39.982  53.652  59.192  1.00  0.00           C  
ATOM   1328  O   PRO A 126      39.653  52.444  59.059  1.00  0.00           O  
ATOM   1329  CB  PRO A 126      38.002  55.213  58.787  1.00  0.00           C  
ATOM   1330  CG  PRO A 126      37.093  54.380  57.986  1.00  0.00           C  
ATOM   1331  CD  PRO A 126      37.718  54.226  56.642  1.00  0.00           C  
ATOM   1332  N   ASP A 127      40.705  54.028  60.208  1.00  0.00           N  
ATOM   1333  CA  ASP A 127      41.273  53.074  61.277  1.00  0.00           C  
ATOM   1334  C   ASP A 127      40.149  52.496  62.068  1.00  0.00           C  
ATOM   1335  O   ASP A 127      39.122  53.153  62.196  1.00  0.00           O  
ATOM   1336  CB  ASP A 127      42.236  53.866  62.155  1.00  0.00           C  
ATOM   1337  CG  ASP A 127      43.300  53.040  62.983  1.00  0.00           C  
ATOM   1338  OD1 ASP A 127      44.289  53.710  63.444  1.00  0.00           O  
ATOM   1339  OD2 ASP A 127      43.367  51.808  62.846  1.00  0.00           O1-
ATOM   1340  H   ASP A 127      40.928  54.988  60.338  1.00  0.00           H  
ATOM   1341  N   GLU A 128      40.436  51.426  62.781  1.00  0.00           N  
ATOM   1342  CA  GLU A 128      39.619  50.715  63.785  1.00  0.00           C  
ATOM   1343  C   GLU A 128      39.044  51.615  64.808  1.00  0.00           C  
ATOM   1344  O   GLU A 128      39.724  52.535  65.280  1.00  0.00           O  
ATOM   1345  CB  GLU A 128      40.502  49.704  64.498  1.00  0.00           C  
ATOM   1346  CG  GLU A 128      39.636  48.647  65.208  1.00  0.00           C  
ATOM   1347  CD  GLU A 128      40.473  47.420  65.634  1.00  0.00           C  
ATOM   1348  OE1 GLU A 128      41.601  47.623  66.161  1.00  0.00           O  
ATOM   1349  OE2 GLU A 128      39.986  46.266  65.586  1.00  0.00           O1-
ATOM   1350  H   GLU A 128      41.231  50.905  62.483  1.00  0.00           H  
ATOM   1351  N   TYR A 129      37.687  51.452  64.997  1.00  0.00           N  
ATOM   1352  CA  TYR A 129      36.912  52.405  65.786  1.00  0.00           C  
ATOM   1353  C   TYR A 129      36.862  53.794  65.210  1.00  0.00           C  
ATOM   1354  O   TYR A 129      37.101  54.784  66.000  1.00  0.00           O  
ATOM   1355  CB  TYR A 129      37.321  52.256  67.296  1.00  0.00           C  
ATOM   1356  CG  TYR A 129      37.003  50.895  67.826  1.00  0.00           C  
ATOM   1357  CD1 TYR A 129      35.744  50.629  68.316  1.00  0.00           C  
ATOM   1358  CD2 TYR A 129      38.007  49.972  68.076  1.00  0.00           C  
ATOM   1359  CE1 TYR A 129      35.474  49.452  69.007  1.00  0.00           C  
ATOM   1360  CE2 TYR A 129      37.779  48.796  68.808  1.00  0.00           C  
ATOM   1361  CZ  TYR A 129      36.471  48.511  69.226  1.00  0.00           C  
ATOM   1362  OH  TYR A 129      35.965  47.313  69.524  1.00  0.00           O  
ATOM   1363  H   TYR A 129      37.209  50.602  64.764  1.00  0.00           H  
ATOM   1364  HD1 TYR A 129      35.040  51.432  68.063  1.00  0.00           H  
ATOM   1365  HD2 TYR A 129      39.032  50.345  68.027  1.00  0.00           H  
ATOM   1366  HE1 TYR A 129      34.558  49.474  69.594  1.00  0.00           H  
ATOM   1367  HE2 TYR A 129      38.545  48.288  69.388  1.00  0.00           H  
ATOM   1368  HH  TYR A 129      35.009  47.330  69.210  1.00  0.00           H  
ATOM   1369  N   ALA A 130      36.309  53.955  63.987  1.00  0.00           N  
ATOM   1370  CA  ALA A 130      36.328  55.303  63.340  1.00  0.00           C  
ATOM   1371  C   ALA A 130      35.265  55.513  62.244  1.00  0.00           C  
ATOM   1372  O   ALA A 130      34.983  54.471  61.588  1.00  0.00           O  
ATOM   1373  CB  ALA A 130      37.730  55.815  62.917  1.00  0.00           C  
ATOM   1374  H   ALA A 130      35.819  53.274  63.444  1.00  0.00           H  
ATOM   1375  N   LEU A 131      34.587  56.655  62.042  1.00  0.00           N  
ATOM   1376  CA  LEU A 131      33.633  56.994  60.924  1.00  0.00           C  
ATOM   1377  C   LEU A 131      34.289  58.013  59.957  1.00  0.00           C  
ATOM   1378  O   LEU A 131      34.990  58.993  60.291  1.00  0.00           O  
ATOM   1379  CB  LEU A 131      32.289  57.542  61.473  1.00  0.00           C  
ATOM   1380  CG  LEU A 131      31.145  57.862  60.456  1.00  0.00           C  
ATOM   1381  CD1 LEU A 131      30.692  56.625  59.681  1.00  0.00           C  
ATOM   1382  CD2 LEU A 131      29.965  58.579  61.208  1.00  0.00           C  
ATOM   1383  H   LEU A 131      34.620  57.398  62.720  1.00  0.00           H  
ATOM   1384  N   LYS A 132      34.008  57.848  58.636  1.00  0.00           N  
ATOM   1385  CA  LYS A 132      34.320  58.751  57.548  1.00  0.00           C  
ATOM   1386  C   LYS A 132      33.346  58.793  56.338  1.00  0.00           C  
ATOM   1387  O   LYS A 132      32.659  57.856  55.992  1.00  0.00           O  
ATOM   1388  CB  LYS A 132      35.736  58.383  57.091  1.00  0.00           C  
ATOM   1389  CG  LYS A 132      36.416  59.588  56.551  1.00  0.00           C  
ATOM   1390  CD  LYS A 132      37.910  59.407  56.217  1.00  0.00           C  
ATOM   1391  CE  LYS A 132      38.549  60.700  55.826  1.00  0.00           C  
ATOM   1392  NZ  LYS A 132      39.906  60.398  55.368  1.00  0.00           N1+
ATOM   1393  H   LYS A 132      33.491  57.060  58.313  1.00  0.00           H  
ATOM   1394  HZ1 LYS A 132      40.461  61.233  55.455  1.00  0.00           H  
ATOM   1395  HZ2 LYS A 132      40.391  59.732  55.933  1.00  0.00           H  
ATOM   1396  HZ3 LYS A 132      39.898  60.107  54.414  1.00  0.00           H  
ATOM   1397  N   GLU A 133      33.308  59.959  55.656  1.00  0.00           N  
ATOM   1398  CA  GLU A 133      32.616  60.046  54.353  1.00  0.00           C  
ATOM   1399  C   GLU A 133      33.536  60.173  53.160  1.00  0.00           C  
ATOM   1400  O   GLU A 133      34.451  60.998  53.151  1.00  0.00           O  
ATOM   1401  CB  GLU A 133      31.586  61.182  54.348  1.00  0.00           C  
ATOM   1402  CG  GLU A 133      30.364  61.025  55.215  1.00  0.00           C  
ATOM   1403  CD  GLU A 133      30.460  61.102  56.789  1.00  0.00           C  
ATOM   1404  OE1 GLU A 133      30.140  60.134  57.472  1.00  0.00           O  
ATOM   1405  OE2 GLU A 133      30.778  62.175  57.313  1.00  0.00           O1-
ATOM   1406  H   GLU A 133      33.525  60.817  56.124  1.00  0.00           H  
ATOM   1407  N   TYR A 134      33.126  59.614  52.053  1.00  0.00           N  
ATOM   1408  CA  TYR A 134      34.003  59.678  50.869  1.00  0.00           C  
ATOM   1409  C   TYR A 134      33.135  60.228  49.675  1.00  0.00           C  
ATOM   1410  O   TYR A 134      32.895  59.550  48.703  1.00  0.00           O  
ATOM   1411  CB  TYR A 134      34.650  58.277  50.518  1.00  0.00           C  
ATOM   1412  CG  TYR A 134      36.050  58.187  51.197  1.00  0.00           C  
ATOM   1413  CD1 TYR A 134      37.091  58.749  50.562  1.00  0.00           C  
ATOM   1414  CD2 TYR A 134      36.225  57.684  52.495  1.00  0.00           C  
ATOM   1415  CE1 TYR A 134      38.332  58.880  51.222  1.00  0.00           C  
ATOM   1416  CE2 TYR A 134      37.422  57.852  53.157  1.00  0.00           C  
ATOM   1417  CZ  TYR A 134      38.475  58.435  52.531  1.00  0.00           C  
ATOM   1418  OH  TYR A 134      39.548  58.738  53.315  1.00  0.00           O  
ATOM   1419  H   TYR A 134      32.215  59.276  51.834  1.00  0.00           H  
ATOM   1420  HD1 TYR A 134      37.050  59.024  49.508  1.00  0.00           H  
ATOM   1421  HD2 TYR A 134      35.420  57.128  52.964  1.00  0.00           H  
ATOM   1422  HE1 TYR A 134      39.211  59.157  50.627  1.00  0.00           H  
ATOM   1423  HE2 TYR A 134      37.658  57.327  54.086  1.00  0.00           H  
ATOM   1424  HH  TYR A 134      40.280  59.018  52.677  1.00  0.00           H  
ATOM   1425  N   GLY A 135      32.509  61.376  49.750  1.00  0.00           N  
ATOM   1426  CA  GLY A 135      31.622  61.898  48.673  1.00  0.00           C  
ATOM   1427  C   GLY A 135      30.186  61.480  48.840  1.00  0.00           C  
ATOM   1428  O   GLY A 135      29.658  61.637  49.920  1.00  0.00           O  
ATOM   1429  H   GLY A 135      32.341  61.811  50.633  1.00  0.00           H  
ATOM   1430  N   VAL A 136      29.551  60.890  47.812  1.00  0.00           N  
ATOM   1431  CA  VAL A 136      28.178  60.161  48.041  1.00  0.00           C  
ATOM   1432  C   VAL A 136      28.268  59.009  49.042  1.00  0.00           C  
ATOM   1433  O   VAL A 136      27.258  58.714  49.608  1.00  0.00           O  
ATOM   1434  CB  VAL A 136      27.506  59.816  46.754  1.00  0.00           C  
ATOM   1435  CG1 VAL A 136      27.034  61.057  46.025  1.00  0.00           C  
ATOM   1436  CG2 VAL A 136      28.352  58.943  45.908  1.00  0.00           C  
ATOM   1437  H   VAL A 136      29.725  61.173  46.867  1.00  0.00           H  
ATOM   1438  N   MET A 137      29.462  58.494  49.238  1.00  0.00           N  
ATOM   1439  CA  MET A 137      29.819  57.303  50.021  1.00  0.00           C  
ATOM   1440  C   MET A 137      30.068  57.506  51.507  1.00  0.00           C  
ATOM   1441  O   MET A 137      30.790  58.418  51.823  1.00  0.00           O  
ATOM   1442  CB  MET A 137      30.923  56.559  49.288  1.00  0.00           C  
ATOM   1443  CG  MET A 137      30.479  55.922  47.948  1.00  0.00           C  
ATOM   1444  SD  MET A 137      29.175  54.665  47.875  1.00  0.00           S  
ATOM   1445  CE  MET A 137      28.960  54.741  46.134  1.00  0.00           C  
ATOM   1446  H   MET A 137      30.153  58.793  48.570  1.00  0.00           H  
ATOM   1447  N   ARG A 138      29.540  56.651  52.386  1.00  0.00           N  
ATOM   1448  CA  ARG A 138      29.803  56.616  53.847  1.00  0.00           C  
ATOM   1449  C   ARG A 138      30.470  55.323  54.356  1.00  0.00           C  
ATOM   1450  O   ARG A 138      29.946  54.256  54.312  1.00  0.00           O  
ATOM   1451  CB  ARG A 138      28.436  57.025  54.500  1.00  0.00           C  
ATOM   1452  CG  ARG A 138      28.747  57.489  55.909  1.00  0.00           C  
ATOM   1453  CD  ARG A 138      27.496  58.141  56.490  1.00  0.00           C  
ATOM   1454  NE  ARG A 138      27.716  58.650  57.884  1.00  0.00           N  
ATOM   1455  CZ  ARG A 138      26.916  58.408  58.946  1.00  0.00           C  
ATOM   1456  NH1 ARG A 138      25.893  57.632  58.873  1.00  0.00           N1+
ATOM   1457  NH2 ARG A 138      26.951  59.352  59.933  1.00  0.00           N  
ATOM   1458  H   ARG A 138      28.974  55.902  52.046  1.00  0.00           H  
ATOM   1459  HE  ARG A 138      28.592  59.125  57.973  1.00  0.00           H  
ATOM   1460 1HH1 ARG A 138      25.504  57.268  58.027  1.00  0.00           H  
ATOM   1461 2HH1 ARG A 138      25.257  57.470  59.636  1.00  0.00           H  
ATOM   1462 1HH2 ARG A 138      27.587  60.126  59.955  1.00  0.00           H  
ATOM   1463 2HH2 ARG A 138      26.318  59.291  60.700  1.00  0.00           H  
ATOM   1464  N   VAL A 139      31.613  55.461  54.959  1.00  0.00           N  
ATOM   1465  CA  VAL A 139      32.446  54.292  55.429  1.00  0.00           C  
ATOM   1466  C   VAL A 139      32.531  54.270  56.970  1.00  0.00           C  
ATOM   1467  O   VAL A 139      32.750  55.285  57.652  1.00  0.00           O  
ATOM   1468  CB  VAL A 139      33.866  54.334  54.846  1.00  0.00           C  
ATOM   1469  CG1 VAL A 139      34.534  52.964  54.978  1.00  0.00           C  
ATOM   1470  CG2 VAL A 139      33.955  54.663  53.397  1.00  0.00           C  
ATOM   1471  H   VAL A 139      31.853  56.358  55.330  1.00  0.00           H  
ATOM   1472  N   ARG A 140      32.455  53.107  57.496  1.00  0.00           N  
ATOM   1473  CA  ARG A 140      32.678  52.820  58.926  1.00  0.00           C  
ATOM   1474  C   ARG A 140      33.553  51.624  59.228  1.00  0.00           C  
ATOM   1475  O   ARG A 140      33.564  50.561  58.576  1.00  0.00           O  
ATOM   1476  CB  ARG A 140      31.274  52.667  59.531  1.00  0.00           C  
ATOM   1477  CG  ARG A 140      31.324  53.079  60.998  1.00  0.00           C  
ATOM   1478  CD  ARG A 140      30.179  52.537  61.837  1.00  0.00           C  
ATOM   1479  NE  ARG A 140      28.861  52.953  61.337  1.00  0.00           N  
ATOM   1480  CZ  ARG A 140      28.267  54.101  61.611  1.00  0.00           C  
ATOM   1481  NH1 ARG A 140      28.809  54.926  62.478  1.00  0.00           N1+
ATOM   1482  NH2 ARG A 140      27.358  54.518  60.732  1.00  0.00           N  
ATOM   1483  H   ARG A 140      32.081  52.354  56.940  1.00  0.00           H  
ATOM   1484  HE  ARG A 140      28.352  52.302  60.770  1.00  0.00           H  
ATOM   1485 1HH1 ARG A 140      29.729  54.942  62.865  1.00  0.00           H  
ATOM   1486 2HH1 ARG A 140      28.169  55.557  62.926  1.00  0.00           H  
ATOM   1487 1HH2 ARG A 140      27.108  53.980  59.925  1.00  0.00           H  
ATOM   1488 2HH2 ARG A 140      26.726  55.242  61.007  1.00  0.00           H  
ATOM   1489  N   ASN A 141      34.481  51.937  60.176  1.00  0.00           N  
ATOM   1490  CA  ASN A 141      35.367  50.928  60.702  1.00  0.00           C  
ATOM   1491  C   ASN A 141      35.064  50.884  62.179  1.00  0.00           C  
ATOM   1492  O   ASN A 141      34.699  51.847  62.911  1.00  0.00           O  
ATOM   1493  CB  ASN A 141      36.797  51.278  60.492  1.00  0.00           C  
ATOM   1494  CG  ASN A 141      37.761  50.089  60.781  1.00  0.00           C  
ATOM   1495  ND2 ASN A 141      38.966  50.101  60.119  1.00  0.00           N  
ATOM   1496  OD1 ASN A 141      37.363  49.072  61.348  1.00  0.00           O  
ATOM   1497  H   ASN A 141      34.658  52.886  60.442  1.00  0.00           H  
ATOM   1498 1HD2 ASN A 141      39.175  50.958  59.647  1.00  0.00           H  
ATOM   1499 2HD2 ASN A 141      39.688  49.445  60.290  1.00  0.00           H  
ATOM   1500  N   VAL A 142      34.593  49.661  62.445  1.00  0.00           N  
ATOM   1501  CA  VAL A 142      34.237  49.338  63.830  1.00  0.00           C  
ATOM   1502  C   VAL A 142      35.383  48.422  64.426  1.00  0.00           C  
ATOM   1503  O   VAL A 142      36.275  48.902  65.091  1.00  0.00           O  
ATOM   1504  CB  VAL A 142      32.843  48.740  64.019  1.00  0.00           C  
ATOM   1505  CG1 VAL A 142      32.659  48.545  65.468  1.00  0.00           C  
ATOM   1506  CG2 VAL A 142      31.732  49.756  63.627  1.00  0.00           C  
ATOM   1507  H   VAL A 142      34.718  48.896  61.807  1.00  0.00           H  
ATOM   1508  N   LYS A 143      35.411  47.128  64.121  1.00  0.00           N  
ATOM   1509  CA  LYS A 143      36.474  46.220  64.521  1.00  0.00           C  
ATOM   1510  C   LYS A 143      37.057  45.465  63.264  1.00  0.00           C  
ATOM   1511  O   LYS A 143      36.323  44.818  62.394  1.00  0.00           O  
ATOM   1512  CB  LYS A 143      36.076  45.390  65.780  1.00  0.00           C  
ATOM   1513  CG  LYS A 143      34.751  44.623  65.549  1.00  0.00           C  
ATOM   1514  CD  LYS A 143      34.647  43.644  66.620  1.00  0.00           C  
ATOM   1515  CE  LYS A 143      35.694  42.542  66.580  1.00  0.00           C  
ATOM   1516  NZ  LYS A 143      35.587  41.664  65.419  1.00  0.00           N1+
ATOM   1517  H   LYS A 143      34.834  46.939  63.323  1.00  0.00           H  
ATOM   1518  HZ1 LYS A 143      35.555  42.120  64.536  1.00  0.00           H  
ATOM   1519  HZ2 LYS A 143      36.355  41.055  65.228  1.00  0.00           H  
ATOM   1520  HZ3 LYS A 143      34.755  41.118  65.553  1.00  0.00           H  
ATOM   1521  N   GLU A 144      38.394  45.489  63.188  1.00  0.00           N  
ATOM   1522  CA  GLU A 144      39.087  44.895  62.044  1.00  0.00           C  
ATOM   1523  C   GLU A 144      39.344  43.355  62.371  1.00  0.00           C  
ATOM   1524  O   GLU A 144      39.371  43.000  63.549  1.00  0.00           O  
ATOM   1525  CB  GLU A 144      40.401  45.636  61.873  1.00  0.00           C  
ATOM   1526  CG  GLU A 144      40.164  46.994  61.283  1.00  0.00           C  
ATOM   1527  CD  GLU A 144      41.543  47.611  60.923  1.00  0.00           C  
ATOM   1528  OE1 GLU A 144      42.485  46.859  60.638  1.00  0.00           O  
ATOM   1529  OE2 GLU A 144      41.664  48.845  60.751  1.00  0.00           O1-
ATOM   1530  H   GLU A 144      39.017  45.827  63.887  1.00  0.00           H  
ATOM   1531  N   SER A 145      39.500  42.550  61.288  1.00  0.00           N  
ATOM   1532  CA  SER A 145      39.874  41.093  61.380  1.00  0.00           C  
ATOM   1533  C   SER A 145      41.277  40.771  60.815  1.00  0.00           C  
ATOM   1534  O   SER A 145      41.892  41.542  60.086  1.00  0.00           O  
ATOM   1535  CB  SER A 145      38.770  40.259  60.704  1.00  0.00           C  
ATOM   1536  OG  SER A 145      39.254  38.946  60.390  1.00  0.00           O  
ATOM   1537  H   SER A 145      39.557  42.944  60.369  1.00  0.00           H  
ATOM   1538  HG  SER A 145      39.285  38.460  61.261  1.00  0.00           H  
ATOM   1539  N   ALA A 146      41.781  39.614  61.218  1.00  0.00           N  
ATOM   1540  CA  ALA A 146      43.170  39.255  60.904  1.00  0.00           C  
ATOM   1541  C   ALA A 146      43.411  37.754  61.227  1.00  0.00           C  
ATOM   1542  O   ALA A 146      43.017  37.251  62.252  1.00  0.00           O  
ATOM   1543  CB  ALA A 146      44.106  40.148  61.752  1.00  0.00           C  
ATOM   1544  H   ALA A 146      41.246  38.943  61.734  1.00  0.00           H  
ATOM   1545  N   ALA A 147      44.084  37.176  60.286  1.00  0.00           N  
ATOM   1546  CA  ALA A 147      44.202  35.687  60.144  1.00  0.00           C  
ATOM   1547  C   ALA A 147      45.523  35.219  59.574  1.00  0.00           C  
ATOM   1548  O   ALA A 147      45.783  35.381  58.404  1.00  0.00           O  
ATOM   1549  CB  ALA A 147      42.986  35.234  59.360  1.00  0.00           C  
ATOM   1550  H   ALA A 147      44.783  37.669  59.749  1.00  0.00           H  
ATOM   1551  N   HIS A 148      46.413  34.921  60.618  1.00  0.00           N  
ATOM   1552  CA  HIS A 148      47.786  34.488  60.336  1.00  0.00           C  
ATOM   1553  C   HIS A 148      48.604  35.310  59.327  1.00  0.00           C  
ATOM   1554  O   HIS A 148      48.879  36.488  59.566  1.00  0.00           O  
ATOM   1555  CB  HIS A 148      47.978  32.971  60.070  1.00  0.00           C  
ATOM   1556  CG  HIS A 148      47.434  32.071  61.189  1.00  0.00           C  
ATOM   1557  CD2 HIS A 148      46.945  30.875  60.840  1.00  0.00           C  
ATOM   1558  ND1 HIS A 148      47.418  32.155  62.533  1.00  0.00           N  
ATOM   1559  CE1 HIS A 148      46.973  31.040  63.015  1.00  0.00           C  
ATOM   1560  NE2 HIS A 148      46.684  30.260  62.021  1.00  0.00           N  
ATOM   1561  H   HIS A 148      46.091  34.740  61.545  1.00  0.00           H  
ATOM   1562  HD2 HIS A 148      46.556  30.600  59.864  1.00  0.00           H  
ATOM   1563  HE1 HIS A 148      47.104  30.653  64.019  1.00  0.00           H  
ATOM   1564  HE2 HIS A 148      46.372  29.312  62.071  1.00  0.00           H  
ATOM   1565  N   ASP A 149      48.758  34.804  58.133  1.00  0.00           N  
ATOM   1566  CA  ASP A 149      49.623  35.413  57.040  1.00  0.00           C  
ATOM   1567  C   ASP A 149      48.873  36.571  56.371  1.00  0.00           C  
ATOM   1568  O   ASP A 149      49.391  37.289  55.571  1.00  0.00           O  
ATOM   1569  CB  ASP A 149      50.103  34.418  55.985  1.00  0.00           C  
ATOM   1570  CG  ASP A 149      50.952  33.344  56.704  1.00  0.00           C  
ATOM   1571  OD1 ASP A 149      52.184  33.458  56.847  1.00  0.00           O  
ATOM   1572  OD2 ASP A 149      50.433  32.412  57.235  1.00  0.00           O1-
ATOM   1573  H   ASP A 149      48.541  33.837  57.950  1.00  0.00           H  
ATOM   1574  N   TYR A 150      47.695  36.916  56.814  1.00  0.00           N  
ATOM   1575  CA  TYR A 150      46.747  37.817  56.176  1.00  0.00           C  
ATOM   1576  C   TYR A 150      45.842  38.671  57.109  1.00  0.00           C  
ATOM   1577  O   TYR A 150      45.387  38.173  58.140  1.00  0.00           O  
ATOM   1578  CB  TYR A 150      45.816  37.138  55.140  1.00  0.00           C  
ATOM   1579  CG  TYR A 150      45.076  35.879  55.517  1.00  0.00           C  
ATOM   1580  CD1 TYR A 150      43.740  35.954  55.784  1.00  0.00           C  
ATOM   1581  CD2 TYR A 150      45.631  34.576  55.279  1.00  0.00           C  
ATOM   1582  CE1 TYR A 150      42.971  34.762  55.717  1.00  0.00           C  
ATOM   1583  CE2 TYR A 150      44.959  33.498  55.263  1.00  0.00           C  
ATOM   1584  CZ  TYR A 150      43.542  33.571  55.458  1.00  0.00           C  
ATOM   1585  OH  TYR A 150      42.918  32.386  55.746  1.00  0.00           O  
ATOM   1586  H   TYR A 150      47.253  36.389  57.530  1.00  0.00           H  
ATOM   1587  HD1 TYR A 150      43.344  36.794  56.363  1.00  0.00           H  
ATOM   1588  HD2 TYR A 150      46.692  34.396  55.433  1.00  0.00           H  
ATOM   1589  HE1 TYR A 150      41.916  34.837  55.950  1.00  0.00           H  
ATOM   1590  HE2 TYR A 150      45.502  32.560  55.096  1.00  0.00           H  
ATOM   1591  HH  TYR A 150      43.311  31.576  55.325  1.00  0.00           H  
ATOM   1592  N   THR A 151      45.488  39.834  56.604  1.00  0.00           N  
ATOM   1593  CA  THR A 151      44.671  40.880  57.305  1.00  0.00           C  
ATOM   1594  C   THR A 151      43.401  41.251  56.459  1.00  0.00           C  
ATOM   1595  O   THR A 151      43.426  41.079  55.232  1.00  0.00           O  
ATOM   1596  CB  THR A 151      45.432  42.224  57.350  1.00  0.00           C  
ATOM   1597  CG2 THR A 151      44.709  43.189  58.302  1.00  0.00           C  
ATOM   1598  OG1 THR A 151      46.785  42.191  57.869  1.00  0.00           O  
ATOM   1599  H   THR A 151      45.600  39.985  55.618  1.00  0.00           H  
ATOM   1600  HG1 THR A 151      47.117  43.138  57.855  1.00  0.00           H  
ATOM   1601  N   LEU A 152      42.304  41.464  57.165  1.00  0.00           N  
ATOM   1602  CA  LEU A 152      40.983  41.796  56.548  1.00  0.00           C  
ATOM   1603  C   LEU A 152      40.202  42.814  57.414  1.00  0.00           C  
ATOM   1604  O   LEU A 152      39.705  42.621  58.501  1.00  0.00           O  
ATOM   1605  CB  LEU A 152      40.229  40.499  56.265  1.00  0.00           C  
ATOM   1606  CG  LEU A 152      40.268  39.286  57.214  1.00  0.00           C  
ATOM   1607  CD1 LEU A 152      38.822  38.661  57.157  1.00  0.00           C  
ATOM   1608  CD2 LEU A 152      41.349  38.259  56.817  1.00  0.00           C  
ATOM   1609  H   LEU A 152      42.266  41.298  58.152  1.00  0.00           H  
ATOM   1610  N   ARG A 153      40.076  44.000  56.798  1.00  0.00           N  
ATOM   1611  CA  ARG A 153      39.176  45.101  57.316  1.00  0.00           C  
ATOM   1612  C   ARG A 153      37.717  44.924  56.837  1.00  0.00           C  
ATOM   1613  O   ARG A 153      37.390  44.805  55.676  1.00  0.00           O  
ATOM   1614  CB  ARG A 153      39.648  46.475  56.901  1.00  0.00           C  
ATOM   1615  CG  ARG A 153      40.976  46.734  57.698  1.00  0.00           C  
ATOM   1616  CD  ARG A 153      41.817  47.869  57.153  1.00  0.00           C  
ATOM   1617  NE  ARG A 153      43.149  47.813  57.863  1.00  0.00           N  
ATOM   1618  CZ  ARG A 153      44.291  47.634  57.136  1.00  0.00           C  
ATOM   1619  NH1 ARG A 153      44.327  47.692  55.792  1.00  0.00           N1+
ATOM   1620  NH2 ARG A 153      45.326  46.974  57.710  1.00  0.00           N  
ATOM   1621  H   ARG A 153      40.650  44.258  56.025  1.00  0.00           H  
ATOM   1622  HE  ARG A 153      43.040  48.188  58.790  1.00  0.00           H  
ATOM   1623 1HH1 ARG A 153      43.455  47.893  55.340  1.00  0.00           H  
ATOM   1624 2HH1 ARG A 153      45.189  47.692  55.283  1.00  0.00           H  
ATOM   1625 1HH2 ARG A 153      45.349  46.803  58.691  1.00  0.00           H  
ATOM   1626 2HH2 ARG A 153      46.180  46.852  57.208  1.00  0.00           H  
ATOM   1627  N   GLU A 154      36.794  44.932  57.788  1.00  0.00           N  
ATOM   1628  CA  GLU A 154      35.386  44.524  57.668  1.00  0.00           C  
ATOM   1629  C   GLU A 154      34.490  45.778  57.540  1.00  0.00           C  
ATOM   1630  O   GLU A 154      33.399  45.941  58.097  1.00  0.00           O  
ATOM   1631  CB  GLU A 154      35.076  43.679  58.945  1.00  0.00           C  
ATOM   1632  CG  GLU A 154      33.671  43.017  58.875  1.00  0.00           C  
ATOM   1633  CD  GLU A 154      33.155  42.592  60.288  1.00  0.00           C  
ATOM   1634  OE1 GLU A 154      32.791  43.525  61.018  1.00  0.00           O  
ATOM   1635  OE2 GLU A 154      33.463  41.451  60.702  1.00  0.00           O1-
ATOM   1636  H   GLU A 154      37.027  45.542  58.552  1.00  0.00           H  
ATOM   1637  N   LEU A 155      34.977  46.573  56.607  1.00  0.00           N  
ATOM   1638  CA  LEU A 155      34.503  47.951  56.227  1.00  0.00           C  
ATOM   1639  C   LEU A 155      33.064  48.157  55.750  1.00  0.00           C  
ATOM   1640  O   LEU A 155      32.717  47.835  54.605  1.00  0.00           O  
ATOM   1641  CB  LEU A 155      35.454  48.630  55.248  1.00  0.00           C  
ATOM   1642  CG  LEU A 155      36.824  48.951  55.747  1.00  0.00           C  
ATOM   1643  CD1 LEU A 155      37.733  49.366  54.602  1.00  0.00           C  
ATOM   1644  CD2 LEU A 155      36.949  49.992  56.870  1.00  0.00           C  
ATOM   1645  H   LEU A 155      35.846  46.212  56.245  1.00  0.00           H  
ATOM   1646  N   LYS A 156      32.264  48.793  56.583  1.00  0.00           N  
ATOM   1647  CA  LYS A 156      30.868  49.134  56.390  1.00  0.00           C  
ATOM   1648  C   LYS A 156      30.679  50.404  55.484  1.00  0.00           C  
ATOM   1649  O   LYS A 156      30.686  51.540  55.948  1.00  0.00           O  
ATOM   1650  CB  LYS A 156      30.245  49.408  57.740  1.00  0.00           C  
ATOM   1651  CG  LYS A 156      28.752  49.052  57.666  1.00  0.00           C  
ATOM   1652  CD  LYS A 156      28.217  48.708  59.035  1.00  0.00           C  
ATOM   1653  CE  LYS A 156      26.734  48.261  58.975  1.00  0.00           C  
ATOM   1654  NZ  LYS A 156      26.328  47.652  60.236  1.00  0.00           N1+
ATOM   1655  H   LYS A 156      32.538  49.116  57.488  1.00  0.00           H  
ATOM   1656  HZ1 LYS A 156      25.356  47.437  60.216  1.00  0.00           H  
ATOM   1657  HZ2 LYS A 156      26.798  46.771  60.205  1.00  0.00           H  
ATOM   1658  HZ3 LYS A 156      26.539  48.292  60.966  1.00  0.00           H  
ATOM   1659  N   LEU A 157      30.196  50.079  54.251  1.00  0.00           N  
ATOM   1660  CA  LEU A 157      29.918  51.052  53.189  1.00  0.00           C  
ATOM   1661  C   LEU A 157      28.409  51.272  53.042  1.00  0.00           C  
ATOM   1662  O   LEU A 157      27.632  50.362  52.793  1.00  0.00           O  
ATOM   1663  CB  LEU A 157      30.472  50.544  51.816  1.00  0.00           C  
ATOM   1664  CG  LEU A 157      30.417  51.439  50.629  1.00  0.00           C  
ATOM   1665  CD1 LEU A 157      31.205  52.674  50.983  1.00  0.00           C  
ATOM   1666  CD2 LEU A 157      31.013  50.786  49.373  1.00  0.00           C  
ATOM   1667  H   LEU A 157      30.111  49.126  53.981  1.00  0.00           H  
ATOM   1668  N   SER A 158      28.055  52.580  52.937  1.00  0.00           N  
ATOM   1669  CA  SER A 158      26.693  53.070  52.649  1.00  0.00           C  
ATOM   1670  C   SER A 158      26.701  54.373  51.909  1.00  0.00           C  
ATOM   1671  O   SER A 158      27.725  54.839  51.336  1.00  0.00           O  
ATOM   1672  CB  SER A 158      25.902  53.157  53.931  1.00  0.00           C  
ATOM   1673  OG  SER A 158      26.373  54.131  54.886  1.00  0.00           O  
ATOM   1674  H   SER A 158      28.648  53.313  53.258  1.00  0.00           H  
ATOM   1675  HG  SER A 158      25.802  54.955  54.910  1.00  0.00           H  
ATOM   1676  N   LYS A 159      25.491  54.886  51.571  1.00  0.00           N  
ATOM   1677  CA  LYS A 159      25.251  56.229  50.889  1.00  0.00           C  
ATOM   1678  C   LYS A 159      24.557  57.190  51.791  1.00  0.00           C  
ATOM   1679  O   LYS A 159      23.546  56.785  52.353  1.00  0.00           O  
ATOM   1680  CB  LYS A 159      24.438  55.945  49.601  1.00  0.00           C  
ATOM   1681  CG  LYS A 159      25.321  55.189  48.533  1.00  0.00           C  
ATOM   1682  CD  LYS A 159      24.546  54.997  47.260  1.00  0.00           C  
ATOM   1683  CE  LYS A 159      24.802  56.200  46.449  1.00  0.00           C  
ATOM   1684  NZ  LYS A 159      24.070  56.125  45.139  1.00  0.00           N1+
ATOM   1685  H   LYS A 159      24.679  54.346  51.784  1.00  0.00           H  
ATOM   1686  HZ1 LYS A 159      23.115  55.809  45.151  1.00  0.00           H  
ATOM   1687  HZ2 LYS A 159      24.198  56.942  44.583  1.00  0.00           H  
ATOM   1688  HZ3 LYS A 159      24.419  55.314  44.667  1.00  0.00           H  
ATOM   1689  N   VAL A 160      25.076  58.461  51.763  1.00  0.00           N  
ATOM   1690  CA  VAL A 160      24.475  59.571  52.471  1.00  0.00           C  
ATOM   1691  C   VAL A 160      23.002  59.878  52.256  1.00  0.00           C  
ATOM   1692  O   VAL A 160      22.596  59.975  51.095  1.00  0.00           O  
ATOM   1693  CB  VAL A 160      25.290  60.873  52.438  1.00  0.00           C  
ATOM   1694  CG1 VAL A 160      26.689  60.670  52.999  1.00  0.00           C  
ATOM   1695  CG2 VAL A 160      25.388  61.528  51.085  1.00  0.00           C  
ATOM   1696  H   VAL A 160      25.962  58.706  51.383  1.00  0.00           H  
ATOM   1697  N   GLY A 161      22.289  59.533  53.301  1.00  0.00           N  
ATOM   1698  CA  GLY A 161      20.855  59.646  53.326  1.00  0.00           C  
ATOM   1699  C   GLY A 161      20.125  58.487  52.628  1.00  0.00           C  
ATOM   1700  O   GLY A 161      19.264  57.956  53.289  1.00  0.00           O  
ATOM   1701  H   GLY A 161      22.714  59.177  54.135  1.00  0.00           H  
ATOM   1702  N   GLN A 162      20.672  57.972  51.506  1.00  0.00           N  
ATOM   1703  CA  GLN A 162      20.022  56.930  50.637  1.00  0.00           C  
ATOM   1704  C   GLN A 162      20.139  55.547  51.350  1.00  0.00           C  
ATOM   1705  O   GLN A 162      21.059  54.791  51.257  1.00  0.00           O  
ATOM   1706  CB  GLN A 162      20.743  56.801  49.310  1.00  0.00           C  
ATOM   1707  CG  GLN A 162      20.122  57.656  48.167  1.00  0.00           C  
ATOM   1708  CD  GLN A 162      20.709  57.300  46.814  1.00  0.00           C  
ATOM   1709  NE2 GLN A 162      20.309  56.246  46.219  1.00  0.00           N  
ATOM   1710  OE1 GLN A 162      21.495  58.053  46.214  1.00  0.00           O  
ATOM   1711  H   GLN A 162      21.567  58.274  51.177  1.00  0.00           H  
ATOM   1712 1HE2 GLN A 162      19.530  55.740  46.569  1.00  0.00           H  
ATOM   1713 2HE2 GLN A 162      20.716  55.906  45.370  1.00  0.00           H  
ATOM   1714  N   GLY A 163      18.965  55.219  51.949  1.00  0.00           N  
ATOM   1715  CA  GLY A 163      18.705  54.196  52.924  1.00  0.00           C  
ATOM   1716  C   GLY A 163      19.080  52.780  52.521  1.00  0.00           C  
ATOM   1717  O   GLY A 163      19.280  52.608  51.331  1.00  0.00           O  
ATOM   1718  H   GLY A 163      18.084  55.619  51.684  1.00  0.00           H  
ATOM   1719  N   ASN A 164      18.984  51.889  53.490  1.00  0.00           N  
ATOM   1720  CA  ASN A 164      19.248  50.490  53.179  1.00  0.00           C  
ATOM   1721  C   ASN A 164      20.576  49.949  52.655  1.00  0.00           C  
ATOM   1722  O   ASN A 164      20.920  48.800  52.925  1.00  0.00           O  
ATOM   1723  CB  ASN A 164      18.006  49.820  52.464  1.00  0.00           C  
ATOM   1724  CG  ASN A 164      16.771  50.002  53.351  1.00  0.00           C  
ATOM   1725  ND2 ASN A 164      15.602  50.255  52.731  1.00  0.00           N  
ATOM   1726  OD1 ASN A 164      16.931  50.029  54.521  1.00  0.00           O  
ATOM   1727  H   ASN A 164      18.519  52.145  54.330  1.00  0.00           H  
ATOM   1728 1HD2 ASN A 164      15.492  50.300  51.737  1.00  0.00           H  
ATOM   1729 2HD2 ASN A 164      14.780  50.354  53.307  1.00  0.00           H  
ATOM   1730  N   THR A 165      21.422  50.931  52.319  1.00  0.00           N  
ATOM   1731  CA  THR A 165      22.685  50.704  51.527  1.00  0.00           C  
ATOM   1732  C   THR A 165      23.888  50.040  52.181  1.00  0.00           C  
ATOM   1733  O   THR A 165      24.769  49.446  51.556  1.00  0.00           O  
ATOM   1734  CB  THR A 165      23.193  51.951  50.775  1.00  0.00           C  
ATOM   1735  CG2 THR A 165      22.332  52.259  49.610  1.00  0.00           C  
ATOM   1736  OG1 THR A 165      23.135  52.997  51.636  1.00  0.00           O  
ATOM   1737  H   THR A 165      21.146  51.887  52.478  1.00  0.00           H  
ATOM   1738  HG1 THR A 165      22.389  53.642  51.450  1.00  0.00           H  
ATOM   1739  N   GLU A 166      23.779  50.000  53.492  1.00  0.00           N  
ATOM   1740  CA  GLU A 166      24.730  49.371  54.422  1.00  0.00           C  
ATOM   1741  C   GLU A 166      25.129  47.935  54.063  1.00  0.00           C  
ATOM   1742  O   GLU A 166      24.289  47.082  53.792  1.00  0.00           O  
ATOM   1743  CB  GLU A 166      24.300  49.433  55.845  1.00  0.00           C  
ATOM   1744  CG  GLU A 166      23.036  48.692  56.210  1.00  0.00           C  
ATOM   1745  CD  GLU A 166      22.508  48.869  57.612  1.00  0.00           C  
ATOM   1746  OE1 GLU A 166      23.198  48.544  58.553  1.00  0.00           O  
ATOM   1747  OE2 GLU A 166      21.320  49.282  57.761  1.00  0.00           O1-
ATOM   1748  H   GLU A 166      23.054  50.493  53.967  1.00  0.00           H  
ATOM   1749  N   ARG A 167      26.367  47.823  53.490  1.00  0.00           N  
ATOM   1750  CA  ARG A 167      27.018  46.503  53.297  1.00  0.00           C  
ATOM   1751  C   ARG A 167      28.476  46.513  53.873  1.00  0.00           C  
ATOM   1752  O   ARG A 167      29.173  47.496  53.680  1.00  0.00           O  
ATOM   1753  CB  ARG A 167      26.848  46.010  51.860  1.00  0.00           C  
ATOM   1754  CG  ARG A 167      27.321  46.877  50.737  1.00  0.00           C  
ATOM   1755  CD  ARG A 167      26.876  46.146  49.444  1.00  0.00           C  
ATOM   1756  NE  ARG A 167      27.124  46.857  48.168  1.00  0.00           N  
ATOM   1757  CZ  ARG A 167      26.178  47.408  47.347  1.00  0.00           C  
ATOM   1758  NH1 ARG A 167      24.884  47.322  47.647  1.00  0.00           N1+
ATOM   1759  NH2 ARG A 167      26.458  47.695  46.136  1.00  0.00           N  
ATOM   1760  H   ARG A 167      27.041  48.563  53.448  1.00  0.00           H  
ATOM   1761  HE  ARG A 167      28.083  46.869  47.871  1.00  0.00           H  
ATOM   1762 1HH1 ARG A 167      24.686  46.921  48.541  1.00  0.00           H  
ATOM   1763 2HH1 ARG A 167      24.190  47.550  46.972  1.00  0.00           H  
ATOM   1764 1HH2 ARG A 167      27.358  47.540  45.723  1.00  0.00           H  
ATOM   1765 2HH2 ARG A 167      25.760  48.184  45.609  1.00  0.00           H  
ATOM   1766  N   THR A 168      28.923  45.492  54.618  1.00  0.00           N  
ATOM   1767  CA  THR A 168      30.300  45.154  55.054  1.00  0.00           C  
ATOM   1768  C   THR A 168      31.152  44.550  53.919  1.00  0.00           C  
ATOM   1769  O   THR A 168      31.017  43.404  53.477  1.00  0.00           O  
ATOM   1770  CB  THR A 168      30.222  44.178  56.263  1.00  0.00           C  
ATOM   1771  CG2 THR A 168      30.130  44.846  57.665  1.00  0.00           C  
ATOM   1772  OG1 THR A 168      29.233  43.130  56.074  1.00  0.00           O  
ATOM   1773  H   THR A 168      28.271  44.796  54.916  1.00  0.00           H  
ATOM   1774  HG1 THR A 168      28.656  43.030  56.887  1.00  0.00           H  
ATOM   1775  N   VAL A 169      32.075  45.366  53.430  1.00  0.00           N  
ATOM   1776  CA  VAL A 169      32.955  45.004  52.319  1.00  0.00           C  
ATOM   1777  C   VAL A 169      34.426  44.783  52.756  1.00  0.00           C  
ATOM   1778  O   VAL A 169      35.184  45.659  53.195  1.00  0.00           O  
ATOM   1779  CB  VAL A 169      32.785  46.138  51.205  1.00  0.00           C  
ATOM   1780  CG1 VAL A 169      33.628  45.900  49.995  1.00  0.00           C  
ATOM   1781  CG2 VAL A 169      31.366  46.288  50.668  1.00  0.00           C  
ATOM   1782  H   VAL A 169      32.208  46.298  53.759  1.00  0.00           H  
ATOM   1783  N   TRP A 170      34.725  43.514  52.660  1.00  0.00           N  
ATOM   1784  CA  TRP A 170      35.948  42.826  53.069  1.00  0.00           C  
ATOM   1785  C   TRP A 170      37.232  43.356  52.399  1.00  0.00           C  
ATOM   1786  O   TRP A 170      37.449  43.277  51.187  1.00  0.00           O  
ATOM   1787  CB  TRP A 170      35.853  41.356  52.716  1.00  0.00           C  
ATOM   1788  CG  TRP A 170      34.708  40.768  53.657  1.00  0.00           C  
ATOM   1789  CD1 TRP A 170      33.406  40.693  53.296  1.00  0.00           C  
ATOM   1790  CD2 TRP A 170      34.802  40.360  54.950  1.00  0.00           C  
ATOM   1791  CE2 TRP A 170      33.487  40.035  55.368  1.00  0.00           C  
ATOM   1792  CE3 TRP A 170      35.718  40.375  55.836  1.00  0.00           C  
ATOM   1793  NE1 TRP A 170      32.719  40.272  54.299  1.00  0.00           N  
ATOM   1794  CZ2 TRP A 170      33.186  39.552  56.638  1.00  0.00           C  
ATOM   1795  CZ3 TRP A 170      35.450  40.118  57.221  1.00  0.00           C  
ATOM   1796  CH2 TRP A 170      34.219  39.660  57.601  1.00  0.00           C  
ATOM   1797  H   TRP A 170      34.027  42.853  52.360  1.00  0.00           H  
ATOM   1798  HD1 TRP A 170      32.987  40.679  52.289  1.00  0.00           H  
ATOM   1799  HE1 TRP A 170      31.736  40.419  54.433  1.00  0.00           H  
ATOM   1800  HE3 TRP A 170      36.750  40.304  55.516  1.00  0.00           H  
ATOM   1801  HZ2 TRP A 170      32.330  38.904  56.765  1.00  0.00           H  
ATOM   1802  HZ3 TRP A 170      36.308  39.983  57.877  1.00  0.00           H  
ATOM   1803  HH2 TRP A 170      34.087  39.533  58.677  1.00  0.00           H  
ATOM   1804  N   GLN A 171      38.096  43.968  53.160  1.00  0.00           N  
ATOM   1805  CA  GLN A 171      39.292  44.580  52.537  1.00  0.00           C  
ATOM   1806  C   GLN A 171      40.487  43.661  52.923  1.00  0.00           C  
ATOM   1807  O   GLN A 171      40.905  43.747  54.069  1.00  0.00           O  
ATOM   1808  CB  GLN A 171      39.446  46.033  53.071  1.00  0.00           C  
ATOM   1809  CG  GLN A 171      40.689  46.661  52.395  1.00  0.00           C  
ATOM   1810  CD  GLN A 171      41.349  47.763  53.285  1.00  0.00           C  
ATOM   1811  NE2 GLN A 171      40.751  48.902  53.227  1.00  0.00           N  
ATOM   1812  OE1 GLN A 171      42.479  47.699  53.737  1.00  0.00           O  
ATOM   1813  H   GLN A 171      38.043  44.022  54.160  1.00  0.00           H  
ATOM   1814 1HE2 GLN A 171      40.031  49.087  52.558  1.00  0.00           H  
ATOM   1815 2HE2 GLN A 171      41.138  49.613  53.820  1.00  0.00           H  
ATOM   1816  N   TYR A 172      40.854  42.742  51.975  1.00  0.00           N  
ATOM   1817  CA  TYR A 172      41.823  41.658  52.040  1.00  0.00           C  
ATOM   1818  C   TYR A 172      43.214  42.164  51.692  1.00  0.00           C  
ATOM   1819  O   TYR A 172      43.462  42.730  50.647  1.00  0.00           O  
ATOM   1820  CB  TYR A 172      41.359  40.430  51.268  1.00  0.00           C  
ATOM   1821  CG  TYR A 172      40.417  39.465  52.034  1.00  0.00           C  
ATOM   1822  CD1 TYR A 172      40.890  38.119  52.219  1.00  0.00           C  
ATOM   1823  CD2 TYR A 172      39.203  39.934  52.535  1.00  0.00           C  
ATOM   1824  CE1 TYR A 172      40.150  37.257  52.999  1.00  0.00           C  
ATOM   1825  CE2 TYR A 172      38.378  39.060  53.264  1.00  0.00           C  
ATOM   1826  CZ  TYR A 172      38.918  37.798  53.456  1.00  0.00           C  
ATOM   1827  OH  TYR A 172      38.209  36.923  54.153  1.00  0.00           O  
ATOM   1828  H   TYR A 172      40.289  42.797  51.144  1.00  0.00           H  
ATOM   1829  HD1 TYR A 172      41.849  37.849  51.796  1.00  0.00           H  
ATOM   1830  HD2 TYR A 172      38.870  40.976  52.547  1.00  0.00           H  
ATOM   1831  HE1 TYR A 172      40.427  36.210  53.167  1.00  0.00           H  
ATOM   1832  HE2 TYR A 172      37.297  39.066  53.138  1.00  0.00           H  
ATOM   1833  HH  TYR A 172      38.825  36.404  54.753  1.00  0.00           H  
ATOM   1834  N   HIS A 173      44.123  41.934  52.631  1.00  0.00           N  
ATOM   1835  CA  HIS A 173      45.518  42.290  52.606  1.00  0.00           C  
ATOM   1836  C   HIS A 173      46.457  41.194  53.145  1.00  0.00           C  
ATOM   1837  O   HIS A 173      46.063  40.418  54.043  1.00  0.00           O  
ATOM   1838  CB  HIS A 173      45.703  43.546  53.433  1.00  0.00           C  
ATOM   1839  CG  HIS A 173      47.149  43.880  53.477  1.00  0.00           C  
ATOM   1840  CD2 HIS A 173      48.018  43.621  54.529  1.00  0.00           C  
ATOM   1841  ND1 HIS A 173      47.767  44.862  52.746  1.00  0.00           N  
ATOM   1842  CE1 HIS A 173      48.912  45.143  53.324  1.00  0.00           C  
ATOM   1843  NE2 HIS A 173      49.110  44.336  54.374  1.00  0.00           N  
ATOM   1844  H   HIS A 173      43.880  41.299  53.360  1.00  0.00           H  
ATOM   1845  HD2 HIS A 173      47.781  43.026  55.414  1.00  0.00           H  
ATOM   1846  HE1 HIS A 173      49.639  45.877  52.967  1.00  0.00           H  
ATOM   1847  HE2 HIS A 173      49.947  44.247  54.924  1.00  0.00           H  
ATOM   1848  N   PHE A 174      47.592  40.901  52.477  1.00  0.00           N  
ATOM   1849  CA  PHE A 174      48.591  39.856  52.908  1.00  0.00           C  
ATOM   1850  C   PHE A 174      49.792  40.429  53.671  1.00  0.00           C  
ATOM   1851  O   PHE A 174      50.143  41.607  53.528  1.00  0.00           O  
ATOM   1852  CB  PHE A 174      49.122  39.302  51.592  1.00  0.00           C  
ATOM   1853  CG  PHE A 174      49.486  37.827  51.800  1.00  0.00           C  
ATOM   1854  CD1 PHE A 174      48.455  36.955  51.941  1.00  0.00           C  
ATOM   1855  CD2 PHE A 174      50.803  37.451  51.836  1.00  0.00           C  
ATOM   1856  CE1 PHE A 174      48.741  35.615  52.167  1.00  0.00           C  
ATOM   1857  CE2 PHE A 174      51.118  36.141  52.065  1.00  0.00           C  
ATOM   1858  CZ  PHE A 174      50.071  35.226  52.250  1.00  0.00           C  
ATOM   1859  H   PHE A 174      47.869  41.451  51.693  1.00  0.00           H  
ATOM   1860  HD1 PHE A 174      47.400  37.166  52.098  1.00  0.00           H  
ATOM   1861  HD2 PHE A 174      51.616  38.172  51.766  1.00  0.00           H
[truncated: 2,091,851 more chars]
