# Supplementary material for: Structural insights into the pSer/pThr dependent regulation of the SHP2 tyrosine phosphatase in insulin and CD28 signaling
Source: Nat Commun. 2022 Sep 16;13:5439. doi: 10.1038/s41467-022-32918-5 (PMC9481563; doi:10.1038/s41467-022-32918-5)
Supplement: Supplementary file 4 — Supplementary dataset 2 [file 41467_2022_32918_MOESM4_ESM.zip › ppSRev-IRS1-04-dynamics.pdb]

MODEL        1
ATOM      1  N   GLY A   5      60.650  23.270  27.890  1.00  0.00           N  
ATOM      2  CA  GLY A   5      59.850  23.680  29.070  1.00  0.00           C  
ATOM      3  C   GLY A   5      58.850  24.730  28.630  1.00  0.00           C  
ATOM      4  O   GLY A   5      58.650  24.950  27.450  1.00  0.00           O  
ATOM      5  H1  GLY A   5      61.260  23.960  27.500  1.00  0.00           H  
ATOM      6  H2  GLY A   5      61.190  22.490  28.200  1.00  0.00           H  
ATOM      7  H3  GLY A   5      60.090  22.840  27.190  1.00  0.00           H  
ATOM      8  N   PHE A   6      58.450  25.610  29.530  1.00  0.00           N  
ATOM      9  CA  PHE A   6      57.350  26.630  29.480  1.00  0.00           C  
ATOM     10  C   PHE A   6      57.460  27.780  28.420  1.00  0.00           C  
ATOM     11  O   PHE A   6      56.540  28.060  27.690  1.00  0.00           O  
ATOM     12  CB  PHE A   6      56.890  27.200  30.820  1.00  0.00           C  
ATOM     13  CG  PHE A   6      56.390  26.260  31.940  1.00  0.00           C  
ATOM     14  CD1 PHE A   6      55.150  25.680  31.820  1.00  0.00           C  
ATOM     15  CD2 PHE A   6      57.140  25.920  33.090  1.00  0.00           C  
ATOM     16  CE1 PHE A   6      54.710  24.790  32.800  1.00  0.00           C  
ATOM     17  CE2 PHE A   6      56.720  24.990  34.020  1.00  0.00           C  
ATOM     18  CZ  PHE A   6      55.460  24.410  33.940  1.00  0.00           C  
ATOM     19  H   PHE A   6      58.920  25.650  30.410  1.00  0.00           H  
ATOM     20  HD1 PHE A   6      54.470  25.750  30.960  1.00  0.00           H  
ATOM     21  HD2 PHE A   6      58.170  26.270  33.220  1.00  0.00           H  
ATOM     22  HE1 PHE A   6      53.690  24.410  32.830  1.00  0.00           H  
ATOM     23  HE2 PHE A   6      57.310  24.580  34.850  1.00  0.00           H  
ATOM     24  HZ  PHE A   6      55.120  23.640  34.630  1.00  0.00           H  
ATOM     25  N   TRP A   7      58.750  28.210  28.330  1.00  0.00           N  
ATOM     26  CA  TRP A   7      59.070  29.260  27.370  1.00  0.00           C  
ATOM     27  C   TRP A   7      58.750  29.080  25.880  1.00  0.00           C  
ATOM     28  O   TRP A   7      58.490  30.090  25.190  1.00  0.00           O  
ATOM     29  CB  TRP A   7      60.610  29.430  27.420  1.00  0.00           C  
ATOM     30  CG  TRP A   7      60.920  30.690  28.220  1.00  0.00           C  
ATOM     31  CD1 TRP A   7      61.590  30.710  29.430  1.00  0.00           C  
ATOM     32  CD2 TRP A   7      61.020  32.020  27.740  1.00  0.00           C  
ATOM     33  CE2 TRP A   7      61.680  32.780  28.660  1.00  0.00           C  
ATOM     34  CE3 TRP A   7      60.630  32.580  26.540  1.00  0.00           C  
ATOM     35  NE1 TRP A   7      62.050  31.920  29.640  1.00  0.00           N  
ATOM     36  CZ2 TRP A   7      62.000  34.090  28.380  1.00  0.00           C  
ATOM     37  CZ3 TRP A   7      60.930  33.920  26.290  1.00  0.00           C  
ATOM     38  CH2 TRP A   7      61.620  34.670  27.200  1.00  0.00           C  
ATOM     39  H   TRP A   7      59.580  27.890  28.800  1.00  0.00           H  
ATOM     40  HD1 TRP A   7      61.440  29.950  30.190  1.00  0.00           H  
ATOM     41  HE1 TRP A   7      62.560  32.080  30.490  1.00  0.00           H  
ATOM     42  HE3 TRP A   7      60.060  31.960  25.850  1.00  0.00           H  
ATOM     43  HZ2 TRP A   7      62.560  34.650  29.130  1.00  0.00           H  
ATOM     44  HZ3 TRP A   7      60.530  34.350  25.380  1.00  0.00           H  
ATOM     45  HH2 TRP A   7      61.570  35.760  27.160  1.00  0.00           H  
ATOM     46  N   GLU A   8      58.230  27.870  25.520  1.00  0.00           N  
ATOM     47  CA  GLU A   8      57.800  27.570  24.140  1.00  0.00           C  
ATOM     48  C   GLU A   8      56.410  28.070  23.840  1.00  0.00           C  
ATOM     49  O   GLU A   8      56.220  28.680  22.780  1.00  0.00           O  
ATOM     50  CB  GLU A   8      58.130  26.100  23.850  1.00  0.00           C  
ATOM     51  CG  GLU A   8      58.230  25.950  22.350  1.00  0.00           C  
ATOM     52  CD  GLU A   8      57.930  24.480  21.900  1.00  0.00           C  
ATOM     53  OE1 GLU A   8      56.710  24.220  21.640  1.00  0.00           O  
ATOM     54  OE2 GLU A   8      58.830  23.640  21.750  1.00  0.00           O1-
ATOM     55  H   GLU A   8      58.020  27.170  26.200  1.00  0.00           H  
ATOM     56  N   GLU A   9      55.460  27.910  24.820  1.00  0.00           N  
ATOM     57  CA  GLU A   9      54.220  28.750  24.810  1.00  0.00           C  
ATOM     58  C   GLU A   9      54.380  30.240  25.220  1.00  0.00           C  
ATOM     59  O   GLU A   9      53.820  31.100  24.540  1.00  0.00           O  
ATOM     60  CB  GLU A   9      53.210  28.200  25.860  1.00  0.00           C  
ATOM     61  CG  GLU A   9      52.750  26.820  25.700  1.00  0.00           C  
ATOM     62  CD  GLU A   9      53.600  25.930  26.620  1.00  0.00           C  
ATOM     63  OE1 GLU A   9      53.230  25.760  27.800  1.00  0.00           O  
ATOM     64  OE2 GLU A   9      54.600  25.410  26.110  1.00  0.00           O1-
ATOM     65  H   GLU A   9      55.220  27.050  25.280  1.00  0.00           H  
ATOM     66  N   PHE A  10      55.360  30.490  26.150  1.00  0.00           N  
ATOM     67  CA  PHE A  10      55.380  31.850  26.820  1.00  0.00           C  
ATOM     68  C   PHE A  10      55.880  32.980  25.920  1.00  0.00           C  
ATOM     69  O   PHE A  10      55.490  34.130  25.920  1.00  0.00           O  
ATOM     70  CB  PHE A  10      56.230  31.550  28.060  1.00  0.00           C  
ATOM     71  CG  PHE A  10      56.660  32.770  28.820  1.00  0.00           C  
ATOM     72  CD1 PHE A  10      55.740  33.540  29.500  1.00  0.00           C  
ATOM     73  CD2 PHE A  10      57.990  33.150  28.960  1.00  0.00           C  
ATOM     74  CE1 PHE A  10      56.080  34.790  30.070  1.00  0.00           C  
ATOM     75  CE2 PHE A  10      58.330  34.310  29.650  1.00  0.00           C  
ATOM     76  CZ  PHE A  10      57.390  35.190  30.160  1.00  0.00           C  
ATOM     77  H   PHE A  10      55.880  29.750  26.570  1.00  0.00           H  
ATOM     78  HD1 PHE A  10      54.720  33.200  29.370  1.00  0.00           H  
ATOM     79  HD2 PHE A  10      58.840  32.500  28.770  1.00  0.00           H  
ATOM     80  HE1 PHE A  10      55.390  35.540  30.450  1.00  0.00           H  
ATOM     81  HE2 PHE A  10      59.390  34.590  29.700  1.00  0.00           H  
ATOM     82  HZ  PHE A  10      57.680  36.140  30.600  1.00  0.00           H  
ATOM     83  N   GLU A  11      56.770  32.520  24.980  1.00  0.00           N  
ATOM     84  CA  GLU A  11      57.470  33.310  23.970  1.00  0.00           C  
ATOM     85  C   GLU A  11      56.420  33.830  22.950  1.00  0.00           C  
ATOM     86  O   GLU A  11      56.150  35.020  22.930  1.00  0.00           O  
ATOM     87  CB  GLU A  11      58.640  32.580  23.400  1.00  0.00           C  
ATOM     88  CG  GLU A  11      59.510  33.400  22.480  1.00  0.00           C  
ATOM     89  CD  GLU A  11      59.100  33.460  20.980  1.00  0.00           C  
ATOM     90  OE1 GLU A  11      59.650  32.730  20.170  1.00  0.00           O  
ATOM     91  OE2 GLU A  11      58.310  34.320  20.560  1.00  0.00           O1-
ATOM     92  H   GLU A  11      57.160  31.630  25.190  1.00  0.00           H  
ATOM     93  N   THR A  12      55.500  32.960  22.430  1.00  0.00           N  
ATOM     94  CA  THR A  12      54.210  33.350  21.760  1.00  0.00           C  
ATOM     95  C   THR A  12      53.410  34.350  22.540  1.00  0.00           C  
ATOM     96  O   THR A  12      52.880  35.270  21.930  1.00  0.00           O  
ATOM     97  CB  THR A  12      53.200  32.280  21.310  1.00  0.00           C  
ATOM     98  CG2 THR A  12      52.070  32.840  20.400  1.00  0.00           C  
ATOM     99  OG1 THR A  12      53.960  31.280  20.660  1.00  0.00           O  
ATOM    100  H   THR A  12      55.750  32.020  22.190  1.00  0.00           H  
ATOM    101  HG1 THR A  12      54.270  31.600  19.770  1.00  0.00           H  
ATOM    102  N   LEU A  13      53.250  34.100  23.830  1.00  0.00           N  
ATOM    103  CA  LEU A  13      52.520  35.000  24.720  1.00  0.00           C  
ATOM    104  C   LEU A  13      53.160  36.420  24.820  1.00  0.00           C  
ATOM    105  O   LEU A  13      52.370  37.290  24.800  1.00  0.00           O  
ATOM    106  CB  LEU A  13      52.280  34.480  26.100  1.00  0.00           C  
ATOM    107  CG  LEU A  13      51.340  33.270  26.230  1.00  0.00           C  
ATOM    108  CD1 LEU A  13      51.340  32.800  27.630  1.00  0.00           C  
ATOM    109  CD2 LEU A  13      49.860  33.580  25.980  1.00  0.00           C  
ATOM    110  H   LEU A  13      53.370  33.210  24.280  1.00  0.00           H  
ATOM    111  N   GLN A  14      54.420  36.600  25.040  1.00  0.00           N  
ATOM    112  CA  GLN A  14      55.060  37.910  25.090  1.00  0.00           C  
ATOM    113  C   GLN A  14      54.680  38.670  23.820  1.00  0.00           C  
ATOM    114  O   GLN A  14      53.880  39.600  23.910  1.00  0.00           O  
ATOM    115  CB  GLN A  14      56.590  37.790  25.210  1.00  0.00           C  
ATOM    116  CG  GLN A  14      57.120  37.000  26.440  1.00  0.00           C  
ATOM    117  CD  GLN A  14      57.110  37.910  27.650  1.00  0.00           C  
ATOM    118  NE2 GLN A  14      58.100  38.730  27.800  1.00  0.00           N  
ATOM    119  OE1 GLN A  14      56.220  37.840  28.450  1.00  0.00           O  
ATOM    120  H   GLN A  14      54.890  35.760  25.320  1.00  0.00           H  
ATOM    121 1HE2 GLN A  14      58.810  38.840  27.100  1.00  0.00           H  
ATOM    122 2HE2 GLN A  14      58.080  39.170  28.690  1.00  0.00           H  
ATOM    123  N   GLN A  15      54.830  37.980  22.660  1.00  0.00           N  
ATOM    124  CA  GLN A  15      54.740  38.640  21.350  1.00  0.00           C  
ATOM    125  C   GLN A  15      53.340  39.040  20.900  1.00  0.00           C  
ATOM    126  O   GLN A  15      53.240  39.900  20.050  1.00  0.00           O  
ATOM    127  CB  GLN A  15      55.420  37.780  20.290  1.00  0.00           C  
ATOM    128  CG  GLN A  15      56.920  38.050  20.000  1.00  0.00           C  
ATOM    129  CD  GLN A  15      57.730  38.200  21.270  1.00  0.00           C  
ATOM    130  NE2 GLN A  15      58.200  37.030  21.760  1.00  0.00           N  
ATOM    131  OE1 GLN A  15      57.870  39.240  21.910  1.00  0.00           O  
ATOM    132  H   GLN A  15      55.250  37.070  22.710  1.00  0.00           H  
ATOM    133 1HE2 GLN A  15      58.220  36.180  21.240  1.00  0.00           H  
ATOM    134 2HE2 GLN A  15      58.460  37.030  22.730  1.00  0.00           H  
ATOM    135  N   GLN A  16      52.280  38.580  21.630  1.00  0.00           N  
ATOM    136  CA  GLN A  16      50.920  39.170  21.750  1.00  0.00           C  
ATOM    137  C   GLN A  16      50.800  40.670  21.950  1.00  0.00           C  
ATOM    138  O   GLN A  16      49.920  41.170  21.300  1.00  0.00           O  
ATOM    139  CB  GLN A  16      49.920  38.430  22.640  1.00  0.00           C  
ATOM    140  CG  GLN A  16      49.820  36.970  22.230  1.00  0.00           C  
ATOM    141  CD  GLN A  16      48.920  36.760  20.990  1.00  0.00           C  
ATOM    142  NE2 GLN A  16      49.550  36.420  19.870  1.00  0.00           N  
ATOM    143  OE1 GLN A  16      47.670  36.780  21.100  1.00  0.00           O  
ATOM    144  H   GLN A  16      52.460  37.820  22.250  1.00  0.00           H  
ATOM    145 1HE2 GLN A  16      50.540  36.430  19.710  1.00  0.00           H  
ATOM    146 2HE2 GLN A  16      49.040  36.130  19.060  1.00  0.00           H  
ATOM    147  N   GLU A  17      51.800  41.240  22.630  1.00  0.00           N  
ATOM    148  CA  GLU A  17      51.810  42.710  22.860  1.00  0.00           C  
ATOM    149  C   GLU A  17      51.700  43.590  21.630  1.00  0.00           C  
ATOM    150  O   GLU A  17      50.680  44.120  21.150  1.00  0.00           O  
ATOM    151  CB  GLU A  17      52.750  43.220  23.950  1.00  0.00           C  
ATOM    152  CG  GLU A  17      54.220  42.810  23.880  1.00  0.00           C  
ATOM    153  CD  GLU A  17      55.000  43.790  23.000  1.00  0.00           C  
ATOM    154  OE1 GLU A  17      55.120  44.960  23.450  1.00  0.00           O  
ATOM    155  OE2 GLU A  17      55.340  43.480  21.850  1.00  0.00           O1-
ATOM    156  H   GLU A  17      52.540  40.670  23.000  1.00  0.00           H  
ATOM    157  N   CYS A  18      52.710  43.360  20.820  1.00  0.00           N  
ATOM    158  CA  CYS A  18      52.740  43.870  19.440  1.00  0.00           C  
ATOM    159  C   CYS A  18      51.520  43.450  18.560  1.00  0.00           C  
ATOM    160  O   CYS A  18      51.010  44.240  17.770  1.00  0.00           O  
ATOM    161  CB  CYS A  18      54.020  43.350  18.770  1.00  0.00           C  
ATOM    162  SG  CYS A  18      55.410  44.360  19.270  1.00  0.00           S  
ATOM    163  H   CYS A  18      53.540  42.900  21.130  1.00  0.00           H  
ATOM    164  HG  CYS A  18      55.400  44.110  20.570  1.00  0.00           H  
ATOM    165  N   LYS A  19      51.030  42.230  18.800  1.00  0.00           N  
ATOM    166  CA  LYS A  19      49.990  41.560  17.900  1.00  0.00           C  
ATOM    167  C   LYS A  19      48.570  41.980  18.310  1.00  0.00           C  
ATOM    168  O   LYS A  19      47.700  41.810  17.450  1.00  0.00           O  
ATOM    169  CB  LYS A  19      50.260  39.970  17.910  1.00  0.00           C  
ATOM    170  CG  LYS A  19      51.430  39.490  17.030  1.00  0.00           C  
ATOM    171  CD  LYS A  19      51.120  39.480  15.560  1.00  0.00           C  
ATOM    172  CE  LYS A  19      52.280  38.700  14.800  1.00  0.00           C  
ATOM    173  NZ  LYS A  19      51.860  38.560  13.440  1.00  0.00           N1+
ATOM    174  H   LYS A  19      51.540  41.550  19.330  1.00  0.00           H  
ATOM    175  HZ1 LYS A  19      52.670  38.440  12.860  1.00  0.00           H  
ATOM    176  HZ2 LYS A  19      51.280  37.760  13.280  1.00  0.00           H  
ATOM    177  HZ3 LYS A  19      51.440  39.360  13.020  1.00  0.00           H  
ATOM    178  N   LEU A  20      48.220  42.430  19.530  1.00  0.00           N  
ATOM    179  CA  LEU A  20      46.900  42.890  19.890  1.00  0.00           C  
ATOM    180  C   LEU A  20      46.600  44.350  19.540  1.00  0.00           C  
ATOM    181  O   LEU A  20      47.150  45.270  20.190  1.00  0.00           O  
ATOM    182  CB  LEU A  20      46.360  42.540  21.290  1.00  0.00           C  
ATOM    183  CG  LEU A  20      46.390  40.990  21.470  1.00  0.00           C  
ATOM    184  CD1 LEU A  20      46.630  40.530  22.930  1.00  0.00           C  
ATOM    185  CD2 LEU A  20      45.130  40.250  21.060  1.00  0.00           C  
ATOM    186  H   LEU A  20      48.730  42.230  20.360  1.00  0.00           H  
ATOM    187  N   LEU A  21      45.650  44.510  18.600  1.00  0.00           N  
ATOM    188  CA  LEU A  21      45.240  45.840  18.090  1.00  0.00           C  
ATOM    189  C   LEU A  21      44.220  46.520  19.000  1.00  0.00           C  
ATOM    190  O   LEU A  21      43.030  46.250  18.880  1.00  0.00           O  
ATOM    191  CB  LEU A  21      44.770  45.570  16.690  1.00  0.00           C  
ATOM    192  CG  LEU A  21      44.780  47.000  15.990  1.00  0.00           C  
ATOM    193  CD1 LEU A  21      45.800  46.930  14.870  1.00  0.00           C  
ATOM    194  CD2 LEU A  21      43.400  47.360  15.530  1.00  0.00           C  
ATOM    195  H   LEU A  21      45.160  43.720  18.230  1.00  0.00           H  
ATOM    196  N   TYR A  22      44.590  47.300  20.000  1.00  0.00           N  
ATOM    197  CA  TYR A  22      43.620  48.080  20.850  1.00  0.00           C  
ATOM    198  C   TYR A  22      43.990  49.550  21.120  1.00  0.00           C  
ATOM    199  O   TYR A  22      45.110  49.980  21.160  1.00  0.00           O  
ATOM    200  CB  TYR A  22      43.410  47.410  22.210  1.00  0.00           C  
ATOM    201  CG  TYR A  22      42.770  46.000  22.180  1.00  0.00           C  
ATOM    202  CD1 TYR A  22      41.460  45.840  21.940  1.00  0.00           C  
ATOM    203  CD2 TYR A  22      43.660  44.940  22.200  1.00  0.00           C  
ATOM    204  CE1 TYR A  22      40.940  44.570  21.770  1.00  0.00           C  
ATOM    205  CE2 TYR A  22      43.160  43.670  22.060  1.00  0.00           C  
ATOM    206  CZ  TYR A  22      41.830  43.520  21.840  1.00  0.00           C  
ATOM    207  OH  TYR A  22      41.420  42.340  21.330  1.00  0.00           O  
ATOM    208  H   TYR A  22      45.520  47.670  19.990  1.00  0.00           H  
ATOM    209  HD1 TYR A  22      40.770  46.680  21.800  1.00  0.00           H  
ATOM    210  HD2 TYR A  22      44.700  45.000  22.530  1.00  0.00           H  
ATOM    211  HE1 TYR A  22      39.960  44.460  21.310  1.00  0.00           H  
ATOM    212  HE2 TYR A  22      43.850  42.870  22.340  1.00  0.00           H  
ATOM    213  HH  TYR A  22      40.460  42.480  21.090  1.00  0.00           H  
ATOM    214  N   SER A  23      42.890  50.200  21.620  1.00  0.00           N  
ATOM    215  CA  SER A  23      43.010  51.620  21.800  1.00  0.00           C  
ATOM    216  C   SER A  23      42.950  51.890  23.300  1.00  0.00           C  
ATOM    217  O   SER A  23      42.060  51.310  23.970  1.00  0.00           O  
ATOM    218  CB  SER A  23      41.900  52.340  21.080  1.00  0.00           C  
ATOM    219  OG  SER A  23      41.720  53.740  21.160  1.00  0.00           O  
ATOM    220  H   SER A  23      42.050  49.700  21.850  1.00  0.00           H  
ATOM    221  HG  SER A  23      41.150  53.860  21.980  1.00  0.00           H  
ATOM    222  N   ARG A  24      43.800  52.730  23.810  1.00  0.00           N  
ATOM    223  CA  ARG A  24      43.930  53.190  25.290  1.00  0.00           C  
ATOM    224  C   ARG A  24      43.610  54.700  25.560  1.00  0.00           C  
ATOM    225  O   ARG A  24      43.930  55.340  26.550  1.00  0.00           O  
ATOM    226  CB  ARG A  24      45.420  52.790  25.680  1.00  0.00           C  
ATOM    227  CG  ARG A  24      45.870  51.410  25.100  1.00  0.00           C  
ATOM    228  CD  ARG A  24      47.330  51.000  25.100  1.00  0.00           C  
ATOM    229  NE  ARG A  24      48.080  51.510  23.930  1.00  0.00           N  
ATOM    230  CZ  ARG A  24      49.310  52.050  23.920  1.00  0.00           C  
ATOM    231  NH1 ARG A  24      50.150  52.050  24.920  1.00  0.00           N1+
ATOM    232  NH2 ARG A  24      49.620  52.690  22.870  1.00  0.00           N  
ATOM    233  H   ARG A  24      44.320  53.310  23.180  1.00  0.00           H  
ATOM    234  HE  ARG A  24      47.660  51.380  23.040  1.00  0.00           H  
ATOM    235 1HH1 ARG A  24      49.940  51.640  25.810  1.00  0.00           H  
ATOM    236 2HH1 ARG A  24      51.020  52.530  24.860  1.00  0.00           H  
ATOM    237 1HH2 ARG A  24      48.980  52.870  22.130  1.00  0.00           H  
ATOM    238 2HH2 ARG A  24      50.600  52.850  22.700  1.00  0.00           H  
ATOM    239  N   LYS A  25      42.720  55.260  24.670  1.00  0.00           N  
ATOM    240  CA  LYS A  25      42.580  56.720  24.510  1.00  0.00           C  
ATOM    241  C   LYS A  25      42.170  57.550  25.760  1.00  0.00           C  
ATOM    242  O   LYS A  25      42.960  58.380  26.160  1.00  0.00           O  
ATOM    243  CB  LYS A  25      41.480  57.160  23.510  1.00  0.00           C  
ATOM    244  CG  LYS A  25      41.780  56.870  22.060  1.00  0.00           C  
ATOM    245  CD  LYS A  25      40.720  57.540  21.180  1.00  0.00           C  
ATOM    246  CE  LYS A  25      40.760  57.100  19.750  1.00  0.00           C  
ATOM    247  NZ  LYS A  25      40.690  55.670  19.450  1.00  0.00           N1+
ATOM    248  H   LYS A  25      41.980  54.790  24.200  1.00  0.00           H  
ATOM    249  HZ1 LYS A  25      41.480  55.140  19.760  1.00  0.00           H  
ATOM    250  HZ2 LYS A  25      39.910  55.190  19.850  1.00  0.00           H  
ATOM    251  HZ3 LYS A  25      40.630  55.480  18.470  1.00  0.00           H  
ATOM    252  N   GLU A  26      41.330  56.910  26.580  1.00  0.00           N  
ATOM    253  CA  GLU A  26      41.020  57.470  27.930  1.00  0.00           C  
ATOM    254  C   GLU A  26      42.100  57.400  29.010  1.00  0.00           C  
ATOM    255  O   GLU A  26      42.240  58.320  29.830  1.00  0.00           O  
ATOM    256  CB  GLU A  26      39.670  56.900  28.380  1.00  0.00           C  
ATOM    257  CG  GLU A  26      38.540  57.140  27.310  1.00  0.00           C  
ATOM    258  CD  GLU A  26      38.230  58.610  26.930  1.00  0.00           C  
ATOM    259  OE1 GLU A  26      38.300  58.920  25.750  1.00  0.00           O  
ATOM    260  OE2 GLU A  26      37.850  59.400  27.820  1.00  0.00           O1-
ATOM    261  H   GLU A  26      40.650  56.270  26.240  1.00  0.00           H  
ATOM    262  N   GLY A  27      42.870  56.290  29.000  1.00  0.00           N  
ATOM    263  CA  GLY A  27      44.140  56.160  29.750  1.00  0.00           C  
ATOM    264  C   GLY A  27      45.090  57.360  29.450  1.00  0.00           C  
ATOM    265  O   GLY A  27      45.670  57.990  30.350  1.00  0.00           O  
ATOM    266  H   GLY A  27      42.600  55.420  28.600  1.00  0.00           H  
ATOM    267  N   GLN A  28      45.180  57.620  28.210  1.00  0.00           N  
ATOM    268  CA  GLN A  28      46.050  58.690  27.640  1.00  0.00           C  
ATOM    269  C   GLN A  28      45.590  60.150  27.830  1.00  0.00           C  
ATOM    270  O   GLN A  28      46.350  61.020  27.410  1.00  0.00           O  
ATOM    271  CB  GLN A  28      46.220  58.420  26.190  1.00  0.00           C  
ATOM    272  CG  GLN A  28      46.990  57.130  25.820  1.00  0.00           C  
ATOM    273  CD  GLN A  28      46.800  56.800  24.340  1.00  0.00           C  
ATOM    274  NE2 GLN A  28      47.930  56.790  23.640  1.00  0.00           N  
ATOM    275  OE1 GLN A  28      45.700  56.750  23.820  1.00  0.00           O  
ATOM    276  H   GLN A  28      44.840  56.970  27.520  1.00  0.00           H  
ATOM    277 1HE2 GLN A  28      48.760  57.020  24.150  1.00  0.00           H  
ATOM    278 2HE2 GLN A  28      47.970  56.420  22.710  1.00  0.00           H  
ATOM    279  N   ARG A  29      44.380  60.470  28.340  1.00  0.00           N  
ATOM    280  CA  ARG A  29      43.960  61.830  28.600  1.00  0.00           C  
ATOM    281  C   ARG A  29      44.810  62.550  29.670  1.00  0.00           C  
ATOM    282  O   ARG A  29      45.130  61.970  30.750  1.00  0.00           O  
ATOM    283  CB  ARG A  29      42.440  61.750  28.980  1.00  0.00           C  
ATOM    284  CG  ARG A  29      41.650  61.320  27.710  1.00  0.00           C  
ATOM    285  CD  ARG A  29      40.160  61.340  28.080  1.00  0.00           C  
ATOM    286  NE  ARG A  29      39.650  62.710  28.000  1.00  0.00           N  
ATOM    287  CZ  ARG A  29      38.430  63.100  27.710  1.00  0.00           C  
ATOM    288  NH1 ARG A  29      37.470  62.250  27.450  1.00  0.00           N1+
ATOM    289  NH2 ARG A  29      38.300  64.380  27.550  1.00  0.00           N  
ATOM    290  H   ARG A  29      43.660  59.840  28.630  1.00  0.00           H  
ATOM    291  HE  ARG A  29      40.250  63.310  28.540  1.00  0.00           H  
ATOM    292 1HH1 ARG A  29      37.700  61.270  27.510  1.00  0.00           H  
ATOM    293 2HH1 ARG A  29      36.750  62.540  26.820  1.00  0.00           H  
ATOM    294 1HH2 ARG A  29      39.070  65.010  27.450  1.00  0.00           H  
ATOM    295 2HH2 ARG A  29      37.370  64.740  27.490  1.00  0.00           H  
ATOM    296  N   GLN A  30      45.000  63.860  29.420  1.00  0.00           N  
ATOM    297  CA  GLN A  30      45.820  64.710  30.250  1.00  0.00           C  
ATOM    298  C   GLN A  30      45.290  64.800  31.740  1.00  0.00           C  
ATOM    299  O   GLN A  30      45.960  64.280  32.610  1.00  0.00           O  
ATOM    300  CB  GLN A  30      46.030  66.020  29.550  1.00  0.00           C  
ATOM    301  CG  GLN A  30      47.260  66.130  28.620  1.00  0.00           C  
ATOM    302  CD  GLN A  30      47.540  64.950  27.670  1.00  0.00           C  
ATOM    303  NE2 GLN A  30      46.790  64.860  26.610  1.00  0.00           N  
ATOM    304  OE1 GLN A  30      48.230  64.000  28.020  1.00  0.00           O  
ATOM    305  H   GLN A  30      44.710  64.320  28.580  1.00  0.00           H  
ATOM    306 1HE2 GLN A  30      46.070  65.500  26.340  1.00  0.00           H  
ATOM    307 2HE2 GLN A  30      46.900  64.050  26.030  1.00  0.00           H  
ATOM    308  N   GLU A  31      44.010  65.170  31.920  1.00  0.00           N  
ATOM    309  CA  GLU A  31      43.340  65.170  33.190  1.00  0.00           C  
ATOM    310  C   GLU A  31      43.240  63.860  34.090  1.00  0.00           C  
ATOM    311  O   GLU A  31      42.850  63.940  35.260  1.00  0.00           O  
ATOM    312  CB  GLU A  31      41.940  65.690  32.950  1.00  0.00           C  
ATOM    313  CG  GLU A  31      41.790  67.130  32.450  1.00  0.00           C  
ATOM    314  CD  GLU A  31      42.330  67.520  31.100  1.00  0.00           C  
ATOM    315  OE1 GLU A  31      42.400  66.750  30.150  1.00  0.00           O  
ATOM    316  OE2 GLU A  31      42.870  68.590  30.980  1.00  0.00           O1-
ATOM    317  H   GLU A  31      43.410  65.570  31.230  1.00  0.00           H  
ATOM    318  N   ASN A  32      43.640  62.730  33.550  1.00  0.00           N  
ATOM    319  CA  ASN A  32      43.600  61.460  34.250  1.00  0.00           C  
ATOM    320  C   ASN A  32      44.990  61.040  34.780  1.00  0.00           C  
ATOM    321  O   ASN A  32      45.170  59.910  35.150  1.00  0.00           O  
ATOM    322  CB  ASN A  32      43.000  60.430  33.260  1.00  0.00           C  
ATOM    323  CG  ASN A  32      41.560  60.700  32.840  1.00  0.00           C  
ATOM    324  ND2 ASN A  32      41.090  60.010  31.810  1.00  0.00           N  
ATOM    325  OD1 ASN A  32      40.760  61.350  33.520  1.00  0.00           O  
ATOM    326  H   ASN A  32      43.860  62.680  32.570  1.00  0.00           H  
ATOM    327 1HD2 ASN A  32      41.770  59.390  31.420  1.00  0.00           H  
ATOM    328 2HD2 ASN A  32      40.170  60.080  31.420  1.00  0.00           H  
ATOM    329  N   LYS A  33      46.030  61.870  34.610  1.00  0.00           N  
ATOM    330  CA  LYS A  33      47.420  61.560  34.720  1.00  0.00           C  
ATOM    331  C   LYS A  33      47.800  61.110  36.140  1.00  0.00           C  
ATOM    332  O   LYS A  33      48.450  60.070  36.210  1.00  0.00           O  
ATOM    333  CB  LYS A  33      48.320  62.630  34.160  1.00  0.00           C  
ATOM    334  CG  LYS A  33      48.630  62.490  32.650  1.00  0.00           C  
ATOM    335  CD  LYS A  33      49.260  63.810  32.160  1.00  0.00           C  
ATOM    336  CE  LYS A  33      49.950  63.620  30.840  1.00  0.00           C  
ATOM    337  NZ  LYS A  33      50.510  64.810  30.240  1.00  0.00           N1+
ATOM    338  H   LYS A  33      45.780  62.840  34.540  1.00  0.00           H  
ATOM    339  HZ1 LYS A  33      51.260  65.200  30.780  1.00  0.00           H  
ATOM    340  HZ2 LYS A  33      50.800  64.640  29.300  1.00  0.00           H  
ATOM    341  HZ3 LYS A  33      49.790  65.500  30.250  1.00  0.00           H  
ATOM    342  N   ASN A  34      47.220  61.740  37.180  1.00  0.00           N  
ATOM    343  CA  ASN A  34      47.510  61.310  38.560  1.00  0.00           C  
ATOM    344  C   ASN A  34      46.860  59.930  38.920  1.00  0.00           C  
ATOM    345  O   ASN A  34      47.290  59.290  39.850  1.00  0.00           O  
ATOM    346  CB  ASN A  34      47.100  62.480  39.400  1.00  0.00           C  
ATOM    347  CG  ASN A  34      47.830  63.750  39.100  1.00  0.00           C  
ATOM    348  ND2 ASN A  34      48.780  64.100  39.910  1.00  0.00           N  
ATOM    349  OD1 ASN A  34      47.530  64.420  38.100  1.00  0.00           O  
ATOM    350  H   ASN A  34      46.660  62.560  37.040  1.00  0.00           H  
ATOM    351 1HD2 ASN A  34      48.970  63.650  40.790  1.00  0.00           H  
ATOM    352 2HD2 ASN A  34      49.430  64.770  39.550  1.00  0.00           H  
ATOM    353  N   LYS A  35      45.750  59.680  38.300  1.00  0.00           N  
ATOM    354  CA  LYS A  35      44.910  58.520  38.480  1.00  0.00           C  
ATOM    355  C   LYS A  35      45.640  57.210  38.070  1.00  0.00           C  
ATOM    356  O   LYS A  35      45.290  56.230  38.730  1.00  0.00           O  
ATOM    357  CB  LYS A  35      43.670  58.750  37.700  1.00  0.00           C  
ATOM    358  CG  LYS A  35      42.800  59.720  38.480  1.00  0.00           C  
ATOM    359  CD  LYS A  35      41.480  60.130  37.900  1.00  0.00           C  
ATOM    360  CE  LYS A  35      41.000  61.310  38.750  1.00  0.00           C  
ATOM    361  NZ  LYS A  35      39.660  61.760  38.310  1.00  0.00           N1+
ATOM    362  H   LYS A  35      45.340  60.350  37.680  1.00  0.00           H  
ATOM    363  HZ1 LYS A  35      39.410  62.590  38.800  1.00  0.00           H  
ATOM    364  HZ2 LYS A  35      39.670  61.930  37.320  1.00  0.00           H  
ATOM    365  HZ3 LYS A  35      38.970  61.080  38.580  1.00  0.00           H  
ATOM    366  N   ASN A  36      46.630  57.270  37.150  1.00  0.00           N  
ATOM    367  CA  ASN A  36      47.280  56.050  36.730  1.00  0.00           C  
ATOM    368  C   ASN A  36      48.640  56.010  37.370  1.00  0.00           C  
ATOM    369  O   ASN A  36      49.470  56.850  37.090  1.00  0.00           O  
ATOM    370  CB  ASN A  36      47.450  55.980  35.210  1.00  0.00           C  
ATOM    371  CG  ASN A  36      46.170  56.050  34.340  1.00  0.00           C  
ATOM    372  ND2 ASN A  36      46.290  56.490  33.120  1.00  0.00           N  
ATOM    373  OD1 ASN A  36      45.160  55.490  34.760  1.00  0.00           O  
ATOM    374  H   ASN A  36      46.970  58.080  36.670  1.00  0.00           H  
ATOM    375 1HD2 ASN A  36      47.220  56.680  32.790  1.00  0.00           H  
ATOM    376 2HD2 ASN A  36      45.530  56.670  32.500  1.00  0.00           H  
ATOM    377  N   ARG A  37      48.860  54.980  38.170  1.00  0.00           N  
ATOM    378  CA  ARG A  37      50.150  54.760  38.900  1.00  0.00           C  
ATOM    379  C   ARG A  37      51.230  54.240  38.030  1.00  0.00           C  
ATOM    380  O   ARG A  37      52.390  54.590  38.140  1.00  0.00           O  
ATOM    381  CB  ARG A  37      49.930  53.950  40.190  1.00  0.00           C  
ATOM    382  CG  ARG A  37      51.180  53.800  41.060  1.00  0.00           C  
ATOM    383  CD  ARG A  37      51.110  52.750  42.150  1.00  0.00           C  
ATOM    384  NE  ARG A  37      50.350  53.170  43.330  1.00  0.00           N  
ATOM    385  CZ  ARG A  37      49.360  52.450  43.980  1.00  0.00           C  
ATOM    386  NH1 ARG A  37      48.870  51.250  43.630  1.00  0.00           N1+
ATOM    387  NH2 ARG A  37      49.100  52.720  45.260  1.00  0.00           N  
ATOM    388  H   ARG A  37      48.120  54.330  38.320  1.00  0.00           H  
ATOM    389  HE  ARG A  37      50.330  54.150  43.490  1.00  0.00           H  
ATOM    390 1HH1 ARG A  37      49.120  50.860  42.740  1.00  0.00           H  
ATOM    391 2HH1 ARG A  37      48.650  50.590  44.340  1.00  0.00           H  
ATOM    392 1HH2 ARG A  37      49.530  53.450  45.790  1.00  0.00           H  
ATOM    393 2HH2 ARG A  37      48.330  52.250  45.690  1.00  0.00           H  
ATOM    394  N   TYR A  38      50.980  53.060  37.480  1.00  0.00           N  
ATOM    395  CA  TYR A  38      51.870  52.420  36.540  1.00  0.00           C  
ATOM    396  C   TYR A  38      51.500  52.770  35.090  1.00  0.00           C  
ATOM    397  O   TYR A  38      50.490  52.360  34.650  1.00  0.00           O  
ATOM    398  CB  TYR A  38      52.040  50.910  36.860  1.00  0.00           C  
ATOM    399  CG  TYR A  38      52.930  50.900  38.120  1.00  0.00           C  
ATOM    400  CD1 TYR A  38      54.280  51.010  38.000  1.00  0.00           C  
ATOM    401  CD2 TYR A  38      52.390  50.380  39.260  1.00  0.00           C  
ATOM    402  CE1 TYR A  38      55.150  50.660  39.030  1.00  0.00           C  
ATOM    403  CE2 TYR A  38      53.250  50.110  40.330  1.00  0.00           C  
ATOM    404  CZ  TYR A  38      54.620  50.190  40.250  1.00  0.00           C  
ATOM    405  OH  TYR A  38      55.390  49.500  41.110  1.00  0.00           O  
ATOM    406  H   TYR A  38      50.150  52.500  37.470  1.00  0.00           H  
ATOM    407  HD1 TYR A  38      54.650  51.430  37.060  1.00  0.00           H  
ATOM    408  HD2 TYR A  38      51.320  50.430  39.480  1.00  0.00           H  
ATOM    409  HE1 TYR A  38      56.200  50.960  38.980  1.00  0.00           H  
ATOM    410  HE2 TYR A  38      52.940  49.930  41.360  1.00  0.00           H  
ATOM    411  HH  TYR A  38      56.300  49.380  40.690  1.00  0.00           H  
ATOM    412  N   LYS A  39      52.520  53.170  34.370  1.00  0.00           N  
ATOM    413  CA  LYS A  39      52.440  53.780  33.010  1.00  0.00           C  
ATOM    414  C   LYS A  39      52.260  52.760  31.870  1.00  0.00           C  
ATOM    415  O   LYS A  39      51.320  52.990  31.120  1.00  0.00           O  
ATOM    416  CB  LYS A  39      53.690  54.580  32.790  1.00  0.00           C  
ATOM    417  CG  LYS A  39      53.370  55.930  32.110  1.00  0.00           C  
ATOM    418  CD  LYS A  39      54.540  56.900  31.840  1.00  0.00           C  
ATOM    419  CE  LYS A  39      55.420  56.660  30.560  1.00  0.00           C  
ATOM    420  NZ  LYS A  39      56.570  57.550  30.410  1.00  0.00           N1+
ATOM    421  H   LYS A  39      53.460  53.120  34.700  1.00  0.00           H  
ATOM    422  HZ1 LYS A  39      56.220  58.460  30.200  1.00  0.00           H  
ATOM    423  HZ2 LYS A  39      57.200  57.470  31.190  1.00  0.00           H  
ATOM    424  HZ3 LYS A  39      57.050  57.370  29.550  1.00  0.00           H  
ATOM    425  N   ASN A  40      52.930  51.660  31.840  1.00  0.00           N  
ATOM    426  CA  ASN A  40      53.060  50.710  30.660  1.00  0.00           C  
ATOM    427  C   ASN A  40      51.940  49.740  30.430  1.00  0.00           C  
ATOM    428  O   ASN A  40      52.000  48.770  29.640  1.00  0.00           O  
ATOM    429  CB  ASN A  40      54.430  50.020  30.720  1.00  0.00           C  
ATOM    430  CG  ASN A  40      54.600  49.120  31.890  1.00  0.00           C  
ATOM    431  ND2 ASN A  40      55.500  48.140  31.750  1.00  0.00           N  
ATOM    432  OD1 ASN A  40      54.240  49.470  33.000  1.00  0.00           O  
ATOM    433  H   ASN A  40      53.210  51.180  32.670  1.00  0.00           H  
ATOM    434 1HD2 ASN A  40      56.010  47.990  30.900  1.00  0.00           H  
ATOM    435 2HD2 ASN A  40      55.710  47.490  32.480  1.00  0.00           H  
ATOM    436  N   ILE A  41      50.770  50.100  30.960  1.00  0.00           N  
ATOM    437  CA  ILE A  41      49.530  49.290  30.950  1.00  0.00           C  
ATOM    438  C   ILE A  41      48.340  50.220  31.050  1.00  0.00           C  
ATOM    439  O   ILE A  41      47.530  50.260  32.000  1.00  0.00           O  
ATOM    440  CB  ILE A  41      49.480  48.320  32.150  1.00  0.00           C  
ATOM    441  CG1 ILE A  41      49.810  48.990  33.540  1.00  0.00           C  
ATOM    442  CG2 ILE A  41      50.340  47.000  31.920  1.00  0.00           C  
ATOM    443  CD  ILE A  41      49.290  48.190  34.700  1.00  0.00           C  
ATOM    444  H   ILE A  41      50.640  51.040  31.290  1.00  0.00           H  
ATOM    445  N   LEU A  42      48.300  51.000  29.990  1.00  0.00           N  
ATOM    446  CA  LEU A  42      47.190  52.000  29.940  1.00  0.00           C  
ATOM    447  C   LEU A  42      45.800  51.220  29.810  1.00  0.00           C  
ATOM    448  O   LEU A  42      45.670  50.310  28.980  1.00  0.00           O  
ATOM    449  CB  LEU A  42      47.400  52.780  28.650  1.00  0.00           C  
ATOM    450  CG  LEU A  42      48.490  53.880  28.720  1.00  0.00           C  
ATOM    451  CD1 LEU A  42      48.880  54.280  27.340  1.00  0.00           C  
ATOM    452  CD2 LEU A  42      47.790  55.080  29.370  1.00  0.00           C  
ATOM    453  H   LEU A  42      48.980  51.080  29.260  1.00  0.00           H  
ATOM    454  N   PRO A  43      44.870  51.540  30.740  1.00  0.00           N  
ATOM    455  CA  PRO A  43      43.590  50.830  30.700  1.00  0.00           C  
ATOM    456  C   PRO A  43      42.850  51.080  29.360  1.00  0.00           C  
ATOM    457  O   PRO A  43      42.800  52.210  28.910  1.00  0.00           O  
ATOM    458  CB  PRO A  43      42.730  51.480  31.720  1.00  0.00           C  
ATOM    459  CG  PRO A  43      43.740  52.160  32.650  1.00  0.00           C  
ATOM    460  CD  PRO A  43      45.020  52.480  31.840  1.00  0.00           C  
ATOM    461  N   PHE A  44      42.570  50.000  28.680  1.00  0.00           N  
ATOM    462  CA  PHE A  44      41.680  50.020  27.460  1.00  0.00           C  
ATOM    463  C   PHE A  44      40.300  50.670  27.550  1.00  0.00           C  
ATOM    464  O   PHE A  44      39.520  50.280  28.360  1.00  0.00           O  
ATOM    465  CB  PHE A  44      41.420  48.690  26.820  1.00  0.00           C  
ATOM    466  CG  PHE A  44      42.620  47.910  26.400  1.00  0.00           C  
ATOM    467  CD1 PHE A  44      43.610  48.550  25.640  1.00  0.00           C  
ATOM    468  CD2 PHE A  44      42.790  46.570  26.730  1.00  0.00           C  
ATOM    469  CE1 PHE A  44      44.760  47.870  25.370  1.00  0.00           C  
ATOM    470  CE2 PHE A  44      43.900  45.830  26.290  1.00  0.00           C  
ATOM    471  CZ  PHE A  44      44.910  46.500  25.660  1.00  0.00           C  
ATOM    472  H   PHE A  44      43.050  49.140  28.880  1.00  0.00           H  
ATOM    473  HD1 PHE A  44      43.450  49.560  25.260  1.00  0.00           H  
ATOM    474  HD2 PHE A  44      42.020  46.000  27.260  1.00  0.00           H  
ATOM    475  HE1 PHE A  44      45.500  48.340  24.720  1.00  0.00           H  
ATOM    476  HE2 PHE A  44      43.870  44.740  26.210  1.00  0.00           H  
ATOM    477  HZ  PHE A  44      45.900  46.070  25.510  1.00  0.00           H  
ATOM    478  N   ASP A  45      40.010  51.380  26.530  1.00  0.00           N  
ATOM    479  CA  ASP A  45      38.800  52.210  26.320  1.00  0.00           C  
ATOM    480  C   ASP A  45      37.440  51.570  26.440  1.00  0.00           C  
ATOM    481  O   ASP A  45      36.510  52.220  26.760  1.00  0.00           O  
ATOM    482  CB  ASP A  45      38.830  52.810  24.900  1.00  0.00           C  
ATOM    483  CG  ASP A  45      39.760  54.000  24.630  1.00  0.00           C  
ATOM    484  OD1 ASP A  45      40.320  54.150  23.540  1.00  0.00           O  
ATOM    485  OD2 ASP A  45      39.610  54.920  25.400  1.00  0.00           O1-
ATOM    486  H   ASP A  45      40.590  51.250  25.730  1.00  0.00           H  
ATOM    487  N   HIS A  46      37.300  50.340  25.980  1.00  0.00           N  
ATOM    488  CA  HIS A  46      36.100  49.570  25.980  1.00  0.00           C  
ATOM    489  C   HIS A  46      35.910  48.840  27.310  1.00  0.00           C  
ATOM    490  O   HIS A  46      34.810  48.920  27.860  1.00  0.00           O  
ATOM    491  CB  HIS A  46      36.120  48.570  24.830  1.00  0.00           C  
ATOM    492  CG  HIS A  46      37.280  47.600  24.560  1.00  0.00           C  
ATOM    493  CD2 HIS A  46      37.100  46.350  24.240  1.00  0.00           C  
ATOM    494  ND1 HIS A  46      38.550  47.870  24.880  1.00  0.00           N  
ATOM    495  CE1 HIS A  46      39.150  46.750  24.630  1.00  0.00           C  
ATOM    496  NE2 HIS A  46      38.290  45.840  24.250  1.00  0.00           N  
ATOM    497  H   HIS A  46      38.050  49.770  25.640  1.00  0.00           H  
ATOM    498  HD2 HIS A  46      36.250  46.000  23.650  1.00  0.00           H  
ATOM    499  HE1 HIS A  46      40.220  46.610  24.790  1.00  0.00           H  
ATOM    500  HE2 HIS A  46      38.480  44.870  24.090  1.00  0.00           H  
ATOM    501  N   THR A  47      36.850  48.020  27.740  1.00  0.00           N  
ATOM    502  CA  THR A  47      36.690  47.140  29.000  1.00  0.00           C  
ATOM    503  C   THR A  47      36.690  47.880  30.350  1.00  0.00           C  
ATOM    504  O   THR A  47      36.470  47.240  31.410  1.00  0.00           O  
ATOM    505  CB  THR A  47      37.680  45.990  29.060  1.00  0.00           C  
ATOM    506  CG2 THR A  47      37.460  45.090  27.890  1.00  0.00           C  
ATOM    507  OG1 THR A  47      39.010  46.490  29.160  1.00  0.00           O  
ATOM    508  H   THR A  47      37.770  47.890  27.380  1.00  0.00           H  
ATOM    509  HG1 THR A  47      39.640  45.720  29.270  1.00  0.00           H  
ATOM    510  N   ARG A  48      37.180  49.150  30.370  1.00  0.00           N  
ATOM    511  CA  ARG A  48      37.120  49.960  31.640  1.00  0.00           C  
ATOM    512  C   ARG A  48      35.710  50.260  32.340  1.00  0.00           C  
ATOM    513  O   ARG A  48      34.650  50.390  31.700  1.00  0.00           O  
ATOM    514  CB  ARG A  48      37.850  51.330  31.360  1.00  0.00           C  
ATOM    515  CG  ARG A  48      37.290  52.150  30.210  1.00  0.00           C  
ATOM    516  CD  ARG A  48      37.660  53.640  30.280  1.00  0.00           C  
ATOM    517  NE  ARG A  48      37.000  54.180  31.460  1.00  0.00           N  
ATOM    518  CZ  ARG A  48      36.090  55.150  31.390  1.00  0.00           C  
ATOM    519  NH1 ARG A  48      35.530  55.700  30.280  1.00  0.00           N1+
ATOM    520  NH2 ARG A  48      35.410  55.370  32.530  1.00  0.00           N  
ATOM    521  H   ARG A  48      37.870  49.360  29.680  1.00  0.00           H  
ATOM    522  HE  ARG A  48      36.990  53.680  32.320  1.00  0.00           H  
ATOM    523 1HH1 ARG A  48      35.680  55.420  29.330  1.00  0.00           H  
ATOM    524 2HH1 ARG A  48      34.980  56.530  30.400  1.00  0.00           H  
ATOM    525 1HH2 ARG A  48      35.450  54.830  33.370  1.00  0.00           H  
ATOM    526 2HH2 ARG A  48      34.800  56.150  32.630  1.00  0.00           H  
ATOM    527  N   VAL A  49      35.800  50.330  33.670  1.00  0.00           N  
ATOM    528  CA  VAL A  49      34.680  50.730  34.560  1.00  0.00           C  
ATOM    529  C   VAL A  49      34.340  52.180  34.470  1.00  0.00           C  
ATOM    530  O   VAL A  49      35.270  52.990  34.230  1.00  0.00           O  
ATOM    531  CB  VAL A  49      35.010  50.200  35.970  1.00  0.00           C  
ATOM    532  CG1 VAL A  49      34.140  50.620  37.100  1.00  0.00           C  
ATOM    533  CG2 VAL A  49      34.950  48.720  35.920  1.00  0.00           C  
ATOM    534  H   VAL A  49      36.680  50.250  34.130  1.00  0.00           H  
ATOM    535  N   VAL A  50      33.060  52.530  34.430  1.00  0.00           N  
ATOM    536  CA  VAL A  50      32.700  53.920  34.280  1.00  0.00           C  
ATOM    537  C   VAL A  50      31.960  54.410  35.550  1.00  0.00           C  
ATOM    538  O   VAL A  50      31.110  53.660  36.010  1.00  0.00           O  
ATOM    539  CB  VAL A  50      31.790  54.130  33.070  1.00  0.00           C  
ATOM    540  CG1 VAL A  50      31.790  55.650  32.720  1.00  0.00           C  
ATOM    541  CG2 VAL A  50      32.330  53.410  31.820  1.00  0.00           C  
ATOM    542  H   VAL A  50      32.280  51.940  34.670  1.00  0.00           H  
ATOM    543  N   LEU A  51      32.500  55.470  36.180  1.00  0.00           N  
ATOM    544  CA  LEU A  51      31.880  56.060  37.390  1.00  0.00           C  
ATOM    545  C   LEU A  51      30.870  57.150  37.040  1.00  0.00           C  
ATOM    546  O   LEU A  51      31.110  58.100  36.300  1.00  0.00           O  
ATOM    547  CB  LEU A  51      32.840  56.480  38.460  1.00  0.00           C  
ATOM    548  CG  LEU A  51      33.280  55.240  39.250  1.00  0.00           C  
ATOM    549  CD1 LEU A  51      34.580  55.590  39.940  1.00  0.00           C  
ATOM    550  CD2 LEU A  51      32.120  54.880  40.190  1.00  0.00           C  
ATOM    551  H   LEU A  51      33.360  55.940  35.980  1.00  0.00           H  
ATOM    552  N   HIS A  52      29.570  56.850  37.340  1.00  0.00           N  
ATOM    553  CA  HIS A  52      28.380  57.720  37.070  1.00  0.00           C  
ATOM    554  C   HIS A  52      28.210  58.780  38.180  1.00  0.00           C  
ATOM    555  O   HIS A  52      28.330  58.440  39.360  1.00  0.00           O  
ATOM    556  CB  HIS A  52      27.100  56.870  36.960  1.00  0.00           C  
ATOM    557  CG  HIS A  52      27.020  55.790  35.840  1.00  0.00           C  
ATOM    558  CD2 HIS A  52      27.530  54.590  35.910  1.00  0.00           C  
ATOM    559  ND1 HIS A  52      26.850  56.080  34.550  1.00  0.00           N  
ATOM    560  CE1 HIS A  52      27.270  55.010  33.830  1.00  0.00           C  
ATOM    561  NE2 HIS A  52      27.650  54.080  34.660  1.00  0.00           N  
ATOM    562  H   HIS A  52      29.300  55.970  37.740  1.00  0.00           H  
ATOM    563  HD2 HIS A  52      27.880  54.120  36.830  1.00  0.00           H  
ATOM    564  HE1 HIS A  52      27.140  54.970  32.750  1.00  0.00           H  
ATOM    565  HE2 HIS A  52      27.920  53.160  34.380  1.00  0.00           H  
ATOM    566  N   ASP A  53      27.570  59.900  37.820  1.00  0.00           N  
ATOM    567  CA  ASP A  53      27.260  61.170  38.550  1.00  0.00           C  
ATOM    568  C   ASP A  53      28.470  61.990  39.040  1.00  0.00           C  
ATOM    569  O   ASP A  53      28.740  63.100  38.530  1.00  0.00           O  
ATOM    570  CB  ASP A  53      26.250  61.040  39.740  1.00  0.00           C  
ATOM    571  CG  ASP A  53      24.860  61.510  39.300  1.00  0.00           C  
ATOM    572  OD1 ASP A  53      24.580  62.690  39.470  1.00  0.00           O  
ATOM    573  OD2 ASP A  53      23.970  60.710  39.000  1.00  0.00           O1-
ATOM    574  H   ASP A  53      27.240  59.890  36.880  1.00  0.00           H  
ATOM    575  N   GLY A  54      29.120  61.570  40.100  1.00  0.00           N  
ATOM    576  CA  GLY A  54      30.410  62.090  40.650  1.00  0.00           C  
ATOM    577  C   GLY A  54      30.370  63.550  40.990  1.00  0.00           C  
ATOM    578  O   GLY A  54      29.720  64.010  41.930  1.00  0.00           O  
ATOM    579  H   GLY A  54      28.630  60.910  40.670  1.00  0.00           H  
ATOM    580  N   ASP A  55      31.160  64.240  40.200  1.00  0.00           N  
ATOM    581  CA  ASP A  55      31.410  65.670  40.320  1.00  0.00           C  
ATOM    582  C   ASP A  55      31.170  66.500  39.040  1.00  0.00           C  
ATOM    583  O   ASP A  55      31.640  66.010  38.010  1.00  0.00           O  
ATOM    584  CB  ASP A  55      32.920  65.780  40.630  1.00  0.00           C  
ATOM    585  CG  ASP A  55      33.450  67.200  40.890  1.00  0.00           C  
ATOM    586  OD1 ASP A  55      32.770  68.040  41.470  1.00  0.00           O  
ATOM    587  OD2 ASP A  55      34.570  67.390  40.360  1.00  0.00           O1-
ATOM    588  H   ASP A  55      31.460  63.730  39.390  1.00  0.00           H  
ATOM    589  N   PRO A  56      30.390  67.570  39.080  1.00  0.00           N  
ATOM    590  CA  PRO A  56      30.370  68.520  37.960  1.00  0.00           C  
ATOM    591  C   PRO A  56      31.590  69.460  37.840  1.00  0.00           C  
ATOM    592  O   PRO A  56      31.850  69.820  36.680  1.00  0.00           O  
ATOM    593  CB  PRO A  56      29.210  69.450  38.340  1.00  0.00           C  
ATOM    594  CG  PRO A  56      28.310  68.490  39.100  1.00  0.00           C  
ATOM    595  CD  PRO A  56      29.270  67.730  39.970  1.00  0.00           C  
ATOM    596  N   ASN A  57      32.430  69.580  38.850  1.00  0.00           N  
ATOM    597  CA  ASN A  57      33.530  70.590  38.770  1.00  0.00           C  
ATOM    598  C   ASN A  57      34.580  70.320  37.690  1.00  0.00           C  
ATOM    599  O   ASN A  57      35.190  71.180  37.070  1.00  0.00           O  
ATOM    600  CB  ASN A  57      34.190  70.670  40.130  1.00  0.00           C  
ATOM    601  CG  ASN A  57      33.300  71.460  41.150  1.00  0.00           C  
ATOM    602  ND2 ASN A  57      32.750  70.680  42.070  1.00  0.00           N  
ATOM    603  OD1 ASN A  57      33.090  72.650  41.100  1.00  0.00           O  
ATOM    604  H   ASN A  57      32.270  69.200  39.760  1.00  0.00           H  
ATOM    605 1HD2 ASN A  57      32.870  69.690  42.050  1.00  0.00           H  
ATOM    606 2HD2 ASN A  57      32.350  71.040  42.920  1.00  0.00           H  
ATOM    607  N   GLU A  58      34.910  69.010  37.710  1.00  0.00           N  
ATOM    608  CA  GLU A  58      35.700  68.350  36.720  1.00  0.00           C  
ATOM    609  C   GLU A  58      34.840  67.710  35.570  1.00  0.00           C  
ATOM    610  O   GLU A  58      34.440  66.580  35.710  1.00  0.00           O  
ATOM    611  CB  GLU A  58      36.640  67.310  37.330  1.00  0.00           C  
ATOM    612  CG  GLU A  58      37.910  68.020  37.940  1.00  0.00           C  
ATOM    613  CD  GLU A  58      38.970  67.070  38.520  1.00  0.00           C  
ATOM    614  OE1 GLU A  58      39.020  66.920  39.760  1.00  0.00           O  
ATOM    615  OE2 GLU A  58      39.600  66.430  37.720  1.00  0.00           O1-
ATOM    616  H   GLU A  58      34.710  68.440  38.500  1.00  0.00           H  
ATOM    617  N   PRO A  59      34.680  68.340  34.380  1.00  0.00           N  
ATOM    618  CA  PRO A  59      33.940  67.740  33.190  1.00  0.00           C  
ATOM    619  C   PRO A  59      34.500  66.360  32.670  1.00  0.00           C  
ATOM    620  O   PRO A  59      33.670  65.600  32.200  1.00  0.00           O  
ATOM    621  CB  PRO A  59      34.010  68.860  32.060  1.00  0.00           C  
ATOM    622  CG  PRO A  59      34.090  70.160  32.900  1.00  0.00           C  
ATOM    623  CD  PRO A  59      35.030  69.740  34.040  1.00  0.00           C  
ATOM    624  N   VAL A  60      35.810  66.100  32.940  1.00  0.00           N  
ATOM    625  CA  VAL A  60      36.370  64.770  32.620  1.00  0.00           C  
ATOM    626  C   VAL A  60      36.680  64.030  33.980  1.00  0.00           C  
ATOM    627  O   VAL A  60      37.810  64.210  34.520  1.00  0.00           O  
ATOM    628  CB  VAL A  60      37.610  64.890  31.710  1.00  0.00           C  
ATOM    629  CG1 VAL A  60      38.050  63.470  31.290  1.00  0.00           C  
ATOM    630  CG2 VAL A  60      37.530  65.800  30.510  1.00  0.00           C  
ATOM    631  H   VAL A  60      36.530  66.760  33.130  1.00  0.00           H  
ATOM    632  N   SER A  61      35.680  63.400  34.570  1.00  0.00           N  
ATOM    633  CA  SER A  61      35.700  62.740  35.900  1.00  0.00           C  
ATOM    634  C   SER A  61      35.290  61.270  36.020  1.00  0.00           C  
ATOM    635  O   SER A  61      35.790  60.610  36.930  1.00  0.00           O  
ATOM    636  CB  SER A  61      35.080  63.650  36.950  1.00  0.00           C  
ATOM    637  OG  SER A  61      33.870  64.360  36.660  1.00  0.00           O  
ATOM    638  H   SER A  61      34.830  63.340  34.060  1.00  0.00           H  
ATOM    639  HG  SER A  61      34.240  65.230  36.330  1.00  0.00           H  
ATOM    640  N   ASP A  62      34.580  60.720  35.020  1.00  0.00           N  
ATOM    641  CA  ASP A  62      34.090  59.320  35.020  1.00  0.00           C  
ATOM    642  C   ASP A  62      35.080  58.110  35.100  1.00  0.00           C  
ATOM    643  O   ASP A  62      34.760  57.010  35.560  1.00  0.00           O  
ATOM    644  CB  ASP A  62      33.000  59.220  34.000  1.00  0.00           C  
ATOM    645  CG  ASP A  62      33.460  59.140  32.560  1.00  0.00           C  
ATOM    646  OD1 ASP A  62      33.100  59.930  31.600  1.00  0.00           O  
ATOM    647  OD2 ASP A  62      34.060  58.090  32.210  1.00  0.00           O1-
ATOM    648  H   ASP A  62      34.150  61.280  34.300  1.00  0.00           H  
ATOM    649  N   TYR A  63      36.300  58.350  34.590  1.00  0.00           N  
ATOM    650  CA  TYR A  63      37.490  57.410  34.600  1.00  0.00           C  
ATOM    651  C   TYR A  63      37.850  56.940  35.990  1.00  0.00           C  
ATOM    652  O   TYR A  63      37.340  57.460  37.010  1.00  0.00           O  
ATOM    653  CB  TYR A  63      38.690  58.090  33.910  1.00  0.00           C  
ATOM    654  CG  TYR A  63      39.920  57.210  33.630  1.00  0.00           C  
ATOM    655  CD1 TYR A  63      40.150  56.660  32.400  1.00  0.00           C  
ATOM    656  CD2 TYR A  63      40.990  57.380  34.460  1.00  0.00           C  
ATOM    657  CE1 TYR A  63      41.380  56.130  32.090  1.00  0.00           C  
ATOM    658  CE2 TYR A  63      42.220  56.850  34.180  1.00  0.00           C  
ATOM    659  CZ  TYR A  63      42.430  56.210  33.010  1.00  0.00           C  
ATOM    660  OH  TYR A  63      43.550  55.480  32.730  1.00  0.00           O  
ATOM    661  H   TYR A  63      36.450  59.220  34.120  1.00  0.00           H  
ATOM    662  HD1 TYR A  63      39.400  56.760  31.620  1.00  0.00           H  
ATOM    663  HD2 TYR A  63      40.870  57.830  35.440  1.00  0.00           H  
ATOM    664  HE1 TYR A  63      41.410  55.420  31.260  1.00  0.00           H  
ATOM    665  HE2 TYR A  63      42.860  56.830  35.060  1.00  0.00           H  
ATOM    666  HH  TYR A  63      44.160  55.460  33.530  1.00  0.00           H  
ATOM    667  N   ILE A  64      38.480  55.700  35.980  1.00  0.00           N  
ATOM    668  CA  ILE A  64      39.030  54.980  37.220  1.00  0.00           C  
ATOM    669  C   ILE A  64      39.860  53.780  36.690  1.00  0.00           C  
ATOM    670  O   ILE A  64      39.560  53.130  35.680  1.00  0.00           O  
ATOM    671  CB  ILE A  64      37.850  54.430  38.010  1.00  0.00           C  
ATOM    672  CG1 ILE A  64      38.290  53.540  39.170  1.00  0.00           C  
ATOM    673  CG2 ILE A  64      36.770  53.760  37.130  1.00  0.00           C  
ATOM    674  CD  ILE A  64      38.840  54.350  40.350  1.00  0.00           C  
ATOM    675  H   ILE A  64      38.680  55.310  35.090  1.00  0.00           H  
ATOM    676  N   ASN A  65      41.010  53.640  37.270  1.00  0.00           N  
ATOM    677  CA  ASN A  65      41.880  52.580  36.750  1.00  0.00           C  
ATOM    678  C   ASN A  65      41.430  51.170  37.120  1.00  0.00           C  
ATOM    679  O   ASN A  65      42.160  50.460  37.860  1.00  0.00           O  
ATOM    680  CB  ASN A  65      43.320  52.850  36.960  1.00  0.00           C  
ATOM    681  CG  ASN A  65      44.350  52.050  36.190  1.00  0.00           C  
ATOM    682  ND2 ASN A  65      45.340  52.770  35.700  1.00  0.00           N  
ATOM    683  OD1 ASN A  65      44.310  50.850  35.860  1.00  0.00           O  
ATOM    684  H   ASN A  65      41.230  54.030  38.170  1.00  0.00           H  
ATOM    685 1HD2 ASN A  65      45.440  53.760  35.770  1.00  0.00           H  
ATOM    686 2HD2 ASN A  65      45.990  52.230  35.180  1.00  0.00           H  
ATOM    687  N   ALA A  66      40.470  50.700  36.390  1.00  0.00           N  
ATOM    688  CA  ALA A  66      39.770  49.430  36.690  1.00  0.00           C  
ATOM    689  C   ALA A  66      39.050  48.900  35.480  1.00  0.00           C  
ATOM    690  O   ALA A  66      38.320  49.610  34.780  1.00  0.00           O  
ATOM    691  CB  ALA A  66      38.700  49.590  37.790  1.00  0.00           C  
ATOM    692  H   ALA A  66      39.960  51.310  35.790  1.00  0.00           H  
ATOM    693  N   ASN A  67      39.270  47.650  35.260  1.00  0.00           N  
ATOM    694  CA  ASN A  67      38.620  46.960  34.160  1.00  0.00           C  
ATOM    695  C   ASN A  67      37.920  45.650  34.500  1.00  0.00           C  
ATOM    696  O   ASN A  67      38.430  44.750  35.170  1.00  0.00           O  
ATOM    697  CB  ASN A  67      39.580  46.800  32.920  1.00  0.00           C  
ATOM    698  CG  ASN A  67      40.260  48.040  32.350  1.00  0.00           C  
ATOM    699  ND2 ASN A  67      40.160  48.140  31.100  1.00  0.00           N  
ATOM    700  OD1 ASN A  67      40.890  48.800  33.060  1.00  0.00           O  
ATOM    701  H   ASN A  67      39.910  47.060  35.760  1.00  0.00           H  
ATOM    702 1HD2 ASN A  67      39.540  47.520  30.630  1.00  0.00           H  
ATOM    703 2HD2 ASN A  67      40.670  48.880  30.660  1.00  0.00           H  
ATOM    704  N   ILE A  68      36.960  45.440  33.580  1.00  0.00           N  
ATOM    705  CA  ILE A  68      36.180  44.190  33.630  1.00  0.00           C  
ATOM    706  C   ILE A  68      36.890  42.980  32.970  1.00  0.00           C  
ATOM    707  O   ILE A  68      36.830  42.850  31.760  1.00  0.00           O  
ATOM    708  CB  ILE A  68      34.800  44.540  33.060  1.00  0.00           C  
ATOM    709  CG1 ILE A  68      34.080  45.600  33.960  1.00  0.00           C  
ATOM    710  CG2 ILE A  68      33.870  43.310  33.020  1.00  0.00           C  
ATOM    711  CD  ILE A  68      33.510  45.080  35.290  1.00  0.00           C  
ATOM    712  H   ILE A  68      36.750  46.090  32.860  1.00  0.00           H  
ATOM    713  N   ILE A  69      37.050  42.050  33.860  1.00  0.00           N  
ATOM    714  CA  ILE A  69      37.590  40.820  33.290  1.00  0.00           C  
ATOM    715  C   ILE A  69      36.450  39.720  33.140  1.00  0.00           C  
ATOM    716  O   ILE A  69      35.770  39.260  34.120  1.00  0.00           O  
ATOM    717  CB  ILE A  69      38.850  40.280  34.010  1.00  0.00           C  
ATOM    718  CG1 ILE A  69      40.060  41.250  33.790  1.00  0.00           C  
ATOM    719  CG2 ILE A  69      39.310  38.880  33.470  1.00  0.00           C  
ATOM    720  CD  ILE A  69      40.150  41.670  32.320  1.00  0.00           C  
ATOM    721  H   ILE A  69      37.090  42.220  34.850  1.00  0.00           H  
ATOM    722  N   MET A  70      36.280  39.330  31.900  1.00  0.00           N  
ATOM    723  CA  MET A  70      35.310  38.300  31.450  1.00  0.00           C  
ATOM    724  C   MET A  70      35.870  36.820  31.510  1.00  0.00           C  
ATOM    725  O   MET A  70      37.050  36.720  31.240  1.00  0.00           O  
ATOM    726  CB  MET A  70      34.730  38.670  30.130  1.00  0.00           C  
ATOM    727  CG  MET A  70      34.150  40.150  30.180  1.00  0.00           C  
ATOM    728  SD  MET A  70      33.660  40.770  28.490  1.00  0.00           S  
ATOM    729  CE  MET A  70      35.200  40.620  27.580  1.00  0.00           C  
ATOM    730  H   MET A  70      37.070  39.480  31.300  1.00  0.00           H  
ATOM    731  N   PRO A  71      35.170  35.830  31.960  1.00  0.00           N  
ATOM    732  CA  PRO A  71      35.500  34.440  31.710  1.00  0.00           C  
ATOM    733  C   PRO A  71      35.370  34.020  30.200  1.00  0.00           C  
ATOM    734  O   PRO A  71      36.310  33.490  29.600  1.00  0.00           O  
ATOM    735  CB  PRO A  71      34.390  33.650  32.400  1.00  0.00           C  
ATOM    736  CG  PRO A  71      34.230  34.490  33.690  1.00  0.00           C  
ATOM    737  CD  PRO A  71      34.460  35.950  33.250  1.00  0.00           C  
ATOM    738  N   GLU A  72      34.360  34.570  29.570  1.00  0.00           N  
ATOM    739  CA  GLU A  72      34.160  34.560  28.120  1.00  0.00           C  
ATOM    740  C   GLU A  72      33.910  35.970  27.570  1.00  0.00           C  
ATOM    741  O   GLU A  72      33.290  36.810  28.130  1.00  0.00           O  
ATOM    742  CB  GLU A  72      32.980  33.730  27.640  1.00  0.00           C  
ATOM    743  CG  GLU A  72      33.080  32.290  28.100  1.00  0.00           C  
ATOM    744  CD  GLU A  72      31.870  31.530  27.560  1.00  0.00           C  
ATOM    745  OE1 GLU A  72      31.330  32.030  26.520  1.00  0.00           O  
ATOM    746  OE2 GLU A  72      31.460  30.610  28.300  1.00  0.00           O1-
ATOM    747  H   GLU A  72      33.580  34.960  30.070  1.00  0.00           H  
ATOM    748  N   PHE A  73      34.270  36.100  26.280  1.00  0.00           N  
ATOM    749  CA  PHE A  73      33.960  37.310  25.500  1.00  0.00           C  
ATOM    750  C   PHE A  73      32.700  38.150  25.660  1.00  0.00           C  
ATOM    751  O   PHE A  73      32.740  39.430  25.460  1.00  0.00           O  
ATOM    752  CB  PHE A  73      34.180  37.120  23.980  1.00  0.00           C  
ATOM    753  CG  PHE A  73      33.200  36.270  23.290  1.00  0.00           C  
ATOM    754  CD1 PHE A  73      33.160  34.920  23.640  1.00  0.00           C  
ATOM    755  CD2 PHE A  73      32.490  36.670  22.200  1.00  0.00           C  
ATOM    756  CE1 PHE A  73      32.440  34.020  22.800  1.00  0.00           C  
ATOM    757  CE2 PHE A  73      31.810  35.800  21.320  1.00  0.00           C  
ATOM    758  CZ  PHE A  73      31.820  34.430  21.650  1.00  0.00           C  
ATOM    759  H   PHE A  73      34.680  35.360  25.750  1.00  0.00           H  
ATOM    760  HD1 PHE A  73      33.900  34.410  24.250  1.00  0.00           H  
ATOM    761  HD2 PHE A  73      32.360  37.750  22.120  1.00  0.00           H  
ATOM    762  HE1 PHE A  73      32.180  33.050  23.220  1.00  0.00           H  
ATOM    763  HE2 PHE A  73      31.360  36.190  20.410  1.00  0.00           H  
ATOM    764  HZ  PHE A  73      31.490  33.740  20.870  1.00  0.00           H  
ATOM    765  N   GLY A  74      31.580  37.430  25.830  1.00  0.00           N  
ATOM    766  CA  GLY A  74      30.310  38.080  26.200  1.00  0.00           C  
ATOM    767  C   GLY A  74      29.710  37.550  27.530  1.00  0.00           C  
ATOM    768  O   GLY A  74      28.610  37.000  27.620  1.00  0.00           O  
ATOM    769  H   GLY A  74      31.480  36.520  25.430  1.00  0.00           H  
ATOM    770  N   SER A  75      30.610  37.410  28.490  1.00  0.00           N  
ATOM    771  CA  SER A  75      30.200  37.030  29.840  1.00  0.00           C  
ATOM    772  C   SER A  75      29.350  38.070  30.560  1.00  0.00           C  
ATOM    773  O   SER A  75      29.740  39.200  30.530  1.00  0.00           O  
ATOM    774  CB  SER A  75      31.380  36.880  30.850  1.00  0.00           C  
ATOM    775  OG  SER A  75      32.120  35.650  30.660  1.00  0.00           O  
ATOM    776  H   SER A  75      31.570  37.350  28.220  1.00  0.00           H  
ATOM    777  HG  SER A  75      31.460  34.910  30.840  1.00  0.00           H  
ATOM    778  N   SER A  76      28.510  37.650  31.460  1.00  0.00           N  
ATOM    779  CA  SER A  76      27.590  38.570  32.130  1.00  0.00           C  
ATOM    780  C   SER A  76      28.210  39.480  33.200  1.00  0.00           C  
ATOM    781  O   SER A  76      29.350  39.320  33.580  1.00  0.00           O  
ATOM    782  CB  SER A  76      26.430  37.760  32.810  1.00  0.00           C  
ATOM    783  OG  SER A  76      27.050  36.920  33.750  1.00  0.00           O  
ATOM    784  H   SER A  76      28.660  36.820  31.990  1.00  0.00           H  
ATOM    785  HG  SER A  76      26.300  36.360  34.120  1.00  0.00           H  
ATOM    786  N   GLY A  77      27.390  40.430  33.640  1.00  0.00           N  
ATOM    787  CA  GLY A  77      27.650  41.190  34.870  1.00  0.00           C  
ATOM    788  C   GLY A  77      28.130  40.500  36.180  1.00  0.00           C  
ATOM    789  O   GLY A  77      29.360  40.520  36.370  1.00  0.00           O  
ATOM    790  H   GLY A  77      26.900  41.070  33.040  1.00  0.00           H  
ATOM    791  N   LYS A  78      27.390  39.500  36.660  1.00  0.00           N  
ATOM    792  CA  LYS A  78      27.880  38.560  37.710  1.00  0.00           C  
ATOM    793  C   LYS A  78      29.060  37.640  37.550  1.00  0.00           C  
ATOM    794  O   LYS A  78      29.750  37.380  38.510  1.00  0.00           O  
ATOM    795  CB  LYS A  78      26.740  37.820  38.360  1.00  0.00           C  
ATOM    796  CG  LYS A  78      26.750  37.850  39.840  1.00  0.00           C  
ATOM    797  CD  LYS A  78      26.320  36.540  40.350  1.00  0.00           C  
ATOM    798  CE  LYS A  78      26.080  36.520  41.840  1.00  0.00           C  
ATOM    799  NZ  LYS A  78      25.990  35.160  42.420  1.00  0.00           N1+
ATOM    800  H   LYS A  78      26.410  39.400  36.510  1.00  0.00           H  
ATOM    801  HZ1 LYS A  78      26.800  34.700  42.050  1.00  0.00           H  
ATOM    802  HZ2 LYS A  78      26.020  35.190  43.420  1.00  0.00           H  
ATOM    803  HZ3 LYS A  78      25.170  34.720  42.060  1.00  0.00           H  
ATOM    804  N   LYS A  79      29.300  37.170  36.400  1.00  0.00           N  
ATOM    805  CA  LYS A  79      30.530  36.410  35.970  1.00  0.00           C  
ATOM    806  C   LYS A  79      31.780  37.240  35.940  1.00  0.00           C  
ATOM    807  O   LYS A  79      32.770  36.620  36.360  1.00  0.00           O  
ATOM    808  CB  LYS A  79      30.260  35.730  34.670  1.00  0.00           C  
ATOM    809  CG  LYS A  79      29.830  34.270  34.800  1.00  0.00           C  
ATOM    810  CD  LYS A  79      30.860  33.370  35.540  1.00  0.00           C  
ATOM    811  CE  LYS A  79      30.500  31.940  35.060  1.00  0.00           C  
ATOM    812  NZ  LYS A  79      31.300  30.890  35.730  1.00  0.00           N1+
ATOM    813  H   LYS A  79      28.580  36.920  35.750  1.00  0.00           H  
ATOM    814  HZ1 LYS A  79      30.950  30.750  36.650  1.00  0.00           H  
ATOM    815  HZ2 LYS A  79      31.180  30.040  35.200  1.00  0.00           H  
ATOM    816  HZ3 LYS A  79      32.280  31.040  35.790  1.00  0.00           H  
ATOM    817  N   SER A  80      31.760  38.540  35.670  1.00  0.00           N  
ATOM    818  CA  SER A  80      32.930  39.350  35.440  1.00  0.00           C  
ATOM    819  C   SER A  80      33.630  39.770  36.790  1.00  0.00           C  
ATOM    820  O   SER A  80      33.110  39.700  37.910  1.00  0.00           O  
ATOM    821  CB  SER A  80      32.580  40.570  34.540  1.00  0.00           C  
ATOM    822  OG  SER A  80      31.610  41.480  35.180  1.00  0.00           O  
ATOM    823  H   SER A  80      30.920  39.020  35.450  1.00  0.00           H  
ATOM    824  HG  SER A  80      30.900  41.050  35.740  1.00  0.00           H  
ATOM    825  N   TYR A  81      34.860  40.190  36.610  1.00  0.00           N  
ATOM    826  CA  TYR A  81      35.700  40.660  37.770  1.00  0.00           C  
ATOM    827  C   TYR A  81      36.180  42.140  37.530  1.00  0.00           C  
ATOM    828  O   TYR A  81      36.560  42.440  36.390  1.00  0.00           O  
ATOM    829  CB  TYR A  81      36.880  39.760  37.890  1.00  0.00           C  
ATOM    830  CG  TYR A  81      36.660  38.290  37.990  1.00  0.00           C  
ATOM    831  CD1 TYR A  81      36.600  37.560  36.810  1.00  0.00           C  
ATOM    832  CD2 TYR A  81      36.210  37.680  39.170  1.00  0.00           C  
ATOM    833  CE1 TYR A  81      36.050  36.320  36.810  1.00  0.00           C  
ATOM    834  CE2 TYR A  81      35.670  36.420  39.130  1.00  0.00           C  
ATOM    835  CZ  TYR A  81      35.550  35.770  37.970  1.00  0.00           C  
ATOM    836  OH  TYR A  81      35.020  34.540  37.910  1.00  0.00           O  
ATOM    837  H   TYR A  81      35.320  40.000  35.740  1.00  0.00           H  
ATOM    838  HD1 TYR A  81      36.770  38.050  35.850  1.00  0.00           H  
ATOM    839  HD2 TYR A  81      36.510  38.150  40.110  1.00  0.00           H  
ATOM    840  HE1 TYR A  81      36.020  35.830  35.830  1.00  0.00           H  
ATOM    841  HE2 TYR A  81      35.140  36.070  40.010  1.00  0.00           H  
ATOM    842  HH  TYR A  81      35.490  34.010  38.620  1.00  0.00           H  
ATOM    843  N   ILE A  82      36.090  42.990  38.560  1.00  0.00           N  
ATOM    844  CA  ILE A  82      36.660  44.350  38.480  1.00  0.00           C  
ATOM    845  C   ILE A  82      38.140  44.250  38.980  1.00  0.00           C  
ATOM    846  O   ILE A  82      38.500  44.150  40.180  1.00  0.00           O  
ATOM    847  CB  ILE A  82      35.880  45.360  39.330  1.00  0.00           C  
ATOM    848  CG1 ILE A  82      34.400  45.330  39.050  1.00  0.00           C  
ATOM    849  CG2 ILE A  82      36.500  46.780  39.260  1.00  0.00           C  
ATOM    850  CD  ILE A  82      33.500  45.940  40.180  1.00  0.00           C  
ATOM    851  H   ILE A  82      36.000  42.680  39.510  1.00  0.00           H  
ATOM    852  N   ALA A  83      39.020  44.160  37.990  1.00  0.00           N  
ATOM    853  CA  ALA A  83      40.480  44.240  38.110  1.00  0.00           C  
ATOM    854  C   ALA A  83      40.980  45.690  38.320  1.00  0.00           C  
ATOM    855  O   ALA A  83      40.890  46.550  37.370  1.00  0.00           O  
ATOM    856  CB  ALA A  83      41.010  43.670  36.830  1.00  0.00           C  
ATOM    857  H   ALA A  83      38.730  44.000  37.050  1.00  0.00           H  
ATOM    858  N   THR A  84      41.400  46.040  39.520  1.00  0.00           N  
ATOM    859  CA  THR A  84      41.900  47.400  39.840  1.00  0.00           C  
ATOM    860  C   THR A  84      43.320  47.520  40.450  1.00  0.00           C  
ATOM    861  O   THR A  84      43.970  46.550  40.790  1.00  0.00           O  
ATOM    862  CB  THR A  84      40.790  48.120  40.640  1.00  0.00           C  
ATOM    863  CG2 THR A  84      40.670  47.750  42.080  1.00  0.00           C  
ATOM    864  OG1 THR A  84      41.070  49.480  40.490  1.00  0.00           O  
ATOM    865  H   THR A  84      41.590  45.390  40.260  1.00  0.00           H  
ATOM    866  HG1 THR A  84      40.480  49.750  39.730  1.00  0.00           H  
ATOM    867  N   GLN A  85      43.740  48.740  40.230  1.00  0.00           N  
ATOM    868  CA  GLN A  85      45.000  49.300  40.790  1.00  0.00           C  
ATOM    869  C   GLN A  85      44.680  49.770  42.200  1.00  0.00           C  
ATOM    870  O   GLN A  85      43.750  50.580  42.380  1.00  0.00           O  
ATOM    871  CB  GLN A  85      45.400  50.510  39.900  1.00  0.00           C  
ATOM    872  CG  GLN A  85      46.380  51.450  40.540  1.00  0.00           C  
ATOM    873  CD  GLN A  85      46.500  52.800  39.820  1.00  0.00           C  
ATOM    874  NE2 GLN A  85      45.530  53.680  40.110  1.00  0.00           N  
ATOM    875  OE1 GLN A  85      47.140  52.970  38.830  1.00  0.00           O  
ATOM    876  H   GLN A  85      43.120  49.500  40.020  1.00  0.00           H  
ATOM    877 1HE2 GLN A  85      44.820  53.480  40.790  1.00  0.00           H  
ATOM    878 2HE2 GLN A  85      45.590  54.440  39.460  1.00  0.00           H  
ATOM    879  N   GLY A  86      45.500  49.310  43.110  1.00  0.00           N  
ATOM    880  CA  GLY A  86      45.330  49.600  44.550  1.00  0.00           C  
ATOM    881  C   GLY A  86      45.200  51.100  44.830  1.00  0.00           C  
ATOM    882  O   GLY A  86      45.980  51.890  44.380  1.00  0.00           O  
ATOM    883  H   GLY A  86      46.050  48.530  42.830  1.00  0.00           H  
ATOM    884  N   CYS A  87      44.440  51.230  45.940  1.00  0.00           N  
ATOM    885  CA  CYS A  87      44.050  52.610  46.320  1.00  0.00           C  
ATOM    886  C   CYS A  87      45.210  53.570  46.550  1.00  0.00           C  
ATOM    887  O   CYS A  87      46.120  53.340  47.410  1.00  0.00           O  
ATOM    888  CB  CYS A  87      43.180  52.680  47.610  1.00  0.00           C  
ATOM    889  SG  CYS A  87      42.460  54.340  47.860  1.00  0.00           S  
ATOM    890  H   CYS A  87      44.050  50.460  46.440  1.00  0.00           H  
ATOM    891  HG  CYS A  87      43.540  55.100  47.930  1.00  0.00           H  
ATOM    892  N   LEU A  88      45.080  54.690  45.810  1.00  0.00           N  
ATOM    893  CA  LEU A  88      45.820  55.920  45.800  1.00  0.00           C  
ATOM    894  C   LEU A  88      45.310  57.030  46.790  1.00  0.00           C  
ATOM    895  O   LEU A  88      44.100  57.350  46.980  1.00  0.00           O  
ATOM    896  CB  LEU A  88      45.800  56.610  44.420  1.00  0.00           C  
ATOM    897  CG  LEU A  88      46.060  55.810  43.200  1.00  0.00           C  
ATOM    898  CD1 LEU A  88      46.300  56.700  42.030  1.00  0.00           C  
ATOM    899  CD2 LEU A  88      47.280  54.900  43.380  1.00  0.00           C  
ATOM    900  H   LEU A  88      44.340  54.700  45.130  1.00  0.00           H  
ATOM    901  N   GLN A  89      46.230  57.840  47.230  1.00  0.00           N  
ATOM    902  CA  GLN A  89      45.820  58.820  48.280  1.00  0.00           C  
ATOM    903  C   GLN A  89      44.810  59.920  47.940  1.00  0.00           C  
ATOM    904  O   GLN A  89      44.040  60.360  48.810  1.00  0.00           O  
ATOM    905  CB  GLN A  89      47.010  59.330  49.180  1.00  0.00           C  
ATOM    906  CG  GLN A  89      48.200  59.800  48.290  1.00  0.00           C  
ATOM    907  CD  GLN A  89      48.090  61.250  47.770  1.00  0.00           C  
ATOM    908  NE2 GLN A  89      48.360  61.410  46.450  1.00  0.00           N  
ATOM    909  OE1 GLN A  89      47.840  62.240  48.460  1.00  0.00           O  
ATOM    910  H   GLN A  89      47.190  57.560  47.310  1.00  0.00           H  
ATOM    911 1HE2 GLN A  89      48.570  60.550  45.980  1.00  0.00           H  
ATOM    912 2HE2 GLN A  89      48.340  62.300  46.010  1.00  0.00           H  
ATOM    913  N   ASN A  90      44.930  60.450  46.740  1.00  0.00           N  
ATOM    914  CA  ASN A  90      44.100  61.500  46.070  1.00  0.00           C  
ATOM    915  C   ASN A  90      42.910  61.010  45.190  1.00  0.00           C  
ATOM    916  O   ASN A  90      42.340  61.890  44.490  1.00  0.00           O  
ATOM    917  CB  ASN A  90      45.150  62.420  45.440  1.00  0.00           C  
ATOM    918  CG  ASN A  90      45.920  61.840  44.260  1.00  0.00           C  
ATOM    919  ND2 ASN A  90      46.270  62.650  43.320  1.00  0.00           N  
ATOM    920  OD1 ASN A  90      46.130  60.650  44.100  1.00  0.00           O  
ATOM    921  H   ASN A  90      45.680  60.070  46.190  1.00  0.00           H  
ATOM    922 1HD2 ASN A  90      45.950  63.580  43.460  1.00  0.00           H  
ATOM    923 2HD2 ASN A  90      47.110  62.530  42.790  1.00  0.00           H  
ATOM    924  N   THR A  91      42.680  59.710  45.220  1.00  0.00           N  
ATOM    925  CA  THR A  91      41.530  59.070  44.600  1.00  0.00           C  
ATOM    926  C   THR A  91      40.940  57.890  45.450  1.00  0.00           C  
ATOM    927  O   THR A  91      40.350  56.960  44.890  1.00  0.00           O  
ATOM    928  CB  THR A  91      41.690  58.590  43.080  1.00  0.00           C  
ATOM    929  CG2 THR A  91      41.710  59.760  42.130  1.00  0.00           C  
ATOM    930  OG1 THR A  91      42.810  57.780  42.870  1.00  0.00           O  
ATOM    931  H   THR A  91      43.400  59.030  45.320  1.00  0.00           H  
ATOM    932  HG1 THR A  91      43.410  58.500  42.520  1.00  0.00           H  
ATOM    933  N   VAL A  92      40.780  58.190  46.710  1.00  0.00           N  
ATOM    934  CA  VAL A  92      40.270  57.330  47.840  1.00  0.00           C  
ATOM    935  C   VAL A  92      38.730  57.170  47.740  1.00  0.00           C  
ATOM    936  O   VAL A  92      38.220  56.040  47.770  1.00  0.00           O  
ATOM    937  CB  VAL A  92      40.730  57.920  49.210  1.00  0.00           C  
ATOM    938  CG1 VAL A  92      39.830  57.760  50.400  1.00  0.00           C  
ATOM    939  CG2 VAL A  92      41.970  57.090  49.590  1.00  0.00           C  
ATOM    940  H   VAL A  92      40.860  59.150  46.950  1.00  0.00           H  
ATOM    941  N   ASN A  93      38.020  58.290  47.490  1.00  0.00           N  
ATOM    942  CA  ASN A  93      36.640  58.360  47.020  1.00  0.00           C  
ATOM    943  C   ASN A  93      36.240  57.620  45.740  1.00  0.00           C  
ATOM    944  O   ASN A  93      35.170  56.970  45.750  1.00  0.00           O  
ATOM    945  CB  ASN A  93      36.150  59.820  46.950  1.00  0.00           C  
ATOM    946  CG  ASN A  93      36.200  60.530  48.240  1.00  0.00           C  
ATOM    947  ND2 ASN A  93      35.220  61.310  48.540  1.00  0.00           N  
ATOM    948  OD1 ASN A  93      37.220  60.440  48.920  1.00  0.00           O  
ATOM    949  H   ASN A  93      38.400  59.140  47.840  1.00  0.00           H  
ATOM    950 1HD2 ASN A  93      34.510  61.390  47.840  1.00  0.00           H  
ATOM    951 2HD2 ASN A  93      35.340  62.020  49.220  1.00  0.00           H  
ATOM    952  N   ASP A  94      37.050  57.710  44.720  1.00  0.00           N  
ATOM    953  CA  ASP A  94      36.870  56.810  43.520  1.00  0.00           C  
ATOM    954  C   ASP A  94      36.970  55.310  43.890  1.00  0.00           C  
ATOM    955  O   ASP A  94      36.090  54.490  43.600  1.00  0.00           O  
ATOM    956  CB  ASP A  94      37.760  57.170  42.380  1.00  0.00           C  
ATOM    957  CG  ASP A  94      37.600  58.640  42.080  1.00  0.00           C  
ATOM    958  OD1 ASP A  94      36.650  58.930  41.260  1.00  0.00           O  
ATOM    959  OD2 ASP A  94      38.050  59.500  42.860  1.00  0.00           O1-
ATOM    960  H   ASP A  94      37.440  58.610  44.540  1.00  0.00           H  
ATOM    961  N   PHE A  95      38.010  54.990  44.610  1.00  0.00           N  
ATOM    962  CA  PHE A  95      38.220  53.620  45.050  1.00  0.00           C  
ATOM    963  C   PHE A  95      37.150  53.030  46.000  1.00  0.00           C  
ATOM    964  O   PHE A  95      36.520  52.070  45.680  1.00  0.00           O  
ATOM    965  CB  PHE A  95      39.600  53.480  45.690  1.00  0.00           C  
ATOM    966  CG  PHE A  95      40.010  51.980  45.680  1.00  0.00           C  
ATOM    967  CD1 PHE A  95      40.670  51.520  44.550  1.00  0.00           C  
ATOM    968  CD2 PHE A  95      39.980  51.180  46.840  1.00  0.00           C  
ATOM    969  CE1 PHE A  95      41.320  50.300  44.490  1.00  0.00           C  
ATOM    970  CE2 PHE A  95      40.610  49.920  46.840  1.00  0.00           C  
ATOM    971  CZ  PHE A  95      41.240  49.500  45.650  1.00  0.00           C  
ATOM    972  H   PHE A  95      38.750  55.660  44.670  1.00  0.00           H  
ATOM    973  HD1 PHE A  95      40.630  52.100  43.630  1.00  0.00           H  
ATOM    974  HD2 PHE A  95      39.510  51.600  47.720  1.00  0.00           H  
ATOM    975  HE1 PHE A  95      42.000  49.880  43.750  1.00  0.00           H  
ATOM    976  HE2 PHE A  95      41.010  49.600  47.810  1.00  0.00           H  
ATOM    977  HZ  PHE A  95      41.470  48.450  45.520  1.00  0.00           H  
ATOM    978  N   TRP A  96      36.710  53.790  46.910  1.00  0.00           N  
ATOM    979  CA  TRP A  96      35.520  53.610  47.770  1.00  0.00           C  
ATOM    980  C   TRP A  96      34.150  53.560  46.960  1.00  0.00           C  
ATOM    981  O   TRP A  96      33.330  52.780  47.400  1.00  0.00           O  
ATOM    982  CB  TRP A  96      35.280  54.660  48.830  1.00  0.00           C  
ATOM    983  CG  TRP A  96      35.970  54.310  50.190  1.00  0.00           C  
ATOM    984  CD1 TRP A  96      36.910  55.040  50.770  1.00  0.00           C  
ATOM    985  CD2 TRP A  96      35.780  53.120  50.880  1.00  0.00           C  
ATOM    986  CE2 TRP A  96      36.710  53.160  51.890  1.00  0.00           C  
ATOM    987  CE3 TRP A  96      34.910  52.040  50.670  1.00  0.00           C  
ATOM    988  NE1 TRP A  96      37.400  54.310  51.790  1.00  0.00           N  
ATOM    989  CZ2 TRP A  96      36.790  52.040  52.740  1.00  0.00           C  
ATOM    990  CZ3 TRP A  96      35.090  50.920  51.540  1.00  0.00           C  
ATOM    991  CH2 TRP A  96      36.000  50.930  52.580  1.00  0.00           C  
ATOM    992  H   TRP A  96      37.220  54.620  47.110  1.00  0.00           H  
ATOM    993  HD1 TRP A  96      37.350  55.930  50.320  1.00  0.00           H  
ATOM    994  HE1 TRP A  96      38.090  54.650  52.420  1.00  0.00           H  
ATOM    995  HE3 TRP A  96      34.010  52.240  50.080  1.00  0.00           H  
ATOM    996  HZ2 TRP A  96      37.420  52.020  53.630  1.00  0.00           H  
ATOM    997  HZ3 TRP A  96      34.630  49.970  51.260  1.00  0.00           H  
ATOM    998  HH2 TRP A  96      35.970  50.180  53.370  1.00  0.00           H  
ATOM    999  N   ARG A  97      33.830  54.570  46.160  1.00  0.00           N  
ATOM   1000  CA  ARG A  97      32.580  54.620  45.370  1.00  0.00           C  
ATOM   1001  C   ARG A  97      32.500  53.350  44.490  1.00  0.00           C  
ATOM   1002  O   ARG A  97      31.580  52.530  44.740  1.00  0.00           O  
ATOM   1003  CB  ARG A  97      32.520  55.960  44.630  1.00  0.00           C  
ATOM   1004  CG  ARG A  97      32.140  57.140  45.530  1.00  0.00           C  
ATOM   1005  CD  ARG A  97      32.200  58.440  44.710  1.00  0.00           C  
ATOM   1006  NE  ARG A  97      31.180  58.480  43.640  1.00  0.00           N  
ATOM   1007  CZ  ARG A  97      31.430  58.810  42.340  1.00  0.00           C  
ATOM   1008  NH1 ARG A  97      32.600  59.390  42.020  1.00  0.00           N1+
ATOM   1009  NH2 ARG A  97      30.550  58.600  41.360  1.00  0.00           N  
ATOM   1010  H   ARG A  97      34.450  55.350  46.060  1.00  0.00           H  
ATOM   1011  HE  ARG A  97      30.250  58.170  43.860  1.00  0.00           H  
ATOM   1012 1HH1 ARG A  97      33.320  59.600  42.680  1.00  0.00           H  
ATOM   1013 2HH1 ARG A  97      32.840  59.370  41.050  1.00  0.00           H  
ATOM   1014 1HH2 ARG A  97      29.710  58.120  41.610  1.00  0.00           H  
ATOM   1015 2HH2 ARG A  97      30.760  58.770  40.400  1.00  0.00           H  
ATOM   1016  N   MET A  98      33.550  52.870  43.880  1.00  0.00           N  
ATOM   1017  CA  MET A  98      33.610  51.680  43.020  1.00  0.00           C  
ATOM   1018  C   MET A  98      33.260  50.320  43.670  1.00  0.00           C  
ATOM   1019  O   MET A  98      32.490  49.470  43.160  1.00  0.00           O  
ATOM   1020  CB  MET A  98      34.990  51.650  42.340  1.00  0.00           C  
ATOM   1021  CG  MET A  98      35.210  50.450  41.420  1.00  0.00           C  
ATOM   1022  SD  MET A  98      35.770  48.990  42.280  1.00  0.00           S  
ATOM   1023  CE  MET A  98      37.370  49.590  42.900  1.00  0.00           C  
ATOM   1024  H   MET A  98      34.340  53.490  43.890  1.00  0.00           H  
ATOM   1025  N   VAL A  99      33.670  50.120  44.860  1.00  0.00           N  
ATOM   1026  CA  VAL A  99      33.190  48.940  45.660  1.00  0.00           C  
ATOM   1027  C   VAL A  99      31.640  48.880  45.960  1.00  0.00           C  
ATOM   1028  O   VAL A  99      31.160  47.880  46.490  1.00  0.00           O  
ATOM   1029  CB  VAL A  99      34.070  48.590  46.880  1.00  0.00           C  
ATOM   1030  CG1 VAL A  99      35.590  48.690  46.610  1.00  0.00           C  
ATOM   1031  CG2 VAL A  99      33.740  49.650  47.950  1.00  0.00           C  
ATOM   1032  H   VAL A  99      34.540  50.390  45.280  1.00  0.00           H  
ATOM   1033  N   PHE A 100      30.930  49.970  45.750  1.00  0.00           N  
ATOM   1034  CA  PHE A 100      29.480  50.090  45.980  1.00  0.00           C  
ATOM   1035  C   PHE A 100      28.790  50.230  44.650  1.00  0.00           C  
ATOM   1036  O   PHE A 100      27.700  49.660  44.570  1.00  0.00           O  
ATOM   1037  CB  PHE A 100      29.270  51.220  46.940  1.00  0.00           C  
ATOM   1038  CG  PHE A 100      27.750  51.400  47.350  1.00  0.00           C  
ATOM   1039  CD1 PHE A 100      26.820  52.010  46.490  1.00  0.00           C  
ATOM   1040  CD2 PHE A 100      27.220  50.670  48.420  1.00  0.00           C  
ATOM   1041  CE1 PHE A 100      25.420  51.800  46.720  1.00  0.00           C  
ATOM   1042  CE2 PHE A 100      25.830  50.540  48.660  1.00  0.00           C  
ATOM   1043  CZ  PHE A 100      24.910  51.100  47.800  1.00  0.00           C  
ATOM   1044  H   PHE A 100      31.390  50.840  45.590  1.00  0.00           H  
ATOM   1045  HD1 PHE A 100      27.240  52.430  45.570  1.00  0.00           H  
ATOM   1046  HD2 PHE A 100      27.880  50.500  49.270  1.00  0.00           H  
ATOM   1047  HE1 PHE A 100      24.690  52.170  46.000  1.00  0.00           H  
ATOM   1048  HE2 PHE A 100      25.560  49.930  49.520  1.00  0.00           H  
ATOM   1049  HZ  PHE A 100      23.850  51.050  48.040  1.00  0.00           H  
ATOM   1050  N   GLN A 101      29.320  50.980  43.630  1.00  0.00           N  
ATOM   1051  CA  GLN A 101      28.570  51.340  42.440  1.00  0.00           C  
ATOM   1052  C   GLN A 101      28.040  50.090  41.700  1.00  0.00           C  
ATOM   1053  O   GLN A 101      26.890  50.130  41.260  1.00  0.00           O  
ATOM   1054  CB  GLN A 101      29.430  52.020  41.320  1.00  0.00           C  
ATOM   1055  CG  GLN A 101      28.490  52.780  40.390  1.00  0.00           C  
ATOM   1056  CD  GLN A 101      29.270  53.400  39.300  1.00  0.00           C  
ATOM   1057  NE2 GLN A 101      29.740  52.580  38.410  1.00  0.00           N  
ATOM   1058  OE1 GLN A 101      29.170  54.630  39.170  1.00  0.00           O  
ATOM   1059  H   GLN A 101      30.170  51.500  43.690  1.00  0.00           H  
ATOM   1060 1HE2 GLN A 101      29.470  51.620  38.450  1.00  0.00           H  
ATOM   1061 2HE2 GLN A 101      30.360  52.810  37.660  1.00  0.00           H  
ATOM   1062  N   GLU A 102      28.970  49.150  41.430  1.00  0.00           N  
ATOM   1063  CA  GLU A 102      28.650  47.910  40.680  1.00  0.00           C  
ATOM   1064  C   GLU A 102      27.950  46.790  41.480  1.00  0.00           C  
ATOM   1065  O   GLU A 102      27.530  45.750  40.940  1.00  0.00           O  
ATOM   1066  CB  GLU A 102      29.810  47.330  39.930  1.00  0.00           C  
ATOM   1067  CG  GLU A 102      30.440  48.360  39.040  1.00  0.00           C  
ATOM   1068  CD  GLU A 102      29.490  48.780  37.920  1.00  0.00           C  
ATOM   1069  OE1 GLU A 102      28.910  49.920  38.140  1.00  0.00           O  
ATOM   1070  OE2 GLU A 102      29.520  48.270  36.760  1.00  0.00           O1-
ATOM   1071  H   GLU A 102      29.900  49.260  41.790  1.00  0.00           H  
ATOM   1072  N   ASN A 103      27.640  47.070  42.790  1.00  0.00           N  
ATOM   1073  CA  ASN A 103      27.010  46.270  43.790  1.00  0.00           C  
ATOM   1074  C   ASN A 103      27.770  45.060  44.300  1.00  0.00           C  
ATOM   1075  O   ASN A 103      27.140  44.090  44.710  1.00  0.00           O  
ATOM   1076  CB  ASN A 103      25.530  45.880  43.420  1.00  0.00           C  
ATOM   1077  CG  ASN A 103      24.640  47.160  43.300  1.00  0.00           C  
ATOM   1078  ND2 ASN A 103      23.780  47.060  42.420  1.00  0.00           N  
ATOM   1079  OD1 ASN A 103      24.880  48.270  43.780  1.00  0.00           O  
ATOM   1080  H   ASN A 103      27.810  48.010  43.070  1.00  0.00           H  
ATOM   1081 1HD2 ASN A 103      23.900  46.490  41.600  1.00  0.00           H  
ATOM   1082 2HD2 ASN A 103      22.950  47.590  42.580  1.00  0.00           H  
ATOM   1083  N   SER A 104      29.050  45.190  44.390  1.00  0.00           N  
ATOM   1084  CA  SER A 104      30.050  44.190  44.940  1.00  0.00           C  
ATOM   1085  C   SER A 104      29.700  43.870  46.380  1.00  0.00           C  
ATOM   1086  O   SER A 104      29.380  44.730  47.190  1.00  0.00           O  
ATOM   1087  CB  SER A 104      31.530  44.670  44.880  1.00  0.00           C  
ATOM   1088  OG  SER A 104      31.650  44.960  43.460  1.00  0.00           O  
ATOM   1089  H   SER A 104      29.570  46.040  44.310  1.00  0.00           H  
ATOM   1090  HG  SER A 104      31.980  44.100  43.080  1.00  0.00           H  
ATOM   1091  N   ARG A 105      29.790  42.610  46.730  1.00  0.00           N  
ATOM   1092  CA  ARG A 105      29.700  42.100  48.110  1.00  0.00           C  
ATOM   1093  C   ARG A 105      31.080  41.560  48.570  1.00  0.00           C  
ATOM   1094  O   ARG A 105      31.230  41.500  49.780  1.00  0.00           O  
ATOM   1095  CB  ARG A 105      28.700  40.970  48.170  1.00  0.00           C  
ATOM   1096  CG  ARG A 105      27.170  41.270  48.170  1.00  0.00           C  
ATOM   1097  CD  ARG A 105      26.790  41.980  49.460  1.00  0.00           C  
ATOM   1098  NE  ARG A 105      25.310  42.150  49.550  1.00  0.00           N  
ATOM   1099  CZ  ARG A 105      24.560  41.990  50.660  1.00  0.00           C  
ATOM   1100  NH1 ARG A 105      25.040  41.660  51.840  1.00  0.00           N1+
ATOM   1101  NH2 ARG A 105      23.250  41.910  50.380  1.00  0.00           N  
ATOM   1102  H   ARG A 105      29.940  41.880  46.060  1.00  0.00           H  
ATOM   1103  HE  ARG A 105      24.850  42.230  48.670  1.00  0.00           H  
ATOM   1104 1HH1 ARG A 105      26.020  41.640  52.050  1.00  0.00           H  
ATOM   1105 2HH1 ARG A 105      24.460  41.320  52.580  1.00  0.00           H  
ATOM   1106 1HH2 ARG A 105      22.930  41.980  49.440  1.00  0.00           H  
ATOM   1107 2HH2 ARG A 105      22.580  41.860  51.120  1.00  0.00           H  
ATOM   1108  N   VAL A 106      31.970  41.140  47.720  1.00  0.00           N  
ATOM   1109  CA  VAL A 106      33.300  40.690  48.210  1.00  0.00           C  
ATOM   1110  C   VAL A 106      34.490  41.520  47.630  1.00  0.00           C  
ATOM   1111  O   VAL A 106      34.670  41.480  46.430  1.00  0.00           O  
ATOM   1112  CB  VAL A 106      33.540  39.160  48.030  1.00  0.00           C  
ATOM   1113  CG1 VAL A 106      32.590  38.390  48.990  1.00  0.00           C  
ATOM   1114  CG2 VAL A 106      33.330  38.740  46.610  1.00  0.00           C  
ATOM   1115  H   VAL A 106      31.830  41.020  46.740  1.00  0.00           H  
ATOM   1116  N   ILE A 107      35.400  41.940  48.470  1.00  0.00           N  
ATOM   1117  CA  ILE A 107      36.650  42.700  48.150  1.00  0.00           C  
ATOM   1118  C   ILE A 107      37.900  42.000  48.640  1.00  0.00           C  
ATOM   1119  O   ILE A 107      37.950  41.750  49.850  1.00  0.00           O  
ATOM   1120  CB  ILE A 107      36.650  44.130  48.760  1.00  0.00           C  
ATOM   1121  CG1 ILE A 107      35.280  44.860  48.680  1.00  0.00           C  
ATOM   1122  CG2 ILE A 107      37.620  45.020  48.090  1.00  0.00           C  
ATOM   1123  CD  ILE A 107      35.230  45.930  49.810  1.00  0.00           C  
ATOM   1124  H   ILE A 107      35.350  41.780  49.460  1.00  0.00           H  
ATOM   1125  N   VAL A 108      38.830  41.840  47.720  1.00  0.00           N  
ATOM   1126  CA  VAL A 108      40.140  41.200  47.900  1.00  0.00           C  
ATOM   1127  C   VAL A 108      41.350  42.160  47.760  1.00  0.00           C  
ATOM   1128  O   VAL A 108      41.500  42.850  46.800  1.00  0.00           O  
ATOM   1129  CB  VAL A 108      40.350  40.000  46.910  1.00  0.00           C  
ATOM   1130  CG1 VAL A 108      41.790  39.560  46.690  1.00  0.00           C  
ATOM   1131  CG2 VAL A 108      39.580  38.760  47.420  1.00  0.00           C  
ATOM   1132  H   VAL A 108      38.610  41.980  46.750  1.00  0.00           H  
ATOM   1133  N   MET A 109      42.140  42.130  48.790  1.00  0.00           N  
ATOM   1134  CA  MET A 109      43.580  42.720  48.860  1.00  0.00           C  
ATOM   1135  C   MET A 109      44.580  41.560  48.990  1.00  0.00           C  
ATOM   1136  O   MET A 109      44.460  40.860  50.000  1.00  0.00           O  
ATOM   1137  CB  MET A 109      43.630  43.660  50.100  1.00  0.00           C  
ATOM   1138  CG  MET A 109      44.840  44.670  49.950  1.00  0.00           C  
ATOM   1139  SD  MET A 109      44.890  46.090  51.130  1.00  0.00           S  
ATOM   1140  CE  MET A 109      46.570  46.560  50.880  1.00  0.00           C  
ATOM   1141  H   MET A 109      41.790  41.780  49.660  1.00  0.00           H  
ATOM   1142  N   THR A 110      45.650  41.650  48.240  1.00  0.00           N  
ATOM   1143  CA  THR A 110      46.760  40.680  48.400  1.00  0.00           C  
ATOM   1144  C   THR A 110      48.050  41.440  48.910  1.00  0.00           C  
ATOM   1145  O   THR A 110      48.770  40.920  49.740  1.00  0.00           O  
ATOM   1146  CB  THR A 110      47.160  40.020  47.040  1.00  0.00           C  
ATOM   1147  CG2 THR A 110      46.390  38.770  46.750  1.00  0.00           C  
ATOM   1148  OG1 THR A 110      47.220  41.070  46.040  1.00  0.00           O  
ATOM   1149  H   THR A 110      45.720  42.290  47.470  1.00  0.00           H  
ATOM   1150  HG1 THR A 110      46.530  40.940  45.330  1.00  0.00           H  
ATOM   1151  N   THR A 111      48.240  42.660  48.420  1.00  0.00           N  
ATOM   1152  CA  THR A 111      49.420  43.530  48.670  1.00  0.00           C  
ATOM   1153  C   THR A 111      49.500  43.870  50.130  1.00  0.00           C  
ATOM   1154  O   THR A 111      48.490  43.800  50.820  1.00  0.00           O  
ATOM   1155  CB  THR A 111      49.310  44.860  47.870  1.00  0.00           C  
ATOM   1156  CG2 THR A 111      49.480  44.670  46.360  1.00  0.00           C  
ATOM   1157  OG1 THR A 111      48.010  45.510  47.990  1.00  0.00           O  
ATOM   1158  H   THR A 111      47.700  42.910  47.610  1.00  0.00           H  
ATOM   1159  HG1 THR A 111      47.250  45.070  47.520  1.00  0.00           H  
ATOM   1160  N   LYS A 112      50.550  44.490  50.560  1.00  0.00           N  
ATOM   1161  CA  LYS A 112      50.620  45.160  51.870  1.00  0.00           C  
ATOM   1162  C   LYS A 112      50.580  46.670  51.640  1.00  0.00           C  
ATOM   1163  O   LYS A 112      50.950  47.190  50.630  1.00  0.00           O  
ATOM   1164  CB  LYS A 112      51.890  44.790  52.660  1.00  0.00           C  
ATOM   1165  CG  LYS A 112      51.750  43.330  53.030  1.00  0.00           C  
ATOM   1166  CD  LYS A 112      52.950  42.580  53.520  1.00  0.00           C  
ATOM   1167  CE  LYS A 112      52.630  41.100  53.540  1.00  0.00           C  
ATOM   1168  NZ  LYS A 112      53.790  40.370  53.200  1.00  0.00           N1+
ATOM   1169  H   LYS A 112      51.300  44.700  49.930  1.00  0.00           H  
ATOM   1170  HZ1 LYS A 112      54.580  40.450  53.810  1.00  0.00           H  
ATOM   1171  HZ2 LYS A 112      53.590  39.390  53.170  1.00  0.00           H  
ATOM   1172  HZ3 LYS A 112      54.060  40.680  52.290  1.00  0.00           H  
ATOM   1173  N   GLU A 113      50.310  47.390  52.720  1.00  0.00           N  
ATOM   1174  CA  GLU A 113      50.240  48.870  52.630  1.00  0.00           C  
ATOM   1175  C   GLU A 113      51.550  49.490  52.130  1.00  0.00           C  
ATOM   1176  O   GLU A 113      51.480  50.110  51.040  1.00  0.00           O  
ATOM   1177  CB  GLU A 113      49.840  49.570  53.920  1.00  0.00           C  
ATOM   1178  CG  GLU A 113      48.660  48.990  54.730  1.00  0.00           C  
ATOM   1179  CD  GLU A 113      49.190  47.750  55.350  1.00  0.00           C  
ATOM   1180  OE1 GLU A 113      48.880  46.660  54.910  1.00  0.00           O  
ATOM   1181  OE2 GLU A 113      49.910  47.900  56.330  1.00  0.00           O1-
ATOM   1182  H   GLU A 113      49.970  46.950  53.550  1.00  0.00           H  
ATOM   1183  N   VAL A 114      52.670  49.180  52.770  1.00  0.00           N  
ATOM   1184  CA  VAL A 114      54.110  49.460  52.250  1.00  0.00           C  
ATOM   1185  C   VAL A 114      54.830  48.130  52.180  1.00  0.00           C  
ATOM   1186  O   VAL A 114      55.110  47.630  53.270  1.00  0.00           O  
ATOM   1187  CB  VAL A 114      54.740  50.570  53.150  1.00  0.00           C  
ATOM   1188  CG1 VAL A 114      56.040  51.040  52.540  1.00  0.00           C  
ATOM   1189  CG2 VAL A 114      53.740  51.740  53.340  1.00  0.00           C  
ATOM   1190  H   VAL A 114      52.720  48.590  53.580  1.00  0.00           H  
ATOM   1191  N   GLU A 115      55.150  47.740  50.960  1.00  0.00           N  
ATOM   1192  CA  GLU A 115      55.690  46.380  50.730  1.00  0.00           C  
ATOM   1193  C   GLU A 115      57.030  46.690  50.040  1.00  0.00           C  
ATOM   1194  O   GLU A 115      57.050  47.170  48.940  1.00  0.00           O  
ATOM   1195  CB  GLU A 115      54.720  45.600  49.870  1.00  0.00           C  
ATOM   1196  CG  GLU A 115      54.850  44.100  50.180  1.00  0.00           C  
ATOM   1197  CD  GLU A 115      54.190  43.270  48.990  1.00  0.00           C  
ATOM   1198  OE1 GLU A 115      53.000  42.890  49.160  1.00  0.00           O  
ATOM   1199  OE2 GLU A 115      54.920  42.850  48.090  1.00  0.00           O1-
ATOM   1200  H   GLU A 115      54.890  48.190  50.110  1.00  0.00           H  
ATOM   1201  N   ARG A 116      58.130  46.470  50.760  1.00  0.00           N  
ATOM   1202  CA  ARG A 116      59.520  46.720  50.280  1.00  0.00           C  
ATOM   1203  C   ARG A 116      59.670  48.220  49.850  1.00  0.00           C  
ATOM   1204  O   ARG A 116      60.140  48.510  48.780  1.00  0.00           O  
ATOM   1205  CB  ARG A 116      59.850  45.710  49.200  1.00  0.00           C  
ATOM   1206  CG  ARG A 116      61.320  45.370  49.390  1.00  0.00           C  
ATOM   1207  CD  ARG A 116      61.790  44.590  48.180  1.00  0.00           C  
ATOM   1208  NE  ARG A 116      61.630  45.070  46.810  1.00  0.00           N  
ATOM   1209  CZ  ARG A 116      62.540  45.300  45.900  1.00  0.00           C  
ATOM   1210  NH1 ARG A 116      63.860  44.980  46.070  1.00  0.00           N1+
ATOM   1211  NH2 ARG A 116      62.170  45.770  44.700  1.00  0.00           N  
ATOM   1212  H   ARG A 116      58.030  46.150  51.700  1.00  0.00           H  
ATOM   1213  HE  ARG A 116      60.730  45.430  46.580  1.00  0.00           H  
ATOM   1214 1HH1 ARG A 116      64.200  44.480  46.870  1.00  0.00           H  
ATOM   1215 2HH1 ARG A 116      64.590  45.520  45.640  1.00  0.00           H  
ATOM   1216 1HH2 ARG A 116      61.240  46.020  44.420  1.00  0.00           H  
ATOM   1217 2HH2 ARG A 116      62.840  46.060  44.020  1.00  0.00           H  
ATOM   1218  N   GLY A 117      59.300  49.140  50.810  1.00  0.00           N  
ATOM   1219  CA  GLY A 117      59.660  50.610  50.670  1.00  0.00           C  
ATOM   1220  C   GLY A 117      58.720  51.350  49.670  1.00  0.00           C  
ATOM   1221  O   GLY A 117      58.850  52.570  49.500  1.00  0.00           O  
ATOM   1222  H   GLY A 117      58.860  48.870  51.660  1.00  0.00           H  
ATOM   1223  N   LYS A 118      57.900  50.590  48.910  1.00  0.00           N  
ATOM   1224  CA  LYS A 118      56.950  51.160  47.950  1.00  0.00           C  
ATOM   1225  C   LYS A 118      55.520  51.100  48.480  1.00  0.00           C  
ATOM   1226  O   LYS A 118      55.110  50.050  49.060  1.00  0.00           O  
ATOM   1227  CB  LYS A 118      57.090  50.420  46.620  1.00  0.00           C  
ATOM   1228  CG  LYS A 118      58.360  50.350  45.830  1.00  0.00           C  
ATOM   1229  CD  LYS A 118      58.290  49.230  44.700  1.00  0.00           C  
ATOM   1230  CE  LYS A 118      59.350  49.470  43.650  1.00  0.00           C  
ATOM   1231  NZ  LYS A 118      60.740  49.500  44.070  1.00  0.00           N1+
ATOM   1232  H   LYS A 118      58.130  49.620  48.820  1.00  0.00           H  
ATOM   1233  HZ1 LYS A 118      60.980  48.720  44.640  1.00  0.00           H  
ATOM   1234  HZ2 LYS A 118      61.360  49.470  43.290  1.00  0.00           H  
ATOM   1235  HZ3 LYS A 118      60.980  50.330  44.590  1.00  0.00           H  
ATOM   1236  N   SER A 119      54.840  52.230  48.220  1.00  0.00           N  
ATOM   1237  CA  SER A 119      53.370  52.490  48.630  1.00  0.00           C  
ATOM   1238  C   SER A 119      52.490  51.780  47.610  1.00  0.00           C  
ATOM   1239  O   SER A 119      52.390  52.290  46.490  1.00  0.00           O  
ATOM   1240  CB  SER A 119      52.960  53.950  48.700  1.00  0.00           C  
ATOM   1241  OG  SER A 119      51.580  54.000  49.140  1.00  0.00           O  
ATOM   1242  H   SER A 119      55.280  52.990  47.750  1.00  0.00           H  
ATOM   1243  HG  SER A 119      51.140  54.580  48.450  1.00  0.00           H  
ATOM   1244  N   LYS A 120      52.390  50.500  47.890  1.00  0.00           N  
ATOM   1245  CA  LYS A 120      51.530  49.610  47.070  1.00  0.00           C  
ATOM   1246  C   LYS A 120      49.990  49.870  47.270  1.00  0.00           C  
ATOM   1247  O   LYS A 120      49.360  49.850  46.220  1.00  0.00           O  
ATOM   1248  CB  LYS A 120      52.040  48.170  47.190  1.00  0.00           C  
ATOM   1249  CG  LYS A 120      53.420  47.770  46.540  1.00  0.00           C  
ATOM   1250  CD  LYS A 120      53.620  46.340  46.110  1.00  0.00           C  
ATOM   1251  CE  LYS A 120      54.790  46.180  45.150  1.00  0.00           C  
ATOM   1252  NZ  LYS A 120      54.550  46.550  43.780  1.00  0.00           N1+
ATOM   1253  H   LYS A 120      52.940  49.970  48.540  1.00  0.00           H  
ATOM   1254  HZ1 LYS A 120      53.660  46.200  43.480  1.00  0.00           H  
ATOM   1255  HZ2 LYS A 120      54.520  47.550  43.700  1.00  0.00           H  
ATOM   1256  HZ3 LYS A 120      55.250  46.240  43.140  1.00  0.00           H  
ATOM   1257  N   CYS A 121      49.620  50.460  48.430  1.00  0.00           N  
ATOM   1258  CA  CYS A 121      48.170  50.810  48.630  1.00  0.00           C  
ATOM   1259  C   CYS A 121      48.090  51.650  49.900  1.00  0.00           C  
ATOM   1260  O   CYS A 121      48.740  51.220  50.830  1.00  0.00           O  
ATOM   1261  CB  CYS A 121      47.170  49.620  48.730  1.00  0.00           C  
ATOM   1262  SG  CYS A 121      45.330  49.910  48.720  1.00  0.00           S  
ATOM   1263  H   CYS A 121      50.200  50.320  49.230  1.00  0.00           H  
ATOM   1264  HG  CYS A 121      45.340  50.640  49.830  1.00  0.00           H  
ATOM   1265  N   VAL A 122      47.440  52.810  49.820  1.00  0.00           N  
ATOM   1266  CA  VAL A 122      47.240  53.580  51.030  1.00  0.00           C  
ATOM   1267  C   VAL A 122      46.260  52.960  52.070  1.00  0.00           C  
ATOM   1268  O   VAL A 122      45.410  52.120  51.730  1.00  0.00           O  
ATOM   1269  CB  VAL A 122      46.830  55.000  50.580  1.00  0.00           C  
ATOM   1270  CG1 VAL A 122      47.960  55.630  49.750  1.00  0.00           C  
ATOM   1271  CG2 VAL A 122      45.420  55.140  49.940  1.00  0.00           C  
ATOM   1272  H   VAL A 122      47.120  53.130  48.930  1.00  0.00           H  
ATOM   1273  N   LYS A 123      46.440  53.160  53.370  1.00  0.00           N  
ATOM   1274  CA  LYS A 123      45.580  52.510  54.410  1.00  0.00           C  
ATOM   1275  C   LYS A 123      44.200  53.170  54.650  1.00  0.00           C  
ATOM   1276  O   LYS A 123      44.000  53.970  55.580  1.00  0.00           O  
ATOM   1277  CB  LYS A 123      46.370  52.240  55.730  1.00  0.00           C  
ATOM   1278  CG  LYS A 123      45.690  51.260  56.700  1.00  0.00           C  
ATOM   1279  CD  LYS A 123      46.590  51.110  57.930  1.00  0.00           C  
ATOM   1280  CE  LYS A 123      46.060  50.040  58.890  1.00  0.00           C  
ATOM   1281  NZ  LYS A 123      47.100  49.490  59.840  1.00  0.00           N1+
ATOM   1282  H   LYS A 123      47.090  53.780  53.810  1.00  0.00           H  
ATOM   1283  HZ1 LYS A 123      46.640  48.830  60.440  1.00  0.00           H  
ATOM   1284  HZ2 LYS A 123      47.840  49.160  59.260  1.00  0.00           H  
ATOM   1285  HZ3 LYS A 123      47.380  50.210  60.470  1.00  0.00           H  
ATOM   1286  N   TYR A 124      43.470  52.990  53.550  1.00  0.00           N  
ATOM   1287  CA  TYR A 124      42.250  53.690  53.250  1.00  0.00           C  
ATOM   1288  C   TYR A 124      41.010  53.410  54.140  1.00  0.00           C  
ATOM   1289  O   TYR A 124      39.920  53.960  53.990  1.00  0.00           O  
ATOM   1290  CB  TYR A 124      41.910  53.440  51.730  1.00  0.00           C  
ATOM   1291  CG  TYR A 124      41.580  51.970  51.450  1.00  0.00           C  
ATOM   1292  CD1 TYR A 124      42.480  51.090  50.890  1.00  0.00           C  
ATOM   1293  CD2 TYR A 124      40.280  51.530  51.650  1.00  0.00           C  
ATOM   1294  CE1 TYR A 124      42.200  49.740  50.680  1.00  0.00           C  
ATOM   1295  CE2 TYR A 124      39.990  50.200  51.400  1.00  0.00           C  
ATOM   1296  CZ  TYR A 124      40.980  49.270  51.010  1.00  0.00           C  
ATOM   1297  OH  TYR A 124      40.860  48.010  51.450  1.00  0.00           O  
ATOM   1298  H   TYR A 124      43.950  52.660  52.730  1.00  0.00           H  
ATOM   1299  HD1 TYR A 124      43.460  51.540  50.710  1.00  0.00           H  
ATOM   1300  HD2 TYR A 124      39.420  52.190  51.800  1.00  0.00           H  
ATOM   1301  HE1 TYR A 124      42.830  49.110  50.060  1.00  0.00           H  
ATOM   1302  HE2 TYR A 124      38.960  49.870  51.520  1.00  0.00           H  
ATOM   1303  HH  TYR A 124      40.300  48.040  52.280  1.00  0.00           H  
ATOM   1304  N   TRP A 125      40.990  52.280  54.860  1.00  0.00           N  
ATOM   1305  CA  TRP A 125      39.900  51.770  55.740  1.00  0.00           C  
ATOM   1306  C   TRP A 125      39.880  52.250  57.170  1.00  0.00           C  
ATOM   1307  O   TRP A 125      40.900  52.590  57.750  1.00  0.00           O  
ATOM   1308  CB  TRP A 125      39.940  50.230  55.920  1.00  0.00           C  
ATOM   1309  CG  TRP A 125      41.290  49.640  56.340  1.00  0.00           C  
ATOM   1310  CD1 TRP A 125      41.570  49.130  57.540  1.00  0.00           C  
ATOM   1311  CD2 TRP A 125      42.220  49.190  55.440  1.00  0.00           C  
ATOM   1312  CE2 TRP A 125      43.070  48.480  56.220  1.00  0.00           C  
ATOM   1313  CE3 TRP A 125      42.490  49.480  54.100  1.00  0.00           C  
ATOM   1314  NE1 TRP A 125      42.660  48.440  57.440  1.00  0.00           N  
ATOM   1315  CZ2 TRP A 125      44.180  47.900  55.550  1.00  0.00           C  
ATOM   1316  CZ3 TRP A 125      43.630  48.990  53.490  1.00  0.00           C  
ATOM   1317  CH2 TRP A 125      44.510  48.250  54.260  1.00  0.00           C  
ATOM   1318  H   TRP A 125      41.730  51.650  54.650  1.00  0.00           H  
ATOM   1319  HD1 TRP A 125      41.070  49.360  58.490  1.00  0.00           H  
ATOM   1320  HE1 TRP A 125      43.140  48.070  58.230  1.00  0.00           H  
ATOM   1321  HE3 TRP A 125      41.830  50.130  53.530  1.00  0.00           H  
ATOM   1322  HZ2 TRP A 125      44.460  46.880  55.800  1.00  0.00           H  
ATOM   1323  HZ3 TRP A 125      44.020  49.550  52.640  1.00  0.00           H  
ATOM   1324  HH2 TRP A 125      45.410  47.850  53.790  1.00  0.00           H  
ATOM   1325  N   PRO A 126      38.750  52.430  57.770  1.00  0.00           N  
ATOM   1326  CA  PRO A 126      38.700  52.890  59.150  1.00  0.00           C  
ATOM   1327  C   PRO A 126      39.190  51.880  60.170  1.00  0.00           C  
ATOM   1328  O   PRO A 126      39.400  50.660  59.940  1.00  0.00           O  
ATOM   1329  CB  PRO A 126      37.200  53.160  59.450  1.00  0.00           C  
ATOM   1330  CG  PRO A 126      36.500  52.280  58.410  1.00  0.00           C  
ATOM   1331  CD  PRO A 126      37.430  52.380  57.170  1.00  0.00           C  
ATOM   1332  N   ASP A 127      39.330  52.400  61.410  1.00  0.00           N  
ATOM   1333  CA  ASP A 127      39.290  51.450  62.610  1.00  0.00           C  
ATOM   1334  C   ASP A 127      37.910  50.970  62.910  1.00  0.00           C  
ATOM   1335  O   ASP A 127      36.950  51.740  62.790  1.00  0.00           O  
ATOM   1336  CB  ASP A 127      39.800  52.110  63.850  1.00  0.00           C  
ATOM   1337  CG  ASP A 127      41.220  52.640  63.750  1.00  0.00           C  
ATOM   1338  OD1 ASP A 127      41.340  53.870  63.660  1.00  0.00           O  
ATOM   1339  OD2 ASP A 127      42.120  51.760  63.900  1.00  0.00           O1-
ATOM   1340  H   ASP A 127      39.340  53.400  61.500  1.00  0.00           H  
ATOM   1341  N   GLU A 128      37.890  49.890  63.670  1.00  0.00           N  
ATOM   1342  CA  GLU A 128      36.610  49.310  64.160  1.00  0.00           C  
ATOM   1343  C   GLU A 128      35.590  50.330  64.770  1.00  0.00           C  
ATOM   1344  O   GLU A 128      35.970  51.240  65.460  1.00  0.00           O  
ATOM   1345  CB  GLU A 128      36.950  48.080  65.060  1.00  0.00           C  
ATOM   1346  CG  GLU A 128      37.160  46.780  64.310  1.00  0.00           C  
ATOM   1347  CD  GLU A 128      37.740  45.670  65.180  1.00  0.00           C  
ATOM   1348  OE1 GLU A 128      38.980  45.490  65.110  1.00  0.00           O  
ATOM   1349  OE2 GLU A 128      36.990  44.980  65.890  1.00  0.00           O1-
ATOM   1350  H   GLU A 128      38.710  49.320  63.680  1.00  0.00           H  
ATOM   1351  N   TYR A 129      34.280  50.150  64.490  1.00  0.00           N  
ATOM   1352  CA  TYR A 129      33.110  50.940  64.870  1.00  0.00           C  
ATOM   1353  C   TYR A 129      33.140  52.390  64.280  1.00  0.00           C  
ATOM   1354  O   TYR A 129      32.060  52.810  63.860  1.00  0.00           O  
ATOM   1355  CB  TYR A 129      32.930  50.970  66.400  1.00  0.00           C  
ATOM   1356  CG  TYR A 129      31.900  49.870  66.840  1.00  0.00           C  
ATOM   1357  CD1 TYR A 129      30.860  50.210  67.690  1.00  0.00           C  
ATOM   1358  CD2 TYR A 129      32.220  48.530  66.560  1.00  0.00           C  
ATOM   1359  CE1 TYR A 129      30.050  49.250  68.240  1.00  0.00           C  
ATOM   1360  CE2 TYR A 129      31.370  47.550  67.100  1.00  0.00           C  
ATOM   1361  CZ  TYR A 129      30.280  47.960  67.860  1.00  0.00           C  
ATOM   1362  OH  TYR A 129      29.400  46.970  68.250  1.00  0.00           O  
ATOM   1363  H   TYR A 129      34.180  49.480  63.750  1.00  0.00           H  
ATOM   1364  HD1 TYR A 129      30.610  51.220  68.030  1.00  0.00           H  
ATOM   1365  HD2 TYR A 129      33.120  48.180  66.060  1.00  0.00           H  
ATOM   1366  HE1 TYR A 129      29.090  49.540  68.670  1.00  0.00           H  
ATOM   1367  HE2 TYR A 129      31.580  46.510  66.840  1.00  0.00           H  
ATOM   1368  HH  TYR A 129      29.910  46.140  68.040  1.00  0.00           H  
ATOM   1369  N   ALA A 130      34.320  53.080  64.170  1.00  0.00           N  
ATOM   1370  CA  ALA A 130      34.570  54.470  63.790  1.00  0.00           C  
ATOM   1371  C   ALA A 130      33.980  54.860  62.410  1.00  0.00           C  
ATOM   1372  O   ALA A 130      34.600  54.600  61.360  1.00  0.00           O  
ATOM   1373  CB  ALA A 130      36.080  54.700  63.930  1.00  0.00           C  
ATOM   1374  H   ALA A 130      35.190  52.630  64.400  1.00  0.00           H  
ATOM   1375  N   LEU A 131      32.760  55.480  62.410  1.00  0.00           N  
ATOM   1376  CA  LEU A 131      31.980  55.940  61.240  1.00  0.00           C  
ATOM   1377  C   LEU A 131      32.710  56.930  60.300  1.00  0.00           C  
ATOM   1378  O   LEU A 131      33.040  58.080  60.680  1.00  0.00           O  
ATOM   1379  CB  LEU A 131      30.620  56.350  61.790  1.00  0.00           C  
ATOM   1380  CG  LEU A 131      29.560  56.560  60.690  1.00  0.00           C  
ATOM   1381  CD1 LEU A 131      29.450  55.410  59.690  1.00  0.00           C  
ATOM   1382  CD2 LEU A 131      28.170  56.870  61.220  1.00  0.00           C  
ATOM   1383  H   LEU A 131      32.400  55.770  63.300  1.00  0.00           H  
ATOM   1384  N   LYS A 132      33.110  56.400  59.180  1.00  0.00           N  
ATOM   1385  CA  LYS A 132      33.850  57.240  58.190  1.00  0.00           C  
ATOM   1386  C   LYS A 132      33.160  57.700  56.860  1.00  0.00           C  
ATOM   1387  O   LYS A 132      32.590  56.860  56.130  1.00  0.00           O  
ATOM   1388  CB  LYS A 132      35.120  56.450  57.980  1.00  0.00           C  
ATOM   1389  CG  LYS A 132      36.060  57.380  57.160  1.00  0.00           C  
ATOM   1390  CD  LYS A 132      37.530  56.940  57.360  1.00  0.00           C  
ATOM   1391  CE  LYS A 132      38.520  57.990  56.700  1.00  0.00           C  
ATOM   1392  NZ  LYS A 132      39.880  57.530  56.790  1.00  0.00           N1+
ATOM   1393  H   LYS A 132      32.880  55.480  58.860  1.00  0.00           H  
ATOM   1394  HZ1 LYS A 132      39.960  56.740  56.180  1.00  0.00           H  
ATOM   1395  HZ2 LYS A 132      40.500  58.230  56.430  1.00  0.00           H  
ATOM   1396  HZ3 LYS A 132      40.160  57.330  57.730  1.00  0.00           H  
ATOM   1397  N   GLU A 133      32.990  58.980  56.700  1.00  0.00           N  
ATOM   1398  CA  GLU A 133      32.230  59.570  55.630  1.00  0.00           C  
ATOM   1399  C   GLU A 133      33.040  60.150  54.520  1.00  0.00           C  
ATOM   1400  O   GLU A 133      34.120  60.690  54.650  1.00  0.00           O  
ATOM   1401  CB  GLU A 133      31.330  60.720  56.020  1.00  0.00           C  
ATOM   1402  CG  GLU A 133      30.120  60.120  56.780  1.00  0.00           C  
ATOM   1403  CD  GLU A 133      29.050  61.140  57.370  1.00  0.00           C  
ATOM   1404  OE1 GLU A 133      29.190  61.710  58.480  1.00  0.00           O  
ATOM   1405  OE2 GLU A 133      28.110  61.430  56.620  1.00  0.00           O1-
ATOM   1406  H   GLU A 133      33.380  59.660  57.320  1.00  0.00           H  
ATOM   1407  N   TYR A 134      32.400  59.990  53.350  1.00  0.00           N  
ATOM   1408  CA  TYR A 134      32.910  60.450  52.020  1.00  0.00           C  
ATOM   1409  C   TYR A 134      31.840  61.080  51.160  1.00  0.00           C  
ATOM   1410  O   TYR A 134      31.260  60.360  50.310  1.00  0.00           O  
ATOM   1411  CB  TYR A 134      33.580  59.230  51.240  1.00  0.00           C  
ATOM   1412  CG  TYR A 134      34.870  58.620  51.960  1.00  0.00           C  
ATOM   1413  CD1 TYR A 134      36.130  59.140  51.750  1.00  0.00           C  
ATOM   1414  CD2 TYR A 134      34.790  57.520  52.760  1.00  0.00           C  
ATOM   1415  CE1 TYR A 134      37.300  58.580  52.310  1.00  0.00           C  
ATOM   1416  CE2 TYR A 134      35.900  56.880  53.340  1.00  0.00           C  
ATOM   1417  CZ  TYR A 134      37.170  57.450  53.090  1.00  0.00           C  
ATOM   1418  OH  TYR A 134      38.280  56.870  53.630  1.00  0.00           O  
ATOM   1419  H   TYR A 134      31.620  59.370  53.260  1.00  0.00           H  
ATOM   1420  HD1 TYR A 134      36.360  60.100  51.290  1.00  0.00           H  
ATOM   1421  HD2 TYR A 134      33.880  56.950  52.930  1.00  0.00           H  
ATOM   1422  HE1 TYR A 134      38.270  59.040  52.120  1.00  0.00           H  
ATOM   1423  HE2 TYR A 134      35.800  56.080  54.070  1.00  0.00           H  
ATOM   1424  HH  TYR A 134      39.150  57.290  53.350  1.00  0.00           H  
ATOM   1425  N   GLY A 135      31.320  62.220  51.640  1.00  0.00           N  
ATOM   1426  CA  GLY A 135      30.370  62.990  50.850  1.00  0.00           C  
ATOM   1427  C   GLY A 135      28.960  62.390  50.880  1.00  0.00           C  
ATOM   1428  O   GLY A 135      28.270  62.430  51.890  1.00  0.00           O  
ATOM   1429  H   GLY A 135      31.650  62.630  52.500  1.00  0.00           H  
ATOM   1430  N   VAL A 136      28.590  61.840  49.750  1.00  0.00           N  
ATOM   1431  CA  VAL A 136      27.280  61.200  49.760  1.00  0.00           C  
ATOM   1432  C   VAL A 136      27.300  59.720  50.250  1.00  0.00           C  
ATOM   1433  O   VAL A 136      26.250  59.200  50.660  1.00  0.00           O  
ATOM   1434  CB  VAL A 136      26.490  61.350  48.470  1.00  0.00           C  
ATOM   1435  CG1 VAL A 136      26.180  62.820  47.960  1.00  0.00           C  
ATOM   1436  CG2 VAL A 136      26.980  60.500  47.260  1.00  0.00           C  
ATOM   1437  H   VAL A 136      28.910  62.060  48.830  1.00  0.00           H  
ATOM   1438  N   MET A 137      28.460  59.150  50.480  1.00  0.00           N  
ATOM   1439  CA  MET A 137      28.740  57.730  50.820  1.00  0.00           C  
ATOM   1440  C   MET A 137      29.370  57.560  52.200  1.00  0.00           C  
ATOM   1441  O   MET A 137      29.940  58.560  52.710  1.00  0.00           O  
ATOM   1442  CB  MET A 137      29.850  57.140  49.900  1.00  0.00           C  
ATOM   1443  CG  MET A 137      29.500  57.280  48.410  1.00  0.00           C  
ATOM   1444  SD  MET A 137      27.880  56.620  47.890  1.00  0.00           S  
ATOM   1445  CE  MET A 137      28.500  55.390  46.780  1.00  0.00           C  
ATOM   1446  H   MET A 137      29.320  59.670  50.460  1.00  0.00           H  
ATOM   1447  N   ARG A 138      29.070  56.440  52.880  1.00  0.00           N  
ATOM   1448  CA  ARG A 138      29.450  56.200  54.270  1.00  0.00           C  
ATOM   1449  C   ARG A 138      29.930  54.750  54.600  1.00  0.00           C  
ATOM   1450  O   ARG A 138      29.530  53.820  53.870  1.00  0.00           O  
ATOM   1451  CB  ARG A 138      28.270  56.270  55.280  1.00  0.00           C  
ATOM   1452  CG  ARG A 138      27.640  57.650  55.450  1.00  0.00           C  
ATOM   1453  CD  ARG A 138      26.740  57.630  56.710  1.00  0.00           C  
ATOM   1454  NE  ARG A 138      26.110  58.970  56.980  1.00  0.00           N  
ATOM   1455  CZ  ARG A 138      24.820  59.150  57.040  1.00  0.00           C  
ATOM   1456  NH1 ARG A 138      23.900  58.170  56.850  1.00  0.00           N1+
ATOM   1457  NH2 ARG A 138      24.390  60.270  57.600  1.00  0.00           N  
ATOM   1458  H   ARG A 138      28.480  55.710  52.540  1.00  0.00           H  
ATOM   1459  HE  ARG A 138      26.700  59.780  56.960  1.00  0.00           H  
ATOM   1460 1HH1 ARG A 138      24.250  57.260  56.620  1.00  0.00           H  
ATOM   1461 2HH1 ARG A 138      22.910  58.270  56.760  1.00  0.00           H  
ATOM   1462 1HH2 ARG A 138      25.060  60.990  57.780  1.00  0.00           H  
ATOM   1463 2HH2 ARG A 138      23.440  60.550  57.730  1.00  0.00           H  
ATOM   1464  N   VAL A 139      30.890  54.600  55.500  1.00  0.00           N  
ATOM   1465  CA  VAL A 139      31.390  53.290  55.940  1.00  0.00           C  
ATOM   1466  C   VAL A 139      31.500  53.150  57.480  1.00  0.00           C  
ATOM   1467  O   VAL A 139      31.910  54.090  58.200  1.00  0.00           O  
ATOM   1468  CB  VAL A 139      32.790  52.860  55.390  1.00  0.00           C  
ATOM   1469  CG1 VAL A 139      32.650  52.660  53.890  1.00  0.00           C  
ATOM   1470  CG2 VAL A 139      33.880  53.890  55.600  1.00  0.00           C  
ATOM   1471  H   VAL A 139      31.390  55.420  55.790  1.00  0.00           H  
ATOM   1472  N   ARG A 140      31.260  51.930  57.890  1.00  0.00           N  
ATOM   1473  CA  ARG A 140      31.500  51.430  59.290  1.00  0.00           C  
ATOM   1474  C   ARG A 140      31.930  49.940  59.340  1.00  0.00           C  
ATOM   1475  O   ARG A 140      31.250  49.080  58.800  1.00  0.00           O  
ATOM   1476  CB  ARG A 140      30.180  51.760  59.910  1.00  0.00           C  
ATOM   1477  CG  ARG A 140      30.080  51.350  61.380  1.00  0.00           C  
ATOM   1478  CD  ARG A 140      28.750  51.790  62.000  1.00  0.00           C  
ATOM   1479  NE  ARG A 140      28.470  51.060  63.200  1.00  0.00           N  
ATOM   1480  CZ  ARG A 140      28.430  51.400  64.500  1.00  0.00           C  
ATOM   1481  NH1 ARG A 140      28.610  52.620  64.920  1.00  0.00           N1+
ATOM   1482  NH2 ARG A 140      27.860  50.600  65.390  1.00  0.00           N  
ATOM   1483  H   ARG A 140      30.670  51.420  57.270  1.00  0.00           H  
ATOM   1484  HE  ARG A 140      27.990  50.200  63.030  1.00  0.00           H  
ATOM   1485 1HH1 ARG A 140      28.760  53.470  64.420  1.00  0.00           H  
ATOM   1486 2HH1 ARG A 140      28.510  52.890  65.870  1.00  0.00           H  
ATOM   1487 1HH2 ARG A 140      27.460  49.700  65.220  1.00  0.00           H  
ATOM   1488 2HH2 ARG A 140      27.880  50.870  66.360  1.00  0.00           H  
ATOM   1489  N   ASN A 141      33.120  49.660  59.850  1.00  0.00           N  
ATOM   1490  CA  ASN A 141      33.710  48.330  60.090  1.00  0.00           C  
ATOM   1491  C   ASN A 141      33.380  47.810  61.510  1.00  0.00           C  
ATOM   1492  O   ASN A 141      33.690  48.270  62.540  1.00  0.00           O  
ATOM   1493  CB  ASN A 141      35.190  48.180  59.740  1.00  0.00           C  
ATOM   1494  CG  ASN A 141      35.600  46.710  59.750  1.00  0.00           C  
ATOM   1495  ND2 ASN A 141      36.850  46.460  60.130  1.00  0.00           N  
ATOM   1496  OD1 ASN A 141      34.780  45.850  59.660  1.00  0.00           O  
ATOM   1497  H   ASN A 141      33.670  50.470  60.070  1.00  0.00           H  
ATOM   1498 1HD2 ASN A 141      37.520  47.190  60.260  1.00  0.00           H  
ATOM   1499 2HD2 ASN A 141      36.920  45.590  60.610  1.00  0.00           H  
ATOM   1500  N   VAL A 142      32.300  46.970  61.470  1.00  0.00           N  
ATOM   1501  CA  VAL A 142      31.770  46.460  62.770  1.00  0.00           C  
ATOM   1502  C   VAL A 142      32.570  45.430  63.580  1.00  0.00           C  
ATOM   1503  O   VAL A 142      32.580  45.500  64.820  1.00  0.00           O  
ATOM   1504  CB  VAL A 142      30.330  46.020  62.640  1.00  0.00           C  
ATOM   1505  CG1 VAL A 142      29.330  47.070  62.240  1.00  0.00           C  
ATOM   1506  CG2 VAL A 142      30.190  44.780  61.820  1.00  0.00           C  
ATOM   1507  H   VAL A 142      31.920  46.570  60.630  1.00  0.00           H  
ATOM   1508  N   LYS A 143      33.350  44.720  62.870  1.00  0.00           N  
ATOM   1509  CA  LYS A 143      34.200  43.690  63.580  1.00  0.00           C  
ATOM   1510  C   LYS A 143      35.310  43.280  62.590  1.00  0.00           C  
ATOM   1511  O   LYS A 143      35.040  43.200  61.400  1.00  0.00           O  
ATOM   1512  CB  LYS A 143      33.370  42.430  63.700  1.00  0.00           C  
ATOM   1513  CG  LYS A 143      33.940  41.180  64.370  1.00  0.00           C  
ATOM   1514  CD  LYS A 143      34.350  41.480  65.810  1.00  0.00           C  
ATOM   1515  CE  LYS A 143      34.970  40.220  66.400  1.00  0.00           C  
ATOM   1516  NZ  LYS A 143      35.470  40.360  67.780  1.00  0.00           N1+
ATOM   1517  H   LYS A 143      33.480  44.790  61.890  1.00  0.00           H  
ATOM   1518  HZ1 LYS A 143      34.810  40.940  68.240  1.00  0.00           H  
ATOM   1519  HZ2 LYS A 143      35.390  39.470  68.220  1.00  0.00           H  
ATOM   1520  HZ3 LYS A 143      36.380  40.760  67.700  1.00  0.00           H  
ATOM   1521  N   GLU A 144      36.530  43.130  63.150  1.00  0.00           N  
ATOM   1522  CA  GLU A 144      37.610  42.510  62.300  1.00  0.00           C  
ATOM   1523  C   GLU A 144      37.920  41.120  62.940  1.00  0.00           C  
ATOM   1524  O   GLU A 144      38.250  40.960  64.100  1.00  0.00           O  
ATOM   1525  CB  GLU A 144      38.840  43.450  62.330  1.00  0.00           C  
ATOM   1526  CG  GLU A 144      39.930  42.990  61.400  1.00  0.00           C  
ATOM   1527  CD  GLU A 144      41.210  43.840  61.480  1.00  0.00           C  
ATOM   1528  OE1 GLU A 144      42.180  43.500  62.090  1.00  0.00           O  
ATOM   1529  OE2 GLU A 144      41.280  44.980  60.930  1.00  0.00           O1-
ATOM   1530  H   GLU A 144      36.830  43.680  63.930  1.00  0.00           H  
ATOM   1531  N   SER A 145      38.070  40.190  62.010  1.00  0.00           N  
ATOM   1532  CA  SER A 145      38.500  38.780  62.290  1.00  0.00           C  
ATOM   1533  C   SER A 145      39.930  38.560  61.880  1.00  0.00           C  
ATOM   1534  O   SER A 145      40.120  38.590  60.690  1.00  0.00           O  
ATOM   1535  CB  SER A 145      37.550  37.770  61.640  1.00  0.00           C  
ATOM   1536  OG  SER A 145      37.880  36.440  62.040  1.00  0.00           O  
ATOM   1537  H   SER A 145      38.220  40.390  61.040  1.00  0.00           H  
ATOM   1538  HG  SER A 145      38.430  35.960  61.350  1.00  0.00           H  
ATOM   1539  N   ALA A 146      40.860  38.730  62.800  1.00  0.00           N  
ATOM   1540  CA  ALA A 146      42.270  38.190  62.570  1.00  0.00           C  
ATOM   1541  C   ALA A 146      42.480  36.680  62.440  1.00  0.00           C  
ATOM   1542  O   ALA A 146      42.230  35.900  63.350  1.00  0.00           O  
ATOM   1543  CB  ALA A 146      43.290  38.900  63.450  1.00  0.00           C  
ATOM   1544  H   ALA A 146      40.620  39.060  63.720  1.00  0.00           H  
ATOM   1545  N   ALA A 147      43.130  36.330  61.370  1.00  0.00           N  
ATOM   1546  CA  ALA A 147      43.480  34.980  61.010  1.00  0.00           C  
ATOM   1547  C   ALA A 147      44.820  34.840  60.250  1.00  0.00           C  
ATOM   1548  O   ALA A 147      45.200  35.740  59.480  1.00  0.00           O  
ATOM   1549  CB  ALA A 147      42.400  34.270  60.130  1.00  0.00           C  
ATOM   1550  H   ALA A 147      43.450  37.000  60.690  1.00  0.00           H  
ATOM   1551  N   HIS A 148      45.380  33.670  60.280  1.00  0.00           N  
ATOM   1552  CA  HIS A 148      46.780  33.430  59.900  1.00  0.00           C  
ATOM   1553  C   HIS A 148      47.190  33.670  58.440  1.00  0.00           C  
ATOM   1554  O   HIS A 148      48.350  33.970  58.130  1.00  0.00           O  
ATOM   1555  CB  HIS A 148      47.130  32.030  60.430  1.00  0.00           C  
ATOM   1556  CG  HIS A 148      47.410  31.810  61.970  1.00  0.00           C  
ATOM   1557  CD2 HIS A 148      48.600  31.980  62.540  1.00  0.00           C  
ATOM   1558  ND1 HIS A 148      46.470  31.450  62.870  1.00  0.00           N  
ATOM   1559  CE1 HIS A 148      47.220  31.440  63.990  1.00  0.00           C  
ATOM   1560  NE2 HIS A 148      48.480  31.830  63.830  1.00  0.00           N  
ATOM   1561  H   HIS A 148      44.960  32.880  60.730  1.00  0.00           H  
ATOM   1562  HD2 HIS A 148      49.500  32.310  62.020  1.00  0.00           H  
ATOM   1563  HE1 HIS A 148      46.790  31.350  64.990  1.00  0.00           H  
ATOM   1564  HE2 HIS A 148      49.070  32.290  64.490  1.00  0.00           H  
ATOM   1565  N   ASP A 149      46.290  33.450  57.510  1.00  0.00           N  
ATOM   1566  CA  ASP A 149      46.470  33.530  56.080  1.00  0.00           C  
ATOM   1567  C   ASP A 149      45.710  34.650  55.400  1.00  0.00           C  
ATOM   1568  O   ASP A 149      46.010  35.010  54.320  1.00  0.00           O  
ATOM   1569  CB  ASP A 149      46.260  32.190  55.350  1.00  0.00           C  
ATOM   1570  CG  ASP A 149      47.320  31.110  55.620  1.00  0.00           C  
ATOM   1571  OD1 ASP A 149      48.410  31.160  54.940  1.00  0.00           O  
ATOM   1572  OD2 ASP A 149      47.160  30.320  56.630  1.00  0.00           O1-
ATOM   1573  H   ASP A 149      45.360  33.140  57.750  1.00  0.00           H  
ATOM   1574  N   TYR A 150      44.550  34.960  55.960  1.00  0.00           N  
ATOM   1575  CA  TYR A 150      43.670  36.030  55.490  1.00  0.00           C  
ATOM   1576  C   TYR A 150      42.800  36.640  56.620  1.00  0.00           C  
ATOM   1577  O   TYR A 150      41.850  36.030  56.990  1.00  0.00           O  
ATOM   1578  CB  TYR A 150      42.840  35.650  54.250  1.00  0.00           C  
ATOM   1579  CG  TYR A 150      42.550  34.150  54.070  1.00  0.00           C  
ATOM   1580  CD1 TYR A 150      43.470  33.340  53.350  1.00  0.00           C  
ATOM   1581  CD2 TYR A 150      41.520  33.510  54.720  1.00  0.00           C  
ATOM   1582  CE1 TYR A 150      43.390  31.970  53.350  1.00  0.00           C  
ATOM   1583  CE2 TYR A 150      41.430  32.090  54.700  1.00  0.00           C  
ATOM   1584  CZ  TYR A 150      42.390  31.360  54.070  1.00  0.00           C  
ATOM   1585  OH  TYR A 150      42.450  30.040  54.390  1.00  0.00           O  
ATOM   1586  H   TYR A 150      44.100  34.140  56.330  1.00  0.00           H  
ATOM   1587  HD1 TYR A 150      44.310  33.820  52.850  1.00  0.00           H  
ATOM   1588  HD2 TYR A 150      40.920  34.080  55.430  1.00  0.00           H  
ATOM   1589  HE1 TYR A 150      44.180  31.350  52.920  1.00  0.00           H  
ATOM   1590  HE2 TYR A 150      40.540  31.660  55.150  1.00  0.00           H  
ATOM   1591  HH  TYR A 150      43.360  29.660  54.230  1.00  0.00           H  
ATOM   1592  N   THR A 151      42.960  37.890  56.870  1.00  0.00           N  
ATOM   1593  CA  THR A 151      42.160  38.730  57.770  1.00  0.00           C  
ATOM   1594  C   THR A 151      40.840  39.100  57.020  1.00  0.00           C  
ATOM   1595  O   THR A 151      40.880  39.800  56.020  1.00  0.00           O  
ATOM   1596  CB  THR A 151      42.910  39.910  58.360  1.00  0.00           C  
ATOM   1597  CG2 THR A 151      42.070  40.710  59.430  1.00  0.00           C  
ATOM   1598  OG1 THR A 151      44.090  39.480  59.020  1.00  0.00           O  
ATOM   1599  H   THR A 151      43.690  38.410  56.420  1.00  0.00           H  
ATOM   1600  HG1 THR A 151      44.650  40.310  59.050  1.00  0.00           H  
ATOM   1601  N   LEU A 152      39.790  39.130  57.830  1.00  0.00           N  
ATOM   1602  CA  LEU A 152      38.430  39.340  57.410  1.00  0.00           C  
ATOM   1603  C   LEU A 152      38.000  40.550  58.270  1.00  0.00           C  
ATOM   1604  O   LEU A 152      38.490  40.850  59.390  1.00  0.00           O  
ATOM   1605  CB  LEU A 152      37.580  38.090  57.690  1.00  0.00           C  
ATOM   1606  CG  LEU A 152      36.110  38.180  57.220  1.00  0.00           C  
ATOM   1607  CD1 LEU A 152      36.090  38.110  55.700  1.00  0.00           C  
ATOM   1608  CD2 LEU A 152      35.440  36.940  57.810  1.00  0.00           C  
ATOM   1609  H   LEU A 152      39.830  38.920  58.810  1.00  0.00           H  
ATOM   1610  N   ARG A 153      37.340  41.480  57.520  1.00  0.00           N  
ATOM   1611  CA  ARG A 153      36.700  42.690  57.980  1.00  0.00           C  
ATOM   1612  C   ARG A 153      35.210  42.740  57.520  1.00  0.00           C  
ATOM   1613  O   ARG A 153      34.970  42.780  56.330  1.00  0.00           O  
ATOM   1614  CB  ARG A 153      37.550  43.820  57.500  1.00  0.00           C  
ATOM   1615  CG  ARG A 153      38.930  44.010  58.190  1.00  0.00           C  
ATOM   1616  CD  ARG A 153      39.690  45.140  57.600  1.00  0.00           C  
ATOM   1617  NE  ARG A 153      41.090  45.000  57.970  1.00  0.00           N  
ATOM   1618  CZ  ARG A 153      42.020  44.560  57.150  1.00  0.00           C  
ATOM   1619  NH1 ARG A 153      41.860  44.130  55.960  1.00  0.00           N1+
ATOM   1620  NH2 ARG A 153      43.280  44.280  57.610  1.00  0.00           N  
ATOM   1621  H   ARG A 153      37.310  41.310  56.540  1.00  0.00           H  
ATOM   1622  HE  ARG A 153      41.380  45.210  58.900  1.00  0.00           H  
ATOM   1623 1HH1 ARG A 153      40.970  44.170  55.520  1.00  0.00           H  
ATOM   1624 2HH1 ARG A 153      42.670  43.820  55.450  1.00  0.00           H  
ATOM   1625 1HH2 ARG A 153      43.510  44.280  58.580  1.00  0.00           H  
ATOM   1626 2HH2 ARG A 153      44.030  44.340  56.960  1.00  0.00           H  
ATOM   1627  N   GLU A 154      34.300  43.000  58.450  1.00  0.00           N  
ATOM   1628  CA  GLU A 154      32.850  43.000  58.110  1.00  0.00           C  
ATOM   1629  C   GLU A 154      32.300  44.470  57.890  1.00  0.00           C  
ATOM   1630  O   GLU A 154      31.810  45.120  58.790  1.00  0.00           O  
ATOM   1631  CB  GLU A 154      31.980  42.270  59.160  1.00  0.00           C  
ATOM   1632  CG  GLU A 154      30.740  41.670  58.580  1.00  0.00           C  
ATOM   1633  CD  GLU A 154      30.050  40.810  59.690  1.00  0.00           C  
ATOM   1634  OE1 GLU A 154      29.220  41.290  60.440  1.00  0.00           O  
ATOM   1635  OE2 GLU A 154      30.150  39.620  59.770  1.00  0.00           O1-
ATOM   1636  H   GLU A 154      34.520  43.430  59.330  1.00  0.00           H  
ATOM   1637  N   LEU A 155      32.330  44.820  56.630  1.00  0.00           N  
ATOM   1638  CA  LEU A 155      32.290  46.250  56.280  1.00  0.00           C  
ATOM   1639  C   LEU A 155      30.940  46.650  55.710  1.00  0.00           C  
ATOM   1640  O   LEU A 155      30.480  46.350  54.590  1.00  0.00           O  
ATOM   1641  CB  LEU A 155      33.270  46.490  55.200  1.00  0.00           C  
ATOM   1642  CG  LEU A 155      34.470  47.220  55.780  1.00  0.00           C  
ATOM   1643  CD1 LEU A 155      35.760  47.240  54.920  1.00  0.00           C  
ATOM   1644  CD2 LEU A 155      34.070  48.640  56.080  1.00  0.00           C  
ATOM   1645  H   LEU A 155      32.250  44.130  55.920  1.00  0.00           H  
ATOM   1646  N   LYS A 156      30.280  47.370  56.600  1.00  0.00           N  
ATOM   1647  CA  LYS A 156      29.000  48.140  56.350  1.00  0.00           C  
ATOM   1648  C   LYS A 156      29.230  49.470  55.610  1.00  0.00           C  
ATOM   1649  O   LYS A 156      29.900  50.420  56.070  1.00  0.00           O  
ATOM   1650  CB  LYS A 156      28.310  48.470  57.630  1.00  0.00           C  
ATOM   1651  CG  LYS A 156      26.840  48.570  57.510  1.00  0.00           C  
ATOM   1652  CD  LYS A 156      26.020  47.210  57.510  1.00  0.00           C  
ATOM   1653  CE  LYS A 156      26.440  46.080  58.510  1.00  0.00           C  
ATOM   1654  NZ  LYS A 156      25.410  45.050  58.660  1.00  0.00           N1+
ATOM   1655  H   LYS A 156      30.700  47.610  57.480  1.00  0.00           H  
ATOM   1656  HZ1 LYS A 156      24.620  45.530  59.030  1.00  0.00           H  
ATOM   1657  HZ2 LYS A 156      25.230  44.690  57.740  1.00  0.00           H  
ATOM   1658  HZ3 LYS A 156      25.750  44.280  59.200  1.00  0.00           H  
ATOM   1659  N   LEU A 157      28.900  49.400  54.320  1.00  0.00           N  
ATOM   1660  CA  LEU A 157      28.690  50.490  53.360  1.00  0.00           C  
ATOM   1661  C   LEU A 157      27.240  51.020  53.350  1.00  0.00           C  
ATOM   1662  O   LEU A 157      26.350  50.190  53.560  1.00  0.00           O  
ATOM   1663  CB  LEU A 157      29.060  50.030  51.930  1.00  0.00           C  
ATOM   1664  CG  LEU A 157      30.540  49.850  51.610  1.00  0.00           C  
ATOM   1665  CD1 LEU A 157      31.210  48.790  52.440  1.00  0.00           C  
ATOM   1666  CD2 LEU A 157      30.730  49.500  50.170  1.00  0.00           C  
ATOM   1667  H   LEU A 157      28.650  48.500  53.970  1.00  0.00           H  
ATOM   1668  N   SER A 158      27.010  52.300  53.530  1.00  0.00           N  
ATOM   1669  CA  SER A 158      25.710  52.970  53.340  1.00  0.00           C  
ATOM   1670  C   SER A 158      25.790  54.210  52.510  1.00  0.00           C  
ATOM   1671  O   SER A 158      26.830  54.870  52.420  1.00  0.00           O  
ATOM   1672  CB  SER A 158      24.970  53.230  54.610  1.00  0.00           C  
ATOM   1673  OG  SER A 158      25.850  54.010  55.480  1.00  0.00           O  
ATOM   1674  H   SER A 158      27.720  52.930  53.830  1.00  0.00           H  
ATOM   1675  HG  SER A 158      25.370  54.600  56.130  1.00  0.00           H  
ATOM   1676  N   LYS A 159      24.650  54.630  51.930  1.00  0.00           N  
ATOM   1677  CA  LYS A 159      24.470  56.010  51.480  1.00  0.00           C  
ATOM   1678  C   LYS A 159      23.680  56.930  52.360  1.00  0.00           C  
ATOM   1679  O   LYS A 159      22.660  56.460  52.890  1.00  0.00           O  
ATOM   1680  CB  LYS A 159      24.010  55.870  50.050  1.00  0.00           C  
ATOM   1681  CG  LYS A 159      24.030  57.210  49.230  1.00  0.00           C  
ATOM   1682  CD  LYS A 159      23.290  56.860  47.970  1.00  0.00           C  
ATOM   1683  CE  LYS A 159      23.430  57.990  47.000  1.00  0.00           C  
ATOM   1684  NZ  LYS A 159      22.980  57.620  45.640  1.00  0.00           N1+
ATOM   1685  H   LYS A 159      23.890  54.020  51.700  1.00  0.00           H  
ATOM   1686  HZ1 LYS A 159      23.350  56.770  45.260  1.00  0.00           H  
ATOM   1687  HZ2 LYS A 159      21.990  57.580  45.520  1.00  0.00           H  
ATOM   1688  HZ3 LYS A 159      23.380  58.320  45.050  1.00  0.00           H  
ATOM   1689  N   VAL A 160      24.180  58.200  52.410  1.00  0.00           N  
ATOM   1690  CA  VAL A 160      23.440  59.350  53.000  1.00  0.00           C  
ATOM   1691  C   VAL A 160      22.130  59.660  52.280  1.00  0.00           C  
ATOM   1692  O   VAL A 160      21.960  59.630  51.060  1.00  0.00           O  
ATOM   1693  CB  VAL A 160      24.470  60.480  53.030  1.00  0.00           C  
ATOM   1694  CG1 VAL A 160      23.930  61.770  53.580  1.00  0.00           C  
ATOM   1695  CG2 VAL A 160      25.810  60.110  53.740  1.00  0.00           C  
ATOM   1696  H   VAL A 160      25.160  58.370  52.300  1.00  0.00           H  
ATOM   1697  N   GLY A 161      21.090  59.670  53.020  1.00  0.00           N  
ATOM   1698  CA  GLY A 161      19.740  60.200  52.610  1.00  0.00           C  
ATOM   1699  C   GLY A 161      18.810  59.180  51.920  1.00  0.00           C  
ATOM   1700  O   GLY A 161      17.620  59.110  52.150  1.00  0.00           O  
ATOM   1701  H   GLY A 161      21.110  59.450  53.990  1.00  0.00           H  
ATOM   1702  N   GLN A 162      19.430  58.200  51.270  1.00  0.00           N  
ATOM   1703  CA  GLN A 162      18.870  57.060  50.560  1.00  0.00           C  
ATOM   1704  C   GLN A 162      18.750  55.750  51.380  1.00  0.00           C  
ATOM   1705  O   GLN A 162      19.700  55.220  51.920  1.00  0.00           O  
ATOM   1706  CB  GLN A 162      19.710  56.770  49.320  1.00  0.00           C  
ATOM   1707  CG  GLN A 162      19.140  55.830  48.280  1.00  0.00           C  
ATOM   1708  CD  GLN A 162      20.010  55.920  46.990  1.00  0.00           C  
ATOM   1709  NE2 GLN A 162      20.240  54.760  46.400  1.00  0.00           N  
ATOM   1710  OE1 GLN A 162      20.440  56.940  46.450  1.00  0.00           O  
ATOM   1711  H   GLN A 162      20.430  58.240  51.180  1.00  0.00           H  
ATOM   1712 1HE2 GLN A 162      19.840  53.860  46.570  1.00  0.00           H  
ATOM   1713 2HE2 GLN A 162      20.760  54.970  45.570  1.00  0.00           H  
ATOM   1714  N   GLY A 163      17.560  55.250  51.110  1.00  0.00           N  
ATOM   1715  CA  GLY A 163      17.050  54.000  51.690  1.00  0.00           C  
ATOM   1716  C   GLY A 163      17.480  52.840  50.820  1.00  0.00           C  
ATOM   1717  O   GLY A 163      17.830  53.060  49.670  1.00  0.00           O  
ATOM   1718  H   GLY A 163      17.010  55.620  50.360  1.00  0.00           H  
ATOM   1719  N   ASN A 164      17.210  51.650  51.360  1.00  0.00           N  
ATOM   1720  CA  ASN A 164      17.450  50.330  50.810  1.00  0.00           C  
ATOM   1721  C   ASN A 164      18.860  50.250  50.200  1.00  0.00           C  
ATOM   1722  O   ASN A 164      18.970  49.840  49.030  1.00  0.00           O  
ATOM   1723  CB  ASN A 164      16.340  49.890  49.840  1.00  0.00           C  
ATOM   1724  CG  ASN A 164      15.030  49.660  50.600  1.00  0.00           C  
ATOM   1725  ND2 ASN A 164      14.560  48.450  50.600  1.00  0.00           N  
ATOM   1726  OD1 ASN A 164      14.410  50.540  51.070  1.00  0.00           O  
ATOM   1727  H   ASN A 164      16.630  51.650  52.170  1.00  0.00           H  
ATOM   1728 1HD2 ASN A 164      15.150  47.690  50.320  1.00  0.00           H  
ATOM   1729 2HD2 ASN A 164      13.740  48.270  51.150  1.00  0.00           H  
ATOM   1730  N   THR A 165      19.860  50.890  50.840  1.00  0.00           N  
ATOM   1731  CA  THR A 165      21.330  50.940  50.450  1.00  0.00           C  
ATOM   1732  C   THR A 165      22.390  50.280  51.380  1.00  0.00           C  
ATOM   1733  O   THR A 165      23.530  50.110  50.980  1.00  0.00           O  
ATOM   1734  CB  THR A 165      21.790  52.400  50.170  1.00  0.00           C  
ATOM   1735  CG2 THR A 165      21.220  52.850  48.820  1.00  0.00           C  
ATOM   1736  OG1 THR A 165      21.680  53.230  51.310  1.00  0.00           O  
ATOM   1737  H   THR A 165      19.630  51.360  51.690  1.00  0.00           H  
ATOM   1738  HG1 THR A 165      21.180  54.070  51.110  1.00  0.00           H  
ATOM   1739  N   GLU A 166      22.060  50.170  52.690  1.00  0.00           N  
ATOM   1740  CA  GLU A 166      22.970  49.700  53.700  1.00  0.00           C  
ATOM   1741  C   GLU A 166      23.180  48.180  53.590  1.00  0.00           C  
ATOM   1742  O   GLU A 166      22.360  47.370  54.130  1.00  0.00           O  
ATOM   1743  CB  GLU A 166      22.340  50.150  55.020  1.00  0.00           C  
ATOM   1744  CG  GLU A 166      23.200  49.800  56.250  1.00  0.00           C  
ATOM   1745  CD  GLU A 166      22.440  50.030  57.580  1.00  0.00           C  
ATOM   1746  OE1 GLU A 166      22.230  48.950  58.210  1.00  0.00           O  
ATOM   1747  OE2 GLU A 166      22.060  51.130  58.020  1.00  0.00           O1-
ATOM   1748  H   GLU A 166      21.320  50.700  53.100  1.00  0.00           H  
ATOM   1749  N   ARG A 167      24.310  47.790  53.040  1.00  0.00           N  
ATOM   1750  CA  ARG A 167      24.690  46.410  52.750  1.00  0.00           C  
ATOM   1751  C   ARG A 167      26.040  46.080  53.410  1.00  0.00           C  
ATOM   1752  O   ARG A 167      26.930  46.880  53.690  1.00  0.00           O  
ATOM   1753  CB  ARG A 167      24.690  46.020  51.260  1.00  0.00           C  
ATOM   1754  CG  ARG A 167      25.640  47.000  50.580  1.00  0.00           C  
ATOM   1755  CD  ARG A 167      25.850  46.620  49.060  1.00  0.00           C  
ATOM   1756  NE  ARG A 167      24.650  47.000  48.340  1.00  0.00           N  
ATOM   1757  CZ  ARG A 167      24.580  47.730  47.230  1.00  0.00           C  
ATOM   1758  NH1 ARG A 167      25.640  48.210  46.530  1.00  0.00           N1+
ATOM   1759  NH2 ARG A 167      23.370  48.110  46.940  1.00  0.00           N  
ATOM   1760  H   ARG A 167      24.980  48.520  52.930  1.00  0.00           H  
ATOM   1761  HE  ARG A 167      23.790  46.750  48.790  1.00  0.00           H  
ATOM   1762 1HH1 ARG A 167      26.560  47.870  46.750  1.00  0.00           H  
ATOM   1763 2HH1 ARG A 167      25.400  48.780  45.750  1.00  0.00           H  
ATOM   1764 1HH2 ARG A 167      22.550  48.000  47.500  1.00  0.00           H  
ATOM   1765 2HH2 ARG A 167      23.190  48.630  46.110  1.00  0.00           H  
ATOM   1766  N   THR A 168      25.990  44.910  54.030  1.00  0.00           N  
ATOM   1767  CA  THR A 168      27.090  44.120  54.650  1.00  0.00           C  
ATOM   1768  C   THR A 168      27.920  43.590  53.530  1.00  0.00           C  
ATOM   1769  O   THR A 168      27.560  42.970  52.550  1.00  0.00           O  
ATOM   1770  CB  THR A 168      26.470  42.910  55.430  1.00  0.00           C  
ATOM   1771  CG2 THR A 168      27.550  42.120  56.250  1.00  0.00           C  
ATOM   1772  OG1 THR A 168      25.520  43.390  56.370  1.00  0.00           O  
ATOM   1773  H   THR A 168      25.080  44.530  54.200  1.00  0.00           H  
ATOM   1774  HG1 THR A 168      25.050  42.570  56.680  1.00  0.00           H  
ATOM   1775  N   VAL A 169      29.190  44.000  53.570  1.00  0.00           N  
ATOM   1776  CA  VAL A 169      30.130  43.750  52.430  1.00  0.00           C  
ATOM   1777  C   VAL A 169      31.330  43.090  53.150  1.00  0.00           C  
ATOM   1778  O   VAL A 169      31.930  43.630  54.110  1.00  0.00           O  
ATOM   1779  CB  VAL A 169      30.560  44.990  51.600  1.00  0.00           C  
ATOM   1780  CG1 VAL A 169      31.480  44.670  50.440  1.00  0.00           C  
ATOM   1781  CG2 VAL A 169      29.310  45.710  51.150  1.00  0.00           C  
ATOM   1782  H   VAL A 169      29.490  44.730  54.170  1.00  0.00           H  
ATOM   1783  N   TRP A 170      31.780  41.960  52.550  1.00  0.00           N  
ATOM   1784  CA  TRP A 170      32.950  41.230  53.000  1.00  0.00           C  
ATOM   1785  C   TRP A 170      34.260  41.740  52.380  1.00  0.00           C  
ATOM   1786  O   TRP A 170      34.340  41.980  51.170  1.00  0.00           O  
ATOM   1787  CB  TRP A 170      32.790  39.740  52.850  1.00  0.00           C  
ATOM   1788  CG  TRP A 170      31.490  39.190  53.480  1.00  0.00           C  
ATOM   1789  CD1 TRP A 170      30.350  39.120  52.770  1.00  0.00           C  
ATOM   1790  CD2 TRP A 170      31.300  38.880  54.780  1.00  0.00           C  
ATOM   1791  CE2 TRP A 170      29.980  38.590  54.910  1.00  0.00           C  
ATOM   1792  CE3 TRP A 170      32.220  38.580  55.730  1.00  0.00           C  
ATOM   1793  NE1 TRP A 170      29.420  38.730  53.680  1.00  0.00           N  
ATOM   1794  CZ2 TRP A 170      29.530  37.990  56.100  1.00  0.00           C  
ATOM   1795  CZ3 TRP A 170      31.800  38.030  56.940  1.00  0.00           C  
ATOM   1796  CH2 TRP A 170      30.450  37.720  57.130  1.00  0.00           C  
ATOM   1797  H   TRP A 170      31.410  41.590  51.700  1.00  0.00           H  
ATOM   1798  HD1 TRP A 170      30.320  39.070  51.680  1.00  0.00           H  
ATOM   1799  HE1 TRP A 170      28.570  38.310  53.370  1.00  0.00           H  
ATOM   1800  HE3 TRP A 170      33.270  38.500  55.470  1.00  0.00           H  
ATOM   1801  HZ2 TRP A 170      28.490  37.660  56.130  1.00  0.00           H  
ATOM   1802  HZ3 TRP A 170      32.480  37.480  57.600  1.00  0.00           H  
ATOM   1803  HH2 TRP A 170      30.120  37.510  58.150  1.00  0.00           H  
ATOM   1804  N   GLN A 171      35.230  41.910  53.300  1.00  0.00           N  
ATOM   1805  CA  GLN A 171      36.510  42.380  52.890  1.00  0.00           C  
ATOM   1806  C   GLN A 171      37.560  41.330  53.300  1.00  0.00           C  
ATOM   1807  O   GLN A 171      37.600  40.970  54.500  1.00  0.00           O  
ATOM   1808  CB  GLN A 171      36.880  43.660  53.680  1.00  0.00           C  
ATOM   1809  CG  GLN A 171      37.840  44.600  52.980  1.00  0.00           C  
ATOM   1810  CD  GLN A 171      39.330  44.450  53.460  1.00  0.00           C  
ATOM   1811  NE2 GLN A 171      40.220  44.850  52.670  1.00  0.00           N  
ATOM   1812  OE1 GLN A 171      39.580  44.100  54.580  1.00  0.00           O  
ATOM   1813  H   GLN A 171      35.120  41.580  54.240  1.00  0.00           H  
ATOM   1814 1HE2 GLN A 171      39.950  45.210  51.780  1.00  0.00           H  
ATOM   1815 2HE2 GLN A 171      41.200  44.900  52.890  1.00  0.00           H  
ATOM   1816  N   TYR A 172      38.350  40.910  52.280  1.00  0.00           N  
ATOM   1817  CA  TYR A 172      39.260  39.700  52.430  1.00  0.00           C  
ATOM   1818  C   TYR A 172      40.780  40.020  52.170  1.00  0.00           C  
ATOM   1819  O   TYR A 172      41.280  39.870  51.090  1.00  0.00           O  
ATOM   1820  CB  TYR A 172      38.870  38.580  51.570  1.00  0.00           C  
ATOM   1821  CG  TYR A 172      37.710  37.700  52.060  1.00  0.00           C  
ATOM   1822  CD1 TYR A 172      38.000  36.510  52.750  1.00  0.00           C  
ATOM   1823  CD2 TYR A 172      36.460  37.920  51.580  1.00  0.00           C  
ATOM   1824  CE1 TYR A 172      37.050  35.480  52.970  1.00  0.00           C  
ATOM   1825  CE2 TYR A 172      35.540  36.850  51.680  1.00  0.00           C  
ATOM   1826  CZ  TYR A 172      35.820  35.620  52.310  1.00  0.00           C  
ATOM   1827  OH  TYR A 172      34.810  34.780  52.520  1.00  0.00           O  
ATOM   1828  H   TYR A 172      38.110  41.240  51.370  1.00  0.00           H  
ATOM   1829  HD1 TYR A 172      38.810  36.620  53.470  1.00  0.00           H  
ATOM   1830  HD2 TYR A 172      36.060  38.930  51.490  1.00  0.00           H  
ATOM   1831  HE1 TYR A 172      37.270  34.650  53.650  1.00  0.00           H  
ATOM   1832  HE2 TYR A 172      34.510  36.960  51.340  1.00  0.00           H  
ATOM   1833  HH  TYR A 172      35.110  34.020  53.100  1.00  0.00           H  
ATOM   1834  N   HIS A 173      41.440  40.350  53.280  1.00  0.00           N  
ATOM   1835  CA  HIS A 173      42.890  40.780  53.190  1.00  0.00           C  
ATOM   1836  C   HIS A 173      43.750  39.540  53.340  1.00  0.00           C  
ATOM   1837  O   HIS A 173      44.090  39.190  54.460  1.00  0.00           O  
ATOM   1838  CB  HIS A 173      43.220  41.900  54.190  1.00  0.00           C  
ATOM   1839  CG  HIS A 173      44.510  42.720  53.880  1.00  0.00           C  
ATOM   1840  CD2 HIS A 173      45.590  42.440  53.220  1.00  0.00           C  
ATOM   1841  ND1 HIS A 173      44.760  43.810  54.590  1.00  0.00           N  
ATOM   1842  CE1 HIS A 173      46.020  44.200  54.290  1.00  0.00           C  
ATOM   1843  NE2 HIS A 173      46.490  43.380  53.390  1.00  0.00           N  
ATOM   1844  H   HIS A 173      41.090  40.200  54.200  1.00  0.00           H  
ATOM   1845  HD2 HIS A 173      45.630  41.550  52.600  1.00  0.00           H  
ATOM   1846  HE1 HIS A 173      46.530  45.120  54.570  1.00  0.00           H  
ATOM   1847  HE2 HIS A 173      47.320  43.530  52.840  1.00  0.00           H  
ATOM   1848  N   PHE A 174      44.290  39.120  52.220  1.00  0.00           N  
ATOM   1849  CA  PHE A 174      45.250  37.980  52.090  1.00  0.00           C  
ATOM   1850  C   PHE A 174      46.600  38.420  52.600  1.00  0.00           C  
ATOM   1851  O   PHE A 174      47.020  39.560  52.370  1.00  0.00           O  
ATOM   1852  CB  PHE A 174      45.280  37.530  50.610  1.00  0.00           C  
ATOM   1853  CG  PHE A 174      46.060  36.220  50.430  1.00  0.00           C  
ATOM   1854  CD1 PHE A 174      45.300  35.100  50.550  1.00  0.00           C  
ATOM   1855  CD2 PHE A 174      47.470  36.270  50.280  1.00  0.00           C  
ATOM   1856  CE1 PHE A 174      45.970  33.890  50.610  1.00  0.00           C  
ATOM   1857  CE2 PHE A 174      48.110  35.070  50.350  1.00  0.00           C  
ATOM   1858  CZ  PHE A 174      47.360  33.890  50.580  1.00  0.00           C  
ATOM   1859  H   PHE A 174      44.020  39.640  51.410  1.00  0.00           H  
ATOM   1860  HD1 PHE A 174      44.210  35.110  50.530  1.00  0.00           H  
ATOM   1861  HD2 PHE A 174      47.910  37.170  49.860  1.00  0.00           H  
ATOM   1862  HE1 PHE A 174      45.450  32.940  50.590  1.00  0.00           H  
ATOM   1863  HE2 PHE A 174      49.200  35.050  50.320  1.00  0.00           H  
ATOM   1864  HZ  PHE A 174      47.830  32.910  50.540  1.00  0.00           H  
ATOM   1865  N   ARG A 175      47.130  37.660  53.540  1.00  0.00           N  
ATOM   1866  CA  ARG A 175      48.400  38.060  54.210  1.00  0.00           C  
ATOM   1867  C   ARG A 175      49.700  37.320  53.830  1.00  0.00           C  
ATOM   1868  O   ARG A 175      50.780  37.960  53.810  1.00  0.00           O  
ATOM   1869  CB  ARG A 175      48.260  37.770  55.730  1.00  0.00           C  
ATOM   1870  CG  ARG A 175      47.170  38.600  56.430  1.00  0.00           C  
ATOM   1871  CD  ARG A 175      46.780  37.860  57.680  1.00  0.00           C  
ATOM   1872  NE  ARG A 175      47.800  37.640  58.720  1.00  0.00           N  
ATOM   1873  CZ  ARG A 175      47.680  38.100  59.940  1.00  0.00           C  
ATOM   1874  NH1 ARG A 175      46.540  38.690  60.290  1.00  0.00           N1+
ATOM   1875  NH2 ARG A 175      48.720  38.220  60.690  1.00  0.00           N  
ATOM   1876  H   ARG A 175      46.680  36.840  53.920  1.00  0.00           H  
ATOM   1877  HE  ARG A 175      48.590  37.070  58.490  1.00  0.00           H  
ATOM   1878 1HH1 ARG A 175      45.720  38.680  59.710  1.00  0.00           H  
ATOM   1879 2HH1 ARG A 175      46.570  39.080  61.210  1.00  0.00           H  
ATOM   1880 1HH2 ARG A 175      49.660  38.050  60.390  1.00  0.00           H  
ATOM   1881 2HH2 ARG A 175      48.620  38.330  61.680  1.00  0.00           H  
ATOM   1882  N   THR A 176      49.650  35.990  54.000  1.00  0.00           N  
ATOM   1883  CA  THR A 176      50.760  35.090  53.790  1.00  0.00           C  
ATOM   1884  C   THR A 176      51.480  35.050  52.430  1.00  0.00           C  
ATOM   1885  O   THR A 176      52.040  34.040  51.950  1.00  0.00           O  
ATOM   1886  CB  THR A 176      50.480  33.630  54.200  1.00  0.00           C  
ATOM   1887  CG2 THR A 176      50.320  33.500  55.750  1.00  0.00           C  
ATOM   1888  OG1 THR A 176      49.270  33.210  53.600  1.00  0.00           O  
ATOM   1889  H   THR A 176      48.800  35.470  54.000  1.00  0.00           H  
ATOM   1890  HG1 THR A 176      48.890  32.440  54.110  1.00  0.00           H  
ATOM   1891  N   TRP A 177      51.400  36.230  51.860  1.00  0.00           N  
ATOM   1892  CA  TRP A 177      52.030  36.580  50.560  1.00  0.00           C  
ATOM   1893  C   TRP A 177      53.470  37.040  50.820  1.00  0.00           C  
ATOM   1894  O   TRP A 177      53.590  37.940  51.680  1.00  0.00           O  
ATOM   1895  CB  TRP A 177      51.270  37.790  50.010  1.00  0.00           C  
ATOM   1896  CG  TRP A 177      51.560  38.030  48.490  1.00  0.00           C  
ATOM   1897  CD1 TRP A 177      52.610  38.670  47.970  1.00  0.00           C  
ATOM   1898  CD2 TRP A 177      51.080  37.210  47.470  1.00  0.00           C  
ATOM   1899  CE2 TRP A 177      51.910  37.440  46.360  1.00  0.00           C  
ATOM   1900  CE3 TRP A 177      49.840  36.630  47.360  1.00  0.00           C  
ATOM   1901  NE1 TRP A 177      52.810  38.340  46.700  1.00  0.00           N  
ATOM   1902  CZ2 TRP A 177      51.530  36.960  45.070  1.00  0.00           C  
ATOM   1903  CZ3 TRP A 177      49.450  36.170  46.110  1.00  0.00           C  
ATOM   1904  CH2 TRP A 177      50.260  36.400  44.980  1.00  0.00           C  
ATOM   1905  H   TRP A 177      51.190  37.000  52.460  1.00  0.00           H  
ATOM   1906  HD1 TRP A 177      53.170  39.390  48.570  1.00  0.00           H  
ATOM   1907  HE1 TRP A 177      53.470  38.800  46.110  1.00  0.00           H  
ATOM   1908  HE3 TRP A 177      49.150  36.640  48.190  1.00  0.00           H  
ATOM   1909  HZ2 TRP A 177      52.210  36.980  44.220  1.00  0.00           H  
ATOM   1910  HZ3 TRP A 177      48.720  35.360  46.110  1.00  0.00           H  
ATOM   1911  HH2 TRP A 177      49.900  36.250  43.960  1.00  0.00           H  
ATOM   1912  N   PRO A 178      54.490  36.340  50.300  1.00  0.00           N  
ATOM   1913  CA  PRO A 178      55.900  36.670  50.500  1.00  0.00           C  
ATOM   1914  C   PRO A 178      56.410  38.050  50.260  1.00  0.00           C  
ATOM   1915  O   PRO A 178      55.780  38.850  49.540  1.00  0.00           O  
ATOM   1916  CB  PRO A 178      56.700  35.700  49.680  1.00  0.00           C  
ATOM   1917  CG  PRO A 178      55.750  34.600  49.220  1.00  0.00           C  
ATOM   1918  CD  PRO A 178      54.400  35.330  49.230  1.00  0.00           C  
ATOM   1919  N   ASP A 179      57.520  38.430  50.950  1.00  0.00           N  
ATOM   1920  CA  ASP A 179      58.140  39.780  50.760  1.00  0.00           C  
ATOM   1921  C   ASP A 179      58.520  40.100  49.350  1.00  0.00           C  
ATOM   1922  O   ASP A 179      58.300  41.240  48.980  1.00  0.00           O  
ATOM   1923  CB  ASP A 179      59.340  39.940  51.690  1.00  0.00           C  
ATOM   1924  CG  ASP A 179      58.840  39.790  53.110  1.00  0.00           C  
ATOM   1925  OD1 ASP A 179      58.500  40.760  53.750  1.00  0.00           O  
ATOM   1926  OD2 ASP A 179      58.670  38.690  53.680  1.00  0.00           O1-
ATOM   1927  H   ASP A 179      58.000  37.730  51.490  1.00  0.00           H  
ATOM   1928  N   HIS A 180      59.220  39.150  48.710  1.00  0.00           N  
ATOM   1929  CA  HIS A 180      59.410  39.240  47.230  1.00  0.00           C  
ATOM   1930  C   HIS A 180      58.890  37.990  46.420  1.00  0.00           C  
ATOM   1931  O   HIS A 180      58.550  36.970  47.050  1.00  0.00           O  
ATOM   1932  CB  HIS A 180      60.840  39.680  46.900  1.00  0.00           C  
ATOM   1933  CG  HIS A 180      60.870  40.750  45.810  1.00  0.00           C  
ATOM   1934  CD2 HIS A 180      60.310  41.980  45.920  1.00  0.00           C  
ATOM   1935  ND1 HIS A 180      60.900  40.420  44.480  1.00  0.00           N  
ATOM   1936  CE1 HIS A 180      60.430  41.480  43.800  1.00  0.00           C  
ATOM   1937  NE2 HIS A 180      60.140  42.450  44.660  1.00  0.00           N  
ATOM   1938  H   HIS A 180      59.790  38.410  49.070  1.00  0.00           H  
ATOM   1939  HD2 HIS A 180      59.890  42.390  46.840  1.00  0.00           H  
ATOM   1940  HE1 HIS A 180      60.540  41.490  42.710  1.00  0.00           H  
ATOM   1941  HE2 HIS A 180      59.910  43.370  44.370  1.00  0.00           H  
ATOM   1942  N   GLY A 181      58.860  38.200  45.100  1.00  0.00           N  
ATOM   1943  CA  GLY A 181      58.320  37.250  44.120  1.00  0.00           C  
ATOM   1944  C   GLY A 181      56.960  36.640  44.290  1.00  0.00           C  
ATOM   1945  O   GLY A 181      55.970  37.300  44.540  1.00  0.00           O  
ATOM   1946  H   GLY A 181      59.280  39.050  44.780  1.00  0.00           H  
ATOM   1947  N   VAL A 182      56.820  35.340  44.010  1.00  0.00           N  
ATOM   1948  CA  VAL A 182      55.660  34.460  44.140  1.00  0.00           C  
ATOM   1949  C   VAL A 182      55.700  33.290  45.180  1.00  0.00           C  
ATOM   1950  O   VAL A 182      56.730  32.570  45.100  1.00  0.00           O  
ATOM   1951  CB  VAL A 182      55.260  33.900  42.780  1.00  0.00           C  
ATOM   1952  CG1 VAL A 182      54.640  34.930  41.870  1.00  0.00           C  
ATOM   1953  CG2 VAL A 182      56.370  33.200  42.040  1.00  0.00           C  
ATOM   1954  H   VAL A 182      57.590  34.960  43.510  1.00  0.00           H  
ATOM   1955  N   PRO A 183      54.580  32.980  45.870  1.00  0.00           N  
ATOM   1956  CA  PRO A 183      54.500  31.870  46.840  1.00  0.00           C  
ATOM   1957  C   PRO A 183      54.700  30.480  46.210  1.00  0.00           C  
ATOM   1958  O   PRO A 183      54.820  30.270  44.970  1.00  0.00           O  
ATOM   1959  CB  PRO A 183      53.030  31.950  47.430  1.00  0.00           C  
ATOM   1960  CG  PRO A 183      52.240  32.810  46.460  1.00  0.00           C  
ATOM   1961  CD  PRO A 183      53.300  33.760  45.740  1.00  0.00           C  
ATOM   1962  N   SER A 184      54.950  29.500  47.020  1.00  0.00           N  
ATOM   1963  CA  SER A 184      55.180  28.020  46.560  1.00  0.00           C  
ATOM   1964  C   SER A 184      54.160  26.980  47.040  1.00  0.00           C  
ATOM   1965  O   SER A 184      54.290  25.830  46.690  1.00  0.00           O  
ATOM   1966  CB  SER A 184      56.600  27.560  46.980  1.00  0.00           C  
ATOM   1967  OG  SER A 184      56.640  27.110  48.340  1.00  0.00           O  
ATOM   1968  H   SER A 184      54.990  29.590  48.020  1.00  0.00           H  
ATOM   1969  HG  SER A 184      56.450  26.130  48.360  1.00  0.00           H  
ATOM   1970  N   ASP A 185      53.470  27.250  48.160  1.00  0.00           N  
ATOM   1971  CA  ASP A 185      52.360  26.430  48.710  1.00  0.00           C  
ATOM   1972  C   ASP A 185      51.050  27.060  48.100  1.00  0.00           C  
ATOM   1973  O   ASP A 185      50.750  28.210  48.420  1.00  0.00           O  
ATOM   1974  CB  ASP A 185      52.300  26.340  50.220  1.00  0.00           C  
ATOM   1975  CG  ASP A 185      51.210  25.390  50.730  1.00  0.00           C  
ATOM   1976  OD1 ASP A 185      51.600  24.170  50.820  1.00  0.00           O  
ATOM   1977  OD2 ASP A 185      50.000  25.620  50.570  1.00  0.00           O1-
ATOM   1978  H   ASP A 185      53.720  28.080  48.660  1.00  0.00           H  
ATOM   1979  N   PRO A 186      50.310  26.390  47.160  1.00  0.00           N  
ATOM   1980  CA  PRO A 186      49.020  26.920  46.650  1.00  0.00           C  
ATOM   1981  C   PRO A 186      47.800  26.900  47.620  1.00  0.00           C  
ATOM   1982  O   PRO A 186      46.740  27.450  47.350  1.00  0.00           O  
ATOM   1983  CB  PRO A 186      48.610  26.030  45.540  1.00  0.00           C  
ATOM   1984  CG  PRO A 186      49.960  25.610  44.990  1.00  0.00           C  
ATOM   1985  CD  PRO A 186      50.820  25.440  46.230  1.00  0.00           C  
ATOM   1986  N   GLY A 187      47.960  26.220  48.790  1.00  0.00           N  
ATOM   1987  CA  GLY A 187      46.800  26.110  49.710  1.00  0.00           C  
ATOM   1988  C   GLY A 187      45.950  27.310  50.170  1.00  0.00           C  
ATOM   1989  O   GLY A 187      44.740  27.170  50.040  1.00  0.00           O  
ATOM   1990  H   GLY A 187      48.780  25.990  49.310  1.00  0.00           H  
ATOM   1991  N   GLY A 188      46.600  28.420  50.490  1.00  0.00           N  
ATOM   1992  CA  GLY A 188      46.030  29.740  50.920  1.00  0.00           C  
ATOM   1993  C   GLY A 188      45.250  30.360  49.790  1.00  0.00           C  
ATOM   1994  O   GLY A 188      44.100  30.710  50.000  1.00  0.00           O  
ATOM   1995  H   GLY A 188      47.590  28.570  50.550  1.00  0.00           H  
ATOM   1996  N   VAL A 189      46.040  30.610  48.700  1.00  0.00           N  
ATOM   1997  CA  VAL A 189      45.430  30.920  47.340  1.00  0.00           C  
ATOM   1998  C   VAL A 189      44.040  30.200  47.160  1.00  0.00           C  
ATOM   1999  O   VAL A 189      42.970  30.860  47.230  1.00  0.00           O  
ATOM   2000  CB  VAL A 189      46.410  30.510  46.250  1.00  0.00           C  
ATOM   2001  CG1 VAL A 189      45.860  30.750  44.790  1.00  0.00           C  
ATOM   2002  CG2 VAL A 189      47.700  31.190  46.380  1.00  0.00           C  
ATOM   2003  H   VAL A 189      47.030  30.460  48.670  1.00  0.00           H  
ATOM   2004  N   LEU A 190      44.030  28.850  47.110  1.00  0.00           N  
ATOM   2005  CA  LEU A 190      42.820  28.000  46.810  1.00  0.00           C  
ATOM   2006  C   LEU A 190      41.730  28.000  47.860  1.00  0.00           C  
ATOM   2007  O   LEU A 190      40.620  28.300  47.480  1.00  0.00           O  
ATOM   2008  CB  LEU A 190      43.320  26.630  46.250  1.00  0.00           C  
ATOM   2009  CG  LEU A 190      43.500  26.690  44.730  1.00  0.00           C  
ATOM   2010  CD1 LEU A 190      44.110  25.350  44.320  1.00  0.00           C  
ATOM   2011  CD2 LEU A 190      42.270  26.940  43.960  1.00  0.00           C  
ATOM   2012  H   LEU A 190      44.820  28.270  47.260  1.00  0.00           H  
ATOM   2013  N   ASP A 191      42.150  27.910  49.120  1.00  0.00           N  
ATOM   2014  CA  ASP A 191      41.120  28.120  50.220  1.00  0.00           C  
ATOM   2015  C   ASP A 191      40.350  29.470  50.150  1.00  0.00           C  
ATOM   2016  O   ASP A 191      39.210  29.510  49.860  1.00  0.00           O  
ATOM   2017  CB  ASP A 191      41.690  28.120  51.690  1.00  0.00           C  
ATOM   2018  CG  ASP A 191      42.100  26.770  52.190  1.00  0.00           C  
ATOM   2019  OD1 ASP A 191      41.290  25.860  52.050  1.00  0.00           O  
ATOM   2020  OD2 ASP A 191      43.150  26.620  52.790  1.00  0.00           O1-
ATOM   2021  H   ASP A 191      43.030  27.560  49.440  1.00  0.00           H  
ATOM   2022  N   PHE A 192      41.180  30.530  50.130  1.00  0.00           N  
ATOM   2023  CA  PHE A 192      40.660  31.890  50.030  1.00  0.00           C  
ATOM   2024  C   PHE A 192      39.760  32.100  48.790  1.00  0.00           C  
ATOM   2025  O   PHE A 192      38.580  32.480  48.800  1.00  0.00           O  
ATOM   2026  CB  PHE A 192      41.850  32.850  49.960  1.00  0.00           C  
ATOM   2027  CG  PHE A 192      41.530  34.340  49.660  1.00  0.00           C  
ATOM   2028  CD1 PHE A 192      41.410  35.090  50.780  1.00  0.00           C  
ATOM   2029  CD2 PHE A 192      41.810  34.990  48.460  1.00  0.00           C  
ATOM   2030  CE1 PHE A 192      41.610  36.450  50.700  1.00  0.00           C  
ATOM   2031  CE2 PHE A 192      41.990  36.330  48.360  1.00  0.00           C  
ATOM   2032  CZ  PHE A 192      41.940  37.120  49.510  1.00  0.00           C  
ATOM   2033  H   PHE A 192      42.170  30.480  50.250  1.00  0.00           H  
ATOM   2034  HD1 PHE A 192      41.320  34.610  51.760  1.00  0.00           H  
ATOM   2035  HD2 PHE A 192      42.000  34.330  47.620  1.00  0.00           H  
ATOM   2036  HE1 PHE A 192      41.590  37.060  51.590  1.00  0.00           H  
ATOM   2037  HE2 PHE A 192      42.160  36.760  47.370  1.00  0.00           H  
ATOM   2038  HZ  PHE A 192      42.050  38.210  49.490  1.00  0.00           H  
ATOM   2039  N   LEU A 193      40.290  31.650  47.650  1.00  0.00           N  
ATOM   2040  CA  LEU A 193      39.560  31.730  46.380  1.00  0.00           C  
ATOM   2041  C   LEU A 193      38.190  31.060  46.430  1.00  0.00           C  
ATOM   2042  O   LEU A 193      37.260  31.800  46.090  1.00  0.00           O  
ATOM   2043  CB  LEU A 193      40.510  31.200  45.340  1.00  0.00           C  
ATOM   2044  CG  LEU A 193      40.070  31.480  43.930  1.00  0.00           C  
ATOM   2045  CD1 LEU A 193      40.340  32.860  43.390  1.00  0.00           C  
ATOM   2046  CD2 LEU A 193      40.830  30.360  43.130  1.00  0.00           C  
ATOM   2047  H   LEU A 193      41.270  31.500  47.620  1.00  0.00           H  
ATOM   2048  N   GLU A 194      38.090  29.850  46.970  1.00  0.00           N  
ATOM   2049  CA  GLU A 194      36.760  29.240  47.280  1.00  0.00           C  
ATOM   2050  C   GLU A 194      35.810  30.010  48.180  1.00  0.00           C  
ATOM   2051  O   GLU A 194      34.580  30.040  48.070  1.00  0.00           O  
ATOM   2052  CB  GLU A 194      36.940  27.760  47.730  1.00  0.00           C  
ATOM   2053  CG  GLU A 194      35.630  27.030  47.940  1.00  0.00           C  
ATOM   2054  CD  GLU A 194      35.820  25.770  48.750  1.00  0.00           C  
ATOM   2055  OE1 GLU A 194      36.960  25.320  48.950  1.00  0.00           O  
ATOM   2056  OE2 GLU A 194      34.790  25.180  49.010  1.00  0.00           O1-
ATOM   2057  H   GLU A 194      38.820  29.160  46.940  1.00  0.00           H  
ATOM   2058  N   GLU A 195      36.340  30.500  49.300  1.00  0.00           N  
ATOM   2059  CA  GLU A 195      35.640  31.350  50.280  1.00  0.00           C  
ATOM   2060  C   GLU A 195      35.060  32.600  49.590  1.00  0.00           C  
ATOM   2061  O   GLU A 195      33.880  32.790  49.790  1.00  0.00           O  
ATOM   2062  CB  GLU A 195      36.590  31.860  51.410  1.00  0.00           C  
ATOM   2063  CG  GLU A 195      36.650  31.100  52.750  1.00  0.00           C  
ATOM   2064  CD  GLU A 195      35.610  31.490  53.810  1.00  0.00           C  
ATOM   2065  OE1 GLU A 195      34.710  30.680  54.150  1.00  0.00           O  
ATOM   2066  OE2 GLU A 195      35.380  32.700  54.140  1.00  0.00           O1-
ATOM   2067  H   GLU A 195      37.290  30.290  49.540  1.00  0.00           H  
ATOM   2068  N   VAL A 196      35.820  33.280  48.740  1.00  0.00           N  
ATOM   2069  CA  VAL A 196      35.250  34.400  47.910  1.00  0.00           C  
ATOM   2070  C   VAL A 196      34.040  33.870  47.070  1.00  0.00           C  
ATOM   2071  O   VAL A 196      32.990  34.420  47.250  1.00  0.00           O  
ATOM   2072  CB  VAL A 196      36.430  34.960  47.110  1.00  0.00           C  
ATOM   2073  CG1 VAL A 196      35.880  36.060  46.150  1.00  0.00           C  
ATOM   2074  CG2 VAL A 196      37.400  35.790  48.050  1.00  0.00           C  
ATOM   2075  H   VAL A 196      36.780  33.030  48.590  1.00  0.00           H  
ATOM   2076  N   HIS A 197      34.350  32.870  46.220  1.00  0.00           N  
ATOM   2077  CA  HIS A 197      33.310  32.190  45.380  1.00  0.00           C  
ATOM   2078  C   HIS A 197      31.970  31.870  46.090  1.00  0.00           C  
ATOM   2079  O   HIS A 197      30.950  32.230  45.450  1.00  0.00           O  
ATOM   2080  CB  HIS A 197      34.060  30.950  44.830  1.00  0.00           C  
ATOM   2081  CG  HIS A 197      33.350  30.130  43.750  1.00  0.00           C  
ATOM   2082  CD2 HIS A 197      33.840  29.920  42.530  1.00  0.00           C  
ATOM   2083  ND1 HIS A 197      32.210  29.480  43.900  1.00  0.00           N  
ATOM   2084  CE1 HIS A 197      31.960  28.900  42.710  1.00  0.00           C  
ATOM   2085  NE2 HIS A 197      32.940  29.160  41.870  1.00  0.00           N  
ATOM   2086  H   HIS A 197      35.260  32.530  45.990  1.00  0.00           H  
ATOM   2087  HD2 HIS A 197      34.710  30.380  42.050  1.00  0.00           H  
ATOM   2088  HE1 HIS A 197      31.080  28.300  42.470  1.00  0.00           H  
ATOM   2089  HE2 HIS A 197      33.110  28.720  40.990  1.00  0.00           H  
ATOM   2090  N   HIS A 198      32.090  31.330  47.300  1.00  0.00           N  
ATOM   2091  CA  HIS A 198      30.860  30.850  48.000  1.00  0.00           C  
ATOM   2092  C   HIS A 198      30.050  32.090  48.510  1.00  0.00           C  
ATOM   2093  O   HIS A 198      28.790  31.990  48.430  1.00  0.00           O  
ATOM   2094  CB  HIS A 198      31.350  30.070  49.260  1.00  0.00           C  
ATOM   2095  CG  HIS A 198      31.610  28.580  48.950  1.00  0.00           C  
ATOM   2096  CD2 HIS A 198      32.480  27.860  49.570  1.00  0.00           C  
ATOM   2097  ND1 HIS A 198      30.940  27.850  48.070  1.00  0.00           N  
ATOM   2098  CE1 HIS A 198      31.480  26.590  48.130  1.00  0.00           C  
ATOM   2099  NE2 HIS A 198      32.470  26.660  49.010  1.00  0.00           N  
ATOM   2100  H   HIS A 198      32.930  30.840  47.510  1.00  0.00           H  
ATOM   2101  HD2 HIS A 198      33.190  28.260  50.290  1.00  0.00           H  
ATOM   2102  HE1 HIS A 198      31.090  25.650  47.750  1.00  0.00           H  
ATOM   2103  HE2 HIS A 198      33.230  26.010  49.030  1.00  0.00           H  
ATOM   2104  N   LYS A 199      30.670  33.090  49.070  1.00  0.00           N  
ATOM   2105  CA  LYS A 199      30.000  34.430  49.280  1.00  0.00           C  
ATOM   2106  C   LYS A 199      29.290  34.890  48.050  1.00  0.00           C  
ATOM   2107  O   LYS A 199      28.060  35.010  48.180  1.00  0.00           O  
ATOM   2108  CB  LYS A 199      30.960  35.510  49.670  1.00  0.00           C  
ATOM   2109  CG  LYS A 199      31.680  35.590  51.020  1.00  0.00           C  
ATOM   2110  CD  LYS A 199      30.820  35.330  52.250  1.00  0.00           C  
ATOM   2111  CE  LYS A 199      31.750  35.480  53.460  1.00  0.00           C  
ATOM   2112  NZ  LYS A 199      31.020  34.820  54.560  1.00  0.00           N1+
ATOM   2113  H   LYS A 199      31.640  33.040  49.320  1.00  0.00           H  
ATOM   2114  HZ1 LYS A 199      31.550  35.040  55.380  1.00  0.00           H  
ATOM   2115  HZ2 LYS A 199      30.050  35.080  54.500  1.00  0.00           H  
ATOM   2116  HZ3 LYS A 199      31.030  33.850  54.340  1.00  0.00           H  
ATOM   2117  N   GLN A 200      29.960  34.880  46.870  1.00  0.00           N  
ATOM   2118  CA  GLN A 200      29.240  35.290  45.660  1.00  0.00           C  
ATOM   2119  C   GLN A 200      28.000  34.460  45.260  1.00  0.00           C  
ATOM   2120  O   GLN A 200      26.940  35.020  45.010  1.00  0.00           O  
ATOM   2121  CB  GLN A 200      30.300  35.330  44.570  1.00  0.00           C  
ATOM   2122  CG  GLN A 200      29.920  35.960  43.190  1.00  0.00           C  
ATOM   2123  CD  GLN A 200      29.890  37.460  43.080  1.00  0.00           C  
ATOM   2124  NE2 GLN A 200      30.140  38.020  41.880  1.00  0.00           N  
ATOM   2125  OE1 GLN A 200      29.860  38.150  44.070  1.00  0.00           O  
ATOM   2126  H   GLN A 200      30.950  34.740  46.910  1.00  0.00           H  
ATOM   2127 1HE2 GLN A 200      30.560  37.660  41.040  1.00  0.00           H  
ATOM   2128 2HE2 GLN A 200      29.930  38.990  41.930  1.00  0.00           H  
ATOM   2129  N   GLU A 201      28.110  33.180  45.500  1.00  0.00           N  
ATOM   2130  CA  GLU A 201      27.080  32.220  45.100  1.00  0.00           C  
ATOM   2131  C   GLU A 201      25.930  32.180  46.120  1.00  0.00           C  
ATOM   2132  O   GLU A 201      24.760  32.110  45.780  1.00  0.00           O  
ATOM   2133  CB  GLU A 201      27.820  30.870  44.950  1.00  0.00           C  
ATOM   2134  CG  GLU A 201      26.780  29.720  44.610  1.00  0.00           C  
ATOM   2135  CD  GLU A 201      26.510  29.600  43.150  1.00  0.00           C  
ATOM   2136  OE1 GLU A 201      25.390  30.030  42.690  1.00  0.00           O  
ATOM   2137  OE2 GLU A 201      27.170  28.870  42.400  1.00  0.00           O1-
ATOM   2138  H   GLU A 201      29.030  32.810  45.660  1.00  0.00           H  
ATOM   2139  N   SER A 202      26.210  32.280  47.400  1.00  0.00           N  
ATOM   2140  CA  SER A 202      25.150  32.430  48.410  1.00  0.00           C  
ATOM   2141  C   SER A 202      24.270  33.710  48.420  1.00  0.00           C  
ATOM   2142  O   SER A 202      23.050  33.660  48.500  1.00  0.00           O  
ATOM   2143  CB  SER A 202      25.690  32.270  49.830  1.00  0.00           C  
ATOM   2144  OG  SER A 202      26.530  33.180  50.570  1.00  0.00           O  
ATOM   2145  H   SER A 202      27.120  31.980  47.680  1.00  0.00           H  
ATOM   2146  HG  SER A 202      27.410  32.720  50.660  1.00  0.00           H  
ATOM   2147  N   ILE A 203      24.980  34.850  48.310  1.00  0.00           N  
ATOM   2148  CA  ILE A 203      24.380  36.130  47.910  1.00  0.00           C  
ATOM   2149  C   ILE A 203      24.170  36.250  46.390  1.00  0.00           C  
ATOM   2150  O   ILE A 203      24.800  37.020  45.750  1.00  0.00           O  
ATOM   2151  CB  ILE A 203      25.010  37.380  48.540  1.00  0.00           C  
ATOM   2152  CG1 ILE A 203      25.470  37.180  49.980  1.00  0.00           C  
ATOM   2153  CG2 ILE A 203      24.010  38.560  48.360  1.00  0.00           C  
ATOM   2154  CD  ILE A 203      26.250  38.340  50.580  1.00  0.00           C  
ATOM   2155  H   ILE A 203      25.970  34.830  48.390  1.00  0.00           H  
ATOM   2156  N   MET A 204      23.170  35.500  45.920  1.00  0.00           N  
ATOM   2157  CA  MET A 204      22.710  35.490  44.460  1.00  0.00           C  
ATOM   2158  C   MET A 204      22.660  36.890  43.680  1.00  0.00           C  
ATOM   2159  O   MET A 204      23.120  36.970  42.510  1.00  0.00           O  
ATOM   2160  CB  MET A 204      21.270  35.000  44.330  1.00  0.00           C  
ATOM   2161  CG  MET A 204      21.130  33.520  44.350  1.00  0.00           C  
ATOM   2162  SD  MET A 204      21.110  32.830  46.040  1.00  0.00           S  
ATOM   2163  CE  MET A 204      19.600  33.530  46.740  1.00  0.00           C  
ATOM   2164  H   MET A 204      22.750  34.830  46.530  1.00  0.00           H  
ATOM   2165  N   ASP A 205      22.340  37.950  44.360  1.00  0.00           N  
ATOM   2166  CA  ASP A 205      22.160  39.370  43.920  1.00  0.00           C  
ATOM   2167  C   ASP A 205      23.370  40.210  44.100  1.00  0.00           C  
ATOM   2168  O   ASP A 205      23.260  41.390  44.320  1.00  0.00           O  
ATOM   2169  CB  ASP A 205      20.910  39.940  44.600  1.00  0.00           C  
ATOM   2170  CG  ASP A 205      20.910  40.290  46.080  1.00  0.00           C  
ATOM   2171  OD1 ASP A 205      20.310  41.300  46.560  1.00  0.00           O  
ATOM   2172  OD2 ASP A 205      21.300  39.440  46.880  1.00  0.00           O1-
ATOM   2173  H   ASP A 205      22.230  37.910  45.350  1.00  0.00           H  
ATOM   2174  N   ALA A 206      24.560  39.600  44.190  1.00  0.00           N  
ATOM   2175  CA  ALA A 206      25.790  40.420  44.230  1.00  0.00           C  
ATOM   2176  C   ALA A 206      26.180  40.930  42.800  1.00  0.00           C  
ATOM   2177  O   ALA A 206      25.820  40.350  41.800  1.00  0.00           O  
ATOM   2178  CB  ALA A 206      26.920  39.590  44.660  1.00  0.00           C  
ATOM   2179  H   ALA A 206      24.640  38.620  43.980  1.00  0.00           H  
ATOM   2180  N   GLY A 207      26.830  42.120  42.830  1.00  0.00           N  
ATOM   2181  CA  GLY A 207      27.580  42.590  41.700  1.00  0.00           C  
ATOM   2182  C   GLY A 207      28.860  41.640  41.490  1.00  0.00           C  
ATOM   2183  O   GLY A 207      29.000  40.520  41.990  1.00  0.00           O  
ATOM   2184  H   GLY A 207      26.860  42.680  43.660  1.00  0.00           H  
ATOM   2185  N   PRO A 208      29.780  42.170  40.720  1.00  0.00           N  
ATOM   2186  CA  PRO A 208      31.050  41.550  40.450  1.00  0.00           C  
ATOM   2187  C   PRO A 208      31.970  41.590  41.690  1.00  0.00           C  
ATOM   2188  O   PRO A 208      31.910  42.660  42.380  1.00  0.00           O  
ATOM   2189  CB  PRO A 208      31.620  42.350  39.290  1.00  0.00           C  
ATOM   2190  CG  PRO A 208      30.420  42.870  38.520  1.00  0.00           C  
ATOM   2191  CD  PRO A 208      29.430  43.180  39.650  1.00  0.00           C  
ATOM   2192  N   VAL A 209      32.890  40.600  41.660  1.00  0.00           N  
ATOM   2193  CA  VAL A 209      34.050  40.480  42.640  1.00  0.00           C  
ATOM   2194  C   VAL A 209      35.100  41.500  42.320  1.00  0.00           C  
ATOM   2195  O   VAL A 209      35.290  41.820  41.110  1.00  0.00           O  
ATOM   2196  CB  VAL A 209      34.670  39.110  42.650  1.00  0.00           C  
ATOM   2197  CG1 VAL A 209      35.700  38.930  43.710  1.00  0.00           C  
ATOM   2198  CG2 VAL A 209      33.610  38.020  42.800  1.00  0.00           C  
ATOM   2199  H   VAL A 209      32.810  39.940  40.910  1.00  0.00           H  
ATOM   2200  N   VAL A 210      35.530  42.290  43.290  1.00  0.00           N  
ATOM   2201  CA  VAL A 210      36.590  43.320  43.090  1.00  0.00           C  
ATOM   2202  C   VAL A 210      37.860  42.680  43.630  1.00  0.00           C  
ATOM   2203  O   VAL A 210      37.970  42.170  44.760  1.00  0.00           O  
ATOM   2204  CB  VAL A 210      36.260  44.630  43.830  1.00  0.00           C  
ATOM   2205  CG1 VAL A 210      37.270  45.750  43.530  1.00  0.00           C  
ATOM   2206  CG2 VAL A 210      34.910  45.120  43.220  1.00  0.00           C  
ATOM   2207  H   VAL A 210      35.190  42.150  44.220  1.00  0.00           H  
ATOM   2208  N   VAL A 211      38.850  42.880  42.770  1.00  0.00           N  
ATOM   2209  CA  VAL A 211      40.190  42.260  42.980  1.00  0.00           C  
ATOM   2210  C   VAL A 211      41.290  43.320  42.700  1.00  0.00           C  
ATOM   2211  O   VAL A 211      41.310  43.880  41.610  1.00  0.00           O  
ATOM   2212  CB  VAL A 211      40.540  41.240  41.900  1.00  0.00           C  
ATOM   2213  CG1 VAL A 211      41.680  40.300  42.360  1.00  0.00           C  
ATOM   2214  CG2 VAL A 211      39.380  40.280  41.610  1.00  0.00           C  
ATOM   2215  H   VAL A 211      38.900  43.520  42.000  1.00  0.00           H  
ATOM   2216  N   HIS A 212      42.220  43.560  43.620  1.00  0.00           N  
ATOM   2217  CA  HIS A 212      43.210  44.660  43.450  1.00  0.00           C  
ATOM   2218  C   HIS A 212      44.590  44.210  43.830  1.00  0.00           C  
ATOM   2219  O   HIS A 212      44.850  43.410  44.760  1.00  0.00           O  
ATOM   2220  CB  HIS A 212      42.790  45.960  44.080  1.00  0.00           C  
ATOM   2221  CG  HIS A 212      42.760  45.920  45.610  1.00  0.00           C  
ATOM   2222  CD2 HIS A 212      41.670  45.810  46.340  1.00  0.00           C  
ATOM   2223  ND1 HIS A 212      43.650  46.500  46.400  1.00  0.00           N  
ATOM   2224  CE1 HIS A 212      43.080  46.890  47.590  1.00  0.00           C  
ATOM   2225  NE2 HIS A 212      41.870  46.490  47.450  1.00  0.00           N  
ATOM   2226  H   HIS A 212      42.240  43.140  44.530  1.00  0.00           H  
ATOM   2227  HD2 HIS A 212      40.720  45.320  46.120  1.00  0.00           H  
ATOM   2228  HE1 HIS A 212      43.520  47.610  48.280  1.00  0.00           H  
ATOM   2229  HE2 HIS A 212      41.230  46.580  48.210  1.00  0.00           H  
ATOM   2230  N   SER A 213      45.490  44.850  43.130  1.00  0.00           N  
ATOM   2231  CA  SER A 213      46.940  44.870  43.330  1.00  0.00           C  
ATOM   2232  C   SER A 213      47.480  46.270  42.960  1.00  0.00           C  
ATOM   2233  O   SER A 213      46.830  47.000  42.230  1.00  0.00           O  
ATOM   2234  CB  SER A 213      47.600  43.720  42.530  1.00  0.00           C  
ATOM   2235  OG  SER A 213      47.480  43.940  41.170  1.00  0.00           O  
ATOM   2236  H   SER A 213      45.200  45.420  42.360  1.00  0.00           H  
ATOM   2237  HG  SER A 213      48.450  43.950  40.920  1.00  0.00           H  
ATOM   2238  N   SER A 214      48.780  46.310  42.970  1.00  0.00           N  
ATOM   2239  CA  SER A 214      49.470  47.640  42.780  1.00  0.00           C  
ATOM   2240  C   SER A 214      49.450  48.270  41.400  1.00  0.00           C  
ATOM   2241  O   SER A 214      49.580  49.470  41.370  1.00  0.00           O  
ATOM   2242  CB  SER A 214      50.870  47.640  43.430  1.00  0.00           C  
ATOM   2243  OG  SER A 214      51.880  46.840  42.800  1.00  0.00           O  
ATOM   2244  H   SER A 214      49.310  45.500  42.700  1.00  0.00           H  
ATOM   2245  HG  SER A 214      51.360  46.130  42.330  1.00  0.00           H  
ATOM   2246  N   ALA A 215      49.350  47.430  40.380  1.00  0.00           N  
ATOM   2247  CA  ALA A 215      49.110  47.890  39.030  1.00  0.00           C  
ATOM   2248  C   ALA A 215      47.810  47.280  38.500  1.00  0.00           C  
ATOM   2249  O   ALA A 215      47.260  47.800  37.560  1.00  0.00           O  
ATOM   2250  CB  ALA A 215      50.290  47.590  38.100  1.00  0.00           C  
ATOM   2251  H   ALA A 215      49.630  46.500  40.620  1.00  0.00           H  
ATOM   2252  N   GLY A 216      47.170  46.460  39.350  1.00  0.00           N  
ATOM   2253  CA  GLY A 216      46.020  45.670  38.760  1.00  0.00           C  
ATOM   2254  C   GLY A 216      46.390  44.670  37.620  1.00  0.00           C  
ATOM   2255  O   GLY A 216      45.500  44.530  36.760  1.00  0.00           O  
ATOM   2256  H   GLY A 216      47.370  46.370  40.320  1.00  0.00           H  
ATOM   2257  N   ILE A 217      47.640  44.120  37.540  1.00  0.00           N  
ATOM   2258  CA  ILE A 217      48.020  43.070  36.520  1.00  0.00           C  
ATOM   2259  C   ILE A 217      48.560  41.760  37.080  1.00  0.00           C  
ATOM   2260  O   ILE A 217      47.930  40.780  36.810  1.00  0.00           O  
ATOM   2261  CB  ILE A 217      48.950  43.540  35.300  1.00  0.00           C  
ATOM   2262  CG1 ILE A 217      50.280  44.170  35.680  1.00  0.00           C  
ATOM   2263  CG2 ILE A 217      48.050  44.440  34.440  1.00  0.00           C  
ATOM   2264  CD  ILE A 217      51.360  43.990  34.690  1.00  0.00           C  
ATOM   2265  H   ILE A 217      48.170  44.020  38.380  1.00  0.00           H  
ATOM   2266  N   GLY A 218      49.510  41.830  37.980  1.00  0.00           N  
ATOM   2267  CA  GLY A 218      50.240  40.600  38.370  1.00  0.00           C  
ATOM   2268  C   GLY A 218      49.410  39.690  39.230  1.00  0.00           C  
ATOM   2269  O   GLY A 218      48.660  38.820  38.660  1.00  0.00           O  
ATOM   2270  H   GLY A 218      49.730  42.590  38.580  1.00  0.00           H  
ATOM   2271  N   ARG A 219      49.350  40.010  40.560  1.00  0.00           N  
ATOM   2272  CA  ARG A 219      48.590  39.210  41.580  1.00  0.00           C  
ATOM   2273  C   ARG A 219      47.130  39.090  41.110  1.00  0.00           C  
ATOM   2274  O   ARG A 219      46.580  38.010  41.180  1.00  0.00           O  
ATOM   2275  CB  ARG A 219      48.660  39.870  42.930  1.00  0.00           C  
ATOM   2276  CG  ARG A 219      50.130  39.980  43.430  1.00  0.00           C  
ATOM   2277  CD  ARG A 219      50.220  41.060  44.540  1.00  0.00           C  
ATOM   2278  NE  ARG A 219      51.540  41.660  44.660  1.00  0.00           N  
ATOM   2279  CZ  ARG A 219      52.270  41.990  45.690  1.00  0.00           C  
ATOM   2280  NH1 ARG A 219      51.910  41.640  46.910  1.00  0.00           N1+
ATOM   2281  NH2 ARG A 219      53.240  42.950  45.510  1.00  0.00           N  
ATOM   2282  H   ARG A 219      49.750  40.850  40.920  1.00  0.00           H  
ATOM   2283  HE  ARG A 219      52.010  41.800  43.780  1.00  0.00           H  
ATOM   2284 1HH1 ARG A 219      51.070  41.130  47.070  1.00  0.00           H  
ATOM   2285 2HH1 ARG A 219      52.430  41.990  47.690  1.00  0.00           H  
ATOM   2286 1HH2 ARG A 219      53.280  43.380  44.610  1.00  0.00           H  
ATOM   2287 2HH2 ARG A 219      53.950  43.170  46.180  1.00  0.00           H  
ATOM   2288  N   THR A 220      46.650  40.180  40.520  1.00  0.00           N  
ATOM   2289  CA  THR A 220      45.240  40.300  40.020  1.00  0.00           C  
ATOM   2290  C   THR A 220      45.000  39.230  38.940  1.00  0.00           C  
ATOM   2291  O   THR A 220      44.120  38.400  39.140  1.00  0.00           O  
ATOM   2292  CB  THR A 220      44.840  41.710  39.450  1.00  0.00           C  
ATOM   2293  CG2 THR A 220      43.440  41.800  38.950  1.00  0.00           C  
ATOM   2294  OG1 THR A 220      45.080  42.720  40.410  1.00  0.00           O  
ATOM   2295  H   THR A 220      47.170  41.030  40.610  1.00  0.00           H  
ATOM   2296  HG1 THR A 220      45.970  43.170  40.350  1.00  0.00           H  
ATOM   2297  N   GLY A 221      45.760  39.270  37.840  1.00  0.00           N  
ATOM   2298  CA  GLY A 221      45.630  38.270  36.740  1.00  0.00           C  
ATOM   2299  C   GLY A 221      45.700  36.770  37.170  1.00  0.00           C  
ATOM   2300  O   GLY A 221      44.770  35.990  36.990  1.00  0.00           O  
ATOM   2301  H   GLY A 221      46.400  40.020  37.700  1.00  0.00           H  
ATOM   2302  N   THR A 222      46.690  36.470  38.000  1.00  0.00           N  
ATOM   2303  CA  THR A 222      46.940  35.130  38.580  1.00  0.00           C  
ATOM   2304  C   THR A 222      45.700  34.610  39.250  1.00  0.00           C  
ATOM   2305  O   THR A 222      45.190  33.570  38.730  1.00  0.00           O  
ATOM   2306  CB  THR A 222      48.220  34.990  39.410  1.00  0.00           C  
ATOM   2307  CG2 THR A 222      48.470  33.460  39.500  1.00  0.00           C  
ATOM   2308  OG1 THR A 222      49.250  35.560  38.690  1.00  0.00           O  
ATOM   2309  H   THR A 222      47.410  37.150  38.070  1.00  0.00           H  
ATOM   2310  HG1 THR A 222      49.350  35.080  37.820  1.00  0.00           H  
ATOM   2311  N   PHE A 223      45.080  35.310  40.180  1.00  0.00           N  
ATOM   2312  CA  PHE A 223      43.820  34.800  40.850  1.00  0.00           C  
ATOM   2313  C   PHE A 223      42.590  34.470  40.020  1.00  0.00           C  
ATOM   2314  O   PHE A 223      42.030  33.370  39.980  1.00  0.00           O  
ATOM   2315  CB  PHE A 223      43.350  35.800  41.970  1.00  0.00           C  
ATOM   2316  CG  PHE A 223      44.150  35.440  43.280  1.00  0.00           C  
ATOM   2317  CD1 PHE A 223      45.510  35.770  43.460  1.00  0.00           C  
ATOM   2318  CD2 PHE A 223      43.510  34.700  44.290  1.00  0.00           C  
ATOM   2319  CE1 PHE A 223      46.140  35.500  44.580  1.00  0.00           C  
ATOM   2320  CE2 PHE A 223      44.170  34.310  45.400  1.00  0.00           C  
ATOM   2321  CZ  PHE A 223      45.490  34.730  45.590  1.00  0.00           C  
ATOM   2322  H   PHE A 223      45.350  36.250  40.420  1.00  0.00           H  
ATOM   2323  HD1 PHE A 223      46.060  36.300  42.690  1.00  0.00           H  
ATOM   2324  HD2 PHE A 223      42.460  34.460  44.100  1.00  0.00           H  
ATOM   2325  HE1 PHE A 223      47.170  35.860  44.570  1.00  0.00           H  
ATOM   2326  HE2 PHE A 223      43.860  33.470  46.020  1.00  0.00           H  
ATOM   2327  HZ  PHE A 223      46.000  34.580  46.540  1.00  0.00           H  
ATOM   2328  N   ILE A 224      42.370  35.500  39.160  1.00  0.00           N  
ATOM   2329  CA  ILE A 224      41.270  35.460  38.170  1.00  0.00           C  
ATOM   2330  C   ILE A 224      41.390  34.310  37.180  1.00  0.00           C  
ATOM   2331  O   ILE A 224      40.390  33.570  37.070  1.00  0.00           O  
ATOM   2332  CB  ILE A 224      41.190  36.870  37.620  1.00  0.00           C  
ATOM   2333  CG1 ILE A 224      40.410  37.680  38.680  1.00  0.00           C  
ATOM   2334  CG2 ILE A 224      40.570  36.910  36.260  1.00  0.00           C  
ATOM   2335  CD  ILE A 224      40.590  39.200  38.670  1.00  0.00           C  
ATOM   2336  H   ILE A 224      42.920  36.340  39.220  1.00  0.00           H  
ATOM   2337  N   VAL A 225      42.560  34.060  36.600  1.00  0.00           N  
ATOM   2338  CA  VAL A 225      42.770  32.950  35.670  1.00  0.00           C  
ATOM   2339  C   VAL A 225      42.530  31.590  36.370  1.00  0.00           C  
ATOM   2340  O   VAL A 225      41.600  30.910  35.860  1.00  0.00           O  
ATOM   2341  CB  VAL A 225      44.140  33.120  34.940  1.00  0.00           C  
ATOM   2342  CG1 VAL A 225      44.600  31.920  34.050  1.00  0.00           C  
ATOM   2343  CG2 VAL A 225      44.160  34.320  34.000  1.00  0.00           C  
ATOM   2344  H   VAL A 225      43.320  34.700  36.600  1.00  0.00           H  
ATOM   2345  N   ILE A 226      42.990  31.440  37.590  1.00  0.00           N  
ATOM   2346  CA  ILE A 226      42.810  30.250  38.480  1.00  0.00           C  
ATOM   2347  C   ILE A 226      41.320  30.130  38.900  1.00  0.00           C  
ATOM   2348  O   ILE A 226      40.710  29.080  38.720  1.00  0.00           O  
ATOM   2349  CB  ILE A 226      43.730  30.260  39.700  1.00  0.00           C  
ATOM   2350  CG1 ILE A 226      45.220  30.380  39.320  1.00  0.00           C  
ATOM   2351  CG2 ILE A 226      43.570  29.020  40.530  1.00  0.00           C  
ATOM   2352  CD  ILE A 226      46.290  30.540  40.400  1.00  0.00           C  
ATOM   2353  H   ILE A 226      43.480  32.220  38.000  1.00  0.00           H  
ATOM   2354  N   ASP A 227      40.560  31.220  39.280  1.00  0.00           N  
ATOM   2355  CA  ASP A 227      39.100  31.160  39.590  1.00  0.00           C  
ATOM   2356  C   ASP A 227      38.280  30.700  38.380  1.00  0.00           C  
ATOM   2357  O   ASP A 227      37.840  29.570  38.440  1.00  0.00           O  
ATOM   2358  CB  ASP A 227      38.410  32.530  39.930  1.00  0.00           C  
ATOM   2359  CG  ASP A 227      36.970  32.430  40.410  1.00  0.00           C  
ATOM   2360  OD1 ASP A 227      36.580  31.580  41.190  1.00  0.00           O  
ATOM   2361  OD2 ASP A 227      36.240  33.360  39.980  1.00  0.00           O1-
ATOM   2362  H   ASP A 227      40.980  32.110  39.470  1.00  0.00           H  
ATOM   2363  N   ILE A 228      38.590  31.280  37.180  1.00  0.00           N  
ATOM   2364  CA  ILE A 228      38.130  30.850  35.850  1.00  0.00           C  
ATOM   2365  C   ILE A 228      38.450  29.410  35.490  1.00  0.00           C  
ATOM   2366  O   ILE A 228      37.540  28.560  35.400  1.00  0.00           O  
ATOM   2367  CB  ILE A 228      38.490  31.800  34.700  1.00  0.00           C  
ATOM   2368  CG1 ILE A 228      37.870  33.170  35.000  1.00  0.00           C  
ATOM   2369  CG2 ILE A 228      37.880  31.350  33.350  1.00  0.00           C  
ATOM   2370  CD  ILE A 228      38.490  34.330  34.210  1.00  0.00           C  
ATOM   2371  H   ILE A 228      39.360  31.910  37.150  1.00  0.00           H  
ATOM   2372  N   LEU A 229      39.760  29.100  35.510  1.00  0.00           N  
ATOM   2373  CA  LEU A 229      40.250  27.680  35.300  1.00  0.00           C  
ATOM   2374  C   LEU A 229      39.850  26.640  36.350  1.00  0.00           C  
ATOM   2375  O   LEU A 229      39.680  25.520  35.950  1.00  0.00           O  
ATOM   2376  CB  LEU A 229      41.790  27.520  35.140  1.00  0.00           C  
ATOM   2377  CG  LEU A 229      42.340  28.180  33.860  1.00  0.00           C  
ATOM   2378  CD1 LEU A 229      43.870  28.010  33.940  1.00  0.00           C  
ATOM   2379  CD2 LEU A 229      41.820  27.540  32.660  1.00  0.00           C  
ATOM   2380  H   LEU A 229      40.510  29.710  35.750  1.00  0.00           H  
ATOM   2381  N   ILE A 230      39.770  26.940  37.670  1.00  0.00           N  
ATOM   2382  CA  ILE A 230      39.240  25.970  38.660  1.00  0.00           C  
ATOM   2383  C   ILE A 230      37.710  25.720  38.520  1.00  0.00           C  
ATOM   2384  O   ILE A 230      37.290  24.570  38.540  1.00  0.00           O  
ATOM   2385  CB  ILE A 230      39.620  26.310  40.150  1.00  0.00           C  
ATOM   2386  CG1 ILE A 230      41.160  26.410  40.390  1.00  0.00           C  
ATOM   2387  CG2 ILE A 230      39.010  25.330  41.130  1.00  0.00           C  
ATOM   2388  CD  ILE A 230      41.970  25.130  39.980  1.00  0.00           C  
ATOM   2389  H   ILE A 230      40.120  27.780  38.070  1.00  0.00           H  
ATOM   2390  N   ASP A 231      36.960  26.770  37.980  1.00  0.00           N  
ATOM   2391  CA  ASP A 231      35.550  26.650  37.510  1.00  0.00           C  
ATOM   2392  C   ASP A 231      35.460  25.720  36.370  1.00  0.00           C  
ATOM   2393  O   ASP A 231      34.640  24.800  36.400  1.00  0.00           O  
ATOM   2394  CB  ASP A 231      34.770  27.970  37.310  1.00  0.00           C  
ATOM   2395  CG  ASP A 231      33.490  28.060  38.100  1.00  0.00           C  
ATOM   2396  OD1 ASP A 231      33.520  28.610  39.250  1.00  0.00           O  
ATOM   2397  OD2 ASP A 231      32.350  27.830  37.550  1.00  0.00           O1-
ATOM   2398  H   ASP A 231      37.390  27.670  38.010  1.00  0.00           H  
ATOM   2399  N   ILE A 232      36.370  25.990  35.370  1.00  0.00           N  
ATOM   2400  CA  ILE A 232      36.520  25.070  34.200  1.00  0.00           C  
ATOM   2401  C   ILE A 232      36.750  23.530  34.620  1.00  0.00           C  
ATOM   2402  O   ILE A 232      35.960  22.650  34.210  1.00  0.00           O  
ATOM   2403  CB  ILE A 232      37.610  25.540  33.200  1.00  0.00           C  
ATOM   2404  CG1 ILE A 232      37.260  26.960  32.800  1.00  0.00           C  
ATOM   2405  CG2 ILE A 232      37.640  24.650  31.970  1.00  0.00           C  
ATOM   2406  CD  ILE A 232      38.210  27.570  31.850  1.00  0.00           C  
ATOM   2407  H   ILE A 232      36.920  26.830  35.370  1.00  0.00           H  
ATOM   2408  N   ILE A 233      37.550  23.380  35.680  1.00  0.00           N  
ATOM   2409  CA  ILE A 233      37.840  22.050  36.210  1.00  0.00           C  
ATOM   2410  C   ILE A 233      36.670  21.380  36.980  1.00  0.00           C  
ATOM   2411  O   ILE A 233      36.330  20.170  36.880  1.00  0.00           O  
ATOM   2412  CB  ILE A 233      39.110  22.170  36.990  1.00  0.00           C  
ATOM   2413  CG1 ILE A 233      40.250  22.330  36.010  1.00  0.00           C  
ATOM   2414  CG2 ILE A 233      39.280  20.920  37.890  1.00  0.00           C  
ATOM   2415  CD  ILE A 233      41.490  22.670  36.780  1.00  0.00           C  
ATOM   2416  H   ILE A 233      38.100  24.100  36.100  1.00  0.00           H  
ATOM   2417  N   ARG A 234      36.030  22.210  37.800  1.00  0.00           N  
ATOM   2418  CA  ARG A 234      34.780  21.890  38.570  1.00  0.00           C  
ATOM   2419  C   ARG A 234      33.500  21.480  37.800  1.00  0.00           C  
ATOM   2420  O   ARG A 234      32.700  20.740  38.340  1.00  0.00           O  
ATOM   2421  CB  ARG A 234      34.370  23.190  39.280  1.00  0.00           C  
ATOM   2422  CG  ARG A 234      35.270  23.210  40.540  1.00  0.00           C  
ATOM   2423  CD  ARG A 234      35.050  24.510  41.420  1.00  0.00           C  
ATOM   2424  NE  ARG A 234      33.650  24.830  41.740  1.00  0.00           N  
ATOM   2425  CZ  ARG A 234      33.080  24.540  42.960  1.00  0.00           C  
ATOM   2426  NH1 ARG A 234      33.810  23.900  43.920  1.00  0.00           N1+
ATOM   2427  NH2 ARG A 234      31.760  24.750  43.120  1.00  0.00           N  
ATOM   2428  H   ARG A 234      36.340  23.160  37.770  1.00  0.00           H  
ATOM   2429  HE  ARG A 234      33.140  25.410  41.100  1.00  0.00           H  
ATOM   2430 1HH1 ARG A 234      34.750  23.790  43.620  1.00  0.00           H  
ATOM   2431 2HH1 ARG A 234      33.440  23.570  44.790  1.00  0.00           H  
ATOM   2432 1HH2 ARG A 234      31.130  25.070  42.420  1.00  0.00           H  
ATOM   2433 2HH2 ARG A 234      31.470  24.690  44.080  1.00  0.00           H  
ATOM   2434  N   GLU A 235      33.320  22.080  36.630  1.00  0.00           N  
ATOM   2435  CA  GLU A 235      32.260  21.820  35.630  1.00  0.00           C  
ATOM   2436  C   GLU A 235      32.700  20.750  34.600  1.00  0.00           C  
ATOM   2437  O   GLU A 235      32.280  19.630  34.630  1.00  0.00           O  
ATOM   2438  CB  GLU A 235      31.850  23.230  35.010  1.00  0.00           C  
ATOM   2439  CG  GLU A 235      30.550  23.340  34.250  1.00  0.00           C  
ATOM   2440  CD  GLU A 235      30.440  24.720  33.470  1.00  0.00           C  
ATOM   2441  OE1 GLU A 235      30.810  24.770  32.280  1.00  0.00           O  
ATOM   2442  OE2 GLU A 235      29.940  25.780  33.920  1.00  0.00           O1-
ATOM   2443  H   GLU A 235      33.830  22.910  36.410  1.00  0.00           H  
ATOM   2444  N   LYS A 236      33.640  21.060  33.720  1.00  0.00           N  
ATOM   2445  CA  LYS A 236      33.970  20.030  32.660  1.00  0.00           C  
ATOM   2446  C   LYS A 236      34.860  18.780  33.080  1.00  0.00           C  
ATOM   2447  O   LYS A 236      35.080  17.880  32.270  1.00  0.00           O  
ATOM   2448  CB  LYS A 236      34.700  20.660  31.530  1.00  0.00           C  
ATOM   2449  CG  LYS A 236      33.810  21.500  30.580  1.00  0.00           C  
ATOM   2450  CD  LYS A 236      34.710  21.910  29.410  1.00  0.00           C  
ATOM   2451  CE  LYS A 236      34.130  22.710  28.210  1.00  0.00           C  
ATOM   2452  NZ  LYS A 236      33.390  23.920  28.570  1.00  0.00           N1+
ATOM   2453  H   LYS A 236      34.210  21.880  33.740  1.00  0.00           H  
ATOM   2454  HZ1 LYS A 236      32.520  23.580  28.930  1.00  0.00           H  
ATOM   2455  HZ2 LYS A 236      33.830  24.500  29.260  1.00  0.00           H  
ATOM   2456  HZ3 LYS A 236      33.180  24.390  27.720  1.00  0.00           H  
ATOM   2457  N   GLY A 237      35.040  18.520  34.370  1.00  0.00           N  
ATOM   2458  CA  GLY A 237      35.710  17.340  35.090  1.00  0.00           C  
ATOM   2459  C   GLY A 237      37.240  17.430  34.880  1.00  0.00           C  
ATOM   2460  O   GLY A 237      37.780  18.030  33.970  1.00  0.00           O  
ATOM   2461  H   GLY A 237      34.480  19.120  34.940  1.00  0.00           H  
ATOM   2462  N   VAL A 238      38.050  16.850  35.800  1.00  0.00           N  
ATOM   2463  CA  VAL A 238      39.510  16.870  35.700  1.00  0.00           C  
ATOM   2464  C   VAL A 238      40.160  16.490  34.370  1.00  0.00           C  
ATOM   2465  O   VAL A 238      40.950  17.310  33.930  1.00  0.00           O  
ATOM   2466  CB  VAL A 238      40.210  16.070  36.810  1.00  0.00           C  
ATOM   2467  CG1 VAL A 238      39.930  16.790  38.110  1.00  0.00           C  
ATOM   2468  CG2 VAL A 238      39.830  14.580  36.750  1.00  0.00           C  
ATOM   2469  H   VAL A 238      37.590  16.530  36.630  1.00  0.00           H  
ATOM   2470  N   ASP A 239      39.670  15.480  33.630  1.00  0.00           N  
ATOM   2471  CA  ASP A 239      40.090  15.140  32.200  1.00  0.00           C  
ATOM   2472  C   ASP A 239      39.810  16.120  31.030  1.00  0.00           C  
ATOM   2473  O   ASP A 239      39.580  15.690  29.870  1.00  0.00           O  
ATOM   2474  CB  ASP A 239      39.590  13.760  31.770  1.00  0.00           C  
ATOM   2475  CG  ASP A 239      40.120  12.610  32.700  1.00  0.00           C  
ATOM   2476  OD1 ASP A 239      41.290  12.820  33.060  1.00  0.00           O  
ATOM   2477  OD2 ASP A 239      39.660  11.460  32.670  1.00  0.00           O1-
ATOM   2478  H   ASP A 239      38.950  14.870  33.960  1.00  0.00           H  
ATOM   2479  N   CYS A 240      39.730  17.390  31.350  1.00  0.00           N  
ATOM   2480  CA  CYS A 240      39.460  18.400  30.360  1.00  0.00           C  
ATOM   2481  C   CYS A 240      40.750  19.050  29.840  1.00  0.00           C  
ATOM   2482  O   CYS A 240      41.840  19.070  30.500  1.00  0.00           O  
ATOM   2483  CB  CYS A 240      38.510  19.400  30.980  1.00  0.00           C  
ATOM   2484  SG  CYS A 240      39.000  20.210  32.550  1.00  0.00           S  
ATOM   2485  H   CYS A 240      39.980  17.730  32.250  1.00  0.00           H  
ATOM   2486  HG  CYS A 240      38.370  19.350  33.340  1.00  0.00           H  
ATOM   2487  N   ASP A 241      40.600  19.610  28.680  1.00  0.00           N  
ATOM   2488  CA  ASP A 241      41.750  20.240  28.010  1.00  0.00           C  
ATOM   2489  C   ASP A 241      42.200  21.620  28.530  1.00  0.00           C  
ATOM   2490  O   ASP A 241      41.970  22.620  27.880  1.00  0.00           O  
ATOM   2491  CB  ASP A 241      41.470  20.330  26.510  1.00  0.00           C  
ATOM   2492  CG  ASP A 241      41.690  19.070  25.640  1.00  0.00           C  
ATOM   2493  OD1 ASP A 241      40.680  18.630  25.090  1.00  0.00           O  
ATOM   2494  OD2 ASP A 241      42.820  18.610  25.590  1.00  0.00           O1-
ATOM   2495  H   ASP A 241      39.760  19.590  28.140  1.00  0.00           H  
ATOM   2496  N   ILE A 242      42.890  21.700  29.720  1.00  0.00           N  
ATOM   2497  CA  ILE A 242      43.380  22.950  30.340  1.00  0.00           C  
ATOM   2498  C   ILE A 242      44.440  23.440  29.400  1.00  0.00           C  
ATOM   2499  O   ILE A 242      45.580  22.920  29.370  1.00  0.00           O  
ATOM   2500  CB  ILE A 242      43.800  22.690  31.780  1.00  0.00           C  
ATOM   2501  CG1 ILE A 242      42.650  22.180  32.650  1.00  0.00           C  
ATOM   2502  CG2 ILE A 242      44.400  23.960  32.330  1.00  0.00           C  
ATOM   2503  CD  ILE A 242      41.490  23.100  32.800  1.00  0.00           C  
ATOM   2504  H   ILE A 242      43.000  20.810  30.170  1.00  0.00           H  
ATOM   2505  N   ASP A 243      44.030  24.590  28.850  1.00  0.00           N  
ATOM   2506  CA  ASP A 243      44.800  25.420  27.920  1.00  0.00           C  
ATOM   2507  C   ASP A 243      45.000  26.860  28.380  1.00  0.00           C  
ATOM   2508  O   ASP A 243      44.180  27.760  28.170  1.00  0.00           O  
ATOM   2509  CB  ASP A 243      44.210  25.350  26.520  1.00  0.00           C  
ATOM   2510  CG  ASP A 243      45.220  25.720  25.420  1.00  0.00           C  
ATOM   2511  OD1 ASP A 243      46.010  26.650  25.630  1.00  0.00           O  
ATOM   2512  OD2 ASP A 243      45.310  24.910  24.420  1.00  0.00           O1-
ATOM   2513  H   ASP A 243      43.060  24.820  28.860  1.00  0.00           H  
ATOM   2514  N   VAL A 244      46.070  27.040  29.170  1.00  0.00           N  
ATOM   2515  CA  VAL A 244      46.450  28.280  29.800  1.00  0.00           C  
ATOM   2516  C   VAL A 244      46.860  29.440  28.890  1.00  0.00           C  
ATOM   2517  O   VAL A 244      46.440  30.560  29.110  1.00  0.00           O  
ATOM   2518  CB  VAL A 244      47.460  28.130  30.970  1.00  0.00           C  
ATOM   2519  CG1 VAL A 244      47.420  29.490  31.780  1.00  0.00           C  
ATOM   2520  CG2 VAL A 244      47.240  27.010  31.930  1.00  0.00           C  
ATOM   2521  H   VAL A 244      46.680  26.240  29.250  1.00  0.00           H  
ATOM   2522  N   PRO A 245      47.590  29.160  27.760  1.00  0.00           N  
ATOM   2523  CA  PRO A 245      47.800  30.170  26.670  1.00  0.00           C  
ATOM   2524  C   PRO A 245      46.510  30.800  26.200  1.00  0.00           C  
ATOM   2525  O   PRO A 245      46.450  32.040  26.180  1.00  0.00           O  
ATOM   2526  CB  PRO A 245      48.630  29.420  25.640  1.00  0.00           C  
ATOM   2527  CG  PRO A 245      49.300  28.330  26.330  1.00  0.00           C  
ATOM   2528  CD  PRO A 245      48.570  28.070  27.670  1.00  0.00           C  
ATOM   2529  N   LYS A 246      45.550  30.010  25.650  1.00  0.00           N  
ATOM   2530  CA  LYS A 246      44.230  30.490  25.190  1.00  0.00           C  
ATOM   2531  C   LYS A 246      43.500  31.390  26.250  1.00  0.00           C  
ATOM   2532  O   LYS A 246      43.090  32.460  25.970  1.00  0.00           O  
ATOM   2533  CB  LYS A 246      43.300  29.350  24.860  1.00  0.00           C  
ATOM   2534  CG  LYS A 246      43.900  28.600  23.600  1.00  0.00           C  
ATOM   2535  CD  LYS A 246      43.040  27.290  23.490  1.00  0.00           C  
ATOM   2536  CE  LYS A 246      43.230  26.570  22.110  1.00  0.00           C  
ATOM   2537  NZ  LYS A 246      44.660  26.170  21.830  1.00  0.00           N1+
ATOM   2538  H   LYS A 246      45.800  29.070  25.380  1.00  0.00           H  
ATOM   2539  HZ1 LYS A 246      44.890  25.470  22.510  1.00  0.00           H  
ATOM   2540  HZ2 LYS A 246      44.790  25.870  20.890  1.00  0.00           H  
ATOM   2541  HZ3 LYS A 246      45.300  26.920  22.020  1.00  0.00           H  
ATOM   2542  N   THR A 247      43.540  30.950  27.480  1.00  0.00           N  
ATOM   2543  CA  THR A 247      43.010  31.710  28.690  1.00  0.00           C  
ATOM   2544  C   THR A 247      43.810  33.030  28.910  1.00  0.00           C  
ATOM   2545  O   THR A 247      43.170  34.070  29.210  1.00  0.00           O  
ATOM   2546  CB  THR A 247      42.900  30.870  29.990  1.00  0.00           C  
ATOM   2547  CG2 THR A 247      41.940  31.600  30.930  1.00  0.00           C  
ATOM   2548  OG1 THR A 247      42.460  29.540  29.660  1.00  0.00           O  
ATOM   2549  H   THR A 247      43.670  29.960  27.580  1.00  0.00           H  
ATOM   2550  HG1 THR A 247      41.500  29.600  29.380  1.00  0.00           H  
ATOM   2551  N   ILE A 248      45.140  32.940  28.800  1.00  0.00           N  
ATOM   2552  CA  ILE A 248      45.930  34.210  28.980  1.00  0.00           C  
ATOM   2553  C   ILE A 248      45.670  35.210  27.860  1.00  0.00           C  
ATOM   2554  O   ILE A 248      45.270  36.330  27.920  1.00  0.00           O  
ATOM   2555  CB  ILE A 248      47.410  34.180  29.310  1.00  0.00           C  
ATOM   2556  CG1 ILE A 248      47.690  33.280  30.590  1.00  0.00           C  
ATOM   2557  CG2 ILE A 248      48.000  35.550  29.530  1.00  0.00           C  
ATOM   2558  CD  ILE A 248      49.140  32.760  30.540  1.00  0.00           C  
ATOM   2559  H   ILE A 248      45.630  32.070  28.770  1.00  0.00           H  
ATOM   2560  N   GLN A 249      45.780  34.600  26.680  1.00  0.00           N  
ATOM   2561  CA  GLN A 249      45.430  35.360  25.440  1.00  0.00           C  
ATOM   2562  C   GLN A 249      44.060  36.030  25.450  1.00  0.00           C  
ATOM   2563  O   GLN A 249      43.940  37.180  25.130  1.00  0.00           O  
ATOM   2564  CB  GLN A 249      45.490  34.430  24.180  1.00  0.00           C  
ATOM   2565  CG  GLN A 249      46.950  34.530  23.670  1.00  0.00           C  
ATOM   2566  CD  GLN A 249      47.470  33.460  22.750  1.00  0.00           C  
ATOM   2567  NE2 GLN A 249      47.850  33.820  21.540  1.00  0.00           N  
ATOM   2568  OE1 GLN A 249      47.130  32.300  22.800  1.00  0.00           O  
ATOM   2569  H   GLN A 249      46.190  33.720  26.480  1.00  0.00           H  
ATOM   2570 1HE2 GLN A 249      47.760  34.730  21.130  1.00  0.00           H  
ATOM   2571 2HE2 GLN A 249      48.040  33.120  20.850  1.00  0.00           H  
ATOM   2572  N   MET A 250      43.090  35.380  26.070  1.00  0.00           N  
ATOM   2573  CA  MET A 250      41.810  36.010  26.440  1.00  0.00           C  
ATOM   2574  C   MET A 250      41.830  37.170  27.460  1.00  0.00           C  
ATOM   2575  O   MET A 250      41.670  38.350  27.180  1.00  0.00           O  
ATOM   2576  CB  MET A 250      40.920  34.910  26.950  1.00  0.00           C  
ATOM   2577  CG  MET A 250      39.470  35.290  27.010  1.00  0.00           C  
ATOM   2578  SD  MET A 250      39.020  36.100  28.590  1.00  0.00           S  
ATOM   2579  CE  MET A 250      39.290  34.760  29.790  1.00  0.00           C  
ATOM   2580  H   MET A 250      43.200  34.400  26.260  1.00  0.00           H  
ATOM   2581  N   VAL A 251      42.540  36.940  28.590  1.00  0.00           N  
ATOM   2582  CA  VAL A 251      42.690  38.060  29.510  1.00  0.00           C  
ATOM   2583  C   VAL A 251      43.580  39.230  29.060  1.00  0.00           C  
ATOM   2584  O   VAL A 251      43.310  40.370  29.500  1.00  0.00           O  
ATOM   2585  CB  VAL A 251      43.050  37.640  30.910  1.00  0.00           C  
ATOM   2586  CG1 VAL A 251      41.870  36.940  31.500  1.00  0.00           C  
ATOM   2587  CG2 VAL A 251      44.320  36.770  31.060  1.00  0.00           C  
ATOM   2588  H   VAL A 251      42.930  36.050  28.830  1.00  0.00           H  
ATOM   2589  N   ARG A 252      44.450  38.950  28.060  1.00  0.00           N  
ATOM   2590  CA  ARG A 252      45.240  40.000  27.340  1.00  0.00           C  
ATOM   2591  C   ARG A 252      44.490  41.060  26.510  1.00  0.00           C  
ATOM   2592  O   ARG A 252      44.900  42.240  26.420  1.00  0.00           O  
ATOM   2593  CB  ARG A 252      46.390  39.420  26.480  1.00  0.00           C  
ATOM   2594  CG  ARG A 252      47.670  39.040  27.270  1.00  0.00           C  
ATOM   2595  CD  ARG A 252      48.790  38.910  26.240  1.00  0.00           C  
ATOM   2596  NE  ARG A 252      50.120  38.920  26.960  1.00  0.00           N  
ATOM   2597  CZ  ARG A 252      50.910  40.000  27.060  1.00  0.00           C  
ATOM   2598  NH1 ARG A 252      50.650  41.220  26.590  1.00  0.00           N1+
ATOM   2599  NH2 ARG A 252      52.180  39.840  27.420  1.00  0.00           N  
ATOM   2600  H   ARG A 252      44.830  38.040  27.910  1.00  0.00           H  
ATOM   2601  HE  ARG A 252      50.430  38.070  27.360  1.00  0.00           H  
ATOM   2602 1HH1 ARG A 252      49.810  41.440  26.080  1.00  0.00           H  
ATOM   2603 2HH1 ARG A 252      51.360  41.920  26.720  1.00  0.00           H  
ATOM   2604 1HH2 ARG A 252      52.600  38.950  27.600  1.00  0.00           H  
ATOM   2605 2HH2 ARG A 252      52.810  40.600  27.560  1.00  0.00           H  
ATOM   2606  N   SER A 253      43.420  40.620  25.950  1.00  0.00           N  
ATOM   2607  CA  SER A 253      42.500  41.470  25.160  1.00  0.00           C  
ATOM   2608  C   SER A 253      41.730  42.470  26.030  1.00  0.00           C  
ATOM   2609  O   SER A 253      41.350  43.490  25.470  1.00  0.00           O  
ATOM   2610  CB  SER A 253      41.430  40.650  24.330  1.00  0.00           C  
ATOM   2611  OG  SER A 253      41.980  40.240  23.040  1.00  0.00           O  
ATOM   2612  H   SER A 253      43.390  39.620  25.930  1.00  0.00           H  
ATOM   2613  HG  SER A 253      41.840  41.000  22.400  1.00  0.00           H  
ATOM   2614  N   GLN A 254      41.480  42.090  27.290  1.00  0.00           N  
ATOM   2615  CA  GLN A 254      40.820  42.980  28.200  1.00  0.00           C  
ATOM   2616  C   GLN A 254      41.560  43.840  29.200  1.00  0.00           C  
ATOM   2617  O   GLN A 254      41.060  44.780  29.810  1.00  0.00           O  
ATOM   2618  CB  GLN A 254      39.720  42.030  28.950  1.00  0.00           C  
ATOM   2619  CG  GLN A 254      38.720  41.170  28.240  1.00  0.00           C  
ATOM   2620  CD  GLN A 254      38.340  39.970  29.030  1.00  0.00           C  
ATOM   2621  NE2 GLN A 254      38.180  38.890  28.400  1.00  0.00           N  
ATOM   2622  OE1 GLN A 254      38.270  39.970  30.210  1.00  0.00           O  
ATOM   2623  H   GLN A 254      41.550  41.110  27.450  1.00  0.00           H  
ATOM   2624 1HE2 GLN A 254      38.400  38.830  27.430  1.00  0.00           H  
ATOM   2625 2HE2 GLN A 254      38.460  38.050  28.860  1.00  0.00           H  
ATOM   2626  N   ARG A 255      42.870  43.680  29.200  1.00  0.00           N  
ATOM   2627  CA  ARG A 255      43.850  44.430  30.000  1.00  0.00           C  
ATOM   2628  C   ARG A 255      45.280  43.900  29.710  1.00  0.00           C  
ATOM   2629  O   ARG A 255      45.630  42.750  29.860  1.00  0.00           O  
ATOM   2630  CB  ARG A 255      43.600  44.270  31.510  1.00  0.00           C  
ATOM   2631  CG  ARG A 255      44.410  45.200  32.390  1.00  0.00           C  
ATOM   2632  CD  ARG A 255      43.650  45.360  33.700  1.00  0.00           C  
ATOM   2633  NE  ARG A 255      44.450  46.150  34.710  1.00  0.00           N  
ATOM   2634  CZ  ARG A 255      44.350  47.460  34.840  1.00  0.00           C  
ATOM   2635  NH1 ARG A 255      43.480  48.220  34.220  1.00  0.00           N1+
ATOM   2636  NH2 ARG A 255      45.280  48.150  35.570  1.00  0.00           N  
ATOM   2637  H   ARG A 255      43.280  42.850  28.840  1.00  0.00           H  
ATOM   2638  HE  ARG A 255      44.990  45.610  35.360  1.00  0.00           H  
ATOM   2639 1HH1 ARG A 255      42.720  47.970  33.610  1.00  0.00           H  
ATOM   2640 2HH1 ARG A 255      43.510  49.180  34.480  1.00  0.00           H  
ATOM   2641 1HH2 ARG A 255      46.050  47.690  36.010  1.00  0.00           H  
ATOM   2642 2HH2 ARG A 255      45.000  49.030  35.970  1.00  0.00           H  
ATOM   2643  N   SER A 256      46.140  44.840  29.240  1.00  0.00           N  
ATOM   2644  CA  SER A 256      47.570  44.650  28.930  1.00  0.00           C  
ATOM   2645  C   SER A 256      48.500  44.080  30.070  1.00  0.00           C  
ATOM   2646  O   SER A 256      48.100  43.910  31.230  1.00  0.00           O  
ATOM   2647  CB  SER A 256      48.250  46.030  28.580  1.00  0.00           C  
ATOM   2648  OG  SER A 256      47.600  46.540  27.390  1.00  0.00           O  
ATOM   2649  H   SER A 256      45.730  45.710  28.980  1.00  0.00           H  
ATOM   2650  HG  SER A 256      48.150  47.330  27.090  1.00  0.00           H  
ATOM   2651  N   GLY A 257      49.530  43.420  29.530  1.00  0.00           N  
ATOM   2652  CA  GLY A 257      50.630  43.020  30.350  1.00  0.00           C  
ATOM   2653  C   GLY A 257      50.410  41.800  31.250  1.00  0.00           C  
ATOM   2654  O   GLY A 257      51.380  41.300  31.840  1.00  0.00           O  
ATOM   2655  H   GLY A 257      49.600  43.530  28.540  1.00  0.00           H  
ATOM   2656  N   MET A 258      49.330  41.110  30.920  1.00  0.00           N  
ATOM   2657  CA  MET A 258      48.970  39.820  31.570  1.00  0.00           C  
ATOM   2658  C   MET A 258      50.110  38.780  31.370  1.00  0.00           C  
ATOM   2659  O   MET A 258      50.580  38.720  30.270  1.00  0.00           O  
ATOM   2660  CB  MET A 258      47.660  39.340  30.940  1.00  0.00           C  
ATOM   2661  CG  MET A 258      46.450  40.120  31.520  1.00  0.00           C  
ATOM   2662  SD  MET A 258      46.050  39.790  33.300  1.00  0.00           S  
ATOM   2663  CE  MET A 258      44.760  41.020  33.440  1.00  0.00           C  
ATOM   2664  H   MET A 258      48.500  41.520  30.530  1.00  0.00           H  
ATOM   2665  N   VAL A 259      50.600  38.360  32.560  1.00  0.00           N  
ATOM   2666  CA  VAL A 259      51.850  37.560  32.760  1.00  0.00           C  
ATOM   2667  C   VAL A 259      53.180  38.030  32.110  1.00  0.00           C  
ATOM   2668  O   VAL A 259      53.430  37.740  30.950  1.00  0.00           O  
ATOM   2669  CB  VAL A 259      51.580  36.130  32.370  1.00  0.00           C  
ATOM   2670  CG1 VAL A 259      52.720  35.150  32.470  1.00  0.00           C  
ATOM   2671  CG2 VAL A 259      50.240  35.670  32.980  1.00  0.00           C  
ATOM   2672  H   VAL A 259      50.100  38.530  33.410  1.00  0.00           H  
ATOM   2673  N   GLN A 260      53.990  38.680  32.970  1.00  0.00           N  
ATOM   2674  CA  GLN A 260      55.340  39.150  32.550  1.00  0.00           C  
ATOM   2675  C   GLN A 260      56.530  38.150  32.560  1.00  0.00           C  
ATOM   2676  O   GLN A 260      57.530  38.380  31.880  1.00  0.00           O  
ATOM   2677  CB  GLN A 260      55.640  40.410  33.330  1.00  0.00           C  
ATOM   2678  CG  GLN A 260      54.800  41.670  33.030  1.00  0.00           C  
ATOM   2679  CD  GLN A 260      54.950  41.980  31.530  1.00  0.00           C  
ATOM   2680  NE2 GLN A 260      53.840  41.950  30.810  1.00  0.00           N  
ATOM   2681  OE1 GLN A 260      55.950  42.490  30.960  1.00  0.00           O  
ATOM   2682  H   GLN A 260      53.680  38.790  33.910  1.00  0.00           H  
ATOM   2683 1HE2 GLN A 260      52.980  41.760  31.280  1.00  0.00           H  
ATOM   2684 2HE2 GLN A 260      53.910  41.990  29.810  1.00  0.00           H  
ATOM   2685  N   THR A 261      56.410  37.070  33.320  1.00  0.00           N  
ATOM   2686  CA  THR A 261      57.480  36.160  33.650  1.00  0.00           C  
ATOM   2687  C   THR A 261      57.150  34.650  33.490  1.00  0.00           C  
ATOM   2688  O   THR A 261      55.920  34.290  33.650  1.00  0.00           O  
ATOM   2689  CB  THR A 261      58.010  36.140  35.080  1.00  0.00           C  
ATOM   2690  CG2 THR A 261      58.690  37.420  35.480  1.00  0.00           C  
ATOM   2691  OG1 THR A 261      56.910  35.810  35.920  1.00  0.00           O  
ATOM   2692  H   THR A 261      55.520  36.870  33.740  1.00  0.00           H  
ATOM   2693  HG1 THR A 261      56.510  36.720  36.020  1.00  0.00           H  
ATOM   2694  N   GLU A 262      58.180  33.830  33.350  1.00  0.00           N  
ATOM   2695  CA  GLU A 262      57.950  32.360  33.330  1.00  0.00           C  
ATOM   2696  C   GLU A 262      57.230  31.900  34.690  1.00  0.00           C  
ATOM   2697  O   GLU A 262      56.340  31.060  34.730  1.00  0.00           O  
ATOM   2698  CB  GLU A 262      59.280  31.560  33.210  1.00  0.00           C  
ATOM   2699  CG  GLU A 262      59.070  30.120  32.970  1.00  0.00           C  
ATOM   2700  CD  GLU A 262      60.310  29.210  33.160  1.00  0.00           C  
ATOM   2701  OE1 GLU A 262      60.070  28.170  33.730  1.00  0.00           O  
ATOM   2702  OE2 GLU A 262      61.470  29.680  32.880  1.00  0.00           O1-
ATOM   2703  H   GLU A 262      59.030  34.130  32.910  1.00  0.00           H  
ATOM   2704  N   ALA A 263      57.760  32.360  35.810  1.00  0.00           N  
ATOM   2705  CA  ALA A 263      57.060  32.210  37.190  1.00  0.00           C  
ATOM   2706  C   ALA A 263      55.570  32.460  37.340  1.00  0.00           C  
ATOM   2707  O   ALA A 263      54.850  31.540  37.660  1.00  0.00           O  
ATOM   2708  CB  ALA A 263      57.830  33.030  38.240  1.00  0.00           C  
ATOM   2709  H   ALA A 263      58.620  32.850  35.700  1.00  0.00           H  
ATOM   2710  N   GLN A 264      55.130  33.650  36.920  1.00  0.00           N  
ATOM   2711  CA  GLN A 264      53.670  33.820  36.840  1.00  0.00           C  
ATOM   2712  C   GLN A 264      52.910  32.850  35.930  1.00  0.00           C  
ATOM   2713  O   GLN A 264      51.720  32.780  36.060  1.00  0.00           O  
ATOM   2714  CB  GLN A 264      53.240  35.220  36.480  1.00  0.00           C  
ATOM   2715  CG  GLN A 264      53.700  36.230  37.510  1.00  0.00           C  
ATOM   2716  CD  GLN A 264      53.950  37.550  36.720  1.00  0.00           C  
ATOM   2717  NE2 GLN A 264      53.660  38.660  37.340  1.00  0.00           N  
ATOM   2718  OE1 GLN A 264      54.750  37.560  35.750  1.00  0.00           O  
ATOM   2719  H   GLN A 264      55.730  34.320  36.480  1.00  0.00           H  
ATOM   2720 1HE2 GLN A 264      53.190  38.570  38.220  1.00  0.00           H  
ATOM   2721 2HE2 GLN A 264      53.830  39.550  36.910  1.00  0.00           H  
ATOM   2722  N   TYR A 265      53.580  32.200  34.930  1.00  0.00           N  
ATOM   2723  CA  TYR A 265      53.080  31.040  34.130  1.00  0.00           C  
ATOM   2724  C   TYR A 265      53.070  29.700  34.880  1.00  0.00           C  
ATOM   2725  O   TYR A 265      52.050  29.060  34.920  1.00  0.00           O  
ATOM   2726  CB  TYR A 265      53.680  31.020  32.740  1.00  0.00           C  
ATOM   2727  CG  TYR A 265      53.060  30.100  31.690  1.00  0.00           C  
ATOM   2728  CD1 TYR A 265      51.730  30.300  31.290  1.00  0.00           C  
ATOM   2729  CD2 TYR A 265      53.850  29.210  30.980  1.00  0.00           C  
ATOM   2730  CE1 TYR A 265      51.200  29.520  30.230  1.00  0.00           C  
ATOM   2731  CE2 TYR A 265      53.320  28.420  29.940  1.00  0.00           C  
ATOM   2732  CZ  TYR A 265      51.990  28.520  29.690  1.00  0.00           C  
ATOM   2733  OH  TYR A 265      51.320  27.510  29.120  1.00  0.00           O  
ATOM   2734  H   TYR A 265      54.540  32.460  34.830  1.00  0.00           H  
ATOM   2735  HD1 TYR A 265      51.260  31.220  31.650  1.00  0.00           H  
ATOM   2736  HD2 TYR A 265      54.830  29.020  31.430  1.00  0.00           H  
ATOM   2737  HE1 TYR A 265      50.150  29.640  29.960  1.00  0.00           H  
ATOM   2738  HE2 TYR A 265      53.900  27.720  29.330  1.00  0.00           H  
ATOM   2739  HH  TYR A 265      52.020  26.910  28.720  1.00  0.00           H  
ATOM   2740  N   ARG A 266      54.240  29.340  35.410  1.00  0.00           N  
ATOM   2741  CA  ARG A 266      54.370  28.110  36.240  1.00  0.00           C  
ATOM   2742  C   ARG A 266      53.340  28.070  37.390  1.00  0.00           C  
ATOM   2743  O   ARG A 266      52.990  27.040  37.840  1.00  0.00           O  
ATOM   2744  CB  ARG A 266      55.800  27.950  36.750  1.00  0.00           C  
ATOM   2745  CG  ARG A 266      56.920  28.130  35.680  1.00  0.00           C  
ATOM   2746  CD  ARG A 266      58.270  27.730  36.290  1.00  0.00           C  
ATOM   2747  NE  ARG A 266      58.630  28.460  37.560  1.00  0.00           N  
ATOM   2748  CZ  ARG A 266      59.680  29.300  37.520  1.00  0.00           C  
ATOM   2749  NH1 ARG A 266      60.460  29.380  36.550  1.00  0.00           N1+
ATOM   2750  NH2 ARG A 266      60.070  29.910  38.660  1.00  0.00           N  
ATOM   2751  H   ARG A 266      55.090  29.840  35.240  1.00  0.00           H  
ATOM   2752  HE  ARG A 266      58.170  28.160  38.400  1.00  0.00           H  
ATOM   2753 1HH1 ARG A 266      60.340  28.920  35.660  1.00  0.00           H  
ATOM   2754 2HH1 ARG A 266      61.280  29.950  36.500  1.00  0.00           H  
ATOM   2755 1HH2 ARG A 266      59.730  29.790  39.590  1.00  0.00           H  
ATOM   2756 2HH2 ARG A 266      60.850  30.530  38.540  1.00  0.00           H  
ATOM   2757  N   PHE A 267      52.870  29.250  37.810  1.00  0.00           N  
ATOM   2758  CA  PHE A 267      51.970  29.380  39.020  1.00  0.00           C  
ATOM   2759  C   PHE A 267      50.560  28.800  38.820  1.00  0.00           C  
ATOM   2760  O   PHE A 267      50.100  27.940  39.590  1.00  0.00           O  
ATOM   2761  CB  PHE A 267      51.900  30.840  39.440  1.00  0.00           C  
ATOM   2762  CG  PHE A 267      51.540  31.150  40.960  1.00  0.00           C  
ATOM   2763  CD1 PHE A 267      52.580  31.210  41.910  1.00  0.00           C  
ATOM   2764  CD2 PHE A 267      50.210  31.040  41.370  1.00  0.00           C  
ATOM   2765  CE1 PHE A 267      52.250  31.320  43.260  1.00  0.00           C  
ATOM   2766  CE2 PHE A 267      49.850  31.070  42.700  1.00  0.00           C  
ATOM   2767  CZ  PHE A 267      50.910  31.220  43.620  1.00  0.00           C  
ATOM   2768  H   PHE A 267      53.430  30.070  37.690  1.00  0.00           H  
ATOM   2769  HD1 PHE A 267      53.610  31.040  41.610  1.00  0.00           H  
ATOM   2770  HD2 PHE A 267      49.460  31.240  40.600  1.00  0.00           H  
ATOM   2771  HE1 PHE A 267      53.060  31.330  43.980  1.00  0.00           H  
ATOM   2772  HE2 PHE A 267      48.790  31.170  42.910  1.00  0.00           H  
ATOM   2773  HZ  PHE A 267      50.700  31.050  44.670  1.00  0.00           H  
ATOM   2774  N   ILE A 268      50.070  28.920  37.600  1.00  0.00           N  
ATOM   2775  CA  ILE A 268      48.760  28.490  37.110  1.00  0.00           C  
ATOM   2776  C   ILE A 268      48.760  26.960  36.940  1.00  0.00           C  
ATOM   2777  O   ILE A 268      47.840  26.320  37.420  1.00  0.00           O  
ATOM   2778  CB  ILE A 268      48.350  29.250  35.850  1.00  0.00           C  
ATOM   2779  CG1 ILE A 268      48.790  30.660  35.810  1.00  0.00           C  
ATOM   2780  CG2 ILE A 268      46.860  29.130  35.580  1.00  0.00           C  
ATOM   2781  CD  ILE A 268      49.080  31.260  34.410  1.00  0.00           C  
ATOM   2782  H   ILE A 268      50.650  29.220  36.840  1.00  0.00           H  
ATOM   2783  N   TYR A 269      49.920  26.430  36.570  1.00  0.00           N  
ATOM   2784  CA  TYR A 269      50.140  24.960  36.470  1.00  0.00           C  
ATOM   2785  C   TYR A 269      50.280  24.350  37.920  1.00  0.00           C  
ATOM   2786  O   TYR A 269      49.470  23.480  38.240  1.00  0.00           O  
ATOM   2787  CB  TYR A 269      51.420  24.670  35.660  1.00  0.00           C  
ATOM   2788  CG  TYR A 269      51.140  24.880  34.170  1.00  0.00           C  
ATOM   2789  CD1 TYR A 269      51.410  26.110  33.600  1.00  0.00           C  
ATOM   2790  CD2 TYR A 269      50.670  23.870  33.390  1.00  0.00           C  
ATOM   2791  CE1 TYR A 269      51.280  26.320  32.200  1.00  0.00           C  
ATOM   2792  CE2 TYR A 269      50.420  24.080  32.050  1.00  0.00           C  
ATOM   2793  CZ  TYR A 269      50.690  25.320  31.440  1.00  0.00           C  
ATOM   2794  OH  TYR A 269      50.210  25.540  30.210  1.00  0.00           O  
ATOM   2795  H   TYR A 269      50.730  26.980  36.370  1.00  0.00           H  
ATOM   2796  HD1 TYR A 269      51.630  26.940  34.260  1.00  0.00           H  
ATOM   2797  HD2 TYR A 269      50.380  22.960  33.920  1.00  0.00           H  
ATOM   2798  HE1 TYR A 269      51.520  27.300  31.790  1.00  0.00           H  
ATOM   2799  HE2 TYR A 269      50.350  23.160  31.470  1.00  0.00           H  
ATOM   2800  HH  TYR A 269      50.730  26.270  29.770  1.00  0.00           H  
ATOM   2801  N   MET A 270      51.030  25.010  38.880  1.00  0.00           N  
ATOM   2802  CA  MET A 270      51.120  24.570  40.280  1.00  0.00           C  
ATOM   2803  C   MET A 270      49.830  24.660  41.080  1.00  0.00           C  
ATOM   2804  O   MET A 270      49.530  23.740  41.850  1.00  0.00           O  
ATOM   2805  CB  MET A 270      52.060  25.540  40.980  1.00  0.00           C  
ATOM   2806  CG  MET A 270      52.740  25.060  42.270  1.00  0.00           C  
ATOM   2807  SD  MET A 270      53.670  26.470  43.070  1.00  0.00           S  
ATOM   2808  CE  MET A 270      52.410  27.690  43.330  1.00  0.00           C  
ATOM   2809  H   MET A 270      51.720  25.690  38.620  1.00  0.00           H  
ATOM   2810  N   ALA A 271      48.920  25.660  40.800  1.00  0.00           N  
ATOM   2811  CA  ALA A 271      47.510  25.680  41.410  1.00  0.00           C  
ATOM   2812  C   ALA A 271      46.540  24.640  40.860  1.00  0.00           C  
ATOM   2813  O   ALA A 271      45.840  24.030  41.640  1.00  0.00           O  
ATOM   2814  CB  ALA A 271      46.960  27.110  41.300  1.00  0.00           C  
ATOM   2815  H   ALA A 271      49.140  26.480  40.270  1.00  0.00           H  
ATOM   2816  N   VAL A 272      46.550  24.360  39.520  1.00  0.00           N  
ATOM   2817  CA  VAL A 272      45.860  23.350  38.850  1.00  0.00           C  
ATOM   2818  C   VAL A 272      46.220  21.980  39.370  1.00  0.00           C  
ATOM   2819  O   VAL A 272      45.430  21.490  40.080  1.00  0.00           O  
ATOM   2820  CB  VAL A 272      46.020  23.570  37.310  1.00  0.00           C  
ATOM   2821  CG1 VAL A 272      45.530  22.340  36.430  1.00  0.00           C  
ATOM   2822  CG2 VAL A 272      45.180  24.810  36.970  1.00  0.00           C  
ATOM   2823  H   VAL A 272      46.750  25.150  38.950  1.00  0.00           H  
ATOM   2824  N   GLN A 273      47.490  21.670  39.410  1.00  0.00           N  
ATOM   2825  CA  GLN A 273      48.270  20.480  39.940  1.00  0.00           C  
ATOM   2826  C   GLN A 273      47.710  20.140  41.410  1.00  0.00           C  
ATOM   2827  O   GLN A 273      46.920  19.210  41.480  1.00  0.00           O  
ATOM   2828  CB  GLN A 273      49.760  20.810  40.000  1.00  0.00           C  
ATOM   2829  CG  GLN A 273      50.660  19.770  40.600  1.00  0.00           C  
ATOM   2830  CD  GLN A 273      50.700  18.600  39.710  1.00  0.00           C  
ATOM   2831  NE2 GLN A 273      50.380  17.440  40.210  1.00  0.00           N  
ATOM   2832  OE1 GLN A 273      51.340  18.660  38.640  1.00  0.00           O  
ATOM   2833  H   GLN A 273      48.060  22.190  38.780  1.00  0.00           H  
ATOM   2834 1HE2 GLN A 273      50.280  17.330  41.200  1.00  0.00           H  
ATOM   2835 2HE2 GLN A 273      50.390  16.710  39.520  1.00  0.00           H  
ATOM   2836  N   HIS A 274      47.920  21.120  42.300  1.00  0.00           N  
ATOM   2837  CA  HIS A 274      47.420  21.090  43.670  1.00  0.00           C  
ATOM   2838  C   HIS A 274      45.950  20.620  43.810  1.00  0.00           C  
ATOM   2839  O   HIS A 274      45.640  19.580  44.380  1.00  0.00           O  
ATOM   2840  CB  HIS A 274      47.830  22.370  44.390  1.00  0.00           C  
ATOM   2841  CG  HIS A 274      47.740  22.480  45.940  1.00  0.00           C  
ATOM   2842  CD2 HIS A 274      46.620  22.530  46.630  1.00  0.00           C  
ATOM   2843  ND1 HIS A 274      48.760  22.430  46.790  1.00  0.00           N  
ATOM   2844  CE1 HIS A 274      48.280  22.480  48.060  1.00  0.00           C  
ATOM   2845  NE2 HIS A 274      46.900  22.620  47.950  1.00  0.00           N  
ATOM   2846  H   HIS A 274      48.410  21.960  42.050  1.00  0.00           H  
ATOM   2847  HD2 HIS A 274      45.700  22.120  46.210  1.00  0.00           H  
ATOM   2848  HE1 HIS A 274      48.820  22.440  49.000  1.00  0.00           H  
ATOM   2849  HE2 HIS A 274      46.220  22.840  48.650  1.00  0.00           H  
ATOM   2850  N   TYR A 275      45.080  21.240  43.000  1.00  0.00           N  
ATOM   2851  CA  TYR A 275      43.670  20.950  43.010  1.00  0.00           C  
ATOM   2852  C   TYR A 275      43.360  19.530  42.520  1.00  0.00           C  
ATOM   2853  O   TYR A 275      42.850  18.730  43.300  1.00  0.00           O  
ATOM   2854  CB  TYR A 275      42.980  22.070  42.210  1.00  0.00           C  
ATOM   2855  CG  TYR A 275      41.450  22.200  42.210  1.00  0.00           C  
ATOM   2856  CD1 TYR A 275      40.810  22.820  43.260  1.00  0.00           C  
ATOM   2857  CD2 TYR A 275      40.650  21.520  41.250  1.00  0.00           C  
ATOM   2858  CE1 TYR A 275      39.440  22.750  43.500  1.00  0.00           C  
ATOM   2859  CE2 TYR A 275      39.250  21.370  41.500  1.00  0.00           C  
ATOM   2860  CZ  TYR A 275      38.700  21.990  42.620  1.00  0.00           C  
ATOM   2861  OH  TYR A 275      37.330  22.050  42.760  1.00  0.00           O  
ATOM   2862  H   TYR A 275      45.400  21.770  42.210  1.00  0.00           H  
ATOM   2863  HD1 TYR A 275      41.390  23.100  44.140  1.00  0.00           H  
ATOM   2864  HD2 TYR A 275      41.040  21.060  40.340  1.00  0.00           H  
ATOM   2865  HE1 TYR A 275      39.090  23.070  44.480  1.00  0.00           H  
ATOM   2866  HE2 TYR A 275      38.540  21.160  40.700  1.00  0.00           H  
ATOM   2867  HH  TYR A 275      37.140  22.860  43.320  1.00  0.00           H  
ATOM   2868  N   ILE A 276      44.000  19.140  41.380  1.00  0.00           N  
ATOM   2869  CA  ILE A 276      43.750  17.910  40.680  1.00  0.00           C  
ATOM   2870  C   ILE A 276      44.050  16.700  41.610  1.00  0.00           C  
ATOM   2871  O   ILE A 276      43.200  15.810  41.850  1.00  0.00           O  
ATOM   2872  CB  ILE A 276      44.600  17.660  39.400  1.00  0.00           C  
ATOM   2873  CG1 ILE A 276      44.580  18.850  38.420  1.00  0.00           C  
ATOM   2874  CG2 ILE A 276      44.060  16.380  38.630  1.00  0.00           C  
ATOM   2875  CD  ILE A 276      43.290  19.200  37.640  1.00  0.00           C  
ATOM   2876  H   ILE A 276      44.540  19.850  40.930  1.00  0.00           H  
ATOM   2877  N   GLU A 277      45.190  16.910  42.280  1.00  0.00           N  
ATOM   2878  CA  GLU A 277      45.780  16.080  43.350  1.00  0.00           C  
ATOM   2879  C   GLU A 277      44.800  16.000  44.570  1.00  0.00           C  
ATOM   2880  O   GLU A 277      44.390  14.880  45.070  1.00  0.00           O  
ATOM   2881  CB  GLU A 277      47.110  16.570  43.930  1.00  0.00           C  
ATOM   2882  CG  GLU A 277      48.240  16.770  42.970  1.00  0.00           C  
ATOM   2883  CD  GLU A 277      49.580  17.050  43.670  1.00  0.00           C  
ATOM   2884  OE1 GLU A 277      49.580  17.520  44.830  1.00  0.00           O  
ATOM   2885  OE2 GLU A 277      50.640  16.750  43.060  1.00  0.00           O1-
ATOM   2886  H   GLU A 277      45.830  17.660  42.080  1.00  0.00           H  
ATOM   2887  N   THR A 278      44.370  17.180  45.100  1.00  0.00           N  
ATOM   2888  CA  THR A 278      43.510  17.210  46.300  1.00  0.00           C  
ATOM   2889  C   THR A 278      42.130  16.570  46.100  1.00  0.00           C  
ATOM   2890  O   THR A 278      41.520  16.060  47.010  1.00  0.00           O  
ATOM   2891  CB  THR A 278      43.300  18.580  46.820  1.00  0.00           C  
ATOM   2892  CG2 THR A 278      44.680  19.100  47.390  1.00  0.00           C  
ATOM   2893  OG1 THR A 278      42.550  19.500  46.010  1.00  0.00           O  
ATOM   2894  H   THR A 278      44.760  18.080  44.900  1.00  0.00           H  
ATOM   2895  HG1 THR A 278      42.510  19.150  45.070  1.00  0.00           H  
ATOM   2896  N   LEU A 279      41.740  16.460  44.810  1.00  0.00           N  
ATOM   2897  CA  LEU A 279      40.490  15.710  44.530  1.00  0.00           C  
ATOM   2898  C   LEU A 279      40.800  14.200  44.340  1.00  0.00           C  
ATOM   2899  O   LEU A 279      40.510  13.340  45.130  1.00  0.00           O  
ATOM   2900  CB  LEU A 279      39.850  16.120  43.180  1.00  0.00           C  
ATOM   2901  CG  LEU A 279      39.400  17.540  43.170  1.00  0.00           C  
ATOM   2902  CD1 LEU A 279      39.110  18.020  41.800  1.00  0.00           C  
ATOM   2903  CD2 LEU A 279      38.060  17.700  43.920  1.00  0.00           C  
ATOM   2904  H   LEU A 279      42.170  16.880  44.010  1.00  0.00           H  
ATOM   2905  N   GLN A 280      41.670  13.890  43.340  1.00  0.00           N  
ATOM   2906  CA  GLN A 280      42.030  12.530  42.980  1.00  0.00           C  
ATOM   2907  C   GLN A 280      43.070  11.780  43.850  1.00  0.00           C  
ATOM   2908  O   GLN A 280      43.950  11.050  43.390  1.00  0.00           O  
ATOM   2909  CB  GLN A 280      42.450  12.440  41.500  1.00  0.00           C  
ATOM   2910  CG  GLN A 280      41.360  12.600  40.490  1.00  0.00           C  
ATOM   2911  CD  GLN A 280      41.760  12.530  38.980  1.00  0.00           C  
ATOM   2912  NE2 GLN A 280      41.140  11.830  38.130  1.00  0.00           N  
ATOM   2913  OE1 GLN A 280      42.640  13.230  38.560  1.00  0.00           O  
ATOM   2914  H   GLN A 280      42.060  14.580  42.740  1.00  0.00           H  
ATOM   2915 1HE2 GLN A 280      40.340  11.270  38.350  1.00  0.00           H  
ATOM   2916 2HE2 GLN A 280      41.380  11.810  37.160  1.00  0.00           H  
ATOM   2917  N   ARG A 281      42.870  11.890  45.140  1.00  0.00           N  
ATOM   2918  CA  ARG A 281      43.630  11.230  46.200  1.00  0.00           C  
ATOM   2919  C   ARG A 281      43.100   9.860  46.500  1.00  0.00           C  
ATOM   2920  CB  ARG A 281      43.450  12.230  47.330  1.00  0.00           C  
ATOM   2921  CG  ARG A 281      44.480  11.950  48.360  1.00  0.00           C  
ATOM   2922  CD  ARG A 281      44.190  12.640  49.720  1.00  0.00           C  
ATOM   2923  NE  ARG A 281      44.480  14.060  49.740  1.00  0.00           N  
ATOM   2924  CZ  ARG A 281      43.530  14.950  49.880  1.00  0.00           C  
ATOM   2925  NH1 ARG A 281      42.210  14.720  49.940  1.00  0.00           N1+
ATOM   2926  NH2 ARG A 281      43.900  16.170  50.120  1.00  0.00           N  
ATOM   2927  O1  ARG A 281      42.040   9.860  47.040  1.00  0.00           O  
ATOM   2928  O2  ARG A 281      43.650   8.880  45.990  1.00  0.00           O  
ATOM   2929  H   ARG A 281      42.140  12.490  45.480  1.00  0.00           H  
ATOM   2930  HE  ARG A 281      45.430  14.350  49.690  1.00  0.00           H  
ATOM   2931 1HH1 ARG A 281      41.920  13.770  49.900  1.00  0.00           H  
ATOM   2932 2HH1 ARG A 281      41.540  15.430  50.150  1.00  0.00           H  
ATOM   2933 1HH2 ARG A 281      44.860  16.360  50.300  1.00  0.00           H  
ATOM   2934 2HH2 ARG A 281      43.310  16.980  50.100  1.00  0.00           H  
ATOM   2935  N   GLU B   1      53.560  59.090  47.790  1.00  0.00           N  
ATOM   2936  CA  GLU B   1      53.300  58.390  46.530  1.00  0.00           C  
ATOM   2937  C   GLU B   1      53.730  59.410  45.440  1.00  0.00           C  
ATOM   2938  O   GLU B   1      53.340  60.590  45.540  1.00  0.00           O  
ATOM   2939  CB  GLU B   1      51.790  58.100  46.480  1.00  0.00           C  
ATOM   2940  CG  GLU B   1      51.380  57.080  47.600  1.00  0.00           C  
ATOM   2941  CD  GLU B   1      50.150  56.230  47.090  1.00  0.00           C  
ATOM   2942  OE1 GLU B   1      50.370  54.990  47.070  1.00  0.00           O  
ATOM   2943  OE2 GLU B   1      49.210  56.690  46.350  1.00  0.00           O1-
ATOM   2944  H1  GLU B   1      52.810  59.740  47.940  1.00  0.00           H  
ATOM   2945  H2  GLU B   1      53.620  58.480  48.570  1.00  0.00           H  
ATOM   2946  H3  GLU B   1      54.400  59.630  47.680  1.00  0.00           H  
ATOM   2947  N   PRO B   2      54.660  59.040  44.550  1.00  0.00           N  
ATOM   2948  CA  PRO B   2      55.150  59.910  43.450  1.00  0.00           C  
ATOM   2949  C   PRO B   2      54.030  60.330  42.530  1.00  0.00           C  
ATOM   2950  O   PRO B   2      53.200  59.480  42.230  1.00  0.00           O  
ATOM   2951  CB  PRO B   2      56.240  59.130  42.760  1.00  0.00           C  
ATOM   2952  CG  PRO B   2      56.190  57.690  43.280  1.00  0.00           C  
ATOM   2953  CD  PRO B   2      55.470  57.790  44.580  1.00  0.00           C  
ATOM   2954  N   LYS B   3      54.080  61.410  41.770  1.00  0.00           N  
ATOM   2955  CA  LYS B   3      52.930  61.880  40.940  1.00  0.00           C  
ATOM   2956  C   LYS B   3      53.150  61.420  39.480  1.00  0.00           C  
ATOM   2957  O   LYS B   3      52.240  60.810  38.840  1.00  0.00           O  
ATOM   2958  CB  LYS B   3      52.760  63.380  41.000  1.00  0.00           C  
ATOM   2959  CG  LYS B   3      52.290  63.860  42.360  1.00  0.00           C  
ATOM   2960  CD  LYS B   3      52.510  65.340  42.470  1.00  0.00           C  
ATOM   2961  CE  LYS B   3      53.990  65.560  42.340  1.00  0.00           C  
ATOM   2962  NZ  LYS B   3      54.160  67.020  42.270  1.00  0.00           N1+
ATOM   2963  H   LYS B   3      54.910  61.970  41.770  1.00  0.00           H  
ATOM   2964  HZ1 LYS B   3      53.410  67.320  41.680  1.00  0.00           H  
ATOM   2965  HZ2 LYS B   3      54.290  67.560  43.100  1.00  0.00           H  
ATOM   2966  HZ3 LYS B   3      54.950  67.160  41.670  1.00  0.00           H  
ATOM   2967  N   S2P B   4      54.300  61.600  38.900  1.00  0.00           N  
ATOM   2968  CA  S2P B   4      54.770  61.000  37.580  1.00  0.00           C  
ATOM   2969  C   S2P B   4      54.860  59.480  37.510  1.00  0.00           C  
ATOM   2970  O   S2P B   4      55.550  58.840  38.330  1.00  0.00           O  
ATOM   2971  CB  S2P B   4      56.130  61.640  37.250  1.00  0.00           C  
ATOM   2972  OG  S2P B   4      55.960  63.030  37.120  1.00  0.00           O  
ATOM   2973  OE1 S2P B   4      55.670  64.340  39.320  1.00  0.00           O  
ATOM   2974  OE2 S2P B   4      56.790  65.300  37.410  1.00  0.00           O  
ATOM   2975  OE3 S2P B   4      57.790  63.530  38.730  1.00  0.00           O  
ATOM   2976  PD  S2P B   4      56.550  64.070  38.130  1.00  0.00           P  
ATOM   2977  H   S2P B   4      54.800  62.460  39.040  1.00  0.00           H  
ATOM   2978  N   PRO B   5      54.120  58.910  36.570  1.00  0.00           N  
ATOM   2979  CA  PRO B   5      54.030  57.440  36.520  1.00  0.00           C  
ATOM   2980  C   PRO B   5      55.250  56.720  36.200  1.00  0.00           C  
ATOM   2981  O   PRO B   5      56.110  57.160  35.450  1.00  0.00           O  
ATOM   2982  CB  PRO B   5      52.800  57.150  35.610  1.00  0.00           C  
ATOM   2983  CG  PRO B   5      52.640  58.320  34.730  1.00  0.00           C  
ATOM   2984  CD  PRO B   5      53.150  59.460  35.670  1.00  0.00           C  
ATOM   2985  N   GLY B   6      55.290  55.510  36.710  1.00  0.00           N  
ATOM   2986  CA  GLY B   6      56.400  54.600  36.460  1.00  0.00           C  
ATOM   2987  C   GLY B   6      56.130  53.200  35.830  1.00  0.00           C  
ATOM   2988  O   GLY B   6      54.950  52.960  35.480  1.00  0.00           O  
ATOM   2989  H   GLY B   6      54.790  55.190  37.520  1.00  0.00           H  
ATOM   2990  N   GLU B   7      57.250  52.470  35.680  1.00  0.00           N  
ATOM   2991  CA  GLU B   7      57.310  51.180  34.940  1.00  0.00           C  
ATOM   2992  C   GLU B   7      57.050  49.940  35.810  1.00  0.00           C  
ATOM   2993  O   GLU B   7      57.780  49.670  36.760  1.00  0.00           O  
ATOM   2994  CB  GLU B   7      58.750  51.070  34.490  1.00  0.00           C  
ATOM   2995  CG  GLU B   7      58.950  51.990  33.270  1.00  0.00           C  
ATOM   2996  CD  GLU B   7      60.380  52.520  33.170  1.00  0.00           C  
ATOM   2997  OE1 GLU B   7      61.010  52.240  32.150  1.00  0.00           O  
ATOM   2998  OE2 GLU B   7      60.890  53.030  34.220  1.00  0.00           O1-
ATOM   2999  H   GLU B   7      58.160  52.810  35.940  1.00  0.00           H  
ATOM   3000  N   Y2P B   8      55.960  49.260  35.550  1.00  0.00           N  
ATOM   3001  CA  Y2P B   8      55.750  48.070  36.330  1.00  0.00           C  
ATOM   3002  C   Y2P B   8      56.420  46.920  35.560  1.00  0.00           C  
ATOM   3003  O   Y2P B   8      56.140  46.750  34.400  1.00  0.00           O  
ATOM   3004  CB  Y2P B   8      54.230  47.800  36.560  1.00  0.00           C  
ATOM   3005  CG  Y2P B   8      53.870  46.720  37.610  1.00  0.00           C  
ATOM   3006  CD1 Y2P B   8      53.560  45.440  37.120  1.00  0.00           C  
ATOM   3007  CD2 Y2P B   8      53.510  47.050  38.940  1.00  0.00           C  
ATOM   3008  CE1 Y2P B   8      52.920  44.480  37.880  1.00  0.00           C  
ATOM   3009  CE2 Y2P B   8      52.780  46.090  39.670  1.00  0.00           C  
ATOM   3010  CZ  Y2P B   8      52.560  44.800  39.180  1.00  0.00           C  
ATOM   3011  OH  Y2P B   8      52.110  43.720  39.950  1.00  0.00           O  
ATOM   3012  OI1 Y2P B   8      50.200  42.640  41.260  1.00  0.00           O  
ATOM   3013  OI2 Y2P B   8      50.670  44.840  41.670  1.00  0.00           O  
ATOM   3014  OI3 Y2P B   8      49.600  44.320  39.700  1.00  0.00           O  
ATOM   3015  PT  Y2P B   8      50.640  43.860  40.560  1.00  0.00           P  
ATOM   3016  H   Y2P B   8      55.480  49.180  34.680  1.00  0.00           H  
ATOM   3017  HD1 Y2P B   8      53.770  45.270  36.060  1.00  0.00           H  
ATOM   3018  HD2 Y2P B   8      54.310  47.650  39.380  1.00  0.00           H  
ATOM   3019  HE1 Y2P B   8      52.540  43.510  37.540  1.00  0.00           H  
ATOM   3020  HE2 Y2P B   8      52.190  46.390  40.530  1.00  0.00           H  
ATOM   3021  N   VAL B   9      57.290  46.210  36.310  1.00  0.00           N  
ATOM   3022  CA  VAL B   9      58.260  45.240  35.710  1.00  0.00           C  
ATOM   3023  C   VAL B   9      58.260  43.740  36.100  1.00  0.00           C  
ATOM   3024  O   VAL B   9      58.790  42.880  35.360  1.00  0.00           O  
ATOM   3025  CB  VAL B   9      59.700  45.700  35.840  1.00  0.00           C  
ATOM   3026  CG1 VAL B   9      59.920  47.010  35.030  1.00  0.00           C  
ATOM   3027  CG2 VAL B   9      60.280  45.980  37.230  1.00  0.00           C  
ATOM   3028  H   VAL B   9      57.490  46.510  37.240  1.00  0.00           H  
ATOM   3029  N   ASN B  10      57.250  43.460  36.990  1.00  0.00           N  
ATOM   3030  CA  ASN B  10      57.070  42.240  37.770  1.00  0.00           C  
ATOM   3031  C   ASN B  10      58.280  41.710  38.550  1.00  0.00           C  
ATOM   3032  O   ASN B  10      58.540  41.960  39.730  1.00  0.00           O  
ATOM   3033  CB  ASN B  10      56.340  41.160  37.080  1.00  0.00           C  
ATOM   3034  CG  ASN B  10      54.850  41.500  37.340  1.00  0.00           C  
ATOM   3035  ND2 ASN B  10      54.420  41.380  38.610  1.00  0.00           N  
ATOM   3036  OD1 ASN B  10      54.030  41.610  36.490  1.00  0.00           O  
ATOM   3037  H   ASN B  10      56.530  44.150  37.020  1.00  0.00           H  
ATOM   3038 1HD2 ASN B  10      54.980  40.960  39.320  1.00  0.00           H  
ATOM   3039 2HD2 ASN B  10      53.560  41.850  38.820  1.00  0.00           H  
ATOM   3040  N   ILE B  11      59.300  41.310  37.760  1.00  0.00           N  
ATOM   3041  CA  ILE B  11      60.670  40.990  38.170  1.00  0.00           C  
ATOM   3042  C   ILE B  11      61.470  42.330  38.410  1.00  0.00           C  
ATOM   3043  O   ILE B  11      62.060  42.890  37.540  1.00  0.00           O  
ATOM   3044  CB  ILE B  11      61.320  39.960  37.210  1.00  0.00           C  
ATOM   3045  CG1 ILE B  11      62.720  39.650  37.760  1.00  0.00           C  
ATOM   3046  CG2 ILE B  11      61.340  40.410  35.720  1.00  0.00           C  
ATOM   3047  CD  ILE B  11      63.410  38.470  37.050  1.00  0.00           C  
ATOM   3048  H   ILE B  11      59.090  41.270  36.790  1.00  0.00           H  
ATOM   3049  N   GLU B  12      61.630  42.610  39.700  1.00  0.00           N  
ATOM   3050  CA  GLU B  12      62.290  43.830  40.290  1.00  0.00           C  
ATOM   3051  C   GLU B  12      63.850  43.830  40.610  1.00  0.00           C  
ATOM   3052  O   GLU B  12      64.570  44.840  40.480  1.00  0.00           O  
ATOM   3053  CB  GLU B  12      61.650  44.360  41.520  1.00  0.00           C  
ATOM   3054  CG  GLU B  12      60.260  44.860  41.290  1.00  0.00           C  
ATOM   3055  CD  GLU B  12      59.670  45.520  42.560  1.00  0.00           C  
ATOM   3056  OE1 GLU B  12      59.770  46.710  42.790  1.00  0.00           O  
ATOM   3057  OE2 GLU B  12      59.140  44.720  43.370  1.00  0.00           O1-
ATOM   3058  H   GLU B  12      61.370  41.920  40.370  1.00  0.00           H  
ATOM   3059  N   PHE B  13      64.410  42.620  40.730  1.00  0.00           N  
ATOM   3060  CA  PHE B  13      65.820  42.430  41.010  1.00  0.00           C  
ATOM   3061  C   PHE B  13      66.270  40.980  40.760  1.00  0.00           C  
ATOM   3062  CB  PHE B  13      66.300  42.930  42.380  1.00  0.00           C  
ATOM   3063  CG  PHE B  13      65.820  42.200  43.610  1.00  0.00           C  
ATOM   3064  CD1 PHE B  13      64.500  42.110  43.950  1.00  0.00           C  
ATOM   3065  CD2 PHE B  13      66.810  41.660  44.420  1.00  0.00           C  
ATOM   3066  CE1 PHE B  13      64.130  41.510  45.090  1.00  0.00           C  
ATOM   3067  CE2 PHE B  13      66.500  40.870  45.520  1.00  0.00           C  
ATOM   3068  CZ  PHE B  13      65.140  40.850  45.870  1.00  0.00           C  
ATOM   3069  O1  PHE B  13      67.150  40.910  39.870  1.00  0.00           O  
ATOM   3070  O2  PHE B  13      65.890  40.090  41.510  1.00  0.00           O  
ATOM   3071  H   PHE B  13      63.890  41.780  40.860  1.00  0.00           H  
ATOM   3072  HD1 PHE B  13      63.700  42.600  43.390  1.00  0.00           H  
ATOM   3073  HD2 PHE B  13      67.790  42.090  44.260  1.00  0.00           H  
ATOM   3074  HE1 PHE B  13      63.140  41.680  45.510  1.00  0.00           H  
ATOM   3075  HE2 PHE B  13      67.240  40.400  46.170  1.00  0.00           H  
ATOM   3076  HZ  PHE B  13      64.820  40.170  46.660  1.00  0.00           H  
ENDMDL
MODEL        2
ATOM      1  N   GLY A   5      52.613  22.683  25.816  1.00  0.00           N  
ATOM      2  CA  GLY A   5      53.765  22.517  26.630  1.00  0.00           C  
ATOM      3  C   GLY A   5      54.452  23.858  26.905  1.00  0.00           C  
ATOM      4  O   GLY A   5      54.536  24.746  26.061  1.00  0.00           O  
ATOM      5  H1  GLY A   5      51.814  23.031  26.300  1.00  0.00           H  
ATOM      6  H2  GLY A   5      52.887  23.193  25.003  1.00  0.00           H  
ATOM      7  H3  GLY A   5      52.363  21.803  25.429  1.00  0.00           H  
ATOM      8  N   PHE A   6      54.959  23.850  28.135  1.00  0.00           N  
ATOM      9  CA  PHE A   6      55.368  24.991  28.946  1.00  0.00           C  
ATOM     10  C   PHE A   6      56.150  26.015  28.051  1.00  0.00           C  
ATOM     11  O   PHE A   6      55.655  27.150  27.860  1.00  0.00           O  
ATOM     12  CB  PHE A   6      56.114  24.502  30.196  1.00  0.00           C  
ATOM     13  CG  PHE A   6      56.492  25.553  31.180  1.00  0.00           C  
ATOM     14  CD1 PHE A   6      55.745  25.629  32.368  1.00  0.00           C  
ATOM     15  CD2 PHE A   6      57.447  26.505  30.969  1.00  0.00           C  
ATOM     16  CE1 PHE A   6      55.959  26.732  33.286  1.00  0.00           C  
ATOM     17  CE2 PHE A   6      57.690  27.555  31.861  1.00  0.00           C  
ATOM     18  CZ  PHE A   6      56.930  27.718  33.010  1.00  0.00           C  
ATOM     19  H   PHE A   6      55.170  22.972  28.556  1.00  0.00           H  
ATOM     20  HD1 PHE A   6      55.285  24.732  32.793  1.00  0.00           H  
ATOM     21  HD2 PHE A   6      58.115  26.436  30.108  1.00  0.00           H  
ATOM     22  HE1 PHE A   6      55.355  26.886  34.183  1.00  0.00           H  
ATOM     23  HE2 PHE A   6      58.577  28.165  31.735  1.00  0.00           H  
ATOM     24  HZ  PHE A   6      56.897  28.690  33.494  1.00  0.00           H  
ATOM     25  N   TRP A   7      57.327  25.612  27.520  1.00  0.00           N  
ATOM     26  CA  TRP A   7      58.189  26.485  26.618  1.00  0.00           C  
ATOM     27  C   TRP A   7      57.341  27.148  25.485  1.00  0.00           C  
ATOM     28  O   TRP A   7      57.296  28.391  25.434  1.00  0.00           O  
ATOM     29  CB  TRP A   7      59.483  25.997  26.048  1.00  0.00           C  
ATOM     30  CG  TRP A   7      60.369  26.978  25.213  1.00  0.00           C  
ATOM     31  CD1 TRP A   7      61.113  27.924  25.642  1.00  0.00           C  
ATOM     32  CD2 TRP A   7      60.496  26.825  23.892  1.00  0.00           C  
ATOM     33  CE2 TRP A   7      61.488  27.703  23.475  1.00  0.00           C  
ATOM     34  CE3 TRP A   7      59.948  25.994  22.893  1.00  0.00           C  
ATOM     35  NE1 TRP A   7      61.815  28.402  24.635  1.00  0.00           N  
ATOM     36  CZ2 TRP A   7      62.038  27.813  22.157  1.00  0.00           C  
ATOM     37  CZ3 TRP A   7      60.370  26.127  21.610  1.00  0.00           C  
ATOM     38  CH2 TRP A   7      61.401  26.965  21.186  1.00  0.00           C  
ATOM     39  H   TRP A   7      57.685  24.700  27.724  1.00  0.00           H  
ATOM     40  HD1 TRP A   7      61.180  28.197  26.695  1.00  0.00           H  
ATOM     41  HE1 TRP A   7      62.358  29.241  24.574  1.00  0.00           H  
ATOM     42  HE3 TRP A   7      59.251  25.215  23.208  1.00  0.00           H  
ATOM     43  HZ2 TRP A   7      62.892  28.465  21.957  1.00  0.00           H  
ATOM     44  HZ3 TRP A   7      59.954  25.357  20.959  1.00  0.00           H  
ATOM     45  HH2 TRP A   7      61.798  26.878  20.172  1.00  0.00           H  
ATOM     46  N   GLU A   8      56.609  26.298  24.752  1.00  0.00           N  
ATOM     47  CA  GLU A   8      55.752  26.843  23.643  1.00  0.00           C  
ATOM     48  C   GLU A   8      54.543  27.680  24.096  1.00  0.00           C  
ATOM     49  O   GLU A   8      54.332  28.698  23.497  1.00  0.00           O  
ATOM     50  CB  GLU A   8      55.177  25.770  22.724  1.00  0.00           C  
ATOM     51  CG  GLU A   8      56.210  25.444  21.648  1.00  0.00           C  
ATOM     52  CD  GLU A   8      55.816  24.162  20.924  1.00  0.00           C  
ATOM     53  OE1 GLU A   8      54.961  24.242  20.051  1.00  0.00           O  
ATOM     54  OE2 GLU A   8      56.404  23.130  21.138  1.00  0.00           O1-
ATOM     55  H   GLU A   8      56.780  25.316  24.704  1.00  0.00           H  
ATOM     56  N   GLU A   9      53.844  27.267  25.146  1.00  0.00           N  
ATOM     57  CA  GLU A   9      52.766  28.014  25.773  1.00  0.00           C  
ATOM     58  C   GLU A   9      53.106  29.452  26.109  1.00  0.00           C  
ATOM     59  O   GLU A   9      52.448  30.415  25.737  1.00  0.00           O  
ATOM     60  CB  GLU A   9      52.215  27.269  26.993  1.00  0.00           C  
ATOM     61  CG  GLU A   9      51.468  25.978  26.716  1.00  0.00           C  
ATOM     62  CD  GLU A   9      51.038  25.361  28.085  1.00  0.00           C  
ATOM     63  OE1 GLU A   9      50.060  25.710  28.752  1.00  0.00           O  
ATOM     64  OE2 GLU A   9      51.788  24.441  28.478  1.00  0.00           O1-
ATOM     65  H   GLU A   9      54.088  26.417  25.623  1.00  0.00           H  
ATOM     66  N   PHE A  10      54.241  29.661  26.770  1.00  0.00           N  
ATOM     67  CA  PHE A  10      54.801  30.948  27.100  1.00  0.00           C  
ATOM     68  C   PHE A  10      55.403  31.745  25.901  1.00  0.00           C  
ATOM     69  O   PHE A  10      55.387  33.016  25.835  1.00  0.00           O  
ATOM     70  CB  PHE A  10      55.803  30.819  28.243  1.00  0.00           C  
ATOM     71  CG  PHE A  10      56.208  32.153  28.980  1.00  0.00           C  
ATOM     72  CD1 PHE A  10      55.362  32.682  29.991  1.00  0.00           C  
ATOM     73  CD2 PHE A  10      57.325  32.901  28.652  1.00  0.00           C  
ATOM     74  CE1 PHE A  10      55.621  33.895  30.641  1.00  0.00           C  
ATOM     75  CE2 PHE A  10      57.551  34.169  29.257  1.00  0.00           C  
ATOM     76  CZ  PHE A  10      56.716  34.641  30.294  1.00  0.00           C  
ATOM     77  H   PHE A  10      54.744  28.847  27.045  1.00  0.00           H  
ATOM     78  HD1 PHE A  10      54.453  32.158  30.250  1.00  0.00           H  
ATOM     79  HD2 PHE A  10      57.972  32.741  27.793  1.00  0.00           H  
ATOM     80  HE1 PHE A  10      54.928  34.322  31.371  1.00  0.00           H  
ATOM     81  HE2 PHE A  10      58.396  34.786  28.931  1.00  0.00           H  
ATOM     82  HZ  PHE A  10      56.931  35.609  30.743  1.00  0.00           H  
ATOM     83  N   GLU A  11      55.660  30.984  24.803  1.00  0.00           N  
ATOM     84  CA  GLU A  11      56.214  31.459  23.513  1.00  0.00           C  
ATOM     85  C   GLU A  11      55.025  32.048  22.692  1.00  0.00           C  
ATOM     86  O   GLU A  11      55.182  33.178  22.198  1.00  0.00           O  
ATOM     87  CB  GLU A  11      57.077  30.416  22.672  1.00  0.00           C  
ATOM     88  CG  GLU A  11      58.478  30.062  23.169  1.00  0.00           C  
ATOM     89  CD  GLU A  11      59.510  31.224  23.202  1.00  0.00           C  
ATOM     90  OE1 GLU A  11      59.708  31.916  24.218  1.00  0.00           O  
ATOM     91  OE2 GLU A  11      60.213  31.494  22.228  1.00  0.00           O1-
ATOM     92  H   GLU A  11      55.571  29.990  24.914  1.00  0.00           H  
ATOM     93  N   THR A  12      53.907  31.282  22.518  1.00  0.00           N  
ATOM     94  CA  THR A  12      52.652  31.917  21.929  1.00  0.00           C  
ATOM     95  C   THR A  12      52.080  33.141  22.589  1.00  0.00           C  
ATOM     96  O   THR A  12      51.488  34.078  21.993  1.00  0.00           O  
ATOM     97  CB  THR A  12      51.624  30.763  21.794  1.00  0.00           C  
ATOM     98  CG2 THR A  12      50.931  30.182  22.954  1.00  0.00           C  
ATOM     99  OG1 THR A  12      50.555  31.292  20.973  1.00  0.00           O  
ATOM    100  H   THR A  12      54.013  30.290  22.556  1.00  0.00           H  
ATOM    101  HG1 THR A  12      49.696  30.954  21.369  1.00  0.00           H  
ATOM    102  N   LEU A  13      51.980  33.051  23.897  1.00  0.00           N  
ATOM    103  CA  LEU A  13      51.561  34.210  24.606  1.00  0.00           C  
ATOM    104  C   LEU A  13      52.444  35.446  24.498  1.00  0.00           C  
ATOM    105  O   LEU A  13      52.071  36.615  24.507  1.00  0.00           O  
ATOM    106  CB  LEU A  13      51.439  33.856  26.067  1.00  0.00           C  
ATOM    107  CG  LEU A  13      50.427  32.769  26.337  1.00  0.00           C  
ATOM    108  CD1 LEU A  13      50.514  32.363  27.791  1.00  0.00           C  
ATOM    109  CD2 LEU A  13      48.967  33.303  26.175  1.00  0.00           C  
ATOM    110  H   LEU A  13      51.799  32.151  24.295  1.00  0.00           H  
ATOM    111  N   GLN A  14      53.747  35.251  24.368  1.00  0.00           N  
ATOM    112  CA  GLN A  14      54.759  36.308  24.101  1.00  0.00           C  
ATOM    113  C   GLN A  14      54.488  36.885  22.740  1.00  0.00           C  
ATOM    114  O   GLN A  14      54.005  37.975  22.594  1.00  0.00           O  
ATOM    115  CB  GLN A  14      56.170  35.798  24.122  1.00  0.00           C  
ATOM    116  CG  GLN A  14      56.740  35.733  25.556  1.00  0.00           C  
ATOM    117  CD  GLN A  14      58.056  35.047  25.361  1.00  0.00           C  
ATOM    118  NE2 GLN A  14      58.132  33.756  25.597  1.00  0.00           N  
ATOM    119  OE1 GLN A  14      59.027  35.656  24.967  1.00  0.00           O  
ATOM    120  H   GLN A  14      54.107  34.352  24.601  1.00  0.00           H  
ATOM    121 1HE2 GLN A  14      57.321  33.315  25.971  1.00  0.00           H  
ATOM    122 2HE2 GLN A  14      58.922  33.209  25.308  1.00  0.00           H  
ATOM    123  N   GLN A  15      54.570  36.032  21.724  1.00  0.00           N  
ATOM    124  CA  GLN A  15      54.313  36.429  20.282  1.00  0.00           C  
ATOM    125  C   GLN A  15      52.931  36.989  19.911  1.00  0.00           C  
ATOM    126  O   GLN A  15      52.773  37.718  18.908  1.00  0.00           O  
ATOM    127  CB  GLN A  15      54.549  35.187  19.383  1.00  0.00           C  
ATOM    128  CG  GLN A  15      55.894  35.189  18.612  1.00  0.00           C  
ATOM    129  CD  GLN A  15      57.184  35.217  19.536  1.00  0.00           C  
ATOM    130  NE2 GLN A  15      57.588  34.066  20.028  1.00  0.00           N  
ATOM    131  OE1 GLN A  15      57.905  36.158  19.745  1.00  0.00           O  
ATOM    132  H   GLN A  15      54.833  35.073  21.869  1.00  0.00           H  
ATOM    133 1HE2 GLN A  15      57.089  33.218  19.834  1.00  0.00           H  
ATOM    134 2HE2 GLN A  15      58.151  34.092  20.857  1.00  0.00           H  
ATOM    135  N   GLN A  16      51.881  36.569  20.641  1.00  0.00           N  
ATOM    136  CA  GLN A  16      50.601  37.359  20.600  1.00  0.00           C  
ATOM    137  C   GLN A  16      50.495  38.834  20.990  1.00  0.00           C  
ATOM    138  O   GLN A  16      49.446  39.408  20.828  1.00  0.00           O  
ATOM    139  CB  GLN A  16      49.481  36.493  21.214  1.00  0.00           C  
ATOM    140  CG  GLN A  16      48.904  35.376  20.260  1.00  0.00           C  
ATOM    141  CD  GLN A  16      47.937  35.891  19.152  1.00  0.00           C  
ATOM    142  NE2 GLN A  16      48.269  35.886  17.891  1.00  0.00           N  
ATOM    143  OE1 GLN A  16      46.752  36.062  19.418  1.00  0.00           O  
ATOM    144  H   GLN A  16      51.749  35.609  20.871  1.00  0.00           H  
ATOM    145 1HE2 GLN A  16      49.206  35.630  17.680  1.00  0.00           H  
ATOM    146 2HE2 GLN A  16      47.679  36.035  17.094  1.00  0.00           H  
ATOM    147  N   GLU A  17      51.500  39.441  21.623  1.00  0.00           N  
ATOM    148  CA  GLU A  17      51.449  40.785  22.277  1.00  0.00           C  
ATOM    149  C   GLU A  17      50.876  41.971  21.480  1.00  0.00           C  
ATOM    150  O   GLU A  17      49.895  42.494  21.915  1.00  0.00           O  
ATOM    151  CB  GLU A  17      52.828  41.232  22.825  1.00  0.00           C  
ATOM    152  CG  GLU A  17      54.046  40.992  21.959  1.00  0.00           C  
ATOM    153  CD  GLU A  17      54.122  41.821  20.688  1.00  0.00           C  
ATOM    154  OE1 GLU A  17      54.214  43.046  20.742  1.00  0.00           O  
ATOM    155  OE2 GLU A  17      53.934  41.118  19.662  1.00  0.00           O1-
ATOM    156  H   GLU A  17      52.454  39.180  21.533  1.00  0.00           H  
ATOM    157  N   CYS A  18      51.225  42.178  20.133  1.00  0.00           N  
ATOM    158  CA  CYS A  18      50.675  43.339  19.387  1.00  0.00           C  
ATOM    159  C   CYS A  18      49.263  42.916  18.960  1.00  0.00           C  
ATOM    160  O   CYS A  18      48.454  43.807  18.746  1.00  0.00           O  
ATOM    161  CB  CYS A  18      51.487  43.768  18.217  1.00  0.00           C  
ATOM    162  SG  CYS A  18      53.002  44.444  18.830  1.00  0.00           S  
ATOM    163  H   CYS A  18      52.117  41.814  19.857  1.00  0.00           H  
ATOM    164  HG  CYS A  18      53.366  43.567  19.777  1.00  0.00           H  
ATOM    165  N   LYS A  19      49.082  41.626  18.597  1.00  0.00           N  
ATOM    166  CA  LYS A  19      47.745  41.093  18.268  1.00  0.00           C  
ATOM    167  C   LYS A  19      46.662  41.279  19.354  1.00  0.00           C  
ATOM    168  O   LYS A  19      45.637  42.000  19.244  1.00  0.00           O  
ATOM    169  CB  LYS A  19      47.893  39.542  17.914  1.00  0.00           C  
ATOM    170  CG  LYS A  19      48.781  39.187  16.750  1.00  0.00           C  
ATOM    171  CD  LYS A  19      48.203  39.771  15.458  1.00  0.00           C  
ATOM    172  CE  LYS A  19      48.863  39.223  14.199  1.00  0.00           C  
ATOM    173  NZ  LYS A  19      50.210  39.751  14.053  1.00  0.00           N1+
ATOM    174  H   LYS A  19      49.839  41.055  18.272  1.00  0.00           H  
ATOM    175  HZ1 LYS A  19      50.832  39.191  14.603  1.00  0.00           H  
ATOM    176  HZ2 LYS A  19      50.471  39.780  13.085  1.00  0.00           H  
ATOM    177  HZ3 LYS A  19      50.308  40.679  14.413  1.00  0.00           H  
ATOM    178  N   LEU A  20      47.032  40.862  20.529  1.00  0.00           N  
ATOM    179  CA  LEU A  20      46.174  41.205  21.673  1.00  0.00           C  
ATOM    180  C   LEU A  20      46.052  42.668  22.136  1.00  0.00           C  
ATOM    181  O   LEU A  20      45.404  42.943  23.123  1.00  0.00           O  
ATOM    182  CB  LEU A  20      46.553  40.347  22.868  1.00  0.00           C  
ATOM    183  CG  LEU A  20      46.393  38.798  22.705  1.00  0.00           C  
ATOM    184  CD1 LEU A  20      46.926  38.176  23.933  1.00  0.00           C  
ATOM    185  CD2 LEU A  20      45.005  38.313  22.354  1.00  0.00           C  
ATOM    186  H   LEU A  20      47.679  40.116  20.696  1.00  0.00           H  
ATOM    187  N   LEU A  21      46.424  43.661  21.413  1.00  0.00           N  
ATOM    188  CA  LEU A  21      46.488  45.116  21.805  1.00  0.00           C  
ATOM    189  C   LEU A  21      45.225  45.894  21.229  1.00  0.00           C  
ATOM    190  O   LEU A  21      45.069  46.013  19.995  1.00  0.00           O  
ATOM    191  CB  LEU A  21      47.809  45.735  21.226  1.00  0.00           C  
ATOM    192  CG  LEU A  21      48.216  47.055  21.845  1.00  0.00           C  
ATOM    193  CD1 LEU A  21      48.499  46.987  23.338  1.00  0.00           C  
ATOM    194  CD2 LEU A  21      49.535  47.570  21.238  1.00  0.00           C  
ATOM    195  H   LEU A  21      46.603  43.499  20.442  1.00  0.00           H  
ATOM    196  N   TYR A  22      44.543  46.670  22.110  1.00  0.00           N  
ATOM    197  CA  TYR A  22      43.327  47.410  21.808  1.00  0.00           C  
ATOM    198  C   TYR A  22      43.562  48.898  22.055  1.00  0.00           C  
ATOM    199  O   TYR A  22      44.621  49.206  22.618  1.00  0.00           O  
ATOM    200  CB  TYR A  22      42.056  46.899  22.532  1.00  0.00           C  
ATOM    201  CG  TYR A  22      41.690  45.461  22.117  1.00  0.00           C  
ATOM    202  CD1 TYR A  22      41.357  45.039  20.825  1.00  0.00           C  
ATOM    203  CD2 TYR A  22      41.990  44.459  23.021  1.00  0.00           C  
ATOM    204  CE1 TYR A  22      41.290  43.677  20.533  1.00  0.00           C  
ATOM    205  CE2 TYR A  22      41.900  43.119  22.668  1.00  0.00           C  
ATOM    206  CZ  TYR A  22      41.472  42.689  21.474  1.00  0.00           C  
ATOM    207  OH  TYR A  22      40.691  41.606  21.436  1.00  0.00           O  
ATOM    208  H   TYR A  22      44.957  47.077  22.924  1.00  0.00           H  
ATOM    209  HD1 TYR A  22      41.313  45.783  20.036  1.00  0.00           H  
ATOM    210  HD2 TYR A  22      41.987  44.819  24.049  1.00  0.00           H  
ATOM    211  HE1 TYR A  22      40.964  43.437  19.512  1.00  0.00           H  
ATOM    212  HE2 TYR A  22      42.545  42.487  23.285  1.00  0.00           H  
ATOM    213  HH  TYR A  22      40.782  41.113  22.305  1.00  0.00           H  
ATOM    214  N   SER A  23      42.657  49.808  21.744  1.00  0.00           N  
ATOM    215  CA  SER A  23      42.763  51.267  22.002  1.00  0.00           C  
ATOM    216  C   SER A  23      42.634  51.556  23.449  1.00  0.00           C  
ATOM    217  O   SER A  23      41.700  51.067  24.099  1.00  0.00           O  
ATOM    218  CB  SER A  23      41.671  52.018  21.277  1.00  0.00           C  
ATOM    219  OG  SER A  23      41.610  53.394  21.767  1.00  0.00           O  
ATOM    220  H   SER A  23      41.760  49.591  21.351  1.00  0.00           H  
ATOM    221  HG  SER A  23      41.071  53.549  22.590  1.00  0.00           H  
ATOM    222  N   ARG A  24      43.279  52.682  23.873  1.00  0.00           N  
ATOM    223  CA  ARG A  24      43.619  52.987  25.279  1.00  0.00           C  
ATOM    224  C   ARG A  24      43.593  54.512  25.669  1.00  0.00           C  
ATOM    225  O   ARG A  24      44.137  54.887  26.650  1.00  0.00           O  
ATOM    226  CB  ARG A  24      44.769  52.123  25.811  1.00  0.00           C  
ATOM    227  CG  ARG A  24      46.081  52.231  25.000  1.00  0.00           C  
ATOM    228  CD  ARG A  24      47.144  51.293  25.586  1.00  0.00           C  
ATOM    229  NE  ARG A  24      48.197  51.365  24.634  1.00  0.00           N  
ATOM    230  CZ  ARG A  24      49.329  50.628  24.699  1.00  0.00           C  
ATOM    231  NH1 ARG A  24      49.536  49.778  25.702  1.00  0.00           N1+
ATOM    232  NH2 ARG A  24      49.955  50.451  23.510  1.00  0.00           N  
ATOM    233  H   ARG A  24      43.532  53.380  23.201  1.00  0.00           H  
ATOM    234  HE  ARG A  24      48.108  52.069  23.933  1.00  0.00           H  
ATOM    235 1HH1 ARG A  24      48.934  49.720  26.504  1.00  0.00           H  
ATOM    236 2HH1 ARG A  24      50.271  49.100  25.664  1.00  0.00           H  
ATOM    237 1HH2 ARG A  24      49.609  50.646  22.591  1.00  0.00           H  
ATOM    238 2HH2 ARG A  24      50.809  49.929  23.436  1.00  0.00           H  
ATOM    239  N   LYS A  25      42.820  55.250  24.925  1.00  0.00           N  
ATOM    240  CA  LYS A  25      42.749  56.721  24.759  1.00  0.00           C  
ATOM    241  C   LYS A  25      42.504  57.525  26.053  1.00  0.00           C  
ATOM    242  O   LYS A  25      43.291  58.407  26.366  1.00  0.00           O  
ATOM    243  CB  LYS A  25      41.778  57.060  23.611  1.00  0.00           C  
ATOM    244  CG  LYS A  25      42.323  56.762  22.250  1.00  0.00           C  
ATOM    245  CD  LYS A  25      41.034  56.727  21.346  1.00  0.00           C  
ATOM    246  CE  LYS A  25      41.381  56.633  19.843  1.00  0.00           C  
ATOM    247  NZ  LYS A  25      42.140  55.388  19.606  1.00  0.00           N1+
ATOM    248  H   LYS A  25      41.957  54.852  24.622  1.00  0.00           H  
ATOM    249  HZ1 LYS A  25      41.669  54.610  20.019  1.00  0.00           H  
ATOM    250  HZ2 LYS A  25      42.068  55.324  18.620  1.00  0.00           H  
ATOM    251  HZ3 LYS A  25      43.137  55.449  19.688  1.00  0.00           H  
ATOM    252  N   GLU A  26      41.600  57.155  26.859  1.00  0.00           N  
ATOM    253  CA  GLU A  26      41.333  57.826  28.140  1.00  0.00           C  
ATOM    254  C   GLU A  26      42.507  57.801  29.128  1.00  0.00           C  
ATOM    255  O   GLU A  26      42.749  58.811  29.853  1.00  0.00           O  
ATOM    256  CB  GLU A  26      40.167  57.117  28.800  1.00  0.00           C  
ATOM    257  CG  GLU A  26      38.895  57.873  28.560  1.00  0.00           C  
ATOM    258  CD  GLU A  26      38.716  59.212  29.253  1.00  0.00           C  
ATOM    259  OE1 GLU A  26      38.817  60.272  28.670  1.00  0.00           O  
ATOM    260  OE2 GLU A  26      38.246  59.164  30.408  1.00  0.00           O1-
ATOM    261  H   GLU A  26      41.132  56.288  26.677  1.00  0.00           H  
ATOM    262  N   GLY A  27      43.396  56.823  29.024  1.00  0.00           N  
ATOM    263  CA  GLY A  27      44.630  56.920  29.853  1.00  0.00           C  
ATOM    264  C   GLY A  27      45.645  58.033  29.459  1.00  0.00           C  
ATOM    265  O   GLY A  27      46.620  58.103  30.146  1.00  0.00           O  
ATOM    266  H   GLY A  27      43.342  55.935  28.576  1.00  0.00           H  
ATOM    267  N   GLN A  28      45.536  58.722  28.286  1.00  0.00           N  
ATOM    268  CA  GLN A  28      46.532  59.689  27.758  1.00  0.00           C  
ATOM    269  C   GLN A  28      46.311  61.145  28.249  1.00  0.00           C  
ATOM    270  O   GLN A  28      47.239  61.932  28.432  1.00  0.00           O  
ATOM    271  CB  GLN A  28      46.718  59.605  26.253  1.00  0.00           C  
ATOM    272  CG  GLN A  28      47.397  58.272  25.871  1.00  0.00           C  
ATOM    273  CD  GLN A  28      47.388  58.100  24.298  1.00  0.00           C  
ATOM    274  NE2 GLN A  28      48.532  58.299  23.658  1.00  0.00           N  
ATOM    275  OE1 GLN A  28      46.446  57.627  23.696  1.00  0.00           O  
ATOM    276  H   GLN A  28      44.871  58.363  27.623  1.00  0.00           H  
ATOM    277 1HE2 GLN A  28      49.395  58.476  24.138  1.00  0.00           H  
ATOM    278 2HE2 GLN A  28      48.500  58.253  22.657  1.00  0.00           H  
ATOM    279  N   ARG A  29      45.014  61.359  28.629  1.00  0.00           N  
ATOM    280  CA  ARG A  29      44.389  62.598  29.250  1.00  0.00           C  
ATOM    281  C   ARG A  29      44.970  62.944  30.667  1.00  0.00           C  
ATOM    282  O   ARG A  29      44.890  62.111  31.555  1.00  0.00           O  
ATOM    283  CB  ARG A  29      42.804  62.453  29.397  1.00  0.00           C  
ATOM    284  CG  ARG A  29      41.926  63.518  29.995  1.00  0.00           C  
ATOM    285  CD  ARG A  29      40.464  62.952  29.900  1.00  0.00           C  
ATOM    286  NE  ARG A  29      39.556  63.808  30.685  1.00  0.00           N  
ATOM    287  CZ  ARG A  29      38.281  63.543  30.836  1.00  0.00           C  
ATOM    288  NH1 ARG A  29      37.665  62.412  30.552  1.00  0.00           N1+
ATOM    289  NH2 ARG A  29      37.500  64.632  31.203  1.00  0.00           N  
ATOM    290  H   ARG A  29      44.467  60.523  28.629  1.00  0.00           H  
ATOM    291  HE  ARG A  29      39.993  64.551  31.187  1.00  0.00           H  
ATOM    292 1HH1 ARG A  29      38.124  61.637  30.119  1.00  0.00           H  
ATOM    293 2HH1 ARG A  29      36.788  62.199  30.975  1.00  0.00           H  
ATOM    294 1HH2 ARG A  29      37.954  65.503  31.336  1.00  0.00           H  
ATOM    295 2HH2 ARG A  29      36.519  64.542  31.396  1.00  0.00           H  
ATOM    296  N   GLN A  30      45.320  64.214  30.850  1.00  0.00           N  
ATOM    297  CA  GLN A  30      46.125  64.687  31.975  1.00  0.00           C  
ATOM    298  C   GLN A  30      45.466  64.381  33.333  1.00  0.00           C  
ATOM    299  O   GLN A  30      45.931  63.578  34.134  1.00  0.00           O  
ATOM    300  CB  GLN A  30      46.315  66.218  31.806  1.00  0.00           C  
ATOM    301  CG  GLN A  30      47.421  66.544  30.882  1.00  0.00           C  
ATOM    302  CD  GLN A  30      47.154  67.925  30.466  1.00  0.00           C  
ATOM    303  NE2 GLN A  30      45.890  68.302  30.078  1.00  0.00           N  
ATOM    304  OE1 GLN A  30      47.973  68.742  30.814  1.00  0.00           O  
ATOM    305  H   GLN A  30      45.125  64.965  30.211  1.00  0.00           H  
ATOM    306 1HE2 GLN A  30      45.065  67.739  30.085  1.00  0.00           H  
ATOM    307 2HE2 GLN A  30      45.762  69.263  29.854  1.00  0.00           H  
ATOM    308  N   GLU A  31      44.152  64.636  33.457  1.00  0.00           N  
ATOM    309  CA  GLU A  31      43.388  64.409  34.722  1.00  0.00           C  
ATOM    310  C   GLU A  31      43.466  62.961  35.167  1.00  0.00           C  
ATOM    311  O   GLU A  31      43.951  62.672  36.229  1.00  0.00           O  
ATOM    312  CB  GLU A  31      41.912  64.839  34.795  1.00  0.00           C  
ATOM    313  CG  GLU A  31      41.532  66.275  34.329  1.00  0.00           C  
ATOM    314  CD  GLU A  31      41.626  66.456  32.759  1.00  0.00           C  
ATOM    315  OE1 GLU A  31      40.625  66.045  32.174  1.00  0.00           O  
ATOM    316  OE2 GLU A  31      42.631  66.626  32.142  1.00  0.00           O1-
ATOM    317  H   GLU A  31      43.758  65.320  32.848  1.00  0.00           H  
ATOM    318  N   ASN A  32      43.479  62.100  34.167  1.00  0.00           N  
ATOM    319  CA  ASN A  32      43.544  60.629  34.242  1.00  0.00           C  
ATOM    320  C   ASN A  32      44.891  60.032  34.378  1.00  0.00           C  
ATOM    321  O   ASN A  32      45.066  59.119  35.189  1.00  0.00           O  
ATOM    322  CB  ASN A  32      42.825  59.987  33.051  1.00  0.00           C  
ATOM    323  CG  ASN A  32      41.442  60.506  32.674  1.00  0.00           C  
ATOM    324  ND2 ASN A  32      41.017  60.180  31.508  1.00  0.00           N  
ATOM    325  OD1 ASN A  32      40.769  61.011  33.555  1.00  0.00           O  
ATOM    326  H   ASN A  32      43.687  62.501  33.280  1.00  0.00           H  
ATOM    327 1HD2 ASN A  32      41.654  59.790  30.837  1.00  0.00           H  
ATOM    328 2HD2 ASN A  32      40.051  60.273  31.275  1.00  0.00           H  
ATOM    329  N   LYS A  33      45.889  60.716  33.762  1.00  0.00           N  
ATOM    330  CA  LYS A  33      47.296  60.326  33.860  1.00  0.00           C  
ATOM    331  C   LYS A  33      47.777  60.652  35.285  1.00  0.00           C  
ATOM    332  O   LYS A  33      48.570  59.905  35.866  1.00  0.00           O  
ATOM    333  CB  LYS A  33      48.150  61.086  32.861  1.00  0.00           C  
ATOM    334  CG  LYS A  33      48.650  60.369  31.621  1.00  0.00           C  
ATOM    335  CD  LYS A  33      49.637  61.233  30.814  1.00  0.00           C  
ATOM    336  CE  LYS A  33      50.090  60.422  29.638  1.00  0.00           C  
ATOM    337  NZ  LYS A  33      51.366  60.912  29.168  1.00  0.00           N1+
ATOM    338  H   LYS A  33      45.701  61.539  33.224  1.00  0.00           H  
ATOM    339  HZ1 LYS A  33      51.746  61.490  29.895  1.00  0.00           H  
ATOM    340  HZ2 LYS A  33      52.011  60.175  28.971  1.00  0.00           H  
ATOM    341  HZ3 LYS A  33      51.304  61.571  28.420  1.00  0.00           H  
ATOM    342  N   ASN A  34      47.164  61.685  35.950  1.00  0.00           N  
ATOM    343  CA  ASN A  34      47.465  62.012  37.376  1.00  0.00           C  
ATOM    344  C   ASN A  34      46.684  61.090  38.288  1.00  0.00           C  
ATOM    345  O   ASN A  34      47.181  60.726  39.399  1.00  0.00           O  
ATOM    346  CB  ASN A  34      47.093  63.448  37.697  1.00  0.00           C  
ATOM    347  CG  ASN A  34      47.743  64.466  36.751  1.00  0.00           C  
ATOM    348  ND2 ASN A  34      46.983  65.300  36.218  1.00  0.00           N  
ATOM    349  OD1 ASN A  34      48.894  64.359  36.429  1.00  0.00           O  
ATOM    350  H   ASN A  34      46.611  62.401  35.528  1.00  0.00           H  
ATOM    351 1HD2 ASN A  34      46.041  65.485  36.518  1.00  0.00           H  
ATOM    352 2HD2 ASN A  34      47.348  65.792  35.422  1.00  0.00           H  
ATOM    353  N   LYS A  35      45.650  60.474  37.840  1.00  0.00           N  
ATOM    354  CA  LYS A  35      44.888  59.442  38.582  1.00  0.00           C  
ATOM    355  C   LYS A  35      45.530  58.064  38.419  1.00  0.00           C  
ATOM    356  O   LYS A  35      45.192  57.147  39.192  1.00  0.00           O  
ATOM    357  CB  LYS A  35      43.340  59.384  38.353  1.00  0.00           C  
ATOM    358  CG  LYS A  35      42.852  60.705  38.897  1.00  0.00           C  
ATOM    359  CD  LYS A  35      41.372  60.822  38.613  1.00  0.00           C  
ATOM    360  CE  LYS A  35      40.641  62.080  39.138  1.00  0.00           C  
ATOM    361  NZ  LYS A  35      39.337  62.290  38.611  1.00  0.00           N1+
ATOM    362  H   LYS A  35      45.460  60.562  36.863  1.00  0.00           H  
ATOM    363  HZ1 LYS A  35      39.186  62.087  37.645  1.00  0.00           H  
ATOM    364  HZ2 LYS A  35      38.688  61.653  39.028  1.00  0.00           H  
ATOM    365  HZ3 LYS A  35      39.000  63.198  38.890  1.00  0.00           H  
ATOM    366  N   ASN A  36      46.547  57.923  37.544  1.00  0.00           N  
ATOM    367  CA  ASN A  36      47.325  56.674  37.449  1.00  0.00           C  
ATOM    368  C   ASN A  36      48.654  56.553  38.216  1.00  0.00           C  
ATOM    369  O   ASN A  36      49.301  57.557  38.362  1.00  0.00           O  
ATOM    370  CB  ASN A  36      47.591  56.332  35.969  1.00  0.00           C  
ATOM    371  CG  ASN A  36      46.366  55.955  35.151  1.00  0.00           C  
ATOM    372  ND2 ASN A  36      46.465  56.034  33.835  1.00  0.00           N  
ATOM    373  OD1 ASN A  36      45.313  55.640  35.657  1.00  0.00           O  
ATOM    374  H   ASN A  36      46.707  58.605  36.820  1.00  0.00           H  
ATOM    375 1HD2 ASN A  36      47.225  56.404  33.290  1.00  0.00           H  
ATOM    376 2HD2 ASN A  36      45.620  55.923  33.316  1.00  0.00           H  
ATOM    377  N   ARG A  37      48.854  55.452  38.967  1.00  0.00           N  
ATOM    378  CA  ARG A  37      50.168  55.201  39.660  1.00  0.00           C  
ATOM    379  C   ARG A  37      51.294  54.842  38.642  1.00  0.00           C  
ATOM    380  O   ARG A  37      52.458  55.282  38.780  1.00  0.00           O  
ATOM    381  CB  ARG A  37      49.984  54.052  40.692  1.00  0.00           C  
ATOM    382  CG  ARG A  37      51.146  53.658  41.542  1.00  0.00           C  
ATOM    383  CD  ARG A  37      50.898  52.542  42.504  1.00  0.00           C  
ATOM    384  NE  ARG A  37      50.235  53.094  43.712  1.00  0.00           N  
ATOM    385  CZ  ARG A  37      49.268  52.569  44.490  1.00  0.00           C  
ATOM    386  NH1 ARG A  37      48.814  51.324  44.088  1.00  0.00           N1+
ATOM    387  NH2 ARG A  37      48.748  53.087  45.572  1.00  0.00           N  
ATOM    388  H   ARG A  37      48.076  54.900  39.241  1.00  0.00           H  
ATOM    389  HE  ARG A  37      50.729  53.841  44.160  1.00  0.00           H  
ATOM    390 1HH1 ARG A  37      49.027  50.920  43.203  1.00  0.00           H  
ATOM    391 2HH1 ARG A  37      47.956  51.019  44.500  1.00  0.00           H  
ATOM    392 1HH2 ARG A  37      49.009  53.960  45.979  1.00  0.00           H  
ATOM    393 2HH2 ARG A  37      47.939  52.661  45.985  1.00  0.00           H  
ATOM    394  N   TYR A  38      51.026  53.880  37.812  1.00  0.00           N  
ATOM    395  CA  TYR A  38      51.909  53.396  36.754  1.00  0.00           C  
ATOM    396  C   TYR A  38      51.635  53.868  35.354  1.00  0.00           C  
ATOM    397  O   TYR A  38      50.687  53.583  34.640  1.00  0.00           O  
ATOM    398  CB  TYR A  38      51.995  51.848  36.686  1.00  0.00           C  
ATOM    399  CG  TYR A  38      52.782  51.124  37.819  1.00  0.00           C  
ATOM    400  CD1 TYR A  38      54.152  50.991  37.618  1.00  0.00           C  
ATOM    401  CD2 TYR A  38      52.380  50.961  39.104  1.00  0.00           C  
ATOM    402  CE1 TYR A  38      54.996  50.689  38.659  1.00  0.00           C  
ATOM    403  CE2 TYR A  38      53.187  50.674  40.186  1.00  0.00           C  
ATOM    404  CZ  TYR A  38      54.526  50.541  39.986  1.00  0.00           C  
ATOM    405  OH  TYR A  38      55.362  50.341  41.036  1.00  0.00           O  
ATOM    406  H   TYR A  38      50.145  53.412  37.861  1.00  0.00           H  
ATOM    407  HD1 TYR A  38      54.560  51.085  36.603  1.00  0.00           H  
ATOM    408  HD2 TYR A  38      51.333  51.157  39.329  1.00  0.00           H  
ATOM    409  HE1 TYR A  38      56.007  50.403  38.356  1.00  0.00           H  
ATOM    410  HE2 TYR A  38      52.655  50.216  41.019  1.00  0.00           H  
ATOM    411  HH  TYR A  38      56.259  50.496  40.629  1.00  0.00           H  
ATOM    412  N   LYS A  39      52.766  54.339  34.805  1.00  0.00           N  
ATOM    413  CA  LYS A  39      52.814  55.091  33.565  1.00  0.00           C  
ATOM    414  C   LYS A  39      52.585  54.449  32.201  1.00  0.00           C  
ATOM    415  O   LYS A  39      51.771  54.997  31.463  1.00  0.00           O  
ATOM    416  CB  LYS A  39      54.147  55.887  33.480  1.00  0.00           C  
ATOM    417  CG  LYS A  39      54.531  56.562  32.177  1.00  0.00           C  
ATOM    418  CD  LYS A  39      55.897  57.294  32.319  1.00  0.00           C  
ATOM    419  CE  LYS A  39      56.370  57.421  30.892  1.00  0.00           C  
ATOM    420  NZ  LYS A  39      57.671  58.006  30.803  1.00  0.00           N1+
ATOM    421  H   LYS A  39      53.638  54.276  35.302  1.00  0.00           H  
ATOM    422  HZ1 LYS A  39      58.024  57.928  29.872  1.00  0.00           H  
ATOM    423  HZ2 LYS A  39      57.616  58.956  31.100  1.00  0.00           H  
ATOM    424  HZ3 LYS A  39      58.285  57.469  31.382  1.00  0.00           H  
ATOM    425  N   ASN A  40      53.254  53.334  31.956  1.00  0.00           N  
ATOM    426  CA  ASN A  40      53.175  52.432  30.774  1.00  0.00           C  
ATOM    427  C   ASN A  40      51.831  51.717  30.518  1.00  0.00           C  
ATOM    428  O   ASN A  40      51.329  51.734  29.367  1.00  0.00           O  
ATOM    429  CB  ASN A  40      54.365  51.477  30.689  1.00  0.00           C  
ATOM    430  CG  ASN A  40      54.583  50.370  31.732  1.00  0.00           C  
ATOM    431  ND2 ASN A  40      55.030  49.173  31.308  1.00  0.00           N  
ATOM    432  OD1 ASN A  40      54.127  50.477  32.918  1.00  0.00           O  
ATOM    433  H   ASN A  40      53.867  52.985  32.674  1.00  0.00           H  
ATOM    434 1HD2 ASN A  40      55.403  49.077  30.387  1.00  0.00           H  
ATOM    435 2HD2 ASN A  40      54.892  48.376  31.903  1.00  0.00           H  
ATOM    436  N   ILE A  41      51.445  50.893  31.485  1.00  0.00           N  
ATOM    437  CA  ILE A  41      50.160  50.202  31.353  1.00  0.00           C  
ATOM    438  C   ILE A  41      48.811  50.884  31.339  1.00  0.00           C  
ATOM    439  O   ILE A  41      48.028  50.792  32.286  1.00  0.00           O  
ATOM    440  CB  ILE A  41      50.252  48.983  32.306  1.00  0.00           C  
ATOM    441  CG1 ILE A  41      50.724  49.292  33.753  1.00  0.00           C  
ATOM    442  CG2 ILE A  41      50.901  47.794  31.596  1.00  0.00           C  
ATOM    443  CD  ILE A  41      49.426  49.311  34.619  1.00  0.00           C  
ATOM    444  H   ILE A  41      51.988  50.462  32.197  1.00  0.00           H  
ATOM    445  N   LEU A  42      48.440  51.578  30.293  1.00  0.00           N  
ATOM    446  CA  LEU A  42      47.177  52.361  30.201  1.00  0.00           C  
ATOM    447  C   LEU A  42      45.992  51.342  30.101  1.00  0.00           C  
ATOM    448  O   LEU A  42      45.984  50.320  29.444  1.00  0.00           O  
ATOM    449  CB  LEU A  42      47.222  53.218  28.909  1.00  0.00           C  
ATOM    450  CG  LEU A  42      47.791  54.663  29.038  1.00  0.00           C  
ATOM    451  CD1 LEU A  42      49.174  54.828  29.669  1.00  0.00           C  
ATOM    452  CD2 LEU A  42      47.751  55.322  27.684  1.00  0.00           C  
ATOM    453  H   LEU A  42      48.937  51.408  29.434  1.00  0.00           H  
ATOM    454  N   PRO A  43      44.951  51.715  30.890  1.00  0.00           N  
ATOM    455  CA  PRO A  43      43.653  50.948  30.879  1.00  0.00           C  
ATOM    456  C   PRO A  43      42.933  51.021  29.605  1.00  0.00           C  
ATOM    457  O   PRO A  43      42.407  52.087  29.252  1.00  0.00           O  
ATOM    458  CB  PRO A  43      42.867  51.484  32.037  1.00  0.00           C  
ATOM    459  CG  PRO A  43      43.907  52.239  32.902  1.00  0.00           C  
ATOM    460  CD  PRO A  43      44.931  52.839  31.901  1.00  0.00           C  
ATOM    461  N   PHE A  44      42.656  49.851  28.981  1.00  0.00           N  
ATOM    462  CA  PHE A  44      41.994  49.820  27.675  1.00  0.00           C  
ATOM    463  C   PHE A  44      40.602  50.457  27.618  1.00  0.00           C  
ATOM    464  O   PHE A  44      39.796  50.340  28.529  1.00  0.00           O  
ATOM    465  CB  PHE A  44      41.802  48.310  27.327  1.00  0.00           C  
ATOM    466  CG  PHE A  44      42.973  47.479  26.755  1.00  0.00           C  
ATOM    467  CD1 PHE A  44      44.165  48.148  26.350  1.00  0.00           C  
ATOM    468  CD2 PHE A  44      42.912  46.097  26.556  1.00  0.00           C  
ATOM    469  CE1 PHE A  44      45.300  47.403  25.992  1.00  0.00           C  
ATOM    470  CE2 PHE A  44      44.065  45.397  26.151  1.00  0.00           C  
ATOM    471  CZ  PHE A  44      45.251  46.034  25.821  1.00  0.00           C  
ATOM    472  H   PHE A  44      43.079  48.989  29.266  1.00  0.00           H  
ATOM    473  HD1 PHE A  44      44.262  49.234  26.339  1.00  0.00           H  
ATOM    474  HD2 PHE A  44      41.887  45.724  26.553  1.00  0.00           H  
ATOM    475  HE1 PHE A  44      46.162  48.007  26.251  1.00  0.00           H  
ATOM    476  HE2 PHE A  44      44.121  44.334  26.361  1.00  0.00           H  
ATOM    477  HZ  PHE A  44      46.170  45.464  25.678  1.00  0.00           H  
ATOM    478  N   ASP A  45      40.306  51.103  26.502  1.00  0.00           N  
ATOM    479  CA  ASP A  45      38.955  51.742  26.291  1.00  0.00           C  
ATOM    480  C   ASP A  45      37.635  51.040  26.415  1.00  0.00           C  
ATOM    481  O   ASP A  45      36.831  51.275  27.316  1.00  0.00           O  
ATOM    482  CB  ASP A  45      38.860  52.747  25.152  1.00  0.00           C  
ATOM    483  CG  ASP A  45      40.012  53.769  25.193  1.00  0.00           C  
ATOM    484  OD1 ASP A  45      40.455  54.063  24.072  1.00  0.00           O  
ATOM    485  OD2 ASP A  45      40.236  54.505  26.153  1.00  0.00           O1-
ATOM    486  H   ASP A  45      40.941  51.216  25.743  1.00  0.00           H  
ATOM    487  N   HIS A  46      37.533  49.880  25.699  1.00  0.00           N  
ATOM    488  CA  HIS A  46      36.206  49.165  25.704  1.00  0.00           C  
ATOM    489  C   HIS A  46      35.842  48.481  27.016  1.00  0.00           C  
ATOM    490  O   HIS A  46      34.692  48.263  27.396  1.00  0.00           O  
ATOM    491  CB  HIS A  46      35.968  48.147  24.566  1.00  0.00           C  
ATOM    492  CG  HIS A  46      37.058  47.099  24.468  1.00  0.00           C  
ATOM    493  CD2 HIS A  46      36.819  45.865  23.980  1.00  0.00           C  
ATOM    494  ND1 HIS A  46      38.309  47.256  24.593  1.00  0.00           N  
ATOM    495  CE1 HIS A  46      38.911  46.138  24.241  1.00  0.00           C  
ATOM    496  NE2 HIS A  46      38.007  45.292  23.810  1.00  0.00           N  
ATOM    497  H   HIS A  46      38.267  49.504  25.142  1.00  0.00           H  
ATOM    498  HD2 HIS A  46      35.840  45.445  23.747  1.00  0.00           H  
ATOM    499  HE1 HIS A  46      39.946  45.806  24.325  1.00  0.00           H  
ATOM    500  HE2 HIS A  46      38.338  44.723  23.069  1.00  0.00           H  
ATOM    501  N   THR A  47      36.870  48.198  27.781  1.00  0.00           N  
ATOM    502  CA  THR A  47      36.653  47.418  29.045  1.00  0.00           C  
ATOM    503  C   THR A  47      36.610  48.216  30.368  1.00  0.00           C  
ATOM    504  O   THR A  47      36.564  47.608  31.470  1.00  0.00           O  
ATOM    505  CB  THR A  47      37.574  46.195  29.170  1.00  0.00           C  
ATOM    506  CG2 THR A  47      37.380  45.304  27.913  1.00  0.00           C  
ATOM    507  OG1 THR A  47      38.956  46.591  29.279  1.00  0.00           O  
ATOM    508  H   THR A  47      37.787  48.203  27.380  1.00  0.00           H  
ATOM    509  HG1 THR A  47      39.454  45.738  29.468  1.00  0.00           H  
ATOM    510  N   ARG A  48      37.134  49.405  30.288  1.00  0.00           N  
ATOM    511  CA  ARG A  48      37.353  50.306  31.461  1.00  0.00           C  
ATOM    512  C   ARG A  48      36.037  50.711  32.011  1.00  0.00           C  
ATOM    513  O   ARG A  48      35.128  51.022  31.225  1.00  0.00           O  
ATOM    514  CB  ARG A  48      38.296  51.437  31.048  1.00  0.00           C  
ATOM    515  CG  ARG A  48      38.901  52.249  32.147  1.00  0.00           C  
ATOM    516  CD  ARG A  48      39.297  53.656  31.606  1.00  0.00           C  
ATOM    517  NE  ARG A  48      38.085  54.463  31.366  1.00  0.00           N  
ATOM    518  CZ  ARG A  48      37.493  54.690  30.197  1.00  0.00           C  
ATOM    519  NH1 ARG A  48      37.838  54.112  29.032  1.00  0.00           N1+
ATOM    520  NH2 ARG A  48      36.734  55.767  30.120  1.00  0.00           N  
ATOM    521  H   ARG A  48      37.272  49.836  29.402  1.00  0.00           H  
ATOM    522  HE  ARG A  48      37.698  54.890  32.189  1.00  0.00           H  
ATOM    523 1HH1 ARG A  48      38.436  53.302  29.078  1.00  0.00           H  
ATOM    524 2HH1 ARG A  48      37.562  54.644  28.241  1.00  0.00           H  
ATOM    525 1HH2 ARG A  48      36.706  56.401  30.896  1.00  0.00           H  
ATOM    526 2HH2 ARG A  48      36.292  56.082  29.274  1.00  0.00           H  
ATOM    527  N   VAL A  49      35.846  50.659  33.300  1.00  0.00           N  
ATOM    528  CA  VAL A  49      34.557  51.007  33.966  1.00  0.00           C  
ATOM    529  C   VAL A  49      34.449  52.522  34.009  1.00  0.00           C  
ATOM    530  O   VAL A  49      35.550  53.156  33.917  1.00  0.00           O  
ATOM    531  CB  VAL A  49      34.648  50.528  35.478  1.00  0.00           C  
ATOM    532  CG1 VAL A  49      33.219  50.758  35.995  1.00  0.00           C  
ATOM    533  CG2 VAL A  49      35.111  49.140  35.660  1.00  0.00           C  
ATOM    534  H   VAL A  49      36.514  50.259  33.930  1.00  0.00           H  
ATOM    535  N   VAL A  50      33.146  52.947  33.951  1.00  0.00           N  
ATOM    536  CA  VAL A  50      32.843  54.392  34.085  1.00  0.00           C  
ATOM    537  C   VAL A  50      31.978  54.693  35.294  1.00  0.00           C  
ATOM    538  O   VAL A  50      30.980  53.971  35.592  1.00  0.00           O  
ATOM    539  CB  VAL A  50      32.367  55.099  32.802  1.00  0.00           C  
ATOM    540  CG1 VAL A  50      32.281  56.615  33.035  1.00  0.00           C  
ATOM    541  CG2 VAL A  50      33.431  54.784  31.733  1.00  0.00           C  
ATOM    542  H   VAL A  50      32.338  52.481  33.582  1.00  0.00           H  
ATOM    543  N   LEU A  51      32.324  55.709  36.073  1.00  0.00           N  
ATOM    544  CA  LEU A  51      31.529  56.258  37.249  1.00  0.00           C  
ATOM    545  C   LEU A  51      30.420  57.223  36.723  1.00  0.00           C  
ATOM    546  O   LEU A  51      30.646  57.947  35.758  1.00  0.00           O  
ATOM    547  CB  LEU A  51      32.431  56.945  38.313  1.00  0.00           C  
ATOM    548  CG  LEU A  51      33.148  55.906  39.155  1.00  0.00           C  
ATOM    549  CD1 LEU A  51      34.161  56.446  40.078  1.00  0.00           C  
ATOM    550  CD2 LEU A  51      32.289  54.792  39.802  1.00  0.00           C  
ATOM    551  H   LEU A  51      33.231  56.129  35.957  1.00  0.00           H  
ATOM    552  N   HIS A  52      29.232  56.839  37.155  1.00  0.00           N  
ATOM    553  CA  HIS A  52      27.970  57.588  36.764  1.00  0.00           C  
ATOM    554  C   HIS A  52      27.504  58.331  38.049  1.00  0.00           C  
ATOM    555  O   HIS A  52      27.948  57.971  39.112  1.00  0.00           O  
ATOM    556  CB  HIS A  52      26.861  56.633  36.259  1.00  0.00           C  
ATOM    557  CG  HIS A  52      27.161  56.118  34.857  1.00  0.00           C  
ATOM    558  CD2 HIS A  52      27.940  55.103  34.603  1.00  0.00           C  
ATOM    559  ND1 HIS A  52      26.635  56.555  33.760  1.00  0.00           N  
ATOM    560  CE1 HIS A  52      27.063  55.732  32.830  1.00  0.00           C  
ATOM    561  NE2 HIS A  52      27.884  54.852  33.395  1.00  0.00           N  
ATOM    562  H   HIS A  52      29.092  56.030  37.732  1.00  0.00           H  
ATOM    563  HD2 HIS A  52      28.670  54.647  35.266  1.00  0.00           H  
ATOM    564  HE1 HIS A  52      26.865  55.578  31.761  1.00  0.00           H  
ATOM    565  HE2 HIS A  52      28.231  54.035  32.943  1.00  0.00           H  
ATOM    566  N   ASP A  53      26.550  59.250  37.912  1.00  0.00           N  
ATOM    567  CA  ASP A  53      26.010  60.158  38.970  1.00  0.00           C  
ATOM    568  C   ASP A  53      27.132  60.858  39.706  1.00  0.00           C  
ATOM    569  O   ASP A  53      27.608  60.401  40.798  1.00  0.00           O  
ATOM    570  CB  ASP A  53      25.146  59.320  39.827  1.00  0.00           C  
ATOM    571  CG  ASP A  53      24.139  60.156  40.621  1.00  0.00           C  
ATOM    572  OD1 ASP A  53      23.974  61.351  40.422  1.00  0.00           O  
ATOM    573  OD2 ASP A  53      23.332  59.672  41.394  1.00  0.00           O1-
ATOM    574  H   ASP A  53      25.920  59.131  37.148  1.00  0.00           H  
ATOM    575  N   GLY A  54      27.637  62.033  39.155  1.00  0.00           N  
ATOM    576  CA  GLY A  54      28.824  62.685  39.650  1.00  0.00           C  
ATOM    577  C   GLY A  54      28.999  63.008  41.135  1.00  0.00           C  
ATOM    578  O   GLY A  54      27.959  62.947  41.832  1.00  0.00           O  
ATOM    579  H   GLY A  54      27.120  62.593  38.517  1.00  0.00           H  
ATOM    580  N   ASP A  55      30.225  63.172  41.503  1.00  0.00           N  
ATOM    581  CA  ASP A  55      30.633  63.583  42.872  1.00  0.00           C  
ATOM    582  C   ASP A  55      30.459  65.093  43.131  1.00  0.00           C  
ATOM    583  O   ASP A  55      30.810  65.887  42.250  1.00  0.00           O  
ATOM    584  CB  ASP A  55      32.082  63.255  43.161  1.00  0.00           C  
ATOM    585  CG  ASP A  55      32.441  63.469  44.567  1.00  0.00           C  
ATOM    586  OD1 ASP A  55      32.048  62.612  45.427  1.00  0.00           O  
ATOM    587  OD2 ASP A  55      33.327  64.312  44.716  1.00  0.00           O1-
ATOM    588  H   ASP A  55      30.955  62.947  40.857  1.00  0.00           H  
ATOM    589  N   PRO A  56      29.869  65.582  44.231  1.00  0.00           N  
ATOM    590  CA  PRO A  56      29.842  66.986  44.615  1.00  0.00           C  
ATOM    591  C   PRO A  56      31.140  67.733  44.628  1.00  0.00           C  
ATOM    592  O   PRO A  56      31.262  68.747  43.908  1.00  0.00           O  
ATOM    593  CB  PRO A  56      29.081  67.024  45.909  1.00  0.00           C  
ATOM    594  CG  PRO A  56      28.015  65.885  45.815  1.00  0.00           C  
ATOM    595  CD  PRO A  56      28.944  64.823  45.073  1.00  0.00           C  
ATOM    596  N   ASN A  57      32.094  67.155  45.371  1.00  0.00           N  
ATOM    597  CA  ASN A  57      33.420  67.787  45.517  1.00  0.00           C  
ATOM    598  C   ASN A  57      34.480  67.656  44.377  1.00  0.00           C  
ATOM    599  O   ASN A  57      35.467  68.442  44.375  1.00  0.00           O  
ATOM    600  CB  ASN A  57      34.058  67.324  46.812  1.00  0.00           C  
ATOM    601  CG  ASN A  57      33.549  68.101  48.045  1.00  0.00           C  
ATOM    602  ND2 ASN A  57      33.973  69.317  48.291  1.00  0.00           N  
ATOM    603  OD1 ASN A  57      32.703  67.657  48.826  1.00  0.00           O  
ATOM    604  H   ASN A  57      31.989  66.218  45.709  1.00  0.00           H  
ATOM    605 1HD2 ASN A  57      34.618  69.739  47.667  1.00  0.00           H  
ATOM    606 2HD2 ASN A  57      33.638  69.709  49.154  1.00  0.00           H  
ATOM    607  N   GLU A  58      34.211  66.903  43.351  1.00  0.00           N  
ATOM    608  CA  GLU A  58      34.984  66.947  42.077  1.00  0.00           C  
ATOM    609  C   GLU A  58      34.197  67.265  40.829  1.00  0.00           C  
ATOM    610  O   GLU A  58      33.323  66.477  40.380  1.00  0.00           O  
ATOM    611  CB  GLU A  58      35.802  65.690  41.828  1.00  0.00           C  
ATOM    612  CG  GLU A  58      37.179  65.674  42.550  1.00  0.00           C  
ATOM    613  CD  GLU A  58      38.383  66.508  42.005  1.00  0.00           C  
ATOM    614  OE1 GLU A  58      38.196  67.690  41.607  1.00  0.00           O  
ATOM    615  OE2 GLU A  58      39.518  65.988  41.943  1.00  0.00           O1-
ATOM    616  H   GLU A  58      33.663  66.082  43.481  1.00  0.00           H  
ATOM    617  N   PRO A  59      34.669  68.258  40.099  1.00  0.00           N  
ATOM    618  CA  PRO A  59      34.023  68.537  38.866  1.00  0.00           C  
ATOM    619  C   PRO A  59      34.199  67.484  37.767  1.00  0.00           C  
ATOM    620  O   PRO A  59      33.296  67.299  36.958  1.00  0.00           O  
ATOM    621  CB  PRO A  59      34.621  69.828  38.357  1.00  0.00           C  
ATOM    622  CG  PRO A  59      34.907  70.581  39.643  1.00  0.00           C  
ATOM    623  CD  PRO A  59      35.388  69.450  40.571  1.00  0.00           C  
ATOM    624  N   VAL A  60      35.449  66.856  37.640  1.00  0.00           N  
ATOM    625  CA  VAL A  60      35.663  65.748  36.676  1.00  0.00           C  
ATOM    626  C   VAL A  60      35.999  64.499  37.536  1.00  0.00           C  
ATOM    627  O   VAL A  60      37.117  64.230  37.991  1.00  0.00           O  
ATOM    628  CB  VAL A  60      36.563  66.144  35.484  1.00  0.00           C  
ATOM    629  CG1 VAL A  60      36.948  64.878  34.719  1.00  0.00           C  
ATOM    630  CG2 VAL A  60      35.724  66.941  34.466  1.00  0.00           C  
ATOM    631  H   VAL A  60      36.173  67.093  38.294  1.00  0.00           H  
ATOM    632  N   SER A  61      34.996  63.652  37.617  1.00  0.00           N  
ATOM    633  CA  SER A  61      34.978  62.387  38.430  1.00  0.00           C  
ATOM    634  C   SER A  61      34.702  61.008  37.831  1.00  0.00           C  
ATOM    635  O   SER A  61      34.559  60.003  38.541  1.00  0.00           O  
ATOM    636  CB  SER A  61      34.357  62.493  39.869  1.00  0.00           C  
ATOM    637  OG  SER A  61      32.904  62.452  39.703  1.00  0.00           O  
ATOM    638  H   SER A  61      34.145  63.826  37.125  1.00  0.00           H  
ATOM    639  HG  SER A  61      32.632  63.319  39.276  1.00  0.00           H  
ATOM    640  N   ASP A  62      34.491  60.959  36.538  1.00  0.00           N  
ATOM    641  CA  ASP A  62      34.096  59.643  35.959  1.00  0.00           C  
ATOM    642  C   ASP A  62      35.211  58.589  35.799  1.00  0.00           C  
ATOM    643  O   ASP A  62      34.863  57.412  35.807  1.00  0.00           O  
ATOM    644  CB  ASP A  62      33.391  59.619  34.624  1.00  0.00           C  
ATOM    645  CG  ASP A  62      34.111  60.480  33.531  1.00  0.00           C  
ATOM    646  OD1 ASP A  62      34.798  59.873  32.721  1.00  0.00           O  
ATOM    647  OD2 ASP A  62      33.701  61.606  33.437  1.00  0.00           O1-
ATOM    648  H   ASP A  62      34.248  61.715  35.941  1.00  0.00           H  
ATOM    649  N   TYR A  63      36.467  59.015  35.651  1.00  0.00           N  
ATOM    650  CA  TYR A  63      37.622  58.090  35.474  1.00  0.00           C  
ATOM    651  C   TYR A  63      37.835  57.229  36.730  1.00  0.00           C  
ATOM    652  O   TYR A  63      37.898  57.810  37.839  1.00  0.00           O  
ATOM    653  CB  TYR A  63      38.909  58.868  35.141  1.00  0.00           C  
ATOM    654  CG  TYR A  63      40.106  58.025  34.811  1.00  0.00           C  
ATOM    655  CD1 TYR A  63      40.185  57.378  33.569  1.00  0.00           C  
ATOM    656  CD2 TYR A  63      41.210  58.022  35.649  1.00  0.00           C  
ATOM    657  CE1 TYR A  63      41.375  56.740  33.276  1.00  0.00           C  
ATOM    658  CE2 TYR A  63      42.338  57.271  35.333  1.00  0.00           C  
ATOM    659  CZ  TYR A  63      42.430  56.620  34.142  1.00  0.00           C  
ATOM    660  OH  TYR A  63      43.554  55.962  33.754  1.00  0.00           O  
ATOM    661  H   TYR A  63      36.618  59.991  35.559  1.00  0.00           H  
ATOM    662  HD1 TYR A  63      39.350  57.267  32.878  1.00  0.00           H  
ATOM    663  HD2 TYR A  63      41.239  58.668  36.531  1.00  0.00           H  
ATOM    664  HE1 TYR A  63      41.529  56.420  32.244  1.00  0.00           H  
ATOM    665  HE2 TYR A  63      43.292  57.431  35.839  1.00  0.00           H  
ATOM    666  HH  TYR A  63      44.221  56.028  34.491  1.00  0.00           H  
ATOM    667  N   ILE A  64      38.397  56.021  36.381  1.00  0.00           N  
ATOM    668  CA  ILE A  64      38.983  55.068  37.362  1.00  0.00           C  
ATOM    669  C   ILE A  64      39.819  54.002  36.586  1.00  0.00           C  
ATOM    670  O   ILE A  64      39.330  53.499  35.546  1.00  0.00           O  
ATOM    671  CB  ILE A  64      37.887  54.367  38.178  1.00  0.00           C  
ATOM    672  CG1 ILE A  64      38.504  53.525  39.337  1.00  0.00           C  
ATOM    673  CG2 ILE A  64      36.910  53.410  37.403  1.00  0.00           C  
ATOM    674  CD  ILE A  64      38.913  54.454  40.494  1.00  0.00           C  
ATOM    675  H   ILE A  64      38.386  55.729  35.427  1.00  0.00           H  
ATOM    676  N   ASN A  65      41.066  53.860  36.998  1.00  0.00           N  
ATOM    677  CA  ASN A  65      41.960  52.834  36.486  1.00  0.00           C  
ATOM    678  C   ASN A  65      41.469  51.449  36.960  1.00  0.00           C  
ATOM    679  O   ASN A  65      42.041  50.817  37.844  1.00  0.00           O  
ATOM    680  CB  ASN A  65      43.441  53.047  36.923  1.00  0.00           C  
ATOM    681  CG  ASN A  65      44.531  52.195  36.338  1.00  0.00           C  
ATOM    682  ND2 ASN A  65      45.511  52.921  35.910  1.00  0.00           N  
ATOM    683  OD1 ASN A  65      44.453  50.948  36.175  1.00  0.00           O  
ATOM    684  H   ASN A  65      41.446  54.428  37.736  1.00  0.00           H  
ATOM    685 1HD2 ASN A  65      45.463  53.896  36.153  1.00  0.00           H  
ATOM    686 2HD2 ASN A  65      46.299  52.590  35.394  1.00  0.00           H  
ATOM    687  N   ALA A  66      40.416  50.896  36.364  1.00  0.00           N  
ATOM    688  CA  ALA A  66      39.827  49.604  36.682  1.00  0.00           C  
ATOM    689  C   ALA A  66      39.194  49.036  35.436  1.00  0.00           C  
ATOM    690  O   ALA A  66      38.261  49.615  34.873  1.00  0.00           O  
ATOM    691  CB  ALA A  66      38.732  49.838  37.752  1.00  0.00           C  
ATOM    692  H   ALA A  66      39.855  51.506  35.804  1.00  0.00           H  
ATOM    693  N   ASN A  67      39.422  47.721  35.201  1.00  0.00           N  
ATOM    694  CA  ASN A  67      38.929  47.162  33.945  1.00  0.00           C  
ATOM    695  C   ASN A  67      38.098  45.946  34.229  1.00  0.00           C  
ATOM    696  O   ASN A  67      38.293  45.430  35.336  1.00  0.00           O  
ATOM    697  CB  ASN A  67      40.049  46.720  32.988  1.00  0.00           C  
ATOM    698  CG  ASN A  67      40.595  47.987  32.282  1.00  0.00           C  
ATOM    699  ND2 ASN A  67      40.477  48.062  31.020  1.00  0.00           N  
ATOM    700  OD1 ASN A  67      41.292  48.728  32.939  1.00  0.00           O  
ATOM    701  H   ASN A  67      39.739  47.053  35.864  1.00  0.00           H  
ATOM    702 1HD2 ASN A  67      40.117  47.313  30.464  1.00  0.00           H  
ATOM    703 2HD2 ASN A  67      40.557  48.971  30.607  1.00  0.00           H  
ATOM    704  N   ILE A  68      36.964  45.760  33.586  1.00  0.00           N  
ATOM    705  CA  ILE A  68      36.200  44.510  33.839  1.00  0.00           C  
ATOM    706  C   ILE A  68      36.594  43.333  32.882  1.00  0.00           C  
ATOM    707  O   ILE A  68      36.415  43.356  31.609  1.00  0.00           O  
ATOM    708  CB  ILE A  68      34.669  44.634  33.699  1.00  0.00           C  
ATOM    709  CG1 ILE A  68      34.325  45.413  32.430  1.00  0.00           C  
ATOM    710  CG2 ILE A  68      34.107  45.455  34.880  1.00  0.00           C  
ATOM    711  CD  ILE A  68      32.824  45.518  32.129  1.00  0.00           C  
ATOM    712  H   ILE A  68      36.497  46.359  32.940  1.00  0.00           H  
ATOM    713  N   ILE A  69      37.305  42.354  33.465  1.00  0.00           N  
ATOM    714  CA  ILE A  69      37.704  41.082  32.911  1.00  0.00           C  
ATOM    715  C   ILE A  69      36.490  40.085  33.002  1.00  0.00           C  
ATOM    716  O   ILE A  69      35.964  39.697  34.089  1.00  0.00           O  
ATOM    717  CB  ILE A  69      38.942  40.452  33.552  1.00  0.00           C  
ATOM    718  CG1 ILE A  69      40.057  41.503  33.491  1.00  0.00           C  
ATOM    719  CG2 ILE A  69      39.294  39.080  32.912  1.00  0.00           C  
ATOM    720  CD  ILE A  69      41.291  40.895  34.231  1.00  0.00           C  
ATOM    721  H   ILE A  69      37.298  42.419  34.466  1.00  0.00           H  
ATOM    722  N   MET A  70      35.878  39.804  31.883  1.00  0.00           N  
ATOM    723  CA  MET A  70      34.684  38.866  31.795  1.00  0.00           C  
ATOM    724  C   MET A  70      35.221  37.452  31.400  1.00  0.00           C  
ATOM    725  O   MET A  70      35.974  37.433  30.447  1.00  0.00           O  
ATOM    726  CB  MET A  70      33.785  39.279  30.674  1.00  0.00           C  
ATOM    727  CG  MET A  70      32.969  40.548  30.941  1.00  0.00           C  
ATOM    728  SD  MET A  70      32.293  41.099  29.356  1.00  0.00           S  
ATOM    729  CE  MET A  70      31.102  42.291  29.747  1.00  0.00           C  
ATOM    730  H   MET A  70      36.128  40.258  31.028  1.00  0.00           H  
ATOM    731  N   PRO A  71      34.661  36.385  32.013  1.00  0.00           N  
ATOM    732  CA  PRO A  71      34.942  35.049  31.515  1.00  0.00           C  
ATOM    733  C   PRO A  71      34.373  34.706  30.118  1.00  0.00           C  
ATOM    734  O   PRO A  71      34.751  33.722  29.532  1.00  0.00           O  
ATOM    735  CB  PRO A  71      34.288  34.070  32.537  1.00  0.00           C  
ATOM    736  CG  PRO A  71      34.473  34.832  33.819  1.00  0.00           C  
ATOM    737  CD  PRO A  71      34.280  36.261  33.464  1.00  0.00           C  
ATOM    738  N   GLU A  72      33.604  35.600  29.588  1.00  0.00           N  
ATOM    739  CA  GLU A  72      33.286  35.647  28.171  1.00  0.00           C  
ATOM    740  C   GLU A  72      32.816  37.064  27.723  1.00  0.00           C  
ATOM    741  O   GLU A  72      32.406  37.852  28.616  1.00  0.00           O  
ATOM    742  CB  GLU A  72      32.171  34.660  27.911  1.00  0.00           C  
ATOM    743  CG  GLU A  72      32.354  33.741  26.756  1.00  0.00           C  
ATOM    744  CD  GLU A  72      32.360  34.499  25.477  1.00  0.00           C  
ATOM    745  OE1 GLU A  72      31.260  34.737  24.853  1.00  0.00           O  
ATOM    746  OE2 GLU A  72      33.499  34.875  25.070  1.00  0.00           O1-
ATOM    747  H   GLU A  72      32.752  35.892  30.032  1.00  0.00           H  
ATOM    748  N   PHE A  73      32.891  37.373  26.472  1.00  0.00           N  
ATOM    749  CA  PHE A  73      32.629  38.735  25.978  1.00  0.00           C  
ATOM    750  C   PHE A  73      31.094  39.019  25.921  1.00  0.00           C  
ATOM    751  O   PHE A  73      30.429  39.190  24.883  1.00  0.00           O  
ATOM    752  CB  PHE A  73      33.442  38.988  24.687  1.00  0.00           C  
ATOM    753  CG  PHE A  73      34.966  38.870  24.877  1.00  0.00           C  
ATOM    754  CD1 PHE A  73      35.553  38.833  26.116  1.00  0.00           C  
ATOM    755  CD2 PHE A  73      35.654  38.567  23.729  1.00  0.00           C  
ATOM    756  CE1 PHE A  73      36.861  38.385  26.237  1.00  0.00           C  
ATOM    757  CE2 PHE A  73      36.957  38.111  23.781  1.00  0.00           C  
ATOM    758  CZ  PHE A  73      37.558  38.040  25.083  1.00  0.00           C  
ATOM    759  H   PHE A  73      33.209  36.648  25.861  1.00  0.00           H  
ATOM    760  HD1 PHE A  73      35.029  39.176  26.996  1.00  0.00           H  
ATOM    761  HD2 PHE A  73      35.172  38.584  22.749  1.00  0.00           H  
ATOM    762  HE1 PHE A  73      37.159  38.005  27.210  1.00  0.00           H  
ATOM    763  HE2 PHE A  73      37.522  37.769  22.918  1.00  0.00           H  
ATOM    764  HZ  PHE A  73      38.629  37.889  25.073  1.00  0.00           H  
ATOM    765  N   GLY A  74      30.668  39.456  27.087  1.00  0.00           N  
ATOM    766  CA  GLY A  74      29.248  39.596  27.442  1.00  0.00           C  
ATOM    767  C   GLY A  74      28.649  38.894  28.681  1.00  0.00           C  
ATOM    768  O   GLY A  74      27.480  39.054  29.028  1.00  0.00           O  
ATOM    769  H   GLY A  74      31.259  39.657  27.864  1.00  0.00           H  
ATOM    770  N   SER A  75      29.577  38.363  29.481  1.00  0.00           N  
ATOM    771  CA  SER A  75      29.295  37.761  30.799  1.00  0.00           C  
ATOM    772  C   SER A  75      28.603  38.684  31.825  1.00  0.00           C  
ATOM    773  O   SER A  75      28.952  39.843  32.002  1.00  0.00           O  
ATOM    774  CB  SER A  75      30.568  37.499  31.486  1.00  0.00           C  
ATOM    775  OG  SER A  75      31.201  36.334  30.986  1.00  0.00           O  
ATOM    776  H   SER A  75      30.508  38.195  29.150  1.00  0.00           H  
ATOM    777  HG  SER A  75      30.531  35.591  31.094  1.00  0.00           H  
ATOM    778  N   SER A  76      27.906  37.989  32.776  1.00  0.00           N  
ATOM    779  CA  SER A  76      26.945  38.677  33.685  1.00  0.00           C  
ATOM    780  C   SER A  76      27.790  39.649  34.599  1.00  0.00           C  
ATOM    781  O   SER A  76      28.992  39.570  34.774  1.00  0.00           O  
ATOM    782  CB  SER A  76      26.165  37.677  34.617  1.00  0.00           C  
ATOM    783  OG  SER A  76      27.073  36.968  35.439  1.00  0.00           O  
ATOM    784  H   SER A  76      27.894  36.990  32.843  1.00  0.00           H  
ATOM    785  HG  SER A  76      26.735  36.086  35.734  1.00  0.00           H  
ATOM    786  N   GLY A  77      27.007  40.465  35.300  1.00  0.00           N  
ATOM    787  CA  GLY A  77      27.378  41.031  36.532  1.00  0.00           C  
ATOM    788  C   GLY A  77      28.031  40.152  37.632  1.00  0.00           C  
ATOM    789  O   GLY A  77      29.221  40.297  37.742  1.00  0.00           O  
ATOM    790  H   GLY A  77      26.276  40.898  34.781  1.00  0.00           H  
ATOM    791  N   LYS A  78      27.372  39.049  37.932  1.00  0.00           N  
ATOM    792  CA  LYS A  78      27.699  38.019  38.949  1.00  0.00           C  
ATOM    793  C   LYS A  78      28.952  37.181  38.574  1.00  0.00           C  
ATOM    794  O   LYS A  78      29.876  37.088  39.414  1.00  0.00           O  
ATOM    795  CB  LYS A  78      26.442  37.173  39.126  1.00  0.00           C  
ATOM    796  CG  LYS A  78      26.433  36.527  40.503  1.00  0.00           C  
ATOM    797  CD  LYS A  78      24.958  36.042  40.843  1.00  0.00           C  
ATOM    798  CE  LYS A  78      24.843  35.503  42.275  1.00  0.00           C  
ATOM    799  NZ  LYS A  78      25.453  34.208  42.386  1.00  0.00           N1+
ATOM    800  H   LYS A  78      26.500  38.953  37.454  1.00  0.00           H  
ATOM    801  HZ1 LYS A  78      25.081  33.495  41.797  1.00  0.00           H  
ATOM    802  HZ2 LYS A  78      26.433  34.198  42.205  1.00  0.00           H  
ATOM    803  HZ3 LYS A  78      25.195  33.828  43.274  1.00  0.00           H  
ATOM    804  N   LYS A  79      29.092  36.913  37.295  1.00  0.00           N  
ATOM    805  CA  LYS A  79      30.273  36.281  36.699  1.00  0.00           C  
ATOM    806  C   LYS A  79      31.533  37.074  36.417  1.00  0.00           C  
ATOM    807  O   LYS A  79      32.635  36.596  36.625  1.00  0.00           O  
ATOM    808  CB  LYS A  79      29.908  35.579  35.421  1.00  0.00           C  
ATOM    809  CG  LYS A  79      30.787  34.282  35.345  1.00  0.00           C  
ATOM    810  CD  LYS A  79      30.471  33.297  36.488  1.00  0.00           C  
ATOM    811  CE  LYS A  79      31.505  32.168  36.473  1.00  0.00           C  
ATOM    812  NZ  LYS A  79      31.615  31.530  37.831  1.00  0.00           N1+
ATOM    813  H   LYS A  79      28.456  37.149  36.561  1.00  0.00           H  
ATOM    814  HZ1 LYS A  79      32.440  30.980  37.944  1.00  0.00           H  
ATOM    815  HZ2 LYS A  79      31.540  32.289  38.474  1.00  0.00           H  
ATOM    816  HZ3 LYS A  79      30.808  30.962  37.968  1.00  0.00           H  
ATOM    817  N   SER A  80      31.509  38.398  36.376  1.00  0.00           N  
ATOM    818  CA  SER A  80      32.675  39.234  36.024  1.00  0.00           C  
ATOM    819  C   SER A  80      33.720  39.470  37.182  1.00  0.00           C  
ATOM    820  O   SER A  80      33.458  39.179  38.321  1.00  0.00           O  
ATOM    821  CB  SER A  80      32.223  40.539  35.387  1.00  0.00           C  
ATOM    822  OG  SER A  80      31.473  40.224  34.149  1.00  0.00           O  
ATOM    823  H   SER A  80      30.771  38.999  36.695  1.00  0.00           H  
ATOM    824  HG  SER A  80      30.487  40.096  34.266  1.00  0.00           H  
ATOM    825  N   TYR A  81      34.966  39.828  36.880  1.00  0.00           N  
ATOM    826  CA  TYR A  81      36.019  40.329  37.805  1.00  0.00           C  
ATOM    827  C   TYR A  81      36.202  41.790  37.382  1.00  0.00           C  
ATOM    828  O   TYR A  81      36.233  42.019  36.234  1.00  0.00           O  
ATOM    829  CB  TYR A  81      37.316  39.606  37.636  1.00  0.00           C  
ATOM    830  CG  TYR A  81      37.140  38.103  37.700  1.00  0.00           C  
ATOM    831  CD1 TYR A  81      37.001  37.441  36.504  1.00  0.00           C  
ATOM    832  CD2 TYR A  81      37.593  37.302  38.783  1.00  0.00           C  
ATOM    833  CE1 TYR A  81      37.312  36.092  36.329  1.00  0.00           C  
ATOM    834  CE2 TYR A  81      37.677  35.950  38.662  1.00  0.00           C  
ATOM    835  CZ  TYR A  81      37.626  35.373  37.421  1.00  0.00           C  
ATOM    836  OH  TYR A  81      37.487  34.046  37.261  1.00  0.00           O  
ATOM    837  H   TYR A  81      35.288  39.680  35.949  1.00  0.00           H  
ATOM    838  HD1 TYR A  81      36.439  37.813  35.639  1.00  0.00           H  
ATOM    839  HD2 TYR A  81      37.735  37.844  39.720  1.00  0.00           H  
ATOM    840  HE1 TYR A  81      37.407  35.683  35.321  1.00  0.00           H  
ATOM    841  HE2 TYR A  81      37.767  35.306  39.538  1.00  0.00           H  
ATOM    842  HH  TYR A  81      37.348  33.594  38.139  1.00  0.00           H  
ATOM    843  N   ILE A  82      36.591  42.642  38.388  1.00  0.00           N  
ATOM    844  CA  ILE A  82      36.999  44.060  38.198  1.00  0.00           C  
ATOM    845  C   ILE A  82      38.450  44.262  38.628  1.00  0.00           C  
ATOM    846  O   ILE A  82      38.710  44.051  39.766  1.00  0.00           O  
ATOM    847  CB  ILE A  82      36.046  44.993  38.876  1.00  0.00           C  
ATOM    848  CG1 ILE A  82      34.691  44.875  38.209  1.00  0.00           C  
ATOM    849  CG2 ILE A  82      36.499  46.411  38.774  1.00  0.00           C  
ATOM    850  CD  ILE A  82      33.725  45.945  38.680  1.00  0.00           C  
ATOM    851  H   ILE A  82      36.205  42.464  39.291  1.00  0.00           H  
ATOM    852  N   ALA A  83      39.328  44.294  37.601  1.00  0.00           N  
ATOM    853  CA  ALA A  83      40.765  44.340  37.818  1.00  0.00           C  
ATOM    854  C   ALA A  83      41.192  45.802  38.096  1.00  0.00           C  
ATOM    855  O   ALA A  83      41.318  46.547  37.134  1.00  0.00           O  
ATOM    856  CB  ALA A  83      41.393  43.880  36.531  1.00  0.00           C  
ATOM    857  H   ALA A  83      39.034  44.592  36.698  1.00  0.00           H  
ATOM    858  N   THR A  84      41.276  46.115  39.406  1.00  0.00           N  
ATOM    859  CA  THR A  84      41.527  47.505  39.754  1.00  0.00           C  
ATOM    860  C   THR A  84      42.893  47.966  40.250  1.00  0.00           C  
ATOM    861  O   THR A  84      43.699  47.136  40.729  1.00  0.00           O  
ATOM    862  CB  THR A  84      40.410  47.963  40.759  1.00  0.00           C  
ATOM    863  CG2 THR A  84      40.422  47.348  42.141  1.00  0.00           C  
ATOM    864  OG1 THR A  84      40.296  49.354  41.039  1.00  0.00           O  
ATOM    865  H   THR A  84      41.372  45.377  40.070  1.00  0.00           H  
ATOM    866  HG1 THR A  84      39.362  49.696  41.129  1.00  0.00           H  
ATOM    867  N   GLN A  85      43.207  49.247  40.011  1.00  0.00           N  
ATOM    868  CA  GLN A  85      44.401  49.892  40.617  1.00  0.00           C  
ATOM    869  C   GLN A  85      44.216  50.046  42.124  1.00  0.00           C  
ATOM    870  O   GLN A  85      43.315  50.821  42.555  1.00  0.00           O  
ATOM    871  CB  GLN A  85      44.545  51.335  40.038  1.00  0.00           C  
ATOM    872  CG  GLN A  85      45.796  52.063  40.581  1.00  0.00           C  
ATOM    873  CD  GLN A  85      45.860  53.400  39.867  1.00  0.00           C  
ATOM    874  NE2 GLN A  85      45.094  54.440  40.158  1.00  0.00           N  
ATOM    875  OE1 GLN A  85      46.891  53.761  39.326  1.00  0.00           O  
ATOM    876  H   GLN A  85      42.597  49.840  39.486  1.00  0.00           H  
ATOM    877 1HE2 GLN A  85      44.354  54.417  40.832  1.00  0.00           H  
ATOM    878 2HE2 GLN A  85      45.229  55.299  39.666  1.00  0.00           H  
ATOM    879  N   GLY A  86      45.179  49.497  42.854  1.00  0.00           N  
ATOM    880  CA  GLY A  86      45.191  49.488  44.337  1.00  0.00           C  
ATOM    881  C   GLY A  86      45.360  50.801  45.152  1.00  0.00           C  
ATOM    882  O   GLY A  86      46.474  51.109  45.631  1.00  0.00           O  
ATOM    883  H   GLY A  86      45.711  48.748  42.463  1.00  0.00           H  
ATOM    884  N   CYS A  87      44.343  51.705  44.970  1.00  0.00           N  
ATOM    885  CA  CYS A  87      44.080  52.944  45.761  1.00  0.00           C  
ATOM    886  C   CYS A  87      45.225  53.882  46.205  1.00  0.00           C  
ATOM    887  O   CYS A  87      46.131  53.577  46.950  1.00  0.00           O  
ATOM    888  CB  CYS A  87      43.501  52.480  47.142  1.00  0.00           C  
ATOM    889  SG  CYS A  87      42.392  53.761  47.870  1.00  0.00           S  
ATOM    890  H   CYS A  87      43.849  51.766  44.106  1.00  0.00           H  
ATOM    891  HG  CYS A  87      41.242  53.089  47.809  1.00  0.00           H  
ATOM    892  N   LEU A  88      45.354  54.939  45.419  1.00  0.00           N  
ATOM    893  CA  LEU A  88      46.308  55.987  45.510  1.00  0.00           C  
ATOM    894  C   LEU A  88      45.783  56.944  46.643  1.00  0.00           C  
ATOM    895  O   LEU A  88      44.614  56.816  47.023  1.00  0.00           O  
ATOM    896  CB  LEU A  88      46.523  56.713  44.212  1.00  0.00           C  
ATOM    897  CG  LEU A  88      47.310  55.960  43.100  1.00  0.00           C  
ATOM    898  CD1 LEU A  88      47.030  56.579  41.755  1.00  0.00           C  
ATOM    899  CD2 LEU A  88      48.774  56.288  43.404  1.00  0.00           C  
ATOM    900  H   LEU A  88      44.596  55.169  44.805  1.00  0.00           H  
ATOM    901  N   GLN A  89      46.568  57.991  46.906  1.00  0.00           N  
ATOM    902  CA  GLN A  89      46.200  58.971  47.975  1.00  0.00           C  
ATOM    903  C   GLN A  89      45.096  59.965  47.526  1.00  0.00           C  
ATOM    904  O   GLN A  89      44.411  60.504  48.364  1.00  0.00           O  
ATOM    905  CB  GLN A  89      47.392  59.639  48.700  1.00  0.00           C  
ATOM    906  CG  GLN A  89      48.264  60.594  47.808  1.00  0.00           C  
ATOM    907  CD  GLN A  89      49.206  61.210  48.868  1.00  0.00           C  
ATOM    908  NE2 GLN A  89      48.819  62.327  49.469  1.00  0.00           N  
ATOM    909  OE1 GLN A  89      50.303  60.763  48.992  1.00  0.00           O  
ATOM    910  H   GLN A  89      47.533  57.991  46.633  1.00  0.00           H  
ATOM    911 1HE2 GLN A  89      47.993  62.806  49.183  1.00  0.00           H  
ATOM    912 2HE2 GLN A  89      49.295  62.577  50.318  1.00  0.00           H  
ATOM    913  N   ASN A  90      45.104  60.161  46.181  1.00  0.00           N  
ATOM    914  CA  ASN A  90      44.106  60.901  45.361  1.00  0.00           C  
ATOM    915  C   ASN A  90      42.803  60.128  44.948  1.00  0.00           C  
ATOM    916  O   ASN A  90      41.739  60.770  44.678  1.00  0.00           O  
ATOM    917  CB  ASN A  90      44.841  61.534  44.213  1.00  0.00           C  
ATOM    918  CG  ASN A  90      45.565  60.644  43.222  1.00  0.00           C  
ATOM    919  ND2 ASN A  90      45.541  61.095  41.991  1.00  0.00           N  
ATOM    920  OD1 ASN A  90      46.115  59.577  43.482  1.00  0.00           O  
ATOM    921  H   ASN A  90      45.954  60.033  45.679  1.00  0.00           H  
ATOM    922 1HD2 ASN A  90      45.040  61.911  41.736  1.00  0.00           H  
ATOM    923 2HD2 ASN A  90      46.033  60.637  41.246  1.00  0.00           H  
ATOM    924  N   THR A  91      42.889  58.840  44.698  1.00  0.00           N  
ATOM    925  CA  THR A  91      41.755  58.066  44.103  1.00  0.00           C  
ATOM    926  C   THR A  91      40.788  57.537  45.193  1.00  0.00           C  
ATOM    927  O   THR A  91      39.859  56.790  44.834  1.00  0.00           O  
ATOM    928  CB  THR A  91      42.129  57.049  42.967  1.00  0.00           C  
ATOM    929  CG2 THR A  91      42.864  57.782  41.817  1.00  0.00           C  
ATOM    930  OG1 THR A  91      42.931  55.884  43.425  1.00  0.00           O  
ATOM    931  H   THR A  91      43.771  58.364  44.749  1.00  0.00           H  
ATOM    932  HG1 THR A  91      42.785  55.153  42.762  1.00  0.00           H  
ATOM    933  N   VAL A  92      40.831  57.960  46.493  1.00  0.00           N  
ATOM    934  CA  VAL A  92      40.064  57.303  47.606  1.00  0.00           C  
ATOM    935  C   VAL A  92      38.512  57.234  47.459  1.00  0.00           C  
ATOM    936  O   VAL A  92      37.995  56.159  47.475  1.00  0.00           O  
ATOM    937  CB  VAL A  92      40.591  57.830  48.934  1.00  0.00           C  
ATOM    938  CG1 VAL A  92      39.824  57.360  50.187  1.00  0.00           C  
ATOM    939  CG2 VAL A  92      42.123  57.649  48.929  1.00  0.00           C  
ATOM    940  H   VAL A  92      41.511  58.651  46.723  1.00  0.00           H  
ATOM    941  N   ASN A  93      37.890  58.426  47.492  1.00  0.00           N  
ATOM    942  CA  ASN A  93      36.460  58.542  47.205  1.00  0.00           C  
ATOM    943  C   ASN A  93      35.982  57.992  45.846  1.00  0.00           C  
ATOM    944  O   ASN A  93      34.887  57.459  45.856  1.00  0.00           O  
ATOM    945  CB  ASN A  93      36.198  60.039  47.179  1.00  0.00           C  
ATOM    946  CG  ASN A  93      34.755  60.584  47.116  1.00  0.00           C  
ATOM    947  ND2 ASN A  93      34.329  60.814  45.885  1.00  0.00           N  
ATOM    948  OD1 ASN A  93      34.157  61.029  48.090  1.00  0.00           O  
ATOM    949  H   ASN A  93      38.421  59.270  47.562  1.00  0.00           H  
ATOM    950 1HD2 ASN A  93      34.869  60.580  45.082  1.00  0.00           H  
ATOM    951 2HD2 ASN A  93      33.443  61.262  45.758  1.00  0.00           H  
ATOM    952  N   ASP A  94      36.728  58.141  44.783  1.00  0.00           N  
ATOM    953  CA  ASP A  94      36.597  57.276  43.571  1.00  0.00           C  
ATOM    954  C   ASP A  94      36.671  55.741  43.794  1.00  0.00           C  
ATOM    955  O   ASP A  94      35.739  55.108  43.372  1.00  0.00           O  
ATOM    956  CB  ASP A  94      37.682  57.579  42.449  1.00  0.00           C  
ATOM    957  CG  ASP A  94      38.018  59.074  42.224  1.00  0.00           C  
ATOM    958  OD1 ASP A  94      37.352  60.023  42.690  1.00  0.00           O  
ATOM    959  OD2 ASP A  94      38.961  59.282  41.414  1.00  0.00           O1-
ATOM    960  H   ASP A  94      37.116  59.051  44.643  1.00  0.00           H  
ATOM    961  N   PHE A  95      37.642  55.117  44.482  1.00  0.00           N  
ATOM    962  CA  PHE A  95      37.774  53.746  44.985  1.00  0.00           C  
ATOM    963  C   PHE A  95      36.524  53.354  45.866  1.00  0.00           C  
ATOM    964  O   PHE A  95      35.960  52.356  45.603  1.00  0.00           O  
ATOM    965  CB  PHE A  95      39.055  53.517  45.779  1.00  0.00           C  
ATOM    966  CG  PHE A  95      39.421  51.996  45.861  1.00  0.00           C  
ATOM    967  CD1 PHE A  95      40.383  51.460  44.965  1.00  0.00           C  
ATOM    968  CD2 PHE A  95      38.807  51.267  46.872  1.00  0.00           C  
ATOM    969  CE1 PHE A  95      40.671  50.113  45.063  1.00  0.00           C  
ATOM    970  CE2 PHE A  95      39.260  49.928  47.039  1.00  0.00           C  
ATOM    971  CZ  PHE A  95      40.158  49.335  46.083  1.00  0.00           C  
ATOM    972  H   PHE A  95      38.489  55.594  44.686  1.00  0.00           H  
ATOM    973  HD1 PHE A  95      40.661  51.980  44.060  1.00  0.00           H  
ATOM    974  HD2 PHE A  95      37.995  51.688  47.469  1.00  0.00           H  
ATOM    975  HE1 PHE A  95      41.217  49.722  44.206  1.00  0.00           H  
ATOM    976  HE2 PHE A  95      38.746  49.417  47.847  1.00  0.00           H  
ATOM    977  HZ  PHE A  95      40.401  48.265  46.061  1.00  0.00           H  
ATOM    978  N   TRP A  96      36.013  54.250  46.742  1.00  0.00           N  
ATOM    979  CA  TRP A  96      34.760  53.913  47.405  1.00  0.00           C  
ATOM    980  C   TRP A  96      33.445  53.946  46.566  1.00  0.00           C  
ATOM    981  O   TRP A  96      32.605  53.093  46.677  1.00  0.00           O  
ATOM    982  CB  TRP A  96      34.577  54.622  48.746  1.00  0.00           C  
ATOM    983  CG  TRP A  96      35.586  54.259  49.864  1.00  0.00           C  
ATOM    984  CD1 TRP A  96      36.805  54.719  50.088  1.00  0.00           C  
ATOM    985  CD2 TRP A  96      35.302  53.191  50.722  1.00  0.00           C  
ATOM    986  CE2 TRP A  96      36.475  52.989  51.408  1.00  0.00           C  
ATOM    987  CE3 TRP A  96      34.230  52.266  50.826  1.00  0.00           C  
ATOM    988  NE1 TRP A  96      37.322  53.948  51.072  1.00  0.00           N  
ATOM    989  CZ2 TRP A  96      36.620  51.838  52.249  1.00  0.00           C  
ATOM    990  CZ3 TRP A  96      34.417  51.110  51.534  1.00  0.00           C  
ATOM    991  CH2 TRP A  96      35.585  50.857  52.296  1.00  0.00           C  
ATOM    992  H   TRP A  96      36.498  55.071  47.050  1.00  0.00           H  
ATOM    993  HD1 TRP A  96      37.236  55.686  49.827  1.00  0.00           H  
ATOM    994  HE1 TRP A  96      38.247  54.041  51.437  1.00  0.00           H  
ATOM    995  HE3 TRP A  96      33.256  52.583  50.437  1.00  0.00           H  
ATOM    996  HZ2 TRP A  96      37.509  51.689  52.866  1.00  0.00           H  
ATOM    997  HZ3 TRP A  96      33.537  50.476  51.632  1.00  0.00           H  
ATOM    998  HH2 TRP A  96      35.748  49.885  52.772  1.00  0.00           H  
ATOM    999  N   ARG A  97      33.356  54.969  45.666  1.00  0.00           N  
ATOM   1000  CA  ARG A  97      32.329  54.958  44.622  1.00  0.00           C  
ATOM   1001  C   ARG A  97      32.427  53.729  43.740  1.00  0.00           C  
ATOM   1002  O   ARG A  97      31.463  52.961  43.637  1.00  0.00           O  
ATOM   1003  CB  ARG A  97      32.286  56.153  43.639  1.00  0.00           C  
ATOM   1004  CG  ARG A  97      31.755  57.410  44.324  1.00  0.00           C  
ATOM   1005  CD  ARG A  97      31.970  58.775  43.597  1.00  0.00           C  
ATOM   1006  NE  ARG A  97      31.014  59.025  42.539  1.00  0.00           N  
ATOM   1007  CZ  ARG A  97      31.323  59.540  41.340  1.00  0.00           C  
ATOM   1008  NH1 ARG A  97      32.600  59.989  41.036  1.00  0.00           N1+
ATOM   1009  NH2 ARG A  97      30.361  59.478  40.379  1.00  0.00           N  
ATOM   1010  H   ARG A  97      33.836  55.841  45.716  1.00  0.00           H  
ATOM   1011  HE  ARG A  97      30.050  58.781  42.698  1.00  0.00           H  
ATOM   1012 1HH1 ARG A  97      33.362  60.035  41.689  1.00  0.00           H  
ATOM   1013 2HH1 ARG A  97      32.866  60.297  40.127  1.00  0.00           H  
ATOM   1014 1HH2 ARG A  97      29.390  59.348  40.566  1.00  0.00           H  
ATOM   1015 2HH2 ARG A  97      30.656  59.703  39.447  1.00  0.00           H  
ATOM   1016  N   MET A  98      33.618  53.284  43.454  1.00  0.00           N  
ATOM   1017  CA  MET A  98      33.818  52.058  42.605  1.00  0.00           C  
ATOM   1018  C   MET A  98      33.275  50.767  43.193  1.00  0.00           C  
ATOM   1019  O   MET A  98      32.935  49.810  42.498  1.00  0.00           O  
ATOM   1020  CB  MET A  98      35.373  51.966  42.327  1.00  0.00           C  
ATOM   1021  CG  MET A  98      35.845  50.874  41.324  1.00  0.00           C  
ATOM   1022  SD  MET A  98      37.617  50.463  41.502  1.00  0.00           S  
ATOM   1023  CE  MET A  98      37.602  49.733  43.111  1.00  0.00           C  
ATOM   1024  H   MET A  98      34.443  53.836  43.611  1.00  0.00           H  
ATOM   1025  N   VAL A  99      33.555  50.575  44.488  1.00  0.00           N  
ATOM   1026  CA  VAL A  99      33.076  49.409  45.289  1.00  0.00           C  
ATOM   1027  C   VAL A  99      31.550  49.319  45.567  1.00  0.00           C  
ATOM   1028  O   VAL A  99      31.094  48.224  45.763  1.00  0.00           O  
ATOM   1029  CB  VAL A  99      33.852  49.059  46.522  1.00  0.00           C  
ATOM   1030  CG1 VAL A  99      35.122  48.304  46.085  1.00  0.00           C  
ATOM   1031  CG2 VAL A  99      34.077  50.194  47.455  1.00  0.00           C  
ATOM   1032  H   VAL A  99      34.040  51.314  44.957  1.00  0.00           H  
ATOM   1033  N   PHE A 100      30.833  50.453  45.370  1.00  0.00           N  
ATOM   1034  CA  PHE A 100      29.381  50.511  45.525  1.00  0.00           C  
ATOM   1035  C   PHE A 100      28.634  50.423  44.170  1.00  0.00           C  
ATOM   1036  O   PHE A 100      27.857  49.469  44.017  1.00  0.00           O  
ATOM   1037  CB  PHE A 100      29.088  51.802  46.332  1.00  0.00           C  
ATOM   1038  CG  PHE A 100      27.652  51.788  46.918  1.00  0.00           C  
ATOM   1039  CD1 PHE A 100      26.526  52.174  46.167  1.00  0.00           C  
ATOM   1040  CD2 PHE A 100      27.574  51.382  48.281  1.00  0.00           C  
ATOM   1041  CE1 PHE A 100      25.314  52.288  46.815  1.00  0.00           C  
ATOM   1042  CE2 PHE A 100      26.312  51.526  48.919  1.00  0.00           C  
ATOM   1043  CZ  PHE A 100      25.208  52.065  48.189  1.00  0.00           C  
ATOM   1044  H   PHE A 100      31.258  51.336  45.170  1.00  0.00           H  
ATOM   1045  HD1 PHE A 100      26.630  52.687  45.214  1.00  0.00           H  
ATOM   1046  HD2 PHE A 100      28.424  50.939  48.793  1.00  0.00           H  
ATOM   1047  HE1 PHE A 100      24.499  52.723  46.231  1.00  0.00           H  
ATOM   1048  HE2 PHE A 100      26.151  51.149  49.921  1.00  0.00           H  
ATOM   1049  HZ  PHE A 100      24.391  52.586  48.695  1.00  0.00           H  
ATOM   1050  N   GLN A 101      29.062  51.142  43.071  1.00  0.00           N  
ATOM   1051  CA  GLN A 101      28.294  51.300  41.830  1.00  0.00           C  
ATOM   1052  C   GLN A 101      27.759  50.015  41.256  1.00  0.00           C  
ATOM   1053  O   GLN A 101      26.536  49.904  41.094  1.00  0.00           O  
ATOM   1054  CB  GLN A 101      29.166  51.955  40.792  1.00  0.00           C  
ATOM   1055  CG  GLN A 101      28.295  52.474  39.626  1.00  0.00           C  
ATOM   1056  CD  GLN A 101      29.068  53.320  38.582  1.00  0.00           C  
ATOM   1057  NE2 GLN A 101      29.500  52.627  37.556  1.00  0.00           N  
ATOM   1058  OE1 GLN A 101      29.104  54.573  38.707  1.00  0.00           O  
ATOM   1059  H   GLN A 101      29.960  51.573  42.965  1.00  0.00           H  
ATOM   1060 1HE2 GLN A 101      29.210  51.696  37.339  1.00  0.00           H  
ATOM   1061 2HE2 GLN A 101      30.227  52.982  36.965  1.00  0.00           H  
ATOM   1062  N   GLU A 102      28.565  48.951  41.107  1.00  0.00           N  
ATOM   1063  CA  GLU A 102      27.992  47.811  40.398  1.00  0.00           C  
ATOM   1064  C   GLU A 102      27.366  46.691  41.243  1.00  0.00           C  
ATOM   1065  O   GLU A 102      27.289  45.567  40.753  1.00  0.00           O  
ATOM   1066  CB  GLU A 102      28.956  47.208  39.358  1.00  0.00           C  
ATOM   1067  CG  GLU A 102      29.432  48.184  38.216  1.00  0.00           C  
ATOM   1068  CD  GLU A 102      28.457  48.921  37.284  1.00  0.00           C  
ATOM   1069  OE1 GLU A 102      28.666  50.093  36.974  1.00  0.00           O  
ATOM   1070  OE2 GLU A 102      27.444  48.284  37.008  1.00  0.00           O1-
ATOM   1071  H   GLU A 102      29.359  48.694  41.662  1.00  0.00           H  
ATOM   1072  N   ASN A 103      26.984  47.045  42.476  1.00  0.00           N  
ATOM   1073  CA  ASN A 103      26.310  46.125  43.493  1.00  0.00           C  
ATOM   1074  C   ASN A 103      27.138  44.872  43.879  1.00  0.00           C  
ATOM   1075  O   ASN A 103      26.602  43.884  44.390  1.00  0.00           O  
ATOM   1076  CB  ASN A 103      24.879  45.674  43.252  1.00  0.00           C  
ATOM   1077  CG  ASN A 103      24.074  47.007  43.209  1.00  0.00           C  
ATOM   1078  ND2 ASN A 103      23.151  47.165  44.146  1.00  0.00           N  
ATOM   1079  OD1 ASN A 103      24.137  47.886  42.366  1.00  0.00           O  
ATOM   1080  H   ASN A 103      27.002  48.033  42.663  1.00  0.00           H  
ATOM   1081 1HD2 ASN A 103      23.165  46.520  44.916  1.00  0.00           H  
ATOM   1082 2HD2 ASN A 103      22.425  47.832  43.993  1.00  0.00           H  
ATOM   1083  N   SER A 104      28.530  45.101  43.845  1.00  0.00           N  
ATOM   1084  CA  SER A 104      29.549  44.099  44.230  1.00  0.00           C  
ATOM   1085  C   SER A 104      29.478  43.636  45.710  1.00  0.00           C  
ATOM   1086  O   SER A 104      28.925  44.330  46.573  1.00  0.00           O  
ATOM   1087  CB  SER A 104      30.879  44.772  44.119  1.00  0.00           C  
ATOM   1088  OG  SER A 104      31.076  45.164  42.730  1.00  0.00           O  
ATOM   1089  H   SER A 104      28.818  45.847  43.246  1.00  0.00           H  
ATOM   1090  HG  SER A 104      31.501  44.402  42.226  1.00  0.00           H  
ATOM   1091  N   ARG A 105      29.814  42.404  45.933  1.00  0.00           N  
ATOM   1092  CA  ARG A 105      29.923  41.853  47.261  1.00  0.00           C  
ATOM   1093  C   ARG A 105      31.319  41.479  47.842  1.00  0.00           C  
ATOM   1094  O   ARG A 105      31.621  41.958  48.937  1.00  0.00           O  
ATOM   1095  CB  ARG A 105      28.996  40.668  47.467  1.00  0.00           C  
ATOM   1096  CG  ARG A 105      27.497  41.150  47.636  1.00  0.00           C  
ATOM   1097  CD  ARG A 105      27.146  41.841  49.000  1.00  0.00           C  
ATOM   1098  NE  ARG A 105      25.703  41.932  48.838  1.00  0.00           N  
ATOM   1099  CZ  ARG A 105      24.747  41.705  49.752  1.00  0.00           C  
ATOM   1100  NH1 ARG A 105      25.019  41.538  51.086  1.00  0.00           N1+
ATOM   1101  NH2 ARG A 105      23.564  41.460  49.290  1.00  0.00           N  
ATOM   1102  H   ARG A 105      30.350  41.884  45.264  1.00  0.00           H  
ATOM   1103  HE  ARG A 105      25.349  42.467  48.073  1.00  0.00           H  
ATOM   1104 1HH1 ARG A 105      25.925  41.723  51.461  1.00  0.00           H  
ATOM   1105 2HH1 ARG A 105      24.437  40.925  51.617  1.00  0.00           H  
ATOM   1106 1HH2 ARG A 105      23.363  41.317  48.321  1.00  0.00           H  
ATOM   1107 2HH2 ARG A 105      22.769  41.408  49.891  1.00  0.00           H  
ATOM   1108  N   VAL A 106      32.125  40.819  47.010  1.00  0.00           N  
ATOM   1109  CA  VAL A 106      33.515  40.511  47.473  1.00  0.00           C  
ATOM   1110  C   VAL A 106      34.659  41.425  46.922  1.00  0.00           C  
ATOM   1111  O   VAL A 106      34.604  41.993  45.831  1.00  0.00           O  
ATOM   1112  CB  VAL A 106      33.816  38.985  47.329  1.00  0.00           C  
ATOM   1113  CG1 VAL A 106      32.977  38.105  48.260  1.00  0.00           C  
ATOM   1114  CG2 VAL A 106      33.685  38.458  45.915  1.00  0.00           C  
ATOM   1115  H   VAL A 106      31.934  40.746  46.032  1.00  0.00           H  
ATOM   1116  N   ILE A 107      35.728  41.414  47.693  1.00  0.00           N  
ATOM   1117  CA  ILE A 107      36.991  42.075  47.305  1.00  0.00           C  
ATOM   1118  C   ILE A 107      38.136  41.164  47.601  1.00  0.00           C  
ATOM   1119  O   ILE A 107      38.174  40.486  48.615  1.00  0.00           O  
ATOM   1120  CB  ILE A 107      37.133  43.323  48.170  1.00  0.00           C  
ATOM   1121  CG1 ILE A 107      36.097  44.351  47.844  1.00  0.00           C  
ATOM   1122  CG2 ILE A 107      38.522  43.933  48.043  1.00  0.00           C  
ATOM   1123  CD  ILE A 107      34.921  44.215  48.761  1.00  0.00           C  
ATOM   1124  H   ILE A 107      35.646  41.142  48.648  1.00  0.00           H  
ATOM   1125  N   VAL A 108      39.033  40.986  46.587  1.00  0.00           N  
ATOM   1126  CA  VAL A 108      40.226  40.050  46.842  1.00  0.00           C  
ATOM   1127  C   VAL A 108      41.450  41.028  46.934  1.00  0.00           C  
ATOM   1128  O   VAL A 108      41.535  41.852  45.966  1.00  0.00           O  
ATOM   1129  CB  VAL A 108      40.585  39.184  45.619  1.00  0.00           C  
ATOM   1130  CG1 VAL A 108      41.654  38.103  46.010  1.00  0.00           C  
ATOM   1131  CG2 VAL A 108      39.318  38.424  45.151  1.00  0.00           C  
ATOM   1132  H   VAL A 108      39.082  41.655  45.841  1.00  0.00           H  
ATOM   1133  N   MET A 109      42.342  40.743  47.940  1.00  0.00           N  
ATOM   1134  CA  MET A 109      43.623  41.474  48.158  1.00  0.00           C  
ATOM   1135  C   MET A 109      44.771  40.666  48.825  1.00  0.00           C  
ATOM   1136  O   MET A 109      44.542  39.727  49.584  1.00  0.00           O  
ATOM   1137  CB  MET A 109      43.351  42.725  48.968  1.00  0.00           C  
ATOM   1138  CG  MET A 109      42.528  42.622  50.253  1.00  0.00           C  
ATOM   1139  SD  MET A 109      42.253  44.255  50.968  1.00  0.00           S  
ATOM   1140  CE  MET A 109      43.886  44.599  51.582  1.00  0.00           C  
ATOM   1141  H   MET A 109      42.005  40.175  48.693  1.00  0.00           H  
ATOM   1142  N   THR A 110      46.039  41.174  48.687  1.00  0.00           N  
ATOM   1143  CA  THR A 110      47.192  40.615  49.415  1.00  0.00           C  
ATOM   1144  C   THR A 110      48.136  41.757  49.970  1.00  0.00           C  
ATOM   1145  O   THR A 110      48.789  41.553  50.981  1.00  0.00           O  
ATOM   1146  CB  THR A 110      48.088  39.677  48.610  1.00  0.00           C  
ATOM   1147  CG2 THR A 110      47.355  38.465  48.232  1.00  0.00           C  
ATOM   1148  OG1 THR A 110      48.616  40.386  47.516  1.00  0.00           O  
ATOM   1149  H   THR A 110      46.353  41.854  48.033  1.00  0.00           H  
ATOM   1150  HG1 THR A 110      47.838  40.578  46.918  1.00  0.00           H  
ATOM   1151  N   THR A 111      48.209  42.863  49.262  1.00  0.00           N  
ATOM   1152  CA  THR A 111      49.284  43.870  49.522  1.00  0.00           C  
ATOM   1153  C   THR A 111      49.118  44.703  50.797  1.00  0.00           C  
ATOM   1154  O   THR A 111      48.097  45.277  51.067  1.00  0.00           O  
ATOM   1155  CB  THR A 111      49.472  44.930  48.409  1.00  0.00           C  
ATOM   1156  CG2 THR A 111      50.209  44.465  47.085  1.00  0.00           C  
ATOM   1157  OG1 THR A 111      48.140  45.221  47.894  1.00  0.00           O  
ATOM   1158  H   THR A 111      47.540  43.230  48.606  1.00  0.00           H  
ATOM   1159  HG1 THR A 111      48.031  45.925  47.194  1.00  0.00           H  
ATOM   1160  N   LYS A 112      50.106  44.529  51.724  1.00  0.00           N  
ATOM   1161  CA  LYS A 112      50.294  45.467  52.864  1.00  0.00           C  
ATOM   1162  C   LYS A 112      50.553  46.939  52.364  1.00  0.00           C  
ATOM   1163  O   LYS A 112      51.034  47.030  51.234  1.00  0.00           O  
ATOM   1164  CB  LYS A 112      51.508  45.195  53.727  1.00  0.00           C  
ATOM   1165  CG  LYS A 112      51.393  43.839  54.446  1.00  0.00           C  
ATOM   1166  CD  LYS A 112      52.585  43.344  55.296  1.00  0.00           C  
ATOM   1167  CE  LYS A 112      53.898  42.975  54.540  1.00  0.00           C  
ATOM   1168  NZ  LYS A 112      53.762  41.657  53.935  1.00  0.00           N1+
ATOM   1169  H   LYS A 112      50.990  44.138  51.471  1.00  0.00           H  
ATOM   1170  HZ1 LYS A 112      53.895  40.882  54.541  1.00  0.00           H  
ATOM   1171  HZ2 LYS A 112      52.881  41.621  53.460  1.00  0.00           H  
ATOM   1172  HZ3 LYS A 112      54.449  41.675  53.214  1.00  0.00           H  
ATOM   1173  N   GLU A 113      50.269  47.929  53.175  1.00  0.00           N  
ATOM   1174  CA  GLU A 113      50.272  49.330  52.760  1.00  0.00           C  
ATOM   1175  C   GLU A 113      51.453  49.931  52.031  1.00  0.00           C  
ATOM   1176  O   GLU A 113      51.419  50.302  50.800  1.00  0.00           O  
ATOM   1177  CB  GLU A 113      50.066  50.201  54.024  1.00  0.00           C  
ATOM   1178  CG  GLU A 113      48.639  49.900  54.471  1.00  0.00           C  
ATOM   1179  CD  GLU A 113      48.480  48.652  55.433  1.00  0.00           C  
ATOM   1180  OE1 GLU A 113      48.265  48.891  56.629  1.00  0.00           O  
ATOM   1181  OE2 GLU A 113      48.352  47.499  54.949  1.00  0.00           O1-
ATOM   1182  H   GLU A 113      49.665  47.747  53.960  1.00  0.00           H  
ATOM   1183  N   VAL A 114      52.589  50.102  52.717  1.00  0.00           N  
ATOM   1184  CA  VAL A 114      53.810  50.782  52.148  1.00  0.00           C  
ATOM   1185  C   VAL A 114      54.921  49.776  52.063  1.00  0.00           C  
ATOM   1186  O   VAL A 114      55.542  49.420  53.064  1.00  0.00           O  
ATOM   1187  CB  VAL A 114      54.175  51.983  53.045  1.00  0.00           C  
ATOM   1188  CG1 VAL A 114      55.296  52.775  52.307  1.00  0.00           C  
ATOM   1189  CG2 VAL A 114      52.997  52.943  53.340  1.00  0.00           C  
ATOM   1190  H   VAL A 114      52.729  49.985  53.700  1.00  0.00           H  
ATOM   1191  N   GLU A 115      55.032  49.233  50.848  1.00  0.00           N  
ATOM   1192  CA  GLU A 115      55.963  48.040  50.625  1.00  0.00           C  
ATOM   1193  C   GLU A 115      57.164  48.365  49.776  1.00  0.00           C  
ATOM   1194  O   GLU A 115      57.000  49.131  48.830  1.00  0.00           O  
ATOM   1195  CB  GLU A 115      55.225  46.980  49.826  1.00  0.00           C  
ATOM   1196  CG  GLU A 115      54.245  46.251  50.749  1.00  0.00           C  
ATOM   1197  CD  GLU A 115      54.894  45.125  51.626  1.00  0.00           C  
ATOM   1198  OE1 GLU A 115      54.820  45.226  52.849  1.00  0.00           O  
ATOM   1199  OE2 GLU A 115      54.944  43.988  51.109  1.00  0.00           O1-
ATOM   1200  H   GLU A 115      54.406  49.478  50.103  1.00  0.00           H  
ATOM   1201  N   ARG A 116      58.283  47.838  50.261  1.00  0.00           N  
ATOM   1202  CA  ARG A 116      59.617  47.986  49.615  1.00  0.00           C  
ATOM   1203  C   ARG A 116      60.045  49.426  49.270  1.00  0.00           C  
ATOM   1204  O   ARG A 116      60.429  49.720  48.153  1.00  0.00           O  
ATOM   1205  CB  ARG A 116      59.939  47.076  48.450  1.00  0.00           C  
ATOM   1206  CG  ARG A 116      59.938  45.580  48.744  1.00  0.00           C  
ATOM   1207  CD  ARG A 116      60.878  45.249  49.883  1.00  0.00           C  
ATOM   1208  NE  ARG A 116      60.650  43.860  50.230  1.00  0.00           N  
ATOM   1209  CZ  ARG A 116      61.180  43.104  51.263  1.00  0.00           C  
ATOM   1210  NH1 ARG A 116      62.058  43.596  52.109  1.00  0.00           N1+
ATOM   1211  NH2 ARG A 116      60.909  41.810  51.218  1.00  0.00           N  
ATOM   1212  H   ARG A 116      58.273  47.661  51.250  1.00  0.00           H  
ATOM   1213  HE  ARG A 116      60.261  43.274  49.516  1.00  0.00           H  
ATOM   1214 1HH1 ARG A 116      62.442  44.518  52.079  1.00  0.00           H  
ATOM   1215 2HH1 ARG A 116      62.208  43.111  52.963  1.00  0.00           H  
ATOM   1216 1HH2 ARG A 116      60.387  41.449  50.446  1.00  0.00           H  
ATOM   1217 2HH2 ARG A 116      61.481  41.222  51.785  1.00  0.00           H  
ATOM   1218  N   GLY A 117      59.666  50.344  50.156  1.00  0.00           N  
ATOM   1219  CA  GLY A 117      60.022  51.749  49.940  1.00  0.00           C  
ATOM   1220  C   GLY A 117      58.695  52.605  49.783  1.00  0.00           C  
ATOM   1221  O   GLY A 117      58.454  53.392  50.665  1.00  0.00           O  
ATOM   1222  H   GLY A 117      58.913  50.197  50.805  1.00  0.00           H  
ATOM   1223  N   LYS A 118      57.815  52.208  48.876  1.00  0.00           N  
ATOM   1224  CA  LYS A 118      56.815  53.141  48.336  1.00  0.00           C  
ATOM   1225  C   LYS A 118      55.320  52.724  48.660  1.00  0.00           C  
ATOM   1226  O   LYS A 118      55.029  51.538  48.937  1.00  0.00           O  
ATOM   1227  CB  LYS A 118      56.861  53.236  46.810  1.00  0.00           C  
ATOM   1228  CG  LYS A 118      58.093  54.052  46.547  1.00  0.00           C  
ATOM   1229  CD  LYS A 118      57.871  54.984  45.293  1.00  0.00           C  
ATOM   1230  CE  LYS A 118      58.855  56.182  45.203  1.00  0.00           C  
ATOM   1231  NZ  LYS A 118      58.690  56.831  43.938  1.00  0.00           N1+
ATOM   1232  H   LYS A 118      57.510  51.256  48.915  1.00  0.00           H  
ATOM   1233  HZ1 LYS A 118      58.617  56.215  43.146  1.00  0.00           H  
ATOM   1234  HZ2 LYS A 118      57.844  57.340  43.821  1.00  0.00           H  
ATOM   1235  HZ3 LYS A 118      59.409  57.475  43.677  1.00  0.00           H  
ATOM   1236  N   SER A 119      54.480  53.749  48.907  1.00  0.00           N  
ATOM   1237  CA  SER A 119      52.992  53.578  49.000  1.00  0.00           C  
ATOM   1238  C   SER A 119      52.288  52.787  47.916  1.00  0.00           C  
ATOM   1239  O   SER A 119      52.345  53.150  46.700  1.00  0.00           O  
ATOM   1240  CB  SER A 119      52.383  54.962  49.221  1.00  0.00           C  
ATOM   1241  OG  SER A 119      50.925  55.060  49.120  1.00  0.00           O  
ATOM   1242  H   SER A 119      54.746  54.692  49.053  1.00  0.00           H  
ATOM   1243  HG  SER A 119      50.492  55.586  49.843  1.00  0.00           H  
ATOM   1244  N   LYS A 120      52.245  51.478  48.171  1.00  0.00           N  
ATOM   1245  CA  LYS A 120      51.545  50.545  47.163  1.00  0.00           C  
ATOM   1246  C   LYS A 120      49.963  50.424  47.347  1.00  0.00           C  
ATOM   1247  O   LYS A 120      49.294  49.820  46.481  1.00  0.00           O  
ATOM   1248  CB  LYS A 120      52.102  49.168  46.915  1.00  0.00           C  
ATOM   1249  CG  LYS A 120      53.438  49.222  46.159  1.00  0.00           C  
ATOM   1250  CD  LYS A 120      54.211  47.913  46.151  1.00  0.00           C  
ATOM   1251  CE  LYS A 120      55.575  48.161  45.502  1.00  0.00           C  
ATOM   1252  NZ  LYS A 120      56.091  46.865  44.914  1.00  0.00           N1+
ATOM   1253  H   LYS A 120      52.645  51.071  49.000  1.00  0.00           H  
ATOM   1254  HZ1 LYS A 120      55.616  46.744  44.050  1.00  0.00           H  
ATOM   1255  HZ2 LYS A 120      57.075  47.009  44.764  1.00  0.00           H  
ATOM   1256  HZ3 LYS A 120      55.876  46.124  45.558  1.00  0.00           H  
ATOM   1257  N   CYS A 121      49.454  50.924  48.451  1.00  0.00           N  
ATOM   1258  CA  CYS A 121      48.045  50.877  48.838  1.00  0.00           C  
ATOM   1259  C   CYS A 121      47.792  51.627  50.179  1.00  0.00           C  
ATOM   1260  O   CYS A 121      48.197  51.227  51.249  1.00  0.00           O  
ATOM   1261  CB  CYS A 121      47.548  49.453  49.054  1.00  0.00           C  
ATOM   1262  SG  CYS A 121      45.713  49.358  49.201  1.00  0.00           S  
ATOM   1263  H   CYS A 121      50.136  51.318  49.069  1.00  0.00           H  
ATOM   1264  HG  CYS A 121      45.557  50.022  50.334  1.00  0.00           H  
ATOM   1265  N   VAL A 122      47.237  52.871  49.979  1.00  0.00           N  
ATOM   1266  CA  VAL A 122      46.728  53.700  51.054  1.00  0.00           C  
ATOM   1267  C   VAL A 122      45.577  52.990  51.794  1.00  0.00           C  
ATOM   1268  O   VAL A 122      44.703  52.345  51.187  1.00  0.00           O  
ATOM   1269  CB  VAL A 122      46.399  55.148  50.605  1.00  0.00           C  
ATOM   1270  CG1 VAL A 122      47.608  55.804  49.999  1.00  0.00           C  
ATOM   1271  CG2 VAL A 122      45.108  55.338  49.816  1.00  0.00           C  
ATOM   1272  H   VAL A 122      47.089  53.144  49.028  1.00  0.00           H  
ATOM   1273  N   LYS A 123      45.477  53.357  53.049  1.00  0.00           N  
ATOM   1274  CA  LYS A 123      44.464  52.899  54.053  1.00  0.00           C  
ATOM   1275  C   LYS A 123      43.099  53.471  53.790  1.00  0.00           C  
ATOM   1276  O   LYS A 123      42.777  54.527  54.303  1.00  0.00           O  
ATOM   1277  CB  LYS A 123      44.934  53.044  55.480  1.00  0.00           C  
ATOM   1278  CG  LYS A 123      43.982  52.517  56.498  1.00  0.00           C  
ATOM   1279  CD  LYS A 123      44.780  52.290  57.745  1.00  0.00           C  
ATOM   1280  CE  LYS A 123      43.832  52.099  58.967  1.00  0.00           C  
ATOM   1281  NZ  LYS A 123      44.638  51.631  60.050  1.00  0.00           N1+
ATOM   1282  H   LYS A 123      46.133  54.029  53.374  1.00  0.00           H  
ATOM   1283  HZ1 LYS A 123      45.109  50.840  59.648  1.00  0.00           H  
ATOM   1284  HZ2 LYS A 123      45.209  52.353  60.455  1.00  0.00           H  
ATOM   1285  HZ3 LYS A 123      44.021  51.353  60.786  1.00  0.00           H  
ATOM   1286  N   TYR A 124      42.582  53.152  52.599  1.00  0.00           N  
ATOM   1287  CA  TYR A 124      41.160  53.374  52.269  1.00  0.00           C  
ATOM   1288  C   TYR A 124      40.189  52.780  53.317  1.00  0.00           C  
ATOM   1289  O   TYR A 124      39.221  53.421  53.637  1.00  0.00           O  
ATOM   1290  CB  TYR A 124      40.723  52.718  50.951  1.00  0.00           C  
ATOM   1291  CG  TYR A 124      40.822  51.237  50.592  1.00  0.00           C  
ATOM   1292  CD1 TYR A 124      41.996  50.670  50.039  1.00  0.00           C  
ATOM   1293  CD2 TYR A 124      39.704  50.449  50.753  1.00  0.00           C  
ATOM   1294  CE1 TYR A 124      42.013  49.346  49.647  1.00  0.00           C  
ATOM   1295  CE2 TYR A 124      39.702  49.086  50.367  1.00  0.00           C  
ATOM   1296  CZ  TYR A 124      40.822  48.592  49.748  1.00  0.00           C  
ATOM   1297  OH  TYR A 124      40.776  47.293  49.307  1.00  0.00           O  
ATOM   1298  H   TYR A 124      43.142  53.047  51.779  1.00  0.00           H  
ATOM   1299  HD1 TYR A 124      42.906  51.255  49.954  1.00  0.00           H  
ATOM   1300  HD2 TYR A 124      38.833  50.932  51.186  1.00  0.00           H  
ATOM   1301  HE1 TYR A 124      42.879  48.953  49.113  1.00  0.00           H  
ATOM   1302  HE2 TYR A 124      38.949  48.394  50.746  1.00  0.00           H  
ATOM   1303  HH  TYR A 124      39.829  47.034  49.084  1.00  0.00           H  
ATOM   1304  N   TRP A 125      40.369  51.562  53.750  1.00  0.00           N  
ATOM   1305  CA  TRP A 125      39.467  50.956  54.784  1.00  0.00           C  
ATOM   1306  C   TRP A 125      39.553  51.702  56.094  1.00  0.00           C  
ATOM   1307  O   TRP A 125      40.658  52.031  56.582  1.00  0.00           O  
ATOM   1308  CB  TRP A 125      39.736  49.482  54.918  1.00  0.00           C  
ATOM   1309  CG  TRP A 125      41.191  49.155  55.298  1.00  0.00           C  
ATOM   1310  CD1 TRP A 125      41.739  49.268  56.532  1.00  0.00           C  
ATOM   1311  CD2 TRP A 125      42.340  48.879  54.471  1.00  0.00           C  
ATOM   1312  CE2 TRP A 125      43.460  48.909  55.245  1.00  0.00           C  
ATOM   1313  CE3 TRP A 125      42.302  48.567  53.088  1.00  0.00           C  
ATOM   1314  NE1 TRP A 125      43.100  49.096  56.517  1.00  0.00           N  
ATOM   1315  CZ2 TRP A 125      44.647  48.627  54.547  1.00  0.00           C  
ATOM   1316  CZ3 TRP A 125      43.502  48.272  52.441  1.00  0.00           C  
ATOM   1317  CH2 TRP A 125      44.721  48.357  53.172  1.00  0.00           C  
ATOM   1318  H   TRP A 125      41.055  50.919  53.408  1.00  0.00           H  
ATOM   1319  HD1 TRP A 125      41.227  49.536  57.461  1.00  0.00           H  
ATOM   1320  HE1 TRP A 125      43.649  48.857  57.317  1.00  0.00           H  
ATOM   1321  HE3 TRP A 125      41.321  48.563  52.625  1.00  0.00           H  
ATOM   1322  HZ2 TRP A 125      45.499  48.453  55.210  1.00  0.00           H  
ATOM   1323  HZ3 TRP A 125      43.567  47.843  51.438  1.00  0.00           H  
ATOM   1324  HH2 TRP A 125      45.659  48.446  52.628  1.00  0.00           H  
ATOM   1325  N   PRO A 126      38.412  51.857  56.743  1.00  0.00           N  
ATOM   1326  CA  PRO A 126      38.413  52.173  58.169  1.00  0.00           C  
ATOM   1327  C   PRO A 126      38.829  50.954  59.021  1.00  0.00           C  
ATOM   1328  O   PRO A 126      38.751  49.820  58.532  1.00  0.00           O  
ATOM   1329  CB  PRO A 126      37.017  52.620  58.387  1.00  0.00           C  
ATOM   1330  CG  PRO A 126      36.141  51.836  57.443  1.00  0.00           C  
ATOM   1331  CD  PRO A 126      37.057  51.956  56.212  1.00  0.00           C  
ATOM   1332  N   ASP A 127      39.405  51.093  60.219  1.00  0.00           N  
ATOM   1333  CA  ASP A 127      39.356  50.062  61.310  1.00  0.00           C  
ATOM   1334  C   ASP A 127      37.997  49.932  62.026  1.00  0.00           C  
ATOM   1335  O   ASP A 127      37.087  50.624  61.660  1.00  0.00           O  
ATOM   1336  CB  ASP A 127      40.347  50.350  62.405  1.00  0.00           C  
ATOM   1337  CG  ASP A 127      41.790  50.533  61.889  1.00  0.00           C  
ATOM   1338  OD1 ASP A 127      42.079  51.629  61.441  1.00  0.00           O  
ATOM   1339  OD2 ASP A 127      42.590  49.578  61.980  1.00  0.00           O1-
ATOM   1340  H   ASP A 127      39.644  52.043  60.427  1.00  0.00           H  
ATOM   1341  N   GLU A 128      37.767  48.844  62.802  1.00  0.00           N  
ATOM   1342  CA  GLU A 128      36.584  48.369  63.486  1.00  0.00           C  
ATOM   1343  C   GLU A 128      35.881  49.420  64.306  1.00  0.00           C  
ATOM   1344  O   GLU A 128      36.583  50.131  65.057  1.00  0.00           O  
ATOM   1345  CB  GLU A 128      37.015  47.248  64.406  1.00  0.00           C  
ATOM   1346  CG  GLU A 128      37.953  46.143  63.819  1.00  0.00           C  
ATOM   1347  CD  GLU A 128      38.144  44.903  64.758  1.00  0.00           C  
ATOM   1348  OE1 GLU A 128      37.375  43.966  64.582  1.00  0.00           O  
ATOM   1349  OE2 GLU A 128      39.113  44.782  65.528  1.00  0.00           O1-
ATOM   1350  H   GLU A 128      38.562  48.302  63.067  1.00  0.00           H  
ATOM   1351  N   TYR A 129      34.586  49.496  64.106  1.00  0.00           N  
ATOM   1352  CA  TYR A 129      33.523  50.282  64.809  1.00  0.00           C  
ATOM   1353  C   TYR A 129      33.391  51.794  64.309  1.00  0.00           C  
ATOM   1354  O   TYR A 129      32.338  52.418  64.222  1.00  0.00           O  
ATOM   1355  CB  TYR A 129      33.373  50.101  66.291  1.00  0.00           C  
ATOM   1356  CG  TYR A 129      32.066  49.481  66.768  1.00  0.00           C  
ATOM   1357  CD1 TYR A 129      30.867  50.192  66.741  1.00  0.00           C  
ATOM   1358  CD2 TYR A 129      32.080  48.134  66.964  1.00  0.00           C  
ATOM   1359  CE1 TYR A 129      29.693  49.451  66.961  1.00  0.00           C  
ATOM   1360  CE2 TYR A 129      30.932  47.435  67.278  1.00  0.00           C  
ATOM   1361  CZ  TYR A 129      29.753  48.076  67.258  1.00  0.00           C  
ATOM   1362  OH  TYR A 129      28.611  47.328  67.497  1.00  0.00           O  
ATOM   1363  H   TYR A 129      34.348  48.802  63.415  1.00  0.00           H  
ATOM   1364  HD1 TYR A 129      30.765  51.234  66.445  1.00  0.00           H  
ATOM   1365  HD2 TYR A 129      33.029  47.631  67.134  1.00  0.00           H  
ATOM   1366  HE1 TYR A 129      28.738  49.980  67.010  1.00  0.00           H  
ATOM   1367  HE2 TYR A 129      31.029  46.410  67.643  1.00  0.00           H  
ATOM   1368  HH  TYR A 129      28.738  46.552  66.883  1.00  0.00           H  
ATOM   1369  N   ALA A 130      34.535  52.337  63.952  1.00  0.00           N  
ATOM   1370  CA  ALA A 130      34.798  53.767  63.689  1.00  0.00           C  
ATOM   1371  C   ALA A 130      34.215  54.191  62.315  1.00  0.00           C  
ATOM   1372  O   ALA A 130      34.801  53.991  61.282  1.00  0.00           O  
ATOM   1373  CB  ALA A 130      36.343  53.990  63.697  1.00  0.00           C  
ATOM   1374  H   ALA A 130      35.336  51.752  63.848  1.00  0.00           H  
ATOM   1375  N   LEU A 131      32.961  54.733  62.391  1.00  0.00           N  
ATOM   1376  CA  LEU A 131      32.252  55.364  61.243  1.00  0.00           C  
ATOM   1377  C   LEU A 131      33.187  56.381  60.542  1.00  0.00           C  
ATOM   1378  O   LEU A 131      33.549  57.412  61.096  1.00  0.00           O  
ATOM   1379  CB  LEU A 131      30.920  55.947  61.673  1.00  0.00           C  
ATOM   1380  CG  LEU A 131      30.090  56.387  60.524  1.00  0.00           C  
ATOM   1381  CD1 LEU A 131      29.596  55.216  59.632  1.00  0.00           C  
ATOM   1382  CD2 LEU A 131      28.912  57.196  60.999  1.00  0.00           C  
ATOM   1383  H   LEU A 131      32.678  55.058  63.289  1.00  0.00           H  
ATOM   1384  N   LYS A 132      33.377  56.103  59.271  1.00  0.00           N  
ATOM   1385  CA  LYS A 132      34.118  57.016  58.372  1.00  0.00           C  
ATOM   1386  C   LYS A 132      33.225  57.627  57.309  1.00  0.00           C  
ATOM   1387  O   LYS A 132      32.385  56.900  56.770  1.00  0.00           O  
ATOM   1388  CB  LYS A 132      35.314  56.314  57.692  1.00  0.00           C  
ATOM   1389  CG  LYS A 132      36.569  57.154  57.809  1.00  0.00           C  
ATOM   1390  CD  LYS A 132      37.060  57.211  59.254  1.00  0.00           C  
ATOM   1391  CE  LYS A 132      38.559  57.403  59.168  1.00  0.00           C  
ATOM   1392  NZ  LYS A 132      39.149  58.016  60.371  1.00  0.00           N1+
ATOM   1393  H   LYS A 132      33.040  55.219  58.941  1.00  0.00           H  
ATOM   1394  HZ1 LYS A 132      39.187  57.291  61.058  1.00  0.00           H  
ATOM   1395  HZ2 LYS A 132      40.107  58.308  60.277  1.00  0.00           H  
ATOM   1396  HZ3 LYS A 132      38.546  58.776  60.593  1.00  0.00           H  
ATOM   1397  N   GLU A 133      33.618  58.827  56.893  1.00  0.00           N  
ATOM   1398  CA  GLU A 133      32.920  59.510  55.748  1.00  0.00           C  
ATOM   1399  C   GLU A 133      33.722  59.652  54.450  1.00  0.00           C  
ATOM   1400  O   GLU A 133      34.827  60.215  54.437  1.00  0.00           O  
ATOM   1401  CB  GLU A 133      32.426  60.831  56.211  1.00  0.00           C  
ATOM   1402  CG  GLU A 133      31.053  60.975  55.544  1.00  0.00           C  
ATOM   1403  CD  GLU A 133      30.523  62.407  55.744  1.00  0.00           C  
ATOM   1404  OE1 GLU A 133      29.300  62.511  56.041  1.00  0.00           O  
ATOM   1405  OE2 GLU A 133      31.275  63.370  55.969  1.00  0.00           O1-
ATOM   1406  H   GLU A 133      34.314  59.340  57.405  1.00  0.00           H  
ATOM   1407  N   TYR A 134      33.041  59.483  53.343  1.00  0.00           N  
ATOM   1408  CA  TYR A 134      33.648  59.716  51.966  1.00  0.00           C  
ATOM   1409  C   TYR A 134      32.660  60.269  51.006  1.00  0.00           C  
ATOM   1410  O   TYR A 134      31.808  59.557  50.426  1.00  0.00           O  
ATOM   1411  CB  TYR A 134      34.276  58.384  51.415  1.00  0.00           C  
ATOM   1412  CG  TYR A 134      35.471  57.768  52.168  1.00  0.00           C  
ATOM   1413  CD1 TYR A 134      36.756  58.338  52.304  1.00  0.00           C  
ATOM   1414  CD2 TYR A 134      35.250  56.587  52.924  1.00  0.00           C  
ATOM   1415  CE1 TYR A 134      37.715  57.799  53.123  1.00  0.00           C  
ATOM   1416  CE2 TYR A 134      36.229  56.037  53.733  1.00  0.00           C  
ATOM   1417  CZ  TYR A 134      37.502  56.605  53.850  1.00  0.00           C  
ATOM   1418  OH  TYR A 134      38.315  56.242  54.880  1.00  0.00           O  
ATOM   1419  H   TYR A 134      32.098  59.163  53.368  1.00  0.00           H  
ATOM   1420  HD1 TYR A 134      37.048  59.230  51.748  1.00  0.00           H  
ATOM   1421  HD2 TYR A 134      34.307  56.046  52.955  1.00  0.00           H  
ATOM   1422  HE1 TYR A 134      38.725  58.192  53.205  1.00  0.00           H  
ATOM   1423  HE2 TYR A 134      36.133  55.155  54.376  1.00  0.00           H  
ATOM   1424  HH  TYR A 134      38.960  56.994  55.024  1.00  0.00           H  
ATOM   1425  N   GLY A 135      32.665  61.611  50.951  1.00  0.00           N  
ATOM   1426  CA  GLY A 135      31.607  62.381  50.131  1.00  0.00           C  
ATOM   1427  C   GLY A 135      30.156  61.981  50.511  1.00  0.00           C  
ATOM   1428  O   GLY A 135      29.858  62.086  51.678  1.00  0.00           O  
ATOM   1429  H   GLY A 135      33.185  62.260  51.509  1.00  0.00           H  
ATOM   1430  N   VAL A 136      29.252  61.787  49.531  1.00  0.00           N  
ATOM   1431  CA  VAL A 136      27.913  61.224  49.812  1.00  0.00           C  
ATOM   1432  C   VAL A 136      27.702  59.787  50.446  1.00  0.00           C  
ATOM   1433  O   VAL A 136      26.602  59.231  50.690  1.00  0.00           O  
ATOM   1434  CB  VAL A 136      26.921  61.512  48.651  1.00  0.00           C  
ATOM   1435  CG1 VAL A 136      26.877  63.016  48.429  1.00  0.00           C  
ATOM   1436  CG2 VAL A 136      27.190  60.686  47.428  1.00  0.00           C  
ATOM   1437  H   VAL A 136      29.522  61.806  48.564  1.00  0.00           H  
ATOM   1438  N   MET A 137      28.851  59.114  50.623  1.00  0.00           N  
ATOM   1439  CA  MET A 137      28.890  57.745  51.233  1.00  0.00           C  
ATOM   1440  C   MET A 137      29.361  57.753  52.685  1.00  0.00           C  
ATOM   1441  O   MET A 137      30.356  58.481  52.972  1.00  0.00           O  
ATOM   1442  CB  MET A 137      29.727  56.899  50.270  1.00  0.00           C  
ATOM   1443  CG  MET A 137      28.742  56.486  49.139  1.00  0.00           C  
ATOM   1444  SD  MET A 137      29.527  55.541  47.847  1.00  0.00           S  
ATOM   1445  CE  MET A 137      30.655  54.463  48.698  1.00  0.00           C  
ATOM   1446  H   MET A 137      29.692  59.661  50.557  1.00  0.00           H  
ATOM   1447  N   ARG A 138      28.928  56.738  53.395  1.00  0.00           N  
ATOM   1448  CA  ARG A 138      29.500  56.439  54.725  1.00  0.00           C  
ATOM   1449  C   ARG A 138      29.755  54.936  54.954  1.00  0.00           C  
ATOM   1450  O   ARG A 138      29.161  54.211  54.178  1.00  0.00           O  
ATOM   1451  CB  ARG A 138      28.598  57.005  55.795  1.00  0.00           C  
ATOM   1452  CG  ARG A 138      27.191  56.420  55.790  1.00  0.00           C  
ATOM   1453  CD  ARG A 138      26.411  56.878  57.057  1.00  0.00           C  
ATOM   1454  NE  ARG A 138      26.010  58.339  57.064  1.00  0.00           N  
ATOM   1455  CZ  ARG A 138      24.733  58.714  57.273  1.00  0.00           C  
ATOM   1456  NH1 ARG A 138      23.764  57.785  57.250  1.00  0.00           N1+
ATOM   1457  NH2 ARG A 138      24.400  60.009  57.587  1.00  0.00           N  
ATOM   1458  H   ARG A 138      28.126  56.202  53.124  1.00  0.00           H  
ATOM   1459  HE  ARG A 138      26.739  58.988  57.276  1.00  0.00           H  
ATOM   1460 1HH1 ARG A 138      23.827  56.799  57.088  1.00  0.00           H  
ATOM   1461 2HH1 ARG A 138      22.838  58.174  57.313  1.00  0.00           H  
ATOM   1462 1HH2 ARG A 138      25.127  60.694  57.593  1.00  0.00           H  
ATOM   1463 2HH2 ARG A 138      23.482  60.392  57.601  1.00  0.00           H  
ATOM   1464  N   VAL A 139      30.850  54.677  55.672  1.00  0.00           N  
ATOM   1465  CA  VAL A 139      31.361  53.267  55.833  1.00  0.00           C  
ATOM   1466  C   VAL A 139      31.639  52.900  57.270  1.00  0.00           C  
ATOM   1467  O   VAL A 139      32.099  53.637  58.155  1.00  0.00           O  
ATOM   1468  CB  VAL A 139      32.517  52.876  54.797  1.00  0.00           C  
ATOM   1469  CG1 VAL A 139      33.802  53.744  55.070  1.00  0.00           C  
ATOM   1470  CG2 VAL A 139      32.733  51.367  54.716  1.00  0.00           C  
ATOM   1471  H   VAL A 139      31.369  55.446  56.044  1.00  0.00           H  
ATOM   1472  N   ARG A 140      31.236  51.661  57.530  1.00  0.00           N  
ATOM   1473  CA  ARG A 140      31.440  50.892  58.797  1.00  0.00           C  
ATOM   1474  C   ARG A 140      32.292  49.624  58.618  1.00  0.00           C  
ATOM   1475  O   ARG A 140      31.905  48.783  57.791  1.00  0.00           O  
ATOM   1476  CB  ARG A 140      30.120  50.395  59.381  1.00  0.00           C  
ATOM   1477  CG  ARG A 140      30.292  50.107  60.886  1.00  0.00           C  
ATOM   1478  CD  ARG A 140      30.498  51.463  61.644  1.00  0.00           C  
ATOM   1479  NE  ARG A 140      29.177  52.008  61.926  1.00  0.00           N  
ATOM   1480  CZ  ARG A 140      28.832  52.595  63.080  1.00  0.00           C  
ATOM   1481  NH1 ARG A 140      29.696  52.811  64.070  1.00  0.00           N1+
ATOM   1482  NH2 ARG A 140      27.749  53.329  63.164  1.00  0.00           N  
ATOM   1483  H   ARG A 140      30.554  51.258  56.924  1.00  0.00           H  
ATOM   1484  HE  ARG A 140      28.499  51.873  61.198  1.00  0.00           H  
ATOM   1485 1HH1 ARG A 140      30.666  52.560  64.068  1.00  0.00           H  
ATOM   1486 2HH1 ARG A 140      29.392  53.464  64.760  1.00  0.00           H  
ATOM   1487 1HH2 ARG A 140      27.102  53.422  62.407  1.00  0.00           H  
ATOM   1488 2HH2 ARG A 140      27.549  53.628  64.100  1.00  0.00           H  
ATOM   1489  N   ASN A 141      33.189  49.288  59.538  1.00  0.00           N  
ATOM   1490  CA  ASN A 141      33.773  47.940  59.718  1.00  0.00           C  
ATOM   1491  C   ASN A 141      33.206  47.302  60.988  1.00  0.00           C  
ATOM   1492  O   ASN A 141      33.607  47.701  62.086  1.00  0.00           O  
ATOM   1493  CB  ASN A 141      35.253  48.055  59.834  1.00  0.00           C  
ATOM   1494  CG  ASN A 141      36.131  46.828  59.578  1.00  0.00           C  
ATOM   1495  ND2 ASN A 141      37.341  47.007  59.027  1.00  0.00           N  
ATOM   1496  OD1 ASN A 141      35.764  45.729  59.910  1.00  0.00           O  
ATOM   1497  H   ASN A 141      33.711  49.892  60.141  1.00  0.00           H  
ATOM   1498 1HD2 ASN A 141      37.564  47.911  58.656  1.00  0.00           H  
ATOM   1499 2HD2 ASN A 141      37.974  46.246  59.146  1.00  0.00           H  
ATOM   1500  N   VAL A 142      32.268  46.374  60.983  1.00  0.00           N  
ATOM   1501  CA  VAL A 142      31.755  45.952  62.295  1.00  0.00           C  
ATOM   1502  C   VAL A 142      32.595  44.868  63.013  1.00  0.00           C  
ATOM   1503  O   VAL A 142      32.690  44.768  64.229  1.00  0.00           O  
ATOM   1504  CB  VAL A 142      30.242  45.562  62.324  1.00  0.00           C  
ATOM   1505  CG1 VAL A 142      29.406  46.809  61.970  1.00  0.00           C  
ATOM   1506  CG2 VAL A 142      29.812  44.510  61.323  1.00  0.00           C  
ATOM   1507  H   VAL A 142      31.954  45.888  60.172  1.00  0.00           H  
ATOM   1508  N   LYS A 143      33.401  44.160  62.197  1.00  0.00           N  
ATOM   1509  CA  LYS A 143      34.451  43.229  62.582  1.00  0.00           C  
ATOM   1510  C   LYS A 143      35.361  42.660  61.491  1.00  0.00           C  
ATOM   1511  O   LYS A 143      34.989  41.940  60.579  1.00  0.00           O  
ATOM   1512  CB  LYS A 143      33.797  41.996  63.321  1.00  0.00           C  
ATOM   1513  CG  LYS A 143      34.586  40.911  64.033  1.00  0.00           C  
ATOM   1514  CD  LYS A 143      35.409  41.590  65.112  1.00  0.00           C  
ATOM   1515  CE  LYS A 143      36.051  40.590  66.035  1.00  0.00           C  
ATOM   1516  NZ  LYS A 143      36.977  41.358  66.836  1.00  0.00           N1+
ATOM   1517  H   LYS A 143      33.170  44.188  61.220  1.00  0.00           H  
ATOM   1518  HZ1 LYS A 143      36.546  42.067  67.396  1.00  0.00           H  
ATOM   1519  HZ2 LYS A 143      37.446  40.771  67.500  1.00  0.00           H  
ATOM   1520  HZ3 LYS A 143      37.686  41.776  66.269  1.00  0.00           H  
ATOM   1521  N   GLU A 144      36.591  42.643  61.941  1.00  0.00           N  
ATOM   1522  CA  GLU A 144      37.727  41.921  61.267  1.00  0.00           C  
ATOM   1523  C   GLU A 144      37.906  40.464  61.717  1.00  0.00           C  
ATOM   1524  O   GLU A 144      38.686  40.106  62.537  1.00  0.00           O  
ATOM   1525  CB  GLU A 144      39.025  42.657  61.443  1.00  0.00           C  
ATOM   1526  CG  GLU A 144      38.889  43.875  60.574  1.00  0.00           C  
ATOM   1527  CD  GLU A 144      40.147  44.567  60.102  1.00  0.00           C  
ATOM   1528  OE1 GLU A 144      40.916  43.923  59.321  1.00  0.00           O  
ATOM   1529  OE2 GLU A 144      40.537  45.683  60.614  1.00  0.00           O1-
ATOM   1530  H   GLU A 144      36.839  43.058  62.825  1.00  0.00           H  
ATOM   1531  N   SER A 145      37.164  39.654  60.990  1.00  0.00           N  
ATOM   1532  CA  SER A 145      37.149  38.190  61.383  1.00  0.00           C  
ATOM   1533  C   SER A 145      38.382  37.500  60.810  1.00  0.00           C  
ATOM   1534  O   SER A 145      38.763  37.760  59.667  1.00  0.00           O  
ATOM   1535  CB  SER A 145      35.861  37.605  60.866  1.00  0.00           C  
ATOM   1536  OG  SER A 145      35.570  36.337  61.475  1.00  0.00           O  
ATOM   1537  H   SER A 145      36.597  39.936  60.216  1.00  0.00           H  
ATOM   1538  HG  SER A 145      35.340  36.408  62.439  1.00  0.00           H  
ATOM   1539  N   ALA A 146      39.047  36.647  61.614  1.00  0.00           N  
ATOM   1540  CA  ALA A 146      40.218  35.974  61.184  1.00  0.00           C  
ATOM   1541  C   ALA A 146      40.104  34.487  60.950  1.00  0.00           C  
ATOM   1542  O   ALA A 146      39.600  33.768  61.782  1.00  0.00           O  
ATOM   1543  CB  ALA A 146      41.352  36.406  62.122  1.00  0.00           C  
ATOM   1544  H   ALA A 146      38.606  36.320  62.446  1.00  0.00           H  
ATOM   1545  N   ALA A 147      40.995  33.998  60.023  1.00  0.00           N  
ATOM   1546  CA  ALA A 147      41.034  32.528  59.677  1.00  0.00           C  
ATOM   1547  C   ALA A 147      42.363  32.120  59.015  1.00  0.00           C  
ATOM   1548  O   ALA A 147      42.692  32.316  57.832  1.00  0.00           O  
ATOM   1549  CB  ALA A 147      39.814  32.201  58.773  1.00  0.00           C  
ATOM   1550  H   ALA A 147      41.397  34.593  59.334  1.00  0.00           H  
ATOM   1551  N   HIS A 148      43.199  31.417  59.800  1.00  0.00           N  
ATOM   1552  CA  HIS A 148      44.536  30.795  59.294  1.00  0.00           C  
ATOM   1553  C   HIS A 148      45.408  31.807  58.547  1.00  0.00           C  
ATOM   1554  O   HIS A 148      46.009  32.615  59.263  1.00  0.00           O  
ATOM   1555  CB  HIS A 148      44.278  29.464  58.496  1.00  0.00           C  
ATOM   1556  CG  HIS A 148      44.028  28.294  59.435  1.00  0.00           C  
ATOM   1557  CD2 HIS A 148      42.833  27.789  59.770  1.00  0.00           C  
ATOM   1558  ND1 HIS A 148      44.950  27.498  59.852  1.00  0.00           N  
ATOM   1559  CE1 HIS A 148      44.389  26.459  60.452  1.00  0.00           C  
ATOM   1560  NE2 HIS A 148      43.107  26.639  60.441  1.00  0.00           N  
ATOM   1561  H   HIS A 148      42.928  31.367  60.761  1.00  0.00           H  
ATOM   1562  HD2 HIS A 148      41.878  28.124  59.368  1.00  0.00           H  
ATOM   1563  HE1 HIS A 148      44.801  25.552  60.874  1.00  0.00           H  
ATOM   1564  HE2 HIS A 148      42.458  26.130  61.005  1.00  0.00           H  
ATOM   1565  N   ASP A 149      45.614  31.591  57.208  1.00  0.00           N  
ATOM   1566  CA  ASP A 149      46.372  32.428  56.256  1.00  0.00           C  
ATOM   1567  C   ASP A 149      45.634  33.692  55.702  1.00  0.00           C  
ATOM   1568  O   ASP A 149      46.085  34.445  54.820  1.00  0.00           O  
ATOM   1569  CB  ASP A 149      46.860  31.578  55.003  1.00  0.00           C  
ATOM   1570  CG  ASP A 149      47.675  30.419  55.509  1.00  0.00           C  
ATOM   1571  OD1 ASP A 149      47.013  29.439  55.917  1.00  0.00           O  
ATOM   1572  OD2 ASP A 149      48.906  30.534  55.802  1.00  0.00           O1-
ATOM   1573  H   ASP A 149      45.520  30.643  56.930  1.00  0.00           H  
ATOM   1574  N   TYR A 150      44.438  33.937  56.263  1.00  0.00           N  
ATOM   1575  CA  TYR A 150      43.571  35.101  55.890  1.00  0.00           C  
ATOM   1576  C   TYR A 150      42.666  35.780  56.887  1.00  0.00           C  
ATOM   1577  O   TYR A 150      42.594  35.429  58.032  1.00  0.00           O  
ATOM   1578  CB  TYR A 150      42.780  34.696  54.656  1.00  0.00           C  
ATOM   1579  CG  TYR A 150      41.865  33.455  54.726  1.00  0.00           C  
ATOM   1580  CD1 TYR A 150      42.388  32.280  54.395  1.00  0.00           C  
ATOM   1581  CD2 TYR A 150      40.474  33.647  54.741  1.00  0.00           C  
ATOM   1582  CE1 TYR A 150      41.555  31.186  54.171  1.00  0.00           C  
ATOM   1583  CE2 TYR A 150      39.610  32.591  54.494  1.00  0.00           C  
ATOM   1584  CZ  TYR A 150      40.186  31.361  54.217  1.00  0.00           C  
ATOM   1585  OH  TYR A 150      39.520  30.197  54.252  1.00  0.00           O  
ATOM   1586  H   TYR A 150      44.040  33.241  56.863  1.00  0.00           H  
ATOM   1587  HD1 TYR A 150      43.418  32.230  54.044  1.00  0.00           H  
ATOM   1588  HD2 TYR A 150      40.028  34.638  54.866  1.00  0.00           H  
ATOM   1589  HE1 TYR A 150      42.055  30.252  53.925  1.00  0.00           H  
ATOM   1590  HE2 TYR A 150      38.531  32.714  54.517  1.00  0.00           H  
ATOM   1591  HH  TYR A 150      40.140  29.462  53.986  1.00  0.00           H  
ATOM   1592  N   THR A 151      42.058  36.874  56.516  1.00  0.00           N  
ATOM   1593  CA  THR A 151      41.104  37.616  57.368  1.00  0.00           C  
ATOM   1594  C   THR A 151      39.996  38.317  56.559  1.00  0.00           C  
ATOM   1595  O   THR A 151      40.276  38.644  55.384  1.00  0.00           O  
ATOM   1596  CB  THR A 151      41.844  38.618  58.365  1.00  0.00           C  
ATOM   1597  CG2 THR A 151      42.965  39.309  57.629  1.00  0.00           C  
ATOM   1598  OG1 THR A 151      40.967  39.615  58.980  1.00  0.00           O  
ATOM   1599  H   THR A 151      42.214  37.221  55.599  1.00  0.00           H  
ATOM   1600  HG1 THR A 151      40.244  39.161  59.492  1.00  0.00           H  
ATOM   1601  N   LEU A 152      38.746  38.375  57.065  1.00  0.00           N  
ATOM   1602  CA  LEU A 152      37.604  39.048  56.363  1.00  0.00           C  
ATOM   1603  C   LEU A 152      37.105  40.336  57.062  1.00  0.00           C  
ATOM   1604  O   LEU A 152      36.728  40.223  58.259  1.00  0.00           O  
ATOM   1605  CB  LEU A 152      36.397  38.165  56.047  1.00  0.00           C  
ATOM   1606  CG  LEU A 152      36.093  37.096  57.077  1.00  0.00           C  
ATOM   1607  CD1 LEU A 152      34.642  36.703  56.821  1.00  0.00           C  
ATOM   1608  CD2 LEU A 152      36.895  35.798  56.905  1.00  0.00           C  
ATOM   1609  H   LEU A 152      38.598  37.965  57.959  1.00  0.00           H  
ATOM   1610  N   ARG A 153      36.835  41.317  56.319  1.00  0.00           N  
ATOM   1611  CA  ARG A 153      36.346  42.638  56.863  1.00  0.00           C  
ATOM   1612  C   ARG A 153      34.821  42.795  56.487  1.00  0.00           C  
ATOM   1613  O   ARG A 153      34.498  42.989  55.294  1.00  0.00           O  
ATOM   1614  CB  ARG A 153      37.040  43.911  56.288  1.00  0.00           C  
ATOM   1615  CG  ARG A 153      38.483  44.258  56.581  1.00  0.00           C  
ATOM   1616  CD  ARG A 153      38.932  45.542  55.930  1.00  0.00           C  
ATOM   1617  NE  ARG A 153      40.393  45.796  56.202  1.00  0.00           N  
ATOM   1618  CZ  ARG A 153      41.479  45.252  55.672  1.00  0.00           C  
ATOM   1619  NH1 ARG A 153      41.436  44.140  54.936  1.00  0.00           N1+
ATOM   1620  NH2 ARG A 153      42.658  45.761  55.882  1.00  0.00           N  
ATOM   1621  H   ARG A 153      37.054  41.324  55.337  1.00  0.00           H  
ATOM   1622  HE  ARG A 153      40.515  46.438  56.967  1.00  0.00           H  
ATOM   1623 1HH1 ARG A 153      40.688  43.502  54.735  1.00  0.00           H  
ATOM   1624 2HH1 ARG A 153      42.306  43.671  54.795  1.00  0.00           H  
ATOM   1625 1HH2 ARG A 153      42.772  46.528  56.512  1.00  0.00           H  
ATOM   1626 2HH2 ARG A 153      43.528  45.383  55.569  1.00  0.00           H  
ATOM   1627  N   GLU A 154      33.948  42.565  57.466  1.00  0.00           N  
ATOM   1628  CA  GLU A 154      32.537  42.896  57.456  1.00  0.00           C  
ATOM   1629  C   GLU A 154      32.263  44.372  57.251  1.00  0.00           C  
ATOM   1630  O   GLU A 154      31.885  45.053  58.185  1.00  0.00           O  
ATOM   1631  CB  GLU A 154      31.835  42.256  58.633  1.00  0.00           C  
ATOM   1632  CG  GLU A 154      30.362  41.861  58.358  1.00  0.00           C  
ATOM   1633  CD  GLU A 154      29.519  41.330  59.512  1.00  0.00           C  
ATOM   1634  OE1 GLU A 154      28.353  41.639  59.579  1.00  0.00           O  
ATOM   1635  OE2 GLU A 154      30.119  40.634  60.371  1.00  0.00           O1-
ATOM   1636  H   GLU A 154      34.237  42.434  58.411  1.00  0.00           H  
ATOM   1637  N   LEU A 155      32.369  44.841  56.000  1.00  0.00           N  
ATOM   1638  CA  LEU A 155      32.198  46.312  55.669  1.00  0.00           C  
ATOM   1639  C   LEU A 155      30.713  46.589  55.286  1.00  0.00           C  
ATOM   1640  O   LEU A 155      30.233  46.303  54.210  1.00  0.00           O  
ATOM   1641  CB  LEU A 155      33.104  46.798  54.557  1.00  0.00           C  
ATOM   1642  CG  LEU A 155      34.649  46.732  54.760  1.00  0.00           C  
ATOM   1643  CD1 LEU A 155      35.421  46.974  53.453  1.00  0.00           C  
ATOM   1644  CD2 LEU A 155      35.232  47.671  55.825  1.00  0.00           C  
ATOM   1645  H   LEU A 155      32.300  44.143  55.278  1.00  0.00           H  
ATOM   1646  N   LYS A 156      30.116  47.333  56.236  1.00  0.00           N  
ATOM   1647  CA  LYS A 156      28.739  47.831  56.114  1.00  0.00           C  
ATOM   1648  C   LYS A 156      28.685  49.270  55.587  1.00  0.00           C  
ATOM   1649  O   LYS A 156      28.876  50.269  56.297  1.00  0.00           O  
ATOM   1650  CB  LYS A 156      27.874  47.615  57.383  1.00  0.00           C  
ATOM   1651  CG  LYS A 156      27.726  46.146  57.734  1.00  0.00           C  
ATOM   1652  CD  LYS A 156      26.992  45.841  59.016  1.00  0.00           C  
ATOM   1653  CE  LYS A 156      25.483  46.036  59.058  1.00  0.00           C  
ATOM   1654  NZ  LYS A 156      24.998  45.826  60.465  1.00  0.00           N1+
ATOM   1655  H   LYS A 156      30.542  47.595  57.107  1.00  0.00           H  
ATOM   1656  HZ1 LYS A 156      25.282  44.995  60.937  1.00  0.00           H  
ATOM   1657  HZ2 LYS A 156      25.230  46.598  61.047  1.00  0.00           H  
ATOM   1658  HZ3 LYS A 156      24.023  45.630  60.428  1.00  0.00           H  
ATOM   1659  N   LEU A 157      28.631  49.274  54.229  1.00  0.00           N  
ATOM   1660  CA  LEU A 157      28.480  50.414  53.299  1.00  0.00           C  
ATOM   1661  C   LEU A 157      27.043  50.900  53.333  1.00  0.00           C  
ATOM   1662  O   LEU A 157      26.152  50.088  53.281  1.00  0.00           O  
ATOM   1663  CB  LEU A 157      28.740  50.107  51.866  1.00  0.00           C  
ATOM   1664  CG  LEU A 157      30.233  50.121  51.538  1.00  0.00           C  
ATOM   1665  CD1 LEU A 157      30.607  49.484  50.207  1.00  0.00           C  
ATOM   1666  CD2 LEU A 157      30.676  51.616  51.579  1.00  0.00           C  
ATOM   1667  H   LEU A 157      28.417  48.407  53.788  1.00  0.00           H  
ATOM   1668  N   SER A 158      26.918  52.204  53.119  1.00  0.00           N  
ATOM   1669  CA  SER A 158      25.681  52.922  52.982  1.00  0.00           C  
ATOM   1670  C   SER A 158      25.908  54.369  52.609  1.00  0.00           C  
ATOM   1671  O   SER A 158      26.966  55.005  52.791  1.00  0.00           O  
ATOM   1672  CB  SER A 158      24.790  52.991  54.271  1.00  0.00           C  
ATOM   1673  OG  SER A 158      25.383  53.750  55.346  1.00  0.00           O  
ATOM   1674  H   SER A 158      27.731  52.785  53.091  1.00  0.00           H  
ATOM   1675  HG  SER A 158      26.175  53.262  55.736  1.00  0.00           H  
ATOM   1676  N   LYS A 159      24.882  54.903  52.006  1.00  0.00           N  
ATOM   1677  CA  LYS A 159      24.777  56.367  51.611  1.00  0.00           C  
ATOM   1678  C   LYS A 159      24.268  57.346  52.679  1.00  0.00           C  
ATOM   1679  O   LYS A 159      23.334  57.044  53.469  1.00  0.00           O  
ATOM   1680  CB  LYS A 159      23.919  56.365  50.384  1.00  0.00           C  
ATOM   1681  CG  LYS A 159      24.658  55.994  49.090  1.00  0.00           C  
ATOM   1682  CD  LYS A 159      23.808  56.484  47.936  1.00  0.00           C  
ATOM   1683  CE  LYS A 159      24.616  56.262  46.620  1.00  0.00           C  
ATOM   1684  NZ  LYS A 159      23.824  56.718  45.437  1.00  0.00           N1+
ATOM   1685  H   LYS A 159      24.010  54.413  52.047  1.00  0.00           H  
ATOM   1686  HZ1 LYS A 159      24.329  57.277  44.786  1.00  0.00           H  
ATOM   1687  HZ2 LYS A 159      23.528  55.896  44.946  1.00  0.00           H  
ATOM   1688  HZ3 LYS A 159      23.005  57.196  45.746  1.00  0.00           H  
ATOM   1689  N   VAL A 160      24.637  58.595  52.511  1.00  0.00           N  
ATOM   1690  CA  VAL A 160      24.116  59.812  53.200  1.00  0.00           C  
ATOM   1691  C   VAL A 160      23.157  60.531  52.199  1.00  0.00           C  
ATOM   1692  O   VAL A 160      23.540  60.864  51.077  1.00  0.00           O  
ATOM   1693  CB  VAL A 160      25.242  60.739  53.637  1.00  0.00           C  
ATOM   1694  CG1 VAL A 160      24.819  61.991  54.446  1.00  0.00           C  
ATOM   1695  CG2 VAL A 160      26.436  60.003  54.222  1.00  0.00           C  
ATOM   1696  H   VAL A 160      25.338  58.840  51.844  1.00  0.00           H  
ATOM   1697  N   GLY A 161      21.912  60.720  52.618  1.00  0.00           N  
ATOM   1698  CA  GLY A 161      20.768  61.071  51.751  1.00  0.00           C  
ATOM   1699  C   GLY A 161      19.577  60.129  51.704  1.00  0.00           C  
ATOM   1700  O   GLY A 161      18.650  60.150  52.587  1.00  0.00           O  
ATOM   1701  H   GLY A 161      21.743  60.854  53.602  1.00  0.00           H  
ATOM   1702  N   GLN A 162      19.582  59.233  50.748  1.00  0.00           N  
ATOM   1703  CA  GLN A 162      18.496  58.182  50.636  1.00  0.00           C  
ATOM   1704  C   GLN A 162      18.521  57.158  51.792  1.00  0.00           C  
ATOM   1705  O   GLN A 162      19.596  56.597  52.062  1.00  0.00           O  
ATOM   1706  CB  GLN A 162      18.720  57.505  49.308  1.00  0.00           C  
ATOM   1707  CG  GLN A 162      17.698  56.334  49.115  1.00  0.00           C  
ATOM   1708  CD  GLN A 162      16.364  56.652  48.567  1.00  0.00           C  
ATOM   1709  NE2 GLN A 162      15.962  55.784  47.674  1.00  0.00           N  
ATOM   1710  OE1 GLN A 162      15.561  57.481  48.945  1.00  0.00           O  
ATOM   1711  H   GLN A 162      20.279  59.232  50.039  1.00  0.00           H  
ATOM   1712 1HE2 GLN A 162      16.458  54.973  47.363  1.00  0.00           H  
ATOM   1713 2HE2 GLN A 162      15.235  56.126  47.075  1.00  0.00           H  
ATOM   1714  N   GLY A 163      17.431  56.968  52.498  1.00  0.00           N  
ATOM   1715  CA  GLY A 163      17.215  55.864  53.486  1.00  0.00           C  
ATOM   1716  C   GLY A 163      17.229  54.394  53.051  1.00  0.00           C  
ATOM   1717  O   GLY A 163      17.102  54.053  51.847  1.00  0.00           O  
ATOM   1718  H   GLY A 163      16.706  57.644  52.515  1.00  0.00           H  
ATOM   1719  N   ASN A 164      17.606  53.643  54.042  1.00  0.00           N  
ATOM   1720  CA  ASN A 164      17.664  52.159  53.999  1.00  0.00           C  
ATOM   1721  C   ASN A 164      18.518  51.648  52.804  1.00  0.00           C  
ATOM   1722  O   ASN A 164      18.112  50.649  52.179  1.00  0.00           O  
ATOM   1723  CB  ASN A 164      16.253  51.653  54.075  1.00  0.00           C  
ATOM   1724  CG  ASN A 164      15.793  51.831  55.526  1.00  0.00           C  
ATOM   1725  ND2 ASN A 164      14.519  52.134  55.803  1.00  0.00           N  
ATOM   1726  OD1 ASN A 164      16.499  51.525  56.445  1.00  0.00           O  
ATOM   1727  H   ASN A 164      17.726  54.022  54.959  1.00  0.00           H  
ATOM   1728 1HD2 ASN A 164      13.844  52.262  55.084  1.00  0.00           H  
ATOM   1729 2HD2 ASN A 164      14.276  51.881  56.745  1.00  0.00           H  
ATOM   1730  N   THR A 165      19.574  52.276  52.483  1.00  0.00           N  
ATOM   1731  CA  THR A 165      20.474  51.875  51.363  1.00  0.00           C  
ATOM   1732  C   THR A 165      21.609  50.944  51.834  1.00  0.00           C  
ATOM   1733  O   THR A 165      22.533  50.677  51.090  1.00  0.00           O  
ATOM   1734  CB  THR A 165      21.242  53.028  50.707  1.00  0.00           C  
ATOM   1735  CG2 THR A 165      20.159  53.925  50.117  1.00  0.00           C  
ATOM   1736  OG1 THR A 165      22.067  53.683  51.659  1.00  0.00           O  
ATOM   1737  H   THR A 165      20.005  52.977  53.051  1.00  0.00           H  
ATOM   1738  HG1 THR A 165      21.417  54.126  52.274  1.00  0.00           H  
ATOM   1739  N   GLU A 166      21.517  50.491  53.133  1.00  0.00           N  
ATOM   1740  CA  GLU A 166      22.717  49.847  53.656  1.00  0.00           C  
ATOM   1741  C   GLU A 166      22.992  48.340  53.239  1.00  0.00           C  
ATOM   1742  O   GLU A 166      22.044  47.550  53.208  1.00  0.00           O  
ATOM   1743  CB  GLU A 166      22.736  50.009  55.220  1.00  0.00           C  
ATOM   1744  CG  GLU A 166      23.648  49.198  56.124  1.00  0.00           C  
ATOM   1745  CD  GLU A 166      23.371  49.480  57.602  1.00  0.00           C  
ATOM   1746  OE1 GLU A 166      23.349  48.476  58.325  1.00  0.00           O  
ATOM   1747  OE2 GLU A 166      23.071  50.621  57.982  1.00  0.00           O1-
ATOM   1748  H   GLU A 166      20.719  50.283  53.691  1.00  0.00           H  
ATOM   1749  N   ARG A 167      24.230  48.045  52.862  1.00  0.00           N  
ATOM   1750  CA  ARG A 167      24.587  46.651  52.467  1.00  0.00           C  
ATOM   1751  C   ARG A 167      25.909  46.277  53.143  1.00  0.00           C  
ATOM   1752  O   ARG A 167      26.800  47.070  53.379  1.00  0.00           O  
ATOM   1753  CB  ARG A 167      24.663  46.586  50.957  1.00  0.00           C  
ATOM   1754  CG  ARG A 167      25.878  47.145  50.301  1.00  0.00           C  
ATOM   1755  CD  ARG A 167      26.046  46.636  48.857  1.00  0.00           C  
ATOM   1756  NE  ARG A 167      25.049  47.399  48.064  1.00  0.00           N  
ATOM   1757  CZ  ARG A 167      25.307  48.069  46.982  1.00  0.00           C  
ATOM   1758  NH1 ARG A 167      26.509  48.224  46.313  1.00  0.00           N1+
ATOM   1759  NH2 ARG A 167      24.313  48.894  46.545  1.00  0.00           N  
ATOM   1760  H   ARG A 167      24.929  48.757  52.917  1.00  0.00           H  
ATOM   1761  HE  ARG A 167      24.123  47.033  48.034  1.00  0.00           H  
ATOM   1762 1HH1 ARG A 167      27.302  47.766  46.700  1.00  0.00           H  
ATOM   1763 2HH1 ARG A 167      26.534  48.826  45.516  1.00  0.00           H  
ATOM   1764 1HH2 ARG A 167      23.528  49.198  47.094  1.00  0.00           H  
ATOM   1765 2HH2 ARG A 167      24.303  49.388  45.682  1.00  0.00           H  
ATOM   1766  N   THR A 168      25.868  45.029  53.583  1.00  0.00           N  
ATOM   1767  CA  THR A 168      27.049  44.169  53.972  1.00  0.00           C  
ATOM   1768  C   THR A 168      27.904  43.729  52.779  1.00  0.00           C  
ATOM   1769  O   THR A 168      27.274  43.134  51.899  1.00  0.00           O  
ATOM   1770  CB  THR A 168      26.715  42.952  54.850  1.00  0.00           C  
ATOM   1771  CG2 THR A 168      28.027  42.292  55.399  1.00  0.00           C  
ATOM   1772  OG1 THR A 168      25.855  43.343  55.968  1.00  0.00           O  
ATOM   1773  H   THR A 168      24.979  44.781  53.970  1.00  0.00           H  
ATOM   1774  HG1 THR A 168      24.969  43.734  55.706  1.00  0.00           H  
ATOM   1775  N   VAL A 169      29.180  44.015  52.806  1.00  0.00           N  
ATOM   1776  CA  VAL A 169      30.207  43.539  51.819  1.00  0.00           C  
ATOM   1777  C   VAL A 169      31.439  42.837  52.529  1.00  0.00           C  
ATOM   1778  O   VAL A 169      31.797  43.339  53.557  1.00  0.00           O  
ATOM   1779  CB  VAL A 169      30.783  44.511  50.822  1.00  0.00           C  
ATOM   1780  CG1 VAL A 169      29.720  45.113  49.942  1.00  0.00           C  
ATOM   1781  CG2 VAL A 169      31.671  45.622  51.455  1.00  0.00           C  
ATOM   1782  H   VAL A 169      29.465  44.706  53.465  1.00  0.00           H  
ATOM   1783  N   TRP A 170      31.974  41.788  51.900  1.00  0.00           N  
ATOM   1784  CA  TRP A 170      33.070  41.076  52.519  1.00  0.00           C  
ATOM   1785  C   TRP A 170      34.455  41.056  51.910  1.00  0.00           C  
ATOM   1786  O   TRP A 170      34.715  40.518  50.826  1.00  0.00           O  
ATOM   1787  CB  TRP A 170      32.668  39.591  52.656  1.00  0.00           C  
ATOM   1788  CG  TRP A 170      31.283  39.291  53.292  1.00  0.00           C  
ATOM   1789  CD1 TRP A 170      30.076  39.395  52.721  1.00  0.00           C  
ATOM   1790  CD2 TRP A 170      31.079  38.855  54.566  1.00  0.00           C  
ATOM   1791  CE2 TRP A 170      29.718  38.726  54.768  1.00  0.00           C  
ATOM   1792  CE3 TRP A 170      31.969  38.883  55.667  1.00  0.00           C  
ATOM   1793  NE1 TRP A 170      29.130  39.110  53.651  1.00  0.00           N  
ATOM   1794  CZ2 TRP A 170      29.195  38.551  56.041  1.00  0.00           C  
ATOM   1795  CZ3 TRP A 170      31.457  38.679  56.953  1.00  0.00           C  
ATOM   1796  CH2 TRP A 170      30.066  38.620  57.149  1.00  0.00           C  
ATOM   1797  H   TRP A 170      31.823  41.695  50.922  1.00  0.00           H  
ATOM   1798  HD1 TRP A 170      29.773  39.935  51.820  1.00  0.00           H  
ATOM   1799  HE1 TRP A 170      28.140  39.144  53.517  1.00  0.00           H  
ATOM   1800  HE3 TRP A 170      33.053  38.887  55.528  1.00  0.00           H  
ATOM   1801  HZ2 TRP A 170      28.122  38.429  56.204  1.00  0.00           H  
ATOM   1802  HZ3 TRP A 170      32.109  38.465  57.795  1.00  0.00           H  
ATOM   1803  HH2 TRP A 170      29.575  38.801  58.107  1.00  0.00           H  
ATOM   1804  N   GLN A 171      35.220  41.924  52.528  1.00  0.00           N  
ATOM   1805  CA  GLN A 171      36.594  42.189  52.027  1.00  0.00           C  
ATOM   1806  C   GLN A 171      37.601  41.172  52.546  1.00  0.00           C  
ATOM   1807  O   GLN A 171      37.876  41.240  53.731  1.00  0.00           O  
ATOM   1808  CB  GLN A 171      36.893  43.696  52.177  1.00  0.00           C  
ATOM   1809  CG  GLN A 171      38.260  44.137  51.545  1.00  0.00           C  
ATOM   1810  CD  GLN A 171      38.496  45.651  51.486  1.00  0.00           C  
ATOM   1811  NE2 GLN A 171      39.715  46.080  51.703  1.00  0.00           N  
ATOM   1812  OE1 GLN A 171      37.479  46.344  51.480  1.00  0.00           O  
ATOM   1813  H   GLN A 171      34.954  42.412  53.355  1.00  0.00           H  
ATOM   1814 1HE2 GLN A 171      40.528  45.554  51.945  1.00  0.00           H  
ATOM   1815 2HE2 GLN A 171      39.841  47.056  51.531  1.00  0.00           H  
ATOM   1816  N   TYR A 172      38.172  40.365  51.655  1.00  0.00           N  
ATOM   1817  CA  TYR A 172      39.104  39.281  51.934  1.00  0.00           C  
ATOM   1818  C   TYR A 172      40.553  39.564  51.679  1.00  0.00           C  
ATOM   1819  O   TYR A 172      40.921  39.809  50.488  1.00  0.00           O  
ATOM   1820  CB  TYR A 172      38.725  38.078  51.119  1.00  0.00           C  
ATOM   1821  CG  TYR A 172      37.543  37.278  51.690  1.00  0.00           C  
ATOM   1822  CD1 TYR A 172      37.903  36.148  52.444  1.00  0.00           C  
ATOM   1823  CD2 TYR A 172      36.200  37.575  51.659  1.00  0.00           C  
ATOM   1824  CE1 TYR A 172      36.999  35.340  53.129  1.00  0.00           C  
ATOM   1825  CE2 TYR A 172      35.245  36.787  52.335  1.00  0.00           C  
ATOM   1826  CZ  TYR A 172      35.624  35.635  53.070  1.00  0.00           C  
ATOM   1827  OH  TYR A 172      34.602  34.863  53.627  1.00  0.00           O  
ATOM   1828  H   TYR A 172      37.965  40.608  50.712  1.00  0.00           H  
ATOM   1829  HD1 TYR A 172      38.913  35.757  52.284  1.00  0.00           H  
ATOM   1830  HD2 TYR A 172      36.014  38.425  50.997  1.00  0.00           H  
ATOM   1831  HE1 TYR A 172      37.328  34.588  53.841  1.00  0.00           H  
ATOM   1832  HE2 TYR A 172      34.183  36.917  52.155  1.00  0.00           H  
ATOM   1833  HH  TYR A 172      35.061  34.287  54.301  1.00  0.00           H  
ATOM   1834  N   HIS A 173      41.253  39.621  52.779  1.00  0.00           N  
ATOM   1835  CA  HIS A 173      42.670  39.859  52.823  1.00  0.00           C  
ATOM   1836  C   HIS A 173      43.378  38.519  53.065  1.00  0.00           C  
ATOM   1837  O   HIS A 173      43.075  37.860  54.068  1.00  0.00           O  
ATOM   1838  CB  HIS A 173      42.925  40.783  53.931  1.00  0.00           C  
ATOM   1839  CG  HIS A 173      44.392  41.201  53.790  1.00  0.00           C  
ATOM   1840  CD2 HIS A 173      45.378  40.548  54.409  1.00  0.00           C  
ATOM   1841  ND1 HIS A 173      44.972  42.012  52.883  1.00  0.00           N  
ATOM   1842  CE1 HIS A 173      46.280  41.893  52.976  1.00  0.00           C  
ATOM   1843  NE2 HIS A 173      46.509  40.968  53.855  1.00  0.00           N  
ATOM   1844  H   HIS A 173      40.858  39.485  53.687  1.00  0.00           H  
ATOM   1845  HD2 HIS A 173      45.233  39.836  55.217  1.00  0.00           H  
ATOM   1846  HE1 HIS A 173      46.932  42.596  52.440  1.00  0.00           H  
ATOM   1847  HE2 HIS A 173      47.402  40.740  54.229  1.00  0.00           H  
ATOM   1848  N   PHE A 174      44.461  38.319  52.294  1.00  0.00           N  
ATOM   1849  CA  PHE A 174      45.418  37.187  52.506  1.00  0.00           C  
ATOM   1850  C   PHE A 174      46.905  37.620  52.847  1.00  0.00           C  
ATOM   1851  O   PHE A 174      47.503  38.592  52.374  1.00  0.00           O  
ATOM   1852  CB  PHE A 174      45.521  36.429  51.176  1.00  0.00           C  
ATOM   1853  CG  PHE A 174      46.226  35.077  51.056  1.00  0.00           C  
ATOM   1854  CD1 PHE A 174      45.432  33.986  51.293  1.00  0.00           C  
ATOM   1855  CD2 PHE A 174      47.594  34.968  50.983  1.00  0.00           C  
ATOM   1856  CE1 PHE A 174      46.048  32.732  51.500  1.00  0.00           C  
ATOM   1857  CE2 PHE A 174      48.205  33.695  51.112  1.00  0.00           C  
ATOM   1858  CZ  PHE A 174      47.427  32.566  51.453  1.00  0.00           C  
ATOM   1859  H   PHE A 174      44.739  38.928  51.550  1.00  0.00           H  
ATOM   1860  HD1 PHE A 174      44.364  34.050  51.504  1.00  0.00           H  
ATOM   1861  HD2 PHE A 174      48.097  35.851  50.607  1.00  0.00           H
[truncated: 2,091,851 more chars]
