# Supplementary material for: Structural insights into the pSer/pThr dependent regulation of the SHP2 tyrosine phosphatase in insulin and CD28 signaling
Source: Nat Commun. 2022 Sep 16;13:5439. doi: 10.1038/s41467-022-32918-5 (PMC9481563; doi:10.1038/s41467-022-32918-5)
Supplement: Supplementary file 4 — Supplementary dataset 2 [file 41467_2022_32918_MOESM4_ESM.zip › ppSRev-IRS1-05-dynamics.pdb]

MODEL        1
ATOM      1  N   GLY A   5      63.890  24.750  26.270  1.00  0.00           N  
ATOM      2  CA  GLY A   5      64.160  25.160  27.680  1.00  0.00           C  
ATOM      3  C   GLY A   5      63.210  26.160  28.260  1.00  0.00           C  
ATOM      4  O   GLY A   5      62.640  26.990  27.480  1.00  0.00           O  
ATOM      5  H1  GLY A   5      64.460  23.960  26.050  1.00  0.00           H  
ATOM      6  H2  GLY A   5      62.920  24.590  26.060  1.00  0.00           H  
ATOM      7  H3  GLY A   5      64.180  25.460  25.630  1.00  0.00           H  
ATOM      8  N   PHE A   6      63.180  26.390  29.600  1.00  0.00           N  
ATOM      9  CA  PHE A   6      62.170  27.260  30.270  1.00  0.00           C  
ATOM     10  C   PHE A   6      62.140  28.710  29.820  1.00  0.00           C  
ATOM     11  O   PHE A   6      61.160  29.110  29.250  1.00  0.00           O  
ATOM     12  CB  PHE A   6      62.410  27.280  31.790  1.00  0.00           C  
ATOM     13  CG  PHE A   6      61.340  27.880  32.660  1.00  0.00           C  
ATOM     14  CD1 PHE A   6      60.410  27.010  33.210  1.00  0.00           C  
ATOM     15  CD2 PHE A   6      61.370  29.230  32.840  1.00  0.00           C  
ATOM     16  CE1 PHE A   6      59.420  27.560  33.990  1.00  0.00           C  
ATOM     17  CE2 PHE A   6      60.340  29.790  33.630  1.00  0.00           C  
ATOM     18  CZ  PHE A   6      59.340  28.920  34.140  1.00  0.00           C  
ATOM     19  H   PHE A   6      63.980  26.180  30.160  1.00  0.00           H  
ATOM     20  HD1 PHE A   6      60.340  25.980  32.850  1.00  0.00           H  
ATOM     21  HD2 PHE A   6      62.120  29.810  32.290  1.00  0.00           H  
ATOM     22  HE1 PHE A   6      58.600  26.930  34.340  1.00  0.00           H  
ATOM     23  HE2 PHE A   6      60.270  30.830  33.960  1.00  0.00           H  
ATOM     24  HZ  PHE A   6      58.560  29.360  34.770  1.00  0.00           H  
ATOM     25  N   TRP A   7      63.300  29.320  29.820  1.00  0.00           N  
ATOM     26  CA  TRP A   7      63.500  30.770  29.370  1.00  0.00           C  
ATOM     27  C   TRP A   7      63.320  30.930  27.830  1.00  0.00           C  
ATOM     28  O   TRP A   7      62.590  31.830  27.380  1.00  0.00           O  
ATOM     29  CB  TRP A   7      64.890  31.240  29.860  1.00  0.00           C  
ATOM     30  CG  TRP A   7      64.810  32.250  31.040  1.00  0.00           C  
ATOM     31  CD1 TRP A   7      64.810  31.960  32.350  1.00  0.00           C  
ATOM     32  CD2 TRP A   7      64.250  33.540  30.940  1.00  0.00           C  
ATOM     33  CE2 TRP A   7      63.970  33.970  32.180  1.00  0.00           C  
ATOM     34  CE3 TRP A   7      63.880  34.320  29.860  1.00  0.00           C  
ATOM     35  NE1 TRP A   7      64.340  33.040  32.980  1.00  0.00           N  
ATOM     36  CZ2 TRP A   7      63.520  35.250  32.380  1.00  0.00           C  
ATOM     37  CZ3 TRP A   7      63.360  35.570  29.960  1.00  0.00           C  
ATOM     38  CH2 TRP A   7      63.250  36.010  31.230  1.00  0.00           C  
ATOM     39  H   TRP A   7      64.060  28.780  30.190  1.00  0.00           H  
ATOM     40  HD1 TRP A   7      64.850  30.960  32.790  1.00  0.00           H  
ATOM     41  HE1 TRP A   7      64.290  33.030  33.980  1.00  0.00           H  
ATOM     42  HE3 TRP A   7      63.890  33.910  28.850  1.00  0.00           H  
ATOM     43  HZ2 TRP A   7      63.180  35.520  33.370  1.00  0.00           H  
ATOM     44  HZ3 TRP A   7      62.920  36.030  29.080  1.00  0.00           H  
ATOM     45  HH2 TRP A   7      62.760  36.980  31.340  1.00  0.00           H  
ATOM     46  N   GLU A   8      63.620  29.900  27.050  1.00  0.00           N  
ATOM     47  CA  GLU A   8      63.320  29.840  25.590  1.00  0.00           C  
ATOM     48  C   GLU A   8      61.850  29.850  25.320  1.00  0.00           C  
ATOM     49  O   GLU A   8      61.290  30.810  24.800  1.00  0.00           O  
ATOM     50  CB  GLU A   8      63.820  28.640  24.750  1.00  0.00           C  
ATOM     51  CG  GLU A   8      65.280  28.750  24.450  1.00  0.00           C  
ATOM     52  CD  GLU A   8      65.820  27.390  23.920  1.00  0.00           C  
ATOM     53  OE1 GLU A   8      66.230  27.270  22.770  1.00  0.00           O  
ATOM     54  OE2 GLU A   8      65.710  26.430  24.680  1.00  0.00           O1-
ATOM     55  H   GLU A   8      64.230  29.210  27.430  1.00  0.00           H  
ATOM     56  N   GLU A   9      61.090  29.000  25.980  1.00  0.00           N  
ATOM     57  CA  GLU A   9      59.590  29.000  25.880  1.00  0.00           C  
ATOM     58  C   GLU A   9      58.890  30.270  26.470  1.00  0.00           C  
ATOM     59  O   GLU A   9      57.700  30.620  26.290  1.00  0.00           O  
ATOM     60  CB  GLU A   9      58.910  27.780  26.450  1.00  0.00           C  
ATOM     61  CG  GLU A   9      58.880  26.670  25.330  1.00  0.00           C  
ATOM     62  CD  GLU A   9      58.030  25.510  25.870  1.00  0.00           C  
ATOM     63  OE1 GLU A   9      56.880  25.240  25.420  1.00  0.00           O  
ATOM     64  OE2 GLU A   9      58.560  24.880  26.820  1.00  0.00           O1-
ATOM     65  H   GLU A   9      61.500  28.410  26.680  1.00  0.00           H  
ATOM     66  N   PHE A  10      59.520  30.710  27.530  1.00  0.00           N  
ATOM     67  CA  PHE A  10      59.070  31.970  28.190  1.00  0.00           C  
ATOM     68  C   PHE A  10      59.350  33.320  27.470  1.00  0.00           C  
ATOM     69  O   PHE A  10      58.650  34.290  27.670  1.00  0.00           O  
ATOM     70  CB  PHE A  10      59.670  31.920  29.660  1.00  0.00           C  
ATOM     71  CG  PHE A  10      59.370  32.990  30.700  1.00  0.00           C  
ATOM     72  CD1 PHE A  10      58.050  33.220  31.120  1.00  0.00           C  
ATOM     73  CD2 PHE A  10      60.310  33.860  31.160  1.00  0.00           C  
ATOM     74  CE1 PHE A  10      57.700  34.210  31.980  1.00  0.00           C  
ATOM     75  CE2 PHE A  10      59.970  34.910  32.040  1.00  0.00           C  
ATOM     76  CZ  PHE A  10      58.660  35.110  32.460  1.00  0.00           C  
ATOM     77  H   PHE A  10      60.130  30.160  28.090  1.00  0.00           H  
ATOM     78  HD1 PHE A  10      57.280  32.650  30.610  1.00  0.00           H  
ATOM     79  HD2 PHE A  10      61.330  33.690  30.810  1.00  0.00           H  
ATOM     80  HE1 PHE A  10      56.630  34.270  32.160  1.00  0.00           H  
ATOM     81  HE2 PHE A  10      60.770  35.580  32.360  1.00  0.00           H  
ATOM     82  HZ  PHE A  10      58.340  35.930  33.100  1.00  0.00           H  
ATOM     83  N   GLU A  11      60.400  33.360  26.670  1.00  0.00           N  
ATOM     84  CA  GLU A  11      60.830  34.460  25.780  1.00  0.00           C  
ATOM     85  C   GLU A  11      59.930  34.810  24.570  1.00  0.00           C  
ATOM     86  O   GLU A  11      59.950  35.940  24.090  1.00  0.00           O  
ATOM     87  CB  GLU A  11      62.310  34.280  25.390  1.00  0.00           C  
ATOM     88  CG  GLU A  11      63.170  35.170  26.230  1.00  0.00           C  
ATOM     89  CD  GLU A  11      64.650  35.340  25.870  1.00  0.00           C  
ATOM     90  OE1 GLU A  11      65.430  35.770  26.710  1.00  0.00           O  
ATOM     91  OE2 GLU A  11      64.960  35.180  24.670  1.00  0.00           O1-
ATOM     92  H   GLU A  11      61.070  32.620  26.730  1.00  0.00           H  
ATOM     93  N   THR A  12      59.310  33.760  24.020  1.00  0.00           N  
ATOM     94  CA  THR A  12      58.540  33.660  22.770  1.00  0.00           C  
ATOM     95  C   THR A  12      57.530  34.800  22.480  1.00  0.00           C  
ATOM     96  O   THR A  12      57.470  35.460  21.430  1.00  0.00           O  
ATOM     97  CB  THR A  12      57.940  32.250  22.690  1.00  0.00           C  
ATOM     98  CG2 THR A  12      58.940  31.110  22.700  1.00  0.00           C  
ATOM     99  OG1 THR A  12      56.920  32.040  23.700  1.00  0.00           O  
ATOM    100  H   THR A  12      59.430  32.920  24.540  1.00  0.00           H  
ATOM    101  HG1 THR A  12      56.260  31.420  23.260  1.00  0.00           H  
ATOM    102  N   LEU A  13      56.490  34.780  23.250  1.00  0.00           N  
ATOM    103  CA  LEU A  13      55.490  35.840  23.410  1.00  0.00           C  
ATOM    104  C   LEU A  13      56.150  37.110  23.820  1.00  0.00           C  
ATOM    105  O   LEU A  13      56.110  38.030  23.070  1.00  0.00           O  
ATOM    106  CB  LEU A  13      54.450  35.380  24.420  1.00  0.00           C  
ATOM    107  CG  LEU A  13      53.260  36.300  24.840  1.00  0.00           C  
ATOM    108  CD1 LEU A  13      52.360  36.890  23.690  1.00  0.00           C  
ATOM    109  CD2 LEU A  13      52.420  35.490  25.780  1.00  0.00           C  
ATOM    110  H   LEU A  13      56.190  33.890  23.590  1.00  0.00           H  
ATOM    111  N   GLN A  14      56.910  37.180  24.950  1.00  0.00           N  
ATOM    112  CA  GLN A  14      57.670  38.360  25.390  1.00  0.00           C  
ATOM    113  C   GLN A  14      58.440  39.170  24.310  1.00  0.00           C  
ATOM    114  O   GLN A  14      58.490  40.410  24.360  1.00  0.00           O  
ATOM    115  CB  GLN A  14      58.650  38.040  26.500  1.00  0.00           C  
ATOM    116  CG  GLN A  14      57.950  38.100  27.890  1.00  0.00           C  
ATOM    117  CD  GLN A  14      58.830  37.390  28.990  1.00  0.00           C  
ATOM    118  NE2 GLN A  14      58.210  36.840  30.020  1.00  0.00           N  
ATOM    119  OE1 GLN A  14      60.020  37.700  29.160  1.00  0.00           O  
ATOM    120  H   GLN A  14      56.810  36.460  25.630  1.00  0.00           H  
ATOM    121 1HE2 GLN A  14      57.240  37.040  30.140  1.00  0.00           H  
ATOM    122 2HE2 GLN A  14      58.580  36.060  30.520  1.00  0.00           H  
ATOM    123  N   GLN A  15      59.010  38.550  23.280  1.00  0.00           N  
ATOM    124  CA  GLN A  15      59.540  39.090  22.100  1.00  0.00           C  
ATOM    125  C   GLN A  15      58.680  39.930  21.140  1.00  0.00           C  
ATOM    126  O   GLN A  15      59.220  40.820  20.410  1.00  0.00           O  
ATOM    127  CB  GLN A  15      60.360  38.120  21.220  1.00  0.00           C  
ATOM    128  CG  GLN A  15      61.870  38.400  21.350  1.00  0.00           C  
ATOM    129  CD  GLN A  15      62.700  37.760  22.400  1.00  0.00           C  
ATOM    130  NE2 GLN A  15      62.840  36.550  22.580  1.00  0.00           N  
ATOM    131  OE1 GLN A  15      63.480  38.480  23.020  1.00  0.00           O  
ATOM    132  H   GLN A  15      59.160  37.570  23.430  1.00  0.00           H  
ATOM    133 1HE2 GLN A  15      62.410  35.820  22.040  1.00  0.00           H  
ATOM    134 2HE2 GLN A  15      63.550  36.320  23.240  1.00  0.00           H  
ATOM    135  N   GLN A  16      57.410  39.610  21.260  1.00  0.00           N  
ATOM    136  CA  GLN A  16      56.380  40.480  20.580  1.00  0.00           C  
ATOM    137  C   GLN A  16      56.080  41.690  21.500  1.00  0.00           C  
ATOM    138  O   GLN A  16      55.260  41.610  22.450  1.00  0.00           O  
ATOM    139  CB  GLN A  16      55.090  39.650  20.510  1.00  0.00           C  
ATOM    140  CG  GLN A  16      55.350  38.270  19.880  1.00  0.00           C  
ATOM    141  CD  GLN A  16      54.180  37.230  19.920  1.00  0.00           C  
ATOM    142  NE2 GLN A  16      54.550  35.980  20.210  1.00  0.00           N  
ATOM    143  OE1 GLN A  16      52.980  37.480  19.750  1.00  0.00           O  
ATOM    144  H   GLN A  16      57.020  39.140  22.060  1.00  0.00           H  
ATOM    145 1HE2 GLN A  16      55.460  35.820  20.590  1.00  0.00           H  
ATOM    146 2HE2 GLN A  16      53.940  35.230  19.960  1.00  0.00           H  
ATOM    147  N   GLU A  17      56.950  42.700  21.360  1.00  0.00           N  
ATOM    148  CA  GLU A  17      56.990  43.900  22.210  1.00  0.00           C  
ATOM    149  C   GLU A  17      56.120  45.130  21.730  1.00  0.00           C  
ATOM    150  O   GLU A  17      55.160  45.600  22.400  1.00  0.00           O  
ATOM    151  CB  GLU A  17      58.460  44.340  22.540  1.00  0.00           C  
ATOM    152  CG  GLU A  17      59.490  44.110  21.430  1.00  0.00           C  
ATOM    153  CD  GLU A  17      59.320  45.180  20.320  1.00  0.00           C  
ATOM    154  OE1 GLU A  17      59.830  46.330  20.480  1.00  0.00           O  
ATOM    155  OE2 GLU A  17      58.680  44.860  19.350  1.00  0.00           O1-
ATOM    156  H   GLU A  17      57.740  42.580  20.770  1.00  0.00           H  
ATOM    157  N   CYS A  18      56.230  45.440  20.460  1.00  0.00           N  
ATOM    158  CA  CYS A  18      55.570  46.700  19.940  1.00  0.00           C  
ATOM    159  C   CYS A  18      54.030  46.700  19.710  1.00  0.00           C  
ATOM    160  O   CYS A  18      53.450  47.780  19.860  1.00  0.00           O  
ATOM    161  CB  CYS A  18      56.090  46.950  18.520  1.00  0.00           C  
ATOM    162  SG  CYS A  18      57.900  47.240  18.420  1.00  0.00           S  
ATOM    163  H   CYS A  18      57.010  45.200  19.880  1.00  0.00           H  
ATOM    164  HG  CYS A  18      58.340  46.110  18.970  1.00  0.00           H  
ATOM    165  N   LYS A  19      53.500  45.430  19.570  1.00  0.00           N  
ATOM    166  CA  LYS A  19      52.030  45.080  19.570  1.00  0.00           C  
ATOM    167  C   LYS A  19      51.210  45.490  20.850  1.00  0.00           C  
ATOM    168  O   LYS A  19      49.990  45.690  20.660  1.00  0.00           O  
ATOM    169  CB  LYS A  19      51.860  43.560  19.350  1.00  0.00           C  
ATOM    170  CG  LYS A  19      51.790  43.380  17.860  1.00  0.00           C  
ATOM    171  CD  LYS A  19      51.510  41.970  17.550  1.00  0.00           C  
ATOM    172  CE  LYS A  19      51.010  41.910  16.120  1.00  0.00           C  
ATOM    173  NZ  LYS A  19      50.630  40.450  15.930  1.00  0.00           N1+
ATOM    174  H   LYS A  19      54.110  44.680  19.310  1.00  0.00           H  
ATOM    175  HZ1 LYS A  19      50.120  40.340  15.080  1.00  0.00           H  
ATOM    176  HZ2 LYS A  19      51.450  39.910  15.780  1.00  0.00           H  
ATOM    177  HZ3 LYS A  19      50.090  40.100  16.700  1.00  0.00           H  
ATOM    178  N   LEU A  20      52.000  45.770  21.880  1.00  0.00           N  
ATOM    179  CA  LEU A  20      51.470  46.380  23.100  1.00  0.00           C  
ATOM    180  C   LEU A  20      51.170  47.860  23.050  1.00  0.00           C  
ATOM    181  O   LEU A  20      50.470  48.310  23.950  1.00  0.00           O  
ATOM    182  CB  LEU A  20      52.410  46.050  24.310  1.00  0.00           C  
ATOM    183  CG  LEU A  20      52.450  44.530  24.470  1.00  0.00           C  
ATOM    184  CD1 LEU A  20      53.550  44.280  25.460  1.00  0.00           C  
ATOM    185  CD2 LEU A  20      51.110  43.930  24.940  1.00  0.00           C  
ATOM    186  H   LEU A  20      52.980  45.940  21.780  1.00  0.00           H  
ATOM    187  N   LEU A  21      51.720  48.560  22.100  1.00  0.00           N  
ATOM    188  CA  LEU A  21      51.410  50.020  21.960  1.00  0.00           C  
ATOM    189  C   LEU A  21      50.010  50.330  21.300  1.00  0.00           C  
ATOM    190  O   LEU A  21      49.860  50.230  20.100  1.00  0.00           O  
ATOM    191  CB  LEU A  21      52.480  50.790  21.260  1.00  0.00           C  
ATOM    192  CG  LEU A  21      53.880  50.720  21.930  1.00  0.00           C  
ATOM    193  CD1 LEU A  21      54.880  51.160  20.890  1.00  0.00           C  
ATOM    194  CD2 LEU A  21      53.840  51.640  23.160  1.00  0.00           C  
ATOM    195  H   LEU A  21      52.350  48.140  21.440  1.00  0.00           H  
ATOM    196  N   TYR A  22      48.980  50.590  22.170  1.00  0.00           N  
ATOM    197  CA  TYR A  22      47.620  50.830  21.620  1.00  0.00           C  
ATOM    198  C   TYR A  22      47.260  52.350  21.590  1.00  0.00           C  
ATOM    199  O   TYR A  22      48.190  53.170  21.460  1.00  0.00           O  
ATOM    200  CB  TYR A  22      46.630  50.070  22.510  1.00  0.00           C  
ATOM    201  CG  TYR A  22      46.490  48.590  22.340  1.00  0.00           C  
ATOM    202  CD1 TYR A  22      45.460  48.110  21.540  1.00  0.00           C  
ATOM    203  CD2 TYR A  22      47.360  47.700  22.850  1.00  0.00           C  
ATOM    204  CE1 TYR A  22      45.370  46.790  21.250  1.00  0.00           C  
ATOM    205  CE2 TYR A  22      47.270  46.340  22.630  1.00  0.00           C  
ATOM    206  CZ  TYR A  22      46.260  45.860  21.810  1.00  0.00           C  
ATOM    207  OH  TYR A  22      45.970  44.530  21.880  1.00  0.00           O  
ATOM    208  H   TYR A  22      49.050  50.240  23.100  1.00  0.00           H  
ATOM    209  HD1 TYR A  22      44.750  48.810  21.110  1.00  0.00           H  
ATOM    210  HD2 TYR A  22      48.020  48.040  23.650  1.00  0.00           H  
ATOM    211  HE1 TYR A  22      44.560  46.560  20.550  1.00  0.00           H  
ATOM    212  HE2 TYR A  22      48.000  45.630  23.030  1.00  0.00           H  
ATOM    213  HH  TYR A  22      46.880  44.160  22.100  1.00  0.00           H  
ATOM    214  N   SER A  23      45.960  52.730  21.570  1.00  0.00           N  
ATOM    215  CA  SER A  23      45.680  54.150  21.910  1.00  0.00           C  
ATOM    216  C   SER A  23      46.110  54.540  23.380  1.00  0.00           C  
ATOM    217  O   SER A  23      45.300  54.430  24.330  1.00  0.00           O  
ATOM    218  CB  SER A  23      44.230  54.610  21.650  1.00  0.00           C  
ATOM    219  OG  SER A  23      44.460  56.010  21.600  1.00  0.00           O  
ATOM    220  H   SER A  23      45.200  52.180  21.240  1.00  0.00           H  
ATOM    221  HG  SER A  23      44.150  56.410  22.460  1.00  0.00           H  
ATOM    222  N   ARG A  24      47.190  55.280  23.540  1.00  0.00           N  
ATOM    223  CA  ARG A  24      47.650  55.570  24.930  1.00  0.00           C  
ATOM    224  C   ARG A  24      47.400  56.990  25.540  1.00  0.00           C  
ATOM    225  O   ARG A  24      47.970  57.390  26.560  1.00  0.00           O  
ATOM    226  CB  ARG A  24      49.140  55.360  24.950  1.00  0.00           C  
ATOM    227  CG  ARG A  24      49.520  53.950  24.500  1.00  0.00           C  
ATOM    228  CD  ARG A  24      51.040  53.700  24.450  1.00  0.00           C  
ATOM    229  NE  ARG A  24      51.800  54.750  23.700  1.00  0.00           N  
ATOM    230  CZ  ARG A  24      52.970  55.240  24.160  1.00  0.00           C  
ATOM    231  NH1 ARG A  24      53.630  54.800  25.260  1.00  0.00           N1+
ATOM    232  NH2 ARG A  24      53.540  56.240  23.450  1.00  0.00           N  
ATOM    233  H   ARG A  24      47.860  55.380  22.800  1.00  0.00           H  
ATOM    234  HE  ARG A  24      51.590  54.800  22.730  1.00  0.00           H  
ATOM    235 1HH1 ARG A  24      53.270  54.010  25.760  1.00  0.00           H  
ATOM    236 2HH1 ARG A  24      54.360  55.300  25.720  1.00  0.00           H  
ATOM    237 1HH2 ARG A  24      53.150  56.600  22.600  1.00  0.00           H  
ATOM    238 2HH2 ARG A  24      54.370  56.700  23.770  1.00  0.00           H  
ATOM    239  N   LYS A  25      46.410  57.630  24.930  1.00  0.00           N  
ATOM    240  CA  LYS A  25      46.280  59.070  25.170  1.00  0.00           C  
ATOM    241  C   LYS A  25      46.010  59.580  26.570  1.00  0.00           C  
ATOM    242  O   LYS A  25      46.810  60.330  27.070  1.00  0.00           O  
ATOM    243  CB  LYS A  25      45.430  59.640  24.040  1.00  0.00           C  
ATOM    244  CG  LYS A  25      46.290  59.660  22.790  1.00  0.00           C  
ATOM    245  CD  LYS A  25      47.310  60.750  22.890  1.00  0.00           C  
ATOM    246  CE  LYS A  25      48.420  60.550  21.880  1.00  0.00           C  
ATOM    247  NZ  LYS A  25      49.310  61.680  21.870  1.00  0.00           N1+
ATOM    248  H   LYS A  25      45.560  57.290  24.530  1.00  0.00           H  
ATOM    249  HZ1 LYS A  25      49.920  61.780  21.080  1.00  0.00           H  
ATOM    250  HZ2 LYS A  25      48.720  62.480  21.830  1.00  0.00           H  
ATOM    251  HZ3 LYS A  25      49.900  61.820  22.680  1.00  0.00           H  
ATOM    252  N   GLU A  26      45.170  58.870  27.270  1.00  0.00           N  
ATOM    253  CA  GLU A  26      44.810  59.160  28.710  1.00  0.00           C  
ATOM    254  C   GLU A  26      46.040  58.790  29.630  1.00  0.00           C  
ATOM    255  O   GLU A  26      46.220  59.450  30.660  1.00  0.00           O  
ATOM    256  CB  GLU A  26      43.720  58.320  29.330  1.00  0.00           C  
ATOM    257  CG  GLU A  26      42.350  58.450  28.800  1.00  0.00           C  
ATOM    258  CD  GLU A  26      41.710  59.850  28.780  1.00  0.00           C  
ATOM    259  OE1 GLU A  26      41.800  60.630  27.790  1.00  0.00           O  
ATOM    260  OE2 GLU A  26      41.060  60.190  29.730  1.00  0.00           O1-
ATOM    261  H   GLU A  26      44.610  58.200  26.770  1.00  0.00           H  
ATOM    262  N   GLY A  27      47.060  58.150  29.130  1.00  0.00           N  
ATOM    263  CA  GLY A  27      48.330  57.940  29.780  1.00  0.00           C  
ATOM    264  C   GLY A  27      49.400  59.050  29.530  1.00  0.00           C  
ATOM    265  O   GLY A  27      49.800  59.790  30.360  1.00  0.00           O  
ATOM    266  H   GLY A  27      47.180  57.930  28.160  1.00  0.00           H  
ATOM    267  N   GLN A  28      49.640  59.180  28.230  1.00  0.00           N  
ATOM    268  CA  GLN A  28      50.510  60.190  27.640  1.00  0.00           C  
ATOM    269  C   GLN A  28      50.090  61.660  27.740  1.00  0.00           C  
ATOM    270  O   GLN A  28      50.140  62.400  26.790  1.00  0.00           O  
ATOM    271  CB  GLN A  28      50.570  59.860  26.130  1.00  0.00           C  
ATOM    272  CG  GLN A  28      51.220  58.570  25.720  1.00  0.00           C  
ATOM    273  CD  GLN A  28      51.270  58.580  24.180  1.00  0.00           C  
ATOM    274  NE2 GLN A  28      52.100  59.470  23.550  1.00  0.00           N  
ATOM    275  OE1 GLN A  28      50.350  58.150  23.580  1.00  0.00           O  
ATOM    276  H   GLN A  28      49.270  58.500  27.600  1.00  0.00           H  
ATOM    277 1HE2 GLN A  28      52.780  60.040  24.010  1.00  0.00           H  
ATOM    278 2HE2 GLN A  28      51.970  59.680  22.580  1.00  0.00           H  
ATOM    279  N   ARG A  29      49.790  62.070  28.980  1.00  0.00           N  
ATOM    280  CA  ARG A  29      49.430  63.490  29.170  1.00  0.00           C  
ATOM    281  C   ARG A  29      50.010  64.100  30.460  1.00  0.00           C  
ATOM    282  O   ARG A  29      50.250  63.430  31.500  1.00  0.00           O  
ATOM    283  CB  ARG A  29      47.870  63.510  29.370  1.00  0.00           C  
ATOM    284  CG  ARG A  29      47.210  64.830  28.980  1.00  0.00           C  
ATOM    285  CD  ARG A  29      45.810  64.820  29.520  1.00  0.00           C  
ATOM    286  NE  ARG A  29      45.130  66.080  29.250  1.00  0.00           N  
ATOM    287  CZ  ARG A  29      43.810  66.200  29.030  1.00  0.00           C  
ATOM    288  NH1 ARG A  29      43.000  65.160  29.080  1.00  0.00           N1+
ATOM    289  NH2 ARG A  29      43.310  67.440  28.800  1.00  0.00           N  
ATOM    290  H   ARG A  29      49.760  61.440  29.750  1.00  0.00           H  
ATOM    291  HE  ARG A  29      45.660  66.850  29.590  1.00  0.00           H  
ATOM    292 1HH1 ARG A  29      43.230  64.210  29.280  1.00  0.00           H  
ATOM    293 2HH1 ARG A  29      42.030  65.380  28.970  1.00  0.00           H  
ATOM    294 1HH2 ARG A  29      43.910  68.230  28.870  1.00  0.00           H  
ATOM    295 2HH2 ARG A  29      42.360  67.550  28.490  1.00  0.00           H  
ATOM    296  N   GLN A  30      50.220  65.450  30.360  1.00  0.00           N  
ATOM    297  CA  GLN A  30      50.690  66.350  31.460  1.00  0.00           C  
ATOM    298  C   GLN A  30      49.890  66.410  32.750  1.00  0.00           C  
ATOM    299  O   GLN A  30      50.350  65.870  33.780  1.00  0.00           O  
ATOM    300  CB  GLN A  30      50.830  67.830  30.930  1.00  0.00           C  
ATOM    301  CG  GLN A  30      51.340  68.140  29.520  1.00  0.00           C  
ATOM    302  CD  GLN A  30      50.490  67.760  28.280  1.00  0.00           C  
ATOM    303  NE2 GLN A  30      49.260  68.210  28.280  1.00  0.00           N  
ATOM    304  OE1 GLN A  30      50.960  67.100  27.410  1.00  0.00           O  
ATOM    305  H   GLN A  30      50.170  66.000  29.530  1.00  0.00           H  
ATOM    306 1HE2 GLN A  30      48.820  68.590  29.090  1.00  0.00           H  
ATOM    307 2HE2 GLN A  30      48.690  68.180  27.450  1.00  0.00           H  
ATOM    308  N   GLU A  31      48.680  66.930  32.690  1.00  0.00           N  
ATOM    309  CA  GLU A  31      47.810  67.240  33.810  1.00  0.00           C  
ATOM    310  C   GLU A  31      47.580  66.010  34.690  1.00  0.00           C  
ATOM    311  O   GLU A  31      47.620  66.110  35.910  1.00  0.00           O  
ATOM    312  CB  GLU A  31      46.490  67.970  33.400  1.00  0.00           C  
ATOM    313  CG  GLU A  31      46.620  69.270  32.560  1.00  0.00           C  
ATOM    314  CD  GLU A  31      47.310  69.160  31.190  1.00  0.00           C  
ATOM    315  OE1 GLU A  31      48.020  70.060  30.710  1.00  0.00           O  
ATOM    316  OE2 GLU A  31      47.060  68.100  30.560  1.00  0.00           O1-
ATOM    317  H   GLU A  31      48.320  67.280  31.830  1.00  0.00           H  
ATOM    318  N   ASN A  32      47.420  64.870  34.060  1.00  0.00           N  
ATOM    319  CA  ASN A  32      47.020  63.570  34.670  1.00  0.00           C  
ATOM    320  C   ASN A  32      48.020  63.050  35.710  1.00  0.00           C  
ATOM    321  O   ASN A  32      47.620  62.130  36.530  1.00  0.00           O  
ATOM    322  CB  ASN A  32      46.790  62.540  33.620  1.00  0.00           C  
ATOM    323  CG  ASN A  32      45.500  62.790  32.860  1.00  0.00           C  
ATOM    324  ND2 ASN A  32      45.140  61.890  32.010  1.00  0.00           N  
ATOM    325  OD1 ASN A  32      44.860  63.820  32.940  1.00  0.00           O  
ATOM    326  H   ASN A  32      47.510  64.910  33.060  1.00  0.00           H  
ATOM    327 1HD2 ASN A  32      45.660  61.040  31.930  1.00  0.00           H  
ATOM    328 2HD2 ASN A  32      44.340  62.200  31.500  1.00  0.00           H  
ATOM    329  N   LYS A  33      49.280  63.480  35.750  1.00  0.00           N  
ATOM    330  CA  LYS A  33      50.340  62.940  36.650  1.00  0.00           C  
ATOM    331  C   LYS A  33      49.970  62.970  38.110  1.00  0.00           C  
ATOM    332  O   LYS A  33      50.120  61.930  38.780  1.00  0.00           O  
ATOM    333  CB  LYS A  33      51.600  63.890  36.420  1.00  0.00           C  
ATOM    334  CG  LYS A  33      52.300  63.550  35.120  1.00  0.00           C  
ATOM    335  CD  LYS A  33      53.520  64.400  34.800  1.00  0.00           C  
ATOM    336  CE  LYS A  33      54.770  64.090  35.580  1.00  0.00           C  
ATOM    337  NZ  LYS A  33      55.980  64.870  35.330  1.00  0.00           N1+
ATOM    338  H   LYS A  33      49.540  64.250  35.160  1.00  0.00           H  
ATOM    339  HZ1 LYS A  33      55.880  65.860  35.420  1.00  0.00           H  
ATOM    340  HZ2 LYS A  33      56.720  64.580  35.940  1.00  0.00           H  
ATOM    341  HZ3 LYS A  33      56.270  64.850  34.380  1.00  0.00           H  
ATOM    342  N   ASN A  34      49.200  63.960  38.480  1.00  0.00           N  
ATOM    343  CA  ASN A  34      48.790  64.100  39.890  1.00  0.00           C  
ATOM    344  C   ASN A  34      47.790  63.020  40.380  1.00  0.00           C  
ATOM    345  O   ASN A  34      47.700  62.630  41.510  1.00  0.00           O  
ATOM    346  CB  ASN A  34      48.230  65.440  40.110  1.00  0.00           C  
ATOM    347  CG  ASN A  34      49.230  66.590  39.840  1.00  0.00           C  
ATOM    348  ND2 ASN A  34      49.150  67.600  40.700  1.00  0.00           N  
ATOM    349  OD1 ASN A  34      49.950  66.650  38.850  1.00  0.00           O  
ATOM    350  H   ASN A  34      48.940  64.720  37.880  1.00  0.00           H  
ATOM    351 1HD2 ASN A  34      48.480  67.550  41.440  1.00  0.00           H  
ATOM    352 2HD2 ASN A  34      49.850  68.310  40.570  1.00  0.00           H  
ATOM    353  N   LYS A  35      47.190  62.260  39.440  1.00  0.00           N  
ATOM    354  CA  LYS A  35      46.340  61.080  39.780  1.00  0.00           C  
ATOM    355  C   LYS A  35      47.040  59.700  39.690  1.00  0.00           C  
ATOM    356  O   LYS A  35      46.450  58.800  40.310  1.00  0.00           O  
ATOM    357  CB  LYS A  35      45.090  60.930  38.990  1.00  0.00           C  
ATOM    358  CG  LYS A  35      43.910  61.860  39.290  1.00  0.00           C  
ATOM    359  CD  LYS A  35      42.530  61.280  38.870  1.00  0.00           C  
ATOM    360  CE  LYS A  35      41.430  62.250  39.370  1.00  0.00           C  
ATOM    361  NZ  LYS A  35      39.980  61.960  39.060  1.00  0.00           N1+
ATOM    362  H   LYS A  35      46.930  62.550  38.520  1.00  0.00           H  
ATOM    363  HZ1 LYS A  35      39.610  61.440  39.830  1.00  0.00           H  
ATOM    364  HZ2 LYS A  35      39.500  62.840  39.050  1.00  0.00           H  
ATOM    365  HZ3 LYS A  35      39.800  61.440  38.220  1.00  0.00           H  
ATOM    366  N   ASN A  36      48.140  59.620  38.920  1.00  0.00           N  
ATOM    367  CA  ASN A  36      48.900  58.400  38.710  1.00  0.00           C  
ATOM    368  C   ASN A  36      50.000  58.300  39.790  1.00  0.00           C  
ATOM    369  O   ASN A  36      50.300  59.290  40.430  1.00  0.00           O  
ATOM    370  CB  ASN A  36      49.520  58.560  37.310  1.00  0.00           C  
ATOM    371  CG  ASN A  36      50.200  57.370  36.640  1.00  0.00           C  
ATOM    372  ND2 ASN A  36      50.060  57.400  35.390  1.00  0.00           N  
ATOM    373  OD1 ASN A  36      51.070  56.660  37.150  1.00  0.00           O  
ATOM    374  H   ASN A  36      48.520  60.470  38.540  1.00  0.00           H  
ATOM    375 1HD2 ASN A  36      49.530  58.170  35.020  1.00  0.00           H  
ATOM    376 2HD2 ASN A  36      50.510  56.720  34.820  1.00  0.00           H  
ATOM    377  N   ARG A  37      50.560  57.150  40.050  1.00  0.00           N  
ATOM    378  CA  ARG A  37      51.690  57.010  41.010  1.00  0.00           C  
ATOM    379  C   ARG A  37      52.970  56.450  40.280  1.00  0.00           C  
ATOM    380  O   ARG A  37      54.050  56.890  40.590  1.00  0.00           O  
ATOM    381  CB  ARG A  37      51.160  56.080  42.120  1.00  0.00           C  
ATOM    382  CG  ARG A  37      52.010  55.960  43.350  1.00  0.00           C  
ATOM    383  CD  ARG A  37      51.340  54.890  44.220  1.00  0.00           C  
ATOM    384  NE  ARG A  37      52.210  54.790  45.430  1.00  0.00           N  
ATOM    385  CZ  ARG A  37      51.880  54.330  46.650  1.00  0.00           C  
ATOM    386  NH1 ARG A  37      50.600  53.930  46.930  1.00  0.00           N1+
ATOM    387  NH2 ARG A  37      52.890  54.280  47.580  1.00  0.00           N  
ATOM    388  H   ARG A  37      50.100  56.330  39.720  1.00  0.00           H  
ATOM    389  HE  ARG A  37      53.090  55.250  45.290  1.00  0.00           H  
ATOM    390 1HH1 ARG A  37      49.920  53.870  46.190  1.00  0.00           H  
ATOM    391 2HH1 ARG A  37      50.380  53.580  47.840  1.00  0.00           H  
ATOM    392 1HH2 ARG A  37      53.810  54.520  47.300  1.00  0.00           H  
ATOM    393 2HH2 ARG A  37      52.700  53.930  48.500  1.00  0.00           H  
ATOM    394  N   TYR A  38      52.700  55.440  39.410  1.00  0.00           N  
ATOM    395  CA  TYR A  38      53.910  54.810  38.700  1.00  0.00           C  
ATOM    396  C   TYR A  38      53.910  54.710  37.180  1.00  0.00           C  
ATOM    397  O   TYR A  38      53.170  54.100  36.460  1.00  0.00           O  
ATOM    398  CB  TYR A  38      54.110  53.440  39.380  1.00  0.00           C  
ATOM    399  CG  TYR A  38      54.430  53.510  40.940  1.00  0.00           C  
ATOM    400  CD1 TYR A  38      55.670  53.970  41.380  1.00  0.00           C  
ATOM    401  CD2 TYR A  38      53.610  52.930  41.870  1.00  0.00           C  
ATOM    402  CE1 TYR A  38      55.990  53.830  42.760  1.00  0.00           C  
ATOM    403  CE2 TYR A  38      53.950  52.870  43.240  1.00  0.00           C  
ATOM    404  CZ  TYR A  38      55.140  53.360  43.700  1.00  0.00           C  
ATOM    405  OH  TYR A  38      55.380  53.270  45.050  1.00  0.00           O  
ATOM    406  H   TYR A  38      51.820  55.210  38.990  1.00  0.00           H  
ATOM    407  HD1 TYR A  38      56.420  54.200  40.630  1.00  0.00           H  
ATOM    408  HD2 TYR A  38      52.550  52.710  41.700  1.00  0.00           H  
ATOM    409  HE1 TYR A  38      57.020  53.990  43.100  1.00  0.00           H  
ATOM    410  HE2 TYR A  38      53.290  52.470  44.020  1.00  0.00           H  
ATOM    411  HH  TYR A  38      56.130  53.870  45.320  1.00  0.00           H  
ATOM    412  N   LYS A  39      55.080  55.220  36.860  1.00  0.00           N  
ATOM    413  CA  LYS A  39      55.740  55.500  35.510  1.00  0.00           C  
ATOM    414  C   LYS A  39      55.700  54.340  34.470  1.00  0.00           C  
ATOM    415  O   LYS A  39      55.950  54.560  33.240  1.00  0.00           O  
ATOM    416  CB  LYS A  39      57.220  55.840  35.640  1.00  0.00           C  
ATOM    417  CG  LYS A  39      57.460  57.370  35.710  1.00  0.00           C  
ATOM    418  CD  LYS A  39      58.960  57.590  35.760  1.00  0.00           C  
ATOM    419  CE  LYS A  39      59.300  59.100  35.780  1.00  0.00           C  
ATOM    420  NZ  LYS A  39      60.670  59.500  35.540  1.00  0.00           N1+
ATOM    421  H   LYS A  39      55.730  55.260  37.620  1.00  0.00           H  
ATOM    422  HZ1 LYS A  39      60.760  60.390  36.000  1.00  0.00           H  
ATOM    423  HZ2 LYS A  39      61.220  58.730  35.860  1.00  0.00           H  
ATOM    424  HZ3 LYS A  39      60.780  59.680  34.560  1.00  0.00           H  
ATOM    425  N   ASN A  40      55.740  53.100  34.960  1.00  0.00           N  
ATOM    426  CA  ASN A  40      55.820  51.840  34.170  1.00  0.00           C  
ATOM    427  C   ASN A  40      54.700  51.570  33.220  1.00  0.00           C  
ATOM    428  O   ASN A  40      54.910  51.220  32.030  1.00  0.00           O  
ATOM    429  CB  ASN A  40      56.190  50.630  35.080  1.00  0.00           C  
ATOM    430  CG  ASN A  40      55.250  50.330  36.230  1.00  0.00           C  
ATOM    431  ND2 ASN A  40      55.230  49.080  36.640  1.00  0.00           N  
ATOM    432  OD1 ASN A  40      54.580  51.190  36.760  1.00  0.00           O  
ATOM    433  H   ASN A  40      55.390  52.930  35.880  1.00  0.00           H  
ATOM    434 1HD2 ASN A  40      55.830  48.370  36.280  1.00  0.00           H  
ATOM    435 2HD2 ASN A  40      54.540  48.840  37.320  1.00  0.00           H  
ATOM    436  N   ILE A  41      53.460  51.880  33.690  1.00  0.00           N  
ATOM    437  CA  ILE A  41      52.260  51.610  32.940  1.00  0.00           C  
ATOM    438  C   ILE A  41      51.340  52.820  32.500  1.00  0.00           C  
ATOM    439  O   ILE A  41      51.280  53.810  33.220  1.00  0.00           O  
ATOM    440  CB  ILE A  41      51.440  50.690  33.870  1.00  0.00           C  
ATOM    441  CG1 ILE A  41      52.160  49.430  34.160  1.00  0.00           C  
ATOM    442  CG2 ILE A  41      50.110  50.220  33.410  1.00  0.00           C  
ATOM    443  CD  ILE A  41      51.670  48.900  35.510  1.00  0.00           C  
ATOM    444  H   ILE A  41      53.300  52.580  34.390  1.00  0.00           H  
ATOM    445  N   LEU A  42      50.710  52.690  31.380  1.00  0.00           N  
ATOM    446  CA  LEU A  42      49.600  53.610  30.970  1.00  0.00           C  
ATOM    447  C   LEU A  42      48.170  53.080  30.930  1.00  0.00           C  
ATOM    448  O   LEU A  42      48.010  51.930  30.450  1.00  0.00           O  
ATOM    449  CB  LEU A  42      49.770  54.280  29.610  1.00  0.00           C  
ATOM    450  CG  LEU A  42      51.200  54.810  29.280  1.00  0.00           C  
ATOM    451  CD1 LEU A  42      51.180  55.440  27.910  1.00  0.00           C  
ATOM    452  CD2 LEU A  42      51.820  55.660  30.300  1.00  0.00           C  
ATOM    453  H   LEU A  42      51.170  52.180  30.650  1.00  0.00           H  
ATOM    454  N   PRO A  43      47.170  53.830  31.400  1.00  0.00           N  
ATOM    455  CA  PRO A  43      45.750  53.390  31.160  1.00  0.00           C  
ATOM    456  C   PRO A  43      45.300  53.640  29.700  1.00  0.00           C  
ATOM    457  O   PRO A  43      44.550  54.600  29.430  1.00  0.00           O  
ATOM    458  CB  PRO A  43      44.930  54.160  32.210  1.00  0.00           C  
ATOM    459  CG  PRO A  43      45.940  54.300  33.340  1.00  0.00           C  
ATOM    460  CD  PRO A  43      47.270  54.580  32.670  1.00  0.00           C  
ATOM    461  N   PHE A  44      45.500  52.700  28.810  1.00  0.00           N  
ATOM    462  CA  PHE A  44      45.110  52.720  27.370  1.00  0.00           C  
ATOM    463  C   PHE A  44      43.590  53.070  27.210  1.00  0.00           C  
ATOM    464  O   PHE A  44      42.730  52.520  27.920  1.00  0.00           O  
ATOM    465  CB  PHE A  44      45.360  51.330  26.760  1.00  0.00           C  
ATOM    466  CG  PHE A  44      46.780  50.750  26.750  1.00  0.00           C  
ATOM    467  CD1 PHE A  44      47.980  51.480  27.000  1.00  0.00           C  
ATOM    468  CD2 PHE A  44      46.850  49.380  26.380  1.00  0.00           C  
ATOM    469  CE1 PHE A  44      49.190  50.840  26.900  1.00  0.00           C  
ATOM    470  CE2 PHE A  44      48.110  48.790  26.250  1.00  0.00           C  
ATOM    471  CZ  PHE A  44      49.260  49.540  26.510  1.00  0.00           C  
ATOM    472  H   PHE A  44      45.980  51.850  29.030  1.00  0.00           H  
ATOM    473  HD1 PHE A  44      47.910  52.430  27.530  1.00  0.00           H  
ATOM    474  HD2 PHE A  44      46.010  48.690  26.340  1.00  0.00           H  
ATOM    475  HE1 PHE A  44      50.120  51.330  27.190  1.00  0.00           H  
ATOM    476  HE2 PHE A  44      48.360  47.780  25.920  1.00  0.00           H  
ATOM    477  HZ  PHE A  44      50.160  48.970  26.300  1.00  0.00           H  
ATOM    478  N   ASP A  45      43.290  53.950  26.250  1.00  0.00           N  
ATOM    479  CA  ASP A  45      42.040  54.730  26.110  1.00  0.00           C  
ATOM    480  C   ASP A  45      40.780  53.860  26.110  1.00  0.00           C  
ATOM    481  O   ASP A  45      39.740  54.290  26.690  1.00  0.00           O  
ATOM    482  CB  ASP A  45      42.070  55.550  24.820  1.00  0.00           C  
ATOM    483  CG  ASP A  45      43.090  56.680  24.930  1.00  0.00           C  
ATOM    484  OD1 ASP A  45      43.340  57.280  25.970  1.00  0.00           O  
ATOM    485  OD2 ASP A  45      43.640  56.970  23.840  1.00  0.00           O1-
ATOM    486  H   ASP A  45      44.080  54.260  25.710  1.00  0.00           H  
ATOM    487  N   HIS A  46      40.780  52.680  25.420  1.00  0.00           N  
ATOM    488  CA  HIS A  46      39.600  51.790  25.360  1.00  0.00           C  
ATOM    489  C   HIS A  46      39.360  50.930  26.630  1.00  0.00           C  
ATOM    490  O   HIS A  46      38.250  50.940  27.180  1.00  0.00           O  
ATOM    491  CB  HIS A  46      39.720  50.950  24.110  1.00  0.00           C  
ATOM    492  CG  HIS A  46      41.070  50.230  23.850  1.00  0.00           C  
ATOM    493  CD2 HIS A  46      41.110  48.970  23.400  1.00  0.00           C  
ATOM    494  ND1 HIS A  46      42.270  50.570  24.240  1.00  0.00           N  
ATOM    495  CE1 HIS A  46      43.040  49.470  24.130  1.00  0.00           C  
ATOM    496  NE2 HIS A  46      42.340  48.510  23.590  1.00  0.00           N  
ATOM    497  H   HIS A  46      41.570  52.510  24.830  1.00  0.00           H  
ATOM    498  HD2 HIS A  46      40.240  48.400  23.060  1.00  0.00           H  
ATOM    499  HE1 HIS A  46      44.130  49.420  24.200  1.00  0.00           H  
ATOM    500  HE2 HIS A  46      42.720  47.620  23.360  1.00  0.00           H  
ATOM    501  N   THR A  47      40.470  50.360  27.170  1.00  0.00           N  
ATOM    502  CA  THR A  47      40.420  49.410  28.320  1.00  0.00           C  
ATOM    503  C   THR A  47      40.110  50.100  29.690  1.00  0.00           C  
ATOM    504  O   THR A  47      39.920  49.430  30.720  1.00  0.00           O  
ATOM    505  CB  THR A  47      41.730  48.620  28.410  1.00  0.00           C  
ATOM    506  CG2 THR A  47      42.000  48.130  26.980  1.00  0.00           C  
ATOM    507  OG1 THR A  47      42.890  49.490  28.650  1.00  0.00           O  
ATOM    508  H   THR A  47      41.300  50.520  26.650  1.00  0.00           H  
ATOM    509  HG1 THR A  47      43.780  49.050  28.530  1.00  0.00           H  
ATOM    510  N   ARG A  48      40.380  51.420  29.730  1.00  0.00           N  
ATOM    511  CA  ARG A  48      40.060  52.180  31.000  1.00  0.00           C  
ATOM    512  C   ARG A  48      38.620  52.260  31.430  1.00  0.00           C  
ATOM    513  O   ARG A  48      37.740  52.460  30.540  1.00  0.00           O  
ATOM    514  CB  ARG A  48      40.750  53.520  30.970  1.00  0.00           C  
ATOM    515  CG  ARG A  48      40.330  54.470  29.890  1.00  0.00           C  
ATOM    516  CD  ARG A  48      40.300  55.920  30.370  1.00  0.00           C  
ATOM    517  NE  ARG A  48      39.290  56.220  31.440  1.00  0.00           N  
ATOM    518  CZ  ARG A  48      38.730  57.400  31.710  1.00  0.00           C  
ATOM    519  NH1 ARG A  48      39.120  58.560  31.200  1.00  0.00           N1+
ATOM    520  NH2 ARG A  48      37.650  57.420  32.490  1.00  0.00           N  
ATOM    521  H   ARG A  48      41.020  51.860  29.110  1.00  0.00           H  
ATOM    522  HE  ARG A  48      38.910  55.390  31.860  1.00  0.00           H  
ATOM    523 1HH1 ARG A  48      39.950  58.650  30.650  1.00  0.00           H  
ATOM    524 2HH1 ARG A  48      38.660  59.440  31.310  1.00  0.00           H  
ATOM    525 1HH2 ARG A  48      37.360  56.500  32.750  1.00  0.00           H  
ATOM    526 2HH2 ARG A  48      37.010  58.180  32.550  1.00  0.00           H  
ATOM    527  N   VAL A  49      38.370  52.170  32.720  1.00  0.00           N  
ATOM    528  CA  VAL A  49      37.090  52.350  33.320  1.00  0.00           C  
ATOM    529  C   VAL A  49      36.580  53.770  33.020  1.00  0.00           C  
ATOM    530  O   VAL A  49      37.340  54.720  33.070  1.00  0.00           O  
ATOM    531  CB  VAL A  49      37.220  52.260  34.880  1.00  0.00           C  
ATOM    532  CG1 VAL A  49      35.880  52.540  35.480  1.00  0.00           C  
ATOM    533  CG2 VAL A  49      37.770  50.960  35.560  1.00  0.00           C  
ATOM    534  H   VAL A  49      39.040  51.730  33.330  1.00  0.00           H  
ATOM    535  N   VAL A  50      35.290  53.890  32.820  1.00  0.00           N  
ATOM    536  CA  VAL A  50      34.670  55.240  32.630  1.00  0.00           C  
ATOM    537  C   VAL A  50      34.230  55.690  34.050  1.00  0.00           C  
ATOM    538  O   VAL A  50      33.590  54.840  34.680  1.00  0.00           O  
ATOM    539  CB  VAL A  50      33.430  55.060  31.740  1.00  0.00           C  
ATOM    540  CG1 VAL A  50      32.570  56.270  31.640  1.00  0.00           C  
ATOM    541  CG2 VAL A  50      33.880  54.530  30.340  1.00  0.00           C  
ATOM    542  H   VAL A  50      34.690  53.140  33.100  1.00  0.00           H  
ATOM    543  N   LEU A  51      34.300  57.000  34.280  1.00  0.00           N  
ATOM    544  CA  LEU A  51      33.900  57.640  35.590  1.00  0.00           C  
ATOM    545  C   LEU A  51      33.010  58.900  35.350  1.00  0.00           C  
ATOM    546  O   LEU A  51      33.420  59.810  34.680  1.00  0.00           O  
ATOM    547  CB  LEU A  51      35.230  57.980  36.290  1.00  0.00           C  
ATOM    548  CG  LEU A  51      35.140  58.400  37.770  1.00  0.00           C  
ATOM    549  CD1 LEU A  51      36.580  58.670  38.250  1.00  0.00           C  
ATOM    550  CD2 LEU A  51      34.470  59.660  38.200  1.00  0.00           C  
ATOM    551  H   LEU A  51      34.550  57.660  33.580  1.00  0.00           H  
ATOM    552  N   HIS A  52      31.720  58.680  35.580  1.00  0.00           N  
ATOM    553  CA  HIS A  52      30.690  59.700  35.220  1.00  0.00           C  
ATOM    554  C   HIS A  52      30.610  60.880  36.150  1.00  0.00           C  
ATOM    555  O   HIS A  52      30.800  60.800  37.320  1.00  0.00           O  
ATOM    556  CB  HIS A  52      29.350  59.000  35.160  1.00  0.00           C  
ATOM    557  CG  HIS A  52      29.190  58.160  33.850  1.00  0.00           C  
ATOM    558  CD2 HIS A  52      29.420  56.890  33.670  1.00  0.00           C  
ATOM    559  ND1 HIS A  52      28.920  58.670  32.680  1.00  0.00           N  
ATOM    560  CE1 HIS A  52      29.100  57.730  31.800  1.00  0.00           C  
ATOM    561  NE2 HIS A  52      29.360  56.640  32.350  1.00  0.00           N  
ATOM    562  H   HIS A  52      31.340  57.870  36.020  1.00  0.00           H  
ATOM    563  HD2 HIS A  52      29.490  56.120  34.440  1.00  0.00           H  
ATOM    564  HE1 HIS A  52      29.150  57.920  30.730  1.00  0.00           H  
ATOM    565  HE2 HIS A  52      29.330  55.720  31.970  1.00  0.00           H  
ATOM    566  N   ASP A  53      30.300  62.040  35.560  1.00  0.00           N  
ATOM    567  CA  ASP A  53      30.220  63.460  36.080  1.00  0.00           C  
ATOM    568  C   ASP A  53      30.890  63.760  37.430  1.00  0.00           C  
ATOM    569  O   ASP A  53      30.280  63.810  38.490  1.00  0.00           O  
ATOM    570  CB  ASP A  53      28.740  63.840  36.180  1.00  0.00           C  
ATOM    571  CG  ASP A  53      27.910  63.690  34.870  1.00  0.00           C  
ATOM    572  OD1 ASP A  53      28.130  64.550  33.970  1.00  0.00           O  
ATOM    573  OD2 ASP A  53      27.190  62.720  34.720  1.00  0.00           O1-
ATOM    574  H   ASP A  53      29.870  61.840  34.680  1.00  0.00           H  
ATOM    575  N   GLY A  54      32.170  63.610  37.450  1.00  0.00           N  
ATOM    576  CA  GLY A  54      33.060  63.950  38.580  1.00  0.00           C  
ATOM    577  C   GLY A  54      33.220  65.490  38.880  1.00  0.00           C  
ATOM    578  O   GLY A  54      33.210  66.270  37.910  1.00  0.00           O  
ATOM    579  H   GLY A  54      32.680  63.240  36.680  1.00  0.00           H  
ATOM    580  N   ASP A  55      33.690  65.710  40.050  1.00  0.00           N  
ATOM    581  CA  ASP A  55      34.050  67.020  40.630  1.00  0.00           C  
ATOM    582  C   ASP A  55      35.000  67.760  39.700  1.00  0.00           C  
ATOM    583  O   ASP A  55      36.130  67.360  39.580  1.00  0.00           O  
ATOM    584  CB  ASP A  55      34.580  66.860  41.980  1.00  0.00           C  
ATOM    585  CG  ASP A  55      34.990  68.180  42.720  1.00  0.00           C  
ATOM    586  OD1 ASP A  55      35.650  68.200  43.790  1.00  0.00           O  
ATOM    587  OD2 ASP A  55      34.750  69.270  42.170  1.00  0.00           O1-
ATOM    588  H   ASP A  55      34.030  64.920  40.560  1.00  0.00           H  
ATOM    589  N   PRO A  56      34.600  68.990  39.280  1.00  0.00           N  
ATOM    590  CA  PRO A  56      35.390  69.830  38.360  1.00  0.00           C  
ATOM    591  C   PRO A  56      36.550  70.530  39.000  1.00  0.00           C  
ATOM    592  O   PRO A  56      37.380  70.970  38.240  1.00  0.00           O  
ATOM    593  CB  PRO A  56      34.310  70.720  37.850  1.00  0.00           C  
ATOM    594  CG  PRO A  56      33.000  70.150  38.100  1.00  0.00           C  
ATOM    595  CD  PRO A  56      33.280  69.580  39.480  1.00  0.00           C  
ATOM    596  N   ASN A  57      36.790  70.430  40.330  1.00  0.00           N  
ATOM    597  CA  ASN A  57      38.040  70.870  41.020  1.00  0.00           C  
ATOM    598  C   ASN A  57      39.360  70.210  40.510  1.00  0.00           C  
ATOM    599  O   ASN A  57      40.460  70.810  40.530  1.00  0.00           O  
ATOM    600  CB  ASN A  57      37.980  70.650  42.510  1.00  0.00           C  
ATOM    601  CG  ASN A  57      37.110  71.670  43.200  1.00  0.00           C  
ATOM    602  ND2 ASN A  57      35.970  71.230  43.690  1.00  0.00           N  
ATOM    603  OD1 ASN A  57      37.590  72.720  43.640  1.00  0.00           O  
ATOM    604  H   ASN A  57      36.150  69.880  40.880  1.00  0.00           H  
ATOM    605 1HD2 ASN A  57      35.640  70.290  43.620  1.00  0.00           H  
ATOM    606 2HD2 ASN A  57      35.380  71.910  44.140  1.00  0.00           H  
ATOM    607  N   GLU A  58      39.270  68.910  40.170  1.00  0.00           N  
ATOM    608  CA  GLU A  58      40.270  68.280  39.310  1.00  0.00           C  
ATOM    609  C   GLU A  58      40.200  68.860  37.870  1.00  0.00           C  
ATOM    610  O   GLU A  58      39.210  68.580  37.250  1.00  0.00           O  
ATOM    611  CB  GLU A  58      40.030  66.770  39.150  1.00  0.00           C  
ATOM    612  CG  GLU A  58      41.340  66.040  38.840  1.00  0.00           C  
ATOM    613  CD  GLU A  58      42.130  65.570  40.090  1.00  0.00           C  
ATOM    614  OE1 GLU A  58      41.590  64.910  40.990  1.00  0.00           O  
ATOM    615  OE2 GLU A  58      43.410  65.670  40.050  1.00  0.00           O1-
ATOM    616  H   GLU A  58      38.540  68.320  40.520  1.00  0.00           H  
ATOM    617  N   PRO A  59      41.280  69.570  37.460  1.00  0.00           N  
ATOM    618  CA  PRO A  59      41.250  70.250  36.160  1.00  0.00           C  
ATOM    619  C   PRO A  59      40.820  69.350  35.010  1.00  0.00           C  
ATOM    620  O   PRO A  59      40.080  69.810  34.090  1.00  0.00           O  
ATOM    621  CB  PRO A  59      42.720  70.710  35.930  1.00  0.00           C  
ATOM    622  CG  PRO A  59      43.050  71.050  37.420  1.00  0.00           C  
ATOM    623  CD  PRO A  59      42.490  69.860  38.220  1.00  0.00           C  
ATOM    624  N   VAL A  60      41.370  68.190  34.830  1.00  0.00           N  
ATOM    625  CA  VAL A  60      40.690  67.140  33.940  1.00  0.00           C  
ATOM    626  C   VAL A  60      40.210  66.110  34.940  1.00  0.00           C  
ATOM    627  O   VAL A  60      41.010  65.410  35.530  1.00  0.00           O  
ATOM    628  CB  VAL A  60      41.740  66.650  32.960  1.00  0.00           C  
ATOM    629  CG1 VAL A  60      41.360  65.280  32.340  1.00  0.00           C  
ATOM    630  CG2 VAL A  60      42.100  67.650  31.880  1.00  0.00           C  
ATOM    631  H   VAL A  60      42.160  67.830  35.320  1.00  0.00           H  
ATOM    632  N   SER A  61      38.880  65.950  34.980  1.00  0.00           N  
ATOM    633  CA  SER A  61      38.220  65.170  36.040  1.00  0.00           C  
ATOM    634  C   SER A  61      37.980  63.720  35.830  1.00  0.00           C  
ATOM    635  O   SER A  61      38.510  62.830  36.530  1.00  0.00           O  
ATOM    636  CB  SER A  61      36.910  65.790  36.550  1.00  0.00           C  
ATOM    637  OG  SER A  61      36.490  65.120  37.810  1.00  0.00           O  
ATOM    638  H   SER A  61      38.320  66.410  34.290  1.00  0.00           H  
ATOM    639  HG  SER A  61      35.730  65.640  38.190  1.00  0.00           H  
ATOM    640  N   ASP A  62      37.390  63.310  34.650  1.00  0.00           N  
ATOM    641  CA  ASP A  62      36.870  61.910  34.490  1.00  0.00           C  
ATOM    642  C   ASP A  62      37.920  60.810  34.480  1.00  0.00           C  
ATOM    643  O   ASP A  62      37.520  59.650  34.290  1.00  0.00           O  
ATOM    644  CB  ASP A  62      36.050  61.800  33.190  1.00  0.00           C  
ATOM    645  CG  ASP A  62      36.880  62.090  31.920  1.00  0.00           C  
ATOM    646  OD1 ASP A  62      36.780  63.230  31.470  1.00  0.00           O  
ATOM    647  OD2 ASP A  62      37.670  61.240  31.530  1.00  0.00           O1-
ATOM    648  H   ASP A  62      37.110  63.930  33.920  1.00  0.00           H  
ATOM    649  N   TYR A  63      39.200  61.240  34.260  1.00  0.00           N  
ATOM    650  CA  TYR A  63      40.290  60.240  34.200  1.00  0.00           C  
ATOM    651  C   TYR A  63      40.450  59.520  35.540  1.00  0.00           C  
ATOM    652  O   TYR A  63      40.330  60.130  36.620  1.00  0.00           O  
ATOM    653  CB  TYR A  63      41.630  60.890  33.730  1.00  0.00           C  
ATOM    654  CG  TYR A  63      42.970  60.140  33.830  1.00  0.00           C  
ATOM    655  CD1 TYR A  63      43.290  59.200  32.890  1.00  0.00           C  
ATOM    656  CD2 TYR A  63      43.770  60.310  34.910  1.00  0.00           C  
ATOM    657  CE1 TYR A  63      44.280  58.280  33.110  1.00  0.00           C  
ATOM    658  CE2 TYR A  63      44.840  59.460  35.110  1.00  0.00           C  
ATOM    659  CZ  TYR A  63      45.120  58.430  34.210  1.00  0.00           C  
ATOM    660  OH  TYR A  63      46.230  57.740  34.180  1.00  0.00           O  
ATOM    661  H   TYR A  63      39.470  62.180  34.440  1.00  0.00           H  
ATOM    662  HD1 TYR A  63      42.770  59.250  31.930  1.00  0.00           H  
ATOM    663  HD2 TYR A  63      43.510  61.020  35.690  1.00  0.00           H  
ATOM    664  HE1 TYR A  63      44.350  57.330  32.590  1.00  0.00           H  
ATOM    665  HE2 TYR A  63      45.550  59.640  35.910  1.00  0.00           H  
ATOM    666  HH  TYR A  63      47.010  58.360  34.080  1.00  0.00           H  
ATOM    667  N   ILE A  64      40.990  58.320  35.470  1.00  0.00           N  
ATOM    668  CA  ILE A  64      41.270  57.340  36.600  1.00  0.00           C  
ATOM    669  C   ILE A  64      42.560  56.620  36.130  1.00  0.00           C  
ATOM    670  O   ILE A  64      42.650  56.220  34.940  1.00  0.00           O  
ATOM    671  CB  ILE A  64      40.070  56.420  36.740  1.00  0.00           C  
ATOM    672  CG1 ILE A  64      40.000  55.480  37.910  1.00  0.00           C  
ATOM    673  CG2 ILE A  64      39.650  55.690  35.450  1.00  0.00           C  
ATOM    674  CD  ILE A  64      39.850  56.440  39.120  1.00  0.00           C  
ATOM    675  H   ILE A  64      41.350  58.030  34.580  1.00  0.00           H  
ATOM    676  N   ASN A  65      43.240  56.000  37.050  1.00  0.00           N  
ATOM    677  CA  ASN A  65      44.370  55.130  36.730  1.00  0.00           C  
ATOM    678  C   ASN A  65      43.980  53.660  36.950  1.00  0.00           C  
ATOM    679  O   ASN A  65      44.390  52.950  37.810  1.00  0.00           O  
ATOM    680  CB  ASN A  65      45.470  55.700  37.630  1.00  0.00           C  
ATOM    681  CG  ASN A  65      46.870  55.100  37.340  1.00  0.00           C  
ATOM    682  ND2 ASN A  65      47.420  55.510  36.210  1.00  0.00           N  
ATOM    683  OD1 ASN A  65      47.530  54.620  38.290  1.00  0.00           O  
ATOM    684  H   ASN A  65      43.020  56.170  38.010  1.00  0.00           H  
ATOM    685 1HD2 ASN A  65      46.890  56.230  35.760  1.00  0.00           H  
ATOM    686 2HD2 ASN A  65      48.240  55.080  35.830  1.00  0.00           H  
ATOM    687  N   ALA A  66      43.030  53.300  36.080  1.00  0.00           N  
ATOM    688  CA  ALA A  66      42.320  51.970  36.230  1.00  0.00           C  
ATOM    689  C   ALA A  66      41.840  51.380  34.920  1.00  0.00           C  
ATOM    690  O   ALA A  66      41.060  52.060  34.230  1.00  0.00           O  
ATOM    691  CB  ALA A  66      41.190  52.180  37.260  1.00  0.00           C  
ATOM    692  H   ALA A  66      42.680  53.880  35.340  1.00  0.00           H  
ATOM    693  N   ASN A  67      41.890  50.060  34.950  1.00  0.00           N  
ATOM    694  CA  ASN A  67      41.740  49.270  33.700  1.00  0.00           C  
ATOM    695  C   ASN A  67      40.750  48.090  33.890  1.00  0.00           C  
ATOM    696  O   ASN A  67      40.940  47.210  34.740  1.00  0.00           O  
ATOM    697  CB  ASN A  67      43.030  48.690  33.270  1.00  0.00           C  
ATOM    698  CG  ASN A  67      44.010  49.770  32.720  1.00  0.00           C  
ATOM    699  ND2 ASN A  67      43.880  50.040  31.460  1.00  0.00           N  
ATOM    700  OD1 ASN A  67      44.940  50.210  33.300  1.00  0.00           O  
ATOM    701  H   ASN A  67      42.290  49.610  35.750  1.00  0.00           H  
ATOM    702 1HD2 ASN A  67      43.180  49.690  30.840  1.00  0.00           H  
ATOM    703 2HD2 ASN A  67      44.750  50.310  31.060  1.00  0.00           H  
ATOM    704  N   ILE A  68      39.780  48.050  32.980  1.00  0.00           N  
ATOM    705  CA  ILE A  68      38.940  46.890  32.820  1.00  0.00           C  
ATOM    706  C   ILE A  68      39.600  45.780  31.960  1.00  0.00           C  
ATOM    707  O   ILE A  68      39.730  45.860  30.710  1.00  0.00           O  
ATOM    708  CB  ILE A  68      37.590  47.390  32.190  1.00  0.00           C  
ATOM    709  CG1 ILE A  68      36.800  48.340  33.090  1.00  0.00           C  
ATOM    710  CG2 ILE A  68      36.690  46.220  31.830  1.00  0.00           C  
ATOM    711  CD  ILE A  68      36.520  47.640  34.450  1.00  0.00           C  
ATOM    712  H   ILE A  68      39.680  48.610  32.160  1.00  0.00           H  
ATOM    713  N   ILE A  69      39.970  44.640  32.610  1.00  0.00           N  
ATOM    714  CA  ILE A  69      40.510  43.430  31.980  1.00  0.00           C  
ATOM    715  C   ILE A  69      39.420  42.360  31.880  1.00  0.00           C  
ATOM    716  O   ILE A  69      38.860  41.810  32.860  1.00  0.00           O  
ATOM    717  CB  ILE A  69      41.490  42.720  32.930  1.00  0.00           C  
ATOM    718  CG1 ILE A  69      42.390  43.730  33.690  1.00  0.00           C  
ATOM    719  CG2 ILE A  69      42.430  41.700  32.240  1.00  0.00           C  
ATOM    720  CD  ILE A  69      43.070  44.720  32.700  1.00  0.00           C  
ATOM    721  H   ILE A  69      39.730  44.570  33.580  1.00  0.00           H  
ATOM    722  N   MET A  70      39.140  41.980  30.640  1.00  0.00           N  
ATOM    723  CA  MET A  70      38.160  40.940  30.270  1.00  0.00           C  
ATOM    724  C   MET A  70      38.890  39.560  30.020  1.00  0.00           C  
ATOM    725  O   MET A  70      40.040  39.640  29.640  1.00  0.00           O  
ATOM    726  CB  MET A  70      37.630  41.360  28.940  1.00  0.00           C  
ATOM    727  CG  MET A  70      36.870  42.760  28.940  1.00  0.00           C  
ATOM    728  SD  MET A  70      36.560  43.230  27.180  1.00  0.00           S  
ATOM    729  CE  MET A  70      35.240  42.040  27.010  1.00  0.00           C  
ATOM    730  H   MET A  70      39.560  42.570  29.950  1.00  0.00           H  
ATOM    731  N   PRO A  71      38.300  38.540  30.590  1.00  0.00           N  
ATOM    732  CA  PRO A  71      38.680  37.120  30.440  1.00  0.00           C  
ATOM    733  C   PRO A  71      38.690  36.600  28.990  1.00  0.00           C  
ATOM    734  O   PRO A  71      39.500  35.780  28.630  1.00  0.00           O  
ATOM    735  CB  PRO A  71      37.810  36.260  31.310  1.00  0.00           C  
ATOM    736  CG  PRO A  71      37.170  37.290  32.320  1.00  0.00           C  
ATOM    737  CD  PRO A  71      37.230  38.650  31.590  1.00  0.00           C  
ATOM    738  N   GLU A  72      37.600  36.750  28.190  1.00  0.00           N  
ATOM    739  CA  GLU A  72      37.580  36.350  26.750  1.00  0.00           C  
ATOM    740  C   GLU A  72      37.230  37.530  25.870  1.00  0.00           C  
ATOM    741  O   GLU A  72      36.580  38.440  26.390  1.00  0.00           O  
ATOM    742  CB  GLU A  72      36.610  35.230  26.460  1.00  0.00           C  
ATOM    743  CG  GLU A  72      37.360  34.060  25.780  1.00  0.00           C  
ATOM    744  CD  GLU A  72      37.590  34.320  24.330  1.00  0.00           C  
ATOM    745  OE1 GLU A  72      36.560  34.160  23.560  1.00  0.00           O  
ATOM    746  OE2 GLU A  72      38.640  34.800  23.930  1.00  0.00           O1-
ATOM    747  H   GLU A  72      36.700  37.000  28.530  1.00  0.00           H  
ATOM    748  N   PHE A  73      37.290  37.340  24.600  1.00  0.00           N  
ATOM    749  CA  PHE A  73      37.040  38.310  23.570  1.00  0.00           C  
ATOM    750  C   PHE A  73      35.720  39.150  23.540  1.00  0.00           C  
ATOM    751  O   PHE A  73      35.670  40.350  23.140  1.00  0.00           O  
ATOM    752  CB  PHE A  73      37.420  37.730  22.180  1.00  0.00           C  
ATOM    753  CG  PHE A  73      37.540  38.730  21.050  1.00  0.00           C  
ATOM    754  CD1 PHE A  73      38.780  39.300  20.770  1.00  0.00           C  
ATOM    755  CD2 PHE A  73      36.450  38.990  20.250  1.00  0.00           C  
ATOM    756  CE1 PHE A  73      38.920  40.010  19.630  1.00  0.00           C  
ATOM    757  CE2 PHE A  73      36.580  39.820  19.180  1.00  0.00           C  
ATOM    758  CZ  PHE A  73      37.830  40.320  18.830  1.00  0.00           C  
ATOM    759  H   PHE A  73      37.420  36.390  24.310  1.00  0.00           H  
ATOM    760  HD1 PHE A  73      39.620  38.840  21.300  1.00  0.00           H  
ATOM    761  HD2 PHE A  73      35.470  38.750  20.670  1.00  0.00           H  
ATOM    762  HE1 PHE A  73      39.950  40.230  19.330  1.00  0.00           H  
ATOM    763  HE2 PHE A  73      35.750  40.000  18.500  1.00  0.00           H  
ATOM    764  HZ  PHE A  73      37.920  40.950  17.950  1.00  0.00           H  
ATOM    765  N   GLY A  74      34.720  38.500  24.110  1.00  0.00           N  
ATOM    766  CA  GLY A  74      33.380  39.080  24.290  1.00  0.00           C  
ATOM    767  C   GLY A  74      32.830  38.930  25.710  1.00  0.00           C  
ATOM    768  O   GLY A  74      31.620  38.680  25.870  1.00  0.00           O  
ATOM    769  H   GLY A  74      34.740  37.530  24.330  1.00  0.00           H  
ATOM    770  N   SER A  75      33.620  38.970  26.760  1.00  0.00           N  
ATOM    771  CA  SER A  75      33.160  38.720  28.190  1.00  0.00           C  
ATOM    772  C   SER A  75      32.120  39.750  28.650  1.00  0.00           C  
ATOM    773  O   SER A  75      32.010  40.860  28.100  1.00  0.00           O  
ATOM    774  CB  SER A  75      34.330  38.890  29.150  1.00  0.00           C  
ATOM    775  OG  SER A  75      35.160  37.750  28.890  1.00  0.00           O  
ATOM    776  H   SER A  75      34.620  38.910  26.690  1.00  0.00           H  
ATOM    777  HG  SER A  75      34.570  36.960  29.060  1.00  0.00           H  
ATOM    778  N   SER A  76      31.210  39.220  29.410  1.00  0.00           N  
ATOM    779  CA  SER A  76      29.980  39.910  29.880  1.00  0.00           C  
ATOM    780  C   SER A  76      30.250  41.070  30.890  1.00  0.00           C  
ATOM    781  O   SER A  76      31.220  40.940  31.600  1.00  0.00           O  
ATOM    782  CB  SER A  76      28.910  38.950  30.390  1.00  0.00           C  
ATOM    783  OG  SER A  76      29.350  38.090  31.440  1.00  0.00           O  
ATOM    784  H   SER A  76      31.300  38.270  29.710  1.00  0.00           H  
ATOM    785  HG  SER A  76      30.060  37.510  31.040  1.00  0.00           H  
ATOM    786  N   GLY A  77      29.310  42.020  31.120  1.00  0.00           N  
ATOM    787  CA  GLY A  77      29.510  43.060  32.190  1.00  0.00           C  
ATOM    788  C   GLY A  77      29.770  42.800  33.730  1.00  0.00           C  
ATOM    789  O   GLY A  77      30.440  43.610  34.350  1.00  0.00           O  
ATOM    790  H   GLY A  77      28.440  42.030  30.630  1.00  0.00           H  
ATOM    791  N   LYS A  78      29.390  41.590  34.170  1.00  0.00           N  
ATOM    792  CA  LYS A  78      29.770  41.110  35.500  1.00  0.00           C  
ATOM    793  C   LYS A  78      31.210  40.600  35.440  1.00  0.00           C  
ATOM    794  O   LYS A  78      32.000  41.120  36.210  1.00  0.00           O  
ATOM    795  CB  LYS A  78      28.850  40.020  35.930  1.00  0.00           C  
ATOM    796  CG  LYS A  78      28.970  39.660  37.420  1.00  0.00           C  
ATOM    797  CD  LYS A  78      28.110  38.470  37.810  1.00  0.00           C  
ATOM    798  CE  LYS A  78      27.620  38.580  39.240  1.00  0.00           C  
ATOM    799  NZ  LYS A  78      26.800  37.420  39.690  1.00  0.00           N1+
ATOM    800  H   LYS A  78      28.680  41.000  33.790  1.00  0.00           H  
ATOM    801  HZ1 LYS A  78      25.980  37.320  39.120  1.00  0.00           H  
ATOM    802  HZ2 LYS A  78      27.330  36.580  39.580  1.00  0.00           H  
ATOM    803  HZ3 LYS A  78      26.520  37.430  40.650  1.00  0.00           H  
ATOM    804  N   LYS A  79      31.530  39.840  34.430  1.00  0.00           N  
ATOM    805  CA  LYS A  79      32.710  38.880  34.440  1.00  0.00           C  
ATOM    806  C   LYS A  79      33.940  39.650  33.940  1.00  0.00           C  
ATOM    807  O   LYS A  79      34.260  39.440  32.790  1.00  0.00           O  
ATOM    808  CB  LYS A  79      32.460  37.550  33.670  1.00  0.00           C  
ATOM    809  CG  LYS A  79      33.480  36.460  34.100  1.00  0.00           C  
ATOM    810  CD  LYS A  79      33.250  35.120  33.340  1.00  0.00           C  
ATOM    811  CE  LYS A  79      34.110  33.890  33.820  1.00  0.00           C  
ATOM    812  NZ  LYS A  79      33.520  33.140  34.980  1.00  0.00           N1+
ATOM    813  H   LYS A  79      30.970  39.670  33.620  1.00  0.00           H  
ATOM    814  HZ1 LYS A  79      33.890  32.210  34.990  1.00  0.00           H  
ATOM    815  HZ2 LYS A  79      33.710  33.550  35.870  1.00  0.00           H  
ATOM    816  HZ3 LYS A  79      32.530  33.070  34.890  1.00  0.00           H  
ATOM    817  N   SER A  80      34.500  40.480  34.780  1.00  0.00           N  
ATOM    818  CA  SER A  80      35.700  41.260  34.440  1.00  0.00           C  
ATOM    819  C   SER A  80      36.490  41.790  35.640  1.00  0.00           C  
ATOM    820  O   SER A  80      35.860  41.870  36.730  1.00  0.00           O  
ATOM    821  CB  SER A  80      35.310  42.540  33.690  1.00  0.00           C  
ATOM    822  OG  SER A  80      34.700  42.280  32.390  1.00  0.00           O  
ATOM    823  H   SER A  80      34.190  40.390  35.720  1.00  0.00           H  
ATOM    824  HG  SER A  80      34.340  41.350  32.370  1.00  0.00           H  
ATOM    825  N   TYR A  81      37.760  42.100  35.470  1.00  0.00           N  
ATOM    826  CA  TYR A  81      38.590  42.620  36.530  1.00  0.00           C  
ATOM    827  C   TYR A  81      39.020  44.070  36.340  1.00  0.00           C  
ATOM    828  O   TYR A  81      39.100  44.620  35.210  1.00  0.00           O  
ATOM    829  CB  TYR A  81      39.880  41.830  36.680  1.00  0.00           C  
ATOM    830  CG  TYR A  81      39.760  40.300  36.560  1.00  0.00           C  
ATOM    831  CD1 TYR A  81      39.740  39.520  37.640  1.00  0.00           C  
ATOM    832  CD2 TYR A  81      39.870  39.700  35.290  1.00  0.00           C  
ATOM    833  CE1 TYR A  81      39.760  38.110  37.510  1.00  0.00           C  
ATOM    834  CE2 TYR A  81      39.920  38.360  35.100  1.00  0.00           C  
ATOM    835  CZ  TYR A  81      39.830  37.580  36.230  1.00  0.00           C  
ATOM    836  OH  TYR A  81      39.510  36.300  36.130  1.00  0.00           O  
ATOM    837  H   TYR A  81      38.250  41.780  34.660  1.00  0.00           H  
ATOM    838  HD1 TYR A  81      39.710  39.880  38.670  1.00  0.00           H  
ATOM    839  HD2 TYR A  81      39.870  40.300  34.380  1.00  0.00           H  
ATOM    840  HE1 TYR A  81      39.550  37.410  38.320  1.00  0.00           H  
ATOM    841  HE2 TYR A  81      40.210  38.060  34.090  1.00  0.00           H  
ATOM    842  HH  TYR A  81      39.470  35.880  37.040  1.00  0.00           H  
ATOM    843  N   ILE A  82      39.070  44.810  37.470  1.00  0.00           N  
ATOM    844  CA  ILE A  82      39.600  46.140  37.600  1.00  0.00           C  
ATOM    845  C   ILE A  82      41.050  46.110  38.190  1.00  0.00           C  
ATOM    846  O   ILE A  82      41.220  46.230  39.400  1.00  0.00           O  
ATOM    847  CB  ILE A  82      38.700  47.110  38.410  1.00  0.00           C  
ATOM    848  CG1 ILE A  82      37.230  46.950  37.990  1.00  0.00           C  
ATOM    849  CG2 ILE A  82      39.020  48.580  38.190  1.00  0.00           C  
ATOM    850  CD  ILE A  82      36.260  47.550  39.110  1.00  0.00           C  
ATOM    851  H   ILE A  82      38.750  44.340  38.290  1.00  0.00           H  
ATOM    852  N   ALA A  83      42.000  46.450  37.310  1.00  0.00           N  
ATOM    853  CA  ALA A  83      43.430  46.680  37.600  1.00  0.00           C  
ATOM    854  C   ALA A  83      43.710  48.140  38.040  1.00  0.00           C  
ATOM    855  O   ALA A  83      43.530  49.030  37.240  1.00  0.00           O  
ATOM    856  CB  ALA A  83      44.320  46.340  36.450  1.00  0.00           C  
ATOM    857  H   ALA A  83      41.710  46.680  36.380  1.00  0.00           H  
ATOM    858  N   THR A  84      44.050  48.330  39.310  1.00  0.00           N  
ATOM    859  CA  THR A  84      44.510  49.670  39.760  1.00  0.00           C  
ATOM    860  C   THR A  84      45.590  49.670  40.790  1.00  0.00           C  
ATOM    861  O   THR A  84      46.210  48.670  41.200  1.00  0.00           O  
ATOM    862  CB  THR A  84      43.290  50.500  40.180  1.00  0.00           C  
ATOM    863  CG2 THR A  84      42.620  50.120  41.510  1.00  0.00           C  
ATOM    864  OG1 THR A  84      43.760  51.880  40.290  1.00  0.00           O  
ATOM    865  H   THR A  84      44.150  47.620  40.000  1.00  0.00           H  
ATOM    866  HG1 THR A  84      44.020  52.260  39.390  1.00  0.00           H  
ATOM    867  N   GLN A  85      46.170  50.830  40.980  1.00  0.00           N  
ATOM    868  CA  GLN A  85      47.230  51.350  41.890  1.00  0.00           C  
ATOM    869  C   GLN A  85      46.980  51.150  43.400  1.00  0.00           C  
ATOM    870  O   GLN A  85      45.860  50.840  43.780  1.00  0.00           O  
ATOM    871  CB  GLN A  85      47.690  52.770  41.540  1.00  0.00           C  
ATOM    872  CG  GLN A  85      46.500  53.810  41.710  1.00  0.00           C  
ATOM    873  CD  GLN A  85      46.900  55.210  41.400  1.00  0.00           C  
ATOM    874  NE2 GLN A  85      45.940  55.880  40.930  1.00  0.00           N  
ATOM    875  OE1 GLN A  85      47.950  55.740  41.680  1.00  0.00           O  
ATOM    876  H   GLN A  85      45.740  51.590  40.490  1.00  0.00           H  
ATOM    877 1HE2 GLN A  85      45.020  55.530  40.740  1.00  0.00           H  
ATOM    878 2HE2 GLN A  85      46.180  56.760  40.520  1.00  0.00           H  
ATOM    879  N   GLY A  86      48.000  51.500  44.190  1.00  0.00           N  
ATOM    880  CA  GLY A  86      47.920  51.680  45.670  1.00  0.00           C  
ATOM    881  C   GLY A  86      47.390  53.090  46.000  1.00  0.00           C  
ATOM    882  O   GLY A  86      47.850  54.050  45.370  1.00  0.00           O  
ATOM    883  H   GLY A  86      48.890  51.720  43.780  1.00  0.00           H  
ATOM    884  N   CYS A  87      46.600  53.200  47.070  1.00  0.00           N  
ATOM    885  CA  CYS A  87      46.030  54.490  47.460  1.00  0.00           C  
ATOM    886  C   CYS A  87      47.020  55.430  48.150  1.00  0.00           C  
ATOM    887  O   CYS A  87      47.720  55.070  49.080  1.00  0.00           O  
ATOM    888  CB  CYS A  87      44.750  54.210  48.280  1.00  0.00           C  
ATOM    889  SG  CYS A  87      43.650  55.630  48.700  1.00  0.00           S  
ATOM    890  H   CYS A  87      46.190  52.420  47.550  1.00  0.00           H  
ATOM    891  HG  CYS A  87      42.670  55.040  49.380  1.00  0.00           H  
ATOM    892  N   LEU A  88      46.850  56.680  47.870  1.00  0.00           N  
ATOM    893  CA  LEU A  88      47.570  57.880  48.330  1.00  0.00           C  
ATOM    894  C   LEU A  88      46.660  58.970  48.790  1.00  0.00           C  
ATOM    895  O   LEU A  88      45.510  59.060  48.330  1.00  0.00           O  
ATOM    896  CB  LEU A  88      48.430  58.520  47.240  1.00  0.00           C  
ATOM    897  CG  LEU A  88      49.720  57.760  47.010  1.00  0.00           C  
ATOM    898  CD1 LEU A  88      50.460  58.190  45.810  1.00  0.00           C  
ATOM    899  CD2 LEU A  88      50.590  57.910  48.230  1.00  0.00           C  
ATOM    900  H   LEU A  88      46.040  56.860  47.320  1.00  0.00           H  
ATOM    901  N   GLN A  89      47.170  59.960  49.490  1.00  0.00           N  
ATOM    902  CA  GLN A  89      46.360  61.120  50.010  1.00  0.00           C  
ATOM    903  C   GLN A  89      45.250  61.730  49.170  1.00  0.00           C  
ATOM    904  O   GLN A  89      44.170  61.910  49.730  1.00  0.00           O  
ATOM    905  CB  GLN A  89      47.320  62.040  50.810  1.00  0.00           C  
ATOM    906  CG  GLN A  89      47.580  61.530  52.210  1.00  0.00           C  
ATOM    907  CD  GLN A  89      48.450  62.510  53.080  1.00  0.00           C  
ATOM    908  NE2 GLN A  89      47.900  63.510  53.720  1.00  0.00           N  
ATOM    909  OE1 GLN A  89      49.660  62.340  53.120  1.00  0.00           O  
ATOM    910  H   GLN A  89      48.120  59.950  49.800  1.00  0.00           H  
ATOM    911 1HE2 GLN A  89      46.920  63.750  53.720  1.00  0.00           H  
ATOM    912 2HE2 GLN A  89      48.460  64.090  54.320  1.00  0.00           H  
ATOM    913  N   ASN A  90      45.520  61.900  47.890  1.00  0.00           N  
ATOM    914  CA  ASN A  90      44.500  62.350  46.880  1.00  0.00           C  
ATOM    915  C   ASN A  90      43.400  61.320  46.580  1.00  0.00           C  
ATOM    916  O   ASN A  90      42.370  61.490  47.280  1.00  0.00           O  
ATOM    917  CB  ASN A  90      45.170  62.940  45.630  1.00  0.00           C  
ATOM    918  CG  ASN A  90      46.220  62.000  45.000  1.00  0.00           C  
ATOM    919  ND2 ASN A  90      46.080  61.680  43.750  1.00  0.00           N  
ATOM    920  OD1 ASN A  90      47.140  61.490  45.640  1.00  0.00           O  
ATOM    921  H   ASN A  90      46.470  61.910  47.580  1.00  0.00           H  
ATOM    922 1HD2 ASN A  90      45.360  62.120  43.220  1.00  0.00           H  
ATOM    923 2HD2 ASN A  90      46.700  60.970  43.440  1.00  0.00           H  
ATOM    924  N   THR A  91      43.890  60.250  45.900  1.00  0.00           N  
ATOM    925  CA  THR A  91      43.080  59.330  45.160  1.00  0.00           C  
ATOM    926  C   THR A  91      41.830  58.600  45.860  1.00  0.00           C  
ATOM    927  O   THR A  91      41.100  57.860  45.150  1.00  0.00           O  
ATOM    928  CB  THR A  91      43.910  58.190  44.590  1.00  0.00           C  
ATOM    929  CG2 THR A  91      44.800  58.710  43.430  1.00  0.00           C  
ATOM    930  OG1 THR A  91      44.780  57.610  45.580  1.00  0.00           O  
ATOM    931  H   THR A  91      44.850  59.980  45.970  1.00  0.00           H  
ATOM    932  HG1 THR A  91      45.620  57.300  45.150  1.00  0.00           H  
ATOM    933  N   VAL A  92      41.600  58.920  47.140  1.00  0.00           N  
ATOM    934  CA  VAL A  92      40.720  58.120  47.960  1.00  0.00           C  
ATOM    935  C   VAL A  92      39.230  58.130  47.530  1.00  0.00           C  
ATOM    936  O   VAL A  92      38.570  57.090  47.320  1.00  0.00           O  
ATOM    937  CB  VAL A  92      40.870  58.780  49.390  1.00  0.00           C  
ATOM    938  CG1 VAL A  92      39.980  58.000  50.390  1.00  0.00           C  
ATOM    939  CG2 VAL A  92      42.300  58.740  49.920  1.00  0.00           C  
ATOM    940  H   VAL A  92      41.740  59.860  47.480  1.00  0.00           H  
ATOM    941  N   ASN A  93      38.730  59.330  47.210  1.00  0.00           N  
ATOM    942  CA  ASN A  93      37.340  59.540  46.800  1.00  0.00           C  
ATOM    943  C   ASN A  93      37.030  58.960  45.360  1.00  0.00           C  
ATOM    944  O   ASN A  93      36.040  58.230  45.100  1.00  0.00           O  
ATOM    945  CB  ASN A  93      36.990  61.030  46.790  1.00  0.00           C  
ATOM    946  CG  ASN A  93      37.350  61.990  47.890  1.00  0.00           C  
ATOM    947  ND2 ASN A  93      36.430  62.940  48.240  1.00  0.00           N  
ATOM    948  OD1 ASN A  93      38.490  62.070  48.260  1.00  0.00           O  
ATOM    949  H   ASN A  93      39.360  60.100  47.300  1.00  0.00           H  
ATOM    950 1HD2 ASN A  93      35.540  63.040  47.790  1.00  0.00           H  
ATOM    951 2HD2 ASN A  93      36.710  63.530  48.990  1.00  0.00           H  
ATOM    952  N   ASP A  94      38.040  59.070  44.540  1.00  0.00           N  
ATOM    953  CA  ASP A  94      38.060  58.380  43.180  1.00  0.00           C  
ATOM    954  C   ASP A  94      38.000  56.850  43.290  1.00  0.00           C  
ATOM    955  O   ASP A  94      37.240  56.180  42.580  1.00  0.00           O  
ATOM    956  CB  ASP A  94      39.270  58.580  42.310  1.00  0.00           C  
ATOM    957  CG  ASP A  94      39.610  60.040  42.000  1.00  0.00           C  
ATOM    958  OD1 ASP A  94      38.730  60.910  41.780  1.00  0.00           O  
ATOM    959  OD2 ASP A  94      40.790  60.420  42.030  1.00  0.00           O1-
ATOM    960  H   ASP A  94      38.570  59.920  44.520  1.00  0.00           H  
ATOM    961  N   PHE A  95      38.910  56.300  44.080  1.00  0.00           N  
ATOM    962  CA  PHE A  95      38.770  54.850  44.570  1.00  0.00           C  
ATOM    963  C   PHE A  95      37.410  54.540  45.140  1.00  0.00           C  
ATOM    964  O   PHE A  95      36.900  53.500  44.740  1.00  0.00           O  
ATOM    965  CB  PHE A  95      39.800  54.490  45.650  1.00  0.00           C  
ATOM    966  CG  PHE A  95      41.100  53.890  45.170  1.00  0.00           C  
ATOM    967  CD1 PHE A  95      42.150  54.800  45.090  1.00  0.00           C  
ATOM    968  CD2 PHE A  95      41.240  52.550  44.780  1.00  0.00           C  
ATOM    969  CE1 PHE A  95      43.380  54.380  44.650  1.00  0.00           C  
ATOM    970  CE2 PHE A  95      42.520  52.160  44.330  1.00  0.00           C  
ATOM    971  CZ  PHE A  95      43.570  53.060  44.350  1.00  0.00           C  
ATOM    972  H   PHE A  95      39.730  56.750  44.430  1.00  0.00           H  
ATOM    973  HD1 PHE A  95      42.110  55.760  45.610  1.00  0.00           H  
ATOM    974  HD2 PHE A  95      40.370  51.900  44.790  1.00  0.00           H  
ATOM    975  HE1 PHE A  95      44.170  55.120  44.470  1.00  0.00           H  
ATOM    976  HE2 PHE A  95      42.780  51.110  44.460  1.00  0.00           H  
ATOM    977  HZ  PHE A  95      44.460  52.780  43.790  1.00  0.00           H  
ATOM    978  N   TRP A  96      36.830  55.330  45.960  1.00  0.00           N  
ATOM    979  CA  TRP A  96      35.450  55.150  46.400  1.00  0.00           C  
ATOM    980  C   TRP A  96      34.280  55.240  45.390  1.00  0.00           C  
ATOM    981  O   TRP A  96      33.470  54.320  45.240  1.00  0.00           O  
ATOM    982  CB  TRP A  96      35.130  55.990  47.620  1.00  0.00           C  
ATOM    983  CG  TRP A  96      35.680  55.670  48.990  1.00  0.00           C  
ATOM    984  CD1 TRP A  96      36.480  56.430  49.780  1.00  0.00           C  
ATOM    985  CD2 TRP A  96      35.580  54.400  49.570  1.00  0.00           C  
ATOM    986  CE2 TRP A  96      36.480  54.370  50.620  1.00  0.00           C  
ATOM    987  CE3 TRP A  96      34.900  53.290  49.270  1.00  0.00           C  
ATOM    988  NE1 TRP A  96      36.970  55.600  50.730  1.00  0.00           N  
ATOM    989  CZ2 TRP A  96      36.670  53.250  51.390  1.00  0.00           C  
ATOM    990  CZ3 TRP A  96      35.060  52.070  49.980  1.00  0.00           C  
ATOM    991  CH2 TRP A  96      36.050  52.080  50.980  1.00  0.00           C  
ATOM    992  H   TRP A  96      37.410  55.960  46.470  1.00  0.00           H  
ATOM    993  HD1 TRP A  96      36.820  57.430  49.510  1.00  0.00           H  
ATOM    994  HE1 TRP A  96      37.510  55.920  51.510  1.00  0.00           H  
ATOM    995  HE3 TRP A  96      34.100  53.290  48.530  1.00  0.00           H  
ATOM    996  HZ2 TRP A  96      37.060  53.370  52.400  1.00  0.00           H  
ATOM    997  HZ3 TRP A  96      34.250  51.340  50.040  1.00  0.00           H  
ATOM    998  HH2 TRP A  96      36.510  51.110  51.200  1.00  0.00           H  
ATOM    999  N   ARG A  97      34.490  56.070  44.390  1.00  0.00           N  
ATOM   1000  CA  ARG A  97      33.610  56.150  43.180  1.00  0.00           C  
ATOM   1001  C   ARG A  97      33.770  54.960  42.290  1.00  0.00           C  
ATOM   1002  O   ARG A  97      32.790  54.250  42.070  1.00  0.00           O  
ATOM   1003  CB  ARG A  97      33.870  57.420  42.350  1.00  0.00           C  
ATOM   1004  CG  ARG A  97      33.500  58.700  43.030  1.00  0.00           C  
ATOM   1005  CD  ARG A  97      33.820  59.840  42.090  1.00  0.00           C  
ATOM   1006  NE  ARG A  97      32.780  60.130  41.050  1.00  0.00           N  
ATOM   1007  CZ  ARG A  97      32.040  61.240  40.950  1.00  0.00           C  
ATOM   1008  NH1 ARG A  97      32.060  62.220  41.860  1.00  0.00           N1+
ATOM   1009  NH2 ARG A  97      31.310  61.550  39.870  1.00  0.00           N  
ATOM   1010  H   ARG A  97      35.180  56.790  44.470  1.00  0.00           H  
ATOM   1011  HE  ARG A  97      32.580  59.280  40.560  1.00  0.00           H  
ATOM   1012 1HH1 ARG A  97      32.570  62.350  42.710  1.00  0.00           H  
ATOM   1013 2HH1 ARG A  97      31.390  62.930  41.640  1.00  0.00           H  
ATOM   1014 1HH2 ARG A  97      31.190  60.980  39.060  1.00  0.00           H  
ATOM   1015 2HH2 ARG A  97      30.880  62.460  39.890  1.00  0.00           H  
ATOM   1016  N   MET A  98      34.970  54.450  42.050  1.00  0.00           N  
ATOM   1017  CA  MET A  98      35.300  53.220  41.250  1.00  0.00           C  
ATOM   1018  C   MET A  98      34.790  51.880  41.930  1.00  0.00           C  
ATOM   1019  O   MET A  98      34.280  51.050  41.210  1.00  0.00           O  
ATOM   1020  CB  MET A  98      36.750  53.300  40.740  1.00  0.00           C  
ATOM   1021  CG  MET A  98      36.890  52.210  39.660  1.00  0.00           C  
ATOM   1022  SD  MET A  98      38.640  51.880  39.410  1.00  0.00           S  
ATOM   1023  CE  MET A  98      39.010  51.060  40.990  1.00  0.00           C  
ATOM   1024  H   MET A  98      35.720  55.030  42.360  1.00  0.00           H  
ATOM   1025  N   VAL A  99      34.730  51.820  43.280  1.00  0.00           N  
ATOM   1026  CA  VAL A  99      34.020  50.770  44.090  1.00  0.00           C  
ATOM   1027  C   VAL A  99      32.460  50.830  44.040  1.00  0.00           C  
ATOM   1028  O   VAL A  99      31.810  49.840  43.840  1.00  0.00           O  
ATOM   1029  CB  VAL A  99      34.360  50.810  45.640  1.00  0.00           C  
ATOM   1030  CG1 VAL A  99      33.700  49.520  46.350  1.00  0.00           C  
ATOM   1031  CG2 VAL A  99      35.850  50.530  45.760  1.00  0.00           C  
ATOM   1032  H   VAL A  99      35.220  52.520  43.800  1.00  0.00           H  
ATOM   1033  N   PHE A 100      31.980  52.010  44.110  1.00  0.00           N  
ATOM   1034  CA  PHE A 100      30.520  52.260  43.980  1.00  0.00           C  
ATOM   1035  C   PHE A 100      29.760  52.240  42.660  1.00  0.00           C  
ATOM   1036  O   PHE A 100      28.930  51.400  42.460  1.00  0.00           O  
ATOM   1037  CB  PHE A 100      30.180  53.580  44.710  1.00  0.00           C  
ATOM   1038  CG  PHE A 100      28.660  53.840  44.920  1.00  0.00           C  
ATOM   1039  CD1 PHE A 100      27.970  53.240  45.980  1.00  0.00           C  
ATOM   1040  CD2 PHE A 100      28.020  54.780  44.070  1.00  0.00           C  
ATOM   1041  CE1 PHE A 100      26.690  53.700  46.210  1.00  0.00           C  
ATOM   1042  CE2 PHE A 100      26.700  55.230  44.310  1.00  0.00           C  
ATOM   1043  CZ  PHE A 100      26.110  54.690  45.410  1.00  0.00           C  
ATOM   1044  H   PHE A 100      32.600  52.780  43.950  1.00  0.00           H  
ATOM   1045  HD1 PHE A 100      28.490  52.540  46.630  1.00  0.00           H  
ATOM   1046  HD2 PHE A 100      28.630  55.410  43.430  1.00  0.00           H  
ATOM   1047  HE1 PHE A 100      26.250  53.410  47.170  1.00  0.00           H  
ATOM   1048  HE2 PHE A 100      26.260  56.100  43.820  1.00  0.00           H  
ATOM   1049  HZ  PHE A 100      25.130  55.060  45.690  1.00  0.00           H  
ATOM   1050  N   GLN A 101      30.310  52.920  41.660  1.00  0.00           N  
ATOM   1051  CA  GLN A 101      29.620  53.300  40.400  1.00  0.00           C  
ATOM   1052  C   GLN A 101      29.260  52.030  39.590  1.00  0.00           C  
ATOM   1053  O   GLN A 101      28.080  51.670  39.450  1.00  0.00           O  
ATOM   1054  CB  GLN A 101      30.620  54.230  39.670  1.00  0.00           C  
ATOM   1055  CG  GLN A 101      29.990  54.740  38.420  1.00  0.00           C  
ATOM   1056  CD  GLN A 101      30.970  55.440  37.500  1.00  0.00           C  
ATOM   1057  NE2 GLN A 101      31.390  54.580  36.600  1.00  0.00           N  
ATOM   1058  OE1 GLN A 101      31.720  56.420  37.660  1.00  0.00           O  
ATOM   1059  H   GLN A 101      31.210  53.320  41.840  1.00  0.00           H  
ATOM   1060 1HE2 GLN A 101      31.070  53.630  36.600  1.00  0.00           H  
ATOM   1061 2HE2 GLN A 101      32.110  54.950  36.020  1.00  0.00           H  
ATOM   1062  N   GLU A 102      30.230  51.140  39.400  1.00  0.00           N  
ATOM   1063  CA  GLU A 102      30.040  49.910  38.550  1.00  0.00           C  
ATOM   1064  C   GLU A 102      29.450  48.760  39.360  1.00  0.00           C  
ATOM   1065  O   GLU A 102      29.100  47.720  38.750  1.00  0.00           O  
ATOM   1066  CB  GLU A 102      31.360  49.450  37.870  1.00  0.00           C  
ATOM   1067  CG  GLU A 102      32.050  50.390  36.950  1.00  0.00           C  
ATOM   1068  CD  GLU A 102      31.220  50.920  35.760  1.00  0.00           C  
ATOM   1069  OE1 GLU A 102      30.510  51.910  35.960  1.00  0.00           O  
ATOM   1070  OE2 GLU A 102      31.130  50.340  34.650  1.00  0.00           O1-
ATOM   1071  H   GLU A 102      31.050  51.050  39.960  1.00  0.00           H  
ATOM   1072  N   ASN A 103      29.050  48.980  40.630  1.00  0.00           N  
ATOM   1073  CA  ASN A 103      28.530  48.070  41.670  1.00  0.00           C  
ATOM   1074  C   ASN A 103      29.300  46.770  41.850  1.00  0.00           C  
ATOM   1075  O   ASN A 103      28.730  45.680  41.710  1.00  0.00           O  
ATOM   1076  CB  ASN A 103      27.070  47.670  41.350  1.00  0.00           C  
ATOM   1077  CG  ASN A 103      26.180  48.940  41.370  1.00  0.00           C  
ATOM   1078  ND2 ASN A 103      24.910  48.830  40.950  1.00  0.00           N  
ATOM   1079  OD1 ASN A 103      26.450  50.040  41.860  1.00  0.00           O  
ATOM   1080  H   ASN A 103      29.090  49.920  40.970  1.00  0.00           H  
ATOM   1081 1HD2 ASN A 103      24.610  47.940  40.590  1.00  0.00           H  
ATOM   1082 2HD2 ASN A 103      24.370  49.670  40.880  1.00  0.00           H  
ATOM   1083  N   SER A 104      30.570  47.000  42.140  1.00  0.00           N  
ATOM   1084  CA  SER A 104      31.530  45.910  42.500  1.00  0.00           C  
ATOM   1085  C   SER A 104      31.360  45.360  43.980  1.00  0.00           C  
ATOM   1086  O   SER A 104      31.430  46.140  44.920  1.00  0.00           O  
ATOM   1087  CB  SER A 104      33.020  46.210  42.310  1.00  0.00           C  
ATOM   1088  OG  SER A 104      33.240  46.770  41.040  1.00  0.00           O  
ATOM   1089  H   SER A 104      30.890  47.940  41.970  1.00  0.00           H  
ATOM   1090  HG  SER A 104      33.450  46.000  40.440  1.00  0.00           H  
ATOM   1091  N   ARG A 105      31.130  44.080  44.110  1.00  0.00           N  
ATOM   1092  CA  ARG A 105      30.970  43.400  45.430  1.00  0.00           C  
ATOM   1093  C   ARG A 105      32.200  42.910  46.230  1.00  0.00           C  
ATOM   1094  O   ARG A 105      32.320  43.070  47.410  1.00  0.00           O  
ATOM   1095  CB  ARG A 105      29.700  42.560  45.480  1.00  0.00           C  
ATOM   1096  CG  ARG A 105      28.390  43.320  45.200  1.00  0.00           C  
ATOM   1097  CD  ARG A 105      27.900  44.270  46.330  1.00  0.00           C  
ATOM   1098  NE  ARG A 105      26.590  44.900  46.070  1.00  0.00           N  
ATOM   1099  CZ  ARG A 105      25.510  44.500  46.800  1.00  0.00           C  
ATOM   1100  NH1 ARG A 105      25.340  43.530  47.690  1.00  0.00           N1+
ATOM   1101  NH2 ARG A 105      24.370  45.100  46.500  1.00  0.00           N  
ATOM   1102  H   ARG A 105      31.030  43.510  43.300  1.00  0.00           H  
ATOM   1103  HE  ARG A 105      26.360  45.420  45.250  1.00  0.00           H  
ATOM   1104 1HH1 ARG A 105      26.060  42.930  48.050  1.00  0.00           H  
ATOM   1105 2HH1 ARG A 105      24.450  43.170  47.960  1.00  0.00           H  
ATOM   1106 1HH2 ARG A 105      24.150  45.810  45.820  1.00  0.00           H  
ATOM   1107 2HH2 ARG A 105      23.780  45.150  47.300  1.00  0.00           H  
ATOM   1108  N   VAL A 106      33.140  42.340  45.500  1.00  0.00           N  
ATOM   1109  CA  VAL A 106      34.350  41.690  46.160  1.00  0.00           C  
ATOM   1110  C   VAL A 106      35.630  42.480  45.750  1.00  0.00           C  
ATOM   1111  O   VAL A 106      35.840  42.890  44.600  1.00  0.00           O  
ATOM   1112  CB  VAL A 106      34.480  40.220  45.750  1.00  0.00           C  
ATOM   1113  CG1 VAL A 106      35.780  39.570  46.260  1.00  0.00           C  
ATOM   1114  CG2 VAL A 106      33.260  39.460  46.220  1.00  0.00           C  
ATOM   1115  H   VAL A 106      33.080  42.090  44.540  1.00  0.00           H  
ATOM   1116  N   ILE A 107      36.440  42.770  46.750  1.00  0.00           N  
ATOM   1117  CA  ILE A 107      37.810  43.460  46.590  1.00  0.00           C  
ATOM   1118  C   ILE A 107      38.890  42.400  46.980  1.00  0.00           C  
ATOM   1119  O   ILE A 107      38.680  41.900  48.070  1.00  0.00           O  
ATOM   1120  CB  ILE A 107      37.940  44.640  47.570  1.00  0.00           C  
ATOM   1121  CG1 ILE A 107      36.740  45.640  47.350  1.00  0.00           C  
ATOM   1122  CG2 ILE A 107      39.220  45.350  47.270  1.00  0.00           C  
ATOM   1123  CD  ILE A 107      36.820  46.930  48.200  1.00  0.00           C  
ATOM   1124  H   ILE A 107      36.030  42.700  47.660  1.00  0.00           H  
ATOM   1125  N   VAL A 108      39.940  42.220  46.130  1.00  0.00           N  
ATOM   1126  CA  VAL A 108      41.080  41.420  46.510  1.00  0.00           C  
ATOM   1127  C   VAL A 108      42.270  42.320  46.970  1.00  0.00           C  
ATOM   1128  O   VAL A 108      43.130  42.660  46.130  1.00  0.00           O  
ATOM   1129  CB  VAL A 108      41.390  40.500  45.300  1.00  0.00           C  
ATOM   1130  CG1 VAL A 108      42.710  39.670  45.230  1.00  0.00           C  
ATOM   1131  CG2 VAL A 108      40.160  39.540  45.150  1.00  0.00           C  
ATOM   1132  H   VAL A 108      39.850  42.570  45.200  1.00  0.00           H  
ATOM   1133  N   MET A 109      42.360  42.470  48.280  1.00  0.00           N  
ATOM   1134  CA  MET A 109      43.500  43.260  48.870  1.00  0.00           C  
ATOM   1135  C   MET A 109      44.360  42.200  49.590  1.00  0.00           C  
ATOM   1136  O   MET A 109      43.940  41.060  49.830  1.00  0.00           O  
ATOM   1137  CB  MET A 109      42.940  44.430  49.630  1.00  0.00           C  
ATOM   1138  CG  MET A 109      44.010  45.530  49.940  1.00  0.00           C  
ATOM   1139  SD  MET A 109      44.840  45.220  51.560  1.00  0.00           S  
ATOM   1140  CE  MET A 109      43.480  45.770  52.600  1.00  0.00           C  
ATOM   1141  H   MET A 109      41.940  41.780  48.880  1.00  0.00           H  
ATOM   1142  N   THR A 110      45.610  42.600  49.670  1.00  0.00           N  
ATOM   1143  CA  THR A 110      46.610  41.860  50.500  1.00  0.00           C  
ATOM   1144  C   THR A 110      47.520  42.710  51.440  1.00  0.00           C  
ATOM   1145  O   THR A 110      48.030  42.290  52.480  1.00  0.00           O  
ATOM   1146  CB  THR A 110      47.580  41.040  49.740  1.00  0.00           C  
ATOM   1147  CG2 THR A 110      47.010  39.850  48.950  1.00  0.00           C  
ATOM   1148  OG1 THR A 110      48.330  41.910  48.910  1.00  0.00           O  
ATOM   1149  H   THR A 110      45.980  43.030  48.850  1.00  0.00           H  
ATOM   1150  HG1 THR A 110      47.760  42.470  48.300  1.00  0.00           H  
ATOM   1151  N   THR A 111      47.650  43.910  50.970  1.00  0.00           N  
ATOM   1152  CA  THR A 111      48.820  44.780  51.420  1.00  0.00           C  
ATOM   1153  C   THR A 111      48.770  45.210  52.930  1.00  0.00           C  
ATOM   1154  O   THR A 111      47.680  45.290  53.470  1.00  0.00           O  
ATOM   1155  CB  THR A 111      48.830  46.050  50.580  1.00  0.00           C  
ATOM   1156  CG2 THR A 111      49.520  45.890  49.270  1.00  0.00           C  
ATOM   1157  OG1 THR A 111      47.660  46.810  50.470  1.00  0.00           O  
ATOM   1158  H   THR A 111      46.800  44.260  50.580  1.00  0.00           H  
ATOM   1159  HG1 THR A 111      47.520  47.080  49.520  1.00  0.00           H  
ATOM   1160  N   LYS A 112      49.970  45.540  53.450  1.00  0.00           N  
ATOM   1161  CA  LYS A 112      50.150  46.350  54.660  1.00  0.00           C  
ATOM   1162  C   LYS A 112      50.830  47.700  54.470  1.00  0.00           C  
ATOM   1163  O   LYS A 112      51.740  47.910  53.660  1.00  0.00           O  
ATOM   1164  CB  LYS A 112      50.920  45.480  55.600  1.00  0.00           C  
ATOM   1165  CG  LYS A 112      49.990  44.590  56.440  1.00  0.00           C  
ATOM   1166  CD  LYS A 112      50.920  43.520  57.090  1.00  0.00           C  
ATOM   1167  CE  LYS A 112      51.900  44.050  58.130  1.00  0.00           C  
ATOM   1168  NZ  LYS A 112      52.690  43.040  58.830  1.00  0.00           N1+
ATOM   1169  H   LYS A 112      50.820  45.300  52.990  1.00  0.00           H  
ATOM   1170  HZ1 LYS A 112      52.140  42.370  59.330  1.00  0.00           H  
ATOM   1171  HZ2 LYS A 112      53.180  42.480  58.180  1.00  0.00           H  
ATOM   1172  HZ3 LYS A 112      53.470  43.490  59.270  1.00  0.00           H  
ATOM   1173  N   GLU A 113      50.370  48.640  55.330  1.00  0.00           N  
ATOM   1174  CA  GLU A 113      50.400  50.150  55.180  1.00  0.00           C  
ATOM   1175  C   GLU A 113      51.760  50.740  54.770  1.00  0.00           C  
ATOM   1176  O   GLU A 113      51.790  51.320  53.650  1.00  0.00           O  
ATOM   1177  CB  GLU A 113      49.910  50.630  56.570  1.00  0.00           C  
ATOM   1178  CG  GLU A 113      48.390  50.330  56.740  1.00  0.00           C  
ATOM   1179  CD  GLU A 113      48.180  50.950  58.110  1.00  0.00           C  
ATOM   1180  OE1 GLU A 113      48.520  52.130  58.400  1.00  0.00           O  
ATOM   1181  OE2 GLU A 113      48.140  50.110  59.050  1.00  0.00           O1-
ATOM   1182  H   GLU A 113      50.120  48.330  56.240  1.00  0.00           H  
ATOM   1183  N   VAL A 114      52.860  50.240  55.360  1.00  0.00           N  
ATOM   1184  CA  VAL A 114      54.240  50.720  55.060  1.00  0.00           C  
ATOM   1185  C   VAL A 114      55.290  49.680  54.650  1.00  0.00           C  
ATOM   1186  O   VAL A 114      56.460  49.820  55.030  1.00  0.00           O  
ATOM   1187  CB  VAL A 114      54.890  51.620  56.190  1.00  0.00           C  
ATOM   1188  CG1 VAL A 114      54.290  53.000  56.140  1.00  0.00           C  
ATOM   1189  CG2 VAL A 114      54.950  50.980  57.570  1.00  0.00           C  
ATOM   1190  H   VAL A 114      52.820  49.610  56.130  1.00  0.00           H  
ATOM   1191  N   GLU A 115      54.850  48.570  54.050  1.00  0.00           N  
ATOM   1192  CA  GLU A 115      55.750  47.470  53.570  1.00  0.00           C  
ATOM   1193  C   GLU A 115      56.970  47.830  52.870  1.00  0.00           C  
ATOM   1194  O   GLU A 115      57.060  48.690  51.980  1.00  0.00           O  
ATOM   1195  CB  GLU A 115      54.930  46.580  52.620  1.00  0.00           C  
ATOM   1196  CG  GLU A 115      54.150  45.600  53.510  1.00  0.00           C  
ATOM   1197  CD  GLU A 115      53.540  44.460  52.690  1.00  0.00           C  
ATOM   1198  OE1 GLU A 115      54.220  43.460  52.460  1.00  0.00           O  
ATOM   1199  OE2 GLU A 115      52.390  44.530  52.390  1.00  0.00           O1-
ATOM   1200  H   GLU A 115      53.880  48.490  53.820  1.00  0.00           H  
ATOM   1201  N   ARG A 116      58.030  47.190  53.380  1.00  0.00           N  
ATOM   1202  CA  ARG A 116      59.390  47.330  52.820  1.00  0.00           C  
ATOM   1203  C   ARG A 116      59.950  48.810  52.830  1.00  0.00           C  
ATOM   1204  O   ARG A 116      61.010  49.020  52.240  1.00  0.00           O  
ATOM   1205  CB  ARG A 116      59.530  46.650  51.450  1.00  0.00           C  
ATOM   1206  CG  ARG A 116      59.620  45.130  51.580  1.00  0.00           C  
ATOM   1207  CD  ARG A 116      60.930  44.580  52.210  1.00  0.00           C  
ATOM   1208  NE  ARG A 116      62.190  44.950  51.550  1.00  0.00           N  
ATOM   1209  CZ  ARG A 116      62.880  44.120  50.670  1.00  0.00           C  
ATOM   1210  NH1 ARG A 116      62.380  42.890  50.440  1.00  0.00           N1+
ATOM   1211  NH2 ARG A 116      64.010  44.560  50.120  1.00  0.00           N  
ATOM   1212  H   ARG A 116      57.900  46.400  53.980  1.00  0.00           H  
ATOM   1213  HE  ARG A 116      62.640  45.800  51.810  1.00  0.00           H  
ATOM   1214 1HH1 ARG A 116      61.650  42.440  50.950  1.00  0.00           H  
ATOM   1215 2HH1 ARG A 116      62.680  42.370  49.640  1.00  0.00           H  
ATOM   1216 1HH2 ARG A 116      64.440  45.400  50.450  1.00  0.00           H  
ATOM   1217 2HH2 ARG A 116      64.310  44.130  49.270  1.00  0.00           H  
ATOM   1218  N   GLY A 117      59.470  49.690  53.630  1.00  0.00           N  
ATOM   1219  CA  GLY A 117      60.140  51.000  53.850  1.00  0.00           C  
ATOM   1220  C   GLY A 117      59.060  52.100  53.700  1.00  0.00           C  
ATOM   1221  O   GLY A 117      58.340  52.390  54.640  1.00  0.00           O  
ATOM   1222  H   GLY A 117      58.680  49.550  54.230  1.00  0.00           H  
ATOM   1223  N   LYS A 118      58.840  52.480  52.450  1.00  0.00           N  
ATOM   1224  CA  LYS A 118      57.860  53.570  52.050  1.00  0.00           C  
ATOM   1225  C   LYS A 118      56.320  53.280  52.220  1.00  0.00           C  
ATOM   1226  O   LYS A 118      55.900  52.190  51.920  1.00  0.00           O  
ATOM   1227  CB  LYS A 118      58.200  54.050  50.620  1.00  0.00           C  
ATOM   1228  CG  LYS A 118      59.560  54.750  50.690  1.00  0.00           C  
ATOM   1229  CD  LYS A 118      59.680  56.110  51.340  1.00  0.00           C  
ATOM   1230  CE  LYS A 118      59.550  57.270  50.360  1.00  0.00           C  
ATOM   1231  NZ  LYS A 118      60.590  57.310  49.240  1.00  0.00           N1+
ATOM   1232  H   LYS A 118      59.200  51.880  51.740  1.00  0.00           H  
ATOM   1233  HZ1 LYS A 118      61.470  57.120  49.680  1.00  0.00           H  
ATOM   1234  HZ2 LYS A 118      60.510  56.640  48.490  1.00  0.00           H  
ATOM   1235  HZ3 LYS A 118      60.550  58.220  48.840  1.00  0.00           H  
ATOM   1236  N   SER A 119      55.450  54.280  52.350  1.00  0.00           N  
ATOM   1237  CA  SER A 119      53.990  54.140  52.470  1.00  0.00           C  
ATOM   1238  C   SER A 119      53.280  53.600  51.230  1.00  0.00           C  
ATOM   1239  O   SER A 119      52.680  54.330  50.450  1.00  0.00           O  
ATOM   1240  CB  SER A 119      53.440  55.520  52.820  1.00  0.00           C  
ATOM   1241  OG  SER A 119      53.280  55.680  54.290  1.00  0.00           O  
ATOM   1242  H   SER A 119      55.840  55.200  52.460  1.00  0.00           H  
ATOM   1243  HG  SER A 119      52.560  55.060  54.590  1.00  0.00           H  
ATOM   1244  N   LYS A 120      53.230  52.230  51.180  1.00  0.00           N  
ATOM   1245  CA  LYS A 120      52.450  51.390  50.190  1.00  0.00           C  
ATOM   1246  C   LYS A 120      50.990  51.770  50.130  1.00  0.00           C  
ATOM   1247  O   LYS A 120      50.500  51.840  48.990  1.00  0.00           O  
ATOM   1248  CB  LYS A 120      52.410  49.830  50.550  1.00  0.00           C  
ATOM   1249  CG  LYS A 120      53.770  49.100  50.240  1.00  0.00           C  
ATOM   1250  CD  LYS A 120      54.230  48.790  48.810  1.00  0.00           C  
ATOM   1251  CE  LYS A 120      53.820  47.330  48.470  1.00  0.00           C  
ATOM   1252  NZ  LYS A 120      54.480  46.920  47.230  1.00  0.00           N1+
ATOM   1253  H   LYS A 120      53.860  51.800  51.830  1.00  0.00           H  
ATOM   1254  HZ1 LYS A 120      54.430  47.650  46.550  1.00  0.00           H  
ATOM   1255  HZ2 LYS A 120      55.440  46.670  47.390  1.00  0.00           H  
ATOM   1256  HZ3 LYS A 120      54.010  46.200  46.740  1.00  0.00           H  
ATOM   1257  N   CYS A 121      50.350  52.120  51.250  1.00  0.00           N  
ATOM   1258  CA  CYS A 121      48.970  52.640  51.200  1.00  0.00           C  
ATOM   1259  C   CYS A 121      48.580  53.400  52.440  1.00  0.00           C  
ATOM   1260  O   CYS A 121      48.730  52.930  53.560  1.00  0.00           O  
ATOM   1261  CB  CYS A 121      47.960  51.470  51.040  1.00  0.00           C  
ATOM   1262  SG  CYS A 121      46.290  52.030  50.530  1.00  0.00           S  
ATOM   1263  H   CYS A 121      50.590  51.840  52.180  1.00  0.00           H  
ATOM   1264  HG  CYS A 121      45.700  50.860  50.750  1.00  0.00           H  
ATOM   1265  N   VAL A 122      47.880  54.500  52.160  1.00  0.00           N  
ATOM   1266  CA  VAL A 122      47.380  55.320  53.300  1.00  0.00           C  
ATOM   1267  C   VAL A 122      46.320  54.730  54.170  1.00  0.00           C  
ATOM   1268  O   VAL A 122      45.300  54.260  53.680  1.00  0.00           O  
ATOM   1269  CB  VAL A 122      46.960  56.740  52.850  1.00  0.00           C  
ATOM   1270  CG1 VAL A 122      48.140  57.630  52.500  1.00  0.00           C  
ATOM   1271  CG2 VAL A 122      45.900  56.720  51.720  1.00  0.00           C  
ATOM   1272  H   VAL A 122      47.460  54.720  51.280  1.00  0.00           H  
ATOM   1273  N   LYS A 123      46.220  55.260  55.370  1.00  0.00           N  
ATOM   1274  CA  LYS A 123      45.260  54.770  56.380  1.00  0.00           C  
ATOM   1275  C   LYS A 123      43.810  55.360  56.300  1.00  0.00           C  
ATOM   1276  O   LYS A 123      43.160  55.760  57.250  1.00  0.00           O  
ATOM   1277  CB  LYS A 123      45.960  55.050  57.730  1.00  0.00           C  
ATOM   1278  CG  LYS A 123      45.440  54.240  58.890  1.00  0.00           C  
ATOM   1279  CD  LYS A 123      46.140  54.570  60.270  1.00  0.00           C  
ATOM   1280  CE  LYS A 123      47.670  54.400  60.140  1.00  0.00           C  
ATOM   1281  NZ  LYS A 123      48.470  54.100  61.380  1.00  0.00           N1+
ATOM   1282  H   LYS A 123      46.760  56.050  55.660  1.00  0.00           H  
ATOM   1283  HZ1 LYS A 123      49.090  53.340  61.150  1.00  0.00           H  
ATOM   1284  HZ2 LYS A 123      48.950  54.940  61.610  1.00  0.00           H  
ATOM   1285  HZ3 LYS A 123      47.930  53.860  62.190  1.00  0.00           H  
ATOM   1286  N   TYR A 124      43.220  55.180  55.130  1.00  0.00           N  
ATOM   1287  CA  TYR A 124      41.940  55.870  54.830  1.00  0.00           C  
ATOM   1288  C   TYR A 124      40.690  55.320  55.480  1.00  0.00           C  
ATOM   1289  O   TYR A 124      39.630  55.910  55.530  1.00  0.00           O  
ATOM   1290  CB  TYR A 124      41.750  56.100  53.300  1.00  0.00           C  
ATOM   1291  CG  TYR A 124      41.580  54.870  52.360  1.00  0.00           C  
ATOM   1292  CD1 TYR A 124      42.640  54.090  51.870  1.00  0.00           C  
ATOM   1293  CD2 TYR A 124      40.400  54.650  51.700  1.00  0.00           C  
ATOM   1294  CE1 TYR A 124      42.560  53.140  50.910  1.00  0.00           C  
ATOM   1295  CE2 TYR A 124      40.210  53.710  50.630  1.00  0.00           C  
ATOM   1296  CZ  TYR A 124      41.310  52.940  50.280  1.00  0.00           C  
ATOM   1297  OH  TYR A 124      41.180  52.140  49.210  1.00  0.00           O  
ATOM   1298  H   TYR A 124      43.680  54.600  54.460  1.00  0.00           H  
ATOM   1299  HD1 TYR A 124      43.630  54.290  52.260  1.00  0.00           H  
ATOM   1300  HD2 TYR A 124      39.480  55.150  52.040  1.00  0.00           H  
ATOM   1301  HE1 TYR A 124      43.440  52.550  50.680  1.00  0.00           H  
ATOM   1302  HE2 TYR A 124      39.400  53.900  49.920  1.00  0.00           H  
ATOM   1303  HH  TYR A 124      41.990  51.580  49.070  1.00  0.00           H  
ATOM   1304  N   TRP A 125      40.760  54.060  55.810  1.00  0.00           N  
ATOM   1305  CA  TRP A 125      39.650  53.200  56.290  1.00  0.00           C  
ATOM   1306  C   TRP A 125      39.430  53.090  57.820  1.00  0.00           C  
ATOM   1307  O   TRP A 125      40.400  53.140  58.600  1.00  0.00           O  
ATOM   1308  CB  TRP A 125      39.790  51.810  55.660  1.00  0.00           C  
ATOM   1309  CG  TRP A 125      41.100  51.150  56.120  1.00  0.00           C  
ATOM   1310  CD1 TRP A 125      41.320  50.560  57.290  1.00  0.00           C  
ATOM   1311  CD2 TRP A 125      42.350  51.210  55.510  1.00  0.00           C  
ATOM   1312  CE2 TRP A 125      43.250  50.680  56.430  1.00  0.00           C  
ATOM   1313  CE3 TRP A 125      42.760  51.620  54.260  1.00  0.00           C  
ATOM   1314  NE1 TRP A 125      42.590  50.370  57.560  1.00  0.00           N  
ATOM   1315  CZ2 TRP A 125      44.620  50.700  56.110  1.00  0.00           C  
ATOM   1316  CZ3 TRP A 125      44.140  51.500  53.880  1.00  0.00           C  
ATOM   1317  CH2 TRP A 125      45.040  51.040  54.870  1.00  0.00           C  
ATOM   1318  H   TRP A 125      41.650  53.610  55.910  1.00  0.00           H  
ATOM   1319  HD1 TRP A 125      40.490  50.150  57.860  1.00  0.00           H  
ATOM   1320  HE1 TRP A 125      42.940  50.000  58.410  1.00  0.00           H  
ATOM   1321  HE3 TRP A 125      41.980  51.700  53.510  1.00  0.00           H  
ATOM   1322  HZ2 TRP A 125      45.330  50.570  56.930  1.00  0.00           H  
ATOM   1323  HZ3 TRP A 125      44.490  51.850  52.900  1.00  0.00           H  
ATOM   1324  HH2 TRP A 125      46.080  51.330  54.730  1.00  0.00           H  
ATOM   1325  N   PRO A 126      38.180  52.820  58.280  1.00  0.00           N  
ATOM   1326  CA  PRO A 126      37.860  52.740  59.770  1.00  0.00           C  
ATOM   1327  C   PRO A 126      37.900  51.260  60.160  1.00  0.00           C  
ATOM   1328  O   PRO A 126      37.750  50.330  59.350  1.00  0.00           O  
ATOM   1329  CB  PRO A 126      36.430  53.260  59.800  1.00  0.00           C  
ATOM   1330  CG  PRO A 126      35.750  52.720  58.500  1.00  0.00           C  
ATOM   1331  CD  PRO A 126      36.880  52.930  57.500  1.00  0.00           C  
ATOM   1332  N   ASP A 127      38.230  51.090  61.460  1.00  0.00           N  
ATOM   1333  CA  ASP A 127      38.050  49.870  62.210  1.00  0.00           C  
ATOM   1334  C   ASP A 127      36.590  49.530  62.640  1.00  0.00           C  
ATOM   1335  O   ASP A 127      35.800  50.480  62.670  1.00  0.00           O  
ATOM   1336  CB  ASP A 127      38.980  49.740  63.380  1.00  0.00           C  
ATOM   1337  CG  ASP A 127      38.670  50.870  64.460  1.00  0.00           C  
ATOM   1338  OD1 ASP A 127      39.250  51.940  64.160  1.00  0.00           O  
ATOM   1339  OD2 ASP A 127      38.170  50.610  65.560  1.00  0.00           O1-
ATOM   1340  H   ASP A 127      38.470  51.880  62.030  1.00  0.00           H  
ATOM   1341  N   GLU A 128      36.360  48.290  62.940  1.00  0.00           N  
ATOM   1342  CA  GLU A 128      35.060  47.730  63.360  1.00  0.00           C  
ATOM   1343  C   GLU A 128      34.120  48.720  64.050  1.00  0.00           C  
ATOM   1344  O   GLU A 128      34.490  49.500  64.990  1.00  0.00           O  
ATOM   1345  CB  GLU A 128      35.350  46.480  64.160  1.00  0.00           C  
ATOM   1346  CG  GLU A 128      34.180  45.460  64.140  1.00  0.00           C  
ATOM   1347  CD  GLU A 128      34.640  44.090  64.690  1.00  0.00           C  
ATOM   1348  OE1 GLU A 128      34.460  43.820  65.880  1.00  0.00           O  
ATOM   1349  OE2 GLU A 128      35.130  43.360  63.860  1.00  0.00           O1-
ATOM   1350  H   GLU A 128      37.100  47.620  62.840  1.00  0.00           H  
ATOM   1351  N   TYR A 129      32.960  48.720  63.360  1.00  0.00           N  
ATOM   1352  CA  TYR A 129      31.720  49.500  63.740  1.00  0.00           C  
ATOM   1353  C   TYR A 129      31.820  51.000  63.500  1.00  0.00           C  
ATOM   1354  O   TYR A 129      30.760  51.610  63.590  1.00  0.00           O  
ATOM   1355  CB  TYR A 129      31.220  49.150  65.160  1.00  0.00           C  
ATOM   1356  CG  TYR A 129      30.760  47.690  65.330  1.00  0.00           C  
ATOM   1357  CD1 TYR A 129      29.530  47.300  64.870  1.00  0.00           C  
ATOM   1358  CD2 TYR A 129      31.530  46.800  66.020  1.00  0.00           C  
ATOM   1359  CE1 TYR A 129      29.090  45.980  64.900  1.00  0.00           C  
ATOM   1360  CE2 TYR A 129      31.060  45.520  66.160  1.00  0.00           C  
ATOM   1361  CZ  TYR A 129      29.890  45.100  65.540  1.00  0.00           C  
ATOM   1362  OH  TYR A 129      29.620  43.810  65.570  1.00  0.00           O  
ATOM   1363  H   TYR A 129      32.890  48.220  62.500  1.00  0.00           H  
ATOM   1364  HD1 TYR A 129      28.850  48.050  64.480  1.00  0.00           H  
ATOM   1365  HD2 TYR A 129      32.350  47.190  66.630  1.00  0.00           H  
ATOM   1366  HE1 TYR A 129      28.010  45.810  64.840  1.00  0.00           H  
ATOM   1367  HE2 TYR A 129      31.620  44.770  66.720  1.00  0.00           H  
ATOM   1368  HH  TYR A 129      28.880  43.700  64.910  1.00  0.00           H  
ATOM   1369  N   ALA A 130      33.020  51.570  63.210  1.00  0.00           N  
ATOM   1370  CA  ALA A 130      33.190  52.990  62.950  1.00  0.00           C  
ATOM   1371  C   ALA A 130      32.770  53.510  61.530  1.00  0.00           C  
ATOM   1372  O   ALA A 130      32.790  52.730  60.640  1.00  0.00           O  
ATOM   1373  CB  ALA A 130      34.650  53.290  63.240  1.00  0.00           C  
ATOM   1374  H   ALA A 130      33.860  51.070  63.420  1.00  0.00           H  
ATOM   1375  N   LEU A 131      32.130  54.660  61.500  1.00  0.00           N  
ATOM   1376  CA  LEU A 131      31.970  55.480  60.310  1.00  0.00           C  
ATOM   1377  C   LEU A 131      33.220  56.240  59.880  1.00  0.00           C  
ATOM   1378  O   LEU A 131      33.870  56.850  60.710  1.00  0.00           O  
ATOM   1379  CB  LEU A 131      30.870  56.500  60.440  1.00  0.00           C  
ATOM   1380  CG  LEU A 131      29.490  55.950  60.270  1.00  0.00           C  
ATOM   1381  CD1 LEU A 131      28.560  57.020  60.670  1.00  0.00           C  
ATOM   1382  CD2 LEU A 131      29.220  55.360  58.900  1.00  0.00           C  
ATOM   1383  H   LEU A 131      31.880  55.130  62.340  1.00  0.00           H  
ATOM   1384  N   LYS A 132      33.220  56.480  58.530  1.00  0.00           N  
ATOM   1385  CA  LYS A 132      34.220  57.450  57.970  1.00  0.00           C  
ATOM   1386  C   LYS A 132      33.550  58.050  56.670  1.00  0.00           C  
ATOM   1387  O   LYS A 132      33.180  57.360  55.710  1.00  0.00           O  
ATOM   1388  CB  LYS A 132      35.490  56.690  57.540  1.00  0.00           C  
ATOM   1389  CG  LYS A 132      36.600  57.510  56.900  1.00  0.00           C  
ATOM   1390  CD  LYS A 132      37.620  58.060  57.880  1.00  0.00           C  
ATOM   1391  CE  LYS A 132      38.160  57.150  58.940  1.00  0.00           C  
ATOM   1392  NZ  LYS A 132      38.930  57.850  59.950  1.00  0.00           N1+
ATOM   1393  H   LYS A 132      32.850  55.840  57.850  1.00  0.00           H  
ATOM   1394  HZ1 LYS A 132      38.900  57.190  60.700  1.00  0.00           H  
ATOM   1395  HZ2 LYS A 132      39.890  57.970  59.710  1.00  0.00           H  
ATOM   1396  HZ3 LYS A 132      38.550  58.740  60.210  1.00  0.00           H  
ATOM   1397  N   GLU A 133      33.810  59.350  56.570  1.00  0.00           N  
ATOM   1398  CA  GLU A 133      33.300  60.210  55.450  1.00  0.00           C  
ATOM   1399  C   GLU A 133      34.450  60.670  54.580  1.00  0.00           C  
ATOM   1400  O   GLU A 133      35.450  61.150  55.110  1.00  0.00           O  
ATOM   1401  CB  GLU A 133      32.470  61.340  56.190  1.00  0.00           C  
ATOM   1402  CG  GLU A 133      31.960  62.490  55.310  1.00  0.00           C  
ATOM   1403  CD  GLU A 133      31.440  63.630  56.160  1.00  0.00           C  
ATOM   1404  OE1 GLU A 133      31.200  64.680  55.570  1.00  0.00           O  
ATOM   1405  OE2 GLU A 133      31.330  63.470  57.390  1.00  0.00           O1-
ATOM   1406  H   GLU A 133      34.170  59.790  57.390  1.00  0.00           H  
ATOM   1407  N   TYR A 134      34.300  60.640  53.270  1.00  0.00           N  
ATOM   1408  CA  TYR A 134      35.160  61.350  52.330  1.00  0.00           C  
ATOM   1409  C   TYR A 134      34.300  61.990  51.180  1.00  0.00           C  
ATOM   1410  O   TYR A 134      33.640  61.250  50.390  1.00  0.00           O  
ATOM   1411  CB  TYR A 134      36.150  60.440  51.620  1.00  0.00           C  
ATOM   1412  CG  TYR A 134      37.490  60.480  52.280  1.00  0.00           C  
ATOM   1413  CD1 TYR A 134      38.440  61.310  51.690  1.00  0.00           C  
ATOM   1414  CD2 TYR A 134      37.940  59.580  53.270  1.00  0.00           C  
ATOM   1415  CE1 TYR A 134      39.780  61.240  51.960  1.00  0.00           C  
ATOM   1416  CE2 TYR A 134      39.300  59.540  53.580  1.00  0.00           C  
ATOM   1417  CZ  TYR A 134      40.170  60.330  52.970  1.00  0.00           C  
ATOM   1418  OH  TYR A 134      41.430  60.180  53.380  1.00  0.00           O  
ATOM   1419  H   TYR A 134      33.460  60.190  52.950  1.00  0.00           H  
ATOM   1420  HD1 TYR A 134      38.200  61.820  50.760  1.00  0.00           H  
ATOM   1421  HD2 TYR A 134      37.250  58.790  53.570  1.00  0.00           H  
ATOM   1422  HE1 TYR A 134      40.510  61.620  51.250  1.00  0.00           H  
ATOM   1423  HE2 TYR A 134      39.690  58.780  54.270  1.00  0.00           H  
ATOM   1424  HH  TYR A 134      41.970  60.710  52.730  1.00  0.00           H  
ATOM   1425  N   GLY A 135      34.170  63.290  51.270  1.00  0.00           N  
ATOM   1426  CA  GLY A 135      33.260  64.210  50.530  1.00  0.00           C  
ATOM   1427  C   GLY A 135      31.830  63.640  50.230  1.00  0.00           C  
ATOM   1428  O   GLY A 135      31.070  63.540  51.150  1.00  0.00           O  
ATOM   1429  H   GLY A 135      34.700  63.750  51.990  1.00  0.00           H  
ATOM   1430  N   VAL A 136      31.540  63.300  48.990  1.00  0.00           N  
ATOM   1431  CA  VAL A 136      30.170  62.790  48.700  1.00  0.00           C  
ATOM   1432  C   VAL A 136      29.750  61.380  49.130  1.00  0.00           C  
ATOM   1433  O   VAL A 136      28.550  61.120  49.180  1.00  0.00           O  
ATOM   1434  CB  VAL A 136      29.930  62.900  47.230  1.00  0.00           C  
ATOM   1435  CG1 VAL A 136      30.150  64.290  46.600  1.00  0.00           C  
ATOM   1436  CG2 VAL A 136      30.740  61.880  46.420  1.00  0.00           C  
ATOM   1437  H   VAL A 136      32.170  63.430  48.220  1.00  0.00           H  
ATOM   1438  N   MET A 137      30.680  60.480  49.340  1.00  0.00           N  
ATOM   1439  CA  MET A 137      30.460  59.070  49.770  1.00  0.00           C  
ATOM   1440  C   MET A 137      30.900  58.830  51.270  1.00  0.00           C  
ATOM   1441  O   MET A 137      31.950  59.390  51.720  1.00  0.00           O  
ATOM   1442  CB  MET A 137      31.370  58.210  48.830  1.00  0.00           C  
ATOM   1443  CG  MET A 137      31.150  58.360  47.280  1.00  0.00           C  
ATOM   1444  SD  MET A 137      29.540  57.690  46.790  1.00  0.00           S  
ATOM   1445  CE  MET A 137      29.410  58.130  45.130  1.00  0.00           C  
ATOM   1446  H   MET A 137      31.640  60.730  49.450  1.00  0.00           H  
ATOM   1447  N   ARG A 138      30.090  58.000  51.930  1.00  0.00           N  
ATOM   1448  CA  ARG A 138      30.220  57.360  53.280  1.00  0.00           C  
ATOM   1449  C   ARG A 138      30.670  55.850  53.320  1.00  0.00           C  
ATOM   1450  O   ARG A 138      30.160  55.070  52.580  1.00  0.00           O  
ATOM   1451  CB  ARG A 138      28.890  57.520  54.030  1.00  0.00           C  
ATOM   1452  CG  ARG A 138      29.140  57.780  55.590  1.00  0.00           C  
ATOM   1453  CD  ARG A 138      27.850  57.900  56.480  1.00  0.00           C  
ATOM   1454  NE  ARG A 138      27.500  59.330  56.530  1.00  0.00           N  
ATOM   1455  CZ  ARG A 138      26.230  59.780  56.340  1.00  0.00           C  
ATOM   1456  NH1 ARG A 138      25.250  58.920  56.030  1.00  0.00           N1+
ATOM   1457  NH2 ARG A 138      25.920  61.030  56.590  1.00  0.00           N  
ATOM   1458  H   ARG A 138      29.260  57.720  51.450  1.00  0.00           H  
ATOM   1459  HE  ARG A 138      28.160  59.990  56.900  1.00  0.00           H  
ATOM   1460 1HH1 ARG A 138      25.540  58.010  55.740  1.00  0.00           H  
ATOM   1461 2HH1 ARG A 138      24.290  59.220  56.030  1.00  0.00           H  
ATOM   1462 1HH2 ARG A 138      26.560  61.680  56.990  1.00  0.00           H  
ATOM   1463 2HH2 ARG A 138      24.970  61.340  56.680  1.00  0.00           H  
ATOM   1464  N   VAL A 139      31.630  55.500  54.150  1.00  0.00           N  
ATOM   1465  CA  VAL A 139      31.980  54.050  54.380  1.00  0.00           C  
ATOM   1466  C   VAL A 139      31.780  53.650  55.800  1.00  0.00           C  
ATOM   1467  O   VAL A 139      32.350  54.300  56.730  1.00  0.00           O  
ATOM   1468  CB  VAL A 139      33.270  53.500  53.720  1.00  0.00           C  
ATOM   1469  CG1 VAL A 139      34.540  54.180  54.260  1.00  0.00           C  
ATOM   1470  CG2 VAL A 139      33.310  52.020  53.870  1.00  0.00           C  
ATOM   1471  H   VAL A 139      32.090  56.150  54.750  1.00  0.00           H  
ATOM   1472  N   ARG A 140      31.040  52.570  56.020  1.00  0.00           N  
ATOM   1473  CA  ARG A 140      30.840  51.970  57.310  1.00  0.00           C  
ATOM   1474  C   ARG A 140      31.360  50.510  57.500  1.00  0.00           C  
ATOM   1475  O   ARG A 140      30.920  49.620  56.790  1.00  0.00           O  
ATOM   1476  CB  ARG A 140      29.400  52.090  57.820  1.00  0.00           C  
ATOM   1477  CG  ARG A 140      29.220  51.550  59.260  1.00  0.00           C  
ATOM   1478  CD  ARG A 140      27.730  51.400  59.540  1.00  0.00           C  
ATOM   1479  NE  ARG A 140      27.110  52.730  59.690  1.00  0.00           N  
ATOM   1480  CZ  ARG A 140      26.720  53.370  60.790  1.00  0.00           C  
ATOM   1481  NH1 ARG A 140      26.880  52.820  62.000  1.00  0.00           N1+
ATOM   1482  NH2 ARG A 140      26.060  54.540  60.580  1.00  0.00           N  
ATOM   1483  H   ARG A 140      30.660  52.110  55.220  1.00  0.00           H  
ATOM   1484  HE  ARG A 140      26.780  53.120  58.820  1.00  0.00           H  
ATOM   1485 1HH1 ARG A 140      27.330  51.930  62.080  1.00  0.00           H  
ATOM   1486 2HH1 ARG A 140      26.720  53.290  62.870  1.00  0.00           H  
ATOM   1487 1HH2 ARG A 140      25.670  54.950  59.760  1.00  0.00           H  
ATOM   1488 2HH2 ARG A 140      26.070  55.210  61.330  1.00  0.00           H  
ATOM   1489  N   ASN A 141      32.520  50.420  58.190  1.00  0.00           N  
ATOM   1490  CA  ASN A 141      33.130  49.120  58.380  1.00  0.00           C  
ATOM   1491  C   ASN A 141      32.470  48.390  59.550  1.00  0.00           C  
ATOM   1492  O   ASN A 141      32.920  48.630  60.640  1.00  0.00           O  
ATOM   1493  CB  ASN A 141      34.670  49.210  58.580  1.00  0.00           C  
ATOM   1494  CG  ASN A 141      35.410  47.860  58.570  1.00  0.00           C  
ATOM   1495  ND2 ASN A 141      36.640  47.860  59.040  1.00  0.00           N  
ATOM   1496  OD1 ASN A 141      34.780  46.850  58.170  1.00  0.00           O  
ATOM   1497  H   ASN A 141      32.960  51.130  58.740  1.00  0.00           H  
ATOM   1498 1HD2 ASN A 141      37.020  48.720  59.400  1.00  0.00           H  
ATOM   1499 2HD2 ASN A 141      37.130  46.990  58.940  1.00  0.00           H  
ATOM   1500  N   VAL A 142      31.520  47.540  59.230  1.00  0.00           N  
ATOM   1501  CA  VAL A 142      30.590  46.910  60.250  1.00  0.00           C  
ATOM   1502  C   VAL A 142      31.290  45.880  61.150  1.00  0.00           C  
ATOM   1503  O   VAL A 142      31.140  45.710  62.350  1.00  0.00           O  
ATOM   1504  CB  VAL A 142      29.250  46.410  59.650  1.00  0.00           C  
ATOM   1505  CG1 VAL A 142      28.270  46.190  60.800  1.00  0.00           C  
ATOM   1506  CG2 VAL A 142      28.590  47.360  58.590  1.00  0.00           C  
ATOM   1507  H   VAL A 142      31.420  47.310  58.260  1.00  0.00           H  
ATOM   1508  N   LYS A 143      32.060  45.110  60.440  1.00  0.00           N  
ATOM   1509  CA  LYS A 143      32.660  43.840  61.060  1.00  0.00           C  
ATOM   1510  C   LYS A 143      33.880  43.420  60.280  1.00  0.00           C  
ATOM   1511  O   LYS A 143      33.910  43.540  59.080  1.00  0.00           O  
ATOM   1512  CB  LYS A 143      31.640  42.730  61.190  1.00  0.00           C  
ATOM   1513  CG  LYS A 143      31.690  41.610  62.260  1.00  0.00           C  
ATOM   1514  CD  LYS A 143      31.700  42.340  63.630  1.00  0.00           C  
ATOM   1515  CE  LYS A 143      31.980  41.300  64.730  1.00  0.00           C  
ATOM   1516  NZ  LYS A 143      31.980  42.110  65.980  1.00  0.00           N1+
ATOM   1517  H   LYS A 143      32.510  45.340  59.570  1.00  0.00           H  
ATOM   1518  HZ1 LYS A 143      31.080  42.540  66.020  1.00  0.00           H  
ATOM   1519  HZ2 LYS A 143      32.130  41.520  66.780  1.00  0.00           H  
ATOM   1520  HZ3 LYS A 143      32.740  42.760  66.010  1.00  0.00           H  
ATOM   1521  N   GLU A 144      34.910  43.140  61.060  1.00  0.00           N  
ATOM   1522  CA  GLU A 144      36.200  42.640  60.660  1.00  0.00           C  
ATOM   1523  C   GLU A 144      36.490  41.280  61.320  1.00  0.00           C  
ATOM   1524  O   GLU A 144      37.400  41.180  62.130  1.00  0.00           O  
ATOM   1525  CB  GLU A 144      37.350  43.630  61.090  1.00  0.00           C  
ATOM   1526  CG  GLU A 144      37.270  45.070  60.630  1.00  0.00           C  
ATOM   1527  CD  GLU A 144      38.410  45.990  60.990  1.00  0.00           C  
ATOM   1528  OE1 GLU A 144      38.360  46.590  62.110  1.00  0.00           O  
ATOM   1529  OE2 GLU A 144      39.340  46.130  60.110  1.00  0.00           O1-
ATOM   1530  H   GLU A 144      34.790  43.150  62.050  1.00  0.00           H  
ATOM   1531  N   SER A 145      36.050  40.300  60.580  1.00  0.00           N  
ATOM   1532  CA  SER A 145      35.980  38.850  60.850  1.00  0.00           C  
ATOM   1533  C   SER A 145      37.340  38.300  60.510  1.00  0.00           C  
ATOM   1534  O   SER A 145      37.680  38.020  59.360  1.00  0.00           O  
ATOM   1535  CB  SER A 145      34.850  38.030  60.150  1.00  0.00           C  
ATOM   1536  OG  SER A 145      33.620  38.610  60.590  1.00  0.00           O  
ATOM   1537  H   SER A 145      35.830  40.550  59.640  1.00  0.00           H  
ATOM   1538  HG  SER A 145      33.200  39.080  59.810  1.00  0.00           H  
ATOM   1539  N   ALA A 146      38.100  38.060  61.580  1.00  0.00           N  
ATOM   1540  CA  ALA A 146      39.350  37.380  61.340  1.00  0.00           C  
ATOM   1541  C   ALA A 146      39.160  35.870  61.150  1.00  0.00           C  
ATOM   1542  O   ALA A 146      38.210  35.300  61.740  1.00  0.00           O  
ATOM   1543  CB  ALA A 146      40.450  37.640  62.420  1.00  0.00           C  
ATOM   1544  H   ALA A 146      37.790  38.460  62.440  1.00  0.00           H  
ATOM   1545  N   ALA A 147      39.860  35.390  60.190  1.00  0.00           N  
ATOM   1546  CA  ALA A 147      40.000  33.950  60.000  1.00  0.00           C  
ATOM   1547  C   ALA A 147      41.420  33.480  59.800  1.00  0.00           C  
ATOM   1548  O   ALA A 147      42.310  34.270  59.470  1.00  0.00           O  
ATOM   1549  CB  ALA A 147      39.050  33.570  58.870  1.00  0.00           C  
ATOM   1550  H   ALA A 147      40.440  35.950  59.600  1.00  0.00           H  
ATOM   1551  N   HIS A 148      41.680  32.170  59.720  1.00  0.00           N  
ATOM   1552  CA  HIS A 148      43.110  31.660  59.550  1.00  0.00           C  
ATOM   1553  C   HIS A 148      43.860  32.180  58.320  1.00  0.00           C  
ATOM   1554  O   HIS A 148      44.870  32.870  58.510  1.00  0.00           O  
ATOM   1555  CB  HIS A 148      43.210  30.100  59.570  1.00  0.00           C  
ATOM   1556  CG  HIS A 148      44.590  29.550  59.860  1.00  0.00           C  
ATOM   1557  CD2 HIS A 148      45.460  29.130  58.870  1.00  0.00           C  
ATOM   1558  ND1 HIS A 148      45.240  29.670  61.000  1.00  0.00           N  
ATOM   1559  CE1 HIS A 148      46.460  29.260  60.810  1.00  0.00           C  
ATOM   1560  NE2 HIS A 148      46.590  28.900  59.560  1.00  0.00           N  
ATOM   1561  H   HIS A 148      40.980  31.500  59.490  1.00  0.00           H  
ATOM   1562  HD2 HIS A 148      45.250  28.940  57.810  1.00  0.00           H  
ATOM   1563  HE1 HIS A 148      47.230  29.100  61.560  1.00  0.00           H  
ATOM   1564  HE2 HIS A 148      47.450  28.670  59.110  1.00  0.00           H  
ATOM   1565  N   ASP A 149      43.420  31.810  57.110  1.00  0.00           N  
ATOM   1566  CA  ASP A 149      44.120  32.220  55.830  1.00  0.00           C  
ATOM   1567  C   ASP A 149      44.020  33.710  55.460  1.00  0.00           C  
ATOM   1568  O   ASP A 149      44.890  34.310  54.860  1.00  0.00           O  
ATOM   1569  CB  ASP A 149      43.490  31.420  54.700  1.00  0.00           C  
ATOM   1570  CG  ASP A 149      43.900  29.980  54.960  1.00  0.00           C  
ATOM   1571  OD1 ASP A 149      43.020  29.070  55.110  1.00  0.00           O  
ATOM   1572  OD2 ASP A 149      45.080  29.680  55.130  1.00  0.00           O1-
ATOM   1573  H   ASP A 149      42.540  31.370  56.950  1.00  0.00           H  
ATOM   1574  N   TYR A 150      42.800  34.250  55.640  1.00  0.00           N  
ATOM   1575  CA  TYR A 150      42.590  35.650  55.350  1.00  0.00           C  
ATOM   1576  C   TYR A 150      41.540  36.340  56.210  1.00  0.00           C  
ATOM   1577  O   TYR A 150      40.760  35.700  56.870  1.00  0.00           O  
ATOM   1578  CB  TYR A 150      42.290  35.730  53.880  1.00  0.00           C  
ATOM   1579  CG  TYR A 150      41.160  34.820  53.380  1.00  0.00           C  
ATOM   1580  CD1 TYR A 150      39.830  35.060  53.650  1.00  0.00           C  
ATOM   1581  CD2 TYR A 150      41.500  33.610  52.710  1.00  0.00           C  
ATOM   1582  CE1 TYR A 150      38.820  34.210  53.270  1.00  0.00           C  
ATOM   1583  CE2 TYR A 150      40.530  32.690  52.430  1.00  0.00           C  
ATOM   1584  CZ  TYR A 150      39.190  33.010  52.700  1.00  0.00           C  
ATOM   1585  OH  TYR A 150      38.200  32.020  52.750  1.00  0.00           O  
ATOM   1586  H   TYR A 150      42.070  33.770  56.110  1.00  0.00           H  
ATOM   1587  HD1 TYR A 150      39.480  36.060  53.910  1.00  0.00           H  
ATOM   1588  HD2 TYR A 150      42.530  33.420  52.400  1.00  0.00           H  
ATOM   1589  HE1 TYR A 150      37.840  34.350  53.730  1.00  0.00           H  
ATOM   1590  HE2 TYR A 150      40.700  31.760  51.870  1.00  0.00           H  
ATOM   1591  HH  TYR A 150      37.360  32.530  52.580  1.00  0.00           H  
ATOM   1592  N   THR A 151      41.500  37.650  56.280  1.00  0.00           N  
ATOM   1593  CA  THR A 151      40.580  38.450  57.110  1.00  0.00           C  
ATOM   1594  C   THR A 151      39.600  39.080  56.120  1.00  0.00           C  
ATOM   1595  O   THR A 151      39.910  39.810  55.170  1.00  0.00           O  
ATOM   1596  CB  THR A 151      41.220  39.690  57.700  1.00  0.00           C  
ATOM   1597  CG2 THR A 151      40.200  40.450  58.590  1.00  0.00           C  
ATOM   1598  OG1 THR A 151      42.420  39.260  58.450  1.00  0.00           O  
ATOM   1599  H   THR A 151      42.180  38.170  55.750  1.00  0.00           H  
ATOM   1600  HG1 THR A 151      43.260  39.360  57.920  1.00  0.00           H  
ATOM   1601  N   LEU A 152      38.320  38.830  56.470  1.00  0.00           N  
ATOM   1602  CA  LEU A 152      37.110  39.270  55.750  1.00  0.00           C  
ATOM   1603  C   LEU A 152      36.500  40.570  56.350  1.00  0.00           C  
ATOM   1604  O   LEU A 152      36.420  40.700  57.580  1.00  0.00           O  
ATOM   1605  CB  LEU A 152      36.030  38.180  55.420  1.00  0.00           C  
ATOM   1606  CG  LEU A 152      34.860  38.630  54.550  1.00  0.00           C  
ATOM   1607  CD1 LEU A 152      35.320  38.790  53.100  1.00  0.00           C  
ATOM   1608  CD2 LEU A 152      33.770  37.550  54.690  1.00  0.00           C  
ATOM   1609  H   LEU A 152      38.130  38.280  57.280  1.00  0.00           H  
ATOM   1610  N   ARG A 153      36.320  41.560  55.460  1.00  0.00           N  
ATOM   1611  CA  ARG A 153      35.770  42.870  55.920  1.00  0.00           C  
ATOM   1612  C   ARG A 153      34.470  43.310  55.160  1.00  0.00           C  
ATOM   1613  O   ARG A 153      34.370  43.370  53.940  1.00  0.00           O  
ATOM   1614  CB  ARG A 153      36.760  44.050  55.860  1.00  0.00           C  
ATOM   1615  CG  ARG A 153      37.900  43.840  56.830  1.00  0.00           C  
ATOM   1616  CD  ARG A 153      39.070  44.810  56.650  1.00  0.00           C  
ATOM   1617  NE  ARG A 153      39.960  44.570  57.720  1.00  0.00           N  
ATOM   1618  CZ  ARG A 153      41.180  44.050  57.560  1.00  0.00           C  
ATOM   1619  NH1 ARG A 153      41.750  43.960  56.370  1.00  0.00           N1+
ATOM   1620  NH2 ARG A 153      41.800  43.530  58.660  1.00  0.00           N  
ATOM   1621  H   ARG A 153      36.340  41.460  54.470  1.00  0.00           H  
ATOM   1622  HE  ARG A 153      39.790  44.880  58.660  1.00  0.00           H  
ATOM   1623 1HH1 ARG A 153      41.300  44.230  55.520  1.00  0.00           H  
ATOM   1624 2HH1 ARG A 153      42.690  43.650  56.250  1.00  0.00           H  
ATOM   1625 1HH2 ARG A 153      41.370  43.550  59.570  1.00  0.00           H  
ATOM   1626 2HH2 ARG A 153      42.710  43.130  58.670  1.00  0.00           H  
ATOM   1627  N   GLU A 154      33.470  43.520  56.000  1.00  0.00           N  
ATOM   1628  CA  GLU A 154      32.170  44.010  55.550  1.00  0.00           C  
ATOM   1629  C   GLU A 154      32.060  45.590  55.530  1.00  0.00           C  
ATOM   1630  O   GLU A 154      31.920  46.130  56.660  1.00  0.00           O  
ATOM   1631  CB  GLU A 154      30.930  43.480  56.430  1.00  0.00           C  
ATOM   1632  CG  GLU A 154      30.630  42.000  56.260  1.00  0.00           C  
ATOM   1633  CD  GLU A 154      29.530  41.400  57.200  1.00  0.00           C  
ATOM   1634  OE1 GLU A 154      29.010  42.150  58.010  1.00  0.00           O  
ATOM   1635  OE2 GLU A 154      29.080  40.250  57.060  1.00  0.00           O1-
ATOM   1636  H   GLU A 154      33.550  43.410  56.990  1.00  0.00           H  
ATOM   1637  N   LEU A 155      31.780  46.250  54.380  1.00  0.00           N  
ATOM   1638  CA  LEU A 155      31.900  47.710  54.260  1.00  0.00           C  
ATOM   1639  C   LEU A 155      30.500  48.160  53.820  1.00  0.00           C  
ATOM   1640  O   LEU A 155      30.140  47.890  52.650  1.00  0.00           O  
ATOM   1641  CB  LEU A 155      32.970  48.120  53.220  1.00  0.00           C  
ATOM   1642  CG  LEU A 155      34.400  47.780  53.630  1.00  0.00           C  
ATOM   1643  CD1 LEU A 155      35.220  48.010  52.320  1.00  0.00           C  
ATOM   1644  CD2 LEU A 155      34.880  48.630  54.860  1.00  0.00           C  
ATOM   1645  H   LEU A 155      31.780  45.750  53.520  1.00  0.00           H  
ATOM   1646  N   LYS A 156      29.790  48.930  54.600  1.00  0.00           N  
ATOM   1647  CA  LYS A 156      28.440  49.350  54.210  1.00  0.00           C  
ATOM   1648  C   LYS A 156      28.670  50.680  53.480  1.00  0.00           C  
ATOM   1649  O   LYS A 156      29.190  51.600  54.080  1.00  0.00           O  
ATOM   1650  CB  LYS A 156      27.610  49.710  55.430  1.00  0.00           C  
ATOM   1651  CG  LYS A 156      26.110  49.370  55.260  1.00  0.00           C  
ATOM   1652  CD  LYS A 156      25.380  49.590  56.580  1.00  0.00           C  
ATOM   1653  CE  LYS A 156      23.960  49.080  56.450  1.00  0.00           C  
ATOM   1654  NZ  LYS A 156      23.080  49.420  57.630  1.00  0.00           N1+
ATOM   1655  H   LYS A 156      30.010  49.180  55.540  1.00  0.00           H  
ATOM   1656  HZ1 LYS A 156      22.100  49.250  57.500  1.00  0.00           H  
ATOM   1657  HZ2 LYS A 156      23.420  48.940  58.440  1.00  0.00           H  
ATOM   1658  HZ3 LYS A 156      23.250  50.390  57.820  1.00  0.00           H  
ATOM   1659  N   LEU A 157      28.560  50.620  52.160  1.00  0.00           N  
ATOM   1660  CA  LEU A 157      28.850  51.860  51.380  1.00  0.00           C  
ATOM   1661  C   LEU A 157      27.650  52.750  51.190  1.00  0.00           C  
ATOM   1662  O   LEU A 157      26.600  52.170  51.050  1.00  0.00           O  
ATOM   1663  CB  LEU A 157      29.250  51.560  49.900  1.00  0.00           C  
ATOM   1664  CG  LEU A 157      30.760  51.390  49.700  1.00  0.00           C  
ATOM   1665  CD1 LEU A 157      31.310  50.340  50.700  1.00  0.00           C  
ATOM   1666  CD2 LEU A 157      31.080  50.960  48.220  1.00  0.00           C  
ATOM   1667  H   LEU A 157      28.220  49.820  51.670  1.00  0.00           H  
ATOM   1668  N   SER A 158      27.860  54.070  51.180  1.00  0.00           N  
ATOM   1669  CA  SER A 158      26.740  55.040  50.980  1.00  0.00           C  
ATOM   1670  C   SER A 158      27.070  56.440  50.410  1.00  0.00           C  
ATOM   1671  O   SER A 158      28.200  56.840  50.400  1.00  0.00           O  
ATOM   1672  CB  SER A 158      25.890  55.140  52.250  1.00  0.00           C  
ATOM   1673  OG  SER A 158      26.690  55.430  53.400  1.00  0.00           O  
ATOM   1674  H   SER A 158      28.670  54.480  51.590  1.00  0.00           H  
ATOM   1675  HG  SER A 158      26.070  55.780  54.090  1.00  0.00           H  
ATOM   1676  N   LYS A 159      26.030  57.150  50.110  1.00  0.00           N  
ATOM   1677  CA  LYS A 159      26.080  58.530  49.660  1.00  0.00           C  
ATOM   1678  C   LYS A 159      25.680  59.520  50.770  1.00  0.00           C  
ATOM   1679  O   LYS A 159      24.750  59.270  51.520  1.00  0.00           O  
ATOM   1680  CB  LYS A 159      25.220  58.850  48.440  1.00  0.00           C  
ATOM   1681  CG  LYS A 159      26.060  58.510  47.210  1.00  0.00           C  
ATOM   1682  CD  LYS A 159      25.630  59.070  45.800  1.00  0.00           C  
ATOM   1683  CE  LYS A 159      25.760  60.600  45.700  1.00  0.00           C  
ATOM   1684  NZ  LYS A 159      25.380  60.990  44.350  1.00  0.00           N1+
ATOM   1685  H   LYS A 159      25.100  56.790  50.140  1.00  0.00           H  
ATOM   1686  HZ1 LYS A 159      25.450  61.980  44.240  1.00  0.00           H  
ATOM   1687  HZ2 LYS A 159      25.970  60.520  43.690  1.00  0.00           H  
ATOM   1688  HZ3 LYS A 159      24.450  60.710  44.090  1.00  0.00           H  
ATOM   1689  N   VAL A 160      26.400  60.630  50.780  1.00  0.00           N  
ATOM   1690  CA  VAL A 160      26.200  61.760  51.750  1.00  0.00           C  
ATOM   1691  C   VAL A 160      25.070  62.730  51.260  1.00  0.00           C  
ATOM   1692  O   VAL A 160      25.410  63.630  50.500  1.00  0.00           O  
ATOM   1693  CB  VAL A 160      27.530  62.420  52.110  1.00  0.00           C  
ATOM   1694  CG1 VAL A 160      27.280  63.370  53.240  1.00  0.00           C  
ATOM   1695  CG2 VAL A 160      28.610  61.430  52.530  1.00  0.00           C  
ATOM   1696  H   VAL A 160      27.230  60.810  50.250  1.00  0.00           H  
ATOM   1697  N   GLY A 161      23.950  62.140  51.250  1.00  0.00           N  
ATOM   1698  CA  GLY A 161      22.680  62.660  50.690  1.00  0.00           C  
ATOM   1699  C   GLY A 161      21.530  61.680  50.620  1.00  0.00           C  
ATOM   1700  O   GLY A 161      21.010  61.380  51.660  1.00  0.00           O  
ATOM   1701  H   GLY A 161      23.870  61.300  51.790  1.00  0.00           H  
ATOM   1702  N   GLN A 162      21.490  60.970  49.420  1.00  0.00           N  
ATOM   1703  CA  GLN A 162      20.520  59.870  49.180  1.00  0.00           C  
ATOM   1704  C   GLN A 162      20.560  58.650  50.150  1.00  0.00           C  
ATOM   1705  O   GLN A 162      21.550  57.900  50.240  1.00  0.00           O  
ATOM   1706  CB  GLN A 162      20.710  59.450  47.760  1.00  0.00           C  
ATOM   1707  CG  GLN A 162      19.390  59.590  47.010  1.00  0.00           C  
ATOM   1708  CD  GLN A 162      19.580  59.350  45.520  1.00  0.00           C  
ATOM   1709  NE2 GLN A 162      19.310  58.160  45.120  1.00  0.00           N  
ATOM   1710  OE1 GLN A 162      20.040  60.150  44.770  1.00  0.00           O  
ATOM   1711  H   GLN A 162      21.890  61.360  48.590  1.00  0.00           H  
ATOM   1712 1HE2 GLN A 162      19.080  57.400  45.720  1.00  0.00           H  
ATOM   1713 2HE2 GLN A 162      19.280  57.970  44.140  1.00  0.00           H  
ATOM   1714  N   GLY A 163      19.390  58.400  50.730  1.00  0.00           N  
ATOM   1715  CA  GLY A 163      19.070  57.240  51.610  1.00  0.00           C  
ATOM   1716  C   GLY A 163      18.870  55.950  50.760  1.00  0.00           C  
ATOM   1717  O   GLY A 163      18.880  55.960  49.490  1.00  0.00           O  
ATOM   1718  H   GLY A 163      18.620  59.020  50.590  1.00  0.00           H  
ATOM   1719  N   ASN A 164      18.920  54.770  51.440  1.00  0.00           N  
ATOM   1720  CA  ASN A 164      18.890  53.490  50.750  1.00  0.00           C  
ATOM   1721  C   ASN A 164      20.070  53.080  49.820  1.00  0.00           C  
ATOM   1722  O   ASN A 164      20.310  51.910  49.460  1.00  0.00           O  
ATOM   1723  CB  ASN A 164      17.550  53.140  50.010  1.00  0.00           C  
ATOM   1724  CG  ASN A 164      16.390  52.980  51.050  1.00  0.00           C  
ATOM   1725  ND2 ASN A 164      15.180  52.690  50.600  1.00  0.00           N  
ATOM   1726  OD1 ASN A 164      16.620  53.150  52.280  1.00  0.00           O  
ATOM   1727  H   ASN A 164      19.150  54.690  52.410  1.00  0.00           H  
ATOM   1728 1HD2 ASN A 164      14.820  52.630  49.670  1.00  0.00           H  
ATOM   1729 2HD2 ASN A 164      14.460  52.460  51.250  1.00  0.00           H  
ATOM   1730  N   THR A 165      21.000  54.030  49.730  1.00  0.00           N  
ATOM   1731  CA  THR A 165      22.300  53.850  49.050  1.00  0.00           C  
ATOM   1732  C   THR A 165      23.260  52.890  49.850  1.00  0.00           C  
ATOM   1733  O   THR A 165      24.300  52.560  49.230  1.00  0.00           O  
ATOM   1734  CB  THR A 165      22.960  55.120  48.600  1.00  0.00           C  
ATOM   1735  CG2 THR A 165      22.030  55.870  47.650  1.00  0.00           C  
ATOM   1736  OG1 THR A 165      23.380  55.950  49.700  1.00  0.00           O  
ATOM   1737  H   THR A 165      20.720  54.970  49.930  1.00  0.00           H  
ATOM   1738  HG1 THR A 165      22.580  56.500  49.950  1.00  0.00           H  
ATOM   1739  N   GLU A 166      22.910  52.660  51.130  1.00  0.00           N  
ATOM   1740  CA  GLU A 166      23.690  51.680  51.990  1.00  0.00           C  
ATOM   1741  C   GLU A 166      23.630  50.230  51.370  1.00  0.00           C  
ATOM   1742  O   GLU A 166      22.650  49.480  51.650  1.00  0.00           O  
ATOM   1743  CB  GLU A 166      23.140  51.810  53.430  1.00  0.00           C  
ATOM   1744  CG  GLU A 166      23.810  52.960  54.220  1.00  0.00           C  
ATOM   1745  CD  GLU A 166      23.320  53.180  55.650  1.00  0.00           C  
ATOM   1746  OE1 GLU A 166      23.480  54.260  56.300  1.00  0.00           O  
ATOM   1747  OE2 GLU A 166      22.790  52.230  56.180  1.00  0.00           O1-
ATOM   1748  H   GLU A 166      22.400  53.360  51.630  1.00  0.00           H  
ATOM   1749  N   ARG A 167      24.710  49.840  50.720  1.00  0.00           N  
ATOM   1750  CA  ARG A 167      24.970  48.510  50.210  1.00  0.00           C  
ATOM   1751  C   ARG A 167      26.300  47.980  50.680  1.00  0.00           C  
ATOM   1752  O   ARG A 167      27.280  48.690  50.610  1.00  0.00           O  
ATOM   1753  CB  ARG A 167      24.720  48.310  48.740  1.00  0.00           C  
ATOM   1754  CG  ARG A 167      25.280  49.420  47.850  1.00  0.00           C  
ATOM   1755  CD  ARG A 167      24.760  49.250  46.430  1.00  0.00           C  
ATOM   1756  NE  ARG A 167      25.150  50.250  45.380  1.00  0.00           N  
ATOM   1757  CZ  ARG A 167      24.330  51.070  44.650  1.00  0.00           C  
ATOM   1758  NH1 ARG A 167      23.030  51.190  44.840  1.00  0.00           N1+
ATOM   1759  NH2 ARG A 167      24.780  51.580  43.470  1.00  0.00           N  
ATOM   1760  H   ARG A 167      25.420  50.490  50.450  1.00  0.00           H  
ATOM   1761  HE  ARG A 167      26.110  50.150  45.120  1.00  0.00           H  
ATOM   1762 1HH1 ARG A 167      22.500  50.760  45.570  1.00  0.00           H  
ATOM   1763 2HH1 ARG A 167      22.570  51.840  44.230  1.00  0.00           H  
ATOM   1764 1HH2 ARG A 167      25.710  51.320  43.220  1.00  0.00           H  
ATOM   1765 2HH2 ARG A 167      24.200  52.140  42.880  1.00  0.00           H  
ATOM   1766  N   THR A 168      26.320  46.680  51.010  1.00  0.00           N  
ATOM   1767  CA  THR A 168      27.660  46.070  51.470  1.00  0.00           C  
ATOM   1768  C   THR A 168      28.540  45.530  50.330  1.00  0.00           C  
ATOM   1769  O   THR A 168      28.040  45.200  49.250  1.00  0.00           O  
ATOM   1770  CB  THR A 168      27.310  44.920  52.410  1.00  0.00           C  
ATOM   1771  CG2 THR A 168      26.940  45.370  53.810  1.00  0.00           C  
ATOM   1772  OG1 THR A 168      26.340  44.060  51.750  1.00  0.00           O  
ATOM   1773  H   THR A 168      25.670  45.990  50.700  1.00  0.00           H  
ATOM   1774  HG1 THR A 168      26.410  43.110  52.070  1.00  0.00           H  
ATOM   1775  N   VAL A 169      29.790  45.870  50.480  1.00  0.00           N  
ATOM   1776  CA  VAL A 169      30.950  45.360  49.800  1.00  0.00           C  
ATOM   1777  C   VAL A 169      31.910  44.580  50.760  1.00  0.00           C  
ATOM   1778  O   VAL A 169      32.100  45.050  51.870  1.00  0.00           O  
ATOM   1779  CB  VAL A 169      31.750  46.460  49.050  1.00  0.00           C  
ATOM   1780  CG1 VAL A 169      32.830  45.970  48.120  1.00  0.00           C  
ATOM   1781  CG2 VAL A 169      30.760  47.300  48.210  1.00  0.00           C  
ATOM   1782  H   VAL A 169      30.000  46.300  51.350  1.00  0.00           H  
ATOM   1783  N   TRP A 170      32.480  43.540  50.180  1.00  0.00           N  
ATOM   1784  CA  TRP A 170      33.320  42.500  50.840  1.00  0.00           C  
ATOM   1785  C   TRP A 170      34.860  42.690  50.500  1.00  0.00           C  
ATOM   1786  O   TRP A 170      35.290  42.240  49.480  1.00  0.00           O  
ATOM   1787  CB  TRP A 170      32.910  41.030  50.400  1.00  0.00           C  
ATOM   1788  CG  TRP A 170      31.430  40.770  50.670  1.00  0.00           C  
ATOM   1789  CD1 TRP A 170      30.480  40.810  49.720  1.00  0.00           C  
ATOM   1790  CD2 TRP A 170      30.780  40.350  51.820  1.00  0.00           C  
ATOM   1791  CE2 TRP A 170      29.490  40.080  51.430  1.00  0.00           C  
ATOM   1792  CE3 TRP A 170      31.250  40.040  53.060  1.00  0.00           C  
ATOM   1793  NE1 TRP A 170      29.280  40.490  50.210  1.00  0.00           N  
ATOM   1794  CZ2 TRP A 170      28.620  39.470  52.350  1.00  0.00           C  
ATOM   1795  CZ3 TRP A 170      30.430  39.390  53.960  1.00  0.00           C  
ATOM   1796  CH2 TRP A 170      29.120  39.130  53.590  1.00  0.00           C  
ATOM   1797  H   TRP A 170      32.320  43.440  49.190  1.00  0.00           H  
ATOM   1798  HD1 TRP A 170      30.700  41.240  48.750  1.00  0.00           H  
ATOM   1799  HE1 TRP A 170      28.510  41.060  49.940  1.00  0.00           H  
ATOM   1800  HE3 TRP A 170      32.300  40.210  53.310  1.00  0.00           H  
ATOM   1801  HZ2 TRP A 170      27.590  39.200  52.120  1.00  0.00           H  
ATOM   1802  HZ3 TRP A 170      30.720  39.400  55.020  1.00  0.00           H  
ATOM   1803  HH2 TRP A 170      28.470  38.610  54.300  1.00  0.00           H  
ATOM   1804  N   GLN A 171      35.610  43.130  51.500  1.00  0.00           N  
ATOM   1805  CA  GLN A 171      37.070  43.180  51.380  1.00  0.00           C  
ATOM   1806  C   GLN A 171      37.630  41.820  51.890  1.00  0.00           C  
ATOM   1807  O   GLN A 171      37.370  41.290  52.930  1.00  0.00           O  
ATOM   1808  CB  GLN A 171      37.730  44.270  52.220  1.00  0.00           C  
ATOM   1809  CG  GLN A 171      39.240  44.390  51.830  1.00  0.00           C  
ATOM   1810  CD  GLN A 171      39.980  45.320  52.780  1.00  0.00           C  
ATOM   1811  NE2 GLN A 171      39.980  46.560  52.530  1.00  0.00           N  
ATOM   1812  OE1 GLN A 171      40.550  44.810  53.760  1.00  0.00           O  
ATOM   1813  H   GLN A 171      35.160  43.330  52.370  1.00  0.00           H  
ATOM   1814 1HE2 GLN A 171      39.640  46.990  51.690  1.00  0.00           H  
ATOM   1815 2HE2 GLN A 171      40.450  47.120  53.220  1.00  0.00           H  
ATOM   1816  N   TYR A 172      38.170  41.070  50.950  1.00  0.00           N  
ATOM   1817  CA  TYR A 172      39.080  39.930  51.290  1.00  0.00           C  
ATOM   1818  C   TYR A 172      40.520  40.500  51.420  1.00  0.00           C  
ATOM   1819  O   TYR A 172      40.950  41.050  50.370  1.00  0.00           O  
ATOM   1820  CB  TYR A 172      39.250  38.840  50.200  1.00  0.00           C  
ATOM   1821  CG  TYR A 172      38.060  37.820  50.220  1.00  0.00           C  
ATOM   1822  CD1 TYR A 172      38.150  36.650  50.960  1.00  0.00           C  
ATOM   1823  CD2 TYR A 172      36.870  38.170  49.610  1.00  0.00           C  
ATOM   1824  CE1 TYR A 172      37.110  35.660  50.940  1.00  0.00           C  
ATOM   1825  CE2 TYR A 172      35.850  37.210  49.530  1.00  0.00           C  
ATOM   1826  CZ  TYR A 172      35.930  36.020  50.150  1.00  0.00           C  
ATOM   1827  OH  TYR A 172      34.850  35.140  50.200  1.00  0.00           O  
ATOM   1828  H   TYR A 172      38.040  41.240  49.980  1.00  0.00           H  
ATOM   1829  HD1 TYR A 172      39.090  36.440  51.480  1.00  0.00           H  
ATOM   1830  HD2 TYR A 172      36.790  39.220  49.350  1.00  0.00           H  
ATOM   1831  HE1 TYR A 172      37.230  34.640  51.300  1.00  0.00           H  
ATOM   1832  HE2 TYR A 172      35.080  37.430  48.790  1.00  0.00           H  
ATOM   1833  HH  TYR A 172      35.220  34.290  50.570  1.00  0.00           H  
ATOM   1834  N   HIS A 173      41.160  40.320  52.550  1.00  0.00           N  
ATOM   1835  CA  HIS A 173      42.480  40.750  52.920  1.00  0.00           C  
ATOM   1836  C   HIS A 173      43.320  39.540  53.370  1.00  0.00           C  
ATOM   1837  O   HIS A 173      43.180  38.970  54.450  1.00  0.00           O  
ATOM   1838  CB  HIS A 173      42.390  41.730  54.080  1.00  0.00           C  
ATOM   1839  CG  HIS A 173      43.720  42.320  54.610  1.00  0.00           C  
ATOM   1840  CD2 HIS A 173      44.690  42.850  53.850  1.00  0.00           C  
ATOM   1841  ND1 HIS A 173      44.090  42.430  55.900  1.00  0.00           N  
ATOM   1842  CE1 HIS A 173      45.290  43.020  55.890  1.00  0.00           C  
ATOM   1843  NE2 HIS A 173      45.590  43.380  54.660  1.00  0.00           N  
ATOM   1844  H   HIS A 173      40.510  40.250  53.310  1.00  0.00           H  
ATOM   1845  HD2 HIS A 173      44.770  42.830  52.770  1.00  0.00           H  
ATOM   1846  HE1 HIS A 173      45.950  43.080  56.760  1.00  0.00           H  
ATOM   1847  HE2 HIS A 173      46.440  43.850  54.400  1.00  0.00           H  
ATOM   1848  N   PHE A 174      44.160  39.140  52.430  1.00  0.00           N  
ATOM   1849  CA  PHE A 174      44.960  37.950  52.570  1.00  0.00           C  
ATOM   1850  C   PHE A 174      46.160  37.980  53.540  1.00  0.00           C  
ATOM   1851  O   PHE A 174      47.200  38.620  53.300  1.00  0.00           O  
ATOM   1852  CB  PHE A 174      45.260  37.380  51.170  1.00  0.00           C  
ATOM   1853  CG  PHE A 174      45.810  35.920  51.160  1.00  0.00           C  
ATOM   1854  CD1 PHE A 174      44.910  34.870  50.940  1.00  0.00           C  
ATOM   1855  CD2 PHE A 174      47.180  35.680  50.910  1.00  0.00           C  
ATOM   1856  CE1 PHE A 174      45.400  33.650  50.600  1.00  0.00           C  
ATOM   1857  CE2 PHE A 174      47.630  34.480  50.510  1.00  0.00           C  
ATOM   1858  CZ  PHE A 174      46.730  33.430  50.340  1.00  0.00           C  
ATOM   1859  H   PHE A 174      44.490  39.720  51.690  1.00  0.00           H  
ATOM   1860  HD1 PHE A 174      43.830  35.010  51.010  1.00  0.00           H  
ATOM   1861  HD2 PHE A 174      47.840  36.530  50.780  1.00  0.00           H  
ATOM   1862  HE1 PHE A 174      44.720  32.850  50.310  1.00  0.00           H  
ATOM   1863  HE2 PHE A 174      48.680  34.340  50.270  1.00  0.00           H  
ATOM   1864  HZ  PHE A 174      47.140  32.510  49.930  1.00  0.00           H  
ATOM   1865  N   ARG A 175      46.020  37.240  54.620  1.00  0.00           N  
ATOM   1866  CA  ARG A 175      47.010  37.170  55.790  1.00  0.00           C  
ATOM   1867  C   ARG A 175      48.430  36.680  55.480  1.00  0.00           C  
ATOM   1868  O   ARG A 175      49.390  37.380  55.760  1.00  0.00           O  
ATOM   1869  CB  ARG A 175      46.450  36.310  56.910  1.00  0.00           C  
ATOM   1870  CG  ARG A 175      45.400  36.920  57.800  1.00  0.00           C  
ATOM   1871  CD  ARG A 175      45.210  36.020  59.000  1.00  0.00           C  
ATOM   1872  NE  ARG A 175      46.190  36.080  60.050  1.00  0.00           N  
ATOM   1873  CZ  ARG A 175      47.110  35.140  60.280  1.00  0.00           C  
ATOM   1874  NH1 ARG A 175      47.250  34.170  59.400  1.00  0.00           N1+
ATOM   1875  NH2 ARG A 175      48.220  35.470  60.930  1.00  0.00           N  
ATOM   1876  H   ARG A 175      45.280  36.580  54.680  1.00  0.00           H  
ATOM   1877  HE  ARG A 175      46.260  36.910  60.610  1.00  0.00           H  
ATOM   1878 1HH1 ARG A 175      46.570  34.090  58.660  1.00  0.00           H  
ATOM   1879 2HH1 ARG A 175      47.880  33.410  59.540  1.00  0.00           H  
ATOM   1880 1HH2 ARG A 175      48.370  36.420  61.220  1.00  0.00           H  
ATOM   1881 2HH2 ARG A 175      48.940  34.810  61.150  1.00  0.00           H  
ATOM   1882  N   THR A 176      48.480  35.610  54.750  1.00  0.00           N  
ATOM   1883  CA  THR A 176      49.680  34.850  54.380  1.00  0.00           C  
ATOM   1884  C   THR A 176      50.400  35.290  53.100  1.00  0.00           C  
ATOM   1885  O   THR A 176      51.330  34.530  52.690  1.00  0.00           O  
ATOM   1886  CB  THR A 176      49.300  33.380  54.390  1.00  0.00           C  
ATOM   1887  CG2 THR A 176      49.010  32.960  55.830  1.00  0.00           C  
ATOM   1888  OG1 THR A 176      48.060  33.190  53.650  1.00  0.00           O  
ATOM   1889  H   THR A 176      47.620  35.240  54.410  1.00  0.00           H  
ATOM   1890  HG1 THR A 176      47.600  32.390  54.030  1.00  0.00           H  
ATOM   1891  N   TRP A 177      50.130  36.440  52.650  1.00  0.00           N  
ATOM   1892  CA  TRP A 177      50.890  36.910  51.500  1.00  0.00           C  
ATOM   1893  C   TRP A 177      52.260  37.540  51.880  1.00  0.00           C  
ATOM   1894  O   TRP A 177      52.280  38.440  52.760  1.00  0.00           O  
ATOM   1895  CB  TRP A 177      50.030  37.880  50.750  1.00  0.00           C  
ATOM   1896  CG  TRP A 177      50.500  38.320  49.360  1.00  0.00           C  
ATOM   1897  CD1 TRP A 177      51.410  39.260  49.160  1.00  0.00           C  
ATOM   1898  CD2 TRP A 177      50.190  37.820  48.150  1.00  0.00           C  
ATOM   1899  CE2 TRP A 177      50.940  38.480  47.160  1.00  0.00           C  
ATOM   1900  CE3 TRP A 177      49.380  36.720  47.820  1.00  0.00           C  
ATOM   1901  NE1 TRP A 177      51.730  39.300  47.860  1.00  0.00           N  
ATOM   1902  CZ2 TRP A 177      50.960  38.030  45.880  1.00  0.00           C  
ATOM   1903  CZ3 TRP A 177      49.480  36.240  46.500  1.00  0.00           C  
ATOM   1904  CH2 TRP A 177      50.240  36.900  45.490  1.00  0.00           C  
ATOM   1905  H   TRP A 177      49.630  37.150  53.160  1.00  0.00           H  
ATOM   1906  HD1 TRP A 177      52.000  39.700  49.960  1.00  0.00           H  
ATOM   1907  HE1 TRP A 177      52.440  39.850  47.430  1.00  0.00           H  
ATOM   1908  HE3 TRP A 177      48.580  36.370  48.480  1.00  0.00           H  
ATOM   1909  HZ2 TRP A 177      51.420  38.680  45.130  1.00  0.00           H  
ATOM   1910  HZ3 TRP A 177      48.960  35.320  46.260  1.00  0.00           H  
ATOM   1911  HH2 TRP A 177      49.980  36.760  44.450  1.00  0.00           H  
ATOM   1912  N   PRO A 178      53.360  37.050  51.370  1.00  0.00           N  
ATOM   1913  CA  PRO A 178      54.670  37.680  51.600  1.00  0.00           C  
ATOM   1914  C   PRO A 178      54.880  39.050  50.830  1.00  0.00           C  
ATOM   1915  O   PRO A 178      54.550  39.230  49.670  1.00  0.00           O  
ATOM   1916  CB  PRO A 178      55.580  36.660  51.120  1.00  0.00           C  
ATOM   1917  CG  PRO A 178      54.930  36.000  49.920  1.00  0.00           C  
ATOM   1918  CD  PRO A 178      53.440  35.930  50.410  1.00  0.00           C  
ATOM   1919  N   ASP A 179      55.800  39.780  51.460  1.00  0.00           N  
ATOM   1920  CA  ASP A 179      56.360  40.980  50.890  1.00  0.00           C  
ATOM   1921  C   ASP A 179      57.240  40.800  49.650  1.00  0.00           C  
ATOM   1922  O   ASP A 179      56.830  41.120  48.530  1.00  0.00           O  
ATOM   1923  CB  ASP A 179      57.130  41.830  51.850  1.00  0.00           C  
ATOM   1924  CG  ASP A 179      58.020  41.110  52.920  1.00  0.00           C  
ATOM   1925  OD1 ASP A 179      57.890  41.410  54.110  1.00  0.00           O  
ATOM   1926  OD2 ASP A 179      58.740  40.130  52.680  1.00  0.00           O1-
ATOM   1927  H   ASP A 179      56.040  39.610  52.410  1.00  0.00           H  
ATOM   1928  N   HIS A 180      58.320  40.050  49.900  1.00  0.00           N  
ATOM   1929  CA  HIS A 180      59.350  39.640  48.900  1.00  0.00           C  
ATOM   1930  C   HIS A 180      58.890  38.550  47.930  1.00  0.00           C  
ATOM   1931  O   HIS A 180      59.400  37.430  47.920  1.00  0.00           O  
ATOM   1932  CB  HIS A 180      60.660  39.390  49.610  1.00  0.00           C  
ATOM   1933  CG  HIS A 180      61.870  39.670  48.670  1.00  0.00           C  
ATOM   1934  CD2 HIS A 180      62.270  38.880  47.670  1.00  0.00           C  
ATOM   1935  ND1 HIS A 180      62.840  40.550  48.800  1.00  0.00           N  
ATOM   1936  CE1 HIS A 180      63.770  40.350  47.860  1.00  0.00           C  
ATOM   1937  NE2 HIS A 180      63.430  39.290  47.130  1.00  0.00           N  
ATOM   1938  H   HIS A 180      58.450  39.690  50.830  1.00  0.00           H  
ATOM   1939  HD2 HIS A 180      61.760  37.980  47.310  1.00  0.00           H  
ATOM   1940  HE1 HIS A 180      64.720  40.890  47.900  1.00  0.00           H  
ATOM   1941  HE2 HIS A 180      63.880  39.010  46.290  1.00  0.00           H  
ATOM   1942  N   GLY A 181      57.680  38.890  47.360  1.00  0.00           N  
ATOM   1943  CA  GLY A 181      57.170  38.230  46.170  1.00  0.00           C  
ATOM   1944  C   GLY A 181      55.900  37.410  46.310  1.00  0.00           C  
ATOM   1945  O   GLY A 181      54.940  37.920  46.920  1.00  0.00           O  
ATOM   1946  H   GLY A 181      57.060  39.590  47.740  1.00  0.00           H  
ATOM   1947  N   VAL A 182      55.910  36.240  45.740  1.00  0.00           N  
ATOM   1948  CA  VAL A 182      54.750  35.300  45.640  1.00  0.00           C  
ATOM   1949  C   VAL A 182      54.810  34.110  46.600  1.00  0.00           C  
ATOM   1950  O   VAL A 182      55.910  33.630  46.900  1.00  0.00           O  
ATOM   1951  CB  VAL A 182      54.650  34.870  44.160  1.00  0.00           C  
ATOM   1952  CG1 VAL A 182      54.140  36.010  43.320  1.00  0.00           C  
ATOM   1953  CG2 VAL A 182      55.900  34.250  43.530  1.00  0.00           C  
ATOM   1954  H   VAL A 182      56.740  35.810  45.390  1.00  0.00           H  
ATOM   1955  N   PRO A 183      53.680  33.620  47.180  1.00  0.00           N  
ATOM   1956  CA  PRO A 183      53.520  32.460  48.090  1.00  0.00           C  
ATOM   1957  C   PRO A 183      54.180  31.190  47.580  1.00  0.00           C  
ATOM   1958  O   PRO A 183      54.320  30.930  46.410  1.00  0.00           O  
ATOM   1959  CB  PRO A 183      52.010  32.130  48.240  1.00  0.00           C  
ATOM   1960  CG  PRO A 183      51.470  33.550  48.110  1.00  0.00           C  
ATOM   1961  CD  PRO A 183      52.380  34.300  47.100  1.00  0.00           C  
ATOM   1962  N   SER A 184      54.370  30.320  48.570  1.00  0.00           N  
ATOM   1963  CA  SER A 184      54.990  29.000  48.310  1.00  0.00           C  
ATOM   1964  C   SER A 184      53.980  27.870  47.980  1.00  0.00           C  
ATOM   1965  O   SER A 184      54.420  26.920  47.400  1.00  0.00           O  
ATOM   1966  CB  SER A 184      55.990  28.480  49.360  1.00  0.00           C  
ATOM   1967  OG  SER A 184      57.030  29.460  49.430  1.00  0.00           O  
ATOM   1968  H   SER A 184      53.970  30.470  49.470  1.00  0.00           H  
ATOM   1969  HG  SER A 184      57.040  29.840  48.510  1.00  0.00           H  
ATOM   1970  N   ASP A 185      52.800  27.890  48.580  1.00  0.00           N  
ATOM   1971  CA  ASP A 185      51.720  26.910  48.280  1.00  0.00           C  
ATOM   1972  C   ASP A 185      50.550  27.470  47.420  1.00  0.00           C  
ATOM   1973  O   ASP A 185      50.250  28.670  47.510  1.00  0.00           O  
ATOM   1974  CB  ASP A 185      51.180  26.420  49.590  1.00  0.00           C  
ATOM   1975  CG  ASP A 185      50.400  27.420  50.420  1.00  0.00           C  
ATOM   1976  OD1 ASP A 185      51.050  27.810  51.370  1.00  0.00           O  
ATOM   1977  OD2 ASP A 185      49.130  27.560  50.320  1.00  0.00           O1-
ATOM   1978  H   ASP A 185      52.640  28.440  49.410  1.00  0.00           H  
ATOM   1979  N   PRO A 186      50.020  26.670  46.470  1.00  0.00           N  
ATOM   1980  CA  PRO A 186      48.760  26.900  45.700  1.00  0.00           C  
ATOM   1981  C   PRO A 186      47.510  27.040  46.590  1.00  0.00           C  
ATOM   1982  O   PRO A 186      46.850  28.020  46.470  1.00  0.00           O  
ATOM   1983  CB  PRO A 186      48.630  25.620  44.920  1.00  0.00           C  
ATOM   1984  CG  PRO A 186      50.060  25.280  44.530  1.00  0.00           C  
ATOM   1985  CD  PRO A 186      50.840  25.570  45.850  1.00  0.00           C  
ATOM   1986  N   GLY A 187      47.340  26.200  47.600  1.00  0.00           N  
ATOM   1987  CA  GLY A 187      46.180  26.000  48.530  1.00  0.00           C  
ATOM   1988  C   GLY A 187      45.490  27.300  49.070  1.00  0.00           C  
ATOM   1989  O   GLY A 187      44.220  27.310  49.030  1.00  0.00           O  
ATOM   1990  H   GLY A 187      47.980  25.440  47.510  1.00  0.00           H  
ATOM   1991  N   GLY A 188      46.320  28.230  49.620  1.00  0.00           N  
ATOM   1992  CA  GLY A 188      45.740  29.460  50.200  1.00  0.00           C  
ATOM   1993  C   GLY A 188      45.080  30.450  49.200  1.00  0.00           C  
ATOM   1994  O   GLY A 188      43.900  30.670  49.390  1.00  0.00           O  
ATOM   1995  H   GLY A 188      47.260  28.040  49.930  1.00  0.00           H  
ATOM   1996  N   VAL A 189      45.710  30.620  47.970  1.00  0.00           N  
ATOM   1997  CA  VAL A 189      45.170  31.340  46.770  1.00  0.00           C  
ATOM   1998  C   VAL A 189      43.970  30.470  46.130  1.00  0.00           C  
ATOM   1999  O   VAL A 189      42.900  31.030  45.930  1.00  0.00           O  
ATOM   2000  CB  VAL A 189      46.280  31.690  45.800  1.00  0.00           C  
ATOM   2001  CG1 VAL A 189      45.740  32.000  44.390  1.00  0.00           C  
ATOM   2002  CG2 VAL A 189      47.090  32.920  46.270  1.00  0.00           C  
ATOM   2003  H   VAL A 189      46.710  30.570  48.020  1.00  0.00           H  
ATOM   2004  N   LEU A 190      44.110  29.150  46.060  1.00  0.00           N  
ATOM   2005  CA  LEU A 190      43.080  28.240  45.650  1.00  0.00           C  
ATOM   2006  C   LEU A 190      41.820  28.440  46.540  1.00  0.00           C  
ATOM   2007  O   LEU A 190      40.860  28.810  45.860  1.00  0.00           O  
ATOM   2008  CB  LEU A 190      43.530  26.730  45.800  1.00  0.00           C  
ATOM   2009  CG  LEU A 190      44.450  26.240  44.730  1.00  0.00           C  
ATOM   2010  CD1 LEU A 190      44.490  24.720  44.790  1.00  0.00           C  
ATOM   2011  CD2 LEU A 190      43.980  26.690  43.380  1.00  0.00           C  
ATOM   2012  H   LEU A 190      44.960  28.670  46.290  1.00  0.00           H  
ATOM   2013  N   ASP A 191      41.940  28.440  47.820  1.00  0.00           N  
ATOM   2014  CA  ASP A 191      40.770  28.690  48.670  1.00  0.00           C  
ATOM   2015  C   ASP A 191      40.260  30.120  48.570  1.00  0.00           C  
ATOM   2016  O   ASP A 191      39.120  30.340  48.110  1.00  0.00           O  
ATOM   2017  CB  ASP A 191      41.180  28.380  50.110  1.00  0.00           C  
ATOM   2018  CG  ASP A 191      40.440  27.160  50.590  1.00  0.00           C  
ATOM   2019  OD1 ASP A 191      41.050  26.430  51.430  1.00  0.00           O  
ATOM   2020  OD2 ASP A 191      39.300  26.950  50.160  1.00  0.00           O1-
ATOM   2021  H   ASP A 191      42.840  28.180  48.150  1.00  0.00           H  
ATOM   2022  N   PHE A 192      41.130  31.130  48.570  1.00  0.00           N  
ATOM   2023  CA  PHE A 192      40.670  32.540  48.460  1.00  0.00           C  
ATOM   2024  C   PHE A 192      39.940  32.880  47.160  1.00  0.00           C  
ATOM   2025  O   PHE A 192      38.860  33.480  47.170  1.00  0.00           O  
ATOM   2026  CB  PHE A 192      41.970  33.340  48.580  1.00  0.00           C  
ATOM   2027  CG  PHE A 192      41.890  34.840  48.600  1.00  0.00           C  
ATOM   2028  CD1 PHE A 192      41.680  35.550  49.770  1.00  0.00           C  
ATOM   2029  CD2 PHE A 192      42.130  35.530  47.510  1.00  0.00           C  
ATOM   2030  CE1 PHE A 192      41.890  36.860  49.840  1.00  0.00           C  
ATOM   2031  CE2 PHE A 192      42.310  36.910  47.540  1.00  0.00           C  
ATOM   2032  CZ  PHE A 192      42.180  37.610  48.730  1.00  0.00           C  
ATOM   2033  H   PHE A 192      42.120  31.000  48.620  1.00  0.00           H  
ATOM   2034  HD1 PHE A 192      40.920  35.150  50.440  1.00  0.00           H  
ATOM   2035  HD2 PHE A 192      42.390  34.870  46.680  1.00  0.00           H  
ATOM   2036  HE1 PHE A 192      42.080  37.300  50.820  1.00  0.00           H  
ATOM   2037  HE2 PHE A 192      42.780  37.260  46.620  1.00  0.00           H  
ATOM   2038  HZ  PHE A 192      42.610  38.610  48.770  1.00  0.00           H  
ATOM   2039  N   LEU A 193      40.540  32.350  46.050  1.00  0.00           N  
ATOM   2040  CA  LEU A 193      39.940  32.500  44.700  1.00  0.00           C  
ATOM   2041  C   LEU A 193      38.570  31.810  44.470  1.00  0.00           C  
ATOM   2042  O   LEU A 193      37.700  32.370  43.810  1.00  0.00           O  
ATOM   2043  CB  LEU A 193      40.910  32.460  43.520  1.00  0.00           C  
ATOM   2044  CG  LEU A 193      42.100  33.390  43.540  1.00  0.00           C  
ATOM   2045  CD1 LEU A 193      42.920  33.160  42.330  1.00  0.00           C  
ATOM   2046  CD2 LEU A 193      41.570  34.820  43.600  1.00  0.00           C  
ATOM   2047  H   LEU A 193      41.450  31.940  46.090  1.00  0.00           H  
ATOM   2048  N   GLU A 194      38.440  30.650  45.020  1.00  0.00           N  
ATOM   2049  CA  GLU A 194      37.190  29.860  45.030  1.00  0.00           C  
ATOM   2050  C   GLU A 194      36.040  30.600  45.800  1.00  0.00           C  
ATOM   2051  O   GLU A 194      35.000  30.920  45.190  1.00  0.00           O  
ATOM   2052  CB  GLU A 194      37.380  28.510  45.710  1.00  0.00           C  
ATOM   2053  CG  GLU A 194      36.250  27.610  45.260  1.00  0.00           C  
ATOM   2054  CD  GLU A 194      36.110  26.250  45.910  1.00  0.00           C  
ATOM   2055  OE1 GLU A 194      37.060  25.520  46.090  1.00  0.00           O  
ATOM   2056  OE2 GLU A 194      34.940  25.790  46.150  1.00  0.00           O1-
ATOM   2057  H   GLU A 194      39.240  30.130  45.310  1.00  0.00           H  
ATOM   2058  N   GLU A 195      36.450  31.230  46.900  1.00  0.00           N  
ATOM   2059  CA  GLU A 195      35.660  32.150  47.740  1.00  0.00           C  
ATOM   2060  C   GLU A 195      35.270  33.460  47.050  1.00  0.00           C  
ATOM   2061  O   GLU A 195      34.120  33.890  47.250  1.00  0.00           O  
ATOM   2062  CB  GLU A 195      36.460  32.320  49.020  1.00  0.00           C  
ATOM   2063  CG  GLU A 195      35.920  31.230  49.930  1.00  0.00           C  
ATOM   2064  CD  GLU A 195      35.020  31.870  51.050  1.00  0.00           C  
ATOM   2065  OE1 GLU A 195      33.790  31.480  51.120  1.00  0.00           O  
ATOM   2066  OE2 GLU A 195      35.450  32.840  51.700  1.00  0.00           O1-
ATOM   2067  H   GLU A 195      37.400  31.110  47.210  1.00  0.00           H  
ATOM   2068  N   VAL A 196      36.180  34.070  46.290  1.00  0.00           N  
ATOM   2069  CA  VAL A 196      35.880  35.240  45.460  1.00  0.00           C  
ATOM   2070  C   VAL A 196      34.810  34.930  44.370  1.00  0.00           C  
ATOM   2071  O   VAL A 196      33.840  35.680  44.320  1.00  0.00           O  
ATOM   2072  CB  VAL A 196      37.220  35.750  44.950  1.00  0.00           C  
ATOM   2073  CG1 VAL A 196      37.090  36.560  43.600  1.00  0.00           C  
ATOM   2074  CG2 VAL A 196      37.810  36.480  46.130  1.00  0.00           C  
ATOM   2075  H   VAL A 196      37.140  33.870  46.510  1.00  0.00           H  
ATOM   2076  N   HIS A 197      35.020  33.790  43.690  1.00  0.00           N  
ATOM   2077  CA  HIS A 197      33.950  33.220  42.830  1.00  0.00           C  
ATOM   2078  C   HIS A 197      32.510  33.100  43.450  1.00  0.00           C  
ATOM   2079  O   HIS A 197      31.640  33.850  43.070  1.00  0.00           O  
ATOM   2080  CB  HIS A 197      34.360  31.920  42.130  1.00  0.00           C  
ATOM   2081  CG  HIS A 197      33.390  31.700  40.940  1.00  0.00           C  
ATOM   2082  CD2 HIS A 197      33.770  31.340  39.750  1.00  0.00           C  
ATOM   2083  ND1 HIS A 197      32.050  31.940  40.920  1.00  0.00           N  
ATOM   2084  CE1 HIS A 197      31.640  31.640  39.670  1.00  0.00           C  
ATOM   2085  NE2 HIS A 197      32.670  31.290  38.990  1.00  0.00           N  
ATOM   2086  H   HIS A 197      35.820  33.210  43.870  1.00  0.00           H  
ATOM   2087  HD2 HIS A 197      34.720  31.510  39.240  1.00  0.00           H  
ATOM   2088  HE1 HIS A 197      30.600  31.430  39.420  1.00  0.00           H  
ATOM   2089  HE2 HIS A 197      32.720  30.960  38.050  1.00  0.00           H  
ATOM   2090  N   HIS A 198      32.460  32.460  44.590  1.00  0.00           N  
ATOM   2091  CA  HIS A 198      31.250  32.210  45.430  1.00  0.00           C  
ATOM   2092  C   HIS A 198      30.550  33.440  45.990  1.00  0.00           C  
ATOM   2093  O   HIS A 198      29.330  33.400  45.890  1.00  0.00           O  
ATOM   2094  CB  HIS A 198      31.730  31.280  46.560  1.00  0.00           C  
ATOM   2095  CG  HIS A 198      31.970  29.840  46.180  1.00  0.00           C  
ATOM   2096  CD2 HIS A 198      32.930  29.100  46.640  1.00  0.00           C  
ATOM   2097  ND1 HIS A 198      31.460  29.080  45.200  1.00  0.00           N  
ATOM   2098  CE1 HIS A 198      32.020  27.860  45.170  1.00  0.00           C  
ATOM   2099  NE2 HIS A 198      33.050  27.930  45.980  1.00  0.00           N  
ATOM   2100  H   HIS A 198      33.180  31.840  44.910  1.00  0.00           H  
ATOM   2101  HD2 HIS A 198      33.490  29.360  47.540  1.00  0.00           H  
ATOM   2102  HE1 HIS A 198      31.600  27.020  44.620  1.00  0.00           H  
ATOM   2103  HE2 HIS A 198      33.710  27.180  46.090  1.00  0.00           H  
ATOM   2104  N   LYS A 199      31.340  34.460  46.310  1.00  0.00           N  
ATOM   2105  CA  LYS A 199      30.760  35.780  46.610  1.00  0.00           C  
ATOM   2106  C   LYS A 199      30.160  36.630  45.540  1.00  0.00           C  
ATOM   2107  O   LYS A 199      29.010  37.000  45.660  1.00  0.00           O  
ATOM   2108  CB  LYS A 199      31.750  36.470  47.530  1.00  0.00           C  
ATOM   2109  CG  LYS A 199      31.240  37.350  48.650  1.00  0.00           C  
ATOM   2110  CD  LYS A 199      30.630  36.470  49.750  1.00  0.00           C  
ATOM   2111  CE  LYS A 199      31.670  36.290  50.850  1.00  0.00           C  
ATOM   2112  NZ  LYS A 199      31.600  34.970  51.490  1.00  0.00           N1+
ATOM   2113  H   LYS A 199      32.340  34.450  46.300  1.00  0.00           H  
ATOM   2114  HZ1 LYS A 199      32.490  34.800  51.910  1.00  0.00           H  
ATOM   2115  HZ2 LYS A 199      31.020  34.930  52.290  1.00  0.00           H  
ATOM   2116  HZ3 LYS A 199      31.300  34.190  50.940  1.00  0.00           H  
ATOM   2117  N   GLN A 200      30.890  36.690  44.440  1.00  0.00           N  
ATOM   2118  CA  GLN A 200      30.370  37.310  43.220  1.00  0.00           C  
ATOM   2119  C   GLN A 200      29.210  36.490  42.560  1.00  0.00           C  
ATOM   2120  O   GLN A 200      28.230  37.010  42.080  1.00  0.00           O  
ATOM   2121  CB  GLN A 200      31.500  37.430  42.230  1.00  0.00           C  
ATOM   2122  CG  GLN A 200      32.470  38.610  42.490  1.00  0.00           C  
ATOM   2123  CD  GLN A 200      31.840  39.960  42.010  1.00  0.00           C  
ATOM   2124  NE2 GLN A 200      31.740  40.150  40.740  1.00  0.00           N  
ATOM   2125  OE1 GLN A 200      31.590  40.840  42.770  1.00  0.00           O  
ATOM   2126  H   GLN A 200      31.800  36.300  44.300  1.00  0.00           H  
ATOM   2127 1HE2 GLN A 200      32.030  39.590  39.960  1.00  0.00           H  
ATOM   2128 2HE2 GLN A 200      31.660  41.120  40.520  1.00  0.00           H  
ATOM   2129  N   GLU A 201      29.310  35.140  42.650  1.00  0.00           N  
ATOM   2130  CA  GLU A 201      28.280  34.220  42.180  1.00  0.00           C  
ATOM   2131  C   GLU A 201      26.930  34.170  42.890  1.00  0.00           C  
ATOM   2132  O   GLU A 201      25.880  34.210  42.280  1.00  0.00           O  
ATOM   2133  CB  GLU A 201      28.820  32.770  42.100  1.00  0.00           C  
ATOM   2134  CG  GLU A 201      27.800  31.630  41.830  1.00  0.00           C  
ATOM   2135  CD  GLU A 201      27.490  31.540  40.350  1.00  0.00           C  
ATOM   2136  OE1 GLU A 201      26.910  32.450  39.760  1.00  0.00           O  
ATOM   2137  OE2 GLU A 201      27.850  30.540  39.790  1.00  0.00           O1-
ATOM   2138  H   GLU A 201      30.120  34.730  43.060  1.00  0.00           H  
ATOM   2139  N   SER A 202      27.060  34.330  44.220  1.00  0.00           N  
ATOM   2140  CA  SER A 202      25.910  34.460  45.110  1.00  0.00           C  
ATOM   2141  C   SER A 202      25.160  35.780  44.920  1.00  0.00           C  
ATOM   2142  O   SER A 202      24.060  35.790  44.380  1.00  0.00           O  
ATOM   2143  CB  SER A 202      26.240  34.290  46.570  1.00  0.00           C  
ATOM   2144  OG  SER A 202      26.110  32.930  47.050  1.00  0.00           O  
ATOM   2145  H   SER A 202      27.960  34.240  44.650  1.00  0.00           H  
ATOM   2146  HG  SER A 202      25.280  32.480  46.730  1.00  0.00           H  
ATOM   2147  N   ILE A 203      25.950  36.910  44.890  1.00  0.00           N  
ATOM   2148  CA  ILE A 203      25.280  38.190  44.640  1.00  0.00           C  
ATOM   2149  C   ILE A 203      25.030  38.260  43.130  1.00  0.00           C  
ATOM   2150  O   ILE A 203      25.920  38.410  42.310  1.00  0.00           O  
ATOM   2151  CB  ILE A 203      26.300  39.280  45.120  1.00  0.00           C  
ATOM   2152  CG1 ILE A 203      26.450  39.350  46.690  1.00  0.00           C  
ATOM   2153  CG2 ILE A 203      25.870  40.670  44.740  1.00  0.00           C  
ATOM   2154  CD  ILE A 203      27.790  39.460  47.450  1.00  0.00           C  
ATOM   2155  H   ILE A 203      26.940  36.860  44.990  1.00  0.00           H  
ATOM   2156  N   MET A 204      23.740  38.290  42.840  1.00  0.00           N  
ATOM   2157  CA  MET A 204      23.240  38.620  41.510  1.00  0.00           C  
ATOM   2158  C   MET A 204      23.750  39.880  40.930  1.00  0.00           C  
ATOM   2159  O   MET A 204      24.700  39.800  40.150  1.00  0.00           O  
ATOM   2160  CB  MET A 204      21.730  38.530  41.290  1.00  0.00           C  
ATOM   2161  CG  MET A 204      21.010  37.310  41.830  1.00  0.00           C  
ATOM   2162  SD  MET A 204      21.010  36.930  43.610  1.00  0.00           S  
ATOM   2163  CE  MET A 204      20.120  38.320  44.300  1.00  0.00           C  
ATOM   2164  H   MET A 204      23.090  37.660  43.270  1.00  0.00           H  
ATOM   2165  N   ASP A 205      23.270  41.100  41.310  1.00  0.00           N  
ATOM   2166  CA  ASP A 205      23.790  42.370  40.710  1.00  0.00           C  
ATOM   2167  C   ASP A 205      25.120  43.040  41.150  1.00  0.00           C  
ATOM   2168  O   ASP A 205      25.350  44.260  41.040  1.00  0.00           O  
ATOM   2169  CB  ASP A 205      22.520  43.240  40.670  1.00  0.00           C  
ATOM   2170  CG  ASP A 205      21.940  43.480  42.070  1.00  0.00           C  
ATOM   2171  OD1 ASP A 205      21.330  42.640  42.720  1.00  0.00           O  
ATOM   2172  OD2 ASP A 205      21.800  44.640  42.420  1.00  0.00           O1-
ATOM   2173  H   ASP A 205      22.550  41.220  41.990  1.00  0.00           H  
ATOM   2174  N   ALA A 206      26.110  42.150  41.120  1.00  0.00           N  
ATOM   2175  CA  ALA A 206      27.530  42.520  41.210  1.00  0.00           C  
ATOM   2176  C   ALA A 206      28.110  42.990  39.860  1.00  0.00           C  
ATOM   2177  O   ALA A 206      27.640  42.610  38.750  1.00  0.00           O  
ATOM   2178  CB  ALA A 206      28.310  41.410  41.830  1.00  0.00           C  
ATOM   2179  H   ALA A 206      26.020  41.150  41.080  1.00  0.00           H  
ATOM   2180  N   GLY A 207      29.020  43.940  39.900  1.00  0.00           N  
ATOM   2181  CA  GLY A 207      29.810  44.550  38.820  1.00  0.00           C  
ATOM   2182  C   GLY A 207      31.200  43.860  38.820  1.00  0.00           C  
ATOM   2183  O   GLY A 207      31.440  42.950  39.500  1.00  0.00           O  
ATOM   2184  H   GLY A 207      28.990  44.540  40.700  1.00  0.00           H  
ATOM   2185  N   PRO A 208      32.180  44.290  38.050  1.00  0.00           N  
ATOM   2186  CA  PRO A 208      33.530  43.700  38.010  1.00  0.00           C  
ATOM   2187  C   PRO A 208      34.230  43.680  39.410  1.00  0.00           C  
ATOM   2188  O   PRO A 208      34.140  44.540  40.230  1.00  0.00           O  
ATOM   2189  CB  PRO A 208      34.220  44.490  36.940  1.00  0.00           C  
ATOM   2190  CG  PRO A 208      33.060  45.000  36.060  1.00  0.00           C  
ATOM   2191  CD  PRO A 208      31.970  45.300  37.080  1.00  0.00           C  
ATOM   2192  N   VAL A 209      35.180  42.780  39.480  1.00  0.00           N  
ATOM   2193  CA  VAL A 209      36.120  42.530  40.630  1.00  0.00           C  
ATOM   2194  C   VAL A 209      37.340  43.550  40.710  1.00  0.00           C  
ATOM   2195  O   VAL A 209      38.140  43.580  39.770  1.00  0.00           O  
ATOM   2196  CB  VAL A 209      36.580  41.100  40.610  1.00  0.00           C  
ATOM   2197  CG1 VAL A 209      37.460  40.740  41.860  1.00  0.00           C  
ATOM   2198  CG2 VAL A 209      35.410  40.110  40.550  1.00  0.00           C  
ATOM   2199  H   VAL A 209      35.450  42.230  38.690  1.00  0.00           H  
ATOM   2200  N   VAL A 210      37.510  44.100  41.900  1.00  0.00           N  
ATOM   2201  CA  VAL A 210      38.540  45.090  42.230  1.00  0.00           C  
ATOM   2202  C   VAL A 210      39.930  44.490  42.640  1.00  0.00           C  
ATOM   2203  O   VAL A 210      40.060  43.730  43.640  1.00  0.00           O  
ATOM   2204  CB  VAL A 210      38.080  46.120  43.260  1.00  0.00           C  
ATOM   2205  CG1 VAL A 210      38.830  47.480  43.090  1.00  0.00           C  
ATOM   2206  CG2 VAL A 210      36.610  46.490  43.220  1.00  0.00           C  
ATOM   2207  H   VAL A 210      36.890  43.980  42.680  1.00  0.00           H  
ATOM   2208  N   VAL A 211      40.900  44.490  41.750  1.00  0.00           N  
ATOM   2209  CA  VAL A 211      42.240  43.890  42.000  1.00  0.00           C  
ATOM   2210  C   VAL A 211      43.270  45.020  42.030  1.00  0.00           C  
ATOM   2211  O   VAL A 211      43.710  45.540  41.000  1.00  0.00           O  
ATOM   2212  CB  VAL A 211      42.650  42.690  41.050  1.00  0.00           C  
ATOM   2213  CG1 VAL A 211      43.780  41.910  41.790  1.00  0.00           C  
ATOM   2214  CG2 VAL A 211      41.500  41.830  40.710  1.00  0.00           C  
ATOM   2215  H   VAL A 211      40.670  44.890  40.870  1.00  0.00           H  
ATOM   2216  N   HIS A 212      43.860  45.230  43.210  1.00  0.00           N  
ATOM   2217  CA  HIS A 212      44.770  46.300  43.480  1.00  0.00           C  
ATOM   2218  C   HIS A 212      45.970  46.110  44.380  1.00  0.00           C  
ATOM   2219  O   HIS A 212      46.000  45.270  45.290  1.00  0.00           O  
ATOM   2220  CB  HIS A 212      44.020  47.500  44.010  1.00  0.00           C  
ATOM   2221  CG  HIS A 212      43.080  47.380  45.230  1.00  0.00           C  
ATOM   2222  CD2 HIS A 212      41.840  47.880  45.330  1.00  0.00           C  
ATOM   2223  ND1 HIS A 212      43.460  47.340  46.560  1.00  0.00           N  
ATOM   2224  CE1 HIS A 212      42.420  47.580  47.330  1.00  0.00           C  
ATOM   2225  NE2 HIS A 212      41.460  48.050  46.600  1.00  0.00           N  
ATOM   2226  H   HIS A 212      43.420  44.990  44.070  1.00  0.00           H  
ATOM   2227  HD2 HIS A 212      41.120  47.950  44.520  1.00  0.00           H  
ATOM   2228  HE1 HIS A 212      42.300  47.510  48.420  1.00  0.00           H  
ATOM   2229  HE2 HIS A 212      40.640  48.540  46.890  1.00  0.00           H  
ATOM   2230  N   SER A 213      47.100  46.720  44.030  1.00  0.00           N  
ATOM   2231  CA  SER A 213      48.410  46.710  44.760  1.00  0.00           C  
ATOM   2232  C   SER A 213      49.170  48.000  44.330  1.00  0.00           C  
ATOM   2233  O   SER A 213      48.670  48.600  43.350  1.00  0.00           O  
ATOM   2234  CB  SER A 213      49.260  45.460  44.560  1.00  0.00           C  
ATOM   2235  OG  SER A 213      49.630  45.200  43.190  1.00  0.00           O  
ATOM   2236  H   SER A 213      47.010  47.370  43.270  1.00  0.00           H  
ATOM   2237  HG  SER A 213      50.590  45.480  43.130  1.00  0.00           H  
ATOM   2238  N   SER A 214      50.290  48.250  44.960  1.00  0.00           N  
ATOM   2239  CA  SER A 214      50.950  49.530  44.790  1.00  0.00           C  
ATOM   2240  C   SER A 214      51.070  50.080  43.350  1.00  0.00           C  
ATOM   2241  O   SER A 214      50.700  51.250  43.160  1.00  0.00           O  
ATOM   2242  CB  SER A 214      52.350  49.730  45.310  1.00  0.00           C  
ATOM   2243  OG  SER A 214      52.930  48.420  45.420  1.00  0.00           O  
ATOM   2244  H   SER A 214      50.910  47.500  45.190  1.00  0.00           H  
ATOM   2245  HG  SER A 214      52.990  47.920  44.550  1.00  0.00           H  
ATOM   2246  N   ALA A 215      51.500  49.320  42.400  1.00  0.00           N  
ATOM   2247  CA  ALA A 215      51.460  49.760  40.970  1.00  0.00           C  
ATOM   2248  C   ALA A 215      50.370  49.150  40.060  1.00  0.00           C  
ATOM   2249  O   ALA A 215      49.980  49.720  39.060  1.00  0.00           O  
ATOM   2250  CB  ALA A 215      52.840  49.860  40.250  1.00  0.00           C  
ATOM   2251  H   ALA A 215      52.070  48.530  42.640  1.00  0.00           H  
ATOM   2252  N   GLY A 216      49.780  48.110  40.510  1.00  0.00           N  
ATOM   2253  CA  GLY A 216      48.870  47.260  39.730  1.00  0.00           C  
ATOM   2254  C   GLY A 216      49.610  46.370  38.730  1.00  0.00           C  
ATOM   2255  O   GLY A 216      48.990  45.940  37.770  1.00  0.00           O  
ATOM   2256  H   GLY A 216      50.080  47.680  41.360  1.00  0.00           H  
ATOM   2257  N   ILE A 217      50.750  45.790  39.180  1.00  0.00           N  
ATOM   2258  CA  ILE A 217      51.530  44.820  38.370  1.00  0.00           C  
ATOM   2259  C   ILE A 217      52.150  43.590  39.150  1.00  0.00           C  
ATOM   2260  O   ILE A 217      51.450  42.550  39.130  1.00  0.00           O  
ATOM   2261  CB  ILE A 217      52.530  45.600  37.520  1.00  0.00           C  
ATOM   2262  CG1 ILE A 217      53.340  44.790  36.540  1.00  0.00           C  
ATOM   2263  CG2 ILE A 217      53.530  46.470  38.280  1.00  0.00           C  
ATOM   2264  CD  ILE A 217      54.200  45.640  35.580  1.00  0.00           C  
ATOM   2265  H   ILE A 217      51.170  45.990  40.070  1.00  0.00           H  
ATOM   2266  N   GLY A 218      53.140  43.830  39.990  1.00  0.00           N  
ATOM   2267  CA  GLY A 218      54.080  42.710  40.290  1.00  0.00           C  
ATOM   2268  C   GLY A 218      53.380  41.700  41.240  1.00  0.00           C  
ATOM   2269  O   GLY A 218      53.360  40.500  41.010  1.00  0.00           O  
ATOM   2270  H   GLY A 218      53.180  44.640  40.580  1.00  0.00           H  
ATOM   2271  N   ARG A 219      52.630  42.220  42.230  1.00  0.00           N  
ATOM   2272  CA  ARG A 219      51.750  41.450  43.140  1.00  0.00           C  
ATOM   2273  C   ARG A 219      50.350  41.120  42.540  1.00  0.00           C  
ATOM   2274  O   ARG A 219      50.000  39.940  42.360  1.00  0.00           O  
ATOM   2275  CB  ARG A 219      51.550  42.310  44.400  1.00  0.00           C  
ATOM   2276  CG  ARG A 219      50.920  41.690  45.610  1.00  0.00           C  
ATOM   2277  CD  ARG A 219      50.580  42.640  46.760  1.00  0.00           C  
ATOM   2278  NE  ARG A 219      51.860  42.790  47.530  1.00  0.00           N  
ATOM   2279  CZ  ARG A 219      51.950  42.760  48.870  1.00  0.00           C  
ATOM   2280  NH1 ARG A 219      50.960  42.340  49.610  1.00  0.00           N1+
ATOM   2281  NH2 ARG A 219      53.080  43.150  49.490  1.00  0.00           N  
ATOM   2282  H   ARG A 219      52.580  43.200  42.390  1.00  0.00           H  
ATOM   2283  HE  ARG A 219      52.640  43.140  47.000  1.00  0.00           H  
ATOM   2284 1HH1 ARG A 219      50.100  42.090  49.170  1.00  0.00           H  
ATOM   2285 2HH1 ARG A 219      51.020  42.150  50.590  1.00  0.00           H  
ATOM   2286 1HH2 ARG A 219      53.920  43.460  49.050  1.00  0.00           H  
ATOM   2287 2HH2 ARG A 219      53.190  42.990  50.480  1.00  0.00           H  
ATOM   2288  N   THR A 220      49.660  42.100  41.950  1.00  0.00           N  
ATOM   2289  CA  THR A 220      48.310  41.990  41.300  1.00  0.00           C  
ATOM   2290  C   THR A 220      48.180  41.090  40.070  1.00  0.00           C  
ATOM   2291  O   THR A 220      47.220  40.280  40.100  1.00  0.00           O  
ATOM   2292  CB  THR A 220      47.750  43.340  40.990  1.00  0.00           C  
ATOM   2293  CG2 THR A 220      46.550  43.340  40.030  1.00  0.00           C  
ATOM   2294  OG1 THR A 220      47.620  44.150  42.150  1.00  0.00           O  
ATOM   2295  H   THR A 220      49.870  43.080  41.970  1.00  0.00           H  
ATOM   2296  HG1 THR A 220      48.470  44.580  42.450  1.00  0.00           H  
ATOM   2297  N   GLY A 221      49.180  41.010  39.190  1.00  0.00           N  
ATOM   2298  CA  GLY A 221      49.120  40.210  37.950  1.00  0.00           C  
ATOM   2299  C   GLY A 221      48.860  38.720  38.090  1.00  0.00           C  
ATOM   2300  O   GLY A 221      47.930  38.240  37.490  1.00  0.00           O  
ATOM   2301  H   GLY A 221      49.850  41.740  39.050  1.00  0.00           H  
ATOM   2302  N   THR A 222      49.340  38.230  39.240  1.00  0.00           N  
ATOM   2303  CA  THR A 222      49.180  36.760  39.750  1.00  0.00           C  
ATOM   2304  C   THR A 222      47.730  36.460  39.990  1.00  0.00           C  
ATOM   2305  O   THR A 222      47.180  35.700  39.170  1.00  0.00           O  
ATOM   2306  CB  THR A 222      49.810  36.460  41.140  1.00  0.00           C  
ATOM   2307  CG2 THR A 222      51.370  36.490  41.020  1.00  0.00           C  
ATOM   2308  OG1 THR A 222      49.430  37.410  42.120  1.00  0.00           O  
ATOM   2309  H   THR A 222      49.930  38.840  39.770  1.00  0.00           H  
ATOM   2310  HG1 THR A 222      49.980  38.240  42.070  1.00  0.00           H  
ATOM   2311  N   PHE A 223      47.020  37.230  40.810  1.00  0.00           N  
ATOM   2312  CA  PHE A 223      45.570  37.030  41.130  1.00  0.00           C  
ATOM   2313  C   PHE A 223      44.730  36.810  39.840  1.00  0.00           C  
ATOM   2314  O   PHE A 223      44.060  35.850  39.620  1.00  0.00           O  
ATOM   2315  CB  PHE A 223      44.890  38.030  42.070  1.00  0.00           C  
ATOM   2316  CG  PHE A 223      45.350  37.960  43.490  1.00  0.00           C  
ATOM   2317  CD1 PHE A 223      46.540  38.670  43.940  1.00  0.00           C  
ATOM   2318  CD2 PHE A 223      44.850  37.110  44.430  1.00  0.00           C  
ATOM   2319  CE1 PHE A 223      47.130  38.460  45.170  1.00  0.00           C  
ATOM   2320  CE2 PHE A 223      45.350  36.980  45.670  1.00  0.00           C  
ATOM   2321  CZ  PHE A 223      46.510  37.680  46.140  1.00  0.00           C  
ATOM   2322  H   PHE A 223      47.470  37.900  41.410  1.00  0.00           H  
ATOM   2323  HD1 PHE A 223      47.000  39.340  43.200  1.00  0.00           H  
ATOM   2324  HD2 PHE A 223      43.980  36.500  44.190  1.00  0.00           H  
ATOM   2325  HE1 PHE A 223      48.210  38.540  45.290  1.00  0.00           H  
ATOM   2326  HE2 PHE A 223      44.870  36.300  46.380  1.00  0.00           H  
ATOM   2327  HZ  PHE A 223      46.730  37.670  47.210  1.00  0.00           H  
ATOM   2328  N   ILE A 224      44.950  37.750  38.900  1.00  0.00           N  
ATOM   2329  CA  ILE A 224      44.250  37.850  37.660  1.00  0.00           C  
ATOM   2330  C   ILE A 224      44.470  36.580  36.740  1.00  0.00           C  
ATOM   2331  O   ILE A 224      43.470  35.830  36.540  1.00  0.00           O  
ATOM   2332  CB  ILE A 224      44.680  39.180  37.060  1.00  0.00           C  
ATOM   2333  CG1 ILE A 224      44.180  40.310  37.960  1.00  0.00           C  
ATOM   2334  CG2 ILE A 224      44.200  39.400  35.610  1.00  0.00           C  
ATOM   2335  CD  ILE A 224      44.130  41.770  37.390  1.00  0.00           C  
ATOM   2336  H   ILE A 224      45.610  38.490  39.020  1.00  0.00           H  
ATOM   2337  N   VAL A 225      45.710  36.310  36.490  1.00  0.00           N  
ATOM   2338  CA  VAL A 225      46.080  35.140  35.620  1.00  0.00           C  
ATOM   2339  C   VAL A 225      45.770  33.780  36.280  1.00  0.00           C  
ATOM   2340  O   VAL A 225      45.110  32.960  35.660  1.00  0.00           O  
ATOM   2341  CB  VAL A 225      47.530  35.270  35.050  1.00  0.00           C  
ATOM   2342  CG1 VAL A 225      47.900  34.190  34.040  1.00  0.00           C  
ATOM   2343  CG2 VAL A 225      47.840  36.650  34.340  1.00  0.00           C  
ATOM   2344  H   VAL A 225      46.510  36.780  36.870  1.00  0.00           H  
ATOM   2345  N   ILE A 226      45.790  33.680  37.610  1.00  0.00           N  
ATOM   2346  CA  ILE A 226      45.470  32.510  38.380  1.00  0.00           C  
ATOM   2347  C   ILE A 226      43.960  32.210  38.330  1.00  0.00           C  
ATOM   2348  O   ILE A 226      43.530  31.190  37.770  1.00  0.00           O  
ATOM   2349  CB  ILE A 226      46.060  32.360  39.790  1.00  0.00           C  
ATOM   2350  CG1 ILE A 226      47.590  32.430  39.740  1.00  0.00           C  
ATOM   2351  CG2 ILE A 226      45.550  31.050  40.380  1.00  0.00           C  
ATOM   2352  CD  ILE A 226      48.240  32.460  41.120  1.00  0.00           C  
ATOM   2353  H   ILE A 226      46.090  34.450  38.180  1.00  0.00           H  
ATOM   2354  N   ASP A 227      43.190  33.270  38.560  1.00  0.00           N  
ATOM   2355  CA  ASP A 227      41.710  33.340  38.570  1.00  0.00           C  
ATOM   2356  C   ASP A 227      41.020  32.820  37.310  1.00  0.00           C  
ATOM   2357  O   ASP A 227      40.140  31.960  37.380  1.00  0.00           O  
ATOM   2358  CB  ASP A 227      41.110  34.770  38.870  1.00  0.00           C  
ATOM   2359  CG  ASP A 227      39.620  34.770  39.260  1.00  0.00           C  
ATOM   2360  OD1 ASP A 227      39.380  34.930  40.420  1.00  0.00           O  
ATOM   2361  OD2 ASP A 227      38.740  34.920  38.390  1.00  0.00           O1-
ATOM   2362  H   ASP A 227      43.670  34.060  38.960  1.00  0.00           H  
ATOM   2363  N   ILE A 228      41.580  33.170  36.140  1.00  0.00           N  
ATOM   2364  CA  ILE A 228      41.100  32.590  34.850  1.00  0.00           C  
ATOM   2365  C   ILE A 228      41.450  31.130  34.650  1.00  0.00           C  
ATOM   2366  O   ILE A 228      40.520  30.310  34.700  1.00  0.00           O  
ATOM   2367  CB  ILE A 228      41.630  33.460  33.760  1.00  0.00           C  
ATOM   2368  CG1 ILE A 228      41.170  34.910  33.870  1.00  0.00           C  
ATOM   2369  CG2 ILE A 228      41.130  32.950  32.410  1.00  0.00           C  
ATOM   2370  CD  ILE A 228      42.060  35.760  32.960  1.00  0.00           C  
ATOM   2371  H   ILE A 228      42.380  33.760  36.060  1.00  0.00           H  
ATOM   2372  N   LEU A 229      42.730  30.790  34.830  1.00  0.00           N  
ATOM   2373  CA  LEU A 229      43.130  29.390  34.790  1.00  0.00           C  
ATOM   2374  C   LEU A 229      42.420  28.440  35.830  1.00  0.00           C  
ATOM   2375  O   LEU A 229      41.870  27.410  35.350  1.00  0.00           O  
ATOM   2376  CB  LEU A 229      44.660  29.220  34.940  1.00  0.00           C  
ATOM   2377  CG  LEU A 229      45.360  29.950  33.770  1.00  0.00           C  
ATOM   2378  CD1 LEU A 229      46.820  30.060  34.140  1.00  0.00           C  
ATOM   2379  CD2 LEU A 229      45.210  29.230  32.370  1.00  0.00           C  
ATOM   2380  H   LEU A 229      43.450  31.420  35.130  1.00  0.00           H  
ATOM   2381  N   ILE A 230      42.080  28.990  36.960  1.00  0.00           N  
ATOM   2382  CA  ILE A 230      41.200  28.340  38.000  1.00  0.00           C  
ATOM   2383  C   ILE A 230      39.680  28.220  37.670  1.00  0.00           C  
ATOM   2384  O   ILE A 230      39.100  27.150  37.710  1.00  0.00           O  
ATOM   2385  CB  ILE A 230      41.460  28.990  39.370  1.00  0.00           C  
ATOM   2386  CG1 ILE A 230      42.890  28.710  39.870  1.00  0.00           C  
ATOM   2387  CG2 ILE A 230      40.490  28.550  40.420  1.00  0.00           C  
ATOM   2388  CD  ILE A 230      43.290  27.270  39.950  1.00  0.00           C  
ATOM   2389  H   ILE A 230      42.410  29.910  37.130  1.00  0.00           H  
ATOM   2390  N   ASP A 231      39.140  29.260  37.140  1.00  0.00           N  
ATOM   2391  CA  ASP A 231      37.770  29.430  36.640  1.00  0.00           C  
ATOM   2392  C   ASP A 231      37.420  28.490  35.550  1.00  0.00           C  
ATOM   2393  O   ASP A 231      36.570  27.640  35.690  1.00  0.00           O  
ATOM   2394  CB  ASP A 231      37.460  30.860  36.280  1.00  0.00           C  
ATOM   2395  CG  ASP A 231      36.070  31.020  35.750  1.00  0.00           C  
ATOM   2396  OD1 ASP A 231      35.160  31.280  36.540  1.00  0.00           O  
ATOM   2397  OD2 ASP A 231      35.780  30.810  34.580  1.00  0.00           O1-
ATOM   2398  H   ASP A 231      39.590  30.160  37.140  1.00  0.00           H  
ATOM   2399  N   ILE A 232      38.430  28.340  34.690  1.00  0.00           N  
ATOM   2400  CA  ILE A 232      38.460  27.320  33.570  1.00  0.00           C  
ATOM   2401  C   ILE A 232      38.430  25.890  34.110  1.00  0.00           C  
ATOM   2402  O   ILE A 232      37.440  25.230  33.900  1.00  0.00           O  
ATOM   2403  CB  ILE A 232      39.520  27.560  32.460  1.00  0.00           C  
ATOM   2404  CG1 ILE A 232      39.460  28.980  31.890  1.00  0.00           C  
ATOM   2405  CG2 ILE A 232      39.560  26.470  31.360  1.00  0.00           C  
ATOM   2406  CD  ILE A 232      40.740  29.170  31.030  1.00  0.00           C  
ATOM   2407  H   ILE A 232      39.260  28.890  34.770  1.00  0.00           H  
ATOM   2408  N   ILE A 233      39.450  25.450  34.790  1.00  0.00           N  
ATOM   2409  CA  ILE A 233      39.530  24.100  35.350  1.00  0.00           C  
ATOM   2410  C   ILE A 233      38.300  23.670  36.210  1.00  0.00           C  
ATOM   2411  O   ILE A 233      37.710  22.560  36.090  1.00  0.00           O  
ATOM   2412  CB  ILE A 233      40.960  23.970  35.910  1.00  0.00           C  
ATOM   2413  CG1 ILE A 233      41.250  22.500  36.020  1.00  0.00           C  
ATOM   2414  CG2 ILE A 233      41.200  24.830  37.180  1.00  0.00           C  
ATOM   2415  CD  ILE A 233      42.690  22.190  36.350  1.00  0.00           C  
ATOM   2416  H   ILE A 233      40.320  25.750  34.390  1.00  0.00           H  
ATOM   2417  N   ARG A 234      37.860  24.580  37.090  1.00  0.00           N  
ATOM   2418  CA  ARG A 234      36.680  24.330  37.990  1.00  0.00           C  
ATOM   2419  C   ARG A 234      35.440  24.060  37.150  1.00  0.00           C  
ATOM   2420  O   ARG A 234      34.700  23.100  37.420  1.00  0.00           O  
ATOM   2421  CB  ARG A 234      36.520  25.470  39.020  1.00  0.00           C  
ATOM   2422  CG  ARG A 234      37.660  25.650  39.970  1.00  0.00           C  
ATOM   2423  CD  ARG A 234      37.280  26.720  40.950  1.00  0.00           C  
ATOM   2424  NE  ARG A 234      36.050  26.340  41.640  1.00  0.00           N  
ATOM   2425  CZ  ARG A 234      34.910  27.060  41.660  1.00  0.00           C  
ATOM   2426  NH1 ARG A 234      34.980  28.350  41.410  1.00  0.00           N1+
ATOM   2427  NH2 ARG A 234      33.800  26.540  42.160  1.00  0.00           N  
ATOM   2428  H   ARG A 234      38.280  25.480  37.150  1.00  0.00           H  
ATOM   2429  HE  ARG A 234      36.110  25.480  42.160  1.00  0.00           H  
ATOM   2430 1HH1 ARG A 234      35.870  28.780  41.290  1.00  0.00           H  
ATOM   2431 2HH1 ARG A 234      34.190  28.900  41.130  1.00  0.00           H  
ATOM   2432 1HH2 ARG A 234      33.570  25.670  42.600  1.00  0.00           H  
ATOM   2433 2HH2 ARG A 234      32.950  26.990  41.900  1.00  0.00           H  
ATOM   2434  N   GLU A 235      35.160  24.840  36.130  1.00  0.00           N  
ATOM   2435  CA  GLU A 235      33.910  24.710  35.350  1.00  0.00           C  
ATOM   2436  C   GLU A 235      34.090  23.660  34.200  1.00  0.00           C  
ATOM   2437  O   GLU A 235      33.150  22.960  33.910  1.00  0.00           O  
ATOM   2438  CB  GLU A 235      33.610  26.140  34.860  1.00  0.00           C  
ATOM   2439  CG  GLU A 235      32.340  26.100  33.990  1.00  0.00           C  
ATOM   2440  CD  GLU A 235      32.180  27.020  32.770  1.00  0.00           C  
ATOM   2441  OE1 GLU A 235      31.740  26.470  31.730  1.00  0.00           O  
ATOM   2442  OE2 GLU A 235      32.560  28.180  32.920  1.00  0.00           O1-
ATOM   2443  H   GLU A 235      35.770  25.630  36.050  1.00  0.00           H  
ATOM   2444  N   LYS A 236      35.220  23.610  33.510  1.00  0.00           N  
ATOM   2445  CA  LYS A 236      35.460  22.700  32.410  1.00  0.00           C  
ATOM   2446  C   LYS A 236      36.000  21.270  32.640  1.00  0.00           C  
ATOM   2447  O   LYS A 236      36.290  20.460  31.750  1.00  0.00           O  
ATOM   2448  CB  LYS A 236      36.240  23.360  31.300  1.00  0.00           C  
ATOM   2449  CG  LYS A 236      35.600  24.700  30.920  1.00  0.00           C  
ATOM   2450  CD  LYS A 236      35.920  25.170  29.530  1.00  0.00           C  
ATOM   2451  CE  LYS A 236      35.220  26.490  29.380  1.00  0.00           C  
ATOM   2452  NZ  LYS A 236      35.410  26.970  27.990  1.00  0.00           N1+
ATOM   2453  H   LYS A 236      36.010  24.190  33.680  1.00  0.00           H  
ATOM   2454  HZ1 LYS A 236      35.020  27.890  27.890  1.00  0.00           H  
ATOM   2455  HZ2 LYS A 236      36.330  26.950  27.610  1.00  0.00           H  
ATOM   2456  HZ3 LYS A 236      34.840  26.420  27.390  1.00  0.00           H  
ATOM   2457  N   GLY A 237      36.400  21.010  33.890  1.00  0.00           N  
ATOM   2458  CA  GLY A 237      37.030  19.730  34.250  1.00  0.00           C  
ATOM   2459  C   GLY A 237      38.400  19.620  33.650  1.00  0.00           C  
ATOM   2460  O   GLY A 237      39.150  20.620  33.330  1.00  0.00           O  
ATOM   2461  H   GLY A 237      36.170  21.630  34.640  1.00  0.00           H  
ATOM   2462  N   VAL A 238      38.690  18.360  33.430  1.00  0.00           N  
ATOM   2463  CA  VAL A 238      39.920  17.770  32.800  1.00  0.00           C  
ATOM   2464  C   VAL A 238      40.050  17.860  31.260  1.00  0.00           C  
ATOM   2465  O   VAL A 238      41.190  18.060  30.840  1.00  0.00           O  
ATOM   2466  CB  VAL A 238      40.320  16.370  33.320  1.00  0.00           C  
ATOM   2467  CG1 VAL A 238      41.190  16.360  34.530  1.00  0.00           C  
ATOM   2468  CG2 VAL A 238      39.130  15.450  33.560  1.00  0.00           C  
ATOM   2469  H   VAL A 238      37.980  17.660  33.460  1.00  0.00           H  
ATOM   2470  N   ASP A 239      38.970  17.870  30.570  1.00  0.00           N  
ATOM   2471  CA  ASP A 239      38.890  18.070  29.130  1.00  0.00           C  
ATOM   2472  C   ASP A 239      38.990  19.580  28.780  1.00  0.00           C  
ATOM   2473  O   ASP A 239      38.610  19.960  27.660  1.00  0.00           O  
ATOM   2474  CB  ASP A 239      37.620  17.470  28.520  1.00  0.00           C  
ATOM   2475  CG  ASP A 239      37.440  15.970  28.880  1.00  0.00           C  
ATOM   2476  OD1 ASP A 239      38.140  15.150  28.210  1.00  0.00           O  
ATOM   2477  OD2 ASP A 239      36.490  15.610  29.600  1.00  0.00           O1-
ATOM   2478  H   ASP A 239      38.100  17.610  30.990  1.00  0.00           H  
ATOM   2479  N   CYS A 240      39.900  20.250  29.490  1.00  0.00           N  
ATOM   2480  CA  CYS A 240      40.140  21.630  29.180  1.00  0.00           C  
ATOM   2481  C   CYS A 240      41.540  22.140  28.960  1.00  0.00           C  
ATOM   2482  O   CYS A 240      42.440  21.440  29.470  1.00  0.00           O  
ATOM   2483  CB  CYS A 240      39.380  22.650  30.050  1.00  0.00           C  
ATOM   2484  SG  CYS A 240      40.190  22.860  31.690  1.00  0.00           S  
ATOM   2485  H   CYS A 240      40.670  19.790  29.930  1.00  0.00           H  
ATOM   2486  HG  CYS A 240      39.740  21.700  32.140  1.00  0.00           H  
ATOM   2487  N   ASP A 241      41.780  22.840  27.850  1.00  0.00           N  
ATOM   2488  CA  ASP A 241      43.000  23.510  27.390  1.00  0.00           C  
ATOM   2489  C   ASP A 241      43.230  24.620  28.410  1.00  0.00           C  
ATOM   2490  O   ASP A 241      42.310  25.430  28.700  1.00  0.00           O  
ATOM   2491  CB  ASP A 241      42.730  24.170  26.070  1.00  0.00           C  
ATOM   2492  CG  ASP A 241      43.880  24.980  25.370  1.00  0.00           C  
ATOM   2493  OD1 ASP A 241      43.810  24.980  24.110  1.00  0.00           O  
ATOM   2494  OD2 ASP A 241      44.850  25.420  26.070  1.00  0.00           O1-
ATOM   2495  H   ASP A 241      40.940  22.890  27.320  1.00  0.00           H  
ATOM   2496  N   ILE A 242      44.430  24.480  29.030  1.00  0.00           N  
ATOM   2497  CA  ILE A 242      44.860  25.420  30.160  1.00  0.00           C  
ATOM   2498  C   ILE A 242      46.170  26.130  29.910  1.00  0.00           C  
ATOM   2499  O   ILE A 242      47.030  26.300  30.770  1.00  0.00           O  
ATOM   2500  CB  ILE A 242      44.800  24.780  31.570  1.00  0.00           C  
ATOM   2501  CG1 ILE A 242      43.930  23.520  31.730  1.00  0.00           C  
ATOM   2502  CG2 ILE A 242      44.360  25.840  32.590  1.00  0.00           C  
ATOM   2503  CD  ILE A 242      44.400  22.570  32.830  1.00  0.00           C  
ATOM   2504  H   ILE A 242      45.220  23.940  28.750  1.00  0.00           H  
ATOM   2505  N   ASP A 243      46.360  26.440  28.670  1.00  0.00           N  
ATOM   2506  CA  ASP A 243      47.430  27.240  28.120  1.00  0.00           C  
ATOM   2507  C   ASP A 243      47.610  28.560  28.870  1.00  0.00           C  
ATOM   2508  O   ASP A 243      46.770  29.430  28.760  1.00  0.00           O  
ATOM   2509  CB  ASP A 243      47.090  27.560  26.670  1.00  0.00           C  
ATOM   2510  CG  ASP A 243      48.330  27.890  25.840  1.00  0.00           C  
ATOM   2511  OD1 ASP A 243      48.720  29.090  25.740  1.00  0.00           O  
ATOM   2512  OD2 ASP A 243      48.900  27.060  25.080  1.00  0.00           O1-
ATOM   2513  H   ASP A 243      45.710  26.090  28.000  1.00  0.00           H  
ATOM   2514  N   VAL A 244      48.610  28.490  29.740  1.00  0.00           N  
ATOM   2515  CA  VAL A 244      49.060  29.600  30.570  1.00  0.00           C  
ATOM   2516  C   VAL A 244      49.590  30.640  29.680  1.00  0.00           C  
ATOM   2517  O   VAL A 244      49.050  31.760  29.850  1.00  0.00           O  
ATOM   2518  CB  VAL A 244      50.090  29.210  31.730  1.00  0.00           C  
ATOM   2519  CG1 VAL A 244      50.470  30.470  32.600  1.00  0.00           C  
ATOM   2520  CG2 VAL A 244      49.610  28.020  32.550  1.00  0.00           C  
ATOM   2521  H   VAL A 244      48.880  27.560  30.000  1.00  0.00           H  
ATOM   2522  N   PRO A 245      50.360  30.450  28.590  1.00  0.00           N  
ATOM   2523  CA  PRO A 245      50.770  31.640  27.780  1.00  0.00           C  
ATOM   2524  C   PRO A 245      49.580  32.430  27.210  1.00  0.00           C  
ATOM   2525  O   PRO A 245      49.540  33.710  27.400  1.00  0.00           O  
ATOM   2526  CB  PRO A 245      51.770  31.140  26.760  1.00  0.00           C  
ATOM   2527  CG  PRO A 245      52.320  29.870  27.380  1.00  0.00           C  
ATOM   2528  CD  PRO A 245      51.280  29.350  28.310  1.00  0.00           C  
ATOM   2529  N   LYS A 246      48.550  31.820  26.580  1.00  0.00           N  
ATOM   2530  CA  LYS A 246      47.410  32.560  25.980  1.00  0.00           C  
ATOM   2531  C   LYS A 246      46.460  33.370  26.880  1.00  0.00           C  
ATOM   2532  O   LYS A 246      46.130  34.540  26.650  1.00  0.00           O  
ATOM   2533  CB  LYS A 246      46.470  31.710  25.040  1.00  0.00           C  
ATOM   2534  CG  LYS A 246      47.430  31.200  23.940  1.00  0.00           C  
ATOM   2535  CD  LYS A 246      46.580  30.500  22.830  1.00  0.00           C  
ATOM   2536  CE  LYS A 246      46.450  28.950  23.110  1.00  0.00           C  
ATOM   2537  NZ  LYS A 246      47.570  28.280  22.510  1.00  0.00           N1+
ATOM   2538  H   LYS A 246      48.710  30.880  26.270  1.00  0.00           H  
ATOM   2539  HZ1 LYS A 246      47.790  28.750  21.650  1.00  0.00           H  
ATOM   2540  HZ2 LYS A 246      48.310  28.240  23.180  1.00  0.00           H  
ATOM   2541  HZ3 LYS A 246      47.150  27.380  22.360  1.00  0.00           H  
ATOM   2542  N   THR A 247      46.130  32.880  28.010  1.00  0.00           N  
ATOM   2543  CA  THR A 247      45.530  33.630  29.170  1.00  0.00           C  
ATOM   2544  C   THR A 247      46.420  34.790  29.650  1.00  0.00           C  
ATOM   2545  O   THR A 247      45.960  35.920  29.700  1.00  0.00           O  
ATOM   2546  CB  THR A 247      45.120  32.680  30.290  1.00  0.00           C  
ATOM   2547  CG2 THR A 247      44.990  33.380  31.680  1.00  0.00           C  
ATOM   2548  OG1 THR A 247      43.930  31.940  29.960  1.00  0.00           O  
ATOM   2549  H   THR A 247      46.080  31.890  28.050  1.00  0.00           H  
ATOM   2550  HG1 THR A 247      43.200  32.610  29.870  1.00  0.00           H  
ATOM   2551  N   ILE A 248      47.740  34.590  29.550  1.00  0.00           N  
ATOM   2552  CA  ILE A 248      48.660  35.800  29.790  1.00  0.00           C  
ATOM   2553  C   ILE A 248      48.560  36.820  28.680  1.00  0.00           C  
ATOM   2554  O   ILE A 248      48.220  37.930  28.990  1.00  0.00           O  
ATOM   2555  CB  ILE A 248      50.100  35.570  30.200  1.00  0.00           C  
ATOM   2556  CG1 ILE A 248      50.030  34.730  31.440  1.00  0.00           C  
ATOM   2557  CG2 ILE A 248      50.830  36.910  30.400  1.00  0.00           C  
ATOM   2558  CD  ILE A 248      51.380  34.330  32.030  1.00  0.00           C  
ATOM   2559  H   ILE A 248      48.150  33.680  29.570  1.00  0.00           H  
ATOM   2560  N   GLN A 249      48.550  36.360  27.420  1.00  0.00           N  
ATOM   2561  CA  GLN A 249      48.500  37.220  26.220  1.00  0.00           C  
ATOM   2562  C   GLN A 249      47.240  38.110  26.200  1.00  0.00           C  
ATOM   2563  O   GLN A 249      47.400  39.290  25.960  1.00  0.00           O  
ATOM   2564  CB  GLN A 249      48.570  36.290  25.020  1.00  0.00           C  
ATOM   2565  CG  GLN A 249      48.800  36.840  23.660  1.00  0.00           C  
ATOM   2566  CD  GLN A 249      49.200  35.760  22.620  1.00  0.00           C  
ATOM   2567  NE2 GLN A 249      49.800  36.290  21.570  1.00  0.00           N  
ATOM   2568  OE1 GLN A 249      49.070  34.530  22.690  1.00  0.00           O  
ATOM   2569  H   GLN A 249      48.560  35.370  27.280  1.00  0.00           H  
ATOM   2570 1HE2 GLN A 249      50.020  37.270  21.500  1.00  0.00           H  
ATOM   2571 2HE2 GLN A 249      50.260  35.670  20.940  1.00  0.00           H  
ATOM   2572  N   MET A 250      46.080  37.540  26.630  1.00  0.00           N  
ATOM   2573  CA  MET A 250      44.830  38.290  26.960  1.00  0.00           C  
ATOM   2574  C   MET A 250      44.970  39.460  28.000  1.00  0.00           C  
ATOM   2575  O   MET A 250      44.850  40.650  27.740  1.00  0.00           O  
ATOM   2576  CB  MET A 250      43.730  37.300  27.400  1.00  0.00           C  
ATOM   2577  CG  MET A 250      42.390  37.980  27.490  1.00  0.00           C  
ATOM   2578  SD  MET A 250      41.690  38.420  25.900  1.00  0.00           S  
ATOM   2579  CE  MET A 250      41.520  36.810  25.190  1.00  0.00           C  
ATOM   2580  H   MET A 250      45.990  36.540  26.640  1.00  0.00           H  
ATOM   2581  N   VAL A 251      45.540  39.190  29.180  1.00  0.00           N  
ATOM   2582  CA  VAL A 251      45.910  40.200  30.170  1.00  0.00           C  
ATOM   2583  C   VAL A 251      46.980  41.190  29.770  1.00  0.00           C  
ATOM   2584  O   VAL A 251      46.720  42.390  29.690  1.00  0.00           O  
ATOM   2585  CB  VAL A 251      46.220  39.530  31.560  1.00  0.00           C  
ATOM   2586  CG1 VAL A 251      46.270  40.610  32.650  1.00  0.00           C  
ATOM   2587  CG2 VAL A 251      45.230  38.400  32.030  1.00  0.00           C  
ATOM   2588  H   VAL A 251      45.810  38.250  29.380  1.00  0.00           H  
ATOM   2589  N   ARG A 252      47.880  40.660  28.960  1.00  0.00           N  
ATOM   2590  CA  ARG A 252      49.080  41.340  28.500  1.00  0.00           C  
ATOM   2591  C   ARG A 252      48.860  42.340  27.360  1.00  0.00           C  
ATOM   2592  O   ARG A 252      49.410  43.440  27.450  1.00  0.00           O  
ATOM   2593  CB  ARG A 252      50.050  40.260  28.010  1.00  0.00           C  
ATOM   2594  CG  ARG A 252      51.490  40.800  27.930  1.00  0.00           C  
ATOM   2595  CD  ARG A 252      52.230  39.750  27.100  1.00  0.00           C  
ATOM   2596  NE  ARG A 252      53.620  40.170  26.760  1.00  0.00           N  
ATOM   2597  CZ  ARG A 252      54.070  40.530  25.490  1.00  0.00           C  
ATOM   2598  NH1 ARG A 252      53.290  40.470  24.390  1.00  0.00           N1+
ATOM   2599  NH2 ARG A 252      55.340  40.940  25.340  1.00  0.00           N  
ATOM   2600  H   ARG A 252      47.860  39.670  28.830  1.00  0.00           H  
ATOM   2601  HE  ARG A 252      54.300  40.220  27.490  1.00  0.00           H  
ATOM   2602 1HH1 ARG A 252      52.380  40.060  24.490  1.00  0.00           H  
ATOM   2603 2HH1 ARG A 252      53.480  40.920  23.520  1.00  0.00           H  
ATOM   2604 1HH2 ARG A 252      55.900  41.000  26.160  1.00  0.00           H  
ATOM   2605 2HH2 ARG A 252      55.750  41.330  24.520  1.00  0.00           H  
ATOM   2606  N   SER A 253      47.960  41.990  26.450  1.00  0.00           N  
ATOM   2607  CA  SER A 253      47.410  43.040  25.490  1.00  0.00           C  
ATOM   2608  C   SER A 253      46.350  44.050  26.080  1.00  0.00           C  
ATOM   2609  O   SER A 253      46.410  45.200  25.680  1.00  0.00           O  
ATOM   2610  CB  SER A 253      46.790  42.380  24.270  1.00  0.00           C  
ATOM   2611  OG  SER A 253      45.750  41.550  24.680  1.00  0.00           O  
ATOM   2612  H   SER A 253      47.510  41.110  26.300  1.00  0.00           H  
ATOM   2613  HG  SER A 253      45.620  40.920  23.920  1.00  0.00           H  
ATOM   2614  N   GLN A 254      45.540  43.610  27.020  1.00  0.00           N  
ATOM   2615  CA  GLN A 254      44.670  44.520  27.820  1.00  0.00           C  
ATOM   2616  C   GLN A 254      45.640  45.510  28.550  1.00  0.00           C  
ATOM   2617  O   GLN A 254      45.380  46.710  28.480  1.00  0.00           O  
ATOM   2618  CB  GLN A 254      43.750  43.650  28.680  1.00  0.00           C  
ATOM   2619  CG  GLN A 254      42.620  43.320  27.690  1.00  0.00           C  
ATOM   2620  CD  GLN A 254      41.480  42.540  28.240  1.00  0.00           C  
ATOM   2621  NE2 GLN A 254      41.730  41.280  28.420  1.00  0.00           N  
ATOM   2622  OE1 GLN A 254      40.330  43.020  28.240  1.00  0.00           O  
ATOM   2623  H   GLN A 254      45.360  42.640  27.180  1.00  0.00           H  
ATOM   2624 1HE2 GLN A 254      42.640  40.900  28.260  1.00  0.00           H  
ATOM   2625 2HE2 GLN A 254      41.070  40.600  28.740  1.00  0.00           H  
ATOM   2626  N   ARG A 255      46.610  45.000  29.310  1.00  0.00           N  
ATOM   2627  CA  ARG A 255      47.580  45.910  30.020  1.00  0.00           C  
ATOM   2628  C   ARG A 255      49.040  45.410  30.120  1.00  0.00           C  
ATOM   2629  O   ARG A 255      49.260  44.270  30.600  1.00  0.00           O  
ATOM   2630  CB  ARG A 255      47.010  46.170  31.380  1.00  0.00           C  
ATOM   2631  CG  ARG A 255      47.820  47.080  32.270  1.00  0.00           C  
ATOM   2632  CD  ARG A 255      47.110  47.620  33.530  1.00  0.00           C  
ATOM   2633  NE  ARG A 255      47.900  47.990  34.720  1.00  0.00           N  
ATOM   2634  CZ  ARG A 255      47.730  49.110  35.510  1.00  0.00           C  
ATOM   2635  NH1 ARG A 255      46.990  50.150  35.220  1.00  0.00           N1+
ATOM   2636  NH2 ARG A 255      48.270  49.090  36.710  1.00  0.00           N  
ATOM   2637  H   ARG A 255      46.570  44.040  29.590  1.00  0.00           H  
ATOM   2638  HE  ARG A 255      48.570  47.270  34.880  1.00  0.00           H  
ATOM   2639 1HH1 ARG A 255      46.290  50.240  34.510  1.00  0.00           H  
ATOM   2640 2HH1 ARG A 255      47.130  51.050  35.630  1.00  0.00           H  
ATOM   2641 1HH2 ARG A 255      48.710  48.340  37.200  1.00  0.00           H  
ATOM   2642 2HH2 ARG A 255      48.190  49.920  37.270  1.00  0.00           H  
ATOM   2643  N   SER A 256      50.040  46.290  29.930  1.00  0.00           N  
ATOM   2644  CA  SER A 256      51.480  45.910  29.750  1.00  0.00           C  
ATOM   2645  C   SER A 256      52.120  45.430  31.080  1.00  0.00           C  
ATOM   2646  O   SER A 256      51.510  45.250  32.100  1.00  0.00           O  
ATOM   2647  CB  SER A 256      52.300  47.050  29.130  1.00  0.00           C  
ATOM   2648  OG  SER A 256      52.240  48.260  29.900  1.00  0.00           O  
ATOM   2649  H   SER A 256      49.920  47.270  30.050  1.00  0.00           H  
ATOM   2650  HG  SER A 256      53.110  48.380  30.370  1.00  0.00           H  
ATOM   2651  N   GLY A 257      53.430  45.210  31.050  1.00  0.00           N  
ATOM   2652  CA  GLY A 257      54.270  44.820  32.200  1.00  0.00           C  
ATOM   2653  C   GLY A 257      53.860  43.540  32.980  1.00  0.00           C  
ATOM   2654  O   GLY A 257      54.550  43.230  33.940  1.00  0.00           O  
ATOM   2655  H   GLY A 257      53.930  45.220  30.190  1.00  0.00           H  
ATOM   2656  N   MET A 258      52.990  42.810  32.350  1.00  0.00           N  
ATOM   2657  CA  MET A 258      52.420  41.480  32.740  1.00  0.00           C  
ATOM   2658  C   MET A 258      53.260  40.210  32.780  1.00  0.00           C  
ATOM   2659  O   MET A 258      53.990  39.980  31.830  1.00  0.00           O  
ATOM   2660  CB  MET A 258      51.120  41.160  31.960  1.00  0.00           C  
ATOM   2661  CG  MET A 258      49.920  41.690  32.800  1.00  0.00           C  
ATOM   2662  SD  MET A 258      50.160  41.640  34.620  1.00  0.00           S  
ATOM   2663  CE  MET A 258      48.720  42.600  34.960  1.00  0.00           C  
ATOM   2664  H   MET A 258      52.640  43.250  31.520  1.00  0.00           H  
ATOM   2665  N   VAL A 259      53.480  39.810  34.020  1.00  0.00           N  
ATOM   2666  CA  VAL A 259      54.200  38.620  34.490  1.00  0.00           C  
ATOM   2667  C   VAL A 259      55.630  38.430  33.980  1.00  0.00           C  
ATOM   2668  O   VAL A 259      55.990  37.490  33.270  1.00  0.00           O  
ATOM   2669  CB  VAL A 259      53.490  37.290  34.300  1.00  0.00           C  
ATOM   2670  CG1 VAL A 259      54.050  36.360  35.380  1.00  0.00           C  
ATOM   2671  CG2 VAL A 259      51.990  37.310  34.660  1.00  0.00           C  
ATOM   2672  H   VAL A 259      52.980  40.340  34.710  1.00  0.00           H  
ATOM   2673  N   GLN A 260      56.490  39.150  34.720  1.00  0.00           N  
ATOM   2674  CA  GLN A 260      57.940  39.330  34.340  1.00  0.00           C  
ATOM   2675  C   GLN A 260      58.970  38.210  34.670  1.00  0.00           C  
ATOM   2676  O   GLN A 260      59.800  37.840  33.820  1.00  0.00           O  
ATOM   2677  CB  GLN A 260      58.320  40.640  34.960  1.00  0.00           C  
ATOM   2678  CG  GLN A 260      57.740  41.890  34.280  1.00  0.00           C  
ATOM   2679  CD  GLN A 260      58.420  43.110  34.920  1.00  0.00           C  
ATOM   2680  NE2 GLN A 260      59.320  43.670  34.170  1.00  0.00           N  
ATOM   2681  OE1 GLN A 260      57.910  43.770  35.840  1.00  0.00           O  
ATOM   2682  H   GLN A 260      56.270  39.500  35.630  1.00  0.00           H  
ATOM   2683 1HE2 GLN A 260      59.500  43.300  33.260  1.00  0.00           H  
ATOM   2684 2HE2 GLN A 260      59.860  44.480  34.420  1.00  0.00           H  
ATOM   2685  N   THR A 261      58.940  37.500  35.810  1.00  0.00           N  
ATOM   2686  CA  THR A 261      59.880  36.510  36.290  1.00  0.00           C  
ATOM   2687  C   THR A 261      59.400  35.070  36.340  1.00  0.00           C  
ATOM   2688  O   THR A 261      58.190  34.910  36.530  1.00  0.00           O  
ATOM   2689  CB  THR A 261      60.590  36.980  37.590  1.00  0.00           C  
ATOM   2690  CG2 THR A 261      61.730  37.840  37.090  1.00  0.00           C  
ATOM   2691  OG1 THR A 261      59.760  37.600  38.570  1.00  0.00           O  
ATOM   2692  H   THR A 261      58.250  37.790  36.470  1.00  0.00           H  
ATOM   2693  HG1 THR A 261      60.050  38.550  38.660  1.00  0.00           H  
ATOM   2694  N   GLU A 262      60.310  34.250  36.750  1.00  0.00           N  
ATOM   2695  CA  GLU A 262      60.110  32.760  36.880  1.00  0.00           C  
ATOM   2696  C   GLU A 262      59.280  32.280  38.140  1.00  0.00           C  
ATOM   2697  O   GLU A 262      58.410  31.440  37.970  1.00  0.00           O  
ATOM   2698  CB  GLU A 262      61.540  32.210  36.970  1.00  0.00           C  
ATOM   2699  CG  GLU A 262      62.150  31.890  35.620  1.00  0.00           C  
ATOM   2700  CD  GLU A 262      63.670  31.660  35.630  1.00  0.00           C  
ATOM   2701  OE1 GLU A 262      63.860  30.430  35.320  1.00  0.00           O  
ATOM   2702  OE2 GLU A 262      64.570  32.530  35.740  1.00  0.00           O1-
ATOM   2703  H   GLU A 262      61.250  34.610  36.740  1.00  0.00           H  
ATOM   2704  N   ALA A 263      59.550  32.850  39.350  1.00  0.00           N  
ATOM   2705  CA  ALA A 263      58.790  32.370  40.500  1.00  0.00           C  
ATOM   2706  C   ALA A 263      57.320  32.920  40.460  1.00  0.00           C  
ATOM   2707  O   ALA A 263      56.420  32.180  40.920  1.00  0.00           O  
ATOM   2708  CB  ALA A 263      59.370  32.770  41.820  1.00  0.00           C  
ATOM   2709  H   ALA A 263      60.330  33.450  39.520  1.00  0.00           H  
ATOM   2710  N   GLN A 264      57.120  34.090  39.830  1.00  0.00           N  
ATOM   2711  CA  GLN A 264      55.780  34.620  39.560  1.00  0.00           C  
ATOM   2712  C   GLN A 264      55.100  33.640  38.600  1.00  0.00           C  
ATOM   2713  O   GLN A 264      54.030  33.140  38.830  1.00  0.00           O  
ATOM   2714  CB  GLN A 264      55.790  35.980  38.920  1.00  0.00           C  
ATOM   2715  CG  GLN A 264      56.240  37.150  39.720  1.00  0.00           C  
ATOM   2716  CD  GLN A 264      56.550  38.420  38.890  1.00  0.00           C  
ATOM   2717  NE2 GLN A 264      56.450  39.530  39.570  1.00  0.00           N  
ATOM   2718  OE1 GLN A 264      56.710  38.480  37.690  1.00  0.00           O  
ATOM   2719  H   GLN A 264      57.820  34.810  39.810  1.00  0.00           H  
ATOM   2720 1HE2 GLN A 264      56.340  39.580  40.570  1.00  0.00           H  
ATOM   2721 2HE2 GLN A 264      56.700  40.430  39.220  1.00  0.00           H  
ATOM   2722  N   TYR A 265      55.680  33.430  37.420  1.00  0.00           N  
ATOM   2723  CA  TYR A 265      55.230  32.420  36.470  1.00  0.00           C  
ATOM   2724  C   TYR A 265      54.990  30.980  37.030  1.00  0.00           C  
ATOM   2725  O   TYR A 265      53.860  30.460  36.870  1.00  0.00           O  
ATOM   2726  CB  TYR A 265      56.230  32.400  35.240  1.00  0.00           C  
ATOM   2727  CG  TYR A 265      55.590  31.740  33.980  1.00  0.00           C  
ATOM   2728  CD1 TYR A 265      54.620  32.330  33.160  1.00  0.00           C  
ATOM   2729  CD2 TYR A 265      56.310  30.650  33.420  1.00  0.00           C  
ATOM   2730  CE1 TYR A 265      54.320  31.900  31.870  1.00  0.00           C  
ATOM   2731  CE2 TYR A 265      56.160  30.270  32.100  1.00  0.00           C  
ATOM   2732  CZ  TYR A 265      55.160  30.940  31.360  1.00  0.00           C  
ATOM   2733  OH  TYR A 265      55.030  30.640  30.030  1.00  0.00           O  
ATOM   2734  H   TYR A 265      56.380  34.050  37.080  1.00  0.00           H  
ATOM   2735  HD1 TYR A 265      53.940  32.930  33.780  1.00  0.00           H  
ATOM   2736  HD2 TYR A 265      56.880  29.970  34.050  1.00  0.00           H  
ATOM   2737  HE1 TYR A 265      53.420  32.160  31.300  1.00  0.00           H  
ATOM   2738  HE2 TYR A 265      56.980  29.730  31.630  1.00  0.00           H  
ATOM   2739  HH  TYR A 265      54.510  31.290  29.480  1.00  0.00           H  
ATOM   2740  N   ARG A 266      55.940  30.450  37.810  1.00  0.00           N  
ATOM   2741  CA  ARG A 266      55.780  29.100  38.420  1.00  0.00           C  
ATOM   2742  C   ARG A 266      54.640  29.020  39.400  1.00  0.00           C  
ATOM   2743  O   ARG A 266      53.730  28.230  39.280  1.00  0.00           O  
ATOM   2744  CB  ARG A 266      57.060  28.390  38.850  1.00  0.00           C  
ATOM   2745  CG  ARG A 266      57.740  27.670  37.640  1.00  0.00           C  
ATOM   2746  CD  ARG A 266      59.010  26.940  38.090  1.00  0.00           C  
ATOM   2747  NE  ARG A 266      60.200  27.710  38.490  1.00  0.00           N  
ATOM   2748  CZ  ARG A 266      61.350  27.460  37.850  1.00  0.00           C  
ATOM   2749  NH1 ARG A 266      61.630  26.440  36.940  1.00  0.00           N1+
ATOM   2750  NH2 ARG A 266      62.420  28.240  38.050  1.00  0.00           N  
ATOM   2751  H   ARG A 266      56.870  30.780  37.990  1.00  0.00           H  
ATOM   2752  HE  ARG A 266      60.090  28.230  39.330  1.00  0.00           H  
ATOM   2753 1HH1 ARG A 266      60.890  25.810  36.690  1.00  0.00           H  
ATOM   2754 2HH1 ARG A 266      62.580  26.310  36.640  1.00  0.00           H  
ATOM   2755 1HH2 ARG A 266      62.290  29.100  38.550  1.00  0.00           H  
ATOM   2756 2HH2 ARG A 266      63.300  28.000  37.650  1.00  0.00           H  
ATOM   2757  N   PHE A 267      54.470  30.080  40.150  1.00  0.00           N  
ATOM   2758  CA  PHE A 267      53.270  30.270  40.980  1.00  0.00           C  
ATOM   2759  C   PHE A 267      51.880  30.270  40.250  1.00  0.00           C  
ATOM   2760  O   PHE A 267      50.980  29.520  40.700  1.00  0.00           O  
ATOM   2761  CB  PHE A 267      53.500  31.560  41.760  1.00  0.00           C  
ATOM   2762  CG  PHE A 267      52.460  31.630  42.920  1.00  0.00           C  
ATOM   2763  CD1 PHE A 267      52.550  30.840  44.090  1.00  0.00           C  
ATOM   2764  CD2 PHE A 267      51.400  32.550  42.880  1.00  0.00           C  
ATOM   2765  CE1 PHE A 267      51.610  30.820  45.110  1.00  0.00           C  
ATOM   2766  CE2 PHE A 267      50.460  32.620  43.950  1.00  0.00           C  
ATOM   2767  CZ  PHE A 267      50.560  31.760  45.000  1.00  0.00           C  
ATOM   2768  H   PHE A 267      55.210  30.710  40.390  1.00  0.00           H  
ATOM   2769  HD1 PHE A 267      53.500  30.330  44.230  1.00  0.00           H  
ATOM   2770  HD2 PHE A 267      51.300  33.140  41.960  1.00  0.00           H  
ATOM   2771  HE1 PHE A 267      51.610  30.150  45.970  1.00  0.00           H  
ATOM   2772  HE2 PHE A 267      49.520  33.150  43.840  1.00  0.00           H  
ATOM   2773  HZ  PHE A 267      49.830  31.710  45.810  1.00  0.00           H  
ATOM   2774  N   ILE A 268      51.870  30.750  38.980  1.00  0.00           N  
ATOM   2775  CA  ILE A 268      50.650  30.710  38.130  1.00  0.00           C  
ATOM   2776  C   ILE A 268      50.380  29.230  37.650  1.00  0.00           C  
ATOM   2777  O   ILE A 268      49.260  28.700  37.710  1.00  0.00           O  
ATOM   2778  CB  ILE A 268      50.800  31.560  36.910  1.00  0.00           C  
ATOM   2779  CG1 ILE A 268      51.100  32.990  37.360  1.00  0.00           C  
ATOM   2780  CG2 ILE A 268      49.460  31.690  36.160  1.00  0.00           C  
ATOM   2781  CD  ILE A 268      51.450  33.850  36.120  1.00  0.00           C  
ATOM   2782  H   ILE A 268      52.660  31.180  38.530  1.00  0.00           H  
ATOM   2783  N   TYR A 269      51.400  28.610  37.100  1.00  0.00           N  
ATOM   2784  CA  TYR A 269      51.330  27.210  36.640  1.00  0.00           C  
ATOM   2785  C   TYR A 269      51.000  26.200  37.800  1.00  0.00           C  
ATOM   2786  O   TYR A 269      50.190  25.280  37.730  1.00  0.00           O  
ATOM   2787  CB  TYR A 269      52.640  26.760  36.080  1.00  0.00           C  
ATOM   2788  CG  TYR A 269      52.700  26.620  34.570  1.00  0.00           C  
ATOM   2789  CD1 TYR A 269      53.420  27.550  33.830  1.00  0.00           C  
ATOM   2790  CD2 TYR A 269      52.030  25.580  33.940  1.00  0.00           C  
ATOM   2791  CE1 TYR A 269      53.480  27.450  32.420  1.00  0.00           C  
ATOM   2792  CE2 TYR A 269      52.160  25.450  32.560  1.00  0.00           C  
ATOM   2793  CZ  TYR A 269      52.790  26.420  31.780  1.00  0.00           C  
ATOM   2794  OH  TYR A 269      52.690  26.440  30.440  1.00  0.00           O  
ATOM   2795  H   TYR A 269      52.360  28.860  37.160  1.00  0.00           H  
ATOM   2796  HD1 TYR A 269      54.070  28.230  34.390  1.00  0.00           H  
ATOM   2797  HD2 TYR A 269      51.470  24.870  34.550  1.00  0.00           H  
ATOM   2798  HE1 TYR A 269      53.960  28.260  31.870  1.00  0.00           H  
ATOM   2799  HE2 TYR A 269      51.690  24.590  32.070  1.00  0.00           H  
ATOM   2800  HH  TYR A 269      53.390  27.080  30.100  1.00  0.00           H  
ATOM   2801  N   MET A 270      51.560  26.440  38.930  1.00  0.00           N  
ATOM   2802  CA  MET A 270      51.410  25.480  40.080  1.00  0.00           C  
ATOM   2803  C   MET A 270      49.990  25.210  40.650  1.00  0.00           C  
ATOM   2804  O   MET A 270      49.640  24.110  41.000  1.00  0.00           O  
ATOM   2805  CB  MET A 270      52.360  25.810  41.250  1.00  0.00           C  
ATOM   2806  CG  MET A 270      53.800  25.430  40.980  1.00  0.00           C  
ATOM   2807  SD  MET A 270      54.970  26.290  42.030  1.00  0.00           S  
ATOM   2808  CE  MET A 270      54.330  26.310  43.700  1.00  0.00           C  
ATOM   2809  H   MET A 270      52.040  27.270  39.200  1.00  0.00           H  
ATOM   2810  N   ALA A 271      49.140  26.230  40.810  1.00  0.00           N  
ATOM   2811  CA  ALA A 271      47.690  26.040  41.130  1.00  0.00           C  
ATOM   2812  C   ALA A 271      46.960  25.030  40.210  1.00  0.00           C  
ATOM   2813  O   ALA A 271      46.190  24.200  40.630  1.00  0.00           O  
ATOM   2814  CB  ALA A 271      47.010  27.430  41.200  1.00  0.00           C  
ATOM   2815  H   ALA A 271      49.480  27.170  40.680  1.00  0.00           H  
ATOM   2816  N   VAL A 272      47.050  25.280  38.920  1.00  0.00           N  
ATOM   2817  CA  VAL A 272      46.500  24.320  37.920  1.00  0.00           C  
ATOM   2818  C   VAL A 272      47.330  23.060  37.740  1.00  0.00           C  
ATOM   2819  O   VAL A 272      46.670  22.080  37.440  1.00  0.00           O  
ATOM   2820  CB  VAL A 272      46.240  24.890  36.520  1.00  0.00           C  
ATOM   2821  CG1 VAL A 272      44.860  25.550  36.450  1.00  0.00           C  
ATOM   2822  CG2 VAL A 272      47.360  25.750  36.020  1.00  0.00           C  
ATOM   2823  H   VAL A 272      47.220  26.210  38.590  1.00  0.00           H  
ATOM   2824  N   GLN A 273      48.650  22.950  37.980  1.00  0.00           N  
ATOM   2825  CA  GLN A 273      49.260  21.600  38.080  1.00  0.00           C  
ATOM   2826  C   GLN A 273      48.750  20.790  39.200  1.00  0.00           C  
ATOM   2827  O   GLN A 273      48.270  19.640  38.920  1.00  0.00           O  
ATOM   2828  CB  GLN A 273      50.730  21.860  38.410  1.00  0.00           C  
ATOM   2829  CG  GLN A 273      51.510  21.600  37.060  1.00  0.00           C  
ATOM   2830  CD  GLN A 273      52.920  22.300  37.040  1.00  0.00           C  
ATOM   2831  NE2 GLN A 273      53.230  22.790  35.840  1.00  0.00           N  
ATOM   2832  OE1 GLN A 273      53.690  22.280  37.970  1.00  0.00           O  
ATOM   2833  H   GLN A 273      49.290  23.690  37.780  1.00  0.00           H  
ATOM   2834 1HE2 GLN A 273      52.670  22.700  35.010  1.00  0.00           H  
ATOM   2835 2HE2 GLN A 273      54.130  23.220  35.760  1.00  0.00           H  
ATOM   2836  N   HIS A 274      48.690  21.290  40.430  1.00  0.00           N  
ATOM   2837  CA  HIS A 274      48.060  20.650  41.630  1.00  0.00           C  
ATOM   2838  C   HIS A 274      46.560  20.480  41.380  1.00  0.00           C  
ATOM   2839  O   HIS A 274      46.080  19.420  41.760  1.00  0.00           O  
ATOM   2840  CB  HIS A 274      48.310  21.350  43.020  1.00  0.00           C  
ATOM   2841  CG  HIS A 274      49.820  21.120  43.460  1.00  0.00           C  
ATOM   2842  CD2 HIS A 274      50.780  21.920  43.260  1.00  0.00           C  
ATOM   2843  ND1 HIS A 274      50.160  20.210  44.390  1.00  0.00           N  
ATOM   2844  CE1 HIS A 274      51.330  20.620  44.910  1.00  0.00           C  
ATOM   2845  NE2 HIS A 274      51.670  21.680  44.200  1.00  0.00           N  
ATOM   2846  H   HIS A 274      49.230  22.090  40.680  1.00  0.00           H  
ATOM   2847  HD2 HIS A 274      50.700  22.840  42.680  1.00  0.00           H  
ATOM   2848  HE1 HIS A 274      52.110  19.940  45.260  1.00  0.00           H  
ATOM   2849  HE2 HIS A 274      52.560  22.140  44.200  1.00  0.00           H  
ATOM   2850  N   TYR A 275      45.830  21.490  40.850  1.00  0.00           N  
ATOM   2851  CA  TYR A 275      44.430  21.220  40.540  1.00  0.00           C  
ATOM   2852  C   TYR A 275      44.210  20.000  39.640  1.00  0.00           C  
ATOM   2853  O   TYR A 275      43.330  19.190  39.920  1.00  0.00           O  
ATOM   2854  CB  TYR A 275      43.720  22.430  39.860  1.00  0.00           C  
ATOM   2855  CG  TYR A 275      42.400  22.950  40.480  1.00  0.00           C  
ATOM   2856  CD1 TYR A 275      42.400  24.200  41.010  1.00  0.00           C  
ATOM   2857  CD2 TYR A 275      41.330  22.110  40.440  1.00  0.00           C  
ATOM   2858  CE1 TYR A 275      41.170  24.580  41.640  1.00  0.00           C  
ATOM   2859  CE2 TYR A 275      40.120  22.520  41.000  1.00  0.00           C  
ATOM   2860  CZ  TYR A 275      40.110  23.690  41.740  1.00  0.00           C  
ATOM   2861  OH  TYR A 275      39.080  23.910  42.560  1.00  0.00           O  
ATOM   2862  H   TYR A 275      46.140  22.430  40.710  1.00  0.00           H  
ATOM   2863  HD1 TYR A 275      43.340  24.670  41.280  1.00  0.00           H  
ATOM   2864  HD2 TYR A 275      41.380  21.180  39.880  1.00  0.00           H  
ATOM   2865  HE1 TYR A 275      41.000  25.610  41.950  1.00  0.00           H  
ATOM   2866  HE2 TYR A 275      39.260  21.840  41.000  1.00  0.00           H  
ATOM   2867  HH  TYR A 275      39.310  24.740  43.080  1.00  0.00           H  
ATOM   2868  N   ILE A 276      44.980  19.790  38.550  1.00  0.00           N  
ATOM   2869  CA  ILE A 276      44.820  18.570  37.770  1.00  0.00           C  
ATOM   2870  C   ILE A 276      45.110  17.280  38.670  1.00  0.00           C  
ATOM   2871  O   ILE A 276      44.280  16.320  38.650  1.00  0.00           O  
ATOM   2872  CB  ILE A 276      45.740  18.630  36.580  1.00  0.00           C  
ATOM   2873  CG1 ILE A 276      45.560  19.870  35.740  1.00  0.00           C  
ATOM   2874  CG2 ILE A 276      45.830  17.280  35.850  1.00  0.00           C  
ATOM   2875  CD  ILE A 276      46.700  19.980  34.650  1.00  0.00           C  
ATOM   2876  H   ILE A 276      45.490  20.580  38.200  1.00  0.00           H  
ATOM   2877  N   GLU A 277      46.030  17.390  39.610  1.00  0.00           N  
ATOM   2878  CA  GLU A 277      46.290  16.300  40.580  1.00  0.00           C  
ATOM   2879  C   GLU A 277      45.290  16.090  41.730  1.00  0.00           C  
ATOM   2880  O   GLU A 277      45.050  14.980  42.060  1.00  0.00           O  
ATOM   2881  CB  GLU A 277      47.720  16.330  41.230  1.00  0.00           C  
ATOM   2882  CG  GLU A 277      48.740  16.480  40.080  1.00  0.00           C  
ATOM   2883  CD  GLU A 277      50.200  16.660  40.560  1.00  0.00           C  
ATOM   2884  OE1 GLU A 277      50.600  15.840  41.400  1.00  0.00           O  
ATOM   2885  OE2 GLU A 277      51.010  17.230  39.820  1.00  0.00           O1-
ATOM   2886  H   GLU A 277      46.530  18.250  39.710  1.00  0.00           H  
ATOM   2887  N   THR A 278      44.550  17.130  42.110  1.00  0.00           N  
ATOM   2888  CA  THR A 278      43.360  17.100  43.010  1.00  0.00           C  
ATOM   2889  C   THR A 278      42.160  16.470  42.260  1.00  0.00           C  
ATOM   2890  O   THR A 278      41.630  15.550  42.780  1.00  0.00           O  
ATOM   2891  CB  THR A 278      42.970  18.450  43.500  1.00  0.00           C  
ATOM   2892  CG2 THR A 278      41.800  18.480  44.480  1.00  0.00           C  
ATOM   2893  OG1 THR A 278      44.090  19.210  44.040  1.00  0.00           O  
ATOM   2894  H   THR A 278      45.030  18.010  42.160  1.00  0.00           H  
ATOM   2895  HG1 THR A 278      43.740  19.920  44.650  1.00  0.00           H  
ATOM   2896  N   LEU A 279      41.840  16.890  41.010  1.00  0.00           N  
ATOM   2897  CA  LEU A 279      40.830  16.240  40.130  1.00  0.00           C  
ATOM   2898  C   LEU A 279      41.120  14.800  39.740  1.00  0.00           C  
ATOM   2899  O   LEU A 279      40.230  13.960  39.940  1.00  0.00           O  
ATOM   2900  CB  LEU A 279      40.760  17.000  38.810  1.00  0.00           C  
ATOM   2901  CG  LEU A 279      39.900  18.340  38.810  1.00  0.00           C  
ATOM   2902  CD1 LEU A 279      40.120  19.230  37.570  1.00  0.00           C  
ATOM   2903  CD2 LEU A 279      38.450  18.040  38.870  1.00  0.00           C  
ATOM   2904  H   LEU A 279      42.300  17.690  40.620  1.00  0.00           H  
ATOM   2905  N   GLN A 280      42.330  14.500  39.310  1.00  0.00           N  
ATOM   2906  CA  GLN A 280      42.760  13.130  38.880  1.00  0.00           C  
ATOM   2907  C   GLN A 280      42.800  12.040  39.930  1.00  0.00           C  
ATOM   2908  O   GLN A 280      43.490  11.010  39.680  1.00  0.00           O  
ATOM   2909  CB  GLN A 280      44.140  13.280  38.340  1.00  0.00           C  
ATOM   2910  CG  GLN A 280      44.060  13.600  36.860  1.00  0.00           C  
ATOM   2911  CD  GLN A 280      45.450  13.440  36.220  1.00  0.00           C  
ATOM   2912  NE2 GLN A 280      45.620  12.460  35.340  1.00  0.00           N  
ATOM   2913  OE1 GLN A 280      46.380  14.140  36.560  1.00  0.00           O  
ATOM   2914  H   GLN A 280      43.120  15.110  39.380  1.00  0.00           H  
ATOM   2915 1HE2 GLN A 280      44.790  11.990  35.020  1.00  0.00           H  
ATOM   2916 2HE2 GLN A 280      46.480  12.400  34.840  1.00  0.00           H  
ATOM   2917  N   ARG A 281      42.060  12.130  40.960  1.00  0.00           N  
ATOM   2918  CA  ARG A 281      41.960  11.200  42.080  1.00  0.00           C  
ATOM   2919  C   ARG A 281      40.850  10.200  41.860  1.00  0.00           C  
ATOM   2920  CB  ARG A 281      41.980  11.900  43.430  1.00  0.00           C  
ATOM   2921  CG  ARG A 281      43.260  12.670  43.590  1.00  0.00           C  
ATOM   2922  CD  ARG A 281      43.420  13.190  44.970  1.00  0.00           C  
ATOM   2923  NE  ARG A 281      44.680  13.930  44.800  1.00  0.00           N  
ATOM   2924  CZ  ARG A 281      45.050  15.070  45.350  1.00  0.00           C  
ATOM   2925  NH1 ARG A 281      44.170  15.590  46.240  1.00  0.00           N1+
ATOM   2926  NH2 ARG A 281      46.220  15.670  45.130  1.00  0.00           N  
ATOM   2927  O1  ARG A 281      39.690  10.550  42.270  1.00  0.00           O  
ATOM   2928  O2  ARG A 281      41.080   9.150  41.220  1.00  0.00           O  
ATOM   2929  H   ARG A 281      41.290  12.770  40.940  1.00  0.00           H  
ATOM   2930  HE  ARG A 281      45.280  13.530  44.100  1.00  0.00           H  
ATOM   2931 1HH1 ARG A 281      43.300  15.180  46.520  1.00  0.00           H  
ATOM   2932 2HH1 ARG A 281      44.580  16.360  46.720  1.00  0.00           H  
ATOM   2933 1HH2 ARG A 281      46.920  15.350  44.490  1.00  0.00           H  
ATOM   2934 2HH2 ARG A 281      46.530  16.230  45.890  1.00  0.00           H  
ATOM   2935  N   GLU B   1      48.980  62.720  43.890  1.00  0.00           N  
ATOM   2936  CA  GLU B   1      49.870  63.640  44.680  1.00  0.00           C  
ATOM   2937  C   GLU B   1      50.340  64.760  43.830  1.00  0.00           C  
ATOM   2938  O   GLU B   1      50.620  64.500  42.600  1.00  0.00           O  
ATOM   2939  CB  GLU B   1      51.040  62.840  45.260  1.00  0.00           C  
ATOM   2940  CG  GLU B   1      50.690  61.860  46.370  1.00  0.00           C  
ATOM   2941  CD  GLU B   1      51.850  61.800  47.360  1.00  0.00           C  
ATOM   2942  OE1 GLU B   1      51.730  62.530  48.350  1.00  0.00           O  
ATOM   2943  OE2 GLU B   1      52.700  60.950  47.210  1.00  0.00           O1-
ATOM   2944  H1  GLU B   1      48.190  63.230  43.540  1.00  0.00           H  
ATOM   2945  H2  GLU B   1      49.520  62.290  43.170  1.00  0.00           H  
ATOM   2946  H3  GLU B   1      48.570  61.980  44.410  1.00  0.00           H  
ATOM   2947  N   PRO B   2      50.570  65.970  44.270  1.00  0.00           N  
ATOM   2948  CA  PRO B   2      51.240  67.100  43.570  1.00  0.00           C  
ATOM   2949  C   PRO B   2      52.750  67.000  43.280  1.00  0.00           C  
ATOM   2950  O   PRO B   2      53.550  67.840  43.640  1.00  0.00           O  
ATOM   2951  CB  PRO B   2      50.870  68.390  44.410  1.00  0.00           C  
ATOM   2952  CG  PRO B   2      50.700  67.810  45.810  1.00  0.00           C  
ATOM   2953  CD  PRO B   2      49.930  66.520  45.460  1.00  0.00           C  
ATOM   2954  N   LYS B   3      52.980  65.890  42.500  1.00  0.00           N  
ATOM   2955  CA  LYS B   3      54.310  65.470  41.990  1.00  0.00           C  
ATOM   2956  C   LYS B   3      54.230  64.430  40.810  1.00  0.00           C  
ATOM   2957  O   LYS B   3      53.190  63.790  40.620  1.00  0.00           O  
ATOM   2958  CB  LYS B   3      55.200  65.070  43.190  1.00  0.00           C  
ATOM   2959  CG  LYS B   3      54.720  63.880  44.090  1.00  0.00           C  
ATOM   2960  CD  LYS B   3      55.560  63.830  45.380  1.00  0.00           C  
ATOM   2961  CE  LYS B   3      55.040  62.830  46.420  1.00  0.00           C  
ATOM   2962  NZ  LYS B   3      55.750  62.940  47.650  1.00  0.00           N1+
ATOM   2963  H   LYS B   3      52.210  65.580  41.950  1.00  0.00           H  
ATOM   2964  HZ1 LYS B   3      55.700  63.910  47.910  1.00  0.00           H  
ATOM   2965  HZ2 LYS B   3      55.510  62.260  48.340  1.00  0.00           H  
ATOM   2966  HZ3 LYS B   3      56.720  62.790  47.470  1.00  0.00           H  
ATOM   2967  N   S2P B   4      55.410  64.110  40.350  1.00  0.00           N  
ATOM   2968  CA  S2P B   4      55.640  63.160  39.190  1.00  0.00           C  
ATOM   2969  C   S2P B   4      55.480  61.670  39.610  1.00  0.00           C  
ATOM   2970  O   S2P B   4      55.680  61.270  40.770  1.00  0.00           O  
ATOM   2971  CB  S2P B   4      57.040  63.320  38.620  1.00  0.00           C  
ATOM   2972  OG  S2P B   4      57.040  64.540  37.890  1.00  0.00           O  
ATOM   2973  OE1 S2P B   4      58.070  66.400  39.230  1.00  0.00           O  
ATOM   2974  OE2 S2P B   4      58.460  66.240  36.910  1.00  0.00           O  
ATOM   2975  OE3 S2P B   4      59.490  64.800  38.460  1.00  0.00           O  
ATOM   2976  PD  S2P B   4      58.260  65.500  38.100  1.00  0.00           P  
ATOM   2977  H   S2P B   4      56.280  64.420  40.730  1.00  0.00           H  
ATOM   2978  N   PRO B   5      54.970  60.860  38.660  1.00  0.00           N  
ATOM   2979  CA  PRO B   5      55.010  59.470  38.870  1.00  0.00           C  
ATOM   2980  C   PRO B   5      56.400  58.790  38.980  1.00  0.00           C  
ATOM   2981  O   PRO B   5      57.330  59.390  38.440  1.00  0.00           O  
ATOM   2982  CB  PRO B   5      54.140  58.920  37.760  1.00  0.00           C  
ATOM   2983  CG  PRO B   5      53.210  59.990  37.290  1.00  0.00           C  
ATOM   2984  CD  PRO B   5      54.170  61.170  37.470  1.00  0.00           C  
ATOM   2985  N   GLY B   6      56.510  57.890  39.970  1.00  0.00           N  
ATOM   2986  CA  GLY B   6      57.770  57.150  40.270  1.00  0.00           C  
ATOM   2987  C   GLY B   6      57.980  55.920  39.350  1.00  0.00           C  
ATOM   2988  O   GLY B   6      57.050  55.590  38.610  1.00  0.00           O  
ATOM   2989  H   GLY B   6      55.710  57.520  40.430  1.00  0.00           H  
ATOM   2990  N   GLU B   7      59.220  55.480  39.180  1.00  0.00           N  
ATOM   2991  CA  GLU B   7      59.590  54.190  38.580  1.00  0.00           C  
ATOM   2992  C   GLU B   7      58.950  53.050  39.390  1.00  0.00           C  
ATOM   2993  O   GLU B   7      58.960  53.200  40.640  1.00  0.00           O  
ATOM   2994  CB  GLU B   7      61.050  53.860  38.620  1.00  0.00           C  
ATOM   2995  CG  GLU B   7      61.710  54.250  37.360  1.00  0.00           C  
ATOM   2996  CD  GLU B   7      63.130  54.710  37.660  1.00  0.00           C  
ATOM   2997  OE1 GLU B   7      64.010  53.860  37.920  1.00  0.00           O  
ATOM   2998  OE2 GLU B   7      63.340  55.910  37.770  1.00  0.00           O1-
ATOM   2999  H   GLU B   7      59.910  56.020  39.670  1.00  0.00           H  
ATOM   3000  N   Y2P B   8      58.820  51.880  38.830  1.00  0.00           N  
ATOM   3001  CA  Y2P B   8      58.410  50.650  39.570  1.00  0.00           C  
ATOM   3002  C   Y2P B   8      59.010  49.370  38.970  1.00  0.00           C  
ATOM   3003  O   Y2P B   8      58.600  48.980  37.870  1.00  0.00           O  
ATOM   3004  CB  Y2P B   8      56.910  50.430  39.770  1.00  0.00           C  
ATOM   3005  CG  Y2P B   8      56.450  49.380  40.790  1.00  0.00           C  
ATOM   3006  CD1 Y2P B   8      56.110  48.020  40.510  1.00  0.00           C  
ATOM   3007  CD2 Y2P B   8      55.900  50.030  41.860  1.00  0.00           C  
ATOM   3008  CE1 Y2P B   8      55.230  47.300  41.320  1.00  0.00           C  
ATOM   3009  CE2 Y2P B   8      55.060  49.230  42.620  1.00  0.00           C  
ATOM   3010  CZ  Y2P B   8      54.670  47.910  42.400  1.00  0.00           C  
ATOM   3011  OH  Y2P B   8      53.610  47.450  43.090  1.00  0.00           O  
ATOM   3012  OI1 Y2P B   8      53.730  44.860  43.020  1.00  0.00           O  
ATOM   3013  OI2 Y2P B   8      51.960  45.940  44.080  1.00  0.00           O  
ATOM   3014  OI3 Y2P B   8      51.980  45.840  41.750  1.00  0.00           O  
ATOM   3015  PT  Y2P B   8      52.860  46.080  42.930  1.00  0.00           P  
ATOM   3016  H   Y2P B   8      59.130  51.710  37.900  1.00  0.00           H  
ATOM   3017  HD1 Y2P B   8      56.490  47.510  39.630  1.00  0.00           H  
ATOM   3018  HD2 Y2P B   8      56.050  51.110  41.990  1.00  0.00           H  
ATOM   3019  HE1 Y2P B   8      55.240  46.210  41.220  1.00  0.00           H  
ATOM   3020  HE2 Y2P B   8      54.600  49.740  43.470  1.00  0.00           H  
ATOM   3021  N   VAL B   9      59.880  48.730  39.730  1.00  0.00           N  
ATOM   3022  CA  VAL B   9      59.910  47.260  39.690  1.00  0.00           C  
ATOM   3023  C   VAL B   9      59.440  46.630  41.010  1.00  0.00           C  
ATOM   3024  O   VAL B   9      59.550  47.270  42.080  1.00  0.00           O  
ATOM   3025  CB  VAL B   9      61.220  46.680  39.110  1.00  0.00           C  
ATOM   3026  CG1 VAL B   9      60.860  46.370  37.670  1.00  0.00           C  
ATOM   3027  CG2 VAL B   9      62.500  47.560  39.220  1.00  0.00           C  
ATOM   3028  H   VAL B   9      60.520  49.230  40.320  1.00  0.00           H  
ATOM   3029  N   ASN B  10      59.100  45.380  41.020  1.00  0.00           N  
ATOM   3030  CA  ASN B  10      58.530  44.680  42.200  1.00  0.00           C  
ATOM   3031  C   ASN B  10      59.460  44.530  43.420  1.00  0.00           C  
ATOM   3032  O   ASN B  10      59.200  45.100  44.490  1.00  0.00           O  
ATOM   3033  CB  ASN B  10      57.910  43.320  41.670  1.00  0.00           C  
ATOM   3034  CG  ASN B  10      57.170  42.570  42.740  1.00  0.00           C  
ATOM   3035  ND2 ASN B  10      55.990  42.950  43.050  1.00  0.00           N  
ATOM   3036  OD1 ASN B  10      57.760  41.710  43.390  1.00  0.00           O  
ATOM   3037  H   ASN B  10      58.920  44.950  40.130  1.00  0.00           H  
ATOM   3038 1HD2 ASN B  10      55.480  43.710  42.640  1.00  0.00           H  
ATOM   3039 2HD2 ASN B  10      55.730  42.580  43.940  1.00  0.00           H  
ATOM   3040  N   ILE B  11      60.720  44.210  43.120  1.00  0.00           N  
ATOM   3041  CA  ILE B  11      61.740  43.900  44.200  1.00  0.00           C  
ATOM   3042  C   ILE B  11      63.070  44.690  44.200  1.00  0.00           C  
ATOM   3043  O   ILE B  11      63.830  44.620  45.190  1.00  0.00           O  
ATOM   3044  CB  ILE B  11      61.840  42.390  44.300  1.00  0.00           C  
ATOM   3045  CG1 ILE B  11      62.150  41.660  43.030  1.00  0.00           C  
ATOM   3046  CG2 ILE B  11      60.830  41.700  45.210  1.00  0.00           C  
ATOM   3047  CD  ILE B  11      63.660  41.640  42.830  1.00  0.00           C  
ATOM   3048  H   ILE B  11      61.010  44.280  42.170  1.00  0.00           H  
ATOM   3049  N   GLU B  12      63.360  45.210  43.050  1.00  0.00           N  
ATOM   3050  CA  GLU B  12      64.500  46.150  42.890  1.00  0.00           C  
ATOM   3051  C   GLU B  12      63.970  47.560  43.250  1.00  0.00           C  
ATOM   3052  O   GLU B  12      63.110  48.190  42.600  1.00  0.00           O  
ATOM   3053  CB  GLU B  12      65.270  46.280  41.560  1.00  0.00           C  
ATOM   3054  CG  GLU B  12      65.880  44.970  41.060  1.00  0.00           C  
ATOM   3055  CD  GLU B  12      66.720  45.060  39.720  1.00  0.00           C  
ATOM   3056  OE1 GLU B  12      66.410  44.300  38.770  1.00  0.00           O  
ATOM   3057  OE2 GLU B  12      67.410  46.060  39.530  1.00  0.00           O1-
ATOM   3058  H   GLU B  12      62.970  44.810  42.220  1.00  0.00           H  
ATOM   3059  N   PHE B  13      64.690  48.070  44.260  1.00  0.00           N  
ATOM   3060  CA  PHE B  13      64.230  49.230  45.000  1.00  0.00           C  
ATOM   3061  C   PHE B  13      64.920  50.520  44.640  1.00  0.00           C  
ATOM   3062  CB  PHE B  13      64.200  48.970  46.490  1.00  0.00           C  
ATOM   3063  CG  PHE B  13      62.900  48.310  46.940  1.00  0.00           C  
ATOM   3064  CD1 PHE B  13      61.700  49.040  47.130  1.00  0.00           C  
ATOM   3065  CD2 PHE B  13      62.880  46.940  47.110  1.00  0.00           C  
ATOM   3066  CE1 PHE B  13      60.580  48.300  47.570  1.00  0.00           C  
ATOM   3067  CE2 PHE B  13      61.790  46.250  47.420  1.00  0.00           C  
ATOM   3068  CZ  PHE B  13      60.580  46.910  47.690  1.00  0.00           C  
ATOM   3069  O1  PHE B  13      65.950  50.770  45.170  1.00  0.00           O  
ATOM   3070  O2  PHE B  13      64.370  51.350  44.010  1.00  0.00           O  
ATOM   3071  H   PHE B  13      65.490  47.640  44.670  1.00  0.00           H  
ATOM   3072  HD1 PHE B  13      61.630  50.090  46.870  1.00  0.00           H  
ATOM   3073  HD2 PHE B  13      63.810  46.370  47.120  1.00  0.00           H  
ATOM   3074  HE1 PHE B  13      59.650  48.860  47.640  1.00  0.00           H  
ATOM   3075  HE2 PHE B  13      61.830  45.170  47.270  1.00  0.00           H  
ATOM   3076  HZ  PHE B  13      59.660  46.350  47.850  1.00  0.00           H  
ENDMDL
MODEL        2
ATOM      1  N   GLY A   5      58.803  24.099  26.270  1.00  0.00           N  
ATOM      2  CA  GLY A   5      59.048  24.091  27.725  1.00  0.00           C  
ATOM      3  C   GLY A   5      58.797  25.394  28.543  1.00  0.00           C  
ATOM      4  O   GLY A   5      58.756  26.415  27.927  1.00  0.00           O  
ATOM      5  H1  GLY A   5      58.098  23.408  26.109  1.00  0.00           H  
ATOM      6  H2  GLY A   5      58.427  25.000  26.030  1.00  0.00           H  
ATOM      7  H3  GLY A   5      59.663  23.918  25.791  1.00  0.00           H  
ATOM      8  N   PHE A   6      59.005  25.465  29.894  1.00  0.00           N  
ATOM      9  CA  PHE A   6      58.749  26.670  30.694  1.00  0.00           C  
ATOM     10  C   PHE A   6      59.300  28.084  30.321  1.00  0.00           C  
ATOM     11  O   PHE A   6      58.568  28.895  29.733  1.00  0.00           O  
ATOM     12  CB  PHE A   6      59.229  26.233  32.093  1.00  0.00           C  
ATOM     13  CG  PHE A   6      59.148  27.219  33.290  1.00  0.00           C  
ATOM     14  CD1 PHE A   6      58.008  27.290  33.976  1.00  0.00           C  
ATOM     15  CD2 PHE A   6      60.270  27.984  33.664  1.00  0.00           C  
ATOM     16  CE1 PHE A   6      57.917  28.165  35.075  1.00  0.00           C  
ATOM     17  CE2 PHE A   6      60.159  28.856  34.772  1.00  0.00           C  
ATOM     18  CZ  PHE A   6      58.960  28.960  35.439  1.00  0.00           C  
ATOM     19  H   PHE A   6      59.353  24.739  30.503  1.00  0.00           H  
ATOM     20  HD1 PHE A   6      57.351  26.433  33.942  1.00  0.00           H  
ATOM     21  HD2 PHE A   6      61.267  27.947  33.226  1.00  0.00           H  
ATOM     22  HE1 PHE A   6      57.046  28.120  35.726  1.00  0.00           H  
ATOM     23  HE2 PHE A   6      61.036  29.474  34.996  1.00  0.00           H  
ATOM     24  HZ  PHE A   6      59.006  29.529  36.357  1.00  0.00           H  
ATOM     25  N   TRP A   7      60.638  28.130  30.140  1.00  0.00           N  
ATOM     26  CA  TRP A   7      61.393  29.381  29.865  1.00  0.00           C  
ATOM     27  C   TRP A   7      61.316  29.789  28.368  1.00  0.00           C  
ATOM     28  O   TRP A   7      61.022  30.957  27.966  1.00  0.00           O  
ATOM     29  CB  TRP A   7      62.871  29.079  29.973  1.00  0.00           C  
ATOM     30  CG  TRP A   7      63.317  30.035  31.061  1.00  0.00           C  
ATOM     31  CD1 TRP A   7      63.432  29.746  32.393  1.00  0.00           C  
ATOM     32  CD2 TRP A   7      63.467  31.402  30.968  1.00  0.00           C  
ATOM     33  CE2 TRP A   7      63.628  31.911  32.257  1.00  0.00           C  
ATOM     34  CE3 TRP A   7      63.390  32.348  29.925  1.00  0.00           C  
ATOM     35  NE1 TRP A   7      63.565  30.867  33.031  1.00  0.00           N  
ATOM     36  CZ2 TRP A   7      63.586  33.250  32.499  1.00  0.00           C  
ATOM     37  CZ3 TRP A   7      63.426  33.664  30.155  1.00  0.00           C  
ATOM     38  CH2 TRP A   7      63.448  34.109  31.462  1.00  0.00           C  
ATOM     39  H   TRP A   7      61.160  27.286  30.242  1.00  0.00           H  
ATOM     40  HD1 TRP A   7      63.483  28.753  32.834  1.00  0.00           H  
ATOM     41  HE1 TRP A   7      63.410  30.959  34.019  1.00  0.00           H  
ATOM     42  HE3 TRP A   7      63.321  32.006  28.893  1.00  0.00           H  
ATOM     43  HZ2 TRP A   7      63.792  33.623  33.505  1.00  0.00           H  
ATOM     44  HZ3 TRP A   7      63.684  34.427  29.413  1.00  0.00           H  
ATOM     45  HH2 TRP A   7      63.405  35.168  31.711  1.00  0.00           H  
ATOM     46  N   GLU A   8      61.397  28.798  27.475  1.00  0.00           N  
ATOM     47  CA  GLU A   8      61.059  28.933  25.985  1.00  0.00           C  
ATOM     48  C   GLU A   8      59.586  29.309  25.807  1.00  0.00           C  
ATOM     49  O   GLU A   8      59.254  30.164  24.989  1.00  0.00           O  
ATOM     50  CB  GLU A   8      61.301  27.606  25.292  1.00  0.00           C  
ATOM     51  CG  GLU A   8      62.646  26.896  25.405  1.00  0.00           C  
ATOM     52  CD  GLU A   8      62.837  26.075  26.673  1.00  0.00           C  
ATOM     53  OE1 GLU A   8      62.969  26.484  27.771  1.00  0.00           O  
ATOM     54  OE2 GLU A   8      62.581  24.882  26.512  1.00  0.00           O1-
ATOM     55  H   GLU A   8      61.809  27.917  27.725  1.00  0.00           H  
ATOM     56  N   GLU A   9      58.696  28.790  26.590  1.00  0.00           N  
ATOM     57  CA  GLU A   9      57.299  29.233  26.661  1.00  0.00           C  
ATOM     58  C   GLU A   9      57.195  30.715  27.050  1.00  0.00           C  
ATOM     59  O   GLU A   9      56.450  31.427  26.384  1.00  0.00           O  
ATOM     60  CB  GLU A   9      56.301  28.298  27.422  1.00  0.00           C  
ATOM     61  CG  GLU A   9      55.916  27.113  26.502  1.00  0.00           C  
ATOM     62  CD  GLU A   9      55.187  25.993  27.388  1.00  0.00           C  
ATOM     63  OE1 GLU A   9      54.120  25.540  26.987  1.00  0.00           O  
ATOM     64  OE2 GLU A   9      55.610  25.551  28.440  1.00  0.00           O1-
ATOM     65  H   GLU A   9      58.844  27.903  27.024  1.00  0.00           H  
ATOM     66  N   PHE A  10      58.043  31.225  27.904  1.00  0.00           N  
ATOM     67  CA  PHE A  10      58.076  32.665  28.208  1.00  0.00           C  
ATOM     68  C   PHE A  10      58.687  33.484  27.049  1.00  0.00           C  
ATOM     69  O   PHE A  10      58.510  34.700  27.044  1.00  0.00           O  
ATOM     70  CB  PHE A  10      58.970  32.845  29.554  1.00  0.00           C  
ATOM     71  CG  PHE A  10      58.707  34.061  30.443  1.00  0.00           C  
ATOM     72  CD1 PHE A  10      59.608  35.141  30.445  1.00  0.00           C  
ATOM     73  CD2 PHE A  10      57.582  34.018  31.247  1.00  0.00           C  
ATOM     74  CE1 PHE A  10      59.341  36.125  31.385  1.00  0.00           C  
ATOM     75  CE2 PHE A  10      57.326  35.082  32.147  1.00  0.00           C  
ATOM     76  CZ  PHE A  10      58.192  36.135  32.169  1.00  0.00           C  
ATOM     77  H   PHE A  10      58.593  30.642  28.508  1.00  0.00           H  
ATOM     78  HD1 PHE A  10      60.611  35.037  30.036  1.00  0.00           H  
ATOM     79  HD2 PHE A  10      57.021  33.087  31.321  1.00  0.00           H  
ATOM     80  HE1 PHE A  10      59.889  37.059  31.350  1.00  0.00           H  
ATOM     81  HE2 PHE A  10      56.531  34.890  32.873  1.00  0.00           H  
ATOM     82  HZ  PHE A  10      57.901  37.032  32.715  1.00  0.00           H  
ATOM     83  N   GLU A  11      59.734  32.925  26.382  1.00  0.00           N  
ATOM     84  CA  GLU A  11      60.438  33.609  25.279  1.00  0.00           C  
ATOM     85  C   GLU A  11      59.434  33.867  24.179  1.00  0.00           C  
ATOM     86  O   GLU A  11      59.341  34.929  23.574  1.00  0.00           O  
ATOM     87  CB  GLU A  11      61.620  32.874  24.676  1.00  0.00           C  
ATOM     88  CG  GLU A  11      62.752  32.862  25.681  1.00  0.00           C  
ATOM     89  CD  GLU A  11      63.698  34.088  25.676  1.00  0.00           C  
ATOM     90  OE1 GLU A  11      64.981  33.924  25.640  1.00  0.00           O  
ATOM     91  OE2 GLU A  11      63.307  35.181  26.168  1.00  0.00           O1-
ATOM     92  H   GLU A  11      60.116  32.037  26.631  1.00  0.00           H  
ATOM     93  N   THR A  12      58.612  32.808  23.847  1.00  0.00           N  
ATOM     94  CA  THR A  12      57.459  32.906  22.829  1.00  0.00           C  
ATOM     95  C   THR A  12      56.386  33.879  23.307  1.00  0.00           C  
ATOM     96  O   THR A  12      55.685  34.494  22.414  1.00  0.00           O  
ATOM     97  CB  THR A  12      56.728  31.572  22.520  1.00  0.00           C  
ATOM     98  CG2 THR A  12      57.681  30.598  21.952  1.00  0.00           C  
ATOM     99  OG1 THR A  12      56.120  30.984  23.688  1.00  0.00           O  
ATOM    100  H   THR A  12      59.012  31.883  23.890  1.00  0.00           H  
ATOM    101  HG1 THR A  12      56.757  30.843  24.451  1.00  0.00           H  
ATOM    102  N   LEU A  13      56.204  33.904  24.656  1.00  0.00           N  
ATOM    103  CA  LEU A  13      55.572  35.075  25.231  1.00  0.00           C  
ATOM    104  C   LEU A  13      56.376  36.373  24.983  1.00  0.00           C  
ATOM    105  O   LEU A  13      55.968  37.170  24.117  1.00  0.00           O  
ATOM    106  CB  LEU A  13      55.246  34.752  26.717  1.00  0.00           C  
ATOM    107  CG  LEU A  13      54.610  35.956  27.449  1.00  0.00           C  
ATOM    108  CD1 LEU A  13      53.240  36.144  26.898  1.00  0.00           C  
ATOM    109  CD2 LEU A  13      54.686  35.827  29.000  1.00  0.00           C  
ATOM    110  H   LEU A  13      56.213  33.090  25.242  1.00  0.00           H  
ATOM    111  N   GLN A  14      57.421  36.706  25.652  1.00  0.00           N  
ATOM    112  CA  GLN A  14      57.901  38.080  25.542  1.00  0.00           C  
ATOM    113  C   GLN A  14      58.485  38.578  24.233  1.00  0.00           C  
ATOM    114  O   GLN A  14      58.612  39.814  24.005  1.00  0.00           O  
ATOM    115  CB  GLN A  14      58.802  38.285  26.775  1.00  0.00           C  
ATOM    116  CG  GLN A  14      60.085  37.531  26.626  1.00  0.00           C  
ATOM    117  CD  GLN A  14      60.974  37.628  27.852  1.00  0.00           C  
ATOM    118  NE2 GLN A  14      62.045  36.909  27.876  1.00  0.00           N  
ATOM    119  OE1 GLN A  14      60.831  38.508  28.664  1.00  0.00           O  
ATOM    120  H   GLN A  14      57.985  36.111  26.229  1.00  0.00           H  
ATOM    121 1HE2 GLN A  14      62.290  36.444  27.026  1.00  0.00           H  
ATOM    122 2HE2 GLN A  14      62.468  36.852  28.785  1.00  0.00           H  
ATOM    123  N   GLN A  15      58.791  37.685  23.283  1.00  0.00           N  
ATOM    124  CA  GLN A  15      59.317  38.211  21.976  1.00  0.00           C  
ATOM    125  C   GLN A  15      58.335  38.997  21.090  1.00  0.00           C  
ATOM    126  O   GLN A  15      58.769  39.738  20.192  1.00  0.00           O  
ATOM    127  CB  GLN A  15      59.913  37.021  21.128  1.00  0.00           C  
ATOM    128  CG  GLN A  15      58.823  36.026  20.626  1.00  0.00           C  
ATOM    129  CD  GLN A  15      59.386  34.819  19.930  1.00  0.00           C  
ATOM    130  NE2 GLN A  15      58.636  34.253  19.020  1.00  0.00           N  
ATOM    131  OE1 GLN A  15      60.426  34.272  20.171  1.00  0.00           O  
ATOM    132  H   GLN A  15      58.811  36.720  23.547  1.00  0.00           H  
ATOM    133 1HE2 GLN A  15      57.710  34.558  18.780  1.00  0.00           H  
ATOM    134 2HE2 GLN A  15      59.037  33.493  18.505  1.00  0.00           H  
ATOM    135  N   GLN A  16      57.031  38.846  21.349  1.00  0.00           N  
ATOM    136  CA  GLN A  16      55.951  39.506  20.614  1.00  0.00           C  
ATOM    137  C   GLN A  16      55.665  40.899  21.194  1.00  0.00           C  
ATOM    138  O   GLN A  16      54.938  41.011  22.158  1.00  0.00           O  
ATOM    139  CB  GLN A  16      54.652  38.674  20.429  1.00  0.00           C  
ATOM    140  CG  GLN A  16      54.792  37.563  19.344  1.00  0.00           C  
ATOM    141  CD  GLN A  16      53.479  36.806  19.330  1.00  0.00           C  
ATOM    142  NE2 GLN A  16      53.415  35.693  20.062  1.00  0.00           N  
ATOM    143  OE1 GLN A  16      52.615  37.037  18.507  1.00  0.00           O  
ATOM    144  H   GLN A  16      56.721  38.282  22.120  1.00  0.00           H  
ATOM    145 1HE2 GLN A  16      54.293  35.322  20.359  1.00  0.00           H  
ATOM    146 2HE2 GLN A  16      52.584  35.393  20.548  1.00  0.00           H  
ATOM    147  N   GLU A  17      56.653  41.775  21.088  1.00  0.00           N  
ATOM    148  CA  GLU A  17      56.653  43.212  21.491  1.00  0.00           C  
ATOM    149  C   GLU A  17      56.103  44.120  20.357  1.00  0.00           C  
ATOM    150  O   GLU A  17      55.075  44.717  20.555  1.00  0.00           O  
ATOM    151  CB  GLU A  17      57.892  43.800  22.150  1.00  0.00           C  
ATOM    152  CG  GLU A  17      59.253  43.409  21.594  1.00  0.00           C  
ATOM    153  CD  GLU A  17      59.556  44.046  20.226  1.00  0.00           C  
ATOM    154  OE1 GLU A  17      59.406  45.254  20.123  1.00  0.00           O  
ATOM    155  OE2 GLU A  17      59.648  43.265  19.265  1.00  0.00           O1-
ATOM    156  H   GLU A  17      57.480  41.435  20.648  1.00  0.00           H  
ATOM    157  N   CYS A  18      56.804  44.256  19.216  1.00  0.00           N  
ATOM    158  CA  CYS A  18      56.342  45.069  18.061  1.00  0.00           C  
ATOM    159  C   CYS A  18      54.968  44.671  17.498  1.00  0.00           C  
ATOM    160  O   CYS A  18      54.171  45.515  17.033  1.00  0.00           O  
ATOM    161  CB  CYS A  18      57.401  44.923  17.015  1.00  0.00           C  
ATOM    162  SG  CYS A  18      58.907  45.952  17.199  1.00  0.00           S  
ATOM    163  H   CYS A  18      57.590  43.675  19.039  1.00  0.00           H  
ATOM    164  HG  CYS A  18      58.976  45.570  18.470  1.00  0.00           H  
ATOM    165  N   LYS A  19      54.664  43.396  17.496  1.00  0.00           N  
ATOM    166  CA  LYS A  19      53.306  42.822  17.393  1.00  0.00           C  
ATOM    167  C   LYS A  19      52.198  43.382  18.299  1.00  0.00           C  
ATOM    168  O   LYS A  19      51.018  43.285  17.952  1.00  0.00           O  
ATOM    169  CB  LYS A  19      53.451  41.321  17.697  1.00  0.00           C  
ATOM    170  CG  LYS A  19      54.407  40.454  16.873  1.00  0.00           C  
ATOM    171  CD  LYS A  19      53.823  40.207  15.467  1.00  0.00           C  
ATOM    172  CE  LYS A  19      52.706  39.133  15.378  1.00  0.00           C  
ATOM    173  NZ  LYS A  19      52.558  38.971  13.882  1.00  0.00           N1+
ATOM    174  H   LYS A  19      55.404  42.724  17.479  1.00  0.00           H  
ATOM    175  HZ1 LYS A  19      52.020  38.170  13.606  1.00  0.00           H  
ATOM    176  HZ2 LYS A  19      52.069  39.795  13.593  1.00  0.00           H  
ATOM    177  HZ3 LYS A  19      53.449  38.906  13.430  1.00  0.00           H  
ATOM    178  N   LEU A  20      52.551  43.923  19.486  1.00  0.00           N  
ATOM    179  CA  LEU A  20      51.612  44.240  20.568  1.00  0.00           C  
ATOM    180  C   LEU A  20      51.499  45.758  20.932  1.00  0.00           C  
ATOM    181  O   LEU A  20      50.831  46.001  21.912  1.00  0.00           O  
ATOM    182  CB  LEU A  20      52.088  43.438  21.834  1.00  0.00           C  
ATOM    183  CG  LEU A  20      51.207  42.203  22.078  1.00  0.00           C  
ATOM    184  CD1 LEU A  20      51.444  40.979  21.117  1.00  0.00           C  
ATOM    185  CD2 LEU A  20      51.337  41.846  23.481  1.00  0.00           C  
ATOM    186  H   LEU A  20      53.498  43.928  19.808  1.00  0.00           H  
ATOM    187  N   LEU A  21      52.029  46.778  20.267  1.00  0.00           N  
ATOM    188  CA  LEU A  21      51.841  48.132  20.708  1.00  0.00           C  
ATOM    189  C   LEU A  21      50.429  48.716  20.768  1.00  0.00           C  
ATOM    190  O   LEU A  21      49.486  48.367  19.957  1.00  0.00           O  
ATOM    191  CB  LEU A  21      52.561  49.054  19.766  1.00  0.00           C  
ATOM    192  CG  LEU A  21      54.075  48.997  19.986  1.00  0.00           C  
ATOM    193  CD1 LEU A  21      54.731  49.146  18.597  1.00  0.00           C  
ATOM    194  CD2 LEU A  21      54.368  49.993  21.047  1.00  0.00           C  
ATOM    195  H   LEU A  21      52.553  46.716  19.413  1.00  0.00           H  
ATOM    196  N   TYR A  22      50.181  49.536  21.762  1.00  0.00           N  
ATOM    197  CA  TYR A  22      48.844  50.252  21.952  1.00  0.00           C  
ATOM    198  C   TYR A  22      48.866  51.754  22.399  1.00  0.00           C  
ATOM    199  O   TYR A  22      49.598  52.105  23.296  1.00  0.00           O  
ATOM    200  CB  TYR A  22      47.840  49.480  22.833  1.00  0.00           C  
ATOM    201  CG  TYR A  22      47.442  48.130  22.287  1.00  0.00           C  
ATOM    202  CD1 TYR A  22      46.482  48.084  21.242  1.00  0.00           C  
ATOM    203  CD2 TYR A  22      47.863  46.948  22.933  1.00  0.00           C  
ATOM    204  CE1 TYR A  22      45.942  46.865  20.831  1.00  0.00           C  
ATOM    205  CE2 TYR A  22      47.342  45.747  22.470  1.00  0.00           C  
ATOM    206  CZ  TYR A  22      46.398  45.717  21.434  1.00  0.00           C  
ATOM    207  OH  TYR A  22      45.886  44.450  21.142  1.00  0.00           O  
ATOM    208  H   TYR A  22      50.912  49.603  22.434  1.00  0.00           H  
ATOM    209  HD1 TYR A  22      46.064  49.013  20.843  1.00  0.00           H  
ATOM    210  HD2 TYR A  22      48.622  46.974  23.703  1.00  0.00           H  
ATOM    211  HE1 TYR A  22      45.138  46.927  20.096  1.00  0.00           H  
ATOM    212  HE2 TYR A  22      47.871  44.842  22.773  1.00  0.00           H  
ATOM    213  HH  TYR A  22      46.188  43.702  21.751  1.00  0.00           H  
ATOM    214  N   SER A  23      48.016  52.467  21.775  1.00  0.00           N  
ATOM    215  CA  SER A  23      47.797  53.911  21.898  1.00  0.00           C  
ATOM    216  C   SER A  23      47.446  54.284  23.411  1.00  0.00           C  
ATOM    217  O   SER A  23      46.599  53.621  24.065  1.00  0.00           O  
ATOM    218  CB  SER A  23      46.608  54.434  21.123  1.00  0.00           C  
ATOM    219  OG  SER A  23      46.746  54.313  19.703  1.00  0.00           O  
ATOM    220  H   SER A  23      47.462  51.986  21.101  1.00  0.00           H  
ATOM    221  HG  SER A  23      46.586  53.365  19.425  1.00  0.00           H  
ATOM    222  N   ARG A  24      48.313  55.044  24.029  1.00  0.00           N  
ATOM    223  CA  ARG A  24      48.203  55.584  25.425  1.00  0.00           C  
ATOM    224  C   ARG A  24      47.994  57.056  25.373  1.00  0.00           C  
ATOM    225  O   ARG A  24      48.245  57.739  26.362  1.00  0.00           O  
ATOM    226  CB  ARG A  24      49.341  55.066  26.378  1.00  0.00           C  
ATOM    227  CG  ARG A  24      50.808  55.248  25.985  1.00  0.00           C  
ATOM    228  CD  ARG A  24      51.684  55.035  27.181  1.00  0.00           C  
ATOM    229  NE  ARG A  24      53.134  54.907  26.839  1.00  0.00           N  
ATOM    230  CZ  ARG A  24      54.163  54.205  27.313  1.00  0.00           C  
ATOM    231  NH1 ARG A  24      54.063  53.354  28.321  1.00  0.00           N1+
ATOM    232  NH2 ARG A  24      55.436  54.558  27.065  1.00  0.00           N  
ATOM    233  H   ARG A  24      49.205  55.248  23.632  1.00  0.00           H  
ATOM    234  HE  ARG A  24      53.428  55.490  26.084  1.00  0.00           H  
ATOM    235 1HH1 ARG A  24      53.145  53.213  28.687  1.00  0.00           H  
ATOM    236 2HH1 ARG A  24      54.824  52.761  28.578  1.00  0.00           H  
ATOM    237 1HH2 ARG A  24      55.704  55.264  26.413  1.00  0.00           H  
ATOM    238 2HH2 ARG A  24      56.103  54.083  27.643  1.00  0.00           H  
ATOM    239  N   LYS A  25      47.093  57.561  24.491  1.00  0.00           N  
ATOM    240  CA  LYS A  25      46.832  59.007  24.358  1.00  0.00           C  
ATOM    241  C   LYS A  25      46.261  59.721  25.595  1.00  0.00           C  
ATOM    242  O   LYS A  25      47.012  60.531  26.189  1.00  0.00           O  
ATOM    243  CB  LYS A  25      45.905  59.382  23.146  1.00  0.00           C  
ATOM    244  CG  LYS A  25      46.626  59.189  21.799  1.00  0.00           C  
ATOM    245  CD  LYS A  25      45.771  59.575  20.541  1.00  0.00           C  
ATOM    246  CE  LYS A  25      45.361  61.020  20.508  1.00  0.00           C  
ATOM    247  NZ  LYS A  25      44.616  61.220  19.223  1.00  0.00           N1+
ATOM    248  H   LYS A  25      46.287  57.044  24.198  1.00  0.00           H  
ATOM    249  HZ1 LYS A  25      44.349  62.180  19.256  1.00  0.00           H  
ATOM    250  HZ2 LYS A  25      45.216  61.012  18.445  1.00  0.00           H  
ATOM    251  HZ3 LYS A  25      43.827  60.599  19.178  1.00  0.00           H  
ATOM    252  N   GLU A  26      45.213  59.205  26.185  1.00  0.00           N  
ATOM    253  CA  GLU A  26      44.497  59.634  27.430  1.00  0.00           C  
ATOM    254  C   GLU A  26      45.332  59.439  28.742  1.00  0.00           C  
ATOM    255  O   GLU A  26      45.117  60.091  29.741  1.00  0.00           O  
ATOM    256  CB  GLU A  26      43.154  58.972  27.543  1.00  0.00           C  
ATOM    257  CG  GLU A  26      42.033  59.400  26.452  1.00  0.00           C  
ATOM    258  CD  GLU A  26      41.582  60.845  26.416  1.00  0.00           C  
ATOM    259  OE1 GLU A  26      41.137  61.376  27.475  1.00  0.00           O  
ATOM    260  OE2 GLU A  26      41.506  61.383  25.357  1.00  0.00           O1-
ATOM    261  H   GLU A  26      44.766  58.490  25.642  1.00  0.00           H  
ATOM    262  N   GLY A  27      46.155  58.327  28.709  1.00  0.00           N  
ATOM    263  CA  GLY A  27      47.265  58.007  29.643  1.00  0.00           C  
ATOM    264  C   GLY A  27      48.434  58.967  29.650  1.00  0.00           C  
ATOM    265  O   GLY A  27      48.807  59.537  30.653  1.00  0.00           O  
ATOM    266  H   GLY A  27      46.117  57.662  27.967  1.00  0.00           H  
ATOM    267  N   GLN A  28      49.070  59.199  28.492  1.00  0.00           N  
ATOM    268  CA  GLN A  28      50.176  60.135  28.447  1.00  0.00           C  
ATOM    269  C   GLN A  28      49.864  61.623  28.264  1.00  0.00           C  
ATOM    270  O   GLN A  28      50.032  62.261  27.188  1.00  0.00           O  
ATOM    271  CB  GLN A  28      51.102  59.580  27.396  1.00  0.00           C  
ATOM    272  CG  GLN A  28      52.498  60.030  27.579  1.00  0.00           C  
ATOM    273  CD  GLN A  28      53.471  59.142  26.728  1.00  0.00           C  
ATOM    274  NE2 GLN A  28      54.645  58.831  27.271  1.00  0.00           N  
ATOM    275  OE1 GLN A  28      53.418  59.095  25.486  1.00  0.00           O  
ATOM    276  H   GLN A  28      48.719  58.803  27.639  1.00  0.00           H  
ATOM    277 1HE2 GLN A  28      54.962  59.150  28.161  1.00  0.00           H  
ATOM    278 2HE2 GLN A  28      55.361  58.636  26.601  1.00  0.00           H  
ATOM    279  N   ARG A  29      49.402  62.170  29.390  1.00  0.00           N  
ATOM    280  CA  ARG A  29      49.108  63.588  29.734  1.00  0.00           C  
ATOM    281  C   ARG A  29      49.703  64.052  31.050  1.00  0.00           C  
ATOM    282  O   ARG A  29      49.417  63.706  32.179  1.00  0.00           O  
ATOM    283  CB  ARG A  29      47.600  63.819  29.825  1.00  0.00           C  
ATOM    284  CG  ARG A  29      46.999  64.079  28.421  1.00  0.00           C  
ATOM    285  CD  ARG A  29      45.595  64.633  28.476  1.00  0.00           C  
ATOM    286  NE  ARG A  29      44.980  64.494  27.144  1.00  0.00           N  
ATOM    287  CZ  ARG A  29      43.953  63.741  26.897  1.00  0.00           C  
ATOM    288  NH1 ARG A  29      43.252  63.266  27.861  1.00  0.00           N1+
ATOM    289  NH2 ARG A  29      43.747  63.229  25.727  1.00  0.00           N  
ATOM    290  H   ARG A  29      48.977  61.550  30.050  1.00  0.00           H  
ATOM    291  HE  ARG A  29      45.459  64.725  26.308  1.00  0.00           H  
ATOM    292 1HH1 ARG A  29      43.446  63.451  28.822  1.00  0.00           H  
ATOM    293 2HH1 ARG A  29      42.457  62.747  27.539  1.00  0.00           H  
ATOM    294 1HH2 ARG A  29      44.366  63.544  25.002  1.00  0.00           H  
ATOM    295 2HH2 ARG A  29      43.146  62.463  25.513  1.00  0.00           H  
ATOM    296  N   GLN A  30      50.502  65.040  30.824  1.00  0.00           N  
ATOM    297  CA  GLN A  30      51.317  65.736  31.862  1.00  0.00           C  
ATOM    298  C   GLN A  30      50.483  66.232  33.060  1.00  0.00           C  
ATOM    299  O   GLN A  30      50.962  66.450  34.178  1.00  0.00           O  
ATOM    300  CB  GLN A  30      52.253  66.731  31.251  1.00  0.00           C  
ATOM    301  CG  GLN A  30      53.558  66.117  30.690  1.00  0.00           C  
ATOM    302  CD  GLN A  30      54.512  65.716  31.897  1.00  0.00           C  
ATOM    303  NE2 GLN A  30      54.765  66.655  32.780  1.00  0.00           N  
ATOM    304  OE1 GLN A  30      54.952  64.590  31.990  1.00  0.00           O  
ATOM    305  H   GLN A  30      50.491  65.428  29.901  1.00  0.00           H  
ATOM    306 1HE2 GLN A  30      54.296  67.507  32.580  1.00  0.00           H  
ATOM    307 2HE2 GLN A  30      55.266  66.462  33.632  1.00  0.00           H  
ATOM    308  N   GLU A  31      49.316  66.807  32.725  1.00  0.00           N  
ATOM    309  CA  GLU A  31      48.368  67.469  33.628  1.00  0.00           C  
ATOM    310  C   GLU A  31      47.961  66.615  34.837  1.00  0.00           C  
ATOM    311  O   GLU A  31      47.900  67.127  35.967  1.00  0.00           O  
ATOM    312  CB  GLU A  31      47.221  67.813  32.709  1.00  0.00           C  
ATOM    313  CG  GLU A  31      47.477  68.829  31.649  1.00  0.00           C  
ATOM    314  CD  GLU A  31      47.654  68.271  30.230  1.00  0.00           C  
ATOM    315  OE1 GLU A  31      48.528  67.357  29.983  1.00  0.00           O  
ATOM    316  OE2 GLU A  31      47.052  68.831  29.291  1.00  0.00           O1-
ATOM    317  H   GLU A  31      49.104  66.896  31.746  1.00  0.00           H  
ATOM    318  N   ASN A  32      47.853  65.267  34.788  1.00  0.00           N  
ATOM    319  CA  ASN A  32      47.230  64.324  35.770  1.00  0.00           C  
ATOM    320  C   ASN A  32      48.037  63.967  37.020  1.00  0.00           C  
ATOM    321  O   ASN A  32      47.726  62.883  37.528  1.00  0.00           O  
ATOM    322  CB  ASN A  32      46.833  62.998  35.039  1.00  0.00           C  
ATOM    323  CG  ASN A  32      45.616  63.281  34.173  1.00  0.00           C  
ATOM    324  ND2 ASN A  32      45.612  62.782  33.036  1.00  0.00           N  
ATOM    325  OD1 ASN A  32      44.700  63.936  34.574  1.00  0.00           O  
ATOM    326  H   ASN A  32      48.161  64.839  33.937  1.00  0.00           H  
ATOM    327 1HD2 ASN A  32      46.234  62.045  32.787  1.00  0.00           H  
ATOM    328 2HD2 ASN A  32      44.742  62.908  32.551  1.00  0.00           H  
ATOM    329  N   LYS A  33      48.833  64.893  37.551  1.00  0.00           N  
ATOM    330  CA  LYS A  33      49.688  64.836  38.774  1.00  0.00           C  
ATOM    331  C   LYS A  33      49.268  64.263  40.075  1.00  0.00           C  
ATOM    332  O   LYS A  33      50.080  64.065  40.930  1.00  0.00           O  
ATOM    333  CB  LYS A  33      50.295  66.239  38.923  1.00  0.00           C  
ATOM    334  CG  LYS A  33      51.382  66.471  37.848  1.00  0.00           C  
ATOM    335  CD  LYS A  33      51.985  67.845  38.011  1.00  0.00           C  
ATOM    336  CE  LYS A  33      53.298  67.834  38.857  1.00  0.00           C  
ATOM    337  NZ  LYS A  33      54.392  67.444  37.998  1.00  0.00           N1+
ATOM    338  H   LYS A  33      48.999  65.799  37.137  1.00  0.00           H  
ATOM    339  HZ1 LYS A  33      55.271  67.655  38.419  1.00  0.00           H  
ATOM    340  HZ2 LYS A  33      54.319  66.457  37.863  1.00  0.00           H  
ATOM    341  HZ3 LYS A  33      54.212  67.913  37.133  1.00  0.00           H  
ATOM    342  N   ASN A  34      47.956  64.383  40.347  1.00  0.00           N  
ATOM    343  CA  ASN A  34      47.296  63.605  41.446  1.00  0.00           C  
ATOM    344  C   ASN A  34      47.061  62.141  41.181  1.00  0.00           C  
ATOM    345  O   ASN A  34      47.581  61.259  41.854  1.00  0.00           O  
ATOM    346  CB  ASN A  34      46.030  64.230  42.008  1.00  0.00           C  
ATOM    347  CG  ASN A  34      46.145  65.481  42.778  1.00  0.00           C  
ATOM    348  ND2 ASN A  34      45.597  66.534  42.252  1.00  0.00           N  
ATOM    349  OD1 ASN A  34      46.340  65.270  43.944  1.00  0.00           O  
ATOM    350  H   ASN A  34      47.397  65.158  40.060  1.00  0.00           H  
ATOM    351 1HD2 ASN A  34      45.013  66.598  41.442  1.00  0.00           H  
ATOM    352 2HD2 ASN A  34      45.552  67.351  42.826  1.00  0.00           H  
ATOM    353  N   LYS A  35      46.272  61.823  40.185  1.00  0.00           N  
ATOM    354  CA  LYS A  35      45.983  60.469  39.780  1.00  0.00           C  
ATOM    355  C   LYS A  35      47.187  59.601  39.499  1.00  0.00           C  
ATOM    356  O   LYS A  35      47.321  58.542  40.117  1.00  0.00           O  
ATOM    357  CB  LYS A  35      45.201  60.416  38.465  1.00  0.00           C  
ATOM    358  CG  LYS A  35      43.725  60.914  38.613  1.00  0.00           C  
ATOM    359  CD  LYS A  35      42.955  60.245  39.719  1.00  0.00           C  
ATOM    360  CE  LYS A  35      41.483  60.634  39.691  1.00  0.00           C  
ATOM    361  NZ  LYS A  35      41.475  62.110  39.744  1.00  0.00           N1+
ATOM    362  H   LYS A  35      45.803  62.560  39.707  1.00  0.00           H  
ATOM    363  HZ1 LYS A  35      40.844  62.407  40.467  1.00  0.00           H  
ATOM    364  HZ2 LYS A  35      42.355  62.505  40.008  1.00  0.00           H  
ATOM    365  HZ3 LYS A  35      41.141  62.533  38.904  1.00  0.00           H  
ATOM    366  N   ASN A  36      48.173  60.124  38.854  1.00  0.00           N  
ATOM    367  CA  ASN A  36      49.343  59.347  38.336  1.00  0.00           C  
ATOM    368  C   ASN A  36      50.490  59.423  39.411  1.00  0.00           C  
ATOM    369  O   ASN A  36      51.046  60.463  39.787  1.00  0.00           O  
ATOM    370  CB  ASN A  36      49.789  59.862  37.024  1.00  0.00           C  
ATOM    371  CG  ASN A  36      48.945  59.589  35.805  1.00  0.00           C  
ATOM    372  ND2 ASN A  36      49.198  60.340  34.711  1.00  0.00           N  
ATOM    373  OD1 ASN A  36      48.043  58.757  35.791  1.00  0.00           O  
ATOM    374  H   ASN A  36      48.345  61.097  38.664  1.00  0.00           H  
ATOM    375 1HD2 ASN A  36      49.976  60.968  34.754  1.00  0.00           H  
ATOM    376 2HD2 ASN A  36      48.530  60.360  33.961  1.00  0.00           H  
ATOM    377  N   ARG A  37      50.310  58.423  40.251  1.00  0.00           N  
ATOM    378  CA  ARG A  37      51.321  57.912  41.254  1.00  0.00           C  
ATOM    379  C   ARG A  37      52.630  57.295  40.604  1.00  0.00           C  
ATOM    380  O   ARG A  37      53.608  57.241  41.310  1.00  0.00           O  
ATOM    381  CB  ARG A  37      50.445  56.933  42.071  1.00  0.00           C  
ATOM    382  CG  ARG A  37      51.104  55.807  42.898  1.00  0.00           C  
ATOM    383  CD  ARG A  37      49.950  55.154  43.650  1.00  0.00           C  
ATOM    384  NE  ARG A  37      50.405  53.988  44.407  1.00  0.00           N  
ATOM    385  CZ  ARG A  37      50.731  54.090  45.702  1.00  0.00           C  
ATOM    386  NH1 ARG A  37      50.454  55.190  46.394  1.00  0.00           N1+
ATOM    387  NH2 ARG A  37      51.456  53.108  46.272  1.00  0.00           N  
ATOM    388  H   ARG A  37      49.400  58.011  40.341  1.00  0.00           H  
ATOM    389  HE  ARG A  37      50.398  53.063  44.026  1.00  0.00           H  
ATOM    390 1HH1 ARG A  37      50.128  56.014  45.915  1.00  0.00           H  
ATOM    391 2HH1 ARG A  37      50.621  55.154  47.382  1.00  0.00           H  
ATOM    392 1HH2 ARG A  37      51.840  52.477  45.607  1.00  0.00           H  
ATOM    393 2HH2 ARG A  37      51.760  53.028  47.226  1.00  0.00           H  
ATOM    394  N   TYR A  38      52.514  56.635  39.409  1.00  0.00           N  
ATOM    395  CA  TYR A  38      53.756  56.258  38.661  1.00  0.00           C  
ATOM    396  C   TYR A  38      53.506  56.576  37.133  1.00  0.00           C  
ATOM    397  O   TYR A  38      52.691  56.034  36.418  1.00  0.00           O  
ATOM    398  CB  TYR A  38      54.151  54.824  38.995  1.00  0.00           C  
ATOM    399  CG  TYR A  38      54.446  54.497  40.467  1.00  0.00           C  
ATOM    400  CD1 TYR A  38      55.669  54.802  41.001  1.00  0.00           C  
ATOM    401  CD2 TYR A  38      53.604  53.644  41.167  1.00  0.00           C  
ATOM    402  CE1 TYR A  38      56.079  54.343  42.236  1.00  0.00           C  
ATOM    403  CE2 TYR A  38      53.924  53.174  42.408  1.00  0.00           C  
ATOM    404  CZ  TYR A  38      55.145  53.487  42.931  1.00  0.00           C  
ATOM    405  OH  TYR A  38      55.566  52.774  43.988  1.00  0.00           O  
ATOM    406  H   TYR A  38      51.724  56.088  39.162  1.00  0.00           H  
ATOM    407  HD1 TYR A  38      56.461  55.301  40.455  1.00  0.00           H  
ATOM    408  HD2 TYR A  38      52.830  53.116  40.615  1.00  0.00           H  
ATOM    409  HE1 TYR A  38      57.109  54.558  42.505  1.00  0.00           H  
ATOM    410  HE2 TYR A  38      53.364  52.380  42.899  1.00  0.00           H  
ATOM    411  HH  TYR A  38      56.553  52.955  43.965  1.00  0.00           H  
ATOM    412  N   LYS A  39      54.581  57.241  36.727  1.00  0.00           N  
ATOM    413  CA  LYS A  39      54.612  57.888  35.388  1.00  0.00           C  
ATOM    414  C   LYS A  39      54.893  56.973  34.196  1.00  0.00           C  
ATOM    415  O   LYS A  39      54.539  57.351  33.088  1.00  0.00           O  
ATOM    416  CB  LYS A  39      55.683  59.010  35.528  1.00  0.00           C  
ATOM    417  CG  LYS A  39      55.548  60.142  34.495  1.00  0.00           C  
ATOM    418  CD  LYS A  39      56.880  60.905  34.247  1.00  0.00           C  
ATOM    419  CE  LYS A  39      57.274  61.647  35.451  1.00  0.00           C  
ATOM    420  NZ  LYS A  39      58.610  62.112  35.223  1.00  0.00           N1+
ATOM    421  H   LYS A  39      55.458  57.135  37.190  1.00  0.00           H  
ATOM    422  HZ1 LYS A  39      58.681  62.863  34.570  1.00  0.00           H  
ATOM    423  HZ2 LYS A  39      58.890  62.543  36.085  1.00  0.00           H  
ATOM    424  HZ3 LYS A  39      59.281  61.427  34.960  1.00  0.00           H  
ATOM    425  N   ASN A  40      55.507  55.797  34.360  1.00  0.00           N  
ATOM    426  CA  ASN A  40      55.634  54.828  33.205  1.00  0.00           C  
ATOM    427  C   ASN A  40      54.435  53.982  32.695  1.00  0.00           C  
ATOM    428  O   ASN A  40      54.091  53.927  31.534  1.00  0.00           O  
ATOM    429  CB  ASN A  40      56.879  54.006  33.427  1.00  0.00           C  
ATOM    430  CG  ASN A  40      56.815  52.954  34.555  1.00  0.00           C  
ATOM    431  ND2 ASN A  40      57.856  52.101  34.636  1.00  0.00           N  
ATOM    432  OD1 ASN A  40      56.225  53.252  35.555  1.00  0.00           O  
ATOM    433  H   ASN A  40      56.135  55.610  35.109  1.00  0.00           H  
ATOM    434 1HD2 ASN A  40      58.641  52.076  34.008  1.00  0.00           H  
ATOM    435 2HD2 ASN A  40      57.548  51.327  35.183  1.00  0.00           H  
ATOM    436  N   ILE A  41      53.828  53.255  33.699  1.00  0.00           N  
ATOM    437  CA  ILE A  41      52.686  52.289  33.543  1.00  0.00           C  
ATOM    438  C   ILE A  41      51.264  52.868  33.381  1.00  0.00           C  
ATOM    439  O   ILE A  41      50.239  52.361  33.850  1.00  0.00           O  
ATOM    440  CB  ILE A  41      52.666  51.090  34.523  1.00  0.00           C  
ATOM    441  CG1 ILE A  41      53.130  51.274  35.989  1.00  0.00           C  
ATOM    442  CG2 ILE A  41      53.371  49.925  33.862  1.00  0.00           C  
ATOM    443  CD  ILE A  41      52.436  52.329  36.798  1.00  0.00           C  
ATOM    444  H   ILE A  41      54.454  53.070  34.468  1.00  0.00           H  
ATOM    445  N   LEU A  42      51.197  53.901  32.549  1.00  0.00           N  
ATOM    446  CA  LEU A  42      50.024  54.611  32.023  1.00  0.00           C  
ATOM    447  C   LEU A  42      48.981  53.755  31.263  1.00  0.00           C  
ATOM    448  O   LEU A  42      49.256  52.937  30.372  1.00  0.00           O  
ATOM    449  CB  LEU A  42      50.321  55.809  31.125  1.00  0.00           C  
ATOM    450  CG  LEU A  42      51.279  56.817  31.727  1.00  0.00           C  
ATOM    451  CD1 LEU A  42      51.920  57.522  30.515  1.00  0.00           C  
ATOM    452  CD2 LEU A  42      50.505  57.806  32.640  1.00  0.00           C  
ATOM    453  H   LEU A  42      52.067  54.157  32.123  1.00  0.00           H  
ATOM    454  N   PRO A  43      47.713  54.049  31.646  1.00  0.00           N  
ATOM    455  CA  PRO A  43      46.523  53.479  30.948  1.00  0.00           C  
ATOM    456  C   PRO A  43      46.233  53.673  29.424  1.00  0.00           C  
ATOM    457  O   PRO A  43      45.763  54.755  29.092  1.00  0.00           O  
ATOM    458  CB  PRO A  43      45.308  54.034  31.725  1.00  0.00           C  
ATOM    459  CG  PRO A  43      45.883  53.991  33.159  1.00  0.00           C  
ATOM    460  CD  PRO A  43      47.335  54.516  32.993  1.00  0.00           C  
ATOM    461  N   PHE A  44      46.274  52.582  28.633  1.00  0.00           N  
ATOM    462  CA  PHE A  44      45.909  52.602  27.248  1.00  0.00           C  
ATOM    463  C   PHE A  44      44.467  53.110  26.993  1.00  0.00           C  
ATOM    464  O   PHE A  44      43.592  52.591  27.687  1.00  0.00           O  
ATOM    465  CB  PHE A  44      45.874  51.285  26.462  1.00  0.00           C  
ATOM    466  CG  PHE A  44      47.184  50.490  26.685  1.00  0.00           C  
ATOM    467  CD1 PHE A  44      48.401  51.125  26.264  1.00  0.00           C  
ATOM    468  CD2 PHE A  44      47.079  49.101  26.834  1.00  0.00           C  
ATOM    469  CE1 PHE A  44      49.488  50.276  25.952  1.00  0.00           C  
ATOM    470  CE2 PHE A  44      48.189  48.325  26.494  1.00  0.00           C  
ATOM    471  CZ  PHE A  44      49.347  48.902  26.127  1.00  0.00           C  
ATOM    472  H   PHE A  44      46.544  51.709  29.023  1.00  0.00           H  
ATOM    473  HD1 PHE A  44      48.480  52.210  26.143  1.00  0.00           H  
ATOM    474  HD2 PHE A  44      46.238  48.743  27.438  1.00  0.00           H  
ATOM    475  HE1 PHE A  44      50.460  50.762  25.907  1.00  0.00           H  
ATOM    476  HE2 PHE A  44      48.109  47.265  26.237  1.00  0.00           H  
ATOM    477  HZ  PHE A  44      50.245  48.285  26.215  1.00  0.00           H  
ATOM    478  N   ASP A  45      44.231  53.799  25.891  1.00  0.00           N  
ATOM    479  CA  ASP A  45      42.886  54.330  25.630  1.00  0.00           C  
ATOM    480  C   ASP A  45      41.790  53.341  25.521  1.00  0.00           C  
ATOM    481  O   ASP A  45      40.691  53.743  25.922  1.00  0.00           O  
ATOM    482  CB  ASP A  45      42.998  55.032  24.248  1.00  0.00           C  
ATOM    483  CG  ASP A  45      44.031  56.209  24.196  1.00  0.00           C  
ATOM    484  OD1 ASP A  45      44.890  56.267  23.239  1.00  0.00           O  
ATOM    485  OD2 ASP A  45      43.868  57.138  24.949  1.00  0.00           O1-
ATOM    486  H   ASP A  45      44.965  54.272  25.405  1.00  0.00           H  
ATOM    487  N   HIS A  46      41.971  52.091  25.096  1.00  0.00           N  
ATOM    488  CA  HIS A  46      40.839  51.207  24.707  1.00  0.00           C  
ATOM    489  C   HIS A  46      40.248  50.387  25.897  1.00  0.00           C  
ATOM    490  O   HIS A  46      39.064  50.044  25.928  1.00  0.00           O  
ATOM    491  CB  HIS A  46      41.271  50.301  23.525  1.00  0.00           C  
ATOM    492  CG  HIS A  46      42.466  49.300  23.819  1.00  0.00           C  
ATOM    493  CD2 HIS A  46      42.628  48.195  23.211  1.00  0.00           C  
ATOM    494  ND1 HIS A  46      43.417  49.394  24.786  1.00  0.00           N  
ATOM    495  CE1 HIS A  46      44.091  48.209  24.793  1.00  0.00           C  
ATOM    496  NE2 HIS A  46      43.606  47.521  23.748  1.00  0.00           N  
ATOM    497  H   HIS A  46      42.907  51.758  24.997  1.00  0.00           H  
ATOM    498  HD2 HIS A  46      41.923  47.832  22.470  1.00  0.00           H  
ATOM    499  HE1 HIS A  46      44.804  47.966  25.586  1.00  0.00           H  
ATOM    500  HE2 HIS A  46      43.778  46.553  23.547  1.00  0.00           H  
ATOM    501  N   THR A  47      41.154  49.868  26.742  1.00  0.00           N  
ATOM    502  CA  THR A  47      40.837  49.221  28.000  1.00  0.00           C  
ATOM    503  C   THR A  47      40.700  49.991  29.373  1.00  0.00           C  
ATOM    504  O   THR A  47      40.406  49.409  30.411  1.00  0.00           O  
ATOM    505  CB  THR A  47      41.768  48.050  28.226  1.00  0.00           C  
ATOM    506  CG2 THR A  47      41.605  46.944  27.190  1.00  0.00           C  
ATOM    507  OG1 THR A  47      43.152  48.553  28.371  1.00  0.00           O  
ATOM    508  H   THR A  47      42.047  49.619  26.386  1.00  0.00           H  
ATOM    509  HG1 THR A  47      43.830  47.823  28.215  1.00  0.00           H  
ATOM    510  N   ARG A  48      41.119  51.303  29.368  1.00  0.00           N  
ATOM    511  CA  ARG A  48      40.884  52.216  30.473  1.00  0.00           C  
ATOM    512  C   ARG A  48      39.405  52.453  30.828  1.00  0.00           C  
ATOM    513  O   ARG A  48      38.566  52.314  29.925  1.00  0.00           O  
ATOM    514  CB  ARG A  48      41.544  53.571  30.348  1.00  0.00           C  
ATOM    515  CG  ARG A  48      40.903  54.546  29.259  1.00  0.00           C  
ATOM    516  CD  ARG A  48      41.589  55.915  29.186  1.00  0.00           C  
ATOM    517  NE  ARG A  48      40.662  56.761  28.599  1.00  0.00           N  
ATOM    518  CZ  ARG A  48      40.031  57.817  29.108  1.00  0.00           C  
ATOM    519  NH1 ARG A  48      40.285  58.285  30.389  1.00  0.00           N1+
ATOM    520  NH2 ARG A  48      39.052  58.315  28.443  1.00  0.00           N  
ATOM    521  H   ARG A  48      41.755  51.591  28.648  1.00  0.00           H  
ATOM    522  HE  ARG A  48      40.453  56.592  27.635  1.00  0.00           H  
ATOM    523 1HH1 ARG A  48      40.833  57.639  30.921  1.00  0.00           H  
ATOM    524 2HH1 ARG A  48      40.052  59.181  30.767  1.00  0.00           H  
ATOM    525 1HH2 ARG A  48      38.860  57.910  27.543  1.00  0.00           H  
ATOM    526 2HH2 ARG A  48      38.411  58.933  28.900  1.00  0.00           H  
ATOM    527  N   VAL A  49      39.129  52.616  32.071  1.00  0.00           N  
ATOM    528  CA  VAL A  49      37.740  53.065  32.434  1.00  0.00           C  
ATOM    529  C   VAL A  49      37.504  54.551  32.723  1.00  0.00           C  
ATOM    530  O   VAL A  49      38.480  55.275  32.868  1.00  0.00           O  
ATOM    531  CB  VAL A  49      37.180  52.249  33.596  1.00  0.00           C  
ATOM    532  CG1 VAL A  49      36.899  50.836  33.129  1.00  0.00           C  
ATOM    533  CG2 VAL A  49      38.252  52.262  34.654  1.00  0.00           C  
ATOM    534  H   VAL A  49      39.678  52.366  32.873  1.00  0.00           H  
ATOM    535  N   VAL A  50      36.284  55.049  32.657  1.00  0.00           N  
ATOM    536  CA  VAL A  50      35.971  56.447  32.840  1.00  0.00           C  
ATOM    537  C   VAL A  50      34.838  56.720  33.884  1.00  0.00           C  
ATOM    538  O   VAL A  50      33.925  55.897  34.080  1.00  0.00           O  
ATOM    539  CB  VAL A  50      35.665  57.092  31.426  1.00  0.00           C  
ATOM    540  CG1 VAL A  50      36.913  57.388  30.577  1.00  0.00           C  
ATOM    541  CG2 VAL A  50      34.556  56.375  30.662  1.00  0.00           C  
ATOM    542  H   VAL A  50      35.536  54.468  32.326  1.00  0.00           H  
ATOM    543  N   LEU A  51      34.913  57.857  34.586  1.00  0.00           N  
ATOM    544  CA  LEU A  51      33.862  58.268  35.516  1.00  0.00           C  
ATOM    545  C   LEU A  51      32.678  59.004  34.834  1.00  0.00           C  
ATOM    546  O   LEU A  51      32.791  59.832  33.931  1.00  0.00           O  
ATOM    547  CB  LEU A  51      34.349  59.140  36.668  1.00  0.00           C  
ATOM    548  CG  LEU A  51      35.072  58.472  37.863  1.00  0.00           C  
ATOM    549  CD1 LEU A  51      35.524  59.542  38.875  1.00  0.00           C  
ATOM    550  CD2 LEU A  51      33.990  57.548  38.566  1.00  0.00           C  
ATOM    551  H   LEU A  51      35.674  58.510  34.614  1.00  0.00           H  
ATOM    552  N   HIS A  52      31.483  58.758  35.316  1.00  0.00           N  
ATOM    553  CA  HIS A  52      30.270  59.474  34.958  1.00  0.00           C  
ATOM    554  C   HIS A  52      30.061  60.632  35.920  1.00  0.00           C  
ATOM    555  O   HIS A  52      29.781  60.367  37.159  1.00  0.00           O  
ATOM    556  CB  HIS A  52      29.155  58.445  34.823  1.00  0.00           C  
ATOM    557  CG  HIS A  52      29.547  57.475  33.768  1.00  0.00           C  
ATOM    558  CD2 HIS A  52      29.538  56.178  34.024  1.00  0.00           C  
ATOM    559  ND1 HIS A  52      29.971  57.820  32.539  1.00  0.00           N  
ATOM    560  CE1 HIS A  52      30.275  56.625  32.065  1.00  0.00           C  
ATOM    561  NE2 HIS A  52      30.082  55.670  32.948  1.00  0.00           N  
ATOM    562  H   HIS A  52      31.284  57.989  35.921  1.00  0.00           H  
ATOM    563  HD2 HIS A  52      29.291  55.744  34.995  1.00  0.00           H  
ATOM    564  HE1 HIS A  52      30.577  56.407  31.034  1.00  0.00           H  
ATOM    565  HE2 HIS A  52      30.121  54.688  32.800  1.00  0.00           H  
ATOM    566  N   ASP A  53      30.200  61.959  35.579  1.00  0.00           N  
ATOM    567  CA  ASP A  53      30.209  63.207  36.433  1.00  0.00           C  
ATOM    568  C   ASP A  53      31.550  63.266  37.151  1.00  0.00           C  
ATOM    569  O   ASP A  53      32.110  62.263  37.580  1.00  0.00           O  
ATOM    570  CB  ASP A  53      29.108  63.230  37.493  1.00  0.00           C  
ATOM    571  CG  ASP A  53      28.925  64.559  38.241  1.00  0.00           C  
ATOM    572  OD1 ASP A  53      29.046  65.663  37.696  1.00  0.00           O  
ATOM    573  OD2 ASP A  53      28.577  64.493  39.398  1.00  0.00           O1-
ATOM    574  H   ASP A  53      30.491  62.095  34.631  1.00  0.00           H  
ATOM    575  N   GLY A  54      32.313  64.332  36.810  1.00  0.00           N  
ATOM    576  CA  GLY A  54      33.660  64.545  37.436  1.00  0.00           C  
ATOM    577  C   GLY A  54      33.841  65.853  38.265  1.00  0.00           C  
ATOM    578  O   GLY A  54      32.810  66.485  38.559  1.00  0.00           O  
ATOM    579  H   GLY A  54      32.041  65.051  36.167  1.00  0.00           H  
ATOM    580  N   ASP A  55      34.999  65.961  38.851  1.00  0.00           N  
ATOM    581  CA  ASP A  55      35.420  67.238  39.560  1.00  0.00           C  
ATOM    582  C   ASP A  55      35.528  68.515  38.738  1.00  0.00           C  
ATOM    583  O   ASP A  55      35.764  68.426  37.502  1.00  0.00           O  
ATOM    584  CB  ASP A  55      36.821  66.970  40.083  1.00  0.00           C  
ATOM    585  CG  ASP A  55      37.239  67.994  41.190  1.00  0.00           C  
ATOM    586  OD1 ASP A  55      37.847  69.006  40.683  1.00  0.00           O  
ATOM    587  OD2 ASP A  55      37.354  67.809  42.376  1.00  0.00           O1-
ATOM    588  H   ASP A  55      35.527  65.126  39.002  1.00  0.00           H  
ATOM    589  N   PRO A  56      34.917  69.617  39.242  1.00  0.00           N  
ATOM    590  CA  PRO A  56      34.970  70.965  38.569  1.00  0.00           C  
ATOM    591  C   PRO A  56      36.332  71.740  38.554  1.00  0.00           C  
ATOM    592  O   PRO A  56      36.459  72.694  37.767  1.00  0.00           O  
ATOM    593  CB  PRO A  56      33.899  71.815  39.266  1.00  0.00           C  
ATOM    594  CG  PRO A  56      33.962  71.274  40.669  1.00  0.00           C  
ATOM    595  CD  PRO A  56      34.228  69.816  40.511  1.00  0.00           C  
ATOM    596  N   ASN A  57      37.280  71.542  39.389  1.00  0.00           N  
ATOM    597  CA  ASN A  57      38.628  72.128  39.378  1.00  0.00           C  
ATOM    598  C   ASN A  57      39.810  71.316  38.755  1.00  0.00           C  
ATOM    599  O   ASN A  57      40.704  71.832  38.144  1.00  0.00           O  
ATOM    600  CB  ASN A  57      39.080  72.617  40.752  1.00  0.00           C  
ATOM    601  CG  ASN A  57      38.173  73.674  41.443  1.00  0.00           C  
ATOM    602  ND2 ASN A  57      37.301  73.236  42.318  1.00  0.00           N  
ATOM    603  OD1 ASN A  57      38.173  74.891  41.157  1.00  0.00           O  
ATOM    604  H   ASN A  57      37.127  70.789  40.025  1.00  0.00           H  
ATOM    605 1HD2 ASN A  57      37.303  72.238  42.463  1.00  0.00           H  
ATOM    606 2HD2 ASN A  57      36.649  73.861  42.763  1.00  0.00           H  
ATOM    607  N   GLU A  58      39.894  69.986  38.981  1.00  0.00           N  
ATOM    608  CA  GLU A  58      40.915  69.150  38.389  1.00  0.00           C  
ATOM    609  C   GLU A  58      40.787  69.279  36.855  1.00  0.00           C  
ATOM    610  O   GLU A  58      39.680  68.953  36.393  1.00  0.00           O  
ATOM    611  CB  GLU A  58      40.616  67.738  38.912  1.00  0.00           C  
ATOM    612  CG  GLU A  58      41.825  66.804  38.661  1.00  0.00           C  
ATOM    613  CD  GLU A  58      43.248  67.141  39.155  1.00  0.00           C  
ATOM    614  OE1 GLU A  58      43.628  66.780  40.263  1.00  0.00           O  
ATOM    615  OE2 GLU A  58      44.097  67.386  38.284  1.00  0.00           O1-
ATOM    616  H   GLU A  58      39.246  69.520  39.583  1.00  0.00           H  
ATOM    617  N   PRO A  59      41.792  69.742  36.128  1.00  0.00           N  
ATOM    618  CA  PRO A  59      41.842  69.768  34.651  1.00  0.00           C  
ATOM    619  C   PRO A  59      41.221  68.629  33.940  1.00  0.00           C  
ATOM    620  O   PRO A  59      40.424  68.854  33.041  1.00  0.00           O  
ATOM    621  CB  PRO A  59      43.369  69.811  34.413  1.00  0.00           C  
ATOM    622  CG  PRO A  59      43.910  70.760  35.508  1.00  0.00           C  
ATOM    623  CD  PRO A  59      43.151  70.198  36.682  1.00  0.00           C  
ATOM    624  N   VAL A  60      41.720  67.411  34.160  1.00  0.00           N  
ATOM    625  CA  VAL A  60      41.103  66.194  33.612  1.00  0.00           C  
ATOM    626  C   VAL A  60      40.165  65.574  34.699  1.00  0.00           C  
ATOM    627  O   VAL A  60      40.593  65.268  35.814  1.00  0.00           O  
ATOM    628  CB  VAL A  60      42.061  65.178  32.898  1.00  0.00           C  
ATOM    629  CG1 VAL A  60      41.292  64.222  32.131  1.00  0.00           C  
ATOM    630  CG2 VAL A  60      43.071  65.846  32.012  1.00  0.00           C  
ATOM    631  H   VAL A  60      42.598  67.151  34.563  1.00  0.00           H  
ATOM    632  N   SER A  61      38.843  65.684  34.516  1.00  0.00           N  
ATOM    633  CA  SER A  61      37.893  65.211  35.492  1.00  0.00           C  
ATOM    634  C   SER A  61      37.373  63.765  35.264  1.00  0.00           C  
ATOM    635  O   SER A  61      37.202  63.071  36.256  1.00  0.00           O  
ATOM    636  CB  SER A  61      36.650  66.086  35.677  1.00  0.00           C  
ATOM    637  OG  SER A  61      36.111  66.337  34.319  1.00  0.00           O  
ATOM    638  H   SER A  61      38.446  65.918  33.626  1.00  0.00           H  
ATOM    639  HG  SER A  61      35.436  67.073  34.373  1.00  0.00           H  
ATOM    640  N   ASP A  62      37.403  63.358  33.986  1.00  0.00           N  
ATOM    641  CA  ASP A  62      36.992  61.902  33.656  1.00  0.00           C  
ATOM    642  C   ASP A  62      37.916  60.826  34.244  1.00  0.00           C  
ATOM    643  O   ASP A  62      37.503  59.692  34.518  1.00  0.00           O  
ATOM    644  CB  ASP A  62      36.729  61.544  32.158  1.00  0.00           C  
ATOM    645  CG  ASP A  62      37.883  61.585  31.154  1.00  0.00           C  
ATOM    646  OD1 ASP A  62      37.822  60.797  30.194  1.00  0.00           O  
ATOM    647  OD2 ASP A  62      38.717  62.498  31.335  1.00  0.00           O1-
ATOM    648  H   ASP A  62      37.827  63.907  33.275  1.00  0.00           H  
ATOM    649  N   TYR A  63      39.225  61.096  33.868  1.00  0.00           N  
ATOM    650  CA  TYR A  63      40.347  60.180  34.155  1.00  0.00           C  
ATOM    651  C   TYR A  63      40.374  59.618  35.548  1.00  0.00           C  
ATOM    652  O   TYR A  63      40.105  60.325  36.515  1.00  0.00           O  
ATOM    653  CB  TYR A  63      41.579  61.038  33.735  1.00  0.00           C  
ATOM    654  CG  TYR A  63      42.789  60.118  33.644  1.00  0.00           C  
ATOM    655  CD1 TYR A  63      42.896  59.171  32.596  1.00  0.00           C  
ATOM    656  CD2 TYR A  63      43.827  60.321  34.573  1.00  0.00           C  
ATOM    657  CE1 TYR A  63      43.957  58.309  32.517  1.00  0.00           C  
ATOM    658  CE2 TYR A  63      44.887  59.414  34.540  1.00  0.00           C  
ATOM    659  CZ  TYR A  63      44.988  58.488  33.499  1.00  0.00           C  
ATOM    660  OH  TYR A  63      46.257  58.093  33.210  1.00  0.00           O  
ATOM    661  H   TYR A  63      39.335  61.749  33.120  1.00  0.00           H  
ATOM    662  HD1 TYR A  63      42.373  59.420  31.674  1.00  0.00           H  
ATOM    663  HD2 TYR A  63      43.740  61.112  35.320  1.00  0.00           H  
ATOM    664  HE1 TYR A  63      44.057  57.640  31.663  1.00  0.00           H  
ATOM    665  HE2 TYR A  63      45.662  59.413  35.315  1.00  0.00           H  
ATOM    666  HH  TYR A  63      46.666  57.895  34.107  1.00  0.00           H  
ATOM    667  N   ILE A  64      40.968  58.467  35.564  1.00  0.00           N  
ATOM    668  CA  ILE A  64      41.272  57.436  36.636  1.00  0.00           C  
ATOM    669  C   ILE A  64      42.317  56.547  36.074  1.00  0.00           C  
ATOM    670  O   ILE A  64      42.213  56.030  34.973  1.00  0.00           O  
ATOM    671  CB  ILE A  64      39.959  56.728  37.081  1.00  0.00           C  
ATOM    672  CG1 ILE A  64      40.304  56.134  38.491  1.00  0.00           C  
ATOM    673  CG2 ILE A  64      39.396  55.681  36.128  1.00  0.00           C  
ATOM    674  CD  ILE A  64      39.138  55.643  39.301  1.00  0.00           C  
ATOM    675  H   ILE A  64      41.209  58.146  34.644  1.00  0.00           H  
ATOM    676  N   ASN A  65      43.193  56.133  36.973  1.00  0.00           N  
ATOM    677  CA  ASN A  65      44.327  55.186  36.627  1.00  0.00           C  
ATOM    678  C   ASN A  65      43.833  53.768  36.884  1.00  0.00           C  
ATOM    679  O   ASN A  65      44.246  53.094  37.865  1.00  0.00           O  
ATOM    680  CB  ASN A  65      45.464  55.523  37.586  1.00  0.00           C  
ATOM    681  CG  ASN A  65      46.848  55.048  36.993  1.00  0.00           C  
ATOM    682  ND2 ASN A  65      47.734  55.956  36.642  1.00  0.00           N  
ATOM    683  OD1 ASN A  65      47.072  53.886  36.731  1.00  0.00           O  
ATOM    684  H   ASN A  65      43.103  56.342  37.940  1.00  0.00           H  
ATOM    685 1HD2 ASN A  65      47.493  56.928  36.716  1.00  0.00           H  
ATOM    686 2HD2 ASN A  65      48.549  55.535  36.242  1.00  0.00           H  
ATOM    687  N   ALA A  66      42.999  53.292  35.956  1.00  0.00           N  
ATOM    688  CA  ALA A  66      42.383  51.968  36.069  1.00  0.00           C  
ATOM    689  C   ALA A  66      42.157  51.406  34.671  1.00  0.00           C  
ATOM    690  O   ALA A  66      41.724  52.183  33.786  1.00  0.00           O  
ATOM    691  CB  ALA A  66      41.075  51.793  36.857  1.00  0.00           C  
ATOM    692  H   ALA A  66      42.660  53.842  35.199  1.00  0.00           H  
ATOM    693  N   ASN A  67      42.297  50.069  34.558  1.00  0.00           N  
ATOM    694  CA  ASN A  67      41.929  49.392  33.328  1.00  0.00           C  
ATOM    695  C   ASN A  67      41.224  48.100  33.663  1.00  0.00           C  
ATOM    696  O   ASN A  67      41.354  47.559  34.676  1.00  0.00           O  
ATOM    697  CB  ASN A  67      43.106  48.919  32.466  1.00  0.00           C  
ATOM    698  CG  ASN A  67      44.204  49.778  31.793  1.00  0.00           C  
ATOM    699  ND2 ASN A  67      44.032  49.998  30.517  1.00  0.00           N  
ATOM    700  OD1 ASN A  67      45.279  50.055  32.330  1.00  0.00           O  
ATOM    701  H   ASN A  67      42.508  49.526  35.365  1.00  0.00           H  
ATOM    702 1HD2 ASN A  67      43.346  49.486  29.999  1.00  0.00           H  
ATOM    703 2HD2 ASN A  67      44.803  50.301  29.946  1.00  0.00           H  
ATOM    704  N   ILE A  68      40.406  47.610  32.677  1.00  0.00           N  
ATOM    705  CA  ILE A  68      39.608  46.388  32.804  1.00  0.00           C  
ATOM    706  C   ILE A  68      40.226  45.279  31.906  1.00  0.00           C  
ATOM    707  O   ILE A  68      40.370  45.506  30.702  1.00  0.00           O  
ATOM    708  CB  ILE A  68      38.094  46.625  32.469  1.00  0.00           C  
ATOM    709  CG1 ILE A  68      37.297  45.397  32.890  1.00  0.00           C  
ATOM    710  CG2 ILE A  68      37.805  47.042  31.036  1.00  0.00           C  
ATOM    711  CD  ILE A  68      36.096  45.725  33.729  1.00  0.00           C  
ATOM    712  H   ILE A  68      40.200  48.211  31.903  1.00  0.00           H  
ATOM    713  N   ILE A  69      40.551  44.156  32.547  1.00  0.00           N  
ATOM    714  CA  ILE A  69      40.956  42.832  31.885  1.00  0.00           C  
ATOM    715  C   ILE A  69      39.777  41.890  32.006  1.00  0.00           C  
ATOM    716  O   ILE A  69      38.954  41.987  32.894  1.00  0.00           O  
ATOM    717  CB  ILE A  69      42.314  42.368  32.421  1.00  0.00           C  
ATOM    718  CG1 ILE A  69      43.246  43.509  32.022  1.00  0.00           C  
ATOM    719  CG2 ILE A  69      42.648  41.008  31.708  1.00  0.00           C  
ATOM    720  CD  ILE A  69      44.717  43.240  32.358  1.00  0.00           C  
ATOM    721  H   ILE A  69      40.583  44.119  33.546  1.00  0.00           H  
ATOM    722  N   MET A  70      39.619  41.059  30.923  1.00  0.00           N  
ATOM    723  CA  MET A  70      38.630  39.943  30.758  1.00  0.00           C  
ATOM    724  C   MET A  70      39.249  38.610  30.235  1.00  0.00           C  
ATOM    725  O   MET A  70      40.119  38.729  29.382  1.00  0.00           O  
ATOM    726  CB  MET A  70      37.547  40.371  29.741  1.00  0.00           C  
ATOM    727  CG  MET A  70      36.722  41.533  30.303  1.00  0.00           C  
ATOM    728  SD  MET A  70      35.896  42.458  28.985  1.00  0.00           S  
ATOM    729  CE  MET A  70      35.129  43.639  30.054  1.00  0.00           C  
ATOM    730  H   MET A  70      40.035  41.300  30.051  1.00  0.00           H  
ATOM    731  N   PRO A  71      38.832  37.452  30.765  1.00  0.00           N  
ATOM    732  CA  PRO A  71      39.188  36.041  30.364  1.00  0.00           C  
ATOM    733  C   PRO A  71      39.097  35.864  28.813  1.00  0.00           C  
ATOM    734  O   PRO A  71      39.811  34.965  28.309  1.00  0.00           O  
ATOM    735  CB  PRO A  71      38.267  35.196  31.180  1.00  0.00           C  
ATOM    736  CG  PRO A  71      37.865  36.061  32.379  1.00  0.00           C  
ATOM    737  CD  PRO A  71      37.979  37.506  31.899  1.00  0.00           C  
ATOM    738  N   GLU A  72      38.097  36.472  28.223  1.00  0.00           N  
ATOM    739  CA  GLU A  72      38.104  36.739  26.822  1.00  0.00           C  
ATOM    740  C   GLU A  72      37.716  38.196  26.425  1.00  0.00           C  
ATOM    741  O   GLU A  72      36.703  38.610  26.902  1.00  0.00           O  
ATOM    742  CB  GLU A  72      37.290  35.718  26.040  1.00  0.00           C  
ATOM    743  CG  GLU A  72      38.206  34.541  25.638  1.00  0.00           C  
ATOM    744  CD  GLU A  72      37.937  33.771  24.316  1.00  0.00           C  
ATOM    745  OE1 GLU A  72      38.369  34.118  23.158  1.00  0.00           O  
ATOM    746  OE2 GLU A  72      36.980  32.975  24.424  1.00  0.00           O1-
ATOM    747  H   GLU A  72      37.247  36.609  28.729  1.00  0.00           H  
ATOM    748  N   PHE A  73      38.393  38.772  25.405  1.00  0.00           N  
ATOM    749  CA  PHE A  73      38.257  40.246  25.045  1.00  0.00           C  
ATOM    750  C   PHE A  73      36.829  40.635  24.948  1.00  0.00           C  
ATOM    751  O   PHE A  73      36.059  40.096  24.115  1.00  0.00           O  
ATOM    752  CB  PHE A  73      39.018  40.584  23.699  1.00  0.00           C  
ATOM    753  CG  PHE A  73      40.544  40.265  23.753  1.00  0.00           C  
ATOM    754  CD1 PHE A  73      41.124  38.990  23.603  1.00  0.00           C  
ATOM    755  CD2 PHE A  73      41.333  41.327  24.093  1.00  0.00           C  
ATOM    756  CE1 PHE A  73      42.462  38.789  23.708  1.00  0.00           C  
ATOM    757  CE2 PHE A  73      42.706  41.154  24.196  1.00  0.00           C  
ATOM    758  CZ  PHE A  73      43.277  39.936  23.886  1.00  0.00           C  
ATOM    759  H   PHE A  73      38.930  38.224  24.760  1.00  0.00           H  
ATOM    760  HD1 PHE A  73      40.519  38.122  23.342  1.00  0.00           H  
ATOM    761  HD2 PHE A  73      40.832  42.220  24.482  1.00  0.00           H  
ATOM    762  HE1 PHE A  73      42.959  37.812  23.735  1.00  0.00           H  
ATOM    763  HE2 PHE A  73      43.350  41.923  24.626  1.00  0.00           H  
ATOM    764  HZ  PHE A  73      44.334  39.840  23.643  1.00  0.00           H  
ATOM    765  N   GLY A  74      36.466  41.756  25.580  1.00  0.00           N  
ATOM    766  CA  GLY A  74      35.140  42.402  25.426  1.00  0.00           C  
ATOM    767  C   GLY A  74      33.962  41.545  25.769  1.00  0.00           C  
ATOM    768  O   GLY A  74      32.951  41.579  24.982  1.00  0.00           O  
ATOM    769  H   GLY A  74      37.176  42.305  26.034  1.00  0.00           H  
ATOM    770  N   SER A  75      33.845  41.202  27.051  1.00  0.00           N  
ATOM    771  CA  SER A  75      32.644  40.361  27.329  1.00  0.00           C  
ATOM    772  C   SER A  75      31.728  40.954  28.406  1.00  0.00           C  
ATOM    773  O   SER A  75      32.113  41.747  29.218  1.00  0.00           O  
ATOM    774  CB  SER A  75      33.166  38.999  27.653  1.00  0.00           C  
ATOM    775  OG  SER A  75      32.672  38.193  26.531  1.00  0.00           O  
ATOM    776  H   SER A  75      34.416  41.655  27.720  1.00  0.00           H  
ATOM    777  HG  SER A  75      33.012  37.257  26.601  1.00  0.00           H  
ATOM    778  N   SER A  76      30.455  40.540  28.258  1.00  0.00           N  
ATOM    779  CA  SER A  76      29.385  40.865  29.198  1.00  0.00           C  
ATOM    780  C   SER A  76      29.424  40.251  30.639  1.00  0.00           C  
ATOM    781  O   SER A  76      29.610  39.024  30.757  1.00  0.00           O  
ATOM    782  CB  SER A  76      28.037  40.630  28.503  1.00  0.00           C  
ATOM    783  OG  SER A  76      27.300  39.550  29.050  1.00  0.00           O  
ATOM    784  H   SER A  76      30.163  39.845  27.601  1.00  0.00           H  
ATOM    785  HG  SER A  76      26.994  38.916  28.334  1.00  0.00           H  
ATOM    786  N   GLY A  77      28.760  40.970  31.586  1.00  0.00           N  
ATOM    787  CA  GLY A  77      28.370  40.628  32.980  1.00  0.00           C  
ATOM    788  C   GLY A  77      29.485  40.430  34.019  1.00  0.00           C  
ATOM    789  O   GLY A  77      30.540  40.978  33.840  1.00  0.00           O  
ATOM    790  H   GLY A  77      28.610  41.941  31.434  1.00  0.00           H  
ATOM    791  N   LYS A  78      29.202  39.679  35.091  1.00  0.00           N  
ATOM    792  CA  LYS A  78      30.043  39.561  36.281  1.00  0.00           C  
ATOM    793  C   LYS A  78      31.580  39.350  36.139  1.00  0.00           C  
ATOM    794  O   LYS A  78      32.357  39.967  36.791  1.00  0.00           O  
ATOM    795  CB  LYS A  78      29.512  38.431  37.184  1.00  0.00           C  
ATOM    796  CG  LYS A  78      28.145  38.802  37.752  1.00  0.00           C  
ATOM    797  CD  LYS A  78      27.619  37.765  38.713  1.00  0.00           C  
ATOM    798  CE  LYS A  78      26.382  38.242  39.489  1.00  0.00           C  
ATOM    799  NZ  LYS A  78      25.942  37.236  40.442  1.00  0.00           N1+
ATOM    800  H   LYS A  78      28.348  39.177  35.106  1.00  0.00           H  
ATOM    801  HZ1 LYS A  78      25.155  37.566  40.957  1.00  0.00           H  
ATOM    802  HZ2 LYS A  78      25.826  36.338  40.008  1.00  0.00           H  
ATOM    803  HZ3 LYS A  78      26.693  37.148  41.096  1.00  0.00           H  
ATOM    804  N   LYS A  79      31.914  38.328  35.320  1.00  0.00           N  
ATOM    805  CA  LYS A  79      33.310  37.907  35.125  1.00  0.00           C  
ATOM    806  C   LYS A  79      34.254  38.821  34.312  1.00  0.00           C  
ATOM    807  O   LYS A  79      34.183  38.890  33.043  1.00  0.00           O  
ATOM    808  CB  LYS A  79      33.392  36.448  34.650  1.00  0.00           C  
ATOM    809  CG  LYS A  79      32.799  35.386  35.620  1.00  0.00           C  
ATOM    810  CD  LYS A  79      33.046  33.870  35.255  1.00  0.00           C  
ATOM    811  CE  LYS A  79      32.402  32.787  36.103  1.00  0.00           C  
ATOM    812  NZ  LYS A  79      32.830  31.431  35.872  1.00  0.00           N1+
ATOM    813  H   LYS A  79      31.204  38.053  34.678  1.00  0.00           H  
ATOM    814  HZ1 LYS A  79      33.771  31.354  35.537  1.00  0.00           H  
ATOM    815  HZ2 LYS A  79      32.725  30.829  36.674  1.00  0.00           H  
ATOM    816  HZ3 LYS A  79      32.362  30.951  35.133  1.00  0.00           H  
ATOM    817  N   SER A  80      35.072  39.583  35.099  1.00  0.00           N  
ATOM    818  CA  SER A  80      35.762  40.765  34.545  1.00  0.00           C  
ATOM    819  C   SER A  80      36.638  41.357  35.754  1.00  0.00           C  
ATOM    820  O   SER A  80      36.098  41.526  36.855  1.00  0.00           O  
ATOM    821  CB  SER A  80      34.830  41.868  34.014  1.00  0.00           C  
ATOM    822  OG  SER A  80      34.516  41.485  32.637  1.00  0.00           O  
ATOM    823  H   SER A  80      35.348  39.411  36.043  1.00  0.00           H  
ATOM    824  HG  SER A  80      34.094  40.579  32.718  1.00  0.00           H  
ATOM    825  N   TYR A  81      37.854  41.781  35.452  1.00  0.00           N  
ATOM    826  CA  TYR A  81      38.912  42.186  36.375  1.00  0.00           C  
ATOM    827  C   TYR A  81      39.387  43.630  36.185  1.00  0.00           C  
ATOM    828  O   TYR A  81      39.738  43.928  35.037  1.00  0.00           O  
ATOM    829  CB  TYR A  81      40.127  41.216  36.220  1.00  0.00           C  
ATOM    830  CG  TYR A  81      39.903  39.720  36.143  1.00  0.00           C  
ATOM    831  CD1 TYR A  81      39.605  39.017  37.278  1.00  0.00           C  
ATOM    832  CD2 TYR A  81      40.221  39.145  34.928  1.00  0.00           C  
ATOM    833  CE1 TYR A  81      39.586  37.626  37.070  1.00  0.00           C  
ATOM    834  CE2 TYR A  81      40.202  37.792  34.765  1.00  0.00           C  
ATOM    835  CZ  TYR A  81      39.936  37.013  35.832  1.00  0.00           C  
ATOM    836  OH  TYR A  81      39.936  35.664  35.660  1.00  0.00           O  
ATOM    837  H   TYR A  81      38.187  41.751  34.509  1.00  0.00           H  
ATOM    838  HD1 TYR A  81      39.306  39.481  38.205  1.00  0.00           H  
ATOM    839  HD2 TYR A  81      40.444  39.813  34.096  1.00  0.00           H  
ATOM    840  HE1 TYR A  81      39.372  36.999  37.948  1.00  0.00           H  
ATOM    841  HE2 TYR A  81      40.565  37.403  33.812  1.00  0.00           H  
ATOM    842  HH  TYR A  81      39.589  35.237  36.502  1.00  0.00           H  
ATOM    843  N   ILE A  82      38.935  44.502  37.035  1.00  0.00           N  
ATOM    844  CA  ILE A  82      39.391  45.868  37.047  1.00  0.00           C  
ATOM    845  C   ILE A  82      40.737  45.932  37.855  1.00  0.00           C  
ATOM    846  O   ILE A  82      40.704  45.834  39.100  1.00  0.00           O  
ATOM    847  CB  ILE A  82      38.301  46.867  37.520  1.00  0.00           C  
ATOM    848  CG1 ILE A  82      36.854  46.482  37.162  1.00  0.00           C  
ATOM    849  CG2 ILE A  82      38.528  48.306  37.090  1.00  0.00           C  
ATOM    850  CD  ILE A  82      35.847  47.181  37.996  1.00  0.00           C  
ATOM    851  H   ILE A  82      38.320  44.211  37.768  1.00  0.00           H  
ATOM    852  N   ALA A  83      41.828  46.024  37.083  1.00  0.00           N  
ATOM    853  CA  ALA A  83      43.182  46.306  37.599  1.00  0.00           C  
ATOM    854  C   ALA A  83      43.387  47.837  37.944  1.00  0.00           C  
ATOM    855  O   ALA A  83      43.406  48.634  36.988  1.00  0.00           O  
ATOM    856  CB  ALA A  83      44.071  45.954  36.437  1.00  0.00           C  
ATOM    857  H   ALA A  83      41.731  46.109  36.093  1.00  0.00           H  
ATOM    858  N   THR A  84      43.714  48.015  39.249  1.00  0.00           N  
ATOM    859  CA  THR A  84      43.703  49.378  39.864  1.00  0.00           C  
ATOM    860  C   THR A  84      44.786  49.666  40.936  1.00  0.00           C  
ATOM    861  O   THR A  84      45.300  48.709  41.467  1.00  0.00           O  
ATOM    862  CB  THR A  84      42.268  49.666  40.347  1.00  0.00           C  
ATOM    863  CG2 THR A  84      41.809  48.709  41.444  1.00  0.00           C  
ATOM    864  OG1 THR A  84      42.215  50.964  40.876  1.00  0.00           O  
ATOM    865  H   THR A  84      43.877  47.177  39.769  1.00  0.00           H  
ATOM    866  HG1 THR A  84      41.374  51.429  40.590  1.00  0.00           H  
ATOM    867  N   GLN A  85      45.130  50.934  41.033  1.00  0.00           N  
ATOM    868  CA  GLN A  85      46.293  51.304  41.888  1.00  0.00           C  
ATOM    869  C   GLN A  85      45.937  51.507  43.322  1.00  0.00           C  
ATOM    870  O   GLN A  85      44.731  51.569  43.650  1.00  0.00           O  
ATOM    871  CB  GLN A  85      47.006  52.524  41.280  1.00  0.00           C  
ATOM    872  CG  GLN A  85      46.171  53.779  41.242  1.00  0.00           C  
ATOM    873  CD  GLN A  85      46.928  55.015  40.726  1.00  0.00           C  
ATOM    874  NE2 GLN A  85      46.390  56.156  40.958  1.00  0.00           N  
ATOM    875  OE1 GLN A  85      48.083  54.950  40.394  1.00  0.00           O  
ATOM    876  H   GLN A  85      44.609  51.664  40.593  1.00  0.00           H  
ATOM    877 1HE2 GLN A  85      45.522  56.243  41.449  1.00  0.00           H  
ATOM    878 2HE2 GLN A  85      46.743  56.950  40.462  1.00  0.00           H  
ATOM    879  N   GLY A  86      46.963  51.621  44.090  1.00  0.00           N  
ATOM    880  CA  GLY A  86      46.852  52.005  45.487  1.00  0.00           C  
ATOM    881  C   GLY A  86      46.367  53.359  45.866  1.00  0.00           C  
ATOM    882  O   GLY A  86      46.894  54.368  45.333  1.00  0.00           O  
ATOM    883  H   GLY A  86      47.818  51.188  43.816  1.00  0.00           H  
ATOM    884  N   CYS A  87      45.579  53.487  46.964  1.00  0.00           N  
ATOM    885  CA  CYS A  87      44.914  54.798  47.224  1.00  0.00           C  
ATOM    886  C   CYS A  87      45.526  55.670  48.315  1.00  0.00           C  
ATOM    887  O   CYS A  87      46.095  55.352  49.320  1.00  0.00           O  
ATOM    888  CB  CYS A  87      43.488  54.638  47.758  1.00  0.00           C  
ATOM    889  SG  CYS A  87      42.223  54.213  46.428  1.00  0.00           S  
ATOM    890  H   CYS A  87      45.399  52.723  47.580  1.00  0.00           H  
ATOM    891  HG  CYS A  87      41.276  53.713  47.225  1.00  0.00           H  
ATOM    892  N   LEU A  88      45.279  56.915  48.068  1.00  0.00           N  
ATOM    893  CA  LEU A  88      45.766  58.136  48.779  1.00  0.00           C  
ATOM    894  C   LEU A  88      44.609  58.885  49.433  1.00  0.00           C  
ATOM    895  O   LEU A  88      43.445  58.854  49.018  1.00  0.00           O  
ATOM    896  CB  LEU A  88      46.612  58.971  47.818  1.00  0.00           C  
ATOM    897  CG  LEU A  88      48.095  58.614  47.631  1.00  0.00           C  
ATOM    898  CD1 LEU A  88      48.087  57.461  46.642  1.00  0.00           C  
ATOM    899  CD2 LEU A  88      48.841  59.789  47.011  1.00  0.00           C  
ATOM    900  H   LEU A  88      44.591  57.091  47.347  1.00  0.00           H  
ATOM    901  N   GLN A  89      44.873  59.724  50.401  1.00  0.00           N  
ATOM    902  CA  GLN A  89      43.839  60.414  51.214  1.00  0.00           C  
ATOM    903  C   GLN A  89      43.040  61.571  50.615  1.00  0.00           C  
ATOM    904  O   GLN A  89      41.946  61.859  51.083  1.00  0.00           O  
ATOM    905  CB  GLN A  89      44.437  60.738  52.560  1.00  0.00           C  
ATOM    906  CG  GLN A  89      43.418  60.246  53.593  1.00  0.00           C  
ATOM    907  CD  GLN A  89      44.017  60.316  54.984  1.00  0.00           C  
ATOM    908  NE2 GLN A  89      44.039  61.491  55.474  1.00  0.00           N  
ATOM    909  OE1 GLN A  89      44.199  59.346  55.634  1.00  0.00           O  
ATOM    910  H   GLN A  89      45.832  59.948  50.573  1.00  0.00           H  
ATOM    911 1HE2 GLN A  89      43.569  62.294  55.089  1.00  0.00           H  
ATOM    912 2HE2 GLN A  89      44.656  61.504  56.256  1.00  0.00           H  
ATOM    913  N   ASN A  90      43.382  61.952  49.415  1.00  0.00           N  
ATOM    914  CA  ASN A  90      42.608  62.594  48.341  1.00  0.00           C  
ATOM    915  C   ASN A  90      41.801  61.612  47.392  1.00  0.00           C  
ATOM    916  O   ASN A  90      40.586  61.692  47.313  1.00  0.00           O  
ATOM    917  CB  ASN A  90      43.448  63.554  47.524  1.00  0.00           C  
ATOM    918  CG  ASN A  90      44.657  62.842  46.890  1.00  0.00           C  
ATOM    919  ND2 ASN A  90      45.006  63.274  45.673  1.00  0.00           N  
ATOM    920  OD1 ASN A  90      45.208  61.834  47.299  1.00  0.00           O  
ATOM    921  H   ASN A  90      44.355  61.850  49.207  1.00  0.00           H  
ATOM    922 1HD2 ASN A  90      44.518  63.904  45.067  1.00  0.00           H  
ATOM    923 2HD2 ASN A  90      45.791  62.762  45.334  1.00  0.00           H  
ATOM    924  N   THR A  91      42.448  60.571  46.892  1.00  0.00           N  
ATOM    925  CA  THR A  91      41.872  59.755  45.837  1.00  0.00           C  
ATOM    926  C   THR A  91      40.882  58.660  46.357  1.00  0.00           C  
ATOM    927  O   THR A  91      40.220  57.987  45.489  1.00  0.00           O  
ATOM    928  CB  THR A  91      42.909  58.829  45.178  1.00  0.00           C  
ATOM    929  CG2 THR A  91      43.779  59.752  44.338  1.00  0.00           C  
ATOM    930  OG1 THR A  91      43.616  57.982  46.113  1.00  0.00           O  
ATOM    931  H   THR A  91      43.088  60.081  47.481  1.00  0.00           H  
ATOM    932  HG1 THR A  91      44.326  57.507  45.592  1.00  0.00           H  
ATOM    933  N   VAL A  92      40.430  58.781  47.613  1.00  0.00           N  
ATOM    934  CA  VAL A  92      39.409  57.955  48.236  1.00  0.00           C  
ATOM    935  C   VAL A  92      37.998  58.143  47.683  1.00  0.00           C  
ATOM    936  O   VAL A  92      37.379  57.142  47.327  1.00  0.00           O  
ATOM    937  CB  VAL A  92      39.318  58.153  49.812  1.00  0.00           C  
ATOM    938  CG1 VAL A  92      40.446  57.500  50.579  1.00  0.00           C  
ATOM    939  CG2 VAL A  92      39.272  59.658  50.121  1.00  0.00           C  
ATOM    940  H   VAL A  92      40.802  59.452  48.258  1.00  0.00           H  
ATOM    941  N   ASN A  93      37.565  59.386  47.453  1.00  0.00           N  
ATOM    942  CA  ASN A  93      36.263  59.567  46.817  1.00  0.00           C  
ATOM    943  C   ASN A  93      36.112  59.081  45.384  1.00  0.00           C  
ATOM    944  O   ASN A  93      35.083  58.466  45.088  1.00  0.00           O  
ATOM    945  CB  ASN A  93      35.784  61.018  46.930  1.00  0.00           C  
ATOM    946  CG  ASN A  93      35.349  61.369  48.369  1.00  0.00           C  
ATOM    947  ND2 ASN A  93      36.006  62.252  49.047  1.00  0.00           N  
ATOM    948  OD1 ASN A  93      34.353  60.931  48.972  1.00  0.00           O  
ATOM    949  H   ASN A  93      38.141  60.175  47.652  1.00  0.00           H  
ATOM    950 1HD2 ASN A  93      36.751  62.756  48.608  1.00  0.00           H  
ATOM    951 2HD2 ASN A  93      35.739  62.383  50.001  1.00  0.00           H  
ATOM    952  N   ASP A  94      37.119  59.473  44.535  1.00  0.00           N  
ATOM    953  CA  ASP A  94      37.362  58.925  43.211  1.00  0.00           C  
ATOM    954  C   ASP A  94      37.130  57.372  43.180  1.00  0.00           C  
ATOM    955  O   ASP A  94      36.362  56.872  42.322  1.00  0.00           O  
ATOM    956  CB  ASP A  94      38.757  59.246  42.693  1.00  0.00           C  
ATOM    957  CG  ASP A  94      38.887  60.742  42.521  1.00  0.00           C  
ATOM    958  OD1 ASP A  94      37.926  61.518  42.214  1.00  0.00           O  
ATOM    959  OD2 ASP A  94      39.908  61.290  42.937  1.00  0.00           O1-
ATOM    960  H   ASP A  94      37.926  59.991  44.828  1.00  0.00           H  
ATOM    961  N   PHE A  95      37.772  56.739  44.122  1.00  0.00           N  
ATOM    962  CA  PHE A  95      37.733  55.247  44.037  1.00  0.00           C  
ATOM    963  C   PHE A  95      36.370  54.653  44.493  1.00  0.00           C  
ATOM    964  O   PHE A  95      35.712  53.859  43.783  1.00  0.00           O  
ATOM    965  CB  PHE A  95      39.055  54.702  44.724  1.00  0.00           C  
ATOM    966  CG  PHE A  95      39.205  53.166  44.588  1.00  0.00           C  
ATOM    967  CD1 PHE A  95      39.426  52.602  43.395  1.00  0.00           C  
ATOM    968  CD2 PHE A  95      39.190  52.438  45.777  1.00  0.00           C  
ATOM    969  CE1 PHE A  95      39.761  51.266  43.316  1.00  0.00           C  
ATOM    970  CE2 PHE A  95      39.629  51.096  45.687  1.00  0.00           C  
ATOM    971  CZ  PHE A  95      39.844  50.524  44.455  1.00  0.00           C  
ATOM    972  H   PHE A  95      38.498  57.084  44.716  1.00  0.00           H  
ATOM    973  HD1 PHE A  95      39.304  53.216  42.504  1.00  0.00           H  
ATOM    974  HD2 PHE A  95      39.005  52.982  46.702  1.00  0.00           H  
ATOM    975  HE1 PHE A  95      39.994  50.822  42.351  1.00  0.00           H  
ATOM    976  HE2 PHE A  95      39.829  50.502  46.581  1.00  0.00           H  
ATOM    977  HZ  PHE A  95      40.217  49.507  44.488  1.00  0.00           H  
ATOM    978  N   TRP A  96      35.866  55.159  45.622  1.00  0.00           N  
ATOM    979  CA  TRP A  96      34.519  54.826  46.054  1.00  0.00           C  
ATOM    980  C   TRP A  96      33.335  55.235  45.143  1.00  0.00           C  
ATOM    981  O   TRP A  96      32.386  54.495  44.920  1.00  0.00           O  
ATOM    982  CB  TRP A  96      34.246  55.267  47.543  1.00  0.00           C  
ATOM    983  CG  TRP A  96      35.202  54.713  48.628  1.00  0.00           C  
ATOM    984  CD1 TRP A  96      35.770  55.506  49.544  1.00  0.00           C  
ATOM    985  CD2 TRP A  96      35.322  53.439  49.163  1.00  0.00           C  
ATOM    986  CE2 TRP A  96      35.924  53.567  50.374  1.00  0.00           C  
ATOM    987  CE3 TRP A  96      34.814  52.215  48.734  1.00  0.00           C  
ATOM    988  NE1 TRP A  96      36.258  54.821  50.532  1.00  0.00           N  
ATOM    989  CZ2 TRP A  96      36.088  52.438  51.175  1.00  0.00           C  
ATOM    990  CZ3 TRP A  96      34.897  51.055  49.463  1.00  0.00           C  
ATOM    991  CH2 TRP A  96      35.591  51.192  50.649  1.00  0.00           C  
ATOM    992  H   TRP A  96      36.374  55.653  46.321  1.00  0.00           H  
ATOM    993  HD1 TRP A  96      35.862  56.587  49.375  1.00  0.00           H  
ATOM    994  HE1 TRP A  96      36.827  55.191  51.273  1.00  0.00           H  
ATOM    995  HE3 TRP A  96      34.301  52.108  47.780  1.00  0.00           H  
ATOM    996  HZ2 TRP A  96      36.374  52.535  52.225  1.00  0.00           H  
ATOM    997  HZ3 TRP A  96      34.540  50.075  49.155  1.00  0.00           H  
ATOM    998  HH2 TRP A  96      35.562  50.315  51.301  1.00  0.00           H  
ATOM    999  N   ARG A  97      33.562  56.381  44.499  1.00  0.00           N  
ATOM   1000  CA  ARG A  97      32.724  56.730  43.318  1.00  0.00           C  
ATOM   1001  C   ARG A  97      32.724  55.686  42.215  1.00  0.00           C  
ATOM   1002  O   ARG A  97      31.686  55.245  41.773  1.00  0.00           O  
ATOM   1003  CB  ARG A  97      33.019  58.057  42.655  1.00  0.00           C  
ATOM   1004  CG  ARG A  97      32.733  59.195  43.614  1.00  0.00           C  
ATOM   1005  CD  ARG A  97      32.716  60.571  42.962  1.00  0.00           C  
ATOM   1006  NE  ARG A  97      31.595  60.856  42.022  1.00  0.00           N  
ATOM   1007  CZ  ARG A  97      31.692  61.273  40.779  1.00  0.00           C  
ATOM   1008  NH1 ARG A  97      32.809  61.603  40.159  1.00  0.00           N1+
ATOM   1009  NH2 ARG A  97      30.640  61.269  39.953  1.00  0.00           N  
ATOM   1010  H   ARG A  97      34.102  57.118  44.895  1.00  0.00           H  
ATOM   1011  HE  ARG A  97      30.709  60.588  42.398  1.00  0.00           H  
ATOM   1012 1HH1 ARG A  97      33.712  61.560  40.585  1.00  0.00           H  
ATOM   1013 2HH1 ARG A  97      32.710  61.892  39.212  1.00  0.00           H  
ATOM   1014 1HH2 ARG A  97      29.765  61.186  40.427  1.00  0.00           H  
ATOM   1015 2HH2 ARG A  97      30.749  61.237  38.954  1.00  0.00           H  
ATOM   1016  N   MET A  98      33.909  55.278  41.770  1.00  0.00           N  
ATOM   1017  CA  MET A  98      34.033  54.224  40.737  1.00  0.00           C  
ATOM   1018  C   MET A  98      33.431  52.862  41.261  1.00  0.00           C  
ATOM   1019  O   MET A  98      32.798  52.180  40.498  1.00  0.00           O  
ATOM   1020  CB  MET A  98      35.548  54.007  40.392  1.00  0.00           C  
ATOM   1021  CG  MET A  98      35.539  53.493  38.953  1.00  0.00           C  
ATOM   1022  SD  MET A  98      37.207  52.992  38.405  1.00  0.00           S  
ATOM   1023  CE  MET A  98      36.756  51.313  37.910  1.00  0.00           C  
ATOM   1024  H   MET A  98      34.721  55.672  42.201  1.00  0.00           H  
ATOM   1025  N   VAL A  99      33.648  52.435  42.478  1.00  0.00           N  
ATOM   1026  CA  VAL A  99      32.991  51.309  43.138  1.00  0.00           C  
ATOM   1027  C   VAL A  99      31.450  51.492  43.304  1.00  0.00           C  
ATOM   1028  O   VAL A  99      30.762  50.488  43.450  1.00  0.00           O  
ATOM   1029  CB  VAL A  99      33.676  50.943  44.391  1.00  0.00           C  
ATOM   1030  CG1 VAL A  99      33.009  49.765  45.138  1.00  0.00           C  
ATOM   1031  CG2 VAL A  99      35.075  50.409  44.070  1.00  0.00           C  
ATOM   1032  H   VAL A  99      34.383  52.876  42.999  1.00  0.00           H  
ATOM   1033  N   PHE A 100      30.945  52.684  43.410  1.00  0.00           N  
ATOM   1034  CA  PHE A 100      29.473  53.069  43.422  1.00  0.00           C  
ATOM   1035  C   PHE A 100      28.837  53.019  42.026  1.00  0.00           C  
ATOM   1036  O   PHE A 100      27.839  52.299  41.878  1.00  0.00           O  
ATOM   1037  CB  PHE A 100      29.205  54.371  44.127  1.00  0.00           C  
ATOM   1038  CG  PHE A 100      27.961  54.169  45.045  1.00  0.00           C  
ATOM   1039  CD1 PHE A 100      28.150  54.072  46.417  1.00  0.00           C  
ATOM   1040  CD2 PHE A 100      26.647  54.013  44.534  1.00  0.00           C  
ATOM   1041  CE1 PHE A 100      27.012  54.073  47.254  1.00  0.00           C  
ATOM   1042  CE2 PHE A 100      25.499  53.812  45.368  1.00  0.00           C  
ATOM   1043  CZ  PHE A 100      25.716  53.928  46.724  1.00  0.00           C  
ATOM   1044  H   PHE A 100      31.600  53.398  43.665  1.00  0.00           H  
ATOM   1045  HD1 PHE A 100      29.065  54.037  47.005  1.00  0.00           H  
ATOM   1046  HD2 PHE A 100      26.452  53.885  43.475  1.00  0.00           H  
ATOM   1047  HE1 PHE A 100      27.198  54.401  48.276  1.00  0.00           H  
ATOM   1048  HE2 PHE A 100      24.540  53.764  44.849  1.00  0.00           H  
ATOM   1049  HZ  PHE A 100      24.897  53.714  47.411  1.00  0.00           H  
ATOM   1050  N   GLN A 101      29.559  53.614  41.058  1.00  0.00           N  
ATOM   1051  CA  GLN A 101      29.227  53.477  39.616  1.00  0.00           C  
ATOM   1052  C   GLN A 101      29.200  51.999  39.125  1.00  0.00           C  
ATOM   1053  O   GLN A 101      28.144  51.516  38.648  1.00  0.00           O  
ATOM   1054  CB  GLN A 101      30.307  54.327  38.913  1.00  0.00           C  
ATOM   1055  CG  GLN A 101      29.960  54.371  37.455  1.00  0.00           C  
ATOM   1056  CD  GLN A 101      30.935  55.304  36.783  1.00  0.00           C  
ATOM   1057  NE2 GLN A 101      31.923  54.695  36.098  1.00  0.00           N  
ATOM   1058  OE1 GLN A 101      31.037  56.525  37.041  1.00  0.00           O  
ATOM   1059  H   GLN A 101      30.411  54.038  41.347  1.00  0.00           H  
ATOM   1060 1HE2 GLN A 101      31.882  53.706  35.965  1.00  0.00           H  
ATOM   1061 2HE2 GLN A 101      32.405  55.327  35.492  1.00  0.00           H  
ATOM   1062  N   GLU A 102      30.327  51.300  39.191  1.00  0.00           N  
ATOM   1063  CA  GLU A 102      30.289  49.863  38.714  1.00  0.00           C  
ATOM   1064  C   GLU A 102      30.078  48.998  40.009  1.00  0.00           C  
ATOM   1065  O   GLU A 102      30.666  49.284  41.056  1.00  0.00           O  
ATOM   1066  CB  GLU A 102      31.669  49.534  38.060  1.00  0.00           C  
ATOM   1067  CG  GLU A 102      32.285  50.619  37.130  1.00  0.00           C  
ATOM   1068  CD  GLU A 102      31.378  50.922  35.889  1.00  0.00           C  
ATOM   1069  OE1 GLU A 102      31.505  52.045  35.332  1.00  0.00           O  
ATOM   1070  OE2 GLU A 102      30.647  50.053  35.427  1.00  0.00           O1-
ATOM   1071  H   GLU A 102      31.214  51.718  39.382  1.00  0.00           H  
ATOM   1072  N   ASN A 103      29.094  48.067  39.820  1.00  0.00           N  
ATOM   1073  CA  ASN A 103      28.825  47.058  40.887  1.00  0.00           C  
ATOM   1074  C   ASN A 103      29.992  46.146  41.328  1.00  0.00           C  
ATOM   1075  O   ASN A 103      29.998  44.899  41.133  1.00  0.00           O  
ATOM   1076  CB  ASN A 103      27.643  46.215  40.439  1.00  0.00           C  
ATOM   1077  CG  ASN A 103      26.429  46.337  41.375  1.00  0.00           C  
ATOM   1078  ND2 ASN A 103      25.224  46.342  40.720  1.00  0.00           N  
ATOM   1079  OD1 ASN A 103      26.554  46.389  42.601  1.00  0.00           O  
ATOM   1080  H   ASN A 103      28.293  48.098  39.221  1.00  0.00           H  
ATOM   1081 1HD2 ASN A 103      25.117  46.225  39.726  1.00  0.00           H  
ATOM   1082 2HD2 ASN A 103      24.417  46.377  41.313  1.00  0.00           H  
ATOM   1083  N   SER A 104      31.094  46.717  41.898  1.00  0.00           N  
ATOM   1084  CA  SER A 104      32.252  46.050  42.529  1.00  0.00           C  
ATOM   1085  C   SER A 104      31.790  45.575  43.985  1.00  0.00           C  
ATOM   1086  O   SER A 104      31.596  46.355  44.908  1.00  0.00           O  
ATOM   1087  CB  SER A 104      33.501  46.954  42.721  1.00  0.00           C  
ATOM   1088  OG  SER A 104      34.211  47.265  41.547  1.00  0.00           O  
ATOM   1089  H   SER A 104      31.124  47.712  42.019  1.00  0.00           H  
ATOM   1090  HG  SER A 104      34.213  46.555  40.854  1.00  0.00           H  
ATOM   1091  N   ARG A 105      31.387  44.305  44.107  1.00  0.00           N  
ATOM   1092  CA  ARG A 105      31.008  43.804  45.472  1.00  0.00           C  
ATOM   1093  C   ARG A 105      32.256  43.407  46.285  1.00  0.00           C  
ATOM   1094  O   ARG A 105      32.363  43.651  47.504  1.00  0.00           O  
ATOM   1095  CB  ARG A 105      30.070  42.582  45.487  1.00  0.00           C  
ATOM   1096  CG  ARG A 105      28.746  42.932  44.827  1.00  0.00           C  
ATOM   1097  CD  ARG A 105      28.169  44.103  45.588  1.00  0.00           C  
ATOM   1098  NE  ARG A 105      26.729  44.284  45.306  1.00  0.00           N  
ATOM   1099  CZ  ARG A 105      25.752  44.210  46.216  1.00  0.00           C  
ATOM   1100  NH1 ARG A 105      26.009  43.898  47.501  1.00  0.00           N1+
ATOM   1101  NH2 ARG A 105      24.455  44.484  45.902  1.00  0.00           N  
ATOM   1102  H   ARG A 105      31.127  43.745  43.324  1.00  0.00           H  
ATOM   1103  HE  ARG A 105      26.429  44.547  44.389  1.00  0.00           H  
ATOM   1104 1HH1 ARG A 105      26.942  43.719  47.806  1.00  0.00           H  
ATOM   1105 2HH1 ARG A 105      25.248  43.786  48.148  1.00  0.00           H  
ATOM   1106 1HH2 ARG A 105      24.264  44.805  44.974  1.00  0.00           H  
ATOM   1107 2HH2 ARG A 105      23.693  44.620  46.536  1.00  0.00           H  
ATOM   1108  N   VAL A 106      33.192  42.802  45.575  1.00  0.00           N  
ATOM   1109  CA  VAL A 106      34.464  42.492  46.236  1.00  0.00           C  
ATOM   1110  C   VAL A 106      35.647  43.468  46.050  1.00  0.00           C  
ATOM   1111  O   VAL A 106      35.967  43.766  44.890  1.00  0.00           O  
ATOM   1112  CB  VAL A 106      34.934  41.048  46.040  1.00  0.00           C  
ATOM   1113  CG1 VAL A 106      36.204  40.743  46.741  1.00  0.00           C  
ATOM   1114  CG2 VAL A 106      33.856  40.071  46.457  1.00  0.00           C  
ATOM   1115  H   VAL A 106      33.177  42.437  44.642  1.00  0.00           H  
ATOM   1116  N   ILE A 107      36.327  43.840  47.101  1.00  0.00           N  
ATOM   1117  CA  ILE A 107      37.601  44.528  47.001  1.00  0.00           C  
ATOM   1118  C   ILE A 107      38.650  43.507  47.468  1.00  0.00           C  
ATOM   1119  O   ILE A 107      38.635  43.071  48.588  1.00  0.00           O  
ATOM   1120  CB  ILE A 107      37.689  45.789  47.879  1.00  0.00           C  
ATOM   1121  CG1 ILE A 107      36.418  46.619  48.018  1.00  0.00           C  
ATOM   1122  CG2 ILE A 107      38.923  46.614  47.373  1.00  0.00           C  
ATOM   1123  CD  ILE A 107      36.409  47.654  49.143  1.00  0.00           C  
ATOM   1124  H   ILE A 107      35.855  43.815  47.981  1.00  0.00           H  
ATOM   1125  N   VAL A 108      39.726  43.411  46.720  1.00  0.00           N  
ATOM   1126  CA  VAL A 108      40.794  42.457  47.049  1.00  0.00           C  
ATOM   1127  C   VAL A 108      42.128  43.109  47.494  1.00  0.00           C  
ATOM   1128  O   VAL A 108      42.998  43.465  46.700  1.00  0.00           O  
ATOM   1129  CB  VAL A 108      41.125  41.452  45.934  1.00  0.00           C  
ATOM   1130  CG1 VAL A 108      42.072  40.324  46.277  1.00  0.00           C  
ATOM   1131  CG2 VAL A 108      39.904  40.847  45.197  1.00  0.00           C  
ATOM   1132  H   VAL A 108      39.620  43.687  45.765  1.00  0.00           H  
ATOM   1133  N   MET A 109      42.261  42.917  48.814  1.00  0.00           N  
ATOM   1134  CA  MET A 109      43.464  43.355  49.511  1.00  0.00           C  
ATOM   1135  C   MET A 109      44.509  42.274  49.662  1.00  0.00           C  
ATOM   1136  O   MET A 109      44.169  41.103  49.917  1.00  0.00           O  
ATOM   1137  CB  MET A 109      43.236  43.907  50.968  1.00  0.00           C  
ATOM   1138  CG  MET A 109      41.956  44.707  50.999  1.00  0.00           C  
ATOM   1139  SD  MET A 109      42.050  46.384  50.294  1.00  0.00           S  
ATOM   1140  CE  MET A 109      42.661  47.185  51.880  1.00  0.00           C  
ATOM   1141  H   MET A 109      41.701  42.311  49.381  1.00  0.00           H  
ATOM   1142  N   THR A 110      45.740  42.613  49.252  1.00  0.00           N  
ATOM   1143  CA  THR A 110      46.917  41.810  49.507  1.00  0.00           C  
ATOM   1144  C   THR A 110      48.171  42.586  49.879  1.00  0.00           C  
ATOM   1145  O   THR A 110      49.146  41.968  50.377  1.00  0.00           O  
ATOM   1146  CB  THR A 110      47.383  40.980  48.297  1.00  0.00           C  
ATOM   1147  CG2 THR A 110      46.305  39.916  47.937  1.00  0.00           C  
ATOM   1148  OG1 THR A 110      47.528  41.799  47.145  1.00  0.00           O  
ATOM   1149  H   THR A 110      45.930  43.445  48.728  1.00  0.00           H  
ATOM   1150  HG1 THR A 110      46.697  41.778  46.592  1.00  0.00           H  
ATOM   1151  N   THR A 111      48.208  43.892  49.634  1.00  0.00           N  
ATOM   1152  CA  THR A 111      49.387  44.750  50.050  1.00  0.00           C  
ATOM   1153  C   THR A 111      49.245  45.075  51.584  1.00  0.00           C  
ATOM   1154  O   THR A 111      48.161  45.190  52.127  1.00  0.00           O  
ATOM   1155  CB  THR A 111      49.620  46.052  49.325  1.00  0.00           C  
ATOM   1156  CG2 THR A 111      49.756  45.907  47.817  1.00  0.00           C  
ATOM   1157  OG1 THR A 111      48.540  46.971  49.537  1.00  0.00           O  
ATOM   1158  H   THR A 111      47.569  44.417  49.072  1.00  0.00           H  
ATOM   1159  HG1 THR A 111      48.608  47.697  48.857  1.00  0.00           H  
ATOM   1160  N   LYS A 112      50.352  45.031  52.349  1.00  0.00           N  
ATOM   1161  CA  LYS A 112      50.339  45.606  53.677  1.00  0.00           C  
ATOM   1162  C   LYS A 112      50.553  47.100  53.491  1.00  0.00           C  
ATOM   1163  O   LYS A 112      51.417  47.518  52.699  1.00  0.00           O  
ATOM   1164  CB  LYS A 112      51.543  44.912  54.395  1.00  0.00           C  
ATOM   1165  CG  LYS A 112      51.124  43.466  54.752  1.00  0.00           C  
ATOM   1166  CD  LYS A 112      52.027  42.890  55.776  1.00  0.00           C  
ATOM   1167  CE  LYS A 112      51.561  41.377  55.915  1.00  0.00           C  
ATOM   1168  NZ  LYS A 112      51.641  40.779  54.596  1.00  0.00           N1+
ATOM   1169  H   LYS A 112      51.209  44.687  51.973  1.00  0.00           H  
ATOM   1170  HZ1 LYS A 112      52.472  41.002  54.090  1.00  0.00           H  
ATOM   1171  HZ2 LYS A 112      51.567  39.779  54.583  1.00  0.00           H  
ATOM   1172  HZ3 LYS A 112      50.830  41.040  54.086  1.00  0.00           H  
ATOM   1173  N   GLU A 113      49.881  47.906  54.335  1.00  0.00           N  
ATOM   1174  CA  GLU A 113      49.916  49.383  54.331  1.00  0.00           C  
ATOM   1175  C   GLU A 113      51.286  50.047  54.048  1.00  0.00           C  
ATOM   1176  O   GLU A 113      51.370  51.108  53.425  1.00  0.00           O  
ATOM   1177  CB  GLU A 113      49.274  50.003  55.616  1.00  0.00           C  
ATOM   1178  CG  GLU A 113      47.795  49.564  55.638  1.00  0.00           C  
ATOM   1179  CD  GLU A 113      47.457  48.336  56.467  1.00  0.00           C  
ATOM   1180  OE1 GLU A 113      48.367  47.553  56.811  1.00  0.00           O  
ATOM   1181  OE2 GLU A 113      46.286  48.132  56.843  1.00  0.00           O1-
ATOM   1182  H   GLU A 113      49.385  47.582  55.141  1.00  0.00           H  
ATOM   1183  N   VAL A 114      52.240  49.617  54.925  1.00  0.00           N  
ATOM   1184  CA  VAL A 114      53.608  50.171  54.879  1.00  0.00           C  
ATOM   1185  C   VAL A 114      54.721  49.087  54.632  1.00  0.00           C  
ATOM   1186  O   VAL A 114      55.733  49.151  55.304  1.00  0.00           O  
ATOM   1187  CB  VAL A 114      53.823  51.041  56.133  1.00  0.00           C  
ATOM   1188  CG1 VAL A 114      53.123  52.417  56.048  1.00  0.00           C  
ATOM   1189  CG2 VAL A 114      53.293  50.369  57.440  1.00  0.00           C  
ATOM   1190  H   VAL A 114      52.041  48.849  55.540  1.00  0.00           H  
ATOM   1191  N   GLU A 115      54.499  48.258  53.594  1.00  0.00           N  
ATOM   1192  CA  GLU A 115      55.322  47.062  53.289  1.00  0.00           C  
ATOM   1193  C   GLU A 115      56.806  47.313  53.051  1.00  0.00           C  
ATOM   1194  O   GLU A 115      57.036  48.200  52.209  1.00  0.00           O  
ATOM   1195  CB  GLU A 115      54.548  46.260  52.167  1.00  0.00           C  
ATOM   1196  CG  GLU A 115      54.951  44.843  51.923  1.00  0.00           C  
ATOM   1197  CD  GLU A 115      54.054  44.491  50.751  1.00  0.00           C  
ATOM   1198  OE1 GLU A 115      54.389  44.931  49.603  1.00  0.00           O  
ATOM   1199  OE2 GLU A 115      53.081  43.688  50.768  1.00  0.00           O1-
ATOM   1200  H   GLU A 115      53.898  48.425  52.809  1.00  0.00           H  
ATOM   1201  N   ARG A 116      57.577  46.748  53.952  1.00  0.00           N  
ATOM   1202  CA  ARG A 116      58.951  47.162  54.149  1.00  0.00           C  
ATOM   1203  C   ARG A 116      59.302  48.641  54.249  1.00  0.00           C  
ATOM   1204  O   ARG A 116      60.344  49.151  53.841  1.00  0.00           O  
ATOM   1205  CB  ARG A 116      59.926  46.490  53.137  1.00  0.00           C  
ATOM   1206  CG  ARG A 116      60.436  45.139  53.691  1.00  0.00           C  
ATOM   1207  CD  ARG A 116      61.955  45.201  54.067  1.00  0.00           C  
ATOM   1208  NE  ARG A 116      62.940  45.076  52.932  1.00  0.00           N  
ATOM   1209  CZ  ARG A 116      63.818  45.990  52.509  1.00  0.00           C  
ATOM   1210  NH1 ARG A 116      64.100  47.145  53.052  1.00  0.00           N1+
ATOM   1211  NH2 ARG A 116      64.456  45.690  51.342  1.00  0.00           N  
ATOM   1212  H   ARG A 116      57.149  46.000  54.467  1.00  0.00           H  
ATOM   1213  HE  ARG A 116      62.651  44.267  52.413  1.00  0.00           H  
ATOM   1214 1HH1 ARG A 116      63.885  47.402  53.993  1.00  0.00           H  
ATOM   1215 2HH1 ARG A 116      64.623  47.808  52.515  1.00  0.00           H  
ATOM   1216 1HH2 ARG A 116      64.254  44.914  50.754  1.00  0.00           H  
ATOM   1217 2HH2 ARG A 116      65.245  46.174  50.970  1.00  0.00           H  
ATOM   1218  N   GLY A 117      58.460  49.351  55.022  1.00  0.00           N  
ATOM   1219  CA  GLY A 117      58.541  50.790  55.168  1.00  0.00           C  
ATOM   1220  C   GLY A 117      57.891  51.568  54.024  1.00  0.00           C  
ATOM   1221  O   GLY A 117      57.621  52.804  54.171  1.00  0.00           O  
ATOM   1222  H   GLY A 117      57.834  48.953  55.687  1.00  0.00           H  
ATOM   1223  N   LYS A 118      57.669  50.871  52.897  1.00  0.00           N  
ATOM   1224  CA  LYS A 118      57.190  51.597  51.682  1.00  0.00           C  
ATOM   1225  C   LYS A 118      55.669  51.687  51.690  1.00  0.00           C  
ATOM   1226  O   LYS A 118      54.967  50.650  51.576  1.00  0.00           O  
ATOM   1227  CB  LYS A 118      57.634  50.945  50.376  1.00  0.00           C  
ATOM   1228  CG  LYS A 118      59.182  50.893  50.233  1.00  0.00           C  
ATOM   1229  CD  LYS A 118      59.639  52.339  49.950  1.00  0.00           C  
ATOM   1230  CE  LYS A 118      61.151  52.424  49.807  1.00  0.00           C  
ATOM   1231  NZ  LYS A 118      61.828  53.545  49.220  1.00  0.00           N1+
ATOM   1232  H   LYS A 118      57.760  49.886  52.784  1.00  0.00           H  
ATOM   1233  HZ1 LYS A 118      62.737  53.169  49.023  1.00  0.00           H  
ATOM   1234  HZ2 LYS A 118      61.450  53.783  48.330  1.00  0.00           H  
ATOM   1235  HZ3 LYS A 118      61.920  54.248  49.921  1.00  0.00           H  
ATOM   1236  N   SER A 119      55.147  52.904  51.508  1.00  0.00           N  
ATOM   1237  CA  SER A 119      53.704  53.409  51.577  1.00  0.00           C  
ATOM   1238  C   SER A 119      52.922  52.940  50.338  1.00  0.00           C  
ATOM   1239  O   SER A 119      53.179  53.354  49.219  1.00  0.00           O  
ATOM   1240  CB  SER A 119      53.756  54.947  51.808  1.00  0.00           C  
ATOM   1241  OG  SER A 119      52.479  55.476  51.967  1.00  0.00           O  
ATOM   1242  H   SER A 119      55.779  53.656  51.301  1.00  0.00           H  
ATOM   1243  HG  SER A 119      52.558  56.452  51.750  1.00  0.00           H  
ATOM   1244  N   LYS A 120      52.260  51.829  50.490  1.00  0.00           N  
ATOM   1245  CA  LYS A 120      51.407  51.205  49.439  1.00  0.00           C  
ATOM   1246  C   LYS A 120      50.035  51.894  49.367  1.00  0.00           C  
ATOM   1247  O   LYS A 120      49.482  51.752  48.324  1.00  0.00           O  
ATOM   1248  CB  LYS A 120      51.253  49.722  49.871  1.00  0.00           C  
ATOM   1249  CG  LYS A 120      52.427  48.785  49.729  1.00  0.00           C  
ATOM   1250  CD  LYS A 120      52.999  48.532  48.368  1.00  0.00           C  
ATOM   1251  CE  LYS A 120      54.415  47.976  48.557  1.00  0.00           C  
ATOM   1252  NZ  LYS A 120      55.081  47.367  47.373  1.00  0.00           N1+
ATOM   1253  H   LYS A 120      52.466  51.156  51.203  1.00  0.00           H  
ATOM   1254  HZ1 LYS A 120      55.810  46.769  47.719  1.00  0.00           H  
ATOM   1255  HZ2 LYS A 120      54.451  46.700  46.972  1.00  0.00           H  
ATOM   1256  HZ3 LYS A 120      55.478  48.050  46.764  1.00  0.00           H  
ATOM   1257  N   CYS A 121      49.451  52.266  50.508  1.00  0.00           N  
ATOM   1258  CA  CYS A 121      48.047  52.709  50.518  1.00  0.00           C  
ATOM   1259  C   CYS A 121      47.810  53.302  51.918  1.00  0.00           C  
ATOM   1260  O   CYS A 121      48.330  52.735  52.882  1.00  0.00           O  
ATOM   1261  CB  CYS A 121      47.022  51.618  50.306  1.00  0.00           C  
ATOM   1262  SG  CYS A 121      45.257  52.014  50.053  1.00  0.00           S  
ATOM   1263  H   CYS A 121      49.898  52.085  51.385  1.00  0.00           H  
ATOM   1264  HG  CYS A 121      44.767  50.794  50.232  1.00  0.00           H  
ATOM   1265  N   VAL A 122      47.005  54.346  51.951  1.00  0.00           N  
ATOM   1266  CA  VAL A 122      46.666  54.943  53.272  1.00  0.00           C  
ATOM   1267  C   VAL A 122      45.678  54.014  53.992  1.00  0.00           C  
ATOM   1268  O   VAL A 122      44.907  53.415  53.308  1.00  0.00           O  
ATOM   1269  CB  VAL A 122      46.177  56.409  53.301  1.00  0.00           C  
ATOM   1270  CG1 VAL A 122      47.406  57.212  52.797  1.00  0.00           C  
ATOM   1271  CG2 VAL A 122      44.934  56.634  52.441  1.00  0.00           C  
ATOM   1272  H   VAL A 122      46.695  54.866  51.160  1.00  0.00           H  
ATOM   1273  N   LYS A 123      45.566  54.051  55.294  1.00  0.00           N  
ATOM   1274  CA  LYS A 123      44.741  53.006  56.012  1.00  0.00           C  
ATOM   1275  C   LYS A 123      43.254  53.392  56.124  1.00  0.00           C  
ATOM   1276  O   LYS A 123      42.692  53.566  57.223  1.00  0.00           O  
ATOM   1277  CB  LYS A 123      45.418  52.815  57.403  1.00  0.00           C  
ATOM   1278  CG  LYS A 123      44.846  51.648  58.267  1.00  0.00           C  
ATOM   1279  CD  LYS A 123      45.817  51.391  59.425  1.00  0.00           C  
ATOM   1280  CE  LYS A 123      45.344  50.076  60.053  1.00  0.00           C  
ATOM   1281  NZ  LYS A 123      46.211  49.592  61.123  1.00  0.00           N1+
ATOM   1282  H   LYS A 123      45.879  54.852  55.796  1.00  0.00           H  
ATOM   1283  HZ1 LYS A 123      46.321  50.310  61.823  1.00  0.00           H  
ATOM   1284  HZ2 LYS A 123      45.822  48.820  61.613  1.00  0.00           H  
ATOM   1285  HZ3 LYS A 123      47.084  49.264  60.756  1.00  0.00           H  
ATOM   1286  N   TYR A 124      42.651  53.738  55.012  1.00  0.00           N  
ATOM   1287  CA  TYR A 124      41.383  54.429  54.927  1.00  0.00           C  
ATOM   1288  C   TYR A 124      40.126  53.674  55.311  1.00  0.00           C  
ATOM   1289  O   TYR A 124      39.124  54.340  55.441  1.00  0.00           O  
ATOM   1290  CB  TYR A 124      41.208  55.276  53.596  1.00  0.00           C  
ATOM   1291  CG  TYR A 124      41.141  54.438  52.318  1.00  0.00           C  
ATOM   1292  CD1 TYR A 124      42.231  54.138  51.507  1.00  0.00           C  
ATOM   1293  CD2 TYR A 124      39.893  53.789  52.020  1.00  0.00           C  
ATOM   1294  CE1 TYR A 124      42.112  53.262  50.474  1.00  0.00           C  
ATOM   1295  CE2 TYR A 124      39.734  52.954  50.978  1.00  0.00           C  
ATOM   1296  CZ  TYR A 124      40.814  52.774  50.151  1.00  0.00           C  
ATOM   1297  OH  TYR A 124      40.572  51.802  49.232  1.00  0.00           O  
ATOM   1298  H   TYR A 124      43.097  53.499  54.156  1.00  0.00           H  
ATOM   1299  HD1 TYR A 124      43.194  54.568  51.793  1.00  0.00           H  
ATOM   1300  HD2 TYR A 124      39.103  53.695  52.764  1.00  0.00           H  
ATOM   1301  HE1 TYR A 124      42.991  52.755  50.080  1.00  0.00           H  
ATOM   1302  HE2 TYR A 124      38.823  52.369  50.889  1.00  0.00           H  
ATOM   1303  HH  TYR A 124      39.634  51.764  48.885  1.00  0.00           H  
ATOM   1304  N   TRP A 125      40.208  52.367  55.149  1.00  0.00           N  
ATOM   1305  CA  TRP A 125      39.099  51.545  55.604  1.00  0.00           C  
ATOM   1306  C   TRP A 125      38.910  51.208  57.112  1.00  0.00           C  
ATOM   1307  O   TRP A 125      39.916  50.855  57.729  1.00  0.00           O  
ATOM   1308  CB  TRP A 125      39.089  50.246  54.827  1.00  0.00           C  
ATOM   1309  CG  TRP A 125      40.337  49.449  55.076  1.00  0.00           C  
ATOM   1310  CD1 TRP A 125      40.539  48.589  56.067  1.00  0.00           C  
ATOM   1311  CD2 TRP A 125      41.544  49.608  54.344  1.00  0.00           C  
ATOM   1312  CE2 TRP A 125      42.464  48.933  55.039  1.00  0.00           C  
ATOM   1313  CE3 TRP A 125      41.901  50.359  53.227  1.00  0.00           C  
ATOM   1314  NE1 TRP A 125      41.903  48.387  56.063  1.00  0.00           N  
ATOM   1315  CZ2 TRP A 125      43.828  49.100  54.722  1.00  0.00           C  
ATOM   1316  CZ3 TRP A 125      43.267  50.518  52.921  1.00  0.00           C  
ATOM   1317  CH2 TRP A 125      44.268  49.917  53.693  1.00  0.00           C  
ATOM   1318  H   TRP A 125      40.768  51.940  54.438  1.00  0.00           H  
ATOM   1319  HD1 TRP A 125      39.753  48.324  56.774  1.00  0.00           H  
ATOM   1320  HE1 TRP A 125      42.459  47.923  56.753  1.00  0.00           H  
ATOM   1321  HE3 TRP A 125      41.186  50.410  52.409  1.00  0.00           H  
ATOM   1322  HZ2 TRP A 125      44.568  48.541  55.307  1.00  0.00           H  
ATOM   1323  HZ3 TRP A 125      43.561  51.186  52.104  1.00  0.00           H  
ATOM   1324  HH2 TRP A 125      45.285  50.280  53.587  1.00  0.00           H  
ATOM   1325  N   PRO A 126      37.686  51.107  57.633  1.00  0.00           N  
ATOM   1326  CA  PRO A 126      37.563  50.959  59.111  1.00  0.00           C  
ATOM   1327  C   PRO A 126      37.933  49.485  59.569  1.00  0.00           C  
ATOM   1328  O   PRO A 126      37.405  48.521  59.034  1.00  0.00           O  
ATOM   1329  CB  PRO A 126      36.096  51.256  59.297  1.00  0.00           C  
ATOM   1330  CG  PRO A 126      35.330  50.936  57.979  1.00  0.00           C  
ATOM   1331  CD  PRO A 126      36.377  51.168  56.902  1.00  0.00           C  
ATOM   1332  N   ASP A 127      38.610  49.376  60.676  1.00  0.00           N  
ATOM   1333  CA  ASP A 127      38.612  48.138  61.571  1.00  0.00           C  
ATOM   1334  C   ASP A 127      37.299  47.805  62.218  1.00  0.00           C  
ATOM   1335  O   ASP A 127      36.330  48.513  62.031  1.00  0.00           O  
ATOM   1336  CB  ASP A 127      39.826  48.265  62.463  1.00  0.00           C  
ATOM   1337  CG  ASP A 127      40.188  47.184  63.455  1.00  0.00           C  
ATOM   1338  OD1 ASP A 127      39.972  47.318  64.685  1.00  0.00           O  
ATOM   1339  OD2 ASP A 127      40.608  46.145  62.927  1.00  0.00           O1-
ATOM   1340  H   ASP A 127      39.071  50.176  61.067  1.00  0.00           H  
ATOM   1341  N   GLU A 128      37.287  46.825  63.118  1.00  0.00           N  
ATOM   1342  CA  GLU A 128      36.100  46.204  63.722  1.00  0.00           C  
ATOM   1343  C   GLU A 128      35.091  47.289  64.220  1.00  0.00           C  
ATOM   1344  O   GLU A 128      35.361  48.025  65.183  1.00  0.00           O  
ATOM   1345  CB  GLU A 128      36.440  45.328  64.998  1.00  0.00           C  
ATOM   1346  CG  GLU A 128      35.197  44.454  65.268  1.00  0.00           C  
ATOM   1347  CD  GLU A 128      35.448  43.358  66.274  1.00  0.00           C  
ATOM   1348  OE1 GLU A 128      35.404  42.195  65.760  1.00  0.00           O  
ATOM   1349  OE2 GLU A 128      35.798  43.628  67.467  1.00  0.00           O1-
ATOM   1350  H   GLU A 128      38.178  46.488  63.411  1.00  0.00           H  
ATOM   1351  N   TYR A 129      33.920  47.272  63.641  1.00  0.00           N  
ATOM   1352  CA  TYR A 129      32.803  48.137  64.100  1.00  0.00           C  
ATOM   1353  C   TYR A 129      33.022  49.698  64.138  1.00  0.00           C  
ATOM   1354  O   TYR A 129      32.169  50.466  64.559  1.00  0.00           O  
ATOM   1355  CB  TYR A 129      32.197  47.755  65.453  1.00  0.00           C  
ATOM   1356  CG  TYR A 129      31.333  46.437  65.537  1.00  0.00           C  
ATOM   1357  CD1 TYR A 129      31.778  45.422  66.344  1.00  0.00           C  
ATOM   1358  CD2 TYR A 129      30.266  46.293  64.699  1.00  0.00           C  
ATOM   1359  CE1 TYR A 129      31.003  44.281  66.420  1.00  0.00           C  
ATOM   1360  CE2 TYR A 129      29.545  45.102  64.766  1.00  0.00           C  
ATOM   1361  CZ  TYR A 129      29.904  44.058  65.601  1.00  0.00           C  
ATOM   1362  OH  TYR A 129      29.478  42.780  65.570  1.00  0.00           O  
ATOM   1363  H   TYR A 129      33.772  46.677  62.850  1.00  0.00           H  
ATOM   1364  HD1 TYR A 129      32.644  45.530  67.000  1.00  0.00           H  
ATOM   1365  HD2 TYR A 129      29.954  47.054  63.987  1.00  0.00           H  
ATOM   1366  HE1 TYR A 129      31.026  43.687  67.332  1.00  0.00           H  
ATOM   1367  HE2 TYR A 129      28.674  45.053  64.102  1.00  0.00           H  
ATOM   1368  HH  TYR A 129      30.210  42.138  65.832  1.00  0.00           H  
ATOM   1369  N   ALA A 130      34.207  50.143  63.680  1.00  0.00           N  
ATOM   1370  CA  ALA A 130      34.536  51.550  63.484  1.00  0.00           C  
ATOM   1371  C   ALA A 130      33.813  52.212  62.319  1.00  0.00           C  
ATOM   1372  O   ALA A 130      32.942  51.676  61.670  1.00  0.00           O  
ATOM   1373  CB  ALA A 130      36.029  51.558  63.278  1.00  0.00           C  
ATOM   1374  H   ALA A 130      34.939  49.492  63.477  1.00  0.00           H  
ATOM   1375  N   LEU A 131      34.121  53.495  62.169  1.00  0.00           N  
ATOM   1376  CA  LEU A 131      33.559  54.395  61.136  1.00  0.00           C  
ATOM   1377  C   LEU A 131      34.666  55.354  60.623  1.00  0.00           C  
ATOM   1378  O   LEU A 131      35.143  56.115  61.415  1.00  0.00           O  
ATOM   1379  CB  LEU A 131      32.337  55.162  61.743  1.00  0.00           C  
ATOM   1380  CG  LEU A 131      31.553  56.280  60.998  1.00  0.00           C  
ATOM   1381  CD1 LEU A 131      32.324  57.603  61.170  1.00  0.00           C  
ATOM   1382  CD2 LEU A 131      31.324  55.905  59.535  1.00  0.00           C  
ATOM   1383  H   LEU A 131      34.886  53.900  62.676  1.00  0.00           H  
ATOM   1384  N   LYS A 132      34.653  55.407  59.289  1.00  0.00           N  
ATOM   1385  CA  LYS A 132      35.501  56.305  58.401  1.00  0.00           C  
ATOM   1386  C   LYS A 132      34.703  57.289  57.552  1.00  0.00           C  
ATOM   1387  O   LYS A 132      33.654  56.866  57.046  1.00  0.00           O  
ATOM   1388  CB  LYS A 132      36.508  55.512  57.631  1.00  0.00           C  
ATOM   1389  CG  LYS A 132      37.633  55.092  58.569  1.00  0.00           C  
ATOM   1390  CD  LYS A 132      38.482  56.103  59.294  1.00  0.00           C  
ATOM   1391  CE  LYS A 132      39.290  57.137  58.536  1.00  0.00           C  
ATOM   1392  NZ  LYS A 132      40.249  57.822  59.404  1.00  0.00           N1+
ATOM   1393  H   LYS A 132      34.087  54.795  58.734  1.00  0.00           H  
ATOM   1394  HZ1 LYS A 132      40.817  57.178  59.917  1.00  0.00           H  
ATOM   1395  HZ2 LYS A 132      40.990  58.339  58.984  1.00  0.00           H  
ATOM   1396  HZ3 LYS A 132      39.793  58.413  60.060  1.00  0.00           H  
ATOM   1397  N   GLU A 133      35.065  58.549  57.227  1.00  0.00           N  
ATOM   1398  CA  GLU A 133      34.257  59.487  56.434  1.00  0.00           C  
ATOM   1399  C   GLU A 133      35.142  60.701  55.981  1.00  0.00           C  
ATOM   1400  O   GLU A 133      35.778  61.320  56.804  1.00  0.00           O  
ATOM   1401  CB  GLU A 133      33.058  59.837  57.341  1.00  0.00           C  
ATOM   1402  CG  GLU A 133      32.352  61.193  57.278  1.00  0.00           C  
ATOM   1403  CD  GLU A 133      31.402  61.495  58.483  1.00  0.00           C  
ATOM   1404  OE1 GLU A 133      30.300  60.897  58.625  1.00  0.00           O  
ATOM   1405  OE2 GLU A 133      31.926  61.958  59.501  1.00  0.00           O1-
ATOM   1406  H   GLU A 133      35.829  59.008  57.686  1.00  0.00           H  
ATOM   1407  N   TYR A 134      35.210  60.919  54.641  1.00  0.00           N  
ATOM   1408  CA  TYR A 134      36.034  61.828  53.790  1.00  0.00           C  
ATOM   1409  C   TYR A 134      35.333  62.263  52.466  1.00  0.00           C  
ATOM   1410  O   TYR A 134      35.182  61.500  51.536  1.00  0.00           O  
ATOM   1411  CB  TYR A 134      37.456  61.200  53.493  1.00  0.00           C  
ATOM   1412  CG  TYR A 134      38.441  61.050  54.648  1.00  0.00           C  
ATOM   1413  CD1 TYR A 134      38.570  61.925  55.662  1.00  0.00           C  
ATOM   1414  CD2 TYR A 134      39.247  59.938  54.513  1.00  0.00           C  
ATOM   1415  CE1 TYR A 134      39.606  61.774  56.588  1.00  0.00           C  
ATOM   1416  CE2 TYR A 134      40.234  59.728  55.474  1.00  0.00           C  
ATOM   1417  CZ  TYR A 134      40.407  60.676  56.481  1.00  0.00           C  
ATOM   1418  OH  TYR A 134      41.240  60.440  57.596  1.00  0.00           O  
ATOM   1419  H   TYR A 134      34.586  60.324  54.150  1.00  0.00           H  
ATOM   1420  HD1 TYR A 134      37.814  62.668  55.891  1.00  0.00           H  
ATOM   1421  HD2 TYR A 134      39.112  59.119  53.804  1.00  0.00           H  
ATOM   1422  HE1 TYR A 134      39.849  62.576  57.277  1.00  0.00           H  
ATOM   1423  HE2 TYR A 134      40.854  58.834  55.498  1.00  0.00           H  
ATOM   1424  HH  TYR A 134      41.875  59.663  57.545  1.00  0.00           H  
ATOM   1425  N   GLY A 135      34.849  63.509  52.475  1.00  0.00           N  
ATOM   1426  CA  GLY A 135      34.211  64.121  51.324  1.00  0.00           C  
ATOM   1427  C   GLY A 135      32.761  63.601  51.105  1.00  0.00           C  
ATOM   1428  O   GLY A 135      32.071  63.286  52.079  1.00  0.00           O  
ATOM   1429  H   GLY A 135      34.784  64.039  53.319  1.00  0.00           H  
ATOM   1430  N   VAL A 136      32.441  63.389  49.836  1.00  0.00           N  
ATOM   1431  CA  VAL A 136      31.154  62.782  49.469  1.00  0.00           C  
ATOM   1432  C   VAL A 136      30.847  61.333  49.895  1.00  0.00           C  
ATOM   1433  O   VAL A 136      29.701  61.008  49.916  1.00  0.00           O  
ATOM   1434  CB  VAL A 136      30.920  63.114  48.001  1.00  0.00           C  
ATOM   1435  CG1 VAL A 136      31.717  62.235  47.085  1.00  0.00           C  
ATOM   1436  CG2 VAL A 136      29.445  63.113  47.681  1.00  0.00           C  
ATOM   1437  H   VAL A 136      32.999  63.670  49.060  1.00  0.00           H  
ATOM   1438  N   MET A 137      31.824  60.487  50.263  1.00  0.00           N  
ATOM   1439  CA  MET A 137      31.492  59.049  50.736  1.00  0.00           C  
ATOM   1440  C   MET A 137      31.875  58.614  52.239  1.00  0.00           C  
ATOM   1441  O   MET A 137      32.920  59.045  52.804  1.00  0.00           O  
ATOM   1442  CB  MET A 137      32.215  58.046  49.882  1.00  0.00           C  
ATOM   1443  CG  MET A 137      31.616  57.980  48.451  1.00  0.00           C  
ATOM   1444  SD  MET A 137      30.199  56.840  48.288  1.00  0.00           S  
ATOM   1445  CE  MET A 137      29.866  57.234  46.572  1.00  0.00           C  
ATOM   1446  H   MET A 137      32.773  60.653  50.006  1.00  0.00           H  
ATOM   1447  N   ARG A 138      31.054  57.773  52.849  1.00  0.00           N  
ATOM   1448  CA  ARG A 138      31.235  57.378  54.261  1.00  0.00           C  
ATOM   1449  C   ARG A 138      31.079  55.879  54.320  1.00  0.00           C  
ATOM   1450  O   ARG A 138      30.165  55.244  53.843  1.00  0.00           O  
ATOM   1451  CB  ARG A 138      30.023  58.018  54.905  1.00  0.00           C  
ATOM   1452  CG  ARG A 138      29.838  57.857  56.471  1.00  0.00           C  
ATOM   1453  CD  ARG A 138      28.402  58.425  56.735  1.00  0.00           C  
ATOM   1454  NE  ARG A 138      28.124  58.650  58.181  1.00  0.00           N  
ATOM   1455  CZ  ARG A 138      27.106  58.098  58.758  1.00  0.00           C  
ATOM   1456  NH1 ARG A 138      26.144  57.471  58.134  1.00  0.00           N1+
ATOM   1457  NH2 ARG A 138      26.983  58.258  60.073  1.00  0.00           N  
ATOM   1458  H   ARG A 138      30.293  57.304  52.391  1.00  0.00           H  
ATOM   1459  HE  ARG A 138      28.668  59.363  58.621  1.00  0.00           H  
ATOM   1460 1HH1 ARG A 138      26.165  57.377  57.147  1.00  0.00           H  
ATOM   1461 2HH1 ARG A 138      25.345  57.093  58.602  1.00  0.00           H  
ATOM   1462 1HH2 ARG A 138      27.660  58.760  60.611  1.00  0.00           H  
ATOM   1463 2HH2 ARG A 138      26.272  57.700  60.511  1.00  0.00           H  
ATOM   1464  N   VAL A 139      31.951  55.329  55.156  1.00  0.00           N  
ATOM   1465  CA  VAL A 139      32.217  53.880  55.199  1.00  0.00           C  
ATOM   1466  C   VAL A 139      32.318  53.386  56.639  1.00  0.00           C  
ATOM   1467  O   VAL A 139      33.320  53.487  57.296  1.00  0.00           O  
ATOM   1468  CB  VAL A 139      33.387  53.275  54.304  1.00  0.00           C  
ATOM   1469  CG1 VAL A 139      34.811  53.775  54.503  1.00  0.00           C  
ATOM   1470  CG2 VAL A 139      33.258  51.777  54.193  1.00  0.00           C  
ATOM   1471  H   VAL A 139      32.434  55.838  55.861  1.00  0.00           H  
ATOM   1472  N   ARG A 140      31.211  52.843  57.076  1.00  0.00           N  
ATOM   1473  CA  ARG A 140      31.020  52.212  58.442  1.00  0.00           C  
ATOM   1474  C   ARG A 140      31.439  50.733  58.440  1.00  0.00           C  
ATOM   1475  O   ARG A 140      30.952  50.073  57.512  1.00  0.00           O  
ATOM   1476  CB  ARG A 140      29.586  52.545  58.869  1.00  0.00           C  
ATOM   1477  CG  ARG A 140      29.275  52.055  60.258  1.00  0.00           C  
ATOM   1478  CD  ARG A 140      27.790  52.374  60.480  1.00  0.00           C  
ATOM   1479  NE  ARG A 140      26.930  51.599  59.540  1.00  0.00           N  
ATOM   1480  CZ  ARG A 140      26.419  50.382  59.707  1.00  0.00           C  
ATOM   1481  NH1 ARG A 140      26.824  49.573  60.706  1.00  0.00           N1+
ATOM   1482  NH2 ARG A 140      25.223  50.127  59.179  1.00  0.00           N  
ATOM   1483  H   ARG A 140      30.501  52.695  56.386  1.00  0.00           H  
ATOM   1484  HE  ARG A 140      26.750  52.034  58.659  1.00  0.00           H  
ATOM   1485 1HH1 ARG A 140      27.421  49.917  61.432  1.00  0.00           H  
ATOM   1486 2HH1 ARG A 140      26.377  48.683  60.793  1.00  0.00           H  
ATOM   1487 1HH2 ARG A 140      24.643  50.840  58.787  1.00  0.00           H  
ATOM   1488 2HH2 ARG A 140      24.878  49.186  59.108  1.00  0.00           H  
ATOM   1489  N   ASN A 141      32.007  50.166  59.529  1.00  0.00           N  
ATOM   1490  CA  ASN A 141      32.246  48.690  59.634  1.00  0.00           C  
ATOM   1491  C   ASN A 141      31.127  47.875  60.289  1.00  0.00           C  
ATOM   1492  O   ASN A 141      30.743  48.236  61.437  1.00  0.00           O  
ATOM   1493  CB  ASN A 141      33.601  48.308  60.240  1.00  0.00           C  
ATOM   1494  CG  ASN A 141      34.113  46.857  60.069  1.00  0.00           C  
ATOM   1495  ND2 ASN A 141      35.359  46.679  59.729  1.00  0.00           N  
ATOM   1496  OD1 ASN A 141      33.399  45.935  60.313  1.00  0.00           O  
ATOM   1497  H   ASN A 141      32.247  50.676  60.358  1.00  0.00           H  
ATOM   1498 1HD2 ASN A 141      36.036  47.377  59.512  1.00  0.00           H  
ATOM   1499 2HD2 ASN A 141      35.459  45.692  59.657  1.00  0.00           H  
ATOM   1500  N   VAL A 142      30.682  46.797  59.694  1.00  0.00           N  
ATOM   1501  CA  VAL A 142      29.482  45.972  60.142  1.00  0.00           C  
ATOM   1502  C   VAL A 142      29.863  44.675  60.982  1.00  0.00           C  
ATOM   1503  O   VAL A 142      29.074  44.201  61.828  1.00  0.00           O  
ATOM   1504  CB  VAL A 142      28.508  45.680  58.937  1.00  0.00           C  
ATOM   1505  CG1 VAL A 142      27.284  44.734  59.177  1.00  0.00           C  
ATOM   1506  CG2 VAL A 142      27.925  47.054  58.516  1.00  0.00           C  
ATOM   1507  H   VAL A 142      30.963  46.528  58.770  1.00  0.00           H  
ATOM   1508  N   LYS A 143      31.007  44.134  60.623  1.00  0.00           N  
ATOM   1509  CA  LYS A 143      31.485  42.802  61.081  1.00  0.00           C  
ATOM   1510  C   LYS A 143      32.917  42.571  60.569  1.00  0.00           C  
ATOM   1511  O   LYS A 143      33.287  42.790  59.424  1.00  0.00           O  
ATOM   1512  CB  LYS A 143      30.530  41.781  60.460  1.00  0.00           C  
ATOM   1513  CG  LYS A 143      30.754  40.363  60.840  1.00  0.00           C  
ATOM   1514  CD  LYS A 143      31.029  39.998  62.295  1.00  0.00           C  
ATOM   1515  CE  LYS A 143      31.411  38.511  62.504  1.00  0.00           C  
ATOM   1516  NZ  LYS A 143      32.347  38.166  63.560  1.00  0.00           N1+
ATOM   1517  H   LYS A 143      31.766  44.660  60.234  1.00  0.00           H  
ATOM   1518  HZ1 LYS A 143      32.899  37.379  63.302  1.00  0.00           H  
ATOM   1519  HZ2 LYS A 143      33.023  38.906  63.611  1.00  0.00           H  
ATOM   1520  HZ3 LYS A 143      31.951  38.040  64.468  1.00  0.00           H  
ATOM   1521  N   GLU A 144      33.668  41.893  61.383  1.00  0.00           N  
ATOM   1522  CA  GLU A 144      34.930  41.260  60.975  1.00  0.00           C  
ATOM   1523  C   GLU A 144      34.886  39.675  61.104  1.00  0.00           C  
ATOM   1524  O   GLU A 144      34.431  39.132  62.044  1.00  0.00           O  
ATOM   1525  CB  GLU A 144      36.144  41.952  61.608  1.00  0.00           C  
ATOM   1526  CG  GLU A 144      37.472  41.442  61.076  1.00  0.00           C  
ATOM   1527  CD  GLU A 144      38.533  41.284  62.196  1.00  0.00           C  
ATOM   1528  OE1 GLU A 144      39.571  42.068  62.217  1.00  0.00           O  
ATOM   1529  OE2 GLU A 144      38.405  40.327  63.024  1.00  0.00           O1-
ATOM   1530  H   GLU A 144      33.490  41.957  62.363  1.00  0.00           H  
ATOM   1531  N   SER A 145      35.349  38.953  60.062  1.00  0.00           N  
ATOM   1532  CA  SER A 145      35.427  37.438  60.039  1.00  0.00           C  
ATOM   1533  C   SER A 145      36.811  36.984  59.585  1.00  0.00           C  
ATOM   1534  O   SER A 145      37.611  37.934  59.313  1.00  0.00           O  
ATOM   1535  CB  SER A 145      34.335  36.839  59.139  1.00  0.00           C  
ATOM   1536  OG  SER A 145      33.059  36.968  59.747  1.00  0.00           O  
ATOM   1537  H   SER A 145      35.654  39.346  59.202  1.00  0.00           H  
ATOM   1538  HG  SER A 145      33.096  36.565  60.664  1.00  0.00           H  
ATOM   1539  N   ALA A 146      37.103  35.692  59.517  1.00  0.00           N  
ATOM   1540  CA  ALA A 146      38.438  35.153  59.263  1.00  0.00           C  
ATOM   1541  C   ALA A 146      38.401  33.675  58.792  1.00  0.00           C  
ATOM   1542  O   ALA A 146      37.442  32.972  59.099  1.00  0.00           O  
ATOM   1543  CB  ALA A 146      39.355  35.253  60.531  1.00  0.00           C  
ATOM   1544  H   ALA A 146      36.419  34.966  59.565  1.00  0.00           H  
ATOM   1545  N   ALA A 147      39.374  33.390  57.930  1.00  0.00           N  
ATOM   1546  CA  ALA A 147      39.790  32.001  57.703  1.00  0.00           C  
ATOM   1547  C   ALA A 147      41.346  31.913  57.586  1.00  0.00           C  
ATOM   1548  O   ALA A 147      41.857  32.266  56.473  1.00  0.00           O  
ATOM   1549  CB  ALA A 147      38.991  31.302  56.555  1.00  0.00           C  
ATOM   1550  H   ALA A 147      39.847  34.055  57.349  1.00  0.00           H  
ATOM   1551  N   HIS A 148      41.977  31.700  58.703  1.00  0.00           N  
ATOM   1552  CA  HIS A 148      43.459  31.338  58.820  1.00  0.00           C  
ATOM   1553  C   HIS A 148      44.417  32.267  58.087  1.00  0.00           C  
ATOM   1554  O   HIS A 148      44.566  33.348  58.579  1.00  0.00           O  
ATOM   1555  CB  HIS A 148      43.757  29.876  58.655  1.00  0.00           C  
ATOM   1556  CG  HIS A 148      44.925  29.411  59.572  1.00  0.00           C  
ATOM   1557  CD2 HIS A 148      45.598  28.305  59.345  1.00  0.00           C  
ATOM   1558  ND1 HIS A 148      45.489  30.163  60.564  1.00  0.00           N  
ATOM   1559  CE1 HIS A 148      46.519  29.469  60.955  1.00  0.00           C  
ATOM   1560  NE2 HIS A 148      46.604  28.399  60.226  1.00  0.00           N  
ATOM   1561  H   HIS A 148      41.555  31.325  59.532  1.00  0.00           H  
ATOM   1562  HD2 HIS A 148      45.212  27.375  58.937  1.00  0.00           H  
ATOM   1563  HE1 HIS A 148      47.280  29.866  61.625  1.00  0.00           H  
ATOM   1564  HE2 HIS A 148      47.250  27.662  60.413  1.00  0.00           H  
ATOM   1565  N   ASP A 149      44.790  31.893  56.809  1.00  0.00           N  
ATOM   1566  CA  ASP A 149      45.833  32.688  56.080  1.00  0.00           C  
ATOM   1567  C   ASP A 149      45.390  34.065  55.518  1.00  0.00           C  
ATOM   1568  O   ASP A 149      46.207  34.952  55.216  1.00  0.00           O  
ATOM   1569  CB  ASP A 149      46.371  31.895  54.922  1.00  0.00           C  
ATOM   1570  CG  ASP A 149      47.260  30.811  55.376  1.00  0.00           C  
ATOM   1571  OD1 ASP A 149      46.741  29.655  55.615  1.00  0.00           O  
ATOM   1572  OD2 ASP A 149      48.456  30.932  55.437  1.00  0.00           O1-
ATOM   1573  H   ASP A 149      44.556  31.005  56.426  1.00  0.00           H  
ATOM   1574  N   TYR A 150      44.088  34.330  55.630  1.00  0.00           N  
ATOM   1575  CA  TYR A 150      43.272  35.487  55.191  1.00  0.00           C  
ATOM   1576  C   TYR A 150      42.207  36.029  56.183  1.00  0.00           C  
ATOM   1577  O   TYR A 150      41.434  35.254  56.737  1.00  0.00           O  
ATOM   1578  CB  TYR A 150      42.720  35.272  53.804  1.00  0.00           C  
ATOM   1579  CG  TYR A 150      41.735  34.056  53.663  1.00  0.00           C  
ATOM   1580  CD1 TYR A 150      40.396  34.263  53.527  1.00  0.00           C  
ATOM   1581  CD2 TYR A 150      42.158  32.782  53.299  1.00  0.00           C  
ATOM   1582  CE1 TYR A 150      39.523  33.256  53.133  1.00  0.00           C  
ATOM   1583  CE2 TYR A 150      41.352  31.772  52.780  1.00  0.00           C  
ATOM   1584  CZ  TYR A 150      39.971  32.057  52.670  1.00  0.00           C  
ATOM   1585  OH  TYR A 150      38.990  31.105  52.545  1.00  0.00           O  
ATOM   1586  H   TYR A 150      43.571  33.615  56.093  1.00  0.00           H  
ATOM   1587  HD1 TYR A 150      40.035  35.100  54.136  1.00  0.00           H  
ATOM   1588  HD2 TYR A 150      43.231  32.624  53.308  1.00  0.00           H  
ATOM   1589  HE1 TYR A 150      38.447  33.424  53.133  1.00  0.00           H  
ATOM   1590  HE2 TYR A 150      41.814  30.932  52.259  1.00  0.00           H  
ATOM   1591  HH  TYR A 150      39.357  30.253  52.170  1.00  0.00           H  
ATOM   1592  N   THR A 151      41.845  37.309  56.015  1.00  0.00           N  
ATOM   1593  CA  THR A 151      41.043  38.130  56.897  1.00  0.00           C  
ATOM   1594  C   THR A 151      39.862  38.783  56.146  1.00  0.00           C  
ATOM   1595  O   THR A 151      40.121  39.267  55.078  1.00  0.00           O  
ATOM   1596  CB  THR A 151      41.829  39.172  57.725  1.00  0.00           C  
ATOM   1597  CG2 THR A 151      41.026  40.380  58.212  1.00  0.00           C  
ATOM   1598  OG1 THR A 151      42.447  38.413  58.773  1.00  0.00           O  
ATOM   1599  H   THR A 151      42.269  37.787  55.243  1.00  0.00           H  
ATOM   1600  HG1 THR A 151      42.664  38.890  59.625  1.00  0.00           H  
ATOM   1601  N   LEU A 152      38.617  38.733  56.628  1.00  0.00           N  
ATOM   1602  CA  LEU A 152      37.413  39.227  55.897  1.00  0.00           C  
ATOM   1603  C   LEU A 152      36.716  40.335  56.718  1.00  0.00           C  
ATOM   1604  O   LEU A 152      36.347  40.267  57.894  1.00  0.00           O  
ATOM   1605  CB  LEU A 152      36.418  38.086  55.785  1.00  0.00           C  
ATOM   1606  CG  LEU A 152      36.632  36.875  54.811  1.00  0.00           C  
ATOM   1607  CD1 LEU A 152      37.613  35.820  55.369  1.00  0.00           C  
ATOM   1608  CD2 LEU A 152      35.327  36.271  54.352  1.00  0.00           C  
ATOM   1609  H   LEU A 152      38.356  38.289  57.488  1.00  0.00           H  
ATOM   1610  N   ARG A 153      36.369  41.367  55.926  1.00  0.00           N  
ATOM   1611  CA  ARG A 153      35.502  42.491  56.510  1.00  0.00           C  
ATOM   1612  C   ARG A 153      34.319  42.783  55.514  1.00  0.00           C  
ATOM   1613  O   ARG A 153      34.459  43.026  54.288  1.00  0.00           O  
ATOM   1614  CB  ARG A 153      36.332  43.758  56.562  1.00  0.00           C  
ATOM   1615  CG  ARG A 153      37.406  43.591  57.665  1.00  0.00           C  
ATOM   1616  CD  ARG A 153      38.212  44.896  57.589  1.00  0.00           C  
ATOM   1617  NE  ARG A 153      39.551  44.584  58.133  1.00  0.00           N  
ATOM   1618  CZ  ARG A 153      40.779  44.519  57.544  1.00  0.00           C  
ATOM   1619  NH1 ARG A 153      40.906  44.745  56.228  1.00  0.00           N1+
ATOM   1620  NH2 ARG A 153      41.856  44.351  58.293  1.00  0.00           N  
ATOM   1621  H   ARG A 153      36.632  41.495  54.967  1.00  0.00           H  
ATOM   1622  HE  ARG A 153      39.497  44.484  59.134  1.00  0.00           H  
ATOM   1623 1HH1 ARG A 153      40.058  44.983  55.759  1.00  0.00           H  
ATOM   1624 2HH1 ARG A 153      41.746  45.043  55.784  1.00  0.00           H  
ATOM   1625 1HH2 ARG A 153      41.803  44.448  59.288  1.00  0.00           H  
ATOM   1626 2HH2 ARG A 153      42.706  44.174  57.793  1.00  0.00           H  
ATOM   1627  N   GLU A 154      33.260  43.180  56.233  1.00  0.00           N  
ATOM   1628  CA  GLU A 154      31.954  43.614  55.613  1.00  0.00           C  
ATOM   1629  C   GLU A 154      31.698  45.100  55.870  1.00  0.00           C  
ATOM   1630  O   GLU A 154      31.368  45.540  56.970  1.00  0.00           O  
ATOM   1631  CB  GLU A 154      30.783  42.785  56.125  1.00  0.00           C  
ATOM   1632  CG  GLU A 154      29.516  43.094  55.312  1.00  0.00           C  
ATOM   1633  CD  GLU A 154      28.426  42.176  55.650  1.00  0.00           C  
ATOM   1634  OE1 GLU A 154      28.401  41.580  56.770  1.00  0.00           O  
ATOM   1635  OE2 GLU A 154      27.543  42.008  54.768  1.00  0.00           O1-
ATOM   1636  H   GLU A 154      33.190  42.904  57.196  1.00  0.00           H  
ATOM   1637  N   LEU A 155      31.775  45.852  54.802  1.00  0.00           N  
ATOM   1638  CA  LEU A 155      31.695  47.345  54.747  1.00  0.00           C  
ATOM   1639  C   LEU A 155      30.360  47.808  54.162  1.00  0.00           C  
ATOM   1640  O   LEU A 155      29.939  47.356  53.059  1.00  0.00           O  
ATOM   1641  CB  LEU A 155      32.828  47.922  53.943  1.00  0.00           C  
ATOM   1642  CG  LEU A 155      34.241  47.463  54.361  1.00  0.00           C  
ATOM   1643  CD1 LEU A 155      35.217  48.369  53.582  1.00  0.00           C  
ATOM   1644  CD2 LEU A 155      34.540  47.519  55.873  1.00  0.00           C  
ATOM   1645  H   LEU A 155      31.781  45.442  53.887  1.00  0.00           H  
ATOM   1646  N   LYS A 156      29.840  48.810  54.818  1.00  0.00           N  
ATOM   1647  CA  LYS A 156      28.679  49.554  54.289  1.00  0.00           C  
ATOM   1648  C   LYS A 156      29.114  50.872  53.819  1.00  0.00           C  
ATOM   1649  O   LYS A 156      29.763  51.627  54.493  1.00  0.00           O  
ATOM   1650  CB  LYS A 156      27.390  49.657  55.162  1.00  0.00           C  
ATOM   1651  CG  LYS A 156      26.584  48.327  55.140  1.00  0.00           C  
ATOM   1652  CD  LYS A 156      25.084  48.551  55.577  1.00  0.00           C  
ATOM   1653  CE  LYS A 156      24.424  47.192  55.742  1.00  0.00           C  
ATOM   1654  NZ  LYS A 156      22.972  47.322  55.831  1.00  0.00           N1+
ATOM   1655  H   LYS A 156      30.313  49.319  55.533  1.00  0.00           H  
ATOM   1656  HZ1 LYS A 156      22.633  47.837  55.048  1.00  0.00           H  
ATOM   1657  HZ2 LYS A 156      22.622  46.395  55.788  1.00  0.00           H  
ATOM   1658  HZ3 LYS A 156      22.617  47.689  56.696  1.00  0.00           H  
ATOM   1659  N   LEU A 157      28.782  51.032  52.549  1.00  0.00           N  
ATOM   1660  CA  LEU A 157      29.140  52.248  51.804  1.00  0.00           C  
ATOM   1661  C   LEU A 157      27.914  53.128  51.525  1.00  0.00           C  
ATOM   1662  O   LEU A 157      27.101  52.891  50.617  1.00  0.00           O  
ATOM   1663  CB  LEU A 157      29.938  52.031  50.516  1.00  0.00           C  
ATOM   1664  CG  LEU A 157      30.369  53.352  49.864  1.00  0.00           C  
ATOM   1665  CD1 LEU A 157      31.422  54.065  50.765  1.00  0.00           C  
ATOM   1666  CD2 LEU A 157      31.046  53.129  48.527  1.00  0.00           C  
ATOM   1667  H   LEU A 157      28.215  50.377  52.050  1.00  0.00           H  
ATOM   1668  N   SER A 158      27.881  54.290  52.155  1.00  0.00           N  
ATOM   1669  CA  SER A 158      26.782  55.334  52.055  1.00  0.00           C  
ATOM   1670  C   SER A 158      27.372  56.698  51.560  1.00  0.00           C  
ATOM   1671  O   SER A 158      28.495  57.009  51.965  1.00  0.00           O  
ATOM   1672  CB  SER A 158      26.103  55.729  53.358  1.00  0.00           C  
ATOM   1673  OG  SER A 158      25.831  54.507  54.060  1.00  0.00           O  
ATOM   1674  H   SER A 158      28.568  54.573  52.815  1.00  0.00           H  
ATOM   1675  HG  SER A 158      24.864  54.616  54.308  1.00  0.00           H  
ATOM   1676  N   LYS A 159      26.581  57.516  50.846  1.00  0.00           N  
ATOM   1677  CA  LYS A 159      27.076  58.855  50.550  1.00  0.00           C  
ATOM   1678  C   LYS A 159      26.767  59.809  51.703  1.00  0.00           C  
ATOM   1679  O   LYS A 159      25.680  59.818  52.240  1.00  0.00           O  
ATOM   1680  CB  LYS A 159      26.333  59.401  49.339  1.00  0.00           C  
ATOM   1681  CG  LYS A 159      26.574  58.574  48.032  1.00  0.00           C  
ATOM   1682  CD  LYS A 159      25.657  58.906  46.868  1.00  0.00           C  
ATOM   1683  CE  LYS A 159      25.806  57.926  45.736  1.00  0.00           C  
ATOM   1684  NZ  LYS A 159      24.843  58.190  44.608  1.00  0.00           N1+
ATOM   1685  H   LYS A 159      25.593  57.392  50.760  1.00  0.00           H  
ATOM   1686  HZ1 LYS A 159      25.212  59.056  44.285  1.00  0.00           H  
ATOM   1687  HZ2 LYS A 159      24.899  57.472  43.910  1.00  0.00           H  
ATOM   1688  HZ3 LYS A 159      23.929  58.312  44.990  1.00  0.00           H  
ATOM   1689  N   VAL A 160      27.705  60.671  51.919  1.00  0.00           N  
ATOM   1690  CA  VAL A 160      27.696  61.717  52.981  1.00  0.00           C  
ATOM   1691  C   VAL A 160      26.558  62.725  52.782  1.00  0.00           C  
ATOM   1692  O   VAL A 160      26.361  63.288  51.741  1.00  0.00           O  
ATOM   1693  CB  VAL A 160      29.025  62.400  53.098  1.00  0.00           C  
ATOM   1694  CG1 VAL A 160      29.011  63.512  54.121  1.00  0.00           C  
ATOM   1695  CG2 VAL A 160      30.085  61.404  53.644  1.00  0.00           C  
ATOM   1696  H   VAL A 160      28.490  60.762  51.307  1.00  0.00           H  
ATOM   1697  N   GLY A 161      25.853  62.845  53.898  1.00  0.00           N  
ATOM   1698  CA  GLY A 161      24.585  63.618  54.075  1.00  0.00           C  
ATOM   1699  C   GLY A 161      23.354  63.191  53.223  1.00  0.00           C  
ATOM   1700  O   GLY A 161      22.355  63.918  53.133  1.00  0.00           O  
ATOM   1701  H   GLY A 161      26.141  62.215  54.621  1.00  0.00           H  
ATOM   1702  N   GLN A 162      23.434  62.006  52.569  1.00  0.00           N  
ATOM   1703  CA  GLN A 162      22.353  61.426  51.769  1.00  0.00           C  
ATOM   1704  C   GLN A 162      21.666  60.183  52.392  1.00  0.00           C  
ATOM   1705  O   GLN A 162      22.199  59.394  53.175  1.00  0.00           O  
ATOM   1706  CB  GLN A 162      22.776  60.913  50.382  1.00  0.00           C  
ATOM   1707  CG  GLN A 162      22.800  62.085  49.487  1.00  0.00           C  
ATOM   1708  CD  GLN A 162      22.911  61.803  47.945  1.00  0.00           C  
ATOM   1709  NE2 GLN A 162      22.011  61.036  47.466  1.00  0.00           N  
ATOM   1710  OE1 GLN A 162      23.960  62.024  47.405  1.00  0.00           O  
ATOM   1711  H   GLN A 162      24.330  61.568  52.603  1.00  0.00           H  
ATOM   1712 1HE2 GLN A 162      21.371  60.467  47.992  1.00  0.00           H  
ATOM   1713 2HE2 GLN A 162      21.829  60.965  46.481  1.00  0.00           H  
ATOM   1714  N   GLY A 163      20.407  60.109  52.057  1.00  0.00           N  
ATOM   1715  CA  GLY A 163      19.517  59.032  52.531  1.00  0.00           C  
ATOM   1716  C   GLY A 163      19.572  57.777  51.663  1.00  0.00           C  
ATOM   1717  O   GLY A 163      19.668  57.995  50.416  1.00  0.00           O  
ATOM   1718  H   GLY A 163      19.956  60.821  51.523  1.00  0.00           H  
ATOM   1719  N   ASN A 164      19.236  56.695  52.290  1.00  0.00           N  
ATOM   1720  CA  ASN A 164      18.976  55.384  51.638  1.00  0.00           C  
ATOM   1721  C   ASN A 164      20.133  54.526  51.161  1.00  0.00           C  
ATOM   1722  O   ASN A 164      19.947  53.331  51.076  1.00  0.00           O  
ATOM   1723  CB  ASN A 164      17.861  55.628  50.562  1.00  0.00           C  
ATOM   1724  CG  ASN A 164      17.030  54.474  50.030  1.00  0.00           C  
ATOM   1725  ND2 ASN A 164      16.236  54.786  49.009  1.00  0.00           N  
ATOM   1726  OD1 ASN A 164      16.845  53.474  50.738  1.00  0.00           O  
ATOM   1727  H   ASN A 164      19.450  56.637  53.264  1.00  0.00           H  
ATOM   1728 1HD2 ASN A 164      16.273  55.707  48.634  1.00  0.00           H  
ATOM   1729 2HD2 ASN A 164      15.626  54.071  48.666  1.00  0.00           H  
ATOM   1730  N   THR A 165      21.241  55.192  50.980  1.00  0.00           N  
ATOM   1731  CA  THR A 165      22.351  54.875  50.022  1.00  0.00           C  
ATOM   1732  C   THR A 165      23.223  53.669  50.390  1.00  0.00           C  
ATOM   1733  O   THR A 165      24.086  53.371  49.553  1.00  0.00           O  
ATOM   1734  CB  THR A 165      23.192  56.124  49.662  1.00  0.00           C  
ATOM   1735  CG2 THR A 165      22.344  57.196  49.000  1.00  0.00           C  
ATOM   1736  OG1 THR A 165      23.930  56.665  50.766  1.00  0.00           O  
ATOM   1737  H   THR A 165      21.413  55.957  51.608  1.00  0.00           H  
ATOM   1738  HG1 THR A 165      23.517  56.370  51.626  1.00  0.00           H  
ATOM   1739  N   GLU A 166      23.021  52.957  51.513  1.00  0.00           N  
ATOM   1740  CA  GLU A 166      23.928  51.958  52.018  1.00  0.00           C  
ATOM   1741  C   GLU A 166      24.139  50.658  51.146  1.00  0.00           C  
ATOM   1742  O   GLU A 166      23.229  49.955  50.760  1.00  0.00           O  
ATOM   1743  CB  GLU A 166      23.330  51.393  53.315  1.00  0.00           C  
ATOM   1744  CG  GLU A 166      23.455  52.342  54.481  1.00  0.00           C  
ATOM   1745  CD  GLU A 166      22.536  53.588  54.519  1.00  0.00           C  
ATOM   1746  OE1 GLU A 166      21.406  53.566  53.974  1.00  0.00           O  
ATOM   1747  OE2 GLU A 166      23.061  54.639  55.083  1.00  0.00           O1-
ATOM   1748  H   GLU A 166      22.319  53.218  52.185  1.00  0.00           H  
ATOM   1749  N   ARG A 167      25.347  50.707  50.581  1.00  0.00           N  
ATOM   1750  CA  ARG A 167      25.896  49.712  49.653  1.00  0.00           C  
ATOM   1751  C   ARG A 167      26.820  48.625  50.302  1.00  0.00           C  
ATOM   1752  O   ARG A 167      27.817  49.032  50.927  1.00  0.00           O  
ATOM   1753  CB  ARG A 167      26.556  50.422  48.452  1.00  0.00           C  
ATOM   1754  CG  ARG A 167      27.256  49.586  47.361  1.00  0.00           C  
ATOM   1755  CD  ARG A 167      26.181  49.268  46.293  1.00  0.00           C  
ATOM   1756  NE  ARG A 167      26.785  49.171  44.945  1.00  0.00           N  
ATOM   1757  CZ  ARG A 167      26.229  49.577  43.807  1.00  0.00           C  
ATOM   1758  NH1 ARG A 167      24.953  49.884  43.540  1.00  0.00           N1+
ATOM   1759  NH2 ARG A 167      26.978  49.639  42.720  1.00  0.00           N  
ATOM   1760  H   ARG A 167      25.906  51.516  50.806  1.00  0.00           H  
ATOM   1761  HE  ARG A 167      27.763  48.973  44.982  1.00  0.00           H  
ATOM   1762 1HH1 ARG A 167      24.302  49.807  44.302  1.00  0.00           H  
ATOM   1763 2HH1 ARG A 167      24.656  49.936  42.591  1.00  0.00           H  
ATOM   1764 1HH2 ARG A 167      27.948  49.414  42.660  1.00  0.00           H  
ATOM   1765 2HH2 ARG A 167      26.532  49.821  41.844  1.00  0.00           H  
ATOM   1766  N   THR A 168      26.406  47.411  50.334  1.00  0.00           N  
ATOM   1767  CA  THR A 168      27.184  46.253  50.962  1.00  0.00           C  
ATOM   1768  C   THR A 168      28.369  45.785  50.121  1.00  0.00           C  
ATOM   1769  O   THR A 168      28.129  45.008  49.186  1.00  0.00           O  
ATOM   1770  CB  THR A 168      26.409  45.055  51.411  1.00  0.00           C  
ATOM   1771  CG2 THR A 168      25.635  45.504  52.679  1.00  0.00           C  
ATOM   1772  OG1 THR A 168      25.588  44.673  50.320  1.00  0.00           O  
ATOM   1773  H   THR A 168      25.455  47.208  50.079  1.00  0.00           H  
ATOM   1774  HG1 THR A 168      25.150  43.831  50.644  1.00  0.00           H  
ATOM   1775  N   VAL A 169      29.505  46.186  50.686  1.00  0.00           N  
ATOM   1776  CA  VAL A 169      30.810  45.904  50.051  1.00  0.00           C  
ATOM   1777  C   VAL A 169      31.728  44.935  50.866  1.00  0.00           C  
ATOM   1778  O   VAL A 169      31.833  45.066  52.090  1.00  0.00           O  
ATOM   1779  CB  VAL A 169      31.551  47.130  49.495  1.00  0.00           C  
ATOM   1780  CG1 VAL A 169      31.059  47.685  48.139  1.00  0.00           C  
ATOM   1781  CG2 VAL A 169      31.408  48.220  50.521  1.00  0.00           C  
ATOM   1782  H   VAL A 169      29.531  46.680  51.552  1.00  0.00           H  
ATOM   1783  N   TRP A 170      32.288  43.944  50.150  1.00  0.00           N  
ATOM   1784  CA  TRP A 170      33.222  43.025  50.788  1.00  0.00           C  
ATOM   1785  C   TRP A 170      34.715  43.427  50.641  1.00  0.00           C  
ATOM   1786  O   TRP A 170      35.062  43.931  49.556  1.00  0.00           O  
ATOM   1787  CB  TRP A 170      33.087  41.630  50.136  1.00  0.00           C  
ATOM   1788  CG  TRP A 170      32.136  40.631  50.879  1.00  0.00           C  
ATOM   1789  CD1 TRP A 170      30.818  40.565  50.690  1.00  0.00           C  
ATOM   1790  CD2 TRP A 170      32.336  40.103  52.139  1.00  0.00           C  
ATOM   1791  CE2 TRP A 170      31.115  39.756  52.612  1.00  0.00           C  
ATOM   1792  CE3 TRP A 170      33.508  39.923  52.927  1.00  0.00           C  
ATOM   1793  NE1 TRP A 170      30.197  40.007  51.732  1.00  0.00           N  
ATOM   1794  CZ2 TRP A 170      31.081  39.239  53.984  1.00  0.00           C  
ATOM   1795  CZ3 TRP A 170      33.470  39.438  54.183  1.00  0.00           C  
ATOM   1796  CH2 TRP A 170      32.226  39.016  54.675  1.00  0.00           C  
ATOM   1797  H   TRP A 170      32.290  43.927  49.151  1.00  0.00           H  
ATOM   1798  HD1 TRP A 170      30.281  40.977  49.836  1.00  0.00           H  
ATOM   1799  HE1 TRP A 170      29.211  40.008  51.852  1.00  0.00           H  
ATOM   1800  HE3 TRP A 170      34.495  40.126  52.506  1.00  0.00           H  
ATOM   1801  HZ2 TRP A 170      30.156  38.869  54.442  1.00  0.00           H  
ATOM   1802  HZ3 TRP A 170      34.310  39.605  54.849  1.00  0.00           H  
ATOM   1803  HH2 TRP A 170      32.198  38.385  55.567  1.00  0.00           H  
ATOM   1804  N   GLN A 171      35.408  43.298  51.731  1.00  0.00           N  
ATOM   1805  CA  GLN A 171      36.886  43.489  51.793  1.00  0.00           C  
ATOM   1806  C   GLN A 171      37.634  42.234  52.240  1.00  0.00           C  
ATOM   1807  O   GLN A 171      37.366  41.704  53.303  1.00  0.00           O  
ATOM   1808  CB  GLN A 171      37.152  44.663  52.625  1.00  0.00           C  
ATOM   1809  CG  GLN A 171      38.597  45.140  52.434  1.00  0.00           C  
ATOM   1810  CD  GLN A 171      38.977  46.248  53.466  1.00  0.00           C  
ATOM   1811  NE2 GLN A 171      39.304  47.484  53.111  1.00  0.00           N  
ATOM   1812  OE1 GLN A 171      38.930  45.957  54.706  1.00  0.00           O  
ATOM   1813  H   GLN A 171      34.929  43.026  52.572  1.00  0.00           H  
ATOM   1814 1HE2 GLN A 171      39.239  47.724  52.133  1.00  0.00           H  
ATOM   1815 2HE2 GLN A 171      39.785  48.095  53.731  1.00  0.00           H  
ATOM   1816  N   TYR A 172      38.505  41.791  51.331  1.00  0.00           N  
ATOM   1817  CA  TYR A 172      39.207  40.529  51.401  1.00  0.00           C  
ATOM   1818  C   TYR A 172      40.665  40.716  51.472  1.00  0.00           C  
ATOM   1819  O   TYR A 172      41.314  40.794  50.447  1.00  0.00           O  
ATOM   1820  CB  TYR A 172      38.610  39.557  50.315  1.00  0.00           C  
ATOM   1821  CG  TYR A 172      37.363  38.802  50.689  1.00  0.00           C  
ATOM   1822  CD1 TYR A 172      37.663  37.473  50.911  1.00  0.00           C  
ATOM   1823  CD2 TYR A 172      36.109  39.271  50.352  1.00  0.00           C  
ATOM   1824  CE1 TYR A 172      36.593  36.626  50.795  1.00  0.00           C  
ATOM   1825  CE2 TYR A 172      35.066  38.374  50.144  1.00  0.00           C  
ATOM   1826  CZ  TYR A 172      35.308  37.061  50.429  1.00  0.00           C  
ATOM   1827  OH  TYR A 172      34.279  36.199  50.693  1.00  0.00           O  
ATOM   1828  H   TYR A 172      38.637  42.331  50.489  1.00  0.00           H  
ATOM   1829  HD1 TYR A 172      38.688  37.189  51.125  1.00  0.00           H  
ATOM   1830  HD2 TYR A 172      36.126  40.184  49.755  1.00  0.00           H  
ATOM   1831  HE1 TYR A 172      36.663  35.639  51.247  1.00  0.00           H  
ATOM   1832  HE2 TYR A 172      34.187  38.706  49.589  1.00  0.00           H  
ATOM   1833  HH  TYR A 172      34.710  35.329  50.913  1.00  0.00           H  
ATOM   1834  N   HIS A 173      41.162  40.684  52.697  1.00  0.00           N  
ATOM   1835  CA  HIS A 173      42.556  40.965  53.004  1.00  0.00           C  
ATOM   1836  C   HIS A 173      43.387  39.728  53.303  1.00  0.00           C  
ATOM   1837  O   HIS A 173      43.199  39.061  54.289  1.00  0.00           O  
ATOM   1838  CB  HIS A 173      42.677  41.891  54.163  1.00  0.00           C  
ATOM   1839  CG  HIS A 173      44.078  42.167  54.562  1.00  0.00           C  
ATOM   1840  CD2 HIS A 173      44.975  41.500  55.274  1.00  0.00           C  
ATOM   1841  ND1 HIS A 173      44.740  43.175  54.009  1.00  0.00           N  
ATOM   1842  CE1 HIS A 173      46.016  43.030  54.315  1.00  0.00           C  
ATOM   1843  NE2 HIS A 173      46.176  42.032  55.159  1.00  0.00           N  
ATOM   1844  H   HIS A 173      40.677  40.320  53.490  1.00  0.00           H  
ATOM   1845  HD2 HIS A 173      44.650  40.658  55.890  1.00  0.00           H  
ATOM   1846  HE1 HIS A 173      46.812  43.767  54.223  1.00  0.00           H  
ATOM   1847  HE2 HIS A 173      46.943  41.848  55.766  1.00  0.00           H  
ATOM   1848  N   PHE A 174      44.333  39.357  52.400  1.00  0.00           N  
ATOM   1849  CA  PHE A 174      45.215  38.109  52.542  1.00  0.00           C  
ATOM   1850  C   PHE A 174      46.458  38.370  53.377  1.00  0.00           C  
ATOM   1851  O   PHE A 174      47.397  39.058  52.867  1.00  0.00           O  
ATOM   1852  CB  PHE A 174      45.648  37.498  51.250  1.00  0.00           C  
ATOM   1853  CG  PHE A 174      46.217  36.100  51.399  1.00  0.00           C  
ATOM   1854  CD1 PHE A 174      45.387  34.959  51.563  1.00  0.00           C  
ATOM   1855  CD2 PHE A 174      47.572  35.965  51.436  1.00  0.00           C  
ATOM   1856  CE1 PHE A 174      45.892  33.683  51.732  1.00  0.00           C  
ATOM   1857  CE2 PHE A 174      48.138  34.663  51.541  1.00  0.00           C  
ATOM   1858  CZ  PHE A 174      47.258  33.549  51.759  1.00  0.00           C  
ATOM   1859  H   PHE A 174      44.406  39.925  51.570  1.00  0.00           H  
ATOM   1860  HD1 PHE A 174      44.314  35.020  51.395  1.00  0.00           H  
ATOM   1861  HD2 PHE A 174      48.113  36.820  51.036  1.00  0.00           H
[truncated: 2,091,851 more chars]
