# Supplementary material for: Structural insights into the pSer/pThr dependent regulation of the SHP2 tyrosine phosphatase in insulin and CD28 signaling
Source: Nat Commun. 2022 Sep 16;13:5439. doi: 10.1038/s41467-022-32918-5 (PMC9481563; doi:10.1038/s41467-022-32918-5)
Supplement: Supplementary file 4 — Supplementary dataset 2 [file 41467_2022_32918_MOESM4_ESM.zip › WPD-ppIRS1-01-dynamics.pdb]

MODEL        1
ATOM      1  N   GLY A   5      69.380  47.470  37.100  1.00  0.00           N  
ATOM      2  CA  GLY A   5      68.940  46.590  38.210  1.00  0.00           C  
ATOM      3  C   GLY A   5      67.530  46.910  38.680  1.00  0.00           C  
ATOM      4  O   GLY A   5      66.920  47.920  38.340  1.00  0.00           O  
ATOM      5  H1  GLY A   5      70.270  47.180  36.740  1.00  0.00           H  
ATOM      6  H2  GLY A   5      68.700  47.550  36.380  1.00  0.00           H  
ATOM      7  H3  GLY A   5      69.460  48.410  37.420  1.00  0.00           H  
ATOM      8  N   PHE A   6      67.110  46.240  39.810  1.00  0.00           N  
ATOM      9  CA  PHE A   6      65.700  46.170  40.200  1.00  0.00           C  
ATOM     10  C   PHE A   6      65.220  47.660  40.540  1.00  0.00           C  
ATOM     11  O   PHE A   6      64.390  48.190  39.850  1.00  0.00           O  
ATOM     12  CB  PHE A   6      65.540  45.270  41.440  1.00  0.00           C  
ATOM     13  CG  PHE A   6      65.770  43.800  41.180  1.00  0.00           C  
ATOM     14  CD1 PHE A   6      65.340  43.100  40.110  1.00  0.00           C  
ATOM     15  CD2 PHE A   6      66.610  43.110  42.070  1.00  0.00           C  
ATOM     16  CE1 PHE A   6      65.780  41.790  39.960  1.00  0.00           C  
ATOM     17  CE2 PHE A   6      67.040  41.870  41.910  1.00  0.00           C  
ATOM     18  CZ  PHE A   6      66.650  41.080  40.820  1.00  0.00           C  
ATOM     19  H   PHE A   6      67.720  45.570  40.230  1.00  0.00           H  
ATOM     20  HD1 PHE A   6      64.800  43.610  39.310  1.00  0.00           H  
ATOM     21  HD2 PHE A   6      66.860  43.630  42.990  1.00  0.00           H  
ATOM     22  HE1 PHE A   6      65.310  41.190  39.180  1.00  0.00           H  
ATOM     23  HE2 PHE A   6      67.820  41.530  42.600  1.00  0.00           H  
ATOM     24  HZ  PHE A   6      67.180  40.180  40.480  1.00  0.00           H  
ATOM     25  N   TRP A   7      65.880  48.320  41.460  1.00  0.00           N  
ATOM     26  CA  TRP A   7      65.470  49.610  42.040  1.00  0.00           C  
ATOM     27  C   TRP A   7      65.360  50.850  41.040  1.00  0.00           C  
ATOM     28  O   TRP A   7      64.440  51.640  41.150  1.00  0.00           O  
ATOM     29  CB  TRP A   7      66.310  50.010  43.230  1.00  0.00           C  
ATOM     30  CG  TRP A   7      65.520  50.590  44.420  1.00  0.00           C  
ATOM     31  CD1 TRP A   7      64.330  51.190  44.340  1.00  0.00           C  
ATOM     32  CD2 TRP A   7      66.000  50.770  45.640  1.00  0.00           C  
ATOM     33  CE2 TRP A   7      65.000  51.460  46.310  1.00  0.00           C  
ATOM     34  CE3 TRP A   7      67.240  50.740  46.170  1.00  0.00           C  
ATOM     35  NE1 TRP A   7      64.060  51.780  45.460  1.00  0.00           N  
ATOM     36  CZ2 TRP A   7      65.210  52.040  47.540  1.00  0.00           C  
ATOM     37  CZ3 TRP A   7      67.480  51.330  47.400  1.00  0.00           C  
ATOM     38  CH2 TRP A   7      66.470  51.940  48.130  1.00  0.00           C  
ATOM     39  H   TRP A   7      66.710  47.870  41.780  1.00  0.00           H  
ATOM     40  HD1 TRP A   7      63.630  51.150  43.500  1.00  0.00           H  
ATOM     41  HE1 TRP A   7      63.160  52.140  45.730  1.00  0.00           H  
ATOM     42  HE3 TRP A   7      68.080  50.190  45.760  1.00  0.00           H  
ATOM     43  HZ2 TRP A   7      64.450  52.730  47.910  1.00  0.00           H  
ATOM     44  HZ3 TRP A   7      68.340  50.920  47.940  1.00  0.00           H  
ATOM     45  HH2 TRP A   7      66.540  52.040  49.210  1.00  0.00           H  
ATOM     46  N   GLU A   8      66.310  50.950  40.120  1.00  0.00           N  
ATOM     47  CA  GLU A   8      66.170  51.930  39.010  1.00  0.00           C  
ATOM     48  C   GLU A   8      65.190  51.460  37.910  1.00  0.00           C  
ATOM     49  O   GLU A   8      64.290  52.320  37.570  1.00  0.00           O  
ATOM     50  CB  GLU A   8      67.600  52.050  38.350  1.00  0.00           C  
ATOM     51  CG  GLU A   8      67.940  53.370  37.600  1.00  0.00           C  
ATOM     52  CD  GLU A   8      69.300  53.440  36.880  1.00  0.00           C  
ATOM     53  OE1 GLU A   8      69.510  54.330  36.080  1.00  0.00           O  
ATOM     54  OE2 GLU A   8      70.200  52.700  37.270  1.00  0.00           O1-
ATOM     55  H   GLU A   8      67.250  50.670  40.330  1.00  0.00           H  
ATOM     56  N   GLU A   9      65.000  50.160  37.630  1.00  0.00           N  
ATOM     57  CA  GLU A   9      64.030  49.710  36.620  1.00  0.00           C  
ATOM     58  C   GLU A   9      62.610  49.890  37.090  1.00  0.00           C  
ATOM     59  O   GLU A   9      61.800  50.360  36.310  1.00  0.00           O  
ATOM     60  CB  GLU A   9      64.300  48.290  36.260  1.00  0.00           C  
ATOM     61  CG  GLU A   9      63.540  47.730  35.070  1.00  0.00           C  
ATOM     62  CD  GLU A   9      64.260  46.440  34.620  1.00  0.00           C  
ATOM     63  OE1 GLU A   9      63.920  45.340  35.150  1.00  0.00           O  
ATOM     64  OE2 GLU A   9      65.200  46.570  33.850  1.00  0.00           O1-
ATOM     65  H   GLU A   9      65.490  49.460  38.150  1.00  0.00           H  
ATOM     66  N   PHE A  10      62.310  49.690  38.350  1.00  0.00           N  
ATOM     67  CA  PHE A  10      61.120  50.220  39.010  1.00  0.00           C  
ATOM     68  C   PHE A  10      60.930  51.760  38.800  1.00  0.00           C  
ATOM     69  O   PHE A  10      59.890  52.160  38.320  1.00  0.00           O  
ATOM     70  CB  PHE A  10      61.330  49.840  40.510  1.00  0.00           C  
ATOM     71  CG  PHE A  10      60.160  50.490  41.290  1.00  0.00           C  
ATOM     72  CD1 PHE A  10      58.860  50.040  41.340  1.00  0.00           C  
ATOM     73  CD2 PHE A  10      60.560  51.440  42.190  1.00  0.00           C  
ATOM     74  CE1 PHE A  10      57.980  50.520  42.340  1.00  0.00           C  
ATOM     75  CE2 PHE A  10      59.660  51.940  43.150  1.00  0.00           C  
ATOM     76  CZ  PHE A  10      58.380  51.470  43.220  1.00  0.00           C  
ATOM     77  H   PHE A  10      62.690  48.940  38.890  1.00  0.00           H  
ATOM     78  HD1 PHE A  10      58.630  49.150  40.770  1.00  0.00           H  
ATOM     79  HD2 PHE A  10      61.630  51.590  42.330  1.00  0.00           H  
ATOM     80  HE1 PHE A  10      57.030  50.000  42.490  1.00  0.00           H  
ATOM     81  HE2 PHE A  10      59.930  52.790  43.780  1.00  0.00           H  
ATOM     82  HZ  PHE A  10      57.800  51.820  44.080  1.00  0.00           H  
ATOM     83  N   GLU A  11      61.980  52.510  39.170  1.00  0.00           N  
ATOM     84  CA  GLU A  11      61.880  54.000  39.070  1.00  0.00           C  
ATOM     85  C   GLU A  11      61.620  54.630  37.640  1.00  0.00           C  
ATOM     86  O   GLU A  11      60.890  55.650  37.550  1.00  0.00           O  
ATOM     87  CB  GLU A  11      63.060  54.810  39.670  1.00  0.00           C  
ATOM     88  CG  GLU A  11      63.080  54.760  41.220  1.00  0.00           C  
ATOM     89  CD  GLU A  11      63.880  55.880  41.880  1.00  0.00           C  
ATOM     90  OE1 GLU A  11      64.670  56.600  41.260  1.00  0.00           O  
ATOM     91  OE2 GLU A  11      63.530  56.230  43.020  1.00  0.00           O1-
ATOM     92  H   GLU A  11      62.830  52.080  39.480  1.00  0.00           H  
ATOM     93  N   THR A  12      62.210  54.010  36.610  1.00  0.00           N  
ATOM     94  CA  THR A  12      61.850  54.270  35.200  1.00  0.00           C  
ATOM     95  C   THR A  12      60.390  53.890  34.810  1.00  0.00           C  
ATOM     96  O   THR A  12      59.540  54.780  34.630  1.00  0.00           O  
ATOM     97  CB  THR A  12      62.820  53.570  34.230  1.00  0.00           C  
ATOM     98  CG2 THR A  12      64.230  54.060  34.420  1.00  0.00           C  
ATOM     99  OG1 THR A  12      62.650  52.160  34.220  1.00  0.00           O  
ATOM    100  H   THR A  12      62.910  53.310  36.760  1.00  0.00           H  
ATOM    101  HG1 THR A  12      63.080  51.730  33.430  1.00  0.00           H  
ATOM    102  N   LEU A  13      60.020  52.640  35.130  1.00  0.00           N  
ATOM    103  CA  LEU A  13      58.610  52.210  35.010  1.00  0.00           C  
ATOM    104  C   LEU A  13      57.500  52.980  35.810  1.00  0.00           C  
ATOM    105  O   LEU A  13      56.470  53.290  35.180  1.00  0.00           O  
ATOM    106  CB  LEU A  13      58.340  50.740  35.390  1.00  0.00           C  
ATOM    107  CG  LEU A  13      59.210  49.820  34.410  1.00  0.00           C  
ATOM    108  CD1 LEU A  13      59.140  48.330  34.780  1.00  0.00           C  
ATOM    109  CD2 LEU A  13      58.970  50.070  32.910  1.00  0.00           C  
ATOM    110  H   LEU A  13      60.680  51.890  35.240  1.00  0.00           H  
ATOM    111  N   GLN A  14      57.880  53.620  36.830  1.00  0.00           N  
ATOM    112  CA  GLN A  14      57.050  54.520  37.690  1.00  0.00           C  
ATOM    113  C   GLN A  14      56.820  55.900  37.080  1.00  0.00           C  
ATOM    114  O   GLN A  14      55.670  56.340  36.910  1.00  0.00           O  
ATOM    115  CB  GLN A  14      57.690  54.630  39.110  1.00  0.00           C  
ATOM    116  CG  GLN A  14      56.920  53.800  40.120  1.00  0.00           C  
ATOM    117  CD  GLN A  14      55.640  54.490  40.710  1.00  0.00           C  
ATOM    118  NE2 GLN A  14      55.620  54.990  41.910  1.00  0.00           N  
ATOM    119  OE1 GLN A  14      54.680  54.790  40.020  1.00  0.00           O  
ATOM    120  H   GLN A  14      58.870  53.690  36.910  1.00  0.00           H  
ATOM    121 1HE2 GLN A  14      56.340  54.980  42.610  1.00  0.00           H  
ATOM    122 2HE2 GLN A  14      54.860  55.540  42.260  1.00  0.00           H  
ATOM    123  N   GLN A  15      57.940  56.490  36.630  1.00  0.00           N  
ATOM    124  CA  GLN A  15      57.900  57.780  35.860  1.00  0.00           C  
ATOM    125  C   GLN A  15      57.040  57.790  34.590  1.00  0.00           C  
ATOM    126  O   GLN A  15      56.560  58.860  34.210  1.00  0.00           O  
ATOM    127  CB  GLN A  15      59.330  58.000  35.400  1.00  0.00           C  
ATOM    128  CG  GLN A  15      59.620  59.470  34.920  1.00  0.00           C  
ATOM    129  CD  GLN A  15      59.390  60.520  36.060  1.00  0.00           C  
ATOM    130  NE2 GLN A  15      60.160  60.550  37.160  1.00  0.00           N  
ATOM    131  OE1 GLN A  15      58.590  61.440  35.990  1.00  0.00           O  
ATOM    132  H   GLN A  15      58.900  56.400  36.910  1.00  0.00           H  
ATOM    133 1HE2 GLN A  15      60.970  59.980  37.320  1.00  0.00           H  
ATOM    134 2HE2 GLN A  15      59.910  61.030  38.010  1.00  0.00           H  
ATOM    135  N   GLN A  16      56.870  56.610  33.950  1.00  0.00           N  
ATOM    136  CA  GLN A  16      55.890  56.450  32.860  1.00  0.00           C  
ATOM    137  C   GLN A  16      54.360  56.390  33.100  1.00  0.00           C  
ATOM    138  O   GLN A  16      53.520  56.880  32.330  1.00  0.00           O  
ATOM    139  CB  GLN A  16      56.270  55.260  31.980  1.00  0.00           C  
ATOM    140  CG  GLN A  16      57.740  55.390  31.490  1.00  0.00           C  
ATOM    141  CD  GLN A  16      57.780  56.130  30.100  1.00  0.00           C  
ATOM    142  NE2 GLN A  16      58.630  55.710  29.270  1.00  0.00           N  
ATOM    143  OE1 GLN A  16      57.210  57.190  29.920  1.00  0.00           O  
ATOM    144  H   GLN A  16      57.450  55.810  34.110  1.00  0.00           H  
ATOM    145 1HE2 GLN A  16      59.340  55.050  29.530  1.00  0.00           H  
ATOM    146 2HE2 GLN A  16      58.710  56.220  28.410  1.00  0.00           H  
ATOM    147  N   GLU A  17      53.990  56.040  34.330  1.00  0.00           N  
ATOM    148  CA  GLU A  17      52.610  56.230  34.810  1.00  0.00           C  
ATOM    149  C   GLU A  17      52.200  57.670  35.230  1.00  0.00           C  
ATOM    150  O   GLU A  17      51.040  58.120  35.100  1.00  0.00           O  
ATOM    151  CB  GLU A  17      52.280  55.080  35.820  1.00  0.00           C  
ATOM    152  CG  GLU A  17      50.830  55.100  36.330  1.00  0.00           C  
ATOM    153  CD  GLU A  17      50.450  53.740  36.810  1.00  0.00           C  
ATOM    154  OE1 GLU A  17      50.350  53.570  38.050  1.00  0.00           O  
ATOM    155  OE2 GLU A  17      50.310  52.750  36.050  1.00  0.00           O1-
ATOM    156  H   GLU A  17      54.660  55.620  34.930  1.00  0.00           H  
ATOM    157  N   CYS A  18      53.130  58.500  35.520  1.00  0.00           N  
ATOM    158  CA  CYS A  18      52.870  59.950  35.580  1.00  0.00           C  
ATOM    159  C   CYS A  18      52.390  60.560  34.230  1.00  0.00           C  
ATOM    160  O   CYS A  18      51.400  61.300  34.230  1.00  0.00           O  
ATOM    161  CB  CYS A  18      54.160  60.750  35.890  1.00  0.00           C  
ATOM    162  SG  CYS A  18      54.980  60.090  37.400  1.00  0.00           S  
ATOM    163  H   CYS A  18      54.050  58.170  35.760  1.00  0.00           H  
ATOM    164  HG  CYS A  18      54.270  60.750  38.310  1.00  0.00           H  
ATOM    165  N   LYS A  19      52.750  59.870  33.150  1.00  0.00           N  
ATOM    166  CA  LYS A  19      52.470  60.390  31.790  1.00  0.00           C  
ATOM    167  C   LYS A  19      51.250  59.680  31.200  1.00  0.00           C  
ATOM    168  O   LYS A  19      51.170  58.490  30.850  1.00  0.00           O  
ATOM    169  CB  LYS A  19      53.580  60.100  30.840  1.00  0.00           C  
ATOM    170  CG  LYS A  19      54.900  60.600  31.470  1.00  0.00           C  
ATOM    171  CD  LYS A  19      55.960  60.310  30.390  1.00  0.00           C  
ATOM    172  CE  LYS A  19      57.350  60.930  30.720  1.00  0.00           C  
ATOM    173  NZ  LYS A  19      58.280  60.640  29.580  1.00  0.00           N1+
ATOM    174  H   LYS A  19      53.010  58.920  33.310  1.00  0.00           H  
ATOM    175  HZ1 LYS A  19      58.320  59.640  29.520  1.00  0.00           H  
ATOM    176  HZ2 LYS A  19      57.990  60.860  28.650  1.00  0.00           H  
ATOM    177  HZ3 LYS A  19      59.210  61.000  29.660  1.00  0.00           H  
ATOM    178  N   LEU A  20      50.110  60.230  31.710  1.00  0.00           N  
ATOM    179  CA  LEU A  20      48.720  59.640  31.530  1.00  0.00           C  
ATOM    180  C   LEU A  20      48.040  59.860  30.160  1.00  0.00           C  
ATOM    181  O   LEU A  20      46.940  60.310  29.950  1.00  0.00           O  
ATOM    182  CB  LEU A  20      47.780  60.160  32.560  1.00  0.00           C  
ATOM    183  CG  LEU A  20      47.880  59.630  34.020  1.00  0.00           C  
ATOM    184  CD1 LEU A  20      46.910  60.450  34.870  1.00  0.00           C  
ATOM    185  CD2 LEU A  20      47.670  58.140  34.230  1.00  0.00           C  
ATOM    186  H   LEU A  20      50.240  60.880  32.460  1.00  0.00           H  
ATOM    187  N   LEU A  21      48.790  59.470  29.120  1.00  0.00           N  
ATOM    188  CA  LEU A  21      48.490  59.480  27.650  1.00  0.00           C  
ATOM    189  C   LEU A  21      47.350  58.610  27.100  1.00  0.00           C  
ATOM    190  O   LEU A  21      47.270  58.310  25.870  1.00  0.00           O  
ATOM    191  CB  LEU A  21      49.810  59.630  26.960  1.00  0.00           C  
ATOM    192  CG  LEU A  21      50.770  58.430  27.140  1.00  0.00           C  
ATOM    193  CD1 LEU A  21      50.260  57.170  26.450  1.00  0.00           C  
ATOM    194  CD2 LEU A  21      52.280  58.750  26.700  1.00  0.00           C  
ATOM    195  H   LEU A  21      49.740  59.210  29.280  1.00  0.00           H  
ATOM    196  N   TYR A  22      46.550  58.070  27.980  1.00  0.00           N  
ATOM    197  CA  TYR A  22      45.370  57.250  27.730  1.00  0.00           C  
ATOM    198  C   TYR A  22      44.240  58.020  28.390  1.00  0.00           C  
ATOM    199  O   TYR A  22      44.460  58.860  29.300  1.00  0.00           O  
ATOM    200  CB  TYR A  22      45.530  55.900  28.450  1.00  0.00           C  
ATOM    201  CG  TYR A  22      46.740  55.150  28.060  1.00  0.00           C  
ATOM    202  CD1 TYR A  22      47.240  54.970  26.810  1.00  0.00           C  
ATOM    203  CD2 TYR A  22      47.520  54.700  29.100  1.00  0.00           C  
ATOM    204  CE1 TYR A  22      48.420  54.240  26.650  1.00  0.00           C  
ATOM    205  CE2 TYR A  22      48.710  54.000  28.970  1.00  0.00           C  
ATOM    206  CZ  TYR A  22      49.160  53.750  27.710  1.00  0.00           C  
ATOM    207  OH  TYR A  22      50.370  53.120  27.610  1.00  0.00           O  
ATOM    208  H   TYR A  22      46.570  58.480  28.890  1.00  0.00           H  
ATOM    209  HD1 TYR A  22      46.780  55.450  25.940  1.00  0.00           H  
ATOM    210  HD2 TYR A  22      47.210  54.920  30.120  1.00  0.00           H  
ATOM    211  HE1 TYR A  22      48.660  53.840  25.670  1.00  0.00           H  
ATOM    212  HE2 TYR A  22      49.050  53.560  29.910  1.00  0.00           H  
ATOM    213  HH  TYR A  22      50.630  53.370  26.670  1.00  0.00           H  
ATOM    214  N   SER A  23      43.100  57.890  27.770  1.00  0.00           N  
ATOM    215  CA  SER A  23      41.830  58.390  28.250  1.00  0.00           C  
ATOM    216  C   SER A  23      41.280  57.810  29.570  1.00  0.00           C  
ATOM    217  O   SER A  23      41.120  56.590  29.590  1.00  0.00           O  
ATOM    218  CB  SER A  23      40.760  58.200  27.150  1.00  0.00           C  
ATOM    219  OG  SER A  23      39.590  58.970  27.270  1.00  0.00           O  
ATOM    220  H   SER A  23      43.050  57.210  27.040  1.00  0.00           H  
ATOM    221  HG  SER A  23      39.010  58.470  27.920  1.00  0.00           H  
ATOM    222  N   ARG A  24      41.300  58.610  30.610  1.00  0.00           N  
ATOM    223  CA  ARG A  24      40.690  58.320  31.910  1.00  0.00           C  
ATOM    224  C   ARG A  24      39.650  59.410  32.220  1.00  0.00           C  
ATOM    225  O   ARG A  24      39.740  60.240  33.140  1.00  0.00           O  
ATOM    226  CB  ARG A  24      41.840  58.180  32.950  1.00  0.00           C  
ATOM    227  CG  ARG A  24      41.230  57.440  34.170  1.00  0.00           C  
ATOM    228  CD  ARG A  24      42.280  57.210  35.260  1.00  0.00           C  
ATOM    229  NE  ARG A  24      42.710  58.560  35.670  1.00  0.00           N  
ATOM    230  CZ  ARG A  24      43.340  58.930  36.800  1.00  0.00           C  
ATOM    231  NH1 ARG A  24      43.590  58.010  37.740  1.00  0.00           N1+
ATOM    232  NH2 ARG A  24      43.800  60.150  36.760  1.00  0.00           N  
ATOM    233  H   ARG A  24      41.700  59.520  30.520  1.00  0.00           H  
ATOM    234  HE  ARG A  24      42.290  59.300  35.150  1.00  0.00           H  
ATOM    235 1HH1 ARG A  24      43.380  57.030  37.780  1.00  0.00           H  
ATOM    236 2HH1 ARG A  24      44.150  58.310  38.510  1.00  0.00           H  
ATOM    237 1HH2 ARG A  24      43.950  60.670  35.910  1.00  0.00           H  
ATOM    238 2HH2 ARG A  24      44.180  60.590  37.570  1.00  0.00           H  
ATOM    239  N   LYS A  25      38.480  59.270  31.550  1.00  0.00           N  
ATOM    240  CA  LYS A  25      37.330  60.190  31.640  1.00  0.00           C  
ATOM    241  C   LYS A  25      36.210  59.500  32.370  1.00  0.00           C  
ATOM    242  O   LYS A  25      35.820  59.920  33.460  1.00  0.00           O  
ATOM    243  CB  LYS A  25      36.770  60.470  30.210  1.00  0.00           C  
ATOM    244  CG  LYS A  25      37.740  61.060  29.220  1.00  0.00           C  
ATOM    245  CD  LYS A  25      36.990  61.670  28.020  1.00  0.00           C  
ATOM    246  CE  LYS A  25      38.070  62.220  27.140  1.00  0.00           C  
ATOM    247  NZ  LYS A  25      38.590  61.190  26.200  1.00  0.00           N1+
ATOM    248  H   LYS A  25      38.270  58.490  30.950  1.00  0.00           H  
ATOM    249  HZ1 LYS A  25      39.230  60.560  26.650  1.00  0.00           H  
ATOM    250  HZ2 LYS A  25      37.840  60.730  25.730  1.00  0.00           H  
ATOM    251  HZ3 LYS A  25      39.130  61.670  25.500  1.00  0.00           H  
ATOM    252  N   GLU A  26      35.970  58.190  32.020  1.00  0.00           N  
ATOM    253  CA  GLU A  26      34.760  57.520  32.470  1.00  0.00           C  
ATOM    254  C   GLU A  26      34.580  57.490  33.960  1.00  0.00           C  
ATOM    255  O   GLU A  26      33.480  57.730  34.520  1.00  0.00           O  
ATOM    256  CB  GLU A  26      34.560  56.100  31.910  1.00  0.00           C  
ATOM    257  CG  GLU A  26      34.480  56.220  30.380  1.00  0.00           C  
ATOM    258  CD  GLU A  26      33.050  56.780  30.000  1.00  0.00           C  
ATOM    259  OE1 GLU A  26      32.110  56.030  29.780  1.00  0.00           O  
ATOM    260  OE2 GLU A  26      33.030  58.000  29.640  1.00  0.00           O1-
ATOM    261  H   GLU A  26      36.590  57.670  31.420  1.00  0.00           H  
ATOM    262  N   GLY A  27      35.580  57.050  34.730  1.00  0.00           N  
ATOM    263  CA  GLY A  27      35.710  56.980  36.150  1.00  0.00           C  
ATOM    264  C   GLY A  27      35.630  58.360  36.890  1.00  0.00           C  
ATOM    265  O   GLY A  27      35.070  58.420  38.000  1.00  0.00           O  
ATOM    266  H   GLY A  27      36.410  56.810  34.220  1.00  0.00           H  
ATOM    267  N   GLN A  28      36.310  59.320  36.270  1.00  0.00           N  
ATOM    268  CA  GLN A  28      36.460  60.710  36.790  1.00  0.00           C  
ATOM    269  C   GLN A  28      35.270  61.660  36.740  1.00  0.00           C  
ATOM    270  O   GLN A  28      35.220  62.700  37.330  1.00  0.00           O  
ATOM    271  CB  GLN A  28      37.650  61.290  35.990  1.00  0.00           C  
ATOM    272  CG  GLN A  28      38.510  62.440  36.500  1.00  0.00           C  
ATOM    273  CD  GLN A  28      39.040  62.440  37.980  1.00  0.00           C  
ATOM    274  NE2 GLN A  28      38.850  63.570  38.610  1.00  0.00           N  
ATOM    275  OE1 GLN A  28      39.930  61.690  38.360  1.00  0.00           O  
ATOM    276  H   GLN A  28      36.640  59.170  35.340  1.00  0.00           H  
ATOM    277 1HE2 GLN A  28      38.190  64.160  38.150  1.00  0.00           H  
ATOM    278 2HE2 GLN A  28      39.360  63.810  39.440  1.00  0.00           H  
ATOM    279  N   ARG A  29      34.410  61.210  35.810  1.00  0.00           N  
ATOM    280  CA  ARG A  29      33.020  61.720  35.700  1.00  0.00           C  
ATOM    281  C   ARG A  29      32.310  61.600  37.050  1.00  0.00           C  
ATOM    282  O   ARG A  29      32.140  60.480  37.590  1.00  0.00           O  
ATOM    283  CB  ARG A  29      32.270  61.040  34.560  1.00  0.00           C  
ATOM    284  CG  ARG A  29      32.860  61.250  33.130  1.00  0.00           C  
ATOM    285  CD  ARG A  29      32.210  60.330  32.060  1.00  0.00           C  
ATOM    286  NE  ARG A  29      30.740  60.550  32.050  1.00  0.00           N  
ATOM    287  CZ  ARG A  29      29.820  59.670  31.570  1.00  0.00           C  
ATOM    288  NH1 ARG A  29      30.180  58.580  31.010  1.00  0.00           N1+
ATOM    289  NH2 ARG A  29      28.510  60.010  31.570  1.00  0.00           N  
ATOM    290  H   ARG A  29      34.830  60.730  35.040  1.00  0.00           H  
ATOM    291  HE  ARG A  29      30.320  61.440  32.220  1.00  0.00           H  
ATOM    292 1HH1 ARG A  29      31.160  58.360  31.030  1.00  0.00           H  
ATOM    293 2HH1 ARG A  29      29.620  57.990  30.430  1.00  0.00           H  
ATOM    294 1HH2 ARG A  29      28.270  60.900  31.970  1.00  0.00           H  
ATOM    295 2HH2 ARG A  29      27.890  59.460  31.010  1.00  0.00           H  
ATOM    296  N   GLN A  30      31.710  62.720  37.420  1.00  0.00           N  
ATOM    297  CA  GLN A  30      31.170  62.980  38.750  1.00  0.00           C  
ATOM    298  C   GLN A  30      30.040  61.980  39.210  1.00  0.00           C  
ATOM    299  O   GLN A  30      30.150  61.460  40.270  1.00  0.00           O  
ATOM    300  CB  GLN A  30      30.940  64.480  38.750  1.00  0.00           C  
ATOM    301  CG  GLN A  30      30.550  64.880  40.140  1.00  0.00           C  
ATOM    302  CD  GLN A  30      31.770  65.210  40.970  1.00  0.00           C  
ATOM    303  NE2 GLN A  30      31.690  64.960  42.260  1.00  0.00           N  
ATOM    304  OE1 GLN A  30      32.710  65.860  40.580  1.00  0.00           O  
ATOM    305  H   GLN A  30      31.660  63.560  36.870  1.00  0.00           H  
ATOM    306 1HE2 GLN A  30      30.890  64.570  42.700  1.00  0.00           H  
ATOM    307 2HE2 GLN A  30      32.360  65.450  42.820  1.00  0.00           H  
ATOM    308  N   GLU A  31      29.210  61.600  38.250  1.00  0.00           N  
ATOM    309  CA  GLU A  31      28.220  60.530  38.380  1.00  0.00           C  
ATOM    310  C   GLU A  31      28.730  59.150  38.610  1.00  0.00           C  
ATOM    311  O   GLU A  31      27.940  58.390  39.200  1.00  0.00           O  
ATOM    312  CB  GLU A  31      27.240  60.460  37.140  1.00  0.00           C  
ATOM    313  CG  GLU A  31      26.380  61.770  36.980  1.00  0.00           C  
ATOM    314  CD  GLU A  31      27.190  62.850  36.230  1.00  0.00           C  
ATOM    315  OE1 GLU A  31      27.860  62.490  35.320  1.00  0.00           O  
ATOM    316  OE2 GLU A  31      27.170  64.010  36.660  1.00  0.00           O1-
ATOM    317  H   GLU A  31      29.150  62.170  37.430  1.00  0.00           H  
ATOM    318  N   ASN A  32      29.950  58.850  38.280  1.00  0.00           N  
ATOM    319  CA  ASN A  32      30.600  57.580  38.640  1.00  0.00           C  
ATOM    320  C   ASN A  32      31.580  57.550  39.810  1.00  0.00           C  
ATOM    321  O   ASN A  32      32.100  56.490  40.140  1.00  0.00           O  
ATOM    322  CB  ASN A  32      31.370  56.930  37.460  1.00  0.00           C  
ATOM    323  CG  ASN A  32      30.610  56.200  36.350  1.00  0.00           C  
ATOM    324  ND2 ASN A  32      31.100  56.390  35.140  1.00  0.00           N  
ATOM    325  OD1 ASN A  32      29.560  55.570  36.560  1.00  0.00           O  
ATOM    326  H   ASN A  32      30.640  59.430  37.850  1.00  0.00           H  
ATOM    327 1HD2 ASN A  32      31.890  56.990  35.010  1.00  0.00           H  
ATOM    328 2HD2 ASN A  32      30.730  55.820  34.410  1.00  0.00           H  
ATOM    329  N   LYS A  33      32.080  58.690  40.260  1.00  0.00           N  
ATOM    330  CA  LYS A  33      33.220  58.740  41.240  1.00  0.00           C  
ATOM    331  C   LYS A  33      33.110  57.790  42.500  1.00  0.00           C  
ATOM    332  O   LYS A  33      34.110  57.390  43.040  1.00  0.00           O  
ATOM    333  CB  LYS A  33      33.430  60.150  41.800  1.00  0.00           C  
ATOM    334  CG  LYS A  33      34.070  61.150  40.850  1.00  0.00           C  
ATOM    335  CD  LYS A  33      34.290  62.480  41.500  1.00  0.00           C  
ATOM    336  CE  LYS A  33      35.000  63.430  40.520  1.00  0.00           C  
ATOM    337  NZ  LYS A  33      35.170  64.770  41.070  1.00  0.00           N1+
ATOM    338  H   LYS A  33      31.850  59.570  39.830  1.00  0.00           H  
ATOM    339  HZ1 LYS A  33      34.300  65.270  41.090  1.00  0.00           H  
ATOM    340  HZ2 LYS A  33      35.510  64.760  42.010  1.00  0.00           H  
ATOM    341  HZ3 LYS A  33      35.830  65.240  40.480  1.00  0.00           H  
ATOM    342  N   ASN A  34      31.860  57.850  43.040  1.00  0.00           N  
ATOM    343  CA  ASN A  34      31.460  56.980  44.200  1.00  0.00           C  
ATOM    344  C   ASN A  34      31.760  55.500  44.050  1.00  0.00           C  
ATOM    345  O   ASN A  34      32.230  54.920  45.040  1.00  0.00           O  
ATOM    346  CB  ASN A  34      30.040  57.320  44.620  1.00  0.00           C  
ATOM    347  CG  ASN A  34      29.810  57.120  46.160  1.00  0.00           C  
ATOM    348  ND2 ASN A  34      28.700  57.650  46.610  1.00  0.00           N  
ATOM    349  OD1 ASN A  34      30.640  56.800  46.990  1.00  0.00           O  
ATOM    350  H   ASN A  34      31.380  58.720  42.940  1.00  0.00           H  
ATOM    351 1HD2 ASN A  34      28.070  57.970  45.890  1.00  0.00           H  
ATOM    352 2HD2 ASN A  34      28.710  57.780  47.600  1.00  0.00           H  
ATOM    353  N   LYS A  35      31.640  54.980  42.820  1.00  0.00           N  
ATOM    354  CA  LYS A  35      31.650  53.510  42.430  1.00  0.00           C  
ATOM    355  C   LYS A  35      32.930  52.670  42.630  1.00  0.00           C  
ATOM    356  O   LYS A  35      32.830  51.480  42.910  1.00  0.00           O  
ATOM    357  CB  LYS A  35      31.100  53.290  41.050  1.00  0.00           C  
ATOM    358  CG  LYS A  35      29.650  53.850  40.930  1.00  0.00           C  
ATOM    359  CD  LYS A  35      29.180  53.710  39.500  1.00  0.00           C  
ATOM    360  CE  LYS A  35      27.880  54.500  39.410  1.00  0.00           C  
ATOM    361  NZ  LYS A  35      27.360  54.430  38.050  1.00  0.00           N1+
ATOM    362  H   LYS A  35      31.440  55.560  42.030  1.00  0.00           H  
ATOM    363  HZ1 LYS A  35      27.320  53.460  37.780  1.00  0.00           H  
ATOM    364  HZ2 LYS A  35      26.400  54.730  38.020  1.00  0.00           H  
ATOM    365  HZ3 LYS A  35      27.940  54.870  37.360  1.00  0.00           H  
ATOM    366  N   ASN A  36      34.000  53.330  43.030  1.00  0.00           N  
ATOM    367  CA  ASN A  36      35.300  52.650  43.170  1.00  0.00           C  
ATOM    368  C   ASN A  36      35.580  52.260  44.610  1.00  0.00           C  
ATOM    369  O   ASN A  36      35.080  52.800  45.610  1.00  0.00           O  
ATOM    370  CB  ASN A  36      36.300  53.690  42.580  1.00  0.00           C  
ATOM    371  CG  ASN A  36      36.530  55.010  43.250  1.00  0.00           C  
ATOM    372  ND2 ASN A  36      37.250  55.910  42.620  1.00  0.00           N  
ATOM    373  OD1 ASN A  36      36.060  55.380  44.300  1.00  0.00           O  
ATOM    374  H   ASN A  36      33.890  54.250  43.420  1.00  0.00           H  
ATOM    375 1HD2 ASN A  36      37.670  55.720  41.730  1.00  0.00           H  
ATOM    376 2HD2 ASN A  36      37.190  56.850  42.960  1.00  0.00           H  
ATOM    377  N   ARG A  37      36.380  51.240  44.790  1.00  0.00           N  
ATOM    378  CA  ARG A  37      36.810  50.850  46.100  1.00  0.00           C  
ATOM    379  C   ARG A  37      37.700  51.970  46.820  1.00  0.00           C  
ATOM    380  O   ARG A  37      37.420  52.410  47.940  1.00  0.00           O  
ATOM    381  CB  ARG A  37      37.500  49.460  46.040  1.00  0.00           C  
ATOM    382  CG  ARG A  37      36.680  48.320  46.580  1.00  0.00           C  
ATOM    383  CD  ARG A  37      36.730  48.180  48.040  1.00  0.00           C  
ATOM    384  NE  ARG A  37      36.230  46.830  48.320  1.00  0.00           N  
ATOM    385  CZ  ARG A  37      36.990  45.690  48.430  1.00  0.00           C  
ATOM    386  NH1 ARG A  37      38.320  45.710  48.550  1.00  0.00           N1+
ATOM    387  NH2 ARG A  37      36.300  44.570  48.440  1.00  0.00           N  
ATOM    388  H   ARG A  37      36.690  50.670  44.030  1.00  0.00           H  
ATOM    389  HE  ARG A  37      35.260  46.810  48.550  1.00  0.00           H  
ATOM    390 1HH1 ARG A  37      38.830  46.560  48.690  1.00  0.00           H  
ATOM    391 2HH1 ARG A  37      38.800  44.830  48.610  1.00  0.00           H  
ATOM    392 1HH2 ARG A  37      35.330  44.540  48.210  1.00  0.00           H  
ATOM    393 2HH2 ARG A  37      36.770  43.690  48.500  1.00  0.00           H  
ATOM    394  N   TYR A  38      38.790  52.320  46.120  1.00  0.00           N  
ATOM    395  CA  TYR A  38      39.740  53.300  46.690  1.00  0.00           C  
ATOM    396  C   TYR A  38      39.880  54.360  45.530  1.00  0.00           C  
ATOM    397  O   TYR A  38      39.930  54.050  44.380  1.00  0.00           O  
ATOM    398  CB  TYR A  38      41.030  52.590  47.010  1.00  0.00           C  
ATOM    399  CG  TYR A  38      40.880  51.350  47.860  1.00  0.00           C  
ATOM    400  CD1 TYR A  38      40.260  51.380  49.090  1.00  0.00           C  
ATOM    401  CD2 TYR A  38      41.210  50.080  47.380  1.00  0.00           C  
ATOM    402  CE1 TYR A  38      39.950  50.210  49.720  1.00  0.00           C  
ATOM    403  CE2 TYR A  38      40.940  48.890  48.040  1.00  0.00           C  
ATOM    404  CZ  TYR A  38      40.280  49.000  49.230  1.00  0.00           C  
ATOM    405  OH  TYR A  38      39.550  47.940  49.550  1.00  0.00           O  
ATOM    406  H   TYR A  38      39.010  52.160  45.160  1.00  0.00           H  
ATOM    407  HD1 TYR A  38      40.010  52.290  49.640  1.00  0.00           H  
ATOM    408  HD2 TYR A  38      41.780  50.010  46.450  1.00  0.00           H  
ATOM    409  HE1 TYR A  38      39.340  50.300  50.620  1.00  0.00           H  
ATOM    410  HE2 TYR A  38      41.460  47.990  47.710  1.00  0.00           H  
ATOM    411  HH  TYR A  38      38.940  48.110  50.330  1.00  0.00           H  
ATOM    412  N   LYS A  39      40.200  55.600  45.950  1.00  0.00           N  
ATOM    413  CA  LYS A  39      40.210  56.800  45.040  1.00  0.00           C  
ATOM    414  C   LYS A  39      41.260  56.670  43.870  1.00  0.00           C  
ATOM    415  O   LYS A  39      40.890  56.830  42.720  1.00  0.00           O  
ATOM    416  CB  LYS A  39      40.510  58.050  45.850  1.00  0.00           C  
ATOM    417  CG  LYS A  39      40.620  59.360  45.020  1.00  0.00           C  
ATOM    418  CD  LYS A  39      40.450  60.630  45.890  1.00  0.00           C  
ATOM    419  CE  LYS A  39      41.680  61.050  46.650  1.00  0.00           C  
ATOM    420  NZ  LYS A  39      41.700  60.430  47.980  1.00  0.00           N1+
ATOM    421  H   LYS A  39      40.650  55.680  46.840  1.00  0.00           H  
ATOM    422  HZ1 LYS A  39      41.270  59.530  47.960  1.00  0.00           H  
ATOM    423  HZ2 LYS A  39      42.620  60.310  48.330  1.00  0.00           H  
ATOM    424  HZ3 LYS A  39      41.140  60.900  48.660  1.00  0.00           H  
ATOM    425  N   ASN A  40      42.430  56.130  44.220  1.00  0.00           N  
ATOM    426  CA  ASN A  40      43.470  56.030  43.210  1.00  0.00           C  
ATOM    427  C   ASN A  40      43.240  55.060  42.050  1.00  0.00           C  
ATOM    428  O   ASN A  40      43.900  55.250  40.990  1.00  0.00           O  
ATOM    429  CB  ASN A  40      44.840  55.740  43.880  1.00  0.00           C  
ATOM    430  CG  ASN A  40      44.920  54.350  44.430  1.00  0.00           C  
ATOM    431  ND2 ASN A  40      45.550  53.530  43.680  1.00  0.00           N  
ATOM    432  OD1 ASN A  40      44.090  53.820  45.220  1.00  0.00           O  
ATOM    433  H   ASN A  40      42.680  56.020  45.190  1.00  0.00           H  
ATOM    434 1HD2 ASN A  40      45.910  53.810  42.790  1.00  0.00           H  
ATOM    435 2HD2 ASN A  40      45.680  52.660  44.150  1.00  0.00           H  
ATOM    436  N   ILE A  41      42.260  54.180  42.130  1.00  0.00           N  
ATOM    437  CA  ILE A  41      41.880  53.330  41.040  1.00  0.00           C  
ATOM    438  C   ILE A  41      40.520  53.780  40.380  1.00  0.00           C  
ATOM    439  O   ILE A  41      39.370  53.530  40.720  1.00  0.00           O  
ATOM    440  CB  ILE A  41      41.960  51.830  41.440  1.00  0.00           C  
ATOM    441  CG1 ILE A  41      41.700  50.960  40.210  1.00  0.00           C  
ATOM    442  CG2 ILE A  41      41.130  51.350  42.650  1.00  0.00           C  
ATOM    443  CD  ILE A  41      42.450  51.530  39.000  1.00  0.00           C  
ATOM    444  H   ILE A  41      41.560  54.340  42.820  1.00  0.00           H  
ATOM    445  N   LEU A  42      40.840  54.210  39.150  1.00  0.00           N  
ATOM    446  CA  LEU A  42      39.880  54.350  38.020  1.00  0.00           C  
ATOM    447  C   LEU A  42      40.380  53.420  36.870  1.00  0.00           C  
ATOM    448  O   LEU A  42      41.550  53.500  36.510  1.00  0.00           O  
ATOM    449  CB  LEU A  42      39.640  55.860  37.590  1.00  0.00           C  
ATOM    450  CG  LEU A  42      39.250  56.770  38.740  1.00  0.00           C  
ATOM    451  CD1 LEU A  42      39.580  58.200  38.330  1.00  0.00           C  
ATOM    452  CD2 LEU A  42      37.780  56.590  39.050  1.00  0.00           C  
ATOM    453  H   LEU A  42      41.790  54.320  38.850  1.00  0.00           H  
ATOM    454  N   PRO A  43      39.490  52.750  36.120  1.00  0.00           N  
ATOM    455  CA  PRO A  43      39.750  51.990  34.870  1.00  0.00           C  
ATOM    456  C   PRO A  43      40.140  53.040  33.770  1.00  0.00           C  
ATOM    457  O   PRO A  43      39.980  54.230  33.840  1.00  0.00           O  
ATOM    458  CB  PRO A  43      38.430  51.270  34.540  1.00  0.00           C  
ATOM    459  CG  PRO A  43      37.420  52.200  35.110  1.00  0.00           C  
ATOM    460  CD  PRO A  43      38.060  52.650  36.440  1.00  0.00           C  
ATOM    461  N   PHE A  44      41.010  52.590  32.830  1.00  0.00           N  
ATOM    462  CA  PHE A  44      41.120  53.210  31.480  1.00  0.00           C  
ATOM    463  C   PHE A  44      39.980  53.030  30.470  1.00  0.00           C  
ATOM    464  O   PHE A  44      39.550  51.920  30.290  1.00  0.00           O  
ATOM    465  CB  PHE A  44      42.430  52.790  30.840  1.00  0.00           C  
ATOM    466  CG  PHE A  44      43.640  53.410  31.440  1.00  0.00           C  
ATOM    467  CD1 PHE A  44      43.950  54.770  31.520  1.00  0.00           C  
ATOM    468  CD2 PHE A  44      44.590  52.480  31.820  1.00  0.00           C  
ATOM    469  CE1 PHE A  44      45.130  55.250  32.040  1.00  0.00           C  
ATOM    470  CE2 PHE A  44      45.850  52.930  32.210  1.00  0.00           C  
ATOM    471  CZ  PHE A  44      46.100  54.290  32.350  1.00  0.00           C  
ATOM    472  H   PHE A  44      41.730  51.940  33.110  1.00  0.00           H  
ATOM    473  HD1 PHE A  44      43.200  55.410  31.080  1.00  0.00           H  
ATOM    474  HD2 PHE A  44      44.420  51.430  31.580  1.00  0.00           H  
ATOM    475  HE1 PHE A  44      45.140  56.180  32.610  1.00  0.00           H  
ATOM    476  HE2 PHE A  44      46.630  52.190  32.370  1.00  0.00           H  
ATOM    477  HZ  PHE A  44      47.070  54.720  32.610  1.00  0.00           H  
ATOM    478  N   ASP A  45      39.570  54.160  29.860  1.00  0.00           N  
ATOM    479  CA  ASP A  45      38.290  54.180  29.020  1.00  0.00           C  
ATOM    480  C   ASP A  45      38.110  53.210  27.900  1.00  0.00           C  
ATOM    481  O   ASP A  45      37.030  52.630  27.860  1.00  0.00           O  
ATOM    482  CB  ASP A  45      38.050  55.560  28.410  1.00  0.00           C  
ATOM    483  CG  ASP A  45      37.720  56.750  29.350  1.00  0.00           C  
ATOM    484  OD1 ASP A  45      37.780  56.490  30.550  1.00  0.00           O  
ATOM    485  OD2 ASP A  45      37.590  57.910  28.910  1.00  0.00           O1-
ATOM    486  H   ASP A  45      40.080  55.010  29.850  1.00  0.00           H  
ATOM    487  N   HIS A  46      39.230  52.960  27.170  1.00  0.00           N  
ATOM    488  CA  HIS A  46      39.260  51.980  26.010  1.00  0.00           C  
ATOM    489  C   HIS A  46      39.480  50.450  26.340  1.00  0.00           C  
ATOM    490  O   HIS A  46      39.110  49.550  25.560  1.00  0.00           O  
ATOM    491  CB  HIS A  46      40.280  52.510  25.060  1.00  0.00           C  
ATOM    492  CG  HIS A  46      41.750  52.620  25.630  1.00  0.00           C  
ATOM    493  CD2 HIS A  46      42.850  51.970  25.260  1.00  0.00           C  
ATOM    494  ND1 HIS A  46      41.990  53.210  26.810  1.00  0.00           N  
ATOM    495  CE1 HIS A  46      43.260  52.910  27.140  1.00  0.00           C  
ATOM    496  NE2 HIS A  46      43.730  52.070  26.230  1.00  0.00           N  
ATOM    497  H   HIS A  46      40.170  53.250  27.320  1.00  0.00           H  
ATOM    498  HD2 HIS A  46      43.060  51.760  24.210  1.00  0.00           H  
ATOM    499  HE1 HIS A  46      43.680  53.000  28.140  1.00  0.00           H  
ATOM    500  HE2 HIS A  46      44.480  51.450  26.410  1.00  0.00           H  
ATOM    501  N   THR A  47      40.060  50.180  27.460  1.00  0.00           N  
ATOM    502  CA  THR A  47      40.050  48.800  27.980  1.00  0.00           C  
ATOM    503  C   THR A  47      38.950  48.370  28.980  1.00  0.00           C  
ATOM    504  O   THR A  47      39.020  47.220  29.350  1.00  0.00           O  
ATOM    505  CB  THR A  47      41.390  48.340  28.590  1.00  0.00           C  
ATOM    506  CG2 THR A  47      42.390  47.980  27.480  1.00  0.00           C  
ATOM    507  OG1 THR A  47      41.870  49.320  29.560  1.00  0.00           O  
ATOM    508  H   THR A  47      40.570  50.880  27.960  1.00  0.00           H  
ATOM    509  HG1 THR A  47      42.730  49.050  29.980  1.00  0.00           H  
ATOM    510  N   ARG A  48      38.090  49.340  29.320  1.00  0.00           N  
ATOM    511  CA  ARG A  48      37.000  49.000  30.360  1.00  0.00           C  
ATOM    512  C   ARG A  48      35.940  47.940  30.040  1.00  0.00           C  
ATOM    513  O   ARG A  48      35.860  47.550  28.880  1.00  0.00           O  
ATOM    514  CB  ARG A  48      36.160  50.230  30.870  1.00  0.00           C  
ATOM    515  CG  ARG A  48      35.190  50.890  29.820  1.00  0.00           C  
ATOM    516  CD  ARG A  48      34.500  52.110  30.400  1.00  0.00           C  
ATOM    517  NE  ARG A  48      33.370  52.550  29.590  1.00  0.00           N  
ATOM    518  CZ  ARG A  48      32.090  52.360  30.020  1.00  0.00           C  
ATOM    519  NH1 ARG A  48      31.880  51.650  31.150  1.00  0.00           N1+
ATOM    520  NH2 ARG A  48      31.050  52.830  29.310  1.00  0.00           N  
ATOM    521  H   ARG A  48      38.120  50.270  28.960  1.00  0.00           H  
ATOM    522  HE  ARG A  48      33.580  53.080  28.770  1.00  0.00           H  
ATOM    523 1HH1 ARG A  48      32.600  51.240  31.710  1.00  0.00           H  
ATOM    524 2HH1 ARG A  48      30.950  51.400  31.420  1.00  0.00           H  
ATOM    525 1HH2 ARG A  48      31.250  53.290  28.440  1.00  0.00           H  
ATOM    526 2HH2 ARG A  48      30.230  53.040  29.840  1.00  0.00           H  
ATOM    527  N   VAL A  49      35.420  47.330  31.080  1.00  0.00           N  
ATOM    528  CA  VAL A  49      34.300  46.380  30.920  1.00  0.00           C  
ATOM    529  C   VAL A  49      33.000  47.280  30.870  1.00  0.00           C  
ATOM    530  O   VAL A  49      32.650  47.960  31.800  1.00  0.00           O  
ATOM    531  CB  VAL A  49      34.130  45.250  31.920  1.00  0.00           C  
ATOM    532  CG1 VAL A  49      32.910  44.380  31.590  1.00  0.00           C  
ATOM    533  CG2 VAL A  49      35.350  44.310  31.880  1.00  0.00           C  
ATOM    534  H   VAL A  49      35.810  47.320  32.000  1.00  0.00           H  
ATOM    535  N   VAL A  50      32.480  47.290  29.710  1.00  0.00           N  
ATOM    536  CA  VAL A  50      31.220  48.060  29.420  1.00  0.00           C  
ATOM    537  C   VAL A  50      30.050  47.070  29.480  1.00  0.00           C  
ATOM    538  O   VAL A  50      30.160  45.930  29.000  1.00  0.00           O  
ATOM    539  CB  VAL A  50      31.260  48.740  28.040  1.00  0.00           C  
ATOM    540  CG1 VAL A  50      30.060  49.560  27.760  1.00  0.00           C  
ATOM    541  CG2 VAL A  50      32.550  49.600  27.900  1.00  0.00           C  
ATOM    542  H   VAL A  50      32.970  46.900  28.930  1.00  0.00           H  
ATOM    543  N   LEU A  51      29.030  47.520  30.250  1.00  0.00           N  
ATOM    544  CA  LEU A  51      27.790  46.760  30.380  1.00  0.00           C  
ATOM    545  C   LEU A  51      26.670  47.160  29.370  1.00  0.00           C  
ATOM    546  O   LEU A  51      26.450  48.380  29.140  1.00  0.00           O  
ATOM    547  CB  LEU A  51      27.260  46.710  31.820  1.00  0.00           C  
ATOM    548  CG  LEU A  51      28.160  45.990  32.820  1.00  0.00           C  
ATOM    549  CD1 LEU A  51      27.530  45.980  34.190  1.00  0.00           C  
ATOM    550  CD2 LEU A  51      28.410  44.540  32.410  1.00  0.00           C  
ATOM    551  H   LEU A  51      29.130  48.270  30.910  1.00  0.00           H  
ATOM    552  N   HIS A  52      25.950  46.130  28.860  1.00  0.00           N  
ATOM    553  CA  HIS A  52      24.680  46.310  28.000  1.00  0.00           C  
ATOM    554  C   HIS A  52      23.540  46.500  29.030  1.00  0.00           C  
ATOM    555  O   HIS A  52      23.310  45.730  29.930  1.00  0.00           O  
ATOM    556  CB  HIS A  52      24.540  45.030  27.210  1.00  0.00           C  
ATOM    557  CG  HIS A  52      23.750  45.360  25.900  1.00  0.00           C  
ATOM    558  CD2 HIS A  52      24.300  45.430  24.630  1.00  0.00           C  
ATOM    559  ND1 HIS A  52      22.470  45.480  25.720  1.00  0.00           N  
ATOM    560  CE1 HIS A  52      22.140  45.560  24.490  1.00  0.00           C  
ATOM    561  NE2 HIS A  52      23.240  45.440  23.790  1.00  0.00           N  
ATOM    562  H   HIS A  52      26.100  45.180  29.120  1.00  0.00           H  
ATOM    563  HD2 HIS A  52      25.350  45.590  24.370  1.00  0.00           H  
ATOM    564  HE1 HIS A  52      21.170  45.810  24.050  1.00  0.00           H  
ATOM    565  HE2 HIS A  52      23.350  45.410  22.790  1.00  0.00           H  
ATOM    566  N   ASP A  53      22.840  47.570  28.660  1.00  0.00           N  
ATOM    567  CA  ASP A  53      21.670  47.910  29.430  1.00  0.00           C  
ATOM    568  C   ASP A  53      21.840  47.980  31.000  1.00  0.00           C  
ATOM    569  O   ASP A  53      22.910  47.810  31.550  1.00  0.00           O  
ATOM    570  CB  ASP A  53      20.440  47.110  29.000  1.00  0.00           C  
ATOM    571  CG  ASP A  53      19.040  47.720  29.430  1.00  0.00           C  
ATOM    572  OD1 ASP A  53      18.960  48.920  29.560  1.00  0.00           O  
ATOM    573  OD2 ASP A  53      18.090  46.930  29.590  1.00  0.00           O1-
ATOM    574  H   ASP A  53      22.910  48.020  27.770  1.00  0.00           H  
ATOM    575  N   GLY A  54      20.740  48.260  31.720  1.00  0.00           N  
ATOM    576  CA  GLY A  54      20.860  48.500  33.190  1.00  0.00           C  
ATOM    577  C   GLY A  54      19.580  49.060  33.810  1.00  0.00           C  
ATOM    578  O   GLY A  54      18.530  49.040  33.150  1.00  0.00           O  
ATOM    579  H   GLY A  54      19.880  48.480  31.260  1.00  0.00           H  
ATOM    580  N   ASP A  55      19.630  49.660  34.970  1.00  0.00           N  
ATOM    581  CA  ASP A  55      18.480  50.190  35.700  1.00  0.00           C  
ATOM    582  C   ASP A  55      17.870  51.500  35.150  1.00  0.00           C  
ATOM    583  O   ASP A  55      18.650  52.450  34.900  1.00  0.00           O  
ATOM    584  CB  ASP A  55      18.690  50.330  37.260  1.00  0.00           C  
ATOM    585  CG  ASP A  55      17.530  50.860  38.080  1.00  0.00           C  
ATOM    586  OD1 ASP A  55      16.700  50.120  38.690  1.00  0.00           O  
ATOM    587  OD2 ASP A  55      17.460  52.100  38.280  1.00  0.00           O1-
ATOM    588  H   ASP A  55      20.470  49.600  35.520  1.00  0.00           H  
ATOM    589  N   PRO A  56      16.530  51.630  35.020  1.00  0.00           N  
ATOM    590  CA  PRO A  56      15.830  52.890  34.620  1.00  0.00           C  
ATOM    591  C   PRO A  56      16.110  54.180  35.470  1.00  0.00           C  
ATOM    592  O   PRO A  56      16.060  55.250  34.970  1.00  0.00           O  
ATOM    593  CB  PRO A  56      14.340  52.530  34.710  1.00  0.00           C  
ATOM    594  CG  PRO A  56      14.300  51.040  34.390  1.00  0.00           C  
ATOM    595  CD  PRO A  56      15.630  50.460  34.980  1.00  0.00           C  
ATOM    596  N   ASN A  57      16.140  54.120  36.760  1.00  0.00           N  
ATOM    597  CA  ASN A  57      16.350  55.260  37.690  1.00  0.00           C  
ATOM    598  C   ASN A  57      17.880  55.590  37.820  1.00  0.00           C  
ATOM    599  O   ASN A  57      18.150  56.750  37.970  1.00  0.00           O  
ATOM    600  CB  ASN A  57      15.560  54.990  39.020  1.00  0.00           C  
ATOM    601  CG  ASN A  57      14.130  55.260  38.670  1.00  0.00           C  
ATOM    602  ND2 ASN A  57      13.280  54.270  38.560  1.00  0.00           N  
ATOM    603  OD1 ASN A  57      13.710  56.400  38.690  1.00  0.00           O  
ATOM    604  H   ASN A  57      16.040  53.210  37.160  1.00  0.00           H  
ATOM    605 1HD2 ASN A  57      13.650  53.350  38.610  1.00  0.00           H  
ATOM    606 2HD2 ASN A  57      12.280  54.270  38.480  1.00  0.00           H  
ATOM    607  N   GLU A  58      18.790  54.630  37.670  1.00  0.00           N  
ATOM    608  CA  GLU A  58      20.250  54.960  37.630  1.00  0.00           C  
ATOM    609  C   GLU A  58      20.660  56.010  36.570  1.00  0.00           C  
ATOM    610  O   GLU A  58      20.040  56.090  35.510  1.00  0.00           O  
ATOM    611  CB  GLU A  58      21.150  53.680  37.510  1.00  0.00           C  
ATOM    612  CG  GLU A  58      21.210  52.910  38.810  1.00  0.00           C  
ATOM    613  CD  GLU A  58      22.220  51.760  39.180  1.00  0.00           C  
ATOM    614  OE1 GLU A  58      21.870  50.580  38.910  1.00  0.00           O  
ATOM    615  OE2 GLU A  58      23.310  52.110  39.710  1.00  0.00           O1-
ATOM    616  H   GLU A  58      18.570  53.660  37.530  1.00  0.00           H  
ATOM    617  N   PRO A  59      21.740  56.770  36.980  1.00  0.00           N  
ATOM    618  CA  PRO A  59      22.320  57.780  36.110  1.00  0.00           C  
ATOM    619  C   PRO A  59      23.240  57.030  35.140  1.00  0.00           C  
ATOM    620  O   PRO A  59      22.740  56.350  34.220  1.00  0.00           O  
ATOM    621  CB  PRO A  59      22.990  58.880  36.920  1.00  0.00           C  
ATOM    622  CG  PRO A  59      22.450  58.560  38.320  1.00  0.00           C  
ATOM    623  CD  PRO A  59      22.280  57.030  38.290  1.00  0.00           C  
ATOM    624  N   VAL A  60      24.550  56.900  35.360  1.00  0.00           N  
ATOM    625  CA  VAL A  60      25.540  56.370  34.370  1.00  0.00           C  
ATOM    626  C   VAL A  60      25.760  54.830  34.500  1.00  0.00           C  
ATOM    627  O   VAL A  60      26.550  54.370  35.290  1.00  0.00           O  
ATOM    628  CB  VAL A  60      26.850  57.110  34.550  1.00  0.00           C  
ATOM    629  CG1 VAL A  60      28.010  56.610  33.640  1.00  0.00           C  
ATOM    630  CG2 VAL A  60      26.660  58.590  34.230  1.00  0.00           C  
ATOM    631  H   VAL A  60      24.870  57.310  36.210  1.00  0.00           H  
ATOM    632  N   SER A  61      24.790  54.160  33.840  1.00  0.00           N  
ATOM    633  CA  SER A  61      24.550  52.710  33.910  1.00  0.00           C  
ATOM    634  C   SER A  61      25.700  51.770  33.640  1.00  0.00           C  
ATOM    635  O   SER A  61      25.870  50.890  34.470  1.00  0.00           O  
ATOM    636  CB  SER A  61      23.400  52.340  32.950  1.00  0.00           C  
ATOM    637  OG  SER A  61      23.740  52.660  31.580  1.00  0.00           O  
ATOM    638  H   SER A  61      24.270  54.640  33.140  1.00  0.00           H  
ATOM    639  HG  SER A  61      23.520  53.630  31.460  1.00  0.00           H  
ATOM    640  N   ASP A  62      26.420  52.010  32.510  1.00  0.00           N  
ATOM    641  CA  ASP A  62      27.440  51.130  31.940  1.00  0.00           C  
ATOM    642  C   ASP A  62      28.860  50.910  32.600  1.00  0.00           C  
ATOM    643  O   ASP A  62      29.710  50.190  32.010  1.00  0.00           O  
ATOM    644  CB  ASP A  62      27.600  51.740  30.490  1.00  0.00           C  
ATOM    645  CG  ASP A  62      28.250  53.090  30.380  1.00  0.00           C  
ATOM    646  OD1 ASP A  62      28.980  53.600  31.240  1.00  0.00           O  
ATOM    647  OD2 ASP A  62      28.050  53.740  29.290  1.00  0.00           O1-
ATOM    648  H   ASP A  62      26.330  52.930  32.130  1.00  0.00           H  
ATOM    649  N   TYR A  63      29.160  51.690  33.620  1.00  0.00           N  
ATOM    650  CA  TYR A  63      30.400  51.570  34.390  1.00  0.00           C  
ATOM    651  C   TYR A  63      30.570  50.260  35.220  1.00  0.00           C  
ATOM    652  O   TYR A  63      29.710  50.050  36.060  1.00  0.00           O  
ATOM    653  CB  TYR A  63      30.500  52.800  35.360  1.00  0.00           C  
ATOM    654  CG  TYR A  63      31.820  52.930  36.080  1.00  0.00           C  
ATOM    655  CD1 TYR A  63      32.990  53.440  35.470  1.00  0.00           C  
ATOM    656  CD2 TYR A  63      31.870  52.480  37.380  1.00  0.00           C  
ATOM    657  CE1 TYR A  63      34.190  53.560  36.150  1.00  0.00           C  
ATOM    658  CE2 TYR A  63      33.060  52.670  38.120  1.00  0.00           C  
ATOM    659  CZ  TYR A  63      34.210  53.220  37.460  1.00  0.00           C  
ATOM    660  OH  TYR A  63      35.260  53.610  38.240  1.00  0.00           O  
ATOM    661  H   TYR A  63      28.560  52.460  33.820  1.00  0.00           H  
ATOM    662  HD1 TYR A  63      32.980  53.610  34.390  1.00  0.00           H  
ATOM    663  HD2 TYR A  63      31.100  51.940  37.920  1.00  0.00           H  
ATOM    664  HE1 TYR A  63      34.840  54.290  35.680  1.00  0.00           H  
ATOM    665  HE2 TYR A  63      33.080  52.100  39.050  1.00  0.00           H  
ATOM    666  HH  TYR A  63      35.080  54.520  38.630  1.00  0.00           H  
ATOM    667  N   ILE A  64      31.770  49.680  35.150  1.00  0.00           N  
ATOM    668  CA  ILE A  64      32.190  48.690  36.160  1.00  0.00           C  
ATOM    669  C   ILE A  64      33.770  48.710  36.210  1.00  0.00           C  
ATOM    670  O   ILE A  64      34.460  48.830  35.200  1.00  0.00           O  
ATOM    671  CB  ILE A  64      31.550  47.310  35.890  1.00  0.00           C  
ATOM    672  CG1 ILE A  64      31.790  46.350  37.040  1.00  0.00           C  
ATOM    673  CG2 ILE A  64      32.040  46.650  34.600  1.00  0.00           C  
ATOM    674  CD  ILE A  64      31.060  46.540  38.360  1.00  0.00           C  
ATOM    675  H   ILE A  64      32.360  49.780  34.350  1.00  0.00           H  
ATOM    676  N   ASN A  65      34.290  48.890  37.430  1.00  0.00           N  
ATOM    677  CA  ASN A  65      35.720  49.030  37.630  1.00  0.00           C  
ATOM    678  C   ASN A  65      36.660  47.850  37.390  1.00  0.00           C  
ATOM    679  O   ASN A  65      37.550  47.390  38.140  1.00  0.00           O  
ATOM    680  CB  ASN A  65      35.910  49.510  39.100  1.00  0.00           C  
ATOM    681  CG  ASN A  65      37.230  50.240  39.390  1.00  0.00           C  
ATOM    682  ND2 ASN A  65      37.150  51.520  39.500  1.00  0.00           N  
ATOM    683  OD1 ASN A  65      38.340  49.670  39.400  1.00  0.00           O  
ATOM    684  H   ASN A  65      33.660  49.270  38.110  1.00  0.00           H  
ATOM    685 1HD2 ASN A  65      36.360  52.030  39.170  1.00  0.00           H  
ATOM    686 2HD2 ASN A  65      37.760  51.950  40.180  1.00  0.00           H  
ATOM    687  N   ALA A  66      36.810  47.690  36.100  1.00  0.00           N  
ATOM    688  CA  ALA A  66      37.440  46.490  35.500  1.00  0.00           C  
ATOM    689  C   ALA A  66      38.000  46.730  34.030  1.00  0.00           C  
ATOM    690  O   ALA A  66      37.480  47.490  33.190  1.00  0.00           O  
ATOM    691  CB  ALA A  66      36.300  45.370  35.450  1.00  0.00           C  
ATOM    692  H   ALA A  66      36.350  48.290  35.440  1.00  0.00           H  
ATOM    693  N   ASN A  67      39.100  46.130  33.820  1.00  0.00           N  
ATOM    694  CA  ASN A  67      39.820  46.290  32.550  1.00  0.00           C  
ATOM    695  C   ASN A  67      40.280  44.970  31.960  1.00  0.00           C  
ATOM    696  O   ASN A  67      40.930  44.280  32.730  1.00  0.00           O  
ATOM    697  CB  ASN A  67      41.130  46.980  32.890  1.00  0.00           C  
ATOM    698  CG  ASN A  67      40.940  48.470  33.200  1.00  0.00           C  
ATOM    699  ND2 ASN A  67      40.750  49.280  32.180  1.00  0.00           N  
ATOM    700  OD1 ASN A  67      40.760  48.830  34.370  1.00  0.00           O  
ATOM    701  H   ASN A  67      39.530  45.500  34.470  1.00  0.00           H  
ATOM    702 1HD2 ASN A  67      40.660  48.900  31.260  1.00  0.00           H  
ATOM    703 2HD2 ASN A  67      40.370  50.190  32.340  1.00  0.00           H  
ATOM    704  N   ILE A  68      40.010  44.780  30.630  1.00  0.00           N  
ATOM    705  CA  ILE A  68      40.490  43.560  29.910  1.00  0.00           C  
ATOM    706  C   ILE A  68      42.040  43.640  29.660  1.00  0.00           C  
ATOM    707  O   ILE A  68      42.470  44.490  28.860  1.00  0.00           O  
ATOM    708  CB  ILE A  68      39.690  43.350  28.610  1.00  0.00           C  
ATOM    709  CG1 ILE A  68      38.130  43.490  28.820  1.00  0.00           C  
ATOM    710  CG2 ILE A  68      40.060  42.170  27.690  1.00  0.00           C  
ATOM    711  CD  ILE A  68      37.670  42.450  29.860  1.00  0.00           C  
ATOM    712  H   ILE A  68      39.630  45.460  30.010  1.00  0.00           H  
ATOM    713  N   ILE A  69      42.730  42.870  30.540  1.00  0.00           N  
ATOM    714  CA  ILE A  69      44.160  42.790  30.350  1.00  0.00           C  
ATOM    715  C   ILE A  69      44.560  41.780  29.270  1.00  0.00           C  
ATOM    716  O   ILE A  69      44.300  40.570  29.400  1.00  0.00           O  
ATOM    717  CB  ILE A  69      44.980  42.450  31.620  1.00  0.00           C  
ATOM    718  CG1 ILE A  69      44.440  43.220  32.840  1.00  0.00           C  
ATOM    719  CG2 ILE A  69      46.480  42.580  31.440  1.00  0.00           C  
ATOM    720  CD  ILE A  69      44.300  44.750  32.720  1.00  0.00           C  
ATOM    721  H   ILE A  69      42.340  42.240  31.200  1.00  0.00           H  
ATOM    722  N   MET A  70      45.040  42.250  28.140  1.00  0.00           N  
ATOM    723  CA  MET A  70      45.690  41.470  27.060  1.00  0.00           C  
ATOM    724  C   MET A  70      47.130  41.130  27.380  1.00  0.00           C  
ATOM    725  O   MET A  70      47.980  41.910  27.850  1.00  0.00           O  
ATOM    726  CB  MET A  70      45.630  42.300  25.760  1.00  0.00           C  
ATOM    727  CG  MET A  70      44.170  42.430  25.420  1.00  0.00           C  
ATOM    728  SD  MET A  70      43.230  40.900  25.060  1.00  0.00           S  
ATOM    729  CE  MET A  70      41.980  41.600  23.970  1.00  0.00           C  
ATOM    730  H   MET A  70      45.110  43.230  27.930  1.00  0.00           H  
ATOM    731  N   PRO A  71      47.440  39.860  27.250  1.00  0.00           N  
ATOM    732  CA  PRO A  71      48.770  39.320  26.940  1.00  0.00           C  
ATOM    733  C   PRO A  71      49.540  39.870  25.810  1.00  0.00           C  
ATOM    734  O   PRO A  71      50.750  40.070  25.850  1.00  0.00           O  
ATOM    735  CB  PRO A  71      48.630  37.790  26.840  1.00  0.00           C  
ATOM    736  CG  PRO A  71      47.470  37.540  27.820  1.00  0.00           C  
ATOM    737  CD  PRO A  71      46.550  38.740  27.660  1.00  0.00           C  
ATOM    738  N   GLU A  72      48.760  40.230  24.810  1.00  0.00           N  
ATOM    739  CA  GLU A  72      49.140  40.950  23.600  1.00  0.00           C  
ATOM    740  C   GLU A  72      47.970  41.790  23.070  1.00  0.00           C  
ATOM    741  O   GLU A  72      46.840  41.330  23.150  1.00  0.00           O  
ATOM    742  CB  GLU A  72      49.710  40.070  22.440  1.00  0.00           C  
ATOM    743  CG  GLU A  72      51.150  40.320  21.970  1.00  0.00           C  
ATOM    744  CD  GLU A  72      51.230  41.630  21.150  1.00  0.00           C  
ATOM    745  OE1 GLU A  72      51.330  41.580  19.940  1.00  0.00           O  
ATOM    746  OE2 GLU A  72      51.370  42.750  21.700  1.00  0.00           O1-
ATOM    747  H   GLU A  72      47.800  39.940  24.840  1.00  0.00           H  
ATOM    748  N   PHE A  73      48.180  42.720  22.170  1.00  0.00           N  
ATOM    749  CA  PHE A  73      47.110  43.640  21.770  1.00  0.00           C  
ATOM    750  C   PHE A  73      45.820  42.920  21.300  1.00  0.00           C  
ATOM    751  O   PHE A  73      44.720  43.160  21.780  1.00  0.00           O  
ATOM    752  CB  PHE A  73      47.590  44.580  20.700  1.00  0.00           C  
ATOM    753  CG  PHE A  73      46.500  45.650  20.420  1.00  0.00           C  
ATOM    754  CD1 PHE A  73      45.640  45.590  19.380  1.00  0.00           C  
ATOM    755  CD2 PHE A  73      46.510  46.800  21.240  1.00  0.00           C  
ATOM    756  CE1 PHE A  73      44.760  46.660  19.110  1.00  0.00           C  
ATOM    757  CE2 PHE A  73      45.730  47.930  20.890  1.00  0.00           C  
ATOM    758  CZ  PHE A  73      44.860  47.830  19.810  1.00  0.00           C  
ATOM    759  H   PHE A  73      49.120  42.910  21.880  1.00  0.00           H  
ATOM    760  HD1 PHE A  73      45.630  44.800  18.630  1.00  0.00           H  
ATOM    761  HD2 PHE A  73      47.200  46.830  22.080  1.00  0.00           H  
ATOM    762  HE1 PHE A  73      44.040  46.600  18.290  1.00  0.00           H  
ATOM    763  HE2 PHE A  73      45.780  48.880  21.430  1.00  0.00           H  
ATOM    764  HZ  PHE A  73      44.210  48.670  19.590  1.00  0.00           H  
ATOM    765  N   GLY A  74      45.960  41.920  20.470  1.00  0.00           N  
ATOM    766  CA  GLY A  74      44.760  41.120  20.050  1.00  0.00           C  
ATOM    767  C   GLY A  74      44.480  39.770  20.740  1.00  0.00           C  
ATOM    768  O   GLY A  74      43.870  38.890  20.130  1.00  0.00           O  
ATOM    769  H   GLY A  74      46.830  41.710  20.020  1.00  0.00           H  
ATOM    770  N   SER A  75      44.950  39.510  21.950  1.00  0.00           N  
ATOM    771  CA  SER A  75      44.740  38.190  22.590  1.00  0.00           C  
ATOM    772  C   SER A  75      43.220  37.790  22.700  1.00  0.00           C  
ATOM    773  O   SER A  75      42.430  38.710  22.860  1.00  0.00           O  
ATOM    774  CB  SER A  75      45.390  38.130  23.950  1.00  0.00           C  
ATOM    775  OG  SER A  75      46.760  38.120  23.740  1.00  0.00           O  
ATOM    776  H   SER A  75      45.650  40.010  22.450  1.00  0.00           H  
ATOM    777  HG  SER A  75      46.980  37.270  23.260  1.00  0.00           H  
ATOM    778  N   SER A  76      43.040  36.440  22.850  1.00  0.00           N  
ATOM    779  CA  SER A  76      41.690  35.830  22.800  1.00  0.00           C  
ATOM    780  C   SER A  76      40.830  36.170  24.030  1.00  0.00           C  
ATOM    781  O   SER A  76      41.220  36.900  24.920  1.00  0.00           O  
ATOM    782  CB  SER A  76      41.830  34.330  22.560  1.00  0.00           C  
ATOM    783  OG  SER A  76      42.490  33.670  23.610  1.00  0.00           O  
ATOM    784  H   SER A  76      43.800  35.800  22.920  1.00  0.00           H  
ATOM    785  HG  SER A  76      42.620  32.760  23.190  1.00  0.00           H  
ATOM    786  N   GLY A  77      39.540  35.820  23.820  1.00  0.00           N  
ATOM    787  CA  GLY A  77      38.460  35.740  24.840  1.00  0.00           C  
ATOM    788  C   GLY A  77      38.800  34.680  25.880  1.00  0.00           C  
ATOM    789  O   GLY A  77      39.030  35.150  27.010  1.00  0.00           O  
ATOM    790  H   GLY A  77      39.280  35.620  22.880  1.00  0.00           H  
ATOM    791  N   LYS A  78      39.380  33.570  25.450  1.00  0.00           N  
ATOM    792  CA  LYS A  78      40.000  32.650  26.390  1.00  0.00           C  
ATOM    793  C   LYS A  78      41.090  33.200  27.300  1.00  0.00           C  
ATOM    794  O   LYS A  78      40.980  32.890  28.500  1.00  0.00           O  
ATOM    795  CB  LYS A  78      40.490  31.410  25.630  1.00  0.00           C  
ATOM    796  CG  LYS A  78      40.570  30.180  26.550  1.00  0.00           C  
ATOM    797  CD  LYS A  78      40.970  28.850  25.930  1.00  0.00           C  
ATOM    798  CE  LYS A  78      42.110  28.790  24.930  1.00  0.00           C  
ATOM    799  NZ  LYS A  78      42.610  27.340  24.890  1.00  0.00           N1+
ATOM    800  H   LYS A  78      39.150  33.230  24.540  1.00  0.00           H  
ATOM    801  HZ1 LYS A  78      41.900  26.750  24.510  1.00  0.00           H  
ATOM    802  HZ2 LYS A  78      43.400  27.360  24.270  1.00  0.00           H  
ATOM    803  HZ3 LYS A  78      42.880  26.990  25.790  1.00  0.00           H  
ATOM    804  N   LYS A  79      42.160  33.780  26.790  1.00  0.00           N  
ATOM    805  CA  LYS A  79      43.260  34.420  27.500  1.00  0.00           C  
ATOM    806  C   LYS A  79      43.060  35.760  28.290  1.00  0.00           C  
ATOM    807  O   LYS A  79      43.960  36.150  29.020  1.00  0.00           O  
ATOM    808  CB  LYS A  79      44.470  34.470  26.520  1.00  0.00           C  
ATOM    809  CG  LYS A  79      44.900  33.060  26.080  1.00  0.00           C  
ATOM    810  CD  LYS A  79      46.410  33.030  25.670  1.00  0.00           C  
ATOM    811  CE  LYS A  79      47.310  33.020  26.940  1.00  0.00           C  
ATOM    812  NZ  LYS A  79      47.190  31.780  27.710  1.00  0.00           N1+
ATOM    813  H   LYS A  79      42.350  33.690  25.810  1.00  0.00           H  
ATOM    814  HZ1 LYS A  79      47.440  30.960  27.190  1.00  0.00           H  
ATOM    815  HZ2 LYS A  79      47.800  31.670  28.490  1.00  0.00           H  
ATOM    816  HZ3 LYS A  79      46.270  31.700  28.090  1.00  0.00           H  
ATOM    817  N   SER A  80      42.080  36.530  27.930  1.00  0.00           N  
ATOM    818  CA  SER A  80      41.760  37.810  28.530  1.00  0.00           C  
ATOM    819  C   SER A  80      41.480  37.780  30.020  1.00  0.00           C  
ATOM    820  O   SER A  80      40.650  37.020  30.490  1.00  0.00           O  
ATOM    821  CB  SER A  80      40.570  38.510  27.910  1.00  0.00           C  
ATOM    822  OG  SER A  80      40.720  39.020  26.570  1.00  0.00           O  
ATOM    823  H   SER A  80      41.420  36.240  27.230  1.00  0.00           H  
ATOM    824  HG  SER A  80      41.230  38.400  25.980  1.00  0.00           H  
ATOM    825  N   TYR A  81      42.410  38.420  30.700  1.00  0.00           N  
ATOM    826  CA  TYR A  81      42.260  38.600  32.120  1.00  0.00           C  
ATOM    827  C   TYR A  81      41.470  39.810  32.540  1.00  0.00           C  
ATOM    828  O   TYR A  81      41.870  40.920  32.060  1.00  0.00           O  
ATOM    829  CB  TYR A  81      43.630  38.600  32.790  1.00  0.00           C  
ATOM    830  CG  TYR A  81      44.180  37.200  32.980  1.00  0.00           C  
ATOM    831  CD1 TYR A  81      43.460  36.130  33.590  1.00  0.00           C  
ATOM    832  CD2 TYR A  81      45.580  37.070  32.700  1.00  0.00           C  
ATOM    833  CE1 TYR A  81      44.240  35.050  33.990  1.00  0.00           C  
ATOM    834  CE2 TYR A  81      46.250  35.940  33.100  1.00  0.00           C  
ATOM    835  CZ  TYR A  81      45.630  34.950  33.790  1.00  0.00           C  
ATOM    836  OH  TYR A  81      46.360  34.190  34.600  1.00  0.00           O  
ATOM    837  H   TYR A  81      43.330  38.630  30.360  1.00  0.00           H  
ATOM    838  HD1 TYR A  81      42.430  36.340  33.910  1.00  0.00           H  
ATOM    839  HD2 TYR A  81      46.060  37.910  32.200  1.00  0.00           H  
ATOM    840  HE1 TYR A  81      43.630  34.190  34.250  1.00  0.00           H  
ATOM    841  HE2 TYR A  81      47.320  35.990  32.930  1.00  0.00           H  
ATOM    842  HH  TYR A  81      47.290  34.060  34.230  1.00  0.00           H  
ATOM    843  N   ILE A  82      40.370  39.760  33.250  1.00  0.00           N  
ATOM    844  CA  ILE A  82      39.530  40.940  33.610  1.00  0.00           C  
ATOM    845  C   ILE A  82      40.050  41.480  35.020  1.00  0.00           C  
ATOM    846  O   ILE A  82      39.860  40.760  36.040  1.00  0.00           O  
ATOM    847  CB  ILE A  82      38.040  40.700  33.740  1.00  0.00           C  
ATOM    848  CG1 ILE A  82      37.480  40.000  32.460  1.00  0.00           C  
ATOM    849  CG2 ILE A  82      37.320  41.990  34.180  1.00  0.00           C  
ATOM    850  CD  ILE A  82      36.020  39.730  32.660  1.00  0.00           C  
ATOM    851  H   ILE A  82      39.880  38.890  33.340  1.00  0.00           H  
ATOM    852  N   ALA A  83      41.000  42.360  34.960  1.00  0.00           N  
ATOM    853  CA  ALA A  83      41.610  43.020  36.140  1.00  0.00           C  
ATOM    854  C   ALA A  83      40.600  43.860  36.910  1.00  0.00           C  
ATOM    855  O   ALA A  83      40.150  44.870  36.410  1.00  0.00           O  
ATOM    856  CB  ALA A  83      42.880  43.760  35.790  1.00  0.00           C  
ATOM    857  H   ALA A  83      41.070  42.800  34.070  1.00  0.00           H  
ATOM    858  N   THR A  84      40.150  43.450  38.110  1.00  0.00           N  
ATOM    859  CA  THR A  84      39.000  44.090  38.720  1.00  0.00           C  
ATOM    860  C   THR A  84      39.210  44.420  40.210  1.00  0.00           C  
ATOM    861  O   THR A  84      39.840  43.620  40.870  1.00  0.00           O  
ATOM    862  CB  THR A  84      37.670  43.390  38.470  1.00  0.00           C  
ATOM    863  CG2 THR A  84      37.790  41.820  38.460  1.00  0.00           C  
ATOM    864  OG1 THR A  84      36.690  43.750  39.370  1.00  0.00           O  
ATOM    865  H   THR A  84      40.620  42.730  38.620  1.00  0.00           H  
ATOM    866  HG1 THR A  84      36.860  43.640  40.350  1.00  0.00           H  
ATOM    867  N   GLN A  85      38.610  45.530  40.630  1.00  0.00           N  
ATOM    868  CA  GLN A  85      38.450  45.890  42.070  1.00  0.00           C  
ATOM    869  C   GLN A  85      37.690  44.860  42.810  1.00  0.00           C  
ATOM    870  O   GLN A  85      37.000  44.090  42.130  1.00  0.00           O  
ATOM    871  CB  GLN A  85      37.870  47.320  42.440  1.00  0.00           C  
ATOM    872  CG  GLN A  85      36.480  47.570  41.940  1.00  0.00           C  
ATOM    873  CD  GLN A  85      36.060  48.960  42.470  1.00  0.00           C  
ATOM    874  NE2 GLN A  85      34.820  49.060  42.860  1.00  0.00           N  
ATOM    875  OE1 GLN A  85      36.820  49.920  42.540  1.00  0.00           O  
ATOM    876  H   GLN A  85      38.200  46.150  39.960  1.00  0.00           H  
ATOM    877 1HE2 GLN A  85      34.170  48.300  42.930  1.00  0.00           H  
ATOM    878 2HE2 GLN A  85      34.590  50.000  43.110  1.00  0.00           H  
ATOM    879  N   GLY A  86      37.820  44.740  44.090  1.00  0.00           N  
ATOM    880  CA  GLY A  86      36.950  43.830  44.860  1.00  0.00           C  
ATOM    881  C   GLY A  86      35.440  44.290  45.010  1.00  0.00           C  
ATOM    882  O   GLY A  86      35.170  45.450  44.770  1.00  0.00           O  
ATOM    883  H   GLY A  86      38.520  45.250  44.590  1.00  0.00           H  
ATOM    884  N   CYS A  87      34.650  43.480  45.630  1.00  0.00           N  
ATOM    885  CA  CYS A  87      33.220  43.840  45.810  1.00  0.00           C  
ATOM    886  C   CYS A  87      32.930  44.830  46.920  1.00  0.00           C  
ATOM    887  O   CYS A  87      33.600  44.950  47.970  1.00  0.00           O  
ATOM    888  CB  CYS A  87      32.300  42.630  46.010  1.00  0.00           C  
ATOM    889  SG  CYS A  87      30.610  42.800  45.340  1.00  0.00           S  
ATOM    890  H   CYS A  87      34.800  42.500  45.740  1.00  0.00           H  
ATOM    891  HG  CYS A  87      31.110  42.920  44.110  1.00  0.00           H  
ATOM    892  N   LEU A  88      31.880  45.650  46.680  1.00  0.00           N  
ATOM    893  CA  LEU A  88      31.260  46.500  47.730  1.00  0.00           C  
ATOM    894  C   LEU A  88      29.740  46.180  47.760  1.00  0.00           C  
ATOM    895  O   LEU A  88      29.310  45.570  46.790  1.00  0.00           O  
ATOM    896  CB  LEU A  88      31.310  47.940  47.250  1.00  0.00           C  
ATOM    897  CG  LEU A  88      32.650  48.490  46.970  1.00  0.00           C  
ATOM    898  CD1 LEU A  88      32.520  49.710  46.110  1.00  0.00           C  
ATOM    899  CD2 LEU A  88      33.490  48.780  48.170  1.00  0.00           C  
ATOM    900  H   LEU A  88      31.370  45.520  45.830  1.00  0.00           H  
ATOM    901  N   GLN A  89      28.980  46.860  48.690  1.00  0.00           N  
ATOM    902  CA  GLN A  89      27.570  46.670  48.700  1.00  0.00           C  
ATOM    903  C   GLN A  89      26.850  47.400  47.530  1.00  0.00           C  
ATOM    904  O   GLN A  89      25.940  46.880  46.880  1.00  0.00           O  
ATOM    905  CB  GLN A  89      27.090  47.120  50.100  1.00  0.00           C  
ATOM    906  CG  GLN A  89      27.090  48.570  50.460  1.00  0.00           C  
ATOM    907  CD  GLN A  89      28.410  49.020  51.130  1.00  0.00           C  
ATOM    908  NE2 GLN A  89      28.420  49.730  52.250  1.00  0.00           N  
ATOM    909  OE1 GLN A  89      29.440  48.790  50.480  1.00  0.00           O  
ATOM    910  H   GLN A  89      29.380  47.240  49.520  1.00  0.00           H  
ATOM    911 1HE2 GLN A  89      27.550  50.060  52.620  1.00  0.00           H  
ATOM    912 2HE2 GLN A  89      29.280  50.100  52.590  1.00  0.00           H  
ATOM    913  N   ASN A  90      27.410  48.550  47.140  1.00  0.00           N  
ATOM    914  CA  ASN A  90      26.760  49.330  46.030  1.00  0.00           C  
ATOM    915  C   ASN A  90      27.020  48.760  44.630  1.00  0.00           C  
ATOM    916  O   ASN A  90      26.570  49.430  43.680  1.00  0.00           O  
ATOM    917  CB  ASN A  90      27.140  50.770  46.160  1.00  0.00           C  
ATOM    918  CG  ASN A  90      28.440  51.150  46.900  1.00  0.00           C  
ATOM    919  ND2 ASN A  90      29.090  52.030  46.320  1.00  0.00           N  
ATOM    920  OD1 ASN A  90      28.680  50.820  48.050  1.00  0.00           O  
ATOM    921  H   ASN A  90      28.000  49.090  47.740  1.00  0.00           H  
ATOM    922 1HD2 ASN A  90      28.850  52.350  45.410  1.00  0.00           H  
ATOM    923 2HD2 ASN A  90      30.010  52.230  46.660  1.00  0.00           H  
ATOM    924  N   THR A  91      27.900  47.770  44.510  1.00  0.00           N  
ATOM    925  CA  THR A  91      28.320  47.260  43.200  1.00  0.00           C  
ATOM    926  C   THR A  91      27.910  45.770  43.060  1.00  0.00           C  
ATOM    927  O   THR A  91      28.060  45.240  41.930  1.00  0.00           O  
ATOM    928  CB  THR A  91      29.870  47.240  42.930  1.00  0.00           C  
ATOM    929  CG2 THR A  91      30.480  48.610  43.020  1.00  0.00           C  
ATOM    930  OG1 THR A  91      30.560  46.480  43.910  1.00  0.00           O  
ATOM    931  H   THR A  91      28.190  47.240  45.300  1.00  0.00           H  
ATOM    932  HG1 THR A  91      31.480  46.350  43.540  1.00  0.00           H  
ATOM    933  N   VAL A  92      27.350  45.130  44.130  1.00  0.00           N  
ATOM    934  CA  VAL A  92      26.780  43.770  44.030  1.00  0.00           C  
ATOM    935  C   VAL A  92      26.000  43.140  42.840  1.00  0.00           C  
ATOM    936  O   VAL A  92      26.520  42.140  42.340  1.00  0.00           O  
ATOM    937  CB  VAL A  92      26.140  43.210  45.320  1.00  0.00           C  
ATOM    938  CG1 VAL A  92      27.230  43.120  46.380  1.00  0.00           C  
ATOM    939  CG2 VAL A  92      24.960  44.100  45.770  1.00  0.00           C  
ATOM    940  H   VAL A  92      27.090  45.640  44.950  1.00  0.00           H  
ATOM    941  N   ASN A  93      25.080  43.860  42.220  1.00  0.00           N  
ATOM    942  CA  ASN A  93      24.270  43.360  41.070  1.00  0.00           C  
ATOM    943  C   ASN A  93      25.180  43.420  39.850  1.00  0.00           C  
ATOM    944  O   ASN A  93      25.200  42.420  39.130  1.00  0.00           O  
ATOM    945  CB  ASN A  93      23.130  44.300  40.870  1.00  0.00           C  
ATOM    946  CG  ASN A  93      22.090  44.130  42.030  1.00  0.00           C  
ATOM    947  ND2 ASN A  93      20.800  43.940  41.740  1.00  0.00           N  
ATOM    948  OD1 ASN A  93      22.490  44.430  43.140  1.00  0.00           O  
ATOM    949  H   ASN A  93      24.660  44.620  42.710  1.00  0.00           H  
ATOM    950 1HD2 ASN A  93      20.380  43.780  40.850  1.00  0.00           H  
ATOM    951 2HD2 ASN A  93      20.150  44.200  42.460  1.00  0.00           H  
ATOM    952  N   ASP A  94      25.770  44.600  39.730  1.00  0.00           N  
ATOM    953  CA  ASP A  94      26.710  44.890  38.600  1.00  0.00           C  
ATOM    954  C   ASP A  94      27.990  44.000  38.570  1.00  0.00           C  
ATOM    955  O   ASP A  94      28.450  43.770  37.470  1.00  0.00           O  
ATOM    956  CB  ASP A  94      27.050  46.380  38.440  1.00  0.00           C  
ATOM    957  CG  ASP A  94      25.800  47.270  38.710  1.00  0.00           C  
ATOM    958  OD1 ASP A  94      25.070  47.670  37.780  1.00  0.00           O  
ATOM    959  OD2 ASP A  94      25.620  47.630  39.920  1.00  0.00           O1-
ATOM    960  H   ASP A  94      25.490  45.370  40.300  1.00  0.00           H  
ATOM    961  N   PHE A  95      28.470  43.580  39.740  1.00  0.00           N  
ATOM    962  CA  PHE A  95      29.620  42.650  39.960  1.00  0.00           C  
ATOM    963  C   PHE A  95      29.370  41.210  39.480  1.00  0.00           C  
ATOM    964  O   PHE A  95      30.030  40.650  38.630  1.00  0.00           O  
ATOM    965  CB  PHE A  95      30.100  42.710  41.380  1.00  0.00           C  
ATOM    966  CG  PHE A  95      31.580  42.430  41.570  1.00  0.00           C  
ATOM    967  CD1 PHE A  95      32.350  43.540  41.290  1.00  0.00           C  
ATOM    968  CD2 PHE A  95      32.190  41.300  42.100  1.00  0.00           C  
ATOM    969  CE1 PHE A  95      33.740  43.550  41.480  1.00  0.00           C  
ATOM    970  CE2 PHE A  95      33.530  41.310  42.380  1.00  0.00           C  
ATOM    971  CZ  PHE A  95      34.290  42.410  42.050  1.00  0.00           C  
ATOM    972  H   PHE A  95      28.140  44.000  40.590  1.00  0.00           H  
ATOM    973  HD1 PHE A  95      31.930  44.440  40.850  1.00  0.00           H  
ATOM    974  HD2 PHE A  95      31.590  40.400  42.240  1.00  0.00           H  
ATOM    975  HE1 PHE A  95      34.410  44.280  41.040  1.00  0.00           H  
ATOM    976  HE2 PHE A  95      33.950  40.700  43.170  1.00  0.00           H  
ATOM    977  HZ  PHE A  95      35.280  42.570  42.470  1.00  0.00           H  
ATOM    978  N   TRP A  96      28.100  40.750  39.770  1.00  0.00           N  
ATOM    979  CA  TRP A  96      27.480  39.560  39.190  1.00  0.00           C  
ATOM    980  C   TRP A  96      27.180  39.630  37.700  1.00  0.00           C  
ATOM    981  O   TRP A  96      27.370  38.690  36.930  1.00  0.00           O  
ATOM    982  CB  TRP A  96      26.210  39.100  39.930  1.00  0.00           C  
ATOM    983  CG  TRP A  96      26.500  38.510  41.350  1.00  0.00           C  
ATOM    984  CD1 TRP A  96      25.930  38.990  42.460  1.00  0.00           C  
ATOM    985  CD2 TRP A  96      27.100  37.340  41.720  1.00  0.00           C  
ATOM    986  CE2 TRP A  96      26.960  37.170  43.100  1.00  0.00           C  
ATOM    987  CE3 TRP A  96      27.730  36.320  40.990  1.00  0.00           C  
ATOM    988  NE1 TRP A  96      26.300  38.260  43.520  1.00  0.00           N  
ATOM    989  CZ2 TRP A  96      27.640  36.100  43.710  1.00  0.00           C  
ATOM    990  CZ3 TRP A  96      28.400  35.230  41.580  1.00  0.00           C  
ATOM    991  CH2 TRP A  96      28.320  35.160  42.930  1.00  0.00           C  
ATOM    992  H   TRP A  96      27.590  41.030  40.580  1.00  0.00           H  
ATOM    993  HD1 TRP A  96      25.250  39.840  42.520  1.00  0.00           H  
ATOM    994  HE1 TRP A  96      26.000  38.440  44.460  1.00  0.00           H  
ATOM    995  HE3 TRP A  96      27.580  36.330  39.910  1.00  0.00           H  
ATOM    996  HZ2 TRP A  96      27.520  35.960  44.780  1.00  0.00           H  
ATOM    997  HZ3 TRP A  96      28.930  34.430  41.070  1.00  0.00           H  
ATOM    998  HH2 TRP A  96      28.660  34.230  43.380  1.00  0.00           H  
ATOM    999  N   ARG A  97      26.650  40.740  37.220  1.00  0.00           N  
ATOM   1000  CA  ARG A  97      26.300  41.000  35.810  1.00  0.00           C  
ATOM   1001  C   ARG A  97      27.660  40.960  35.060  1.00  0.00           C  
ATOM   1002  O   ARG A  97      27.770  40.340  34.010  1.00  0.00           O  
ATOM   1003  CB  ARG A  97      25.610  42.360  35.790  1.00  0.00           C  
ATOM   1004  CG  ARG A  97      24.110  42.210  36.080  1.00  0.00           C  
ATOM   1005  CD  ARG A  97      23.370  43.540  35.920  1.00  0.00           C  
ATOM   1006  NE  ARG A  97      23.250  43.910  34.490  1.00  0.00           N  
ATOM   1007  CZ  ARG A  97      23.370  45.120  34.050  1.00  0.00           C  
ATOM   1008  NH1 ARG A  97      23.320  46.160  34.890  1.00  0.00           N1+
ATOM   1009  NH2 ARG A  97      23.890  45.360  32.820  1.00  0.00           N  
ATOM   1010  H   ARG A  97      26.190  41.360  37.860  1.00  0.00           H  
ATOM   1011  HE  ARG A  97      23.010  43.160  33.870  1.00  0.00           H  
ATOM   1012 1HH1 ARG A  97      23.230  46.050  35.880  1.00  0.00           H  
ATOM   1013 2HH1 ARG A  97      23.290  47.090  34.530  1.00  0.00           H  
ATOM   1014 1HH2 ARG A  97      24.430  44.670  32.340  1.00  0.00           H  
ATOM   1015 2HH2 ARG A  97      23.650  46.080  32.170  1.00  0.00           H  
ATOM   1016  N   MET A  98      28.730  41.590  35.580  1.00  0.00           N  
ATOM   1017  CA  MET A  98      30.090  41.540  34.980  1.00  0.00           C  
ATOM   1018  C   MET A  98      30.470  40.080  34.720  1.00  0.00           C  
ATOM   1019  O   MET A  98      31.220  39.780  33.840  1.00  0.00           O  
ATOM   1020  CB  MET A  98      31.070  42.180  35.900  1.00  0.00           C  
ATOM   1021  CG  MET A  98      32.570  42.250  35.500  1.00  0.00           C  
ATOM   1022  SD  MET A  98      33.710  42.910  36.750  1.00  0.00           S  
ATOM   1023  CE  MET A  98      33.280  42.010  38.230  1.00  0.00           C  
ATOM   1024  H   MET A  98      28.660  42.240  36.340  1.00  0.00           H  
ATOM   1025  N   VAL A  99      30.140  39.190  35.680  1.00  0.00           N  
ATOM   1026  CA  VAL A  99      30.420  37.760  35.580  1.00  0.00           C  
ATOM   1027  C   VAL A  99      29.450  37.010  34.600  1.00  0.00           C  
ATOM   1028  O   VAL A  99      29.960  36.260  33.760  1.00  0.00           O  
ATOM   1029  CB  VAL A  99      30.400  37.140  36.980  1.00  0.00           C  
ATOM   1030  CG1 VAL A  99      30.710  35.620  36.940  1.00  0.00           C  
ATOM   1031  CG2 VAL A  99      31.530  37.870  37.790  1.00  0.00           C  
ATOM   1032  H   VAL A  99      29.680  39.490  36.510  1.00  0.00           H  
ATOM   1033  N   PHE A 100      28.220  37.510  34.400  1.00  0.00           N  
ATOM   1034  CA  PHE A 100      27.330  36.980  33.380  1.00  0.00           C  
ATOM   1035  C   PHE A 100      27.570  37.400  31.850  1.00  0.00           C  
ATOM   1036  O   PHE A 100      27.680  36.510  31.040  1.00  0.00           O  
ATOM   1037  CB  PHE A 100      25.910  37.330  33.730  1.00  0.00           C  
ATOM   1038  CG  PHE A 100      24.870  36.220  33.500  1.00  0.00           C  
ATOM   1039  CD1 PHE A 100      24.450  35.480  34.630  1.00  0.00           C  
ATOM   1040  CD2 PHE A 100      24.240  36.010  32.290  1.00  0.00           C  
ATOM   1041  CE1 PHE A 100      23.460  34.510  34.540  1.00  0.00           C  
ATOM   1042  CE2 PHE A 100      23.220  35.080  32.200  1.00  0.00           C  
ATOM   1043  CZ  PHE A 100      22.860  34.300  33.300  1.00  0.00           C  
ATOM   1044  H   PHE A 100      27.890  38.190  35.060  1.00  0.00           H  
ATOM   1045  HD1 PHE A 100      25.010  35.480  35.560  1.00  0.00           H  
ATOM   1046  HD2 PHE A 100      24.370  36.660  31.430  1.00  0.00           H  
ATOM   1047  HE1 PHE A 100      23.220  33.880  35.390  1.00  0.00           H  
ATOM   1048  HE2 PHE A 100      22.830  34.950  31.190  1.00  0.00           H  
ATOM   1049  HZ  PHE A 100      22.120  33.490  33.300  1.00  0.00           H  
ATOM   1050  N   GLN A 101      27.730  38.680  31.570  1.00  0.00           N  
ATOM   1051  CA  GLN A 101      27.550  39.250  30.190  1.00  0.00           C  
ATOM   1052  C   GLN A 101      28.070  38.580  28.890  1.00  0.00           C  
ATOM   1053  O   GLN A 101      27.330  38.490  27.940  1.00  0.00           O  
ATOM   1054  CB  GLN A 101      27.870  40.740  30.210  1.00  0.00           C  
ATOM   1055  CG  GLN A 101      27.480  41.420  28.900  1.00  0.00           C  
ATOM   1056  CD  GLN A 101      27.430  42.960  29.030  1.00  0.00           C  
ATOM   1057  NE2 GLN A 101      28.530  43.580  28.700  1.00  0.00           N  
ATOM   1058  OE1 GLN A 101      26.510  43.510  29.490  1.00  0.00           O  
ATOM   1059  H   GLN A 101      27.980  39.340  32.280  1.00  0.00           H  
ATOM   1060 1HE2 GLN A 101      29.350  43.090  28.420  1.00  0.00           H  
ATOM   1061 2HE2 GLN A 101      28.640  44.530  28.980  1.00  0.00           H  
ATOM   1062  N   GLU A 102      29.210  37.920  28.990  1.00  0.00           N  
ATOM   1063  CA  GLU A 102      29.940  37.250  27.880  1.00  0.00           C  
ATOM   1064  C   GLU A 102      30.420  35.810  28.110  1.00  0.00           C  
ATOM   1065  O   GLU A 102      31.560  35.400  27.760  1.00  0.00           O  
ATOM   1066  CB  GLU A 102      31.060  38.180  27.240  1.00  0.00           C  
ATOM   1067  CG  GLU A 102      30.450  39.160  26.220  1.00  0.00           C  
ATOM   1068  CD  GLU A 102      31.370  39.970  25.340  1.00  0.00           C  
ATOM   1069  OE1 GLU A 102      31.670  41.140  25.630  1.00  0.00           O  
ATOM   1070  OE2 GLU A 102      31.710  39.400  24.240  1.00  0.00           O1-
ATOM   1071  H   GLU A 102      29.720  38.060  29.850  1.00  0.00           H  
ATOM   1072  N   ASN A 103      29.690  35.070  28.970  1.00  0.00           N  
ATOM   1073  CA  ASN A 103      30.100  33.660  29.360  1.00  0.00           C  
ATOM   1074  C   ASN A 103      31.480  33.430  30.030  1.00  0.00           C  
ATOM   1075  O   ASN A 103      32.300  32.560  29.790  1.00  0.00           O  
ATOM   1076  CB  ASN A 103      29.970  32.810  28.080  1.00  0.00           C  
ATOM   1077  CG  ASN A 103      28.890  31.720  28.230  1.00  0.00           C  
ATOM   1078  ND2 ASN A 103      27.740  31.890  27.630  1.00  0.00           N  
ATOM   1079  OD1 ASN A 103      28.920  30.850  29.090  1.00  0.00           O  
ATOM   1080  H   ASN A 103      28.840  35.450  29.340  1.00  0.00           H  
ATOM   1081 1HD2 ASN A 103      27.640  32.690  27.040  1.00  0.00           H  
ATOM   1082 2HD2 ASN A 103      27.050  31.160  27.600  1.00  0.00           H  
ATOM   1083  N   SER A 104      31.720  34.390  30.890  1.00  0.00           N  
ATOM   1084  CA  SER A 104      32.790  34.340  31.930  1.00  0.00           C  
ATOM   1085  C   SER A 104      32.520  33.380  33.090  1.00  0.00           C  
ATOM   1086  O   SER A 104      31.490  33.520  33.710  1.00  0.00           O  
ATOM   1087  CB  SER A 104      33.080  35.620  32.690  1.00  0.00           C  
ATOM   1088  OG  SER A 104      33.420  36.720  31.820  1.00  0.00           O  
ATOM   1089  H   SER A 104      31.360  35.300  30.720  1.00  0.00           H  
ATOM   1090  HG  SER A 104      34.330  36.630  31.410  1.00  0.00           H  
ATOM   1091  N   ARG A 105      33.380  32.360  33.240  1.00  0.00           N  
ATOM   1092  CA  ARG A 105      33.120  31.130  34.090  1.00  0.00           C  
ATOM   1093  C   ARG A 105      33.960  30.850  35.300  1.00  0.00           C  
ATOM   1094  O   ARG A 105      33.710  29.850  35.900  1.00  0.00           O  
ATOM   1095  CB  ARG A 105      33.000  29.890  33.190  1.00  0.00           C  
ATOM   1096  CG  ARG A 105      31.770  30.070  32.300  1.00  0.00           C  
ATOM   1097  CD  ARG A 105      31.750  28.950  31.220  1.00  0.00           C  
ATOM   1098  NE  ARG A 105      30.440  28.760  30.570  1.00  0.00           N  
ATOM   1099  CZ  ARG A 105      29.640  27.660  30.570  1.00  0.00           C  
ATOM   1100  NH1 ARG A 105      29.810  26.590  31.310  1.00  0.00           N1+
ATOM   1101  NH2 ARG A 105      28.600  27.600  29.740  1.00  0.00           N  
ATOM   1102  H   ARG A 105      34.300  32.320  32.860  1.00  0.00           H  
ATOM   1103  HE  ARG A 105      30.010  29.540  30.110  1.00  0.00           H  
ATOM   1104 1HH1 ARG A 105      30.540  26.680  31.990  1.00  0.00           H  
ATOM   1105 2HH1 ARG A 105      29.240  25.770  31.300  1.00  0.00           H  
ATOM   1106 1HH2 ARG A 105      28.540  28.310  29.030  1.00  0.00           H  
ATOM   1107 2HH2 ARG A 105      28.080  26.750  29.640  1.00  0.00           H  
ATOM   1108  N   VAL A 106      35.160  31.400  35.370  1.00  0.00           N  
ATOM   1109  CA  VAL A 106      36.220  31.210  36.400  1.00  0.00           C  
ATOM   1110  C   VAL A 106      36.460  32.570  36.990  1.00  0.00           C  
ATOM   1111  O   VAL A 106      36.370  33.600  36.340  1.00  0.00           O  
ATOM   1112  CB  VAL A 106      37.530  30.590  35.850  1.00  0.00           C  
ATOM   1113  CG1 VAL A 106      38.610  30.270  36.890  1.00  0.00           C  
ATOM   1114  CG2 VAL A 106      37.200  29.320  35.140  1.00  0.00           C  
ATOM   1115  H   VAL A 106      35.590  31.900  34.620  1.00  0.00           H  
ATOM   1116  N   ILE A 107      36.450  32.500  38.350  1.00  0.00           N  
ATOM   1117  CA  ILE A 107      36.530  33.690  39.220  1.00  0.00           C  
ATOM   1118  C   ILE A 107      37.600  33.370  40.220  1.00  0.00           C  
ATOM   1119  O   ILE A 107      37.620  32.340  40.940  1.00  0.00           O  
ATOM   1120  CB  ILE A 107      35.180  33.960  40.000  1.00  0.00           C  
ATOM   1121  CG1 ILE A 107      33.940  34.290  39.040  1.00  0.00           C  
ATOM   1122  CG2 ILE A 107      35.410  35.130  40.980  1.00  0.00           C  
ATOM   1123  CD  ILE A 107      32.600  34.540  39.710  1.00  0.00           C  
ATOM   1124  H   ILE A 107      36.340  31.640  38.850  1.00  0.00           H  
ATOM   1125  N   VAL A 108      38.580  34.220  40.090  1.00  0.00           N  
ATOM   1126  CA  VAL A 108      39.770  34.180  41.030  1.00  0.00           C  
ATOM   1127  C   VAL A 108      39.920  35.350  42.050  1.00  0.00           C  
ATOM   1128  O   VAL A 108      40.410  36.460  41.700  1.00  0.00           O  
ATOM   1129  CB  VAL A 108      41.000  33.860  40.190  1.00  0.00           C  
ATOM   1130  CG1 VAL A 108      42.180  33.780  41.130  1.00  0.00           C  
ATOM   1131  CG2 VAL A 108      40.900  32.530  39.480  1.00  0.00           C  
ATOM   1132  H   VAL A 108      38.480  35.110  39.640  1.00  0.00           H  
ATOM   1133  N   MET A 109      39.730  35.070  43.330  1.00  0.00           N  
ATOM   1134  CA  MET A 109      39.650  36.040  44.380  1.00  0.00           C  
ATOM   1135  C   MET A 109      40.730  35.790  45.430  1.00  0.00           C  
ATOM   1136  O   MET A 109      40.620  35.080  46.450  1.00  0.00           O  
ATOM   1137  CB  MET A 109      38.220  35.950  44.920  1.00  0.00           C  
ATOM   1138  CG  MET A 109      37.980  36.770  46.150  1.00  0.00           C  
ATOM   1139  SD  MET A 109      36.240  36.550  46.710  1.00  0.00           S  
ATOM   1140  CE  MET A 109      36.220  37.690  48.070  1.00  0.00           C  
ATOM   1141  H   MET A 109      39.410  34.160  43.590  1.00  0.00           H  
ATOM   1142  N   THR A 110      41.830  36.460  45.110  1.00  0.00           N  
ATOM   1143  CA  THR A 110      43.110  36.350  45.920  1.00  0.00           C  
ATOM   1144  C   THR A 110      43.120  36.870  47.380  1.00  0.00           C  
ATOM   1145  O   THR A 110      44.180  36.900  48.040  1.00  0.00           O  
ATOM   1146  CB  THR A 110      44.400  36.770  45.170  1.00  0.00           C  
ATOM   1147  CG2 THR A 110      44.790  35.910  43.990  1.00  0.00           C  
ATOM   1148  OG1 THR A 110      44.250  38.140  44.900  1.00  0.00           O  
ATOM   1149  H   THR A 110      41.730  37.170  44.410  1.00  0.00           H  
ATOM   1150  HG1 THR A 110      44.500  38.230  43.930  1.00  0.00           H  
ATOM   1151  N   THR A 111      41.900  36.870  47.920  1.00  0.00           N  
ATOM   1152  CA  THR A 111      41.550  37.600  49.160  1.00  0.00           C  
ATOM   1153  C   THR A 111      40.360  36.960  49.880  1.00  0.00           C  
ATOM   1154  O   THR A 111      39.580  36.260  49.240  1.00  0.00           O  
ATOM   1155  CB  THR A 111      41.420  39.120  48.970  1.00  0.00           C  
ATOM   1156  CG2 THR A 111      40.220  39.620  48.110  1.00  0.00           C  
ATOM   1157  OG1 THR A 111      41.480  39.620  50.310  1.00  0.00           O  
ATOM   1158  H   THR A 111      41.290  36.120  47.670  1.00  0.00           H  
ATOM   1159  HG1 THR A 111      42.430  39.620  50.630  1.00  0.00           H  
ATOM   1160  N   LYS A 112      40.350  37.130  51.190  1.00  0.00           N  
ATOM   1161  CA  LYS A 112      39.260  36.670  52.080  1.00  0.00           C  
ATOM   1162  C   LYS A 112      38.080  37.630  52.260  1.00  0.00           C  
ATOM   1163  O   LYS A 112      37.980  38.700  51.650  1.00  0.00           O  
ATOM   1164  CB  LYS A 112      39.950  36.170  53.340  1.00  0.00           C  
ATOM   1165  CG  LYS A 112      40.880  34.960  53.130  1.00  0.00           C  
ATOM   1166  CD  LYS A 112      42.340  35.320  52.650  1.00  0.00           C  
ATOM   1167  CE  LYS A 112      43.080  36.420  53.500  1.00  0.00           C  
ATOM   1168  NZ  LYS A 112      44.340  36.770  52.890  1.00  0.00           N1+
ATOM   1169  H   LYS A 112      41.030  37.780  51.520  1.00  0.00           H  
ATOM   1170  HZ1 LYS A 112      45.120  36.620  53.490  1.00  0.00           H  
ATOM   1171  HZ2 LYS A 112      44.500  36.230  52.060  1.00  0.00           H  
ATOM   1172  HZ3 LYS A 112      44.360  37.740  52.650  1.00  0.00           H  
ATOM   1173  N   GLU A 113      37.340  37.420  53.300  1.00  0.00           N  
ATOM   1174  CA  GLU A 113      36.580  38.530  53.990  1.00  0.00           C  
ATOM   1175  C   GLU A 113      37.310  39.570  54.830  1.00  0.00           C  
ATOM   1176  O   GLU A 113      37.160  40.790  54.580  1.00  0.00           O  
ATOM   1177  CB  GLU A 113      35.490  37.930  54.870  1.00  0.00           C  
ATOM   1178  CG  GLU A 113      34.710  36.820  54.210  1.00  0.00           C  
ATOM   1179  CD  GLU A 113      35.220  35.450  54.650  1.00  0.00           C  
ATOM   1180  OE1 GLU A 113      34.970  35.060  55.820  1.00  0.00           O  
ATOM   1181  OE2 GLU A 113      35.970  34.820  53.880  1.00  0.00           O1-
ATOM   1182  H   GLU A 113      37.130  36.500  53.640  1.00  0.00           H  
ATOM   1183  N   VAL A 114      38.330  39.060  55.520  1.00  0.00           N  
ATOM   1184  CA  VAL A 114      39.360  39.800  56.260  1.00  0.00           C  
ATOM   1185  C   VAL A 114      40.590  40.170  55.390  1.00  0.00           C  
ATOM   1186  O   VAL A 114      41.090  39.320  54.680  1.00  0.00           O  
ATOM   1187  CB  VAL A 114      39.520  39.070  57.660  1.00  0.00           C  
ATOM   1188  CG1 VAL A 114      40.800  39.580  58.390  1.00  0.00           C  
ATOM   1189  CG2 VAL A 114      38.230  39.340  58.480  1.00  0.00           C  
ATOM   1190  H   VAL A 114      38.360  38.110  55.830  1.00  0.00           H  
ATOM   1191  N   GLU A 115      41.330  41.290  55.670  1.00  0.00           N  
ATOM   1192  CA  GLU A 115      42.700  41.470  55.250  1.00  0.00           C  
ATOM   1193  C   GLU A 115      43.280  42.430  56.310  1.00  0.00           C  
ATOM   1194  O   GLU A 115      42.870  43.610  56.320  1.00  0.00           O  
ATOM   1195  CB  GLU A 115      42.840  42.150  53.870  1.00  0.00           C  
ATOM   1196  CG  GLU A 115      42.740  41.170  52.660  1.00  0.00           C  
ATOM   1197  CD  GLU A 115      43.850  40.130  52.410  1.00  0.00           C  
ATOM   1198  OE1 GLU A 115      44.700  39.830  53.230  1.00  0.00           O  
ATOM   1199  OE2 GLU A 115      43.940  39.550  51.330  1.00  0.00           O1-
ATOM   1200  H   GLU A 115      40.840  42.000  56.180  1.00  0.00           H  
ATOM   1201  N   ARG A 116      44.460  42.060  56.850  1.00  0.00           N  
ATOM   1202  CA  ARG A 116      45.230  42.800  57.850  1.00  0.00           C  
ATOM   1203  C   ARG A 116      44.260  43.520  58.930  1.00  0.00           C  
ATOM   1204  O   ARG A 116      44.110  44.730  58.960  1.00  0.00           O  
ATOM   1205  CB  ARG A 116      46.090  43.880  57.180  1.00  0.00           C  
ATOM   1206  CG  ARG A 116      47.340  43.300  56.510  1.00  0.00           C  
ATOM   1207  CD  ARG A 116      48.480  44.300  56.310  1.00  0.00           C  
ATOM   1208  NE  ARG A 116      48.050  44.810  54.980  1.00  0.00           N  
ATOM   1209  CZ  ARG A 116      47.490  45.970  54.780  1.00  0.00           C  
ATOM   1210  NH1 ARG A 116      47.120  46.780  55.800  1.00  0.00           N1+
ATOM   1211  NH2 ARG A 116      47.170  46.340  53.540  1.00  0.00           N  
ATOM   1212  H   ARG A 116      44.920  41.190  56.670  1.00  0.00           H  
ATOM   1213  HE  ARG A 116      48.510  44.350  54.220  1.00  0.00           H  
ATOM   1214 1HH1 ARG A 116      47.270  46.660  56.780  1.00  0.00           H  
ATOM   1215 2HH1 ARG A 116      46.730  47.670  55.560  1.00  0.00           H  
ATOM   1216 1HH2 ARG A 116      47.360  45.810  52.710  1.00  0.00           H  
ATOM   1217 2HH2 ARG A 116      46.660  47.190  53.350  1.00  0.00           H  
ATOM   1218  N   GLY A 117      43.800  42.770  59.950  1.00  0.00           N  
ATOM   1219  CA  GLY A 117      42.810  43.270  60.930  1.00  0.00           C  
ATOM   1220  C   GLY A 117      41.420  43.540  60.250  1.00  0.00           C  
ATOM   1221  O   GLY A 117      40.550  42.630  60.410  1.00  0.00           O  
ATOM   1222  H   GLY A 117      44.120  41.830  60.090  1.00  0.00           H  
ATOM   1223  N   LYS A 118      41.390  44.480  59.270  1.00  0.00           N  
ATOM   1224  CA  LYS A 118      40.170  44.890  58.600  1.00  0.00           C  
ATOM   1225  C   LYS A 118      39.190  43.900  57.970  1.00  0.00           C  
ATOM   1226  O   LYS A 118      39.650  42.960  57.270  1.00  0.00           O  
ATOM   1227  CB  LYS A 118      40.410  45.980  57.470  1.00  0.00           C  
ATOM   1228  CG  LYS A 118      40.840  47.280  58.070  1.00  0.00           C  
ATOM   1229  CD  LYS A 118      41.170  48.410  57.190  1.00  0.00           C  
ATOM   1230  CE  LYS A 118      41.690  49.550  58.040  1.00  0.00           C  
ATOM   1231  NZ  LYS A 118      42.070  50.650  57.170  1.00  0.00           N1+
ATOM   1232  H   LYS A 118      42.230  44.840  58.860  1.00  0.00           H  
ATOM   1233  HZ1 LYS A 118      42.240  51.540  57.610  1.00  0.00           H  
ATOM   1234  HZ2 LYS A 118      42.760  50.280  56.550  1.00  0.00           H  
ATOM   1235  HZ3 LYS A 118      41.200  50.780  56.700  1.00  0.00           H  
ATOM   1236  N   SER A 119      37.920  44.330  58.000  1.00  0.00           N  
ATOM   1237  CA  SER A 119      36.830  43.700  57.310  1.00  0.00           C  
ATOM   1238  C   SER A 119      36.580  44.220  55.900  1.00  0.00           C  
ATOM   1239  O   SER A 119      35.730  45.020  55.540  1.00  0.00           O  
ATOM   1240  CB  SER A 119      35.610  43.740  58.200  1.00  0.00           C  
ATOM   1241  OG  SER A 119      35.750  42.640  59.090  1.00  0.00           O  
ATOM   1242  H   SER A 119      37.810  45.240  58.400  1.00  0.00           H  
ATOM   1243  HG  SER A 119      35.610  41.740  58.670  1.00  0.00           H  
ATOM   1244  N   LYS A 120      37.550  43.870  55.100  1.00  0.00           N  
ATOM   1245  CA  LYS A 120      37.800  44.360  53.730  1.00  0.00           C  
ATOM   1246  C   LYS A 120      36.730  44.040  52.610  1.00  0.00           C  
ATOM   1247  O   LYS A 120      36.510  44.800  51.660  1.00  0.00           O  
ATOM   1248  CB  LYS A 120      39.260  44.000  53.270  1.00  0.00           C  
ATOM   1249  CG  LYS A 120      39.920  45.120  52.430  1.00  0.00           C  
ATOM   1250  CD  LYS A 120      41.420  45.300  52.670  1.00  0.00           C  
ATOM   1251  CE  LYS A 120      41.830  46.580  51.960  1.00  0.00           C  
ATOM   1252  NZ  LYS A 120      43.270  46.830  52.140  1.00  0.00           N1+
ATOM   1253  H   LYS A 120      38.300  43.390  55.550  1.00  0.00           H  
ATOM   1254  HZ1 LYS A 120      43.460  46.880  53.120  1.00  0.00           H  
ATOM   1255  HZ2 LYS A 120      43.790  46.070  51.750  1.00  0.00           H  
ATOM   1256  HZ3 LYS A 120      43.580  47.710  51.790  1.00  0.00           H  
ATOM   1257  N   CYS A 121      36.290  42.850  52.640  1.00  0.00           N  
ATOM   1258  CA  CYS A 121      35.160  42.320  51.810  1.00  0.00           C  
ATOM   1259  C   CYS A 121      33.980  41.580  52.520  1.00  0.00           C  
ATOM   1260  O   CYS A 121      34.100  41.210  53.670  1.00  0.00           O  
ATOM   1261  CB  CYS A 121      35.790  41.350  50.680  1.00  0.00           C  
ATOM   1262  SG  CYS A 121      34.790  41.190  49.180  1.00  0.00           S  
ATOM   1263  H   CYS A 121      36.600  42.210  53.340  1.00  0.00           H  
ATOM   1264  HG  CYS A 121      35.810  41.400  48.350  1.00  0.00           H  
ATOM   1265  N   VAL A 122      32.920  41.310  51.770  1.00  0.00           N  
ATOM   1266  CA  VAL A 122      31.610  40.790  52.310  1.00  0.00           C  
ATOM   1267  C   VAL A 122      31.190  39.410  51.730  1.00  0.00           C  
ATOM   1268  O   VAL A 122      31.540  38.990  50.630  1.00  0.00           O  
ATOM   1269  CB  VAL A 122      30.470  41.830  52.290  1.00  0.00           C  
ATOM   1270  CG1 VAL A 122      30.760  42.970  53.260  1.00  0.00           C  
ATOM   1271  CG2 VAL A 122      30.310  42.400  50.850  1.00  0.00           C  
ATOM   1272  H   VAL A 122      33.110  41.080  50.820  1.00  0.00           H  
ATOM   1273  N   LYS A 123      30.310  38.750  52.500  1.00  0.00           N  
ATOM   1274  CA  LYS A 123      29.600  37.520  52.060  1.00  0.00           C  
ATOM   1275  C   LYS A 123      28.540  37.760  50.990  1.00  0.00           C  
ATOM   1276  O   LYS A 123      27.380  37.510  51.290  1.00  0.00           O  
ATOM   1277  CB  LYS A 123      29.180  36.570  53.230  1.00  0.00           C  
ATOM   1278  CG  LYS A 123      30.530  36.010  53.730  1.00  0.00           C  
ATOM   1279  CD  LYS A 123      30.310  35.030  54.870  1.00  0.00           C  
ATOM   1280  CE  LYS A 123      31.480  34.240  55.420  1.00  0.00           C  
ATOM   1281  NZ  LYS A 123      30.910  33.200  56.260  1.00  0.00           N1+
ATOM   1282  H   LYS A 123      30.090  39.100  53.410  1.00  0.00           H  
ATOM   1283  HZ1 LYS A 123      30.260  32.590  55.820  1.00  0.00           H  
ATOM   1284  HZ2 LYS A 123      31.620  32.560  56.540  1.00  0.00           H  
ATOM   1285  HZ3 LYS A 123      30.450  33.580  57.070  1.00  0.00           H  
ATOM   1286  N   TYR A 124      28.970  38.110  49.750  1.00  0.00           N  
ATOM   1287  CA  TYR A 124      28.070  38.280  48.590  1.00  0.00           C  
ATOM   1288  C   TYR A 124      27.830  36.970  47.820  1.00  0.00           C  
ATOM   1289  O   TYR A 124      26.970  36.940  46.920  1.00  0.00           O  
ATOM   1290  CB  TYR A 124      28.430  39.350  47.570  1.00  0.00           C  
ATOM   1291  CG  TYR A 124      29.810  39.200  46.980  1.00  0.00           C  
ATOM   1292  CD1 TYR A 124      30.950  39.550  47.730  1.00  0.00           C  
ATOM   1293  CD2 TYR A 124      29.990  38.640  45.700  1.00  0.00           C  
ATOM   1294  CE1 TYR A 124      32.220  39.290  47.220  1.00  0.00           C  
ATOM   1295  CE2 TYR A 124      31.310  38.400  45.250  1.00  0.00           C  
ATOM   1296  CZ  TYR A 124      32.350  38.710  46.030  1.00  0.00           C  
ATOM   1297  OH  TYR A 124      33.630  38.500  45.590  1.00  0.00           O  
ATOM   1298  H   TYR A 124      29.920  38.390  49.620  1.00  0.00           H  
ATOM   1299  HD1 TYR A 124      30.860  40.030  48.700  1.00  0.00           H  
ATOM   1300  HD2 TYR A 124      29.130  38.250  45.150  1.00  0.00           H  
ATOM   1301  HE1 TYR A 124      33.160  39.610  47.680  1.00  0.00           H  
ATOM   1302  HE2 TYR A 124      31.520  38.160  44.200  1.00  0.00           H  
ATOM   1303  HH  TYR A 124      33.650  37.520  45.420  1.00  0.00           H  
ATOM   1304  N   TRP A 125      28.750  36.000  48.140  1.00  0.00           N  
ATOM   1305  CA  TRP A 125      28.640  34.610  47.590  1.00  0.00           C  
ATOM   1306  C   TRP A 125      27.790  33.800  48.640  1.00  0.00           C  
ATOM   1307  O   TRP A 125      27.990  33.900  49.840  1.00  0.00           O  
ATOM   1308  CB  TRP A 125      29.990  33.980  47.420  1.00  0.00           C  
ATOM   1309  CG  TRP A 125      30.790  33.870  48.720  1.00  0.00           C  
ATOM   1310  CD1 TRP A 125      30.770  32.660  49.340  1.00  0.00           C  
ATOM   1311  CD2 TRP A 125      31.440  34.800  49.490  1.00  0.00           C  
ATOM   1312  CE2 TRP A 125      31.830  34.070  50.640  1.00  0.00           C  
ATOM   1313  CE3 TRP A 125      32.110  36.010  49.180  1.00  0.00           C  
ATOM   1314  NE1 TRP A 125      31.330  32.830  50.520  1.00  0.00           N  
ATOM   1315  CZ2 TRP A 125      32.880  34.610  51.440  1.00  0.00           C  
ATOM   1316  CZ3 TRP A 125      33.150  36.510  49.970  1.00  0.00           C  
ATOM   1317  CH2 TRP A 125      33.530  35.770  51.090  1.00  0.00           C  
ATOM   1318  H   TRP A 125      29.680  36.230  48.440  1.00  0.00           H  
ATOM   1319  HD1 TRP A 125      30.160  31.860  48.920  1.00  0.00           H  
ATOM   1320  HE1 TRP A 125      31.200  32.140  51.240  1.00  0.00           H  
ATOM   1321  HE3 TRP A 125      31.830  36.480  48.230  1.00  0.00           H  
ATOM   1322  HZ2 TRP A 125      33.000  34.180  52.440  1.00  0.00           H  
ATOM   1323  HZ3 TRP A 125      33.710  37.350  49.570  1.00  0.00           H  
ATOM   1324  HH2 TRP A 125      34.330  36.210  51.680  1.00  0.00           H  
ATOM   1325  N   PRO A 126      26.930  32.900  48.150  1.00  0.00           N  
ATOM   1326  CA  PRO A 126      26.160  32.000  49.050  1.00  0.00           C  
ATOM   1327  C   PRO A 126      27.050  30.890  49.610  1.00  0.00           C  
ATOM   1328  O   PRO A 126      28.080  30.540  49.120  1.00  0.00           O  
ATOM   1329  CB  PRO A 126      25.050  31.410  48.220  1.00  0.00           C  
ATOM   1330  CG  PRO A 126      24.850  32.510  47.190  1.00  0.00           C  
ATOM   1331  CD  PRO A 126      26.310  32.890  46.840  1.00  0.00           C  
ATOM   1332  N   ASP A 127      26.600  30.610  50.840  1.00  0.00           N  
ATOM   1333  CA  ASP A 127      27.050  29.430  51.640  1.00  0.00           C  
ATOM   1334  C   ASP A 127      26.690  28.020  50.960  1.00  0.00           C  
ATOM   1335  O   ASP A 127      26.250  27.980  49.830  1.00  0.00           O  
ATOM   1336  CB  ASP A 127      26.630  29.510  53.120  1.00  0.00           C  
ATOM   1337  CG  ASP A 127      27.500  30.490  53.810  1.00  0.00           C  
ATOM   1338  OD1 ASP A 127      28.300  31.330  53.160  1.00  0.00           O  
ATOM   1339  OD2 ASP A 127      27.190  30.460  55.030  1.00  0.00           O1-
ATOM   1340  H   ASP A 127      26.160  31.350  51.330  1.00  0.00           H  
ATOM   1341  N   GLU A 128      27.230  26.950  51.520  1.00  0.00           N  
ATOM   1342  CA  GLU A 128      26.980  25.550  51.020  1.00  0.00           C  
ATOM   1343  C   GLU A 128      25.440  25.260  51.070  1.00  0.00           C  
ATOM   1344  O   GLU A 128      24.830  25.080  52.120  1.00  0.00           O  
ATOM   1345  CB  GLU A 128      27.820  24.480  51.770  1.00  0.00           C  
ATOM   1346  CG  GLU A 128      27.860  23.380  50.750  1.00  0.00           C  
ATOM   1347  CD  GLU A 128      28.700  22.240  51.380  1.00  0.00           C  
ATOM   1348  OE1 GLU A 128      28.130  21.450  52.180  1.00  0.00           O  
ATOM   1349  OE2 GLU A 128      29.910  22.010  51.070  1.00  0.00           O1-
ATOM   1350  H   GLU A 128      27.890  27.010  52.270  1.00  0.00           H  
ATOM   1351  N   TYR A 129      24.890  25.070  49.850  1.00  0.00           N  
ATOM   1352  CA  TYR A 129      23.470  24.960  49.550  1.00  0.00           C  
ATOM   1353  C   TYR A 129      22.530  26.180  49.610  1.00  0.00           C  
ATOM   1354  O   TYR A 129      21.410  26.170  49.040  1.00  0.00           O  
ATOM   1355  CB  TYR A 129      22.740  23.800  50.290  1.00  0.00           C  
ATOM   1356  CG  TYR A 129      23.230  22.420  49.700  1.00  0.00           C  
ATOM   1357  CD1 TYR A 129      22.580  21.750  48.690  1.00  0.00           C  
ATOM   1358  CD2 TYR A 129      24.220  21.770  50.360  1.00  0.00           C  
ATOM   1359  CE1 TYR A 129      22.900  20.430  48.390  1.00  0.00           C  
ATOM   1360  CE2 TYR A 129      24.680  20.490  50.000  1.00  0.00           C  
ATOM   1361  CZ  TYR A 129      23.980  19.790  49.030  1.00  0.00           C  
ATOM   1362  OH  TYR A 129      24.140  18.470  48.770  1.00  0.00           O  
ATOM   1363  H   TYR A 129      25.390  25.200  48.990  1.00  0.00           H  
ATOM   1364  HD1 TYR A 129      21.900  22.350  48.100  1.00  0.00           H  
ATOM   1365  HD2 TYR A 129      24.700  22.320  51.170  1.00  0.00           H  
ATOM   1366  HE1 TYR A 129      22.270  19.860  47.710  1.00  0.00           H  
ATOM   1367  HE2 TYR A 129      25.530  20.040  50.500  1.00  0.00           H  
ATOM   1368  HH  TYR A 129      24.700  18.090  49.510  1.00  0.00           H  
ATOM   1369  N   ALA A 130      22.930  27.290  50.210  1.00  0.00           N  
ATOM   1370  CA  ALA A 130      22.210  28.590  50.380  1.00  0.00           C  
ATOM   1371  C   ALA A 130      21.700  29.260  49.040  1.00  0.00           C  
ATOM   1372  O   ALA A 130      22.440  29.310  48.090  1.00  0.00           O  
ATOM   1373  CB  ALA A 130      22.990  29.600  51.140  1.00  0.00           C  
ATOM   1374  H   ALA A 130      23.890  27.390  50.480  1.00  0.00           H  
ATOM   1375  N   LEU A 131      20.580  29.920  49.030  1.00  0.00           N  
ATOM   1376  CA  LEU A 131      20.260  30.790  47.900  1.00  0.00           C  
ATOM   1377  C   LEU A 131      20.260  32.260  48.370  1.00  0.00           C  
ATOM   1378  O   LEU A 131      19.990  32.470  49.550  1.00  0.00           O  
ATOM   1379  CB  LEU A 131      18.830  30.490  47.410  1.00  0.00           C  
ATOM   1380  CG  LEU A 131      18.370  31.390  46.220  1.00  0.00           C  
ATOM   1381  CD1 LEU A 131      19.180  31.090  44.920  1.00  0.00           C  
ATOM   1382  CD2 LEU A 131      16.850  31.290  46.020  1.00  0.00           C  
ATOM   1383  H   LEU A 131      19.920  29.980  49.770  1.00  0.00           H  
ATOM   1384  N   LYS A 132      20.820  33.020  47.420  1.00  0.00           N  
ATOM   1385  CA  LYS A 132      20.670  34.500  47.470  1.00  0.00           C  
ATOM   1386  C   LYS A 132      20.100  34.960  46.180  1.00  0.00           C  
ATOM   1387  O   LYS A 132      20.390  34.360  45.090  1.00  0.00           O  
ATOM   1388  CB  LYS A 132      22.040  35.220  47.580  1.00  0.00           C  
ATOM   1389  CG  LYS A 132      22.590  35.350  49.020  1.00  0.00           C  
ATOM   1390  CD  LYS A 132      24.000  35.940  48.980  1.00  0.00           C  
ATOM   1391  CE  LYS A 132      24.480  36.440  50.340  1.00  0.00           C  
ATOM   1392  NZ  LYS A 132      24.190  37.890  50.510  1.00  0.00           N1+
ATOM   1393  H   LYS A 132      21.070  32.690  46.510  1.00  0.00           H  
ATOM   1394  HZ1 LYS A 132      24.560  38.320  51.340  1.00  0.00           H  
ATOM   1395  HZ2 LYS A 132      24.390  38.420  49.690  1.00  0.00           H  
ATOM   1396  HZ3 LYS A 132      23.210  38.070  50.630  1.00  0.00           H  
ATOM   1397  N   GLU A 133      19.530  36.120  46.320  1.00  0.00           N  
ATOM   1398  CA  GLU A 133      18.800  36.830  45.260  1.00  0.00           C  
ATOM   1399  C   GLU A 133      19.360  38.250  45.130  1.00  0.00           C  
ATOM   1400  O   GLU A 133      19.270  39.030  46.080  1.00  0.00           O  
ATOM   1401  CB  GLU A 133      17.280  36.790  45.520  1.00  0.00           C  
ATOM   1402  CG  GLU A 133      16.420  37.180  44.320  1.00  0.00           C  
ATOM   1403  CD  GLU A 133      14.910  37.500  44.740  1.00  0.00           C  
ATOM   1404  OE1 GLU A 133      14.570  38.700  44.890  1.00  0.00           O  
ATOM   1405  OE2 GLU A 133      14.050  36.590  44.800  1.00  0.00           O1-
ATOM   1406  H   GLU A 133      19.790  36.620  47.140  1.00  0.00           H  
ATOM   1407  N   TYR A 134      19.640  38.560  43.900  1.00  0.00           N  
ATOM   1408  CA  TYR A 134      20.060  39.960  43.490  1.00  0.00           C  
ATOM   1409  C   TYR A 134      19.400  40.410  42.170  1.00  0.00           C  
ATOM   1410  O   TYR A 134      19.770  39.970  41.120  1.00  0.00           O  
ATOM   1411  CB  TYR A 134      21.600  40.150  43.360  1.00  0.00           C  
ATOM   1412  CG  TYR A 134      22.370  39.860  44.630  1.00  0.00           C  
ATOM   1413  CD1 TYR A 134      22.590  40.850  45.600  1.00  0.00           C  
ATOM   1414  CD2 TYR A 134      22.960  38.600  44.790  1.00  0.00           C  
ATOM   1415  CE1 TYR A 134      23.310  40.600  46.720  1.00  0.00           C  
ATOM   1416  CE2 TYR A 134      23.810  38.370  45.860  1.00  0.00           C  
ATOM   1417  CZ  TYR A 134      23.990  39.380  46.760  1.00  0.00           C  
ATOM   1418  OH  TYR A 134      24.910  39.190  47.720  1.00  0.00           O  
ATOM   1419  H   TYR A 134      19.650  37.910  43.140  1.00  0.00           H  
ATOM   1420  HD1 TYR A 134      22.070  41.810  45.580  1.00  0.00           H  
ATOM   1421  HD2 TYR A 134      22.690  37.780  44.120  1.00  0.00           H  
ATOM   1422  HE1 TYR A 134      23.010  41.110  47.630  1.00  0.00           H  
ATOM   1423  HE2 TYR A 134      24.450  37.490  45.800  1.00  0.00           H  
ATOM   1424  HH  TYR A 134      24.860  39.940  48.370  1.00  0.00           H  
ATOM   1425  N   GLY A 135      18.410  41.310  42.340  1.00  0.00           N  
ATOM   1426  CA  GLY A 135      17.570  41.790  41.230  1.00  0.00           C  
ATOM   1427  C   GLY A 135      17.100  40.710  40.220  1.00  0.00           C  
ATOM   1428  O   GLY A 135      16.470  39.700  40.680  1.00  0.00           O  
ATOM   1429  H   GLY A 135      18.240  41.670  43.260  1.00  0.00           H  
ATOM   1430  N   VAL A 136      17.500  40.910  39.030  1.00  0.00           N  
ATOM   1431  CA  VAL A 136      17.320  39.920  37.910  1.00  0.00           C  
ATOM   1432  C   VAL A 136      18.030  38.560  38.060  1.00  0.00           C  
ATOM   1433  O   VAL A 136      17.730  37.650  37.290  1.00  0.00           O  
ATOM   1434  CB  VAL A 136      17.710  40.400  36.520  1.00  0.00           C  
ATOM   1435  CG1 VAL A 136      16.880  41.600  36.130  1.00  0.00           C  
ATOM   1436  CG2 VAL A 136      19.250  40.790  36.510  1.00  0.00           C  
ATOM   1437  H   VAL A 136      17.990  41.760  38.830  1.00  0.00           H  
ATOM   1438  N   MET A 137      18.790  38.300  39.190  1.00  0.00           N  
ATOM   1439  CA  MET A 137      19.670  37.120  39.310  1.00  0.00           C  
ATOM   1440  C   MET A 137      19.360  36.270  40.520  1.00  0.00           C  
ATOM   1441  O   MET A 137      19.220  36.790  41.630  1.00  0.00           O  
ATOM   1442  CB  MET A 137      21.120  37.600  39.260  1.00  0.00           C  
ATOM   1443  CG  MET A 137      21.420  38.130  37.900  1.00  0.00           C  
ATOM   1444  SD  MET A 137      23.030  39.030  37.950  1.00  0.00           S  
ATOM   1445  CE  MET A 137      22.770  40.360  39.090  1.00  0.00           C  
ATOM   1446  H   MET A 137      18.610  38.820  40.030  1.00  0.00           H  
ATOM   1447  N   ARG A 138      19.410  34.920  40.350  1.00  0.00           N  
ATOM   1448  CA  ARG A 138      19.220  33.860  41.370  1.00  0.00           C  
ATOM   1449  C   ARG A 138      20.470  33.070  41.590  1.00  0.00           C  
ATOM   1450  O   ARG A 138      20.760  32.190  40.790  1.00  0.00           O  
ATOM   1451  CB  ARG A 138      18.000  32.940  41.020  1.00  0.00           C  
ATOM   1452  CG  ARG A 138      16.750  33.200  41.940  1.00  0.00           C  
ATOM   1453  CD  ARG A 138      15.720  32.030  41.970  1.00  0.00           C  
ATOM   1454  NE  ARG A 138      14.890  32.080  40.800  1.00  0.00           N  
ATOM   1455  CZ  ARG A 138      13.700  32.690  40.740  1.00  0.00           C  
ATOM   1456  NH1 ARG A 138      13.100  33.430  41.690  1.00  0.00           N1+
ATOM   1457  NH2 ARG A 138      13.080  32.800  39.580  1.00  0.00           N  
ATOM   1458  H   ARG A 138      19.650  34.620  39.430  1.00  0.00           H  
ATOM   1459  HE  ARG A 138      15.200  31.610  39.970  1.00  0.00           H  
ATOM   1460 1HH1 ARG A 138      13.430  33.580  42.620  1.00  0.00           H  
ATOM   1461 2HH1 ARG A 138      12.280  33.940  41.450  1.00  0.00           H  
ATOM   1462 1HH2 ARG A 138      13.490  32.370  38.770  1.00  0.00           H  
ATOM   1463 2HH2 ARG A 138      12.330  33.430  39.410  1.00  0.00           H  
ATOM   1464  N   VAL A 139      21.240  33.330  42.680  1.00  0.00           N  
ATOM   1465  CA  VAL A 139      22.560  32.710  42.850  1.00  0.00           C  
ATOM   1466  C   VAL A 139      22.650  31.690  44.000  1.00  0.00           C  
ATOM   1467  O   VAL A 139      22.210  32.030  45.070  1.00  0.00           O  
ATOM   1468  CB  VAL A 139      23.650  33.840  42.690  1.00  0.00           C  
ATOM   1469  CG1 VAL A 139      23.640  34.950  43.750  1.00  0.00           C  
ATOM   1470  CG2 VAL A 139      24.980  33.220  42.710  1.00  0.00           C  
ATOM   1471  H   VAL A 139      20.890  33.770  43.510  1.00  0.00           H  
ATOM   1472  N   ARG A 140      23.110  30.480  43.730  1.00  0.00           N  
ATOM   1473  CA  ARG A 140      23.380  29.470  44.830  1.00  0.00           C  
ATOM   1474  C   ARG A 140      24.780  28.810  44.750  1.00  0.00           C  
ATOM   1475  O   ARG A 140      25.410  28.670  43.660  1.00  0.00           O  
ATOM   1476  CB  ARG A 140      22.260  28.380  44.920  1.00  0.00           C  
ATOM   1477  CG  ARG A 140      22.120  27.610  43.640  1.00  0.00           C  
ATOM   1478  CD  ARG A 140      20.740  26.980  43.720  1.00  0.00           C  
ATOM   1479  NE  ARG A 140      20.700  25.670  43.040  1.00  0.00           N  
ATOM   1480  CZ  ARG A 140      20.510  25.590  41.710  1.00  0.00           C  
ATOM   1481  NH1 ARG A 140      20.190  26.650  40.960  1.00  0.00           N1+
ATOM   1482  NH2 ARG A 140      20.770  24.510  41.050  1.00  0.00           N  
ATOM   1483  H   ARG A 140      23.330  30.170  42.810  1.00  0.00           H  
ATOM   1484  HE  ARG A 140      20.640  24.890  43.660  1.00  0.00           H  
ATOM   1485 1HH1 ARG A 140      20.350  27.560  41.350  1.00  0.00           H  
ATOM   1486 2HH1 ARG A 140      20.030  26.560  39.980  1.00  0.00           H  
ATOM   1487 1HH2 ARG A 140      21.220  23.710  41.450  1.00  0.00           H  
ATOM   1488 2HH2 ARG A 140      20.510  24.520  40.080  1.00  0.00           H  
ATOM   1489  N   ASN A 141      25.260  28.280  45.860  1.00  0.00           N  
ATOM   1490  CA  ASN A 141      26.540  27.580  45.910  1.00  0.00           C  
ATOM   1491  C   ASN A 141      26.210  26.140  46.240  1.00  0.00           C  
ATOM   1492  O   ASN A 141      26.060  25.880  47.480  1.00  0.00           O  
ATOM   1493  CB  ASN A 141      27.480  28.190  46.990  1.00  0.00           C  
ATOM   1494  CG  ASN A 141      28.820  27.620  47.370  1.00  0.00           C  
ATOM   1495  ND2 ASN A 141      29.390  28.020  48.510  1.00  0.00           N  
ATOM   1496  OD1 ASN A 141      29.360  26.780  46.640  1.00  0.00           O  
ATOM   1497  H   ASN A 141      24.810  28.400  46.740  1.00  0.00           H  
ATOM   1498 1HD2 ASN A 141      28.980  28.790  48.990  1.00  0.00           H  
ATOM   1499 2HD2 ASN A 141      30.140  27.540  48.970  1.00  0.00           H  
ATOM   1500  N   VAL A 142      26.160  25.170  45.320  1.00  0.00           N  
ATOM   1501  CA  VAL A 142      25.630  23.860  45.770  1.00  0.00           C  
ATOM   1502  C   VAL A 142      26.600  22.920  46.430  1.00  0.00           C  
ATOM   1503  O   VAL A 142      26.140  21.970  47.090  1.00  0.00           O  
ATOM   1504  CB  VAL A 142      25.110  23.170  44.510  1.00  0.00           C  
ATOM   1505  CG1 VAL A 142      23.830  23.950  44.040  1.00  0.00           C  
ATOM   1506  CG2 VAL A 142      26.110  22.980  43.360  1.00  0.00           C  
ATOM   1507  H   VAL A 142      26.540  25.290  44.410  1.00  0.00           H  
ATOM   1508  N   LYS A 143      27.900  23.320  46.520  1.00  0.00           N  
ATOM   1509  CA  LYS A 143      28.960  22.630  47.240  1.00  0.00           C  
ATOM   1510  C   LYS A 143      30.280  23.380  47.410  1.00  0.00           C  
ATOM   1511  O   LYS A 143      30.700  24.220  46.570  1.00  0.00           O  
ATOM   1512  CB  LYS A 143      29.330  21.230  46.770  1.00  0.00           C  
ATOM   1513  CG  LYS A 143      29.800  20.340  47.910  1.00  0.00           C  
ATOM   1514  CD  LYS A 143      28.590  19.910  48.770  1.00  0.00           C  
ATOM   1515  CE  LYS A 143      28.880  18.760  49.730  1.00  0.00           C  
ATOM   1516  NZ  LYS A 143      29.760  19.040  50.860  1.00  0.00           N1+
ATOM   1517  H   LYS A 143      28.070  24.300  46.360  1.00  0.00           H  
ATOM   1518  HZ1 LYS A 143      30.710  19.070  50.540  1.00  0.00           H  
ATOM   1519  HZ2 LYS A 143      29.540  19.930  51.260  1.00  0.00           H  
ATOM   1520  HZ3 LYS A 143      29.580  18.350  51.550  1.00  0.00           H  
ATOM   1521  N   GLU A 144      30.810  23.370  48.620  1.00  0.00           N  
ATOM   1522  CA  GLU A 144      32.170  23.870  49.000  1.00  0.00           C  
ATOM   1523  C   GLU A 144      33.140  22.710  49.230  1.00  0.00           C  
ATOM   1524  O   GLU A 144      32.820  21.590  49.640  1.00  0.00           O  
ATOM   1525  CB  GLU A 144      32.050  24.540  50.380  1.00  0.00           C  
ATOM   1526  CG  GLU A 144      32.970  25.750  50.460  1.00  0.00           C  
ATOM   1527  CD  GLU A 144      32.190  26.740  51.290  1.00  0.00           C  
ATOM   1528  OE1 GLU A 144      31.260  27.460  50.800  1.00  0.00           O  
ATOM   1529  OE2 GLU A 144      32.390  26.740  52.510  1.00  0.00           O1-
ATOM   1530  H   GLU A 144      30.440  22.920  49.430  1.00  0.00           H  
ATOM   1531  N   SER A 145      34.400  23.020  48.920  1.00  0.00           N  
ATOM   1532  CA  SER A 145      35.490  22.030  49.150  1.00  0.00           C  
ATOM   1533  C   SER A 145      36.790  22.600  49.690  1.00  0.00           C  
ATOM   1534  O   SER A 145      37.110  23.770  49.410  1.00  0.00           O  
ATOM   1535  CB  SER A 145      35.820  21.290  47.810  1.00  0.00           C  
ATOM   1536  OG  SER A 145      34.990  20.120  47.840  1.00  0.00           O  
ATOM   1537  H   SER A 145      34.610  23.770  48.290  1.00  0.00           H  
ATOM   1538  HG  SER A 145      34.570  20.090  46.930  1.00  0.00           H  
ATOM   1539  N   ALA A 146      37.560  21.780  50.480  1.00  0.00           N  
ATOM   1540  CA  ALA A 146      38.740  22.200  51.220  1.00  0.00           C  
ATOM   1541  C   ALA A 146      40.020  21.670  50.520  1.00  0.00           C  
ATOM   1542  O   ALA A 146      39.950  20.570  49.990  1.00  0.00           O  
ATOM   1543  CB  ALA A 146      38.770  21.530  52.600  1.00  0.00           C  
ATOM   1544  H   ALA A 146      37.330  20.810  50.490  1.00  0.00           H  
ATOM   1545  N   ALA A 147      41.040  22.470  50.740  1.00  0.00           N  
ATOM   1546  CA  ALA A 147      42.390  22.400  50.230  1.00  0.00           C  
ATOM   1547  C   ALA A 147      43.390  23.100  51.140  1.00  0.00           C  
ATOM   1548  O   ALA A 147      43.000  23.540  52.220  1.00  0.00           O  
ATOM   1549  CB  ALA A 147      42.510  22.790  48.790  1.00  0.00           C  
ATOM   1550  H   ALA A 147      41.040  23.080  51.540  1.00  0.00           H  
ATOM   1551  N   HIS A 148      44.690  23.050  50.810  1.00  0.00           N  
ATOM   1552  CA  HIS A 148      45.810  23.640  51.600  1.00  0.00           C  
ATOM   1553  C   HIS A 148      45.800  25.170  51.520  1.00  0.00           C  
ATOM   1554  O   HIS A 148      45.560  25.850  52.530  1.00  0.00           O  
ATOM   1555  CB  HIS A 148      47.110  22.950  51.190  1.00  0.00           C  
ATOM   1556  CG  HIS A 148      48.140  23.070  52.350  1.00  0.00           C  
ATOM   1557  CD2 HIS A 148      49.080  24.010  52.500  1.00  0.00           C  
ATOM   1558  ND1 HIS A 148      48.190  22.280  53.420  1.00  0.00           N  
ATOM   1559  CE1 HIS A 148      49.170  22.730  54.290  1.00  0.00           C  
ATOM   1560  NE2 HIS A 148      49.680  23.820  53.730  1.00  0.00           N  
ATOM   1561  H   HIS A 148      44.960  22.510  50.010  1.00  0.00           H  
ATOM   1562  HD2 HIS A 148      49.340  24.720  51.720  1.00  0.00           H  
ATOM   1563  HE1 HIS A 148      49.460  22.210  55.200  1.00  0.00           H  
ATOM   1564  HE2 HIS A 148      50.360  24.440  54.130  1.00  0.00           H  
ATOM   1565  N   ASP A 149      45.990  25.730  50.320  1.00  0.00           N  
ATOM   1566  CA  ASP A 149      46.240  27.220  50.210  1.00  0.00           C  
ATOM   1567  C   ASP A 149      45.090  27.920  49.530  1.00  0.00           C  
ATOM   1568  O   ASP A 149      45.100  29.140  49.420  1.00  0.00           O  
ATOM   1569  CB  ASP A 149      47.530  27.340  49.370  1.00  0.00           C  
ATOM   1570  CG  ASP A 149      48.810  26.900  50.120  1.00  0.00           C  
ATOM   1571  OD1 ASP A 149      49.280  27.680  50.930  1.00  0.00           O  
ATOM   1572  OD2 ASP A 149      49.430  25.860  49.770  1.00  0.00           O1-
ATOM   1573  H   ASP A 149      45.980  25.240  49.450  1.00  0.00           H  
ATOM   1574  N   TYR A 150      44.310  27.170  48.790  1.00  0.00           N  
ATOM   1575  CA  TYR A 150      42.990  27.710  48.390  1.00  0.00           C  
ATOM   1576  C   TYR A 150      41.830  26.870  48.870  1.00  0.00           C  
ATOM   1577  O   TYR A 150      41.970  25.920  49.700  1.00  0.00           O  
ATOM   1578  CB  TYR A 150      42.840  27.970  46.850  1.00  0.00           C  
ATOM   1579  CG  TYR A 150      42.720  26.760  45.910  1.00  0.00           C  
ATOM   1580  CD1 TYR A 150      41.500  26.170  45.660  1.00  0.00           C  
ATOM   1581  CD2 TYR A 150      43.840  26.120  45.440  1.00  0.00           C  
ATOM   1582  CE1 TYR A 150      41.380  24.980  44.950  1.00  0.00           C  
ATOM   1583  CE2 TYR A 150      43.790  24.880  44.820  1.00  0.00           C  
ATOM   1584  CZ  TYR A 150      42.530  24.360  44.520  1.00  0.00           C  
ATOM   1585  OH  TYR A 150      42.570  23.120  43.990  1.00  0.00           O  
ATOM   1586  H   TYR A 150      44.730  26.510  48.170  1.00  0.00           H  
ATOM   1587  HD1 TYR A 150      40.570  26.740  45.770  1.00  0.00           H  
ATOM   1588  HD2 TYR A 150      44.810  26.600  45.570  1.00  0.00           H  
ATOM   1589  HE1 TYR A 150      40.420  24.830  44.470  1.00  0.00           H  
ATOM   1590  HE2 TYR A 150      44.760  24.580  44.420  1.00  0.00           H  
ATOM   1591  HH  TYR A 150      43.400  23.000  43.450  1.00  0.00           H  
ATOM   1592  N   THR A 151      40.650  27.410  48.640  1.00  0.00           N  
ATOM   1593  CA  THR A 151      39.340  26.800  48.830  1.00  0.00           C  
ATOM   1594  C   THR A 151      38.440  27.010  47.540  1.00  0.00           C  
ATOM   1595  O   THR A 151      38.760  27.850  46.680  1.00  0.00           O  
ATOM   1596  CB  THR A 151      38.630  27.390  50.090  1.00  0.00           C  
ATOM   1597  CG2 THR A 151      37.210  26.850  50.410  1.00  0.00           C  
ATOM   1598  OG1 THR A 151      39.590  27.350  51.210  1.00  0.00           O  
ATOM   1599  H   THR A 151      40.610  28.370  48.370  1.00  0.00           H  
ATOM   1600  HG1 THR A 151      39.750  26.460  51.640  1.00  0.00           H  
ATOM   1601  N   LEU A 152      37.540  26.100  47.270  1.00  0.00           N  
ATOM   1602  CA  LEU A 152      36.900  26.070  45.950  1.00  0.00           C  
ATOM   1603  C   LEU A 152      35.400  25.790  46.090  1.00  0.00           C  
ATOM   1604  O   LEU A 152      34.990  25.120  47.030  1.00  0.00           O  
ATOM   1605  CB  LEU A 152      37.550  25.030  45.080  1.00  0.00           C  
ATOM   1606  CG  LEU A 152      37.000  24.980  43.720  1.00  0.00           C  
ATOM   1607  CD1 LEU A 152      37.150  26.270  42.900  1.00  0.00           C  
ATOM   1608  CD2 LEU A 152      37.530  23.900  42.810  1.00  0.00           C  
ATOM   1609  H   LEU A 152      37.430  25.270  47.810  1.00  0.00           H  
ATOM   1610  N   ARG A 153      34.630  26.660  45.460  1.00  0.00           N  
ATOM   1611  CA  ARG A 153      33.120  26.730  45.470  1.00  0.00           C  
ATOM   1612  C   ARG A 153      32.500  26.430  44.110  1.00  0.00           C  
ATOM   1613  O   ARG A 153      32.850  27.140  43.170  1.00  0.00           O  
ATOM   1614  CB  ARG A 153      32.600  28.090  46.000  1.00  0.00           C  
ATOM   1615  CG  ARG A 153      32.820  28.330  47.500  1.00  0.00           C  
ATOM   1616  CD  ARG A 153      32.390  29.670  48.010  1.00  0.00           C  
ATOM   1617  NE  ARG A 153      32.510  29.590  49.510  1.00  0.00           N  
ATOM   1618  CZ  ARG A 153      33.480  30.220  50.180  1.00  0.00           C  
ATOM   1619  NH1 ARG A 153      34.390  30.970  49.540  1.00  0.00           N1+
ATOM   1620  NH2 ARG A 153      33.520  30.200  51.470  1.00  0.00           N  
ATOM   1621  H   ARG A 153      35.040  27.480  45.090  1.00  0.00           H  
ATOM   1622  HE  ARG A 153      31.930  28.910  49.950  1.00  0.00           H  
ATOM   1623 1HH1 ARG A 153      34.220  31.090  48.560  1.00  0.00           H  
ATOM   1624 2HH1 ARG A 153      35.180  31.420  49.940  1.00  0.00           H  
ATOM   1625 1HH2 ARG A 153      32.880  29.610  51.950  1.00  0.00           H  
ATOM   1626 2HH2 ARG A 153      34.220  30.700  51.990  1.00  0.00           H  
ATOM   1627  N   GLU A 154      31.300  25.810  44.220  1.00  0.00           N  
ATOM   1628  CA  GLU A 154      30.590  25.450  43.030  1.00  0.00           C  
ATOM   1629  C   GLU A 154      29.240  26.130  43.010  1.00  0.00           C  
ATOM   1630  O   GLU A 154      28.160  25.710  43.410  1.00  0.00           O  
ATOM   1631  CB  GLU A 154      30.410  23.940  42.920  1.00  0.00           C  
ATOM   1632  CG  GLU A 154      31.740  23.190  42.980  1.00  0.00           C  
ATOM   1633  CD  GLU A 154      31.540  21.730  42.740  1.00  0.00           C  
ATOM   1634  OE1 GLU A 154      31.140  20.990  43.670  1.00  0.00           O  
ATOM   1635  OE2 GLU A 154      31.900  21.340  41.610  1.00  0.00           O1-
ATOM   1636  H   GLU A 154      31.000  25.480  45.110  1.00  0.00           H  
ATOM   1637  N   LEU A 155      29.330  27.290  42.340  1.00  0.00           N  
ATOM   1638  CA  LEU A 155      28.190  28.280  42.110  1.00  0.00           C  
ATOM   1639  C   LEU A 155      27.360  27.870  40.880  1.00  0.00           C  
ATOM   1640  O   LEU A 155      27.820  27.340  39.880  1.00  0.00           O  
ATOM   1641  CB  LEU A 155      28.630  29.760  41.820  1.00  0.00           C  
ATOM   1642  CG  LEU A 155      29.870  30.240  42.620  1.00  0.00           C  
ATOM   1643  CD1 LEU A 155      30.440  31.500  42.000  1.00  0.00           C  
ATOM   1644  CD2 LEU A 155      29.500  30.440  44.070  1.00  0.00           C  
ATOM   1645  H   LEU A 155      30.180  27.590  41.910  1.00  0.00           H  
ATOM   1646  N   LYS A 156      26.100  28.200  40.990  1.00  0.00           N  
ATOM   1647  CA  LYS A 156      25.050  27.970  39.980  1.00  0.00           C  
ATOM   1648  C   LYS A 156      24.360  29.330  39.930  1.00  0.00           C  
ATOM   1649  O   LYS A 156      23.860  29.750  40.980  1.00  0.00           O  
ATOM   1650  CB  LYS A 156      23.990  26.940  40.290  1.00  0.00           C  
ATOM   1651  CG  LYS A 156      24.330  25.490  40.000  1.00  0.00           C  
ATOM   1652  CD  LYS A 156      24.440  25.040  38.510  1.00  0.00           C  
ATOM   1653  CE  LYS A 156      24.730  23.500  38.410  1.00  0.00           C  
ATOM   1654  NZ  LYS A 156      25.030  22.990  37.090  1.00  0.00           N1+
ATOM   1655  H   LYS A 156      25.850  28.810  41.730  1.00  0.00           H  
ATOM   1656  HZ1 LYS A 156      25.990  23.260  37.010  1.00  0.00           H  
ATOM   1657  HZ2 LYS A 156      24.830  22.010  37.050  1.00  0.00           H  
ATOM   1658  HZ3 LYS A 156      24.480  23.490  36.410  1.00  0.00           H  
ATOM   1659  N   LEU A 157      24.770  30.040  38.950  1.00  0.00           N  
ATOM   1660  CA  LEU A 157      24.170  31.310  38.480  1.00  0.00           C  
ATOM   1661  C   LEU A 157      22.900  31.210  37.610  1.00  0.00           C  
ATOM   1662  O   LEU A 157      22.910  30.490  36.600  1.00  0.00           O  
ATOM   1663  CB  LEU A 157      25.240  32.000  37.640  1.00  0.00           C  
ATOM   1664  CG  LEU A 157      26.010  33.120  38.390  1.00  0.00           C  
ATOM   1665  CD1 LEU A 157      27.050  32.540  39.360  1.00  0.00           C  
ATOM   1666  CD2 LEU A 157      26.650  34.080  37.350  1.00  0.00           C  
ATOM   1667  H   LEU A 157      25.480  29.640  38.380  1.00  0.00           H  
ATOM   1668  N   SER A 158      21.900  32.060  37.780  1.00  0.00           N  
ATOM   1669  CA  SER A 158      20.620  32.150  37.060  1.00  0.00           C  
ATOM   1670  C   SER A 158      19.970  33.530  36.990  1.00  0.00           C  
ATOM   1671  O   SER A 158      19.810  34.200  38.000  1.00  0.00           O  
ATOM   1672  CB  SER A 158      19.600  30.990  37.450  1.00  0.00           C  
ATOM   1673  OG  SER A 158      18.320  30.840  36.740  1.00  0.00           O  
ATOM   1674  H   SER A 158      22.140  32.910  38.250  1.00  0.00           H  
ATOM   1675  HG  SER A 158      18.460  30.560  35.790  1.00  0.00           H  
ATOM   1676  N   LYS A 159      19.350  33.840  35.830  1.00  0.00           N  
ATOM   1677  CA  LYS A 159      18.450  35.010  35.600  1.00  0.00           C  
ATOM   1678  C   LYS A 159      16.980  34.580  35.600  1.00  0.00           C  
ATOM   1679  O   LYS A 159      16.530  33.690  34.940  1.00  0.00           O  
ATOM   1680  CB  LYS A 159      18.890  35.660  34.270  1.00  0.00           C  
ATOM   1681  CG  LYS A 159      18.010  36.860  33.870  1.00  0.00           C  
ATOM   1682  CD  LYS A 159      18.430  37.270  32.460  1.00  0.00           C  
ATOM   1683  CE  LYS A 159      17.660  38.460  31.970  1.00  0.00           C  
ATOM   1684  NZ  LYS A 159      17.850  38.940  30.610  1.00  0.00           N1+
ATOM   1685  H   LYS A 159      19.280  33.250  35.030  1.00  0.00           H  
ATOM   1686  HZ1 LYS A 159      17.540  39.880  30.440  1.00  0.00           H  
ATOM   1687  HZ2 LYS A 159      18.840  38.980  30.470  1.00  0.00           H  
ATOM   1688  HZ3 LYS A 159      17.500  38.290  29.940  1.00  0.00           H  
ATOM   1689  N   VAL A 160      16.190  35.440  36.220  1.00  0.00           N  
ATOM   1690  CA  VAL A 160      14.750  35.310  36.490  1.00  0.00           C  
ATOM   1691  C   VAL A 160      13.910  35.260  35.190  1.00  0.00           C  
ATOM   1692  O   VAL A 160      14.180  35.970  34.200  1.00  0.00           O  
ATOM   1693  CB  VAL A 160      14.330  36.300  37.580  1.00  0.00           C  
ATOM   1694  CG1 VAL A 160      12.830  36.550  37.760  1.00  0.00           C  
ATOM   1695  CG2 VAL A 160      15.130  35.860  38.860  1.00  0.00           C  
ATOM   1696  H   VAL A 160      16.580  36.230  36.700  1.00  0.00           H  
ATOM   1697  N   GLY A 161      13.060  34.300  35.170  1.00  0.00           N  
ATOM   1698  CA  GLY A 161      12.110  34.000  34.050  1.00  0.00           C  
ATOM   1699  C   GLY A 161      12.630  33.490  32.680  1.00  0.00           C  
ATOM   1700  O   GLY A 161      12.130  32.480  32.190  1.00  0.00           O  
ATOM   1701  H   GLY A 161      13.080  33.550  35.840  1.00  0.00           H  
ATOM   1702  N   GLN A 162      13.700  34.050  32.220  1.00  0.00           N  
ATOM   1703  CA  GLN A 162      14.280  33.750  30.900  1.00  0.00           C  
ATOM   1704  C   GLN A 162      15.010  32.410  30.850  1.00  0.00           C  
ATOM   1705  O   GLN A 162      15.990  32.150  31.560  1.00  0.00           O  
ATOM   1706  CB  GLN A 162      15.270  34.860  30.540  1.00  0.00           C  
ATOM   1707  CG  GLN A 162      16.080  34.620  29.170  1.00  0.00           C  
ATOM   1708  CD  GLN A 162      15.310  34.410  27.900  1.00  0.00           C  
ATOM   1709  NE2 GLN A 162      14.220  35.080  27.630  1.00  0.00           N  
ATOM   1710  OE1 GLN A 162      15.680  33.530  27.150  1.00  0.00           O  
ATOM   1711  H   GLN A 162      14.170  34.770  32.740  1.00  0.00           H  
ATOM   1712 1HE2 GLN A 162      13.720  35.800  28.110  1.00  0.00           H  
ATOM   1713 2HE2 GLN A 162      13.960  34.940  26.680  1.00  0.00           H  
ATOM   1714  N   GLY A 163      14.600  31.650  29.820  1.00  0.00           N  
ATOM   1715  CA  GLY A 163      15.050  30.300  29.440  1.00  0.00           C  
ATOM   1716  C   GLY A 163      16.480  30.100  28.930  1.00  0.00           C  
ATOM   1717  O   GLY A 163      17.090  31.060  28.400  1.00  0.00           O  
ATOM   1718  H   GLY A 163      13.850  31.990  29.250  1.00  0.00           H  
ATOM   1719  N   ASN A 164      17.120  28.970  29.290  1.00  0.00           N  
ATOM   1720  CA  ASN A 164      18.470  28.570  28.860  1.00  0.00           C  
ATOM   1721  C   ASN A 164      19.570  29.640  29.210  1.00  0.00           C  
ATOM   1722  O   ASN A 164      20.150  30.300  28.320  1.00  0.00           O  
ATOM   1723  CB  ASN A 164      18.670  28.070  27.350  1.00  0.00           C  
ATOM   1724  CG  ASN A 164      18.340  26.640  27.040  1.00  0.00           C  
ATOM   1725  ND2 ASN A 164      19.080  26.010  26.170  1.00  0.00           N  
ATOM   1726  OD1 ASN A 164      17.430  25.990  27.600  1.00  0.00           O  
ATOM   1727  H   ASN A 164      16.690  28.290  29.870  1.00  0.00           H  
ATOM   1728 1HD2 ASN A 164      19.850  26.430  25.680  1.00  0.00           H  
ATOM   1729 2HD2 ASN A 164      18.760  25.170  25.740  1.00  0.00           H  
ATOM   1730  N   THR A 165      19.750  29.800  30.470  1.00  0.00           N  
ATOM   1731  CA  THR A 165      20.620  30.840  31.090  1.00  0.00           C  
ATOM   1732  C   THR A 165      21.260  30.320  32.400  1.00  0.00           C  
ATOM   1733  O   THR A 165      22.140  31.030  32.930  1.00  0.00           O  
ATOM   1734  CB  THR A 165      19.670  31.980  31.520  1.00  0.00           C  
ATOM   1735  CG2 THR A 165      19.170  32.930  30.400  1.00  0.00           C  
ATOM   1736  OG1 THR A 165      18.570  31.350  32.180  1.00  0.00           O  
ATOM   1737  H   THR A 165      19.280  29.270  31.170  1.00  0.00           H  
ATOM   1738  HG1 THR A 165      17.740  31.820  31.880  1.00  0.00           H  
ATOM   1739  N   GLU A 166      20.860  29.250  33.090  1.00  0.00           N  
ATOM   1740  CA  GLU A 166      21.610  28.650  34.250  1.00  0.00           C  
ATOM   1741  C   GLU A 166      22.890  27.910  33.860  1.00  0.00           C  
ATOM   1742  O   GLU A 166      22.840  26.990  33.030  1.00  0.00           O  
ATOM   1743  CB  GLU A 166      20.650  27.690  34.920  1.00  0.00           C  
ATOM   1744  CG  GLU A 166      20.990  27.540  36.400  1.00  0.00           C  
ATOM   1745  CD  GLU A 166      20.670  26.150  36.910  1.00  0.00           C  
ATOM   1746  OE1 GLU A 166      20.100  26.110  38.020  1.00  0.00           O  
ATOM   1747  OE2 GLU A 166      20.820  25.140  36.180  1.00  0.00           O1-
ATOM   1748  H   GLU A 166      20.110  28.640  32.840  1.00  0.00           H  
ATOM   1749  N   ARG A 167      23.910  28.160  34.710  1.00  0.00           N  
ATOM   1750  CA  ARG A 167      25.280  27.610  34.520  1.00  0.00           C  
ATOM   1751  C   ARG A 167      26.150  27.620  35.760  1.00  0.00           C  
ATOM   1752  O   ARG A 167      25.940  28.320  36.710  1.00  0.00           O  
ATOM   1753  CB  ARG A 167      26.020  28.270  33.350  1.00  0.00           C  
ATOM   1754  CG  ARG A 167      26.030  29.780  33.350  1.00  0.00           C  
ATOM   1755  CD  ARG A 167      26.700  30.380  32.110  1.00  0.00           C  
ATOM   1756  NE  ARG A 167      26.910  31.880  31.980  1.00  0.00           N  
ATOM   1757  CZ  ARG A 167      26.290  32.650  31.090  1.00  0.00           C  
ATOM   1758  NH1 ARG A 167      25.520  32.070  30.190  1.00  0.00           N1+
ATOM   1759  NH2 ARG A 167      26.560  33.920  31.120  1.00  0.00           N  
ATOM   1760  H   ARG A 167      23.800  28.870  35.400  1.00  0.00           H  
ATOM   1761  HE  ARG A 167      27.640  32.360  32.470  1.00  0.00           H  
ATOM   1762 1HH1 ARG A 167      25.530  31.070  30.110  1.00  0.00           H  
ATOM   1763 2HH1 ARG A 167      25.030  32.620  29.510  1.00  0.00           H  
ATOM   1764 1HH2 ARG A 167      27.230  34.430  31.670  1.00  0.00           H  
ATOM   1765 2HH2 ARG A 167      25.930  34.550  30.660  1.00  0.00           H  
ATOM   1766  N   THR A 168      26.960  26.550  35.740  1.00  0.00           N  
ATOM   1767  CA  THR A 168      28.120  26.410  36.690  1.00  0.00           C  
ATOM   1768  C   THR A 168      29.300  27.420  36.480  1.00  0.00           C  
ATOM   1769  O   THR A 168      29.910  27.510  35.420  1.00  0.00           O  
ATOM   1770  CB  THR A 168      28.640  24.920  36.750  1.00  0.00           C  
ATOM   1771  CG2 THR A 168      29.840  24.760  37.600  1.00  0.00           C  
ATOM   1772  OG1 THR A 168      27.570  24.060  37.160  1.00  0.00           O  
ATOM   1773  H   THR A 168      26.570  25.700  35.380  1.00  0.00           H  
ATOM   1774  HG1 THR A 168      27.960  23.350  37.740  1.00  0.00           H  
ATOM   1775  N   VAL A 169      29.570  28.190  37.490  1.00  0.00           N  
ATOM   1776  CA  VAL A 169      30.700  29.150  37.480  1.00  0.00           C  
ATOM   1777  C   VAL A 169      31.620  28.730  38.610  1.00  0.00           C  
ATOM   1778  O   VAL A 169      31.170  28.300  39.690  1.00  0.00           O  
ATOM   1779  CB  VAL A 169      30.100  30.540  37.800  1.00  0.00           C  
ATOM   1780  CG1 VAL A 169      31.150  31.570  38.200  1.00  0.00           C  
ATOM   1781  CG2 VAL A 169      29.340  31.100  36.630  1.00  0.00           C  
ATOM   1782  H   VAL A 169      29.290  27.920  38.410  1.00  0.00           H  
ATOM   1783  N   TRP A 170      32.900  28.820  38.390  1.00  0.00           N  
ATOM   1784  CA  TRP A 170      33.970  28.350  39.280  1.00  0.00           C  
ATOM   1785  C   TRP A 170      34.710  29.410  40.170  1.00  0.00           C  
ATOM   1786  O   TRP A 170      35.540  30.190  39.670  1.00  0.00           O  
ATOM   1787  CB  TRP A 170      34.900  27.460  38.440  1.00  0.00           C  
ATOM   1788  CG  TRP A 170      34.250  26.170  37.970  1.00  0.00           C  
ATOM   1789  CD1 TRP A 170      33.720  25.990  36.770  1.00  0.00           C  
ATOM   1790  CD2 TRP A 170      34.410  24.990  38.650  1.00  0.00           C  
ATOM   1791  CE2 TRP A 170      33.980  24.100  37.660  1.00  0.00           C  
ATOM   1792  CE3 TRP A 170      34.770  24.510  39.890  1.00  0.00           C  
ATOM   1793  NE1 TRP A 170      33.550  24.700  36.600  1.00  0.00           N  
ATOM   1794  CZ2 TRP A 170      33.800  22.800  38.010  1.00  0.00           C  
ATOM   1795  CZ3 TRP A 170      34.610  23.170  40.190  1.00  0.00           C  
ATOM   1796  CH2 TRP A 170      34.010  22.320  39.270  1.00  0.00           C  
ATOM   1797  H   TRP A 170      33.310  28.970  37.490  1.00  0.00           H  
ATOM   1798  HD1 TRP A 170      33.380  26.880  36.250  1.00  0.00           H  
ATOM   1799  HE1 TRP A 170      33.000  24.300  35.880  1.00  0.00           H  
ATOM   1800  HE3 TRP A 170      35.170  25.210  40.620  1.00  0.00           H  
ATOM   1801  HZ2 TRP A 170      33.440  22.180  37.190  1.00  0.00           H  
ATOM   1802  HZ3 TRP A 170      34.970  22.840  41.160  1.00  0.00           H  
ATOM   1803  HH2 TRP A 170      33.660  21.360  39.640  1.00  0.00           H  
ATOM   1804  N   GLN A 171      34.350  29.540  41.500  1.00  0.00           N  
ATOM   1805  CA  GLN A 171      34.920  30.520  42.390  1.00  0.00           C  
ATOM   1806  C   GLN A 171      35.990  29.980  43.280  1.00  0.00           C  
ATOM   1807  O   GLN A 171      35.860  28.980  44.040  1.00  0.00           O  
ATOM   1808  CB  GLN A 171      33.770  31.090  43.150  1.00  0.00           C  
ATOM   1809  CG  GLN A 171      34.090  32.010  44.330  1.00  0.00           C  
ATOM   1810  CD  GLN A 171      32.970  32.560  45.160  1.00  0.00           C  
ATOM   1811  NE2 GLN A 171      33.270  32.700  46.400  1.00  0.00           N  
ATOM   1812  OE1 GLN A 171      31.940  32.980  44.730  1.00  0.00           O  
ATOM   1813  H   GLN A 171      33.580  29.040  41.890  1.00  0.00           H  
ATOM   1814 1HE2 GLN A 171      34.190  32.610  46.770  1.00  0.00           H  
ATOM   1815 2HE2 GLN A 171      32.490  33.060  46.930  1.00  0.00           H  
ATOM   1816  N   TYR A 172      37.190  30.560  43.080  1.00  0.00           N  
ATOM   1817  CA  TYR A 172      38.480  30.290  43.790  1.00  0.00           C  
ATOM   1818  C   TYR A 172      38.720  31.420  44.880  1.00  0.00           C  
ATOM   1819  O   TYR A 172      39.380  32.380  44.690  1.00  0.00           O  
ATOM   1820  CB  TYR A 172      39.580  30.380  42.800  1.00  0.00           C  
ATOM   1821  CG  TYR A 172      39.820  29.110  41.950  1.00  0.00           C  
ATOM   1822  CD1 TYR A 172      40.670  28.040  42.420  1.00  0.00           C  
ATOM   1823  CD2 TYR A 172      39.390  28.980  40.610  1.00  0.00           C  
ATOM   1824  CE1 TYR A 172      41.000  27.030  41.590  1.00  0.00           C  
ATOM   1825  CE2 TYR A 172      39.680  27.900  39.830  1.00  0.00           C  
ATOM   1826  CZ  TYR A 172      40.500  26.850  40.300  1.00  0.00           C  
ATOM   1827  OH  TYR A 172      40.680  25.640  39.660  1.00  0.00           O  
ATOM   1828  H   TYR A 172      37.300  31.110  42.250  1.00  0.00           H  
ATOM   1829  HD1 TYR A 172      41.170  28.170  43.380  1.00  0.00           H  
ATOM   1830  HD2 TYR A 172      38.670  29.710  40.250  1.00  0.00           H  
ATOM   1831  HE1 TYR A 172      41.710  26.250  41.860  1.00  0.00           H  
ATOM   1832  HE2 TYR A 172      39.520  27.890  38.750  1.00  0.00           H  
ATOM   1833  HH  TYR A 172      40.940  25.060  40.440  1.00  0.00           H  
ATOM   1834  N   HIS A 173      38.500  30.880  46.060  1.00  0.00           N  
ATOM   1835  CA  HIS A 173      38.720  31.570  47.390  1.00  0.00           C  
ATOM   1836  C   HIS A 173      40.120  31.360  47.860  1.00  0.00           C  
ATOM   1837  O   HIS A 173      40.470  30.330  48.410  1.00  0.00           O  
ATOM   1838  CB  HIS A 173      37.770  31.070  48.510  1.00  0.00           C  
ATOM   1839  CG  HIS A 173      37.590  31.980  49.740  1.00  0.00           C  
ATOM   1840  CD2 HIS A 173      38.280  31.820  50.840  1.00  0.00           C  
ATOM   1841  ND1 HIS A 173      36.580  32.790  49.900  1.00  0.00           N  
ATOM   1842  CE1 HIS A 173      36.680  33.230  51.200  1.00  0.00           C  
ATOM   1843  NE2 HIS A 173      37.620  32.530  51.780  1.00  0.00           N  
ATOM   1844  H   HIS A 173      38.450  29.880  46.090  1.00  0.00           H  
ATOM   1845  HD2 HIS A 173      39.230  31.310  50.950  1.00  0.00           H  
ATOM   1846  HE1 HIS A 173      36.220  34.100  51.680  1.00  0.00           H  
ATOM   1847  HE2 HIS A 173      37.730  32.420  52.770  1.00  0.00           H  
ATOM   1848  N   PHE A 174      41.070  32.140  47.340  1.00  0.00           N  
ATOM   1849  CA  PHE A 174      42.440  31.940  47.800  1.00  0.00           C  
ATOM   1850  C   PHE A 174      42.870  32.530  49.210  1.00  0.00           C  
ATOM   1851  O   PHE A 174      42.830  33.710  49.570  1.00  0.00           O  
ATOM   1852  CB  PHE A 174      43.400  32.430  46.740  1.00  0.00           C  
ATOM   1853  CG  PHE A 174      44.900  32.000  46.890  1.00  0.00           C  
ATOM   1854  CD1 PHE A 174      45.230  30.710  46.450  1.00  0.00           C  
ATOM   1855  CD2 PHE A 174      45.910  32.810  47.470  1.00  0.00           C  
ATOM   1856  CE1 PHE A 174      46.400  30.090  46.850  1.00  0.00           C  
ATOM   1857  CE2 PHE A 174      47.120  32.140  47.830  1.00  0.00           C  
ATOM   1858  CZ  PHE A 174      47.310  30.790  47.530  1.00  0.00           C  
ATOM   1859  H   PHE A 174      40.810  32.960  46.820  1.00  0.00           H  
ATOM   1860  HD1 PHE A 174      44.670  30.230  45.650  1.00  0.00           H  
ATOM   1861  HD2 PHE A 174      45.770  33.890  47.550  1.00  0.00           H  
ATOM   1862  HE1 PHE A 174      46.530  29.050  46.540  1.00  0.00           H  
ATOM   1863  HE2 PHE A 174      47.910  32.650  48.370  1.00  0.00           H  
ATOM   1864  HZ  PHE A 174      48.170  30.280  47.960  1.00  0.00           H  
ATOM   1865  N   ARG A 175      43.500  31.660  49.930  1.00  0.00           N  
ATOM   1866  CA  ARG A 175      43.790  31.840  51.360  1.00  0.00           C  
ATOM   1867  C   ARG A 175      45.170  32.380  51.750  1.00  0.00           C  
ATOM   1868  O   ARG A 175      45.100  33.440  52.350  1.00  0.00           O  
ATOM   1869  CB  ARG A 175      43.600  30.470  52.080  1.00  0.00           C  
ATOM   1870  CG  ARG A 175      42.290  29.780  51.750  1.00  0.00           C  
ATOM   1871  CD  ARG A 175      42.020  28.690  52.820  1.00  0.00           C  
ATOM   1872  NE  ARG A 175      41.380  29.310  53.970  1.00  0.00           N  
ATOM   1873  CZ  ARG A 175      40.090  29.480  54.240  1.00  0.00           C  
ATOM   1874  NH1 ARG A 175      39.150  28.980  53.440  1.00  0.00           N1+
ATOM   1875  NH2 ARG A 175      39.690  30.150  55.320  1.00  0.00           N  
ATOM   1876  H   ARG A 175      43.870  30.810  49.540  1.00  0.00           H  
ATOM   1877  HE  ARG A 175      41.980  29.750  54.630  1.00  0.00           H  
ATOM   1878 1HH1 ARG A 175      39.340  28.370  52.680  1.00  0.00           H  
ATOM   1879 2HH1 ARG A 175      38.170  29.180  53.490  1.00  0.00           H  
ATOM   1880 1HH2 ARG A 175      40.340  30.510  55.990  1.00  0.00           H  
ATOM   1881 2HH2 ARG A 175      38.730  30.420  55.350  1.00  0.00           H  
ATOM   1882  N   THR A 176      46.260  31.850  51.180  1.00  0.00           N  
ATOM   1883  CA  THR A 176      47.610  32.240  51.740  1.00  0.00           C  
ATOM   1884  C   THR A 176      48.360  33.480  51.200  1.00  0.00           C  
ATOM   1885  O   THR A 176      49.610  33.570  51.290  1.00  0.00           O  
ATOM   1886  CB  THR A 176      48.530  30.990  51.790  1.00  0.00           C  
ATOM   1887  CG2 THR A 176      48.230  30.160  53.030  1.00  0.00           C  
ATOM   1888  OG1 THR A 176      48.480  30.270  50.550  1.00  0.00           O  
ATOM   1889  H   THR A 176      46.290  31.290  50.350  1.00  0.00           H  
ATOM   1890  HG1 THR A 176      48.890  29.360  50.640  1.00  0.00           H  
ATOM   1891  N   TRP A 177      47.650  34.470  50.670  1.00  0.00           N  
ATOM   1892  CA  TRP A 177      48.260  35.700  50.050  1.00  0.00           C  
ATOM   1893  C   TRP A 177      47.710  37.040  50.570  1.00  0.00           C  
ATOM   1894  O   TRP A 177      46.710  37.570  50.140  1.00  0.00           O  
ATOM   1895  CB  TRP A 177      48.040  35.740  48.490  1.00  0.00           C  
ATOM   1896  CG  TRP A 177      48.920  36.620  47.690  1.00  0.00           C  
ATOM   1897  CD1 TRP A 177      49.490  37.740  48.060  1.00  0.00           C  
ATOM   1898  CD2 TRP A 177      48.930  36.440  46.300  1.00  0.00           C  
ATOM   1899  CE2 TRP A 177      49.580  37.570  45.870  1.00  0.00           C  
ATOM   1900  CE3 TRP A 177      48.330  35.600  45.370  1.00  0.00           C  
ATOM   1901  NE1 TRP A 177      49.980  38.260  46.910  1.00  0.00           N  
ATOM   1902  CZ2 TRP A 177      49.760  37.790  44.510  1.00  0.00           C  
ATOM   1903  CZ3 TRP A 177      48.570  35.810  43.990  1.00  0.00           C  
ATOM   1904  CH2 TRP A 177      49.300  36.880  43.550  1.00  0.00           C  
ATOM   1905  H   TRP A 177      46.660  34.560  50.820  1.00  0.00           H  
ATOM   1906  HD1 TRP A 177      49.780  38.120  49.040  1.00  0.00           H  
ATOM   1907  HE1 TRP A 177      50.630  39.020  46.850  1.00  0.00           H  
ATOM   1908  HE3 TRP A 177      47.670  34.780  45.670  1.00  0.00           H  
ATOM   1909  HZ2 TRP A 177      50.180  38.750  44.200  1.00  0.00           H  
ATOM   1910  HZ3 TRP A 177      48.120  35.160  43.240  1.00  0.00           H  
ATOM   1911  HH2 TRP A 177      49.370  37.150  42.490  1.00  0.00           H  
ATOM   1912  N   PRO A 178      48.520  37.660  51.390  1.00  0.00           N  
ATOM   1913  CA  PRO A 178      48.040  38.790  52.200  1.00  0.00           C  
ATOM   1914  C   PRO A 178      47.780  40.100  51.410  1.00  0.00           C  
ATOM   1915  O   PRO A 178      48.260  40.230  50.300  1.00  0.00           O  
ATOM   1916  CB  PRO A 178      49.040  39.010  53.320  1.00  0.00           C  
ATOM   1917  CG  PRO A 178      50.310  38.410  52.720  1.00  0.00           C  
ATOM   1918  CD  PRO A 178      49.840  37.270  51.870  1.00  0.00           C  
ATOM   1919  N   ASP A 179      46.990  40.970  52.000  1.00  0.00           N  
ATOM   1920  CA  ASP A 179      46.790  42.320  51.430  1.00  0.00           C  
ATOM   1921  C   ASP A 179      48.040  43.240  51.540  1.00  0.00           C  
ATOM   1922  O   ASP A 179      48.620  43.400  52.640  1.00  0.00           O  
ATOM   1923  CB  ASP A 179      45.740  43.150  52.170  1.00  0.00           C  
ATOM   1924  CG  ASP A 179      44.960  44.190  51.260  1.00  0.00           C  
ATOM   1925  OD1 ASP A 179      43.830  44.040  50.960  1.00  0.00           O  
ATOM   1926  OD2 ASP A 179      45.610  45.210  50.970  1.00  0.00           O1-
ATOM   1927  H   ASP A 179      46.290  40.560  52.590  1.00  0.00           H  
ATOM   1928  N   HIS A 180      48.460  43.730  50.360  1.00  0.00           N  
ATOM   1929  CA  HIS A 180      49.740  44.490  50.230  1.00  0.00           C  
ATOM   1930  C   HIS A 180      51.070  43.780  50.730  1.00  0.00           C  
ATOM   1931  O   HIS A 180      51.920  44.430  51.340  1.00  0.00           O  
ATOM   1932  CB  HIS A 180      49.560  45.840  50.920  1.00  0.00           C  
ATOM   1933  CG  HIS A 180      49.580  46.950  49.880  1.00  0.00           C  
ATOM   1934  CD2 HIS A 180      48.480  47.590  49.500  1.00  0.00           C  
ATOM   1935  ND1 HIS A 180      50.570  47.470  49.160  1.00  0.00           N  
ATOM   1936  CE1 HIS A 180      50.020  48.440  48.330  1.00  0.00           C  
ATOM   1937  NE2 HIS A 180      48.700  48.500  48.580  1.00  0.00           N  
ATOM   1938  H   HIS A 180      47.740  44.010  49.720  1.00  0.00           H  
ATOM   1939  HD2 HIS A 180      47.500  47.310  49.890  1.00  0.00           H  
ATOM   1940  HE1 HIS A 180      50.590  48.990  47.580  1.00  0.00           H  
ATOM   1941  HE2 HIS A 180      47.940  48.970  48.130  1.00  0.00           H  
ATOM   1942  N   GLY A 181      51.170  42.500  50.480  1.00  0.00           N  
ATOM   1943  CA  GLY A 181      52.340  41.670  50.900  1.00  0.00           C  
ATOM   1944  C   GLY A 181      52.350  40.360  50.100  1.00  0.00           C  
ATOM   1945  O   GLY A 181      51.230  39.860  49.850  1.00  0.00           O  
ATOM   1946  H   GLY A 181      50.420  42.080  49.960  1.00  0.00           H  
ATOM   1947  N   VAL A 182      53.520  39.800  50.170  1.00  0.00           N  
ATOM   1948  CA  VAL A 182      54.000  38.600  49.370  1.00  0.00           C  
ATOM   1949  C   VAL A 182      53.370  37.250  49.790  1.00  0.00           C  
ATOM   1950  O   VAL A 182      53.330  37.110  51.010  1.00  0.00           O  
ATOM   1951  CB  VAL A 182      55.550  38.450  49.300  1.00  0.00           C  
ATOM   1952  CG1 VAL A 182      56.070  39.580  48.490  1.00  0.00           C  
ATOM   1953  CG2 VAL A 182      56.370  38.560  50.560  1.00  0.00           C  
ATOM   1954  H   VAL A 182      54.100  40.250  50.840  1.00  0.00           H  
ATOM   1955  N   PRO A 183      53.120  36.210  48.940  1.00  0.00           N  
ATOM   1956  CA  PRO A 183      52.610  34.870  49.310  1.00  0.00           C  
ATOM   1957  C   PRO A 183      53.600  34.170  50.330  1.00  0.00           C  
ATOM   1958  O   PRO A 183      54.710  34.650  50.670  1.00  0.00           O  
ATOM   1959  CB  PRO A 183      52.590  34.170  47.900  1.00  0.00           C  
ATOM   1960  CG  PRO A 183      52.150  35.320  47.020  1.00  0.00           C  
ATOM   1961  CD  PRO A 183      52.970  36.490  47.490  1.00  0.00           C  
ATOM   1962  N   SER A 184      52.980  33.190  51.020  1.00  0.00           N  
ATOM   1963  CA  SER A 184      53.760  32.290  51.940  1.00  0.00           C  
ATOM   1964  C   SER A 184      54.780  31.390  51.280  1.00  0.00           C  
ATOM   1965  O   SER A 184      55.660  30.970  52.060  1.00  0.00           O  
ATOM   1966  CB  SER A 184      52.840  31.420  52.800  1.00  0.00           C  
ATOM   1967  OG  SER A 184      52.060  32.270  53.690  1.00  0.00           O  
ATOM   1968  H   SER A 184      52.040  32.890  50.830  1.00  0.00           H  
ATOM   1969  HG  SER A 184      51.890  31.670  54.470  1.00  0.00           H  
ATOM   1970  N   ASP A 185      54.350  30.820  50.160  1.00  0.00           N  
ATOM   1971  CA  ASP A 185      55.260  29.810  49.440  1.00  0.00           C  
ATOM   1972  C   ASP A 185      55.090  30.150  47.930  1.00  0.00           C  
ATOM   1973  O   ASP A 185      53.980  29.940  47.400  1.00  0.00           O  
ATOM   1974  CB  ASP A 185      54.660  28.410  49.670  1.00  0.00           C  
ATOM   1975  CG  ASP A 185      55.620  27.260  49.360  1.00  0.00           C  
ATOM   1976  OD1 ASP A 185      56.300  26.780  50.340  1.00  0.00           O  
ATOM   1977  OD2 ASP A 185      55.820  26.800  48.150  1.00  0.00           O1-
ATOM   1978  H   ASP A 185      53.400  30.970  49.890  1.00  0.00           H  
ATOM   1979  N   PRO A 186      56.180  30.750  47.360  1.00  0.00           N  
ATOM   1980  CA  PRO A 186      56.240  30.910  45.870  1.00  0.00           C  
ATOM   1981  C   PRO A 186      55.920  29.690  45.020  1.00  0.00           C  
ATOM   1982  O   PRO A 186      54.990  29.740  44.250  1.00  0.00           O  
ATOM   1983  CB  PRO A 186      57.700  31.340  45.640  1.00  0.00           C  
ATOM   1984  CG  PRO A 186      58.070  32.130  46.910  1.00  0.00           C  
ATOM   1985  CD  PRO A 186      57.430  31.340  48.020  1.00  0.00           C  
ATOM   1986  N   GLY A 187      56.480  28.460  45.270  1.00  0.00           N  
ATOM   1987  CA  GLY A 187      56.180  27.200  44.600  1.00  0.00           C  
ATOM   1988  C   GLY A 187      54.710  26.820  44.650  1.00  0.00           C  
ATOM   1989  O   GLY A 187      54.070  26.500  43.660  1.00  0.00           O  
ATOM   1990  H   GLY A 187      57.270  28.340  45.880  1.00  0.00           H  
ATOM   1991  N   GLY A 188      54.080  27.010  45.870  1.00  0.00           N  
ATOM   1992  CA  GLY A 188      52.590  26.950  46.080  1.00  0.00           C  
ATOM   1993  C   GLY A 188      51.680  27.820  45.110  1.00  0.00           C  
ATOM   1994  O   GLY A 188      50.820  27.240  44.390  1.00  0.00           O  
ATOM   1995  H   GLY A 188      54.610  26.990  46.710  1.00  0.00           H  
ATOM   1996  N   VAL A 189      52.110  29.120  44.980  1.00  0.00           N  
ATOM   1997  CA  VAL A 189      51.390  29.970  44.110  1.00  0.00           C  
ATOM   1998  C   VAL A 189      51.510  29.750  42.550  1.00  0.00           C  
ATOM   1999  O   VAL A 189      50.690  30.260  41.760  1.00  0.00           O  
ATOM   2000  CB  VAL A 189      51.410  31.480  44.400  1.00  0.00           C  
ATOM   2001  CG1 VAL A 189      50.510  31.730  45.580  1.00  0.00           C  
ATOM   2002  CG2 VAL A 189      52.740  32.140  44.700  1.00  0.00           C  
ATOM   2003  H   VAL A 189      52.800  29.650  45.470  1.00  0.00           H  
ATOM   2004  N   LEU A 190      52.700  29.200  42.150  1.00  0.00           N  
ATOM   2005  CA  LEU A 190      52.920  28.680  40.750  1.00  0.00           C  
ATOM   2006  C   LEU A 190      52.120  27.400  40.530  1.00  0.00           C  
ATOM   2007  O   LEU A 190      51.760  27.070  39.380  1.00  0.00           O  
ATOM   2008  CB  LEU A 190      54.370  28.500  40.550  1.00  0.00           C  
ATOM   2009  CG  LEU A 190      55.150  29.840  40.340  1.00  0.00           C  
ATOM   2010  CD1 LEU A 190      56.700  29.710  40.410  1.00  0.00           C  
ATOM   2011  CD2 LEU A 190      54.740  30.450  39.000  1.00  0.00           C  
ATOM   2012  H   LEU A 190      53.400  29.020  42.840  1.00  0.00           H  
ATOM   2013  N   ASP A 191      51.870  26.580  41.600  1.00  0.00           N  
ATOM   2014  CA  ASP A 191      51.000  25.410  41.470  1.00  0.00           C  
ATOM   2015  C   ASP A 191      49.540  25.680  41.430  1.00  0.00           C  
ATOM   2016  O   ASP A 191      48.840  25.310  40.480  1.00  0.00           O  
ATOM   2017  CB  ASP A 191      51.360  24.340  42.570  1.00  0.00           C  
ATOM   2018  CG  ASP A 191      50.410  23.120  42.630  1.00  0.00           C  
ATOM   2019  OD1 ASP A 191      50.310  22.200  41.790  1.00  0.00           O  
ATOM   2020  OD2 ASP A 191      49.990  22.850  43.760  1.00  0.00           O1-
ATOM   2021  H   ASP A 191      52.470  26.580  42.400  1.00  0.00           H  
ATOM   2022  N   PHE A 192      49.120  26.750  42.210  1.00  0.00           N  
ATOM   2023  CA  PHE A 192      47.830  27.460  41.960  1.00  0.00           C  
ATOM   2024  C   PHE A 192      47.670  28.130  40.540  1.00  0.00           C  
ATOM   2025  O   PHE A 192      46.570  27.840  39.970  1.00  0.00           O  
ATOM   2026  CB  PHE A 192      47.740  28.470  43.030  1.00  0.00           C  
ATOM   2027  CG  PHE A 192      46.620  29.490  43.030  1.00  0.00           C  
ATOM   2028  CD1 PHE A 192      45.310  29.120  42.670  1.00  0.00           C  
ATOM   2029  CD2 PHE A 192      46.840  30.820  43.420  1.00  0.00           C  
ATOM   2030  CE1 PHE A 192      44.260  30.020  42.730  1.00  0.00           C  
ATOM   2031  CE2 PHE A 192      45.780  31.720  43.450  1.00  0.00           C  
ATOM   2032  CZ  PHE A 192      44.520  31.340  43.110  1.00  0.00           C  
ATOM   2033  H   PHE A 192      49.570  26.980  43.070  1.00  0.00           H  
ATOM   2034  HD1 PHE A 192      45.080  28.220  42.100  1.00  0.00           H  
ATOM   2035  HD2 PHE A 192      47.710  31.130  44.000  1.00  0.00           H  
ATOM   2036  HE1 PHE A 192      43.270  29.560  42.680  1.00  0.00           H  
ATOM   2037  HE2 PHE A 192      45.950  32.750  43.780  1.00  0.00           H  
ATOM   2038  HZ  PHE A 192      43.730  32.080  42.990  1.00  0.00           H  
ATOM   2039  N   LEU A 193      48.800  28.570  39.950  1.00  0.00           N  
ATOM   2040  CA  LEU A 193      48.690  29.220  38.610  1.00  0.00           C  
ATOM   2041  C   LEU A 193      48.470  28.290  37.420  1.00  0.00           C  
ATOM   2042  O   LEU A 193      47.870  28.750  36.470  1.00  0.00           O  
ATOM   2043  CB  LEU A 193      49.960  30.080  38.440  1.00  0.00           C  
ATOM   2044  CG  LEU A 193      49.540  31.570  38.240  1.00  0.00           C  
ATOM   2045  CD1 LEU A 193      50.850  32.380  38.260  1.00  0.00           C  
ATOM   2046  CD2 LEU A 193      48.970  31.700  36.790  1.00  0.00           C  
ATOM   2047  H   LEU A 193      49.580  28.760  40.550  1.00  0.00           H  
ATOM   2048  N   GLU A 194      48.710  26.990  37.750  1.00  0.00           N  
ATOM   2049  CA  GLU A 194      48.170  25.850  37.020  1.00  0.00           C  
ATOM   2050  C   GLU A 194      46.710  25.380  37.120  1.00  0.00           C  
ATOM   2051  O   GLU A 194      45.990  25.300  36.080  1.00  0.00           O  
ATOM   2052  CB  GLU A 194      49.200  24.730  37.090  1.00  0.00           C  
ATOM   2053  CG  GLU A 194      48.980  23.840  35.850  1.00  0.00           C  
ATOM   2054  CD  GLU A 194      49.650  22.450  35.700  1.00  0.00           C  
ATOM   2055  OE1 GLU A 194      48.970  21.420  35.600  1.00  0.00           O  
ATOM   2056  OE2 GLU A 194      50.890  22.460  35.570  1.00  0.00           O1-
ATOM   2057  H   GLU A 194      49.290  26.740  38.520  1.00  0.00           H  
ATOM   2058  N   GLU A 195      46.220  25.310  38.310  1.00  0.00           N  
ATOM   2059  CA  GLU A 195      44.810  24.820  38.540  1.00  0.00           C  
ATOM   2060  C   GLU A 195      43.770  25.750  37.810  1.00  0.00           C  
ATOM   2061  O   GLU A 195      42.920  25.220  37.160  1.00  0.00           O  
ATOM   2062  CB  GLU A 195      44.490  24.510  40.010  1.00  0.00           C  
ATOM   2063  CG  GLU A 195      45.200  23.230  40.460  1.00  0.00           C  
ATOM   2064  CD  GLU A 195      44.490  22.450  41.630  1.00  0.00           C  
ATOM   2065  OE1 GLU A 195      44.770  22.850  42.750  1.00  0.00           O  
ATOM   2066  OE2 GLU A 195      43.850  21.420  41.370  1.00  0.00           O1-
ATOM   2067  H   GLU A 195      46.770  25.490  39.130  1.00  0.00           H  
ATOM   2068  N   VAL A 196      43.930  27.070  38.090  1.00  0.00           N  
ATOM   2069  CA  VAL A 196      43.190  28.100  37.370  1.00  0.00           C  
ATOM   2070  C   VAL A 196      43.400  28.030  35.830  1.00  0.00           C  
ATOM   2071  O   VAL A 196      42.400  28.210  35.130  1.00  0.00           O  
ATOM   2072  CB  VAL A 196      43.580  29.460  38.050  1.00  0.00           C  
ATOM   2073  CG1 VAL A 196      43.220  30.740  37.310  1.00  0.00           C  
ATOM   2074  CG2 VAL A 196      42.830  29.470  39.370  1.00  0.00           C  
ATOM   2075  H   VAL A 196      44.480  27.540  38.780  1.00  0.00           H  
ATOM   2076  N   HIS A 197      44.700  27.970  35.430  1.00  0.00           N  
ATOM   2077  CA  HIS A 197      45.030  27.820  33.990  1.00  0.00           C  
ATOM   2078  C   HIS A 197      44.320  26.600  33.350  1.00  0.00           C  
ATOM   2079  O   HIS A 197      43.430  26.850  32.610  1.00  0.00           O  
ATOM   2080  CB  HIS A 197      46.590  27.720  33.840  1.00  0.00           C  
ATOM   2081  CG  HIS A 197      46.920  27.650  32.350  1.00  0.00           C  
ATOM   2082  CD2 HIS A 197      47.090  28.580  31.440  1.00  0.00           C  
ATOM   2083  ND1 HIS A 197      47.220  26.490  31.740  1.00  0.00           N  
ATOM   2084  CE1 HIS A 197      47.480  26.730  30.440  1.00  0.00           C  
ATOM   2085  NE2 HIS A 197      47.300  28.020  30.290  1.00  0.00           N  
ATOM   2086  H   HIS A 197      45.410  28.370  36.010  1.00  0.00           H  
ATOM   2087  HD2 HIS A 197      47.170  29.670  31.550  1.00  0.00           H  
ATOM   2088  HE1 HIS A 197      47.830  26.020  29.690  1.00  0.00           H  
ATOM   2089  HE2 HIS A 197      47.330  28.470  29.390  1.00  0.00           H  
ATOM   2090  N   HIS A 198      44.420  25.340  33.870  1.00  0.00           N  
ATOM   2091  CA  HIS A 198      43.710  24.110  33.460  1.00  0.00           C  
ATOM   2092  C   HIS A 198      42.150  24.150  33.580  1.00  0.00           C  
ATOM   2093  O   HIS A 198      41.440  23.770  32.630  1.00  0.00           O  
ATOM   2094  CB  HIS A 198      44.220  22.900  34.320  1.00  0.00           C  
ATOM   2095  CG  HIS A 198      43.810  21.480  33.900  1.00  0.00           C  
ATOM   2096  CD2 HIS A 198      44.590  20.420  34.140  1.00  0.00           C  
ATOM   2097  ND1 HIS A 198      42.590  20.960  33.660  1.00  0.00           N  
ATOM   2098  CE1 HIS A 198      42.690  19.660  33.660  1.00  0.00           C  
ATOM   2099  NE2 HIS A 198      43.920  19.310  34.050  1.00  0.00           N  
ATOM   2100  H   HIS A 198      45.100  25.040  34.530  1.00  0.00           H  
ATOM   2101  HD2 HIS A 198      45.580  20.530  34.570  1.00  0.00           H  
ATOM   2102  HE1 HIS A 198      42.070  19.040  33.020  1.00  0.00           H  
ATOM   2103  HE2 HIS A 198      44.300  18.420  34.310  1.00  0.00           H  
ATOM   2104  N   LYS A 199      41.570  24.800  34.600  1.00  0.00           N  
ATOM   2105  CA  LYS A 199      40.150  25.000  34.690  1.00  0.00           C  
ATOM   2106  C   LYS A 199      39.530  25.800  33.540  1.00  0.00           C  
ATOM   2107  O   LYS A 199      39.030  25.080  32.670  1.00  0.00           O  
ATOM   2108  CB  LYS A 199      39.900  25.600  36.090  1.00  0.00           C  
ATOM   2109  CG  LYS A 199      38.440  25.850  36.530  1.00  0.00           C  
ATOM   2110  CD  LYS A 199      37.530  24.600  36.800  1.00  0.00           C  
ATOM   2111  CE  LYS A 199      37.880  23.940  38.160  1.00  0.00           C  
ATOM   2112  NZ  LYS A 199      37.160  22.660  38.210  1.00  0.00           N1+
ATOM   2113  H   LYS A 199      42.110  25.070  35.400  1.00  0.00           H  
ATOM   2114  HZ1 LYS A 199      37.390  22.120  37.400  1.00  0.00           H  
ATOM   2115  HZ2 LYS A 199      37.560  22.170  38.990  1.00  0.00           H  
ATOM   2116  HZ3 LYS A 199      36.170  22.770  38.190  1.00  0.00           H  
ATOM   2117  N   GLN A 200      40.090  26.990  33.340  1.00  0.00           N  
ATOM   2118  CA  GLN A 200      39.770  27.870  32.130  1.00  0.00           C  
ATOM   2119  C   GLN A 200      40.010  27.130  30.760  1.00  0.00           C  
ATOM   2120  O   GLN A 200      39.080  27.080  29.960  1.00  0.00           O  
ATOM   2121  CB  GLN A 200      40.550  29.210  32.300  1.00  0.00           C  
ATOM   2122  CG  GLN A 200      40.360  30.240  31.160  1.00  0.00           C  
ATOM   2123  CD  GLN A 200      38.910  30.650  30.980  1.00  0.00           C  
ATOM   2124  NE2 GLN A 200      38.790  31.570  29.980  1.00  0.00           N  
ATOM   2125  OE1 GLN A 200      37.890  30.480  31.710  1.00  0.00           O  
ATOM   2126  H   GLN A 200      40.790  27.330  33.970  1.00  0.00           H  
ATOM   2127 1HE2 GLN A 200      39.530  31.940  29.410  1.00  0.00           H  
ATOM   2128 2HE2 GLN A 200      37.850  31.900  30.040  1.00  0.00           H  
ATOM   2129  N   GLU A 201      41.170  26.510  30.660  1.00  0.00           N  
ATOM   2130  CA  GLU A 201      41.450  25.720  29.390  1.00  0.00           C  
ATOM   2131  C   GLU A 201      40.660  24.460  29.110  1.00  0.00           C  
ATOM   2132  O   GLU A 201      40.370  24.120  28.000  1.00  0.00           O  
ATOM   2133  CB  GLU A 201      42.890  25.270  29.310  1.00  0.00           C  
ATOM   2134  CG  GLU A 201      43.950  26.370  29.270  1.00  0.00           C  
ATOM   2135  CD  GLU A 201      44.310  26.980  27.870  1.00  0.00           C  
ATOM   2136  OE1 GLU A 201      44.290  28.210  27.650  1.00  0.00           O  
ATOM   2137  OE2 GLU A 201      44.410  26.210  26.850  1.00  0.00           O1-
ATOM   2138  H   GLU A 201      41.950  26.550  31.290  1.00  0.00           H  
ATOM   2139  N   SER A 202      40.150  23.840  30.160  1.00  0.00           N  
ATOM   2140  CA  SER A 202      39.300  22.630  30.070  1.00  0.00           C  
ATOM   2141  C   SER A 202      37.810  22.870  29.800  1.00  0.00           C  
ATOM   2142  O   SER A 202      37.160  21.960  29.280  1.00  0.00           O  
ATOM   2143  CB  SER A 202      39.450  21.630  31.190  1.00  0.00           C  
ATOM   2144  OG  SER A 202      38.800  22.070  32.380  1.00  0.00           O  
ATOM   2145  H   SER A 202      40.350  24.070  31.110  1.00  0.00           H  
ATOM   2146  HG  SER A 202      39.550  22.400  32.940  1.00  0.00           H  
ATOM   2147  N   ILE A 203      37.260  24.000  30.290  1.00  0.00           N  
ATOM   2148  CA  ILE A 203      35.800  24.360  30.060  1.00  0.00           C  
ATOM   2149  C   ILE A 203      35.550  24.610  28.560  1.00  0.00           C  
ATOM   2150  O   ILE A 203      36.300  25.340  27.860  1.00  0.00           O  
ATOM   2151  CB  ILE A 203      35.340  25.460  31.010  1.00  0.00           C  
ATOM   2152  CG1 ILE A 203      35.720  25.140  32.480  1.00  0.00           C  
ATOM   2153  CG2 ILE A 203      33.870  25.680  30.880  1.00  0.00           C  
ATOM   2154  CD  ILE A 203      35.290  26.240  33.500  1.00  0.00           C  
ATOM   2155  H   ILE A 203      37.770  24.800  30.630  1.00  0.00           H  
ATOM   2156  N   MET A 204      34.380  24.070  28.080  1.00  0.00           N  
ATOM   2157  CA  MET A 204      33.950  24.230  26.690  1.00  0.00           C  
ATOM   2158  C   MET A 204      33.060  25.440  26.620  1.00  0.00           C  
ATOM   2159  O   MET A 204      32.060  25.560  27.280  1.00  0.00           O  
ATOM   2160  CB  MET A 204      33.150  23.110  26.090  1.00  0.00           C  
ATOM   2161  CG  MET A 204      34.100  22.010  25.590  1.00  0.00           C  
ATOM   2162  SD  MET A 204      33.770  21.700  23.830  1.00  0.00           S  
ATOM   2163  CE  MET A 204      32.540  20.430  24.040  1.00  0.00           C  
ATOM   2164  H   MET A 204      33.810  23.520  28.680  1.00  0.00           H  
ATOM   2165  N   ASP A 205      33.430  26.310  25.650  1.00  0.00           N  
ATOM   2166  CA  ASP A 205      32.790  27.620  25.380  1.00  0.00           C  
ATOM   2167  C   ASP A 205      33.010  28.710  26.500  1.00  0.00           C  
ATOM   2168  O   ASP A 205      32.120  29.400  26.980  1.00  0.00           O  
ATOM   2169  CB  ASP A 205      31.350  27.500  25.100  1.00  0.00           C  
ATOM   2170  CG  ASP A 205      31.000  26.960  23.660  1.00  0.00           C  
ATOM   2171  OD1 ASP A 205      31.670  27.270  22.680  1.00  0.00           O  
ATOM   2172  OD2 ASP A 205      30.140  26.060  23.630  1.00  0.00           O1-
ATOM   2173  H   ASP A 205      34.210  26.080  25.070  1.00  0.00           H  
ATOM   2174  N   ALA A 206      34.290  29.040  26.770  1.00  0.00           N  
ATOM   2175  CA  ALA A 206      34.650  29.950  27.930  1.00  0.00           C  
ATOM   2176  C   ALA A 206      35.190  31.380  27.610  1.00  0.00           C  
ATOM   2177  O   ALA A 206      36.200  31.560  26.900  1.00  0.00           O  
ATOM   2178  CB  ALA A 206      35.650  29.140  28.690  1.00  0.00           C  
ATOM   2179  H   ALA A 206      34.970  28.900  26.040  1.00  0.00           H  
ATOM   2180  N   GLY A 207      34.450  32.390  28.160  1.00  0.00           N  
ATOM   2181  CA  GLY A 207      34.850  33.870  28.110  1.00  0.00           C  
ATOM   2182  C   GLY A 207      35.940  34.230  29.140  1.00  0.00           C  
ATOM   2183  O   GLY A 207      36.520  33.350  29.700  1.00  0.00           O  
ATOM   2184  H   GLY A 207      33.610  32.160  28.670  1.00  0.00           H  
ATOM   2185  N   PRO A 208      36.190  35.540  29.200  1.00  0.00           N  
ATOM   2186  CA  PRO A 208      37.260  36.130  30.030  1.00  0.00           C  
ATOM   2187  C   PRO A 208      37.140  36.040  31.520  1.00  0.00           C  
ATOM   2188  O   PRO A 208      36.090  35.950  32.090  1.00  0.00           O  
ATOM   2189  CB  PRO A 208      37.300  37.590  29.640  1.00  0.00           C  
ATOM   2190  CG  PRO A 208      35.900  38.020  29.190  1.00  0.00           C  
ATOM   2191  CD  PRO A 208      35.470  36.680  28.490  1.00  0.00           C  
ATOM   2192  N   VAL A 209      38.290  35.870  32.060  1.00  0.00           N  
ATOM   2193  CA  VAL A 209      38.440  35.370  33.460  1.00  0.00           C  
ATOM   2194  C   VAL A 209      38.460  36.580  34.410  1.00  0.00           C  
ATOM   2195  O   VAL A 209      39.250  37.530  34.380  1.00  0.00           O  
ATOM   2196  CB  VAL A 209      39.760  34.570  33.760  1.00  0.00           C  
ATOM   2197  CG1 VAL A 209      39.660  33.870  35.130  1.00  0.00           C  
ATOM   2198  CG2 VAL A 209      40.270  33.830  32.560  1.00  0.00           C  
ATOM   2199  H   VAL A 209      39.100  36.080  31.510  1.00  0.00           H  
ATOM   2200  N   VAL A 210      37.430  36.490  35.250  1.00  0.00           N  
ATOM   2201  CA  VAL A 210      37.260  37.540  36.300  1.00  0.00           C  
ATOM   2202  C   VAL A 210      38.140  37.120  37.420  1.00  0.00           C  
ATOM   2203  O   VAL A 210      37.910  36.200  38.180  1.00  0.00           O  
ATOM   2204  CB  VAL A 210      35.760  37.660  36.610  1.00  0.00           C  
ATOM   2205  CG1 VAL A 210      35.550  38.710  37.740  1.00  0.00           C  
ATOM   2206  CG2 VAL A 210      34.910  37.860  35.310  1.00  0.00           C  
ATOM   2207  H   VAL A 210      37.060  35.590  35.480  1.00  0.00           H  
ATOM   2208  N   VAL A 211      39.060  38.080  37.670  1.00  0.00           N  
ATOM   2209  CA  VAL A 211      40.140  37.920  38.690  1.00  0.00           C  
ATOM   2210  C   VAL A 211      40.130  39.220  39.550  1.00  0.00           C  
ATOM   2211  O   VAL A 211      40.610  40.260  39.090  1.00  0.00           O  
ATOM   2212  CB  VAL A 211      41.510  37.750  38.080  1.00  0.00           C  
ATOM   2213  CG1 VAL A 211      42.690  37.540  39.050  1.00  0.00           C  
ATOM   2214  CG2 VAL A 211      41.520  36.510  37.160  1.00  0.00           C  
ATOM   2215  H   VAL A 211      39.030  38.970  37.210  1.00  0.00           H  
ATOM   2216  N   HIS A 212      40.240  39.030  40.890  1.00  0.00           N  
ATOM   2217  CA  HIS A 212      40.170  40.160  41.840  1.00  0.00           C  
ATOM   2218  C   HIS A 212      40.770  40.010  43.260  1.00  0.00           C  
ATOM   2219  O   HIS A 212      40.790  38.990  43.920  1.00  0.00           O  
ATOM   2220  CB  HIS A 212      38.770  40.800  42.020  1.00  0.00           C  
ATOM   2221  CG  HIS A 212      37.670  39.790  42.030  1.00  0.00           C  
ATOM   2222  CD2 HIS A 212      36.590  39.640  41.230  1.00  0.00           C  
ATOM   2223  ND1 HIS A 212      37.520  38.960  43.080  1.00  0.00           N  
ATOM   2224  CE1 HIS A 212      36.390  38.320  42.960  1.00  0.00           C  
ATOM   2225  NE2 HIS A 212      35.800  38.750  41.850  1.00  0.00           N  
ATOM   2226  H   HIS A 212      40.280  38.130  41.320  1.00  0.00           H  
ATOM   2227  HD2 HIS A 212      36.300  40.310  40.420  1.00  0.00           H  
ATOM   2228  HE1 HIS A 212      35.880  37.770  43.750  1.00  0.00           H  
ATOM   2229  HE2 HIS A 212      34.870  38.460  41.630  1.00  0.00           H  
ATOM   2230  N   SER A 213      41.520  41.050  43.560  1.00  0.00           N  
ATOM   2231  CA  SER A 213      42.050  41.240  44.890  1.00  0.00           C  
ATOM   2232  C   SER A 213      41.260  42.270  45.690  1.00  0.00           C  
ATOM   2233  O   SER A 213      40.070  42.140  45.720  1.00  0.00           O  
ATOM   2234  CB  SER A 213      43.470  41.680  44.490  1.00  0.00           C  
ATOM   2235  OG  SER A 213      43.530  42.890  43.710  1.00  0.00           O  
ATOM   2236  H   SER A 213      41.860  41.660  42.850  1.00  0.00           H  
ATOM   2237  HG  SER A 213      44.190  43.420  44.240  1.00  0.00           H  
ATOM   2238  N   SER A 214      41.850  43.270  46.330  1.00  0.00           N  
ATOM   2239  CA  SER A 214      41.180  44.440  46.840  1.00  0.00           C  
ATOM   2240  C   SER A 214      40.840  45.540  45.820  1.00  0.00           C  
ATOM   2241  O   SER A 214      39.720  45.970  45.600  1.00  0.00           O  
ATOM   2242  CB  SER A 214      41.960  44.990  48.050  1.00  0.00           C  
ATOM   2243  OG  SER A 214      41.850  43.970  49.060  1.00  0.00           O  
ATOM   2244  H   SER A 214      42.850  43.320  46.290  1.00  0.00           H  
ATOM   2245  HG  SER A 214      42.590  44.090  49.720  1.00  0.00           H  
ATOM   2246  N   ALA A 215      41.910  45.920  45.140  1.00  0.00           N  
ATOM   2247  CA  ALA A 215      41.790  46.830  44.000  1.00  0.00           C  
ATOM   2248  C   ALA A 215      42.030  46.320  42.570  1.00  0.00           C  
ATOM   2249  O   ALA A 215      41.690  46.970  41.600  1.00  0.00           O  
ATOM   2250  CB  ALA A 215      42.600  48.090  44.240  1.00  0.00           C  
ATOM   2251  H   ALA A 215      42.840  45.590  45.300  1.00  0.00           H  
ATOM   2252  N   GLY A 216      42.620  45.180  42.370  1.00  0.00           N  
ATOM   2253  CA  GLY A 216      42.990  44.640  41.000  1.00  0.00           C  
ATOM   2254  C   GLY A 216      44.150  45.450  40.410  1.00  0.00           C  
ATOM   2255  O   GLY A 216      44.090  45.790  39.200  1.00  0.00           O  
ATOM   2256  H   GLY A 216      42.840  44.570  43.130  1.00  0.00           H  
ATOM   2257  N   ILE A 217      45.180  45.730  41.230  1.00  0.00           N  
ATOM   2258  CA  ILE A 217      46.390  46.420  40.800  1.00  0.00           C  
ATOM   2259  C   ILE A 217      47.690  45.800  41.280  1.00  0.00           C  
ATOM   2260  O   ILE A 217      48.680  45.960  40.620  1.00  0.00           O  
ATOM   2261  CB  ILE A 217      46.350  47.940  41.030  1.00  0.00           C  
ATOM   2262  CG1 ILE A 217      45.900  48.320  42.420  1.00  0.00           C  
ATOM   2263  CG2 ILE A 217      45.510  48.550  39.910  1.00  0.00           C  
ATOM   2264  CD  ILE A 217      46.180  49.810  42.640  1.00  0.00           C  
ATOM   2265  H   ILE A 217      45.150  45.440  42.180  1.00  0.00           H  
ATOM   2266  N   GLY A 218      47.730  45.210  42.520  1.00  0.00           N  
ATOM   2267  CA  GLY A 218      48.980  44.560  42.960  1.00  0.00           C  
ATOM   2268  C   GLY A 218      49.060  43.100  42.590  1.00  0.00           C  
ATOM   2269  O   GLY A 218      49.780  42.700  41.720  1.00  0.00           O  
ATOM   2270  H   GLY A 218      46.970  45.330  43.160  1.00  0.00           H  
ATOM   2271  N   ARG A 219      48.170  42.380  43.210  1.00  0.00           N  
ATOM   2272  CA  ARG A 219      47.950  40.970  42.830  1.00  0.00           C  
ATOM   2273  C   ARG A 219      47.550  40.600  41.430  1.00  0.00           C  
ATOM   2274  O   ARG A 219      48.210  39.740  40.890  1.00  0.00           O  
ATOM   2275  CB  ARG A 219      47.000  40.360  43.860  1.00  0.00           C  
ATOM   2276  CG  ARG A 219      47.720  40.240  45.160  1.00  0.00           C  
ATOM   2277  CD  ARG A 219      46.820  39.940  46.250  1.00  0.00           C  
ATOM   2278  NE  ARG A 219      46.130  41.090  46.870  1.00  0.00           N  
ATOM   2279  CZ  ARG A 219      45.330  40.960  47.980  1.00  0.00           C  
ATOM   2280  NH1 ARG A 219      45.310  39.800  48.630  1.00  0.00           N1+
ATOM   2281  NH2 ARG A 219      44.790  42.000  48.550  1.00  0.00           N  
ATOM   2282  H   ARG A 219      47.550  42.710  43.920  1.00  0.00           H  
ATOM   2283  HE  ARG A 219      46.200  41.980  46.420  1.00  0.00           H  
ATOM   2284 1HH1 ARG A 219      45.840  39.010  48.330  1.00  0.00           H  
ATOM   2285 2HH1 ARG A 219      44.910  39.700  49.550  1.00  0.00           H  
ATOM   2286 1HH2 ARG A 219      44.880  42.910  48.150  1.00  0.00           H  
ATOM   2287 2HH2 ARG A 219      44.150  41.870  49.310  1.00  0.00           H  
ATOM   2288  N   THR A 220      46.610  41.240  40.760  1.00  0.00           N  
ATOM   2289  CA  THR A 220      46.300  41.060  39.280  1.00  0.00           C  
ATOM   2290  C   THR A 220      47.480  41.230  38.300  1.00  0.00           C  
ATOM   2291  O   THR A 220      47.950  40.240  37.770  1.00  0.00           O  
ATOM   2292  CB  THR A 220      45.040  41.860  38.880  1.00  0.00           C  
ATOM   2293  CG2 THR A 220      43.840  41.450  39.730  1.00  0.00           C  
ATOM   2294  OG1 THR A 220      45.510  43.170  39.270  1.00  0.00           O  
ATOM   2295  H   THR A 220      45.950  41.850  41.200  1.00  0.00           H  
ATOM   2296  HG1 THR A 220      44.810  43.820  38.960  1.00  0.00           H  
ATOM   2297  N   GLY A 221      48.160  42.360  38.590  1.00  0.00           N  
ATOM   2298  CA  GLY A 221      49.440  42.760  37.940  1.00  0.00           C  
ATOM   2299  C   GLY A 221      50.490  41.620  38.140  1.00  0.00           C  
ATOM   2300  O   GLY A 221      50.910  41.050  37.150  1.00  0.00           O  
ATOM   2301  H   GLY A 221      47.700  43.060  39.140  1.00  0.00           H  
ATOM   2302  N   THR A 222      50.840  41.130  39.330  1.00  0.00           N  
ATOM   2303  CA  THR A 222      51.820  40.010  39.450  1.00  0.00           C  
ATOM   2304  C   THR A 222      51.370  38.720  38.820  1.00  0.00           C  
ATOM   2305  O   THR A 222      52.150  38.020  38.200  1.00  0.00           O  
ATOM   2306  CB  THR A 222      52.240  39.690  40.940  1.00  0.00           C  
ATOM   2307  CG2 THR A 222      52.980  40.870  41.610  1.00  0.00           C  
ATOM   2308  OG1 THR A 222      51.090  39.270  41.740  1.00  0.00           O  
ATOM   2309  H   THR A 222      50.260  41.470  40.070  1.00  0.00           H  
ATOM   2310  HG1 THR A 222      51.200  38.320  42.040  1.00  0.00           H  
ATOM   2311  N   PHE A 223      50.040  38.420  39.080  1.00  0.00           N  
ATOM   2312  CA  PHE A 223      49.400  37.200  38.540  1.00  0.00           C  
ATOM   2313  C   PHE A 223      49.450  37.010  37.030  1.00  0.00           C  
ATOM   2314  O   PHE A 223      50.210  36.150  36.600  1.00  0.00           O  
ATOM   2315  CB  PHE A 223      47.910  37.120  38.980  1.00  0.00           C  
ATOM   2316  CG  PHE A 223      47.480  35.670  38.960  1.00  0.00           C  
ATOM   2317  CD1 PHE A 223      47.620  34.980  40.130  1.00  0.00           C  
ATOM   2318  CD2 PHE A 223      46.640  35.230  37.940  1.00  0.00           C  
ATOM   2319  CE1 PHE A 223      46.960  33.790  40.300  1.00  0.00           C  
ATOM   2320  CE2 PHE A 223      45.880  34.140  38.180  1.00  0.00           C  
ATOM   2321  CZ  PHE A 223      46.020  33.360  39.330  1.00  0.00           C  
ATOM   2322  H   PHE A 223      49.520  38.970  39.730  1.00  0.00           H  
ATOM   2323  HD1 PHE A 223      48.410  35.390  40.760  1.00  0.00           H  
ATOM   2324  HD2 PHE A 223      46.870  35.540  36.920  1.00  0.00           H  
ATOM   2325  HE1 PHE A 223      47.310  33.120  41.080  1.00  0.00           H  
ATOM   2326  HE2 PHE A 223      45.310  33.800  37.320  1.00  0.00           H  
ATOM   2327  HZ  PHE A 223      45.400  32.510  39.590  1.00  0.00           H  
ATOM   2328  N   ILE A 224      49.010  38.090  36.360  1.00  0.00           N  
ATOM   2329  CA  ILE A 224      49.020  38.330  34.890  1.00  0.00           C  
ATOM   2330  C   ILE A 224      50.400  38.290  34.220  1.00  0.00           C  
ATOM   2331  O   ILE A 224      50.560  37.570  33.250  1.00  0.00           O  
ATOM   2332  CB  ILE A 224      48.310  39.600  34.510  1.00  0.00           C  
ATOM   2333  CG1 ILE A 224      46.890  39.460  34.990  1.00  0.00           C  
ATOM   2334  CG2 ILE A 224      48.220  39.760  32.980  1.00  0.00           C  
ATOM   2335  CD  ILE A 224      46.180  40.790  35.220  1.00  0.00           C  
ATOM   2336  H   ILE A 224      48.750  38.840  36.970  1.00  0.00           H  
ATOM   2337  N   VAL A 225      51.370  39.050  34.740  1.00  0.00           N  
ATOM   2338  CA  VAL A 225      52.740  39.060  34.210  1.00  0.00           C  
ATOM   2339  C   VAL A 225      53.500  37.740  34.380  1.00  0.00           C  
ATOM   2340  O   VAL A 225      53.980  37.200  33.360  1.00  0.00           O  
ATOM   2341  CB  VAL A 225      53.470  40.190  34.960  1.00  0.00           C  
ATOM   2342  CG1 VAL A 225      54.970  40.210  34.640  1.00  0.00           C  
ATOM   2343  CG2 VAL A 225      53.040  41.580  34.500  1.00  0.00           C  
ATOM   2344  H   VAL A 225      51.220  39.450  35.640  1.00  0.00           H  
ATOM   2345  N   ILE A 226      53.620  37.160  35.600  1.00  0.00           N  
ATOM   2346  CA  ILE A 226      54.120  35.780  35.770  1.00  0.00           C  
ATOM   2347  C   ILE A 226      53.350  34.780  34.810  1.00  0.00           C  
ATOM   2348  O   ILE A 226      54.010  34.120  34.020  1.00  0.00           O  
ATOM   2349  CB  ILE A 226      53.950  35.470  37.210  1.00  0.00           C  
ATOM   2350  CG1 ILE A 226      54.870  36.280  38.170  1.00  0.00           C  
ATOM   2351  CG2 ILE A 226      53.990  33.950  37.480  1.00  0.00           C  
ATOM   2352  CD  ILE A 226      54.440  35.940  39.670  1.00  0.00           C  
ATOM   2353  H   ILE A 226      53.430  37.710  36.410  1.00  0.00           H  
ATOM   2354  N   ASP A 227      52.000  35.040  34.650  1.00  0.00           N  
ATOM   2355  CA  ASP A 227      51.290  34.130  33.750  1.00  0.00           C  
ATOM   2356  C   ASP A 227      51.780  34.160  32.280  1.00  0.00           C  
ATOM   2357  O   ASP A 227      51.920  33.080  31.690  1.00  0.00           O  
ATOM   2358  CB  ASP A 227      49.780  34.430  33.800  1.00  0.00           C  
ATOM   2359  CG  ASP A 227      48.960  33.330  33.060  1.00  0.00           C  
ATOM   2360  OD1 ASP A 227      48.680  33.510  31.830  1.00  0.00           O  
ATOM   2361  OD2 ASP A 227      48.520  32.350  33.660  1.00  0.00           O1-
ATOM   2362  H   ASP A 227      51.450  35.600  35.270  1.00  0.00           H  
ATOM   2363  N   ILE A 228      52.190  35.340  31.770  1.00  0.00           N  
ATOM   2364  CA  ILE A 228      52.770  35.490  30.390  1.00  0.00           C  
ATOM   2365  C   ILE A 228      54.180  34.830  30.300  1.00  0.00           C  
ATOM   2366  O   ILE A 228      54.500  33.950  29.560  1.00  0.00           O  
ATOM   2367  CB  ILE A 228      52.810  37.020  29.980  1.00  0.00           C  
ATOM   2368  CG1 ILE A 228      51.390  37.620  29.930  1.00  0.00           C  
ATOM   2369  CG2 ILE A 228      53.470  37.220  28.580  1.00  0.00           C  
ATOM   2370  CD  ILE A 228      51.360  39.110  30.240  1.00  0.00           C  
ATOM   2371  H   ILE A 228      52.060  36.200  32.250  1.00  0.00           H  
ATOM   2372  N   LEU A 229      54.970  35.160  31.310  1.00  0.00           N  
ATOM   2373  CA  LEU A 229      56.410  34.700  31.380  1.00  0.00           C  
ATOM   2374  C   LEU A 229      56.760  33.170  31.400  1.00  0.00           C  
ATOM   2375  O   LEU A 229      57.440  32.570  30.570  1.00  0.00           O  
ATOM   2376  CB  LEU A 229      57.240  35.480  32.370  1.00  0.00           C  
ATOM   2377  CG  LEU A 229      57.430  36.910  31.900  1.00  0.00           C  
ATOM   2378  CD1 LEU A 229      58.290  37.610  32.970  1.00  0.00           C  
ATOM   2379  CD2 LEU A 229      58.030  37.080  30.540  1.00  0.00           C  
ATOM   2380  H   LEU A 229      54.670  35.830  31.990  1.00  0.00           H  
ATOM   2381  N   ILE A 230      56.060  32.540  32.310  1.00  0.00           N  
ATOM   2382  CA  ILE A 230      56.190  31.090  32.620  1.00  0.00           C  
ATOM   2383  C   ILE A 230      55.920  30.290  31.360  1.00  0.00           C  
ATOM   2384  O   ILE A 230      56.810  29.550  31.020  1.00  0.00           O  
ATOM   2385  CB  ILE A 230      55.330  30.620  33.840  1.00  0.00           C  
ATOM   2386  CG1 ILE A 230      53.860  31.060  33.670  1.00  0.00           C  
ATOM   2387  CG2 ILE A 230      55.910  31.210  35.080  1.00  0.00           C  
ATOM   2388  CD  ILE A 230      52.840  30.730  34.710  1.00  0.00           C  
ATOM   2389  H   ILE A 230      55.420  32.970  32.950  1.00  0.00           H  
ATOM   2390  N   ASP A 231      54.920  30.790  30.660  1.00  0.00           N  
ATOM   2391  CA  ASP A 231      54.350  30.170  29.390  1.00  0.00           C  
ATOM   2392  C   ASP A 231      55.390  30.340  28.240  1.00  0.00           C  
ATOM   2393  O   ASP A 231      55.510  29.290  27.530  1.00  0.00           O  
ATOM   2394  CB  ASP A 231      53.000  30.770  28.910  1.00  0.00           C  
ATOM   2395  CG  ASP A 231      52.270  30.190  27.690  1.00  0.00           C  
ATOM   2396  OD1 ASP A 231      52.670  30.540  26.620  1.00  0.00           O  
ATOM   2397  OD2 ASP A 231      51.290  29.350  27.800  1.00  0.00           O1-
ATOM   2398  H   ASP A 231      54.460  31.580  31.060  1.00  0.00           H  
ATOM   2399  N   ILE A 232      56.150  31.420  28.110  1.00  0.00           N  
ATOM   2400  CA  ILE A 232      57.270  31.570  27.210  1.00  0.00           C  
ATOM   2401  C   ILE A 232      58.360  30.560  27.440  1.00  0.00           C  
ATOM   2402  O   ILE A 232      58.630  29.730  26.510  1.00  0.00           O  
ATOM   2403  CB  ILE A 232      57.790  33.020  27.260  1.00  0.00           C  
ATOM   2404  CG1 ILE A 232      56.710  33.970  26.670  1.00  0.00           C  
ATOM   2405  CG2 ILE A 232      59.030  33.230  26.380  1.00  0.00           C  
ATOM   2406  CD  ILE A 232      56.840  35.390  27.130  1.00  0.00           C  
ATOM   2407  H   ILE A 232      55.920  32.310  28.510  1.00  0.00           H  
ATOM   2408  N   ILE A 233      58.940  30.600  28.640  1.00  0.00           N  
ATOM   2409  CA  ILE A 233      59.950  29.600  29.080  1.00  0.00           C  
ATOM   2410  C   ILE A 233      59.420  28.130  28.930  1.00  0.00           C  
ATOM   2411  O   ILE A 233      60.090  27.280  28.290  1.00  0.00           O  
ATOM   2412  CB  ILE A 233      60.420  29.760  30.560  1.00  0.00           C  
ATOM   2413  CG1 ILE A 233      60.620  31.100  31.200  1.00  0.00           C  
ATOM   2414  CG2 ILE A 233      61.580  28.760  30.890  1.00  0.00           C  
ATOM   2415  CD  ILE A 233      60.260  31.030  32.630  1.00  0.00           C  
ATOM   2416  H   ILE A 233      58.620  31.200  29.370  1.00  0.00           H  
ATOM   2417  N   ARG A 234      58.160  27.920  29.210  1.00  0.00           N  
ATOM   2418  CA  ARG A 234      57.540  26.600  29.060  1.00  0.00           C  
ATOM   2419  C   ARG A 234      57.490  26.080  27.570  1.00  0.00           C  
ATOM   2420  O   ARG A 234      57.730  24.890  27.290  1.00  0.00           O  
ATOM   2421  CB  ARG A 234      56.170  26.690  29.750  1.00  0.00           C  
ATOM   2422  CG  ARG A 234      55.320  25.450  29.700  1.00  0.00           C  
ATOM   2423  CD  ARG A 234      54.220  25.380  30.780  1.00  0.00           C  
ATOM   2424  NE  ARG A 234      53.170  26.330  30.430  1.00  0.00           N  
ATOM   2425  CZ  ARG A 234      52.580  27.220  31.260  1.00  0.00           C  
ATOM   2426  NH1 ARG A 234      52.790  27.170  32.630  1.00  0.00           N1+
ATOM   2427  NH2 ARG A 234      51.690  28.040  30.820  1.00  0.00           N  
ATOM   2428  H   ARG A 234      57.630  28.610  29.700  1.00  0.00           H  
ATOM   2429  HE  ARG A 234      52.860  26.340  29.480  1.00  0.00           H  
ATOM   2430 1HH1 ARG A 234      53.340  26.540  33.180  1.00  0.00           H  
ATOM   2431 2HH1 ARG A 234      52.290  27.860  33.150  1.00  0.00           H  
ATOM   2432 1HH2 ARG A 234      51.390  28.070  29.860  1.00  0.00           H  
ATOM   2433 2HH2 ARG A 234      51.380  28.780  31.410  1.00  0.00           H  
ATOM   2434  N   GLU A 235      56.960  26.830  26.620  1.00  0.00           N  
ATOM   2435  CA  GLU A 235      57.130  26.440  25.200  1.00  0.00           C  
ATOM   2436  C   GLU A 235      58.550  26.570  24.530  1.00  0.00           C  
ATOM   2437  O   GLU A 235      58.820  25.880  23.540  1.00  0.00           O  
ATOM   2438  CB  GLU A 235      56.070  27.150  24.340  1.00  0.00           C  
ATOM   2439  CG  GLU A 235      54.660  26.880  24.780  1.00  0.00           C  
ATOM   2440  CD  GLU A 235      53.710  26.810  23.520  1.00  0.00           C  
ATOM   2441  OE1 GLU A 235      53.380  25.670  23.140  1.00  0.00           O  
ATOM   2442  OE2 GLU A 235      53.300  27.870  22.980  1.00  0.00           O1-
ATOM   2443  H   GLU A 235      56.610  27.750  26.750  1.00  0.00           H  
ATOM   2444  N   LYS A 236      59.370  27.540  25.020  1.00  0.00           N  
ATOM   2445  CA  LYS A 236      60.760  27.780  24.500  1.00  0.00           C  
ATOM   2446  C   LYS A 236      61.880  26.810  24.980  1.00  0.00           C  
ATOM   2447  O   LYS A 236      62.620  26.160  24.300  1.00  0.00           O  
ATOM   2448  CB  LYS A 236      61.140  29.230  24.750  1.00  0.00           C  
ATOM   2449  CG  LYS A 236      60.490  30.100  23.640  1.00  0.00           C  
ATOM   2450  CD  LYS A 236      60.790  29.710  22.220  1.00  0.00           C  
ATOM   2451  CE  LYS A 236      60.000  30.520  21.180  1.00  0.00           C  
ATOM   2452  NZ  LYS A 236      58.630  30.070  21.020  1.00  0.00           N1+
ATOM   2453  H   LYS A 236      59.070  28.190  25.720  1.00  0.00           H  
ATOM   2454  HZ1 LYS A 236      58.200  30.690  20.370  1.00  0.00           H  
ATOM   2455  HZ2 LYS A 236      58.660  29.120  20.690  1.00  0.00           H  
ATOM   2456  HZ3 LYS A 236      58.110  30.160  21.880  1.00  0.00           H  
ATOM   2457  N   GLY A 237      62.050  26.750  26.330  1.00  0.00           N  
ATOM   2458  CA  GLY A 237      63.160  26.030  27.050  1.00  0.00           C  
ATOM   2459  C   GLY A 237      64.000  27.040  27.860  1.00  0.00           C  
ATOM   2460  O   GLY A 237      63.650  28.210  27.990  1.00  0.00           O  
ATOM   2461  H   GLY A 237      61.400  27.230  26.930  1.00  0.00           H  
ATOM   2462  N   VAL A 238      64.950  26.450  28.560  1.00  0.00           N  
ATOM   2463  CA  VAL A 238      65.840  27.150  29.470  1.00  0.00           C  
ATOM   2464  C   VAL A 238      66.500  28.420  28.860  1.00  0.00           C  
ATOM   2465  O   VAL A 238      66.260  29.510  29.380  1.00  0.00           O  
ATOM   2466  CB  VAL A 238      66.890  26.290  30.220  1.00  0.00           C  
ATOM   2467  CG1 VAL A 238      67.820  27.060  31.240  1.00  0.00           C  
ATOM   2468  CG2 VAL A 238      66.130  25.290  31.150  1.00  0.00           C  
ATOM   2469  H   VAL A 238      65.110  25.470  28.410  1.00  0.00           H  
ATOM   2470  N   ASP A 239      67.190  28.460  27.690  1.00  0.00           N  
ATOM   2471  CA  ASP A 239      67.510  29.750  26.990  1.00  0.00           C  
ATOM   2472  C   ASP A 239      66.260  30.310  26.330  1.00  0.00           C  
ATOM   2473  O   ASP A 239      65.880  29.830  25.260  1.00  0.00           O  
ATOM   2474  CB  ASP A 239      68.580  29.580  25.910  1.00  0.00           C  
ATOM   2475  CG  ASP A 239      69.900  29.180  26.590  1.00  0.00           C  
ATOM   2476  OD1 ASP A 239      70.600  28.310  26.050  1.00  0.00           O  
ATOM   2477  OD2 ASP A 239      70.270  29.890  27.530  1.00  0.00           O1-
ATOM   2478  H   ASP A 239      67.540  27.670  27.190  1.00  0.00           H  
ATOM   2479  N   CYS A 240      65.750  31.400  26.960  1.00  0.00           N  
ATOM   2480  CA  CYS A 240      64.390  31.940  26.560  1.00  0.00           C  
ATOM   2481  C   CYS A 240      64.340  33.440  26.730  1.00  0.00           C  
ATOM   2482  O   CYS A 240      65.030  34.060  27.570  1.00  0.00           O  
ATOM   2483  CB  CYS A 240      63.300  31.340  27.390  1.00  0.00           C  
ATOM   2484  SG  CYS A 240      63.650  31.410  29.180  1.00  0.00           S  
ATOM   2485  H   CYS A 240      66.160  32.040  27.610  1.00  0.00           H  
ATOM   2486  HG  CYS A 240      63.740  30.100  29.380  1.00  0.00           H  
ATOM   2487  N   ASP A 241      63.620  34.070  25.790  1.00  0.00           N  
ATOM   2488  CA  ASP A 241      63.520  35.570  25.770  1.00  0.00           C  
ATOM   2489  C   ASP A 241      62.520  36.150  26.790  1.00  0.00           C  
ATOM   2490  O   ASP A 241      61.330  35.980  26.600  1.00  0.00           O  
ATOM   2491  CB  ASP A 241      63.020  36.010  24.330  1.00  0.00           C  
ATOM   2492  CG  ASP A 241      63.660  37.300  23.890  1.00  0.00           C  
ATOM   2493  OD1 ASP A 241      63.150  38.400  24.360  1.00  0.00           O  
ATOM   2494  OD2 ASP A 241      64.600  37.260  23.090  1.00  0.00           O1-
ATOM   2495  H   ASP A 241      63.340  33.560  24.980  1.00  0.00           H  
ATOM   2496  N   ILE A 242      63.120  36.630  27.890  1.00  0.00           N  
ATOM   2497  CA  ILE A 242      62.330  37.230  29.000  1.00  0.00           C  
ATOM   2498  C   ILE A 242      62.540  38.800  29.140  1.00  0.00           C  
ATOM   2499  O   ILE A 242      63.640  39.320  29.450  1.00  0.00           O  
ATOM   2500  CB  ILE A 242      62.650  36.490  30.320  1.00  0.00           C  
ATOM   2501  CG1 ILE A 242      62.490  34.970  30.350  1.00  0.00           C  
ATOM   2502  CG2 ILE A 242      61.730  37.010  31.450  1.00  0.00           C  
ATOM   2503  CD  ILE A 242      61.060  34.420  30.010  1.00  0.00           C  
ATOM   2504  H   ILE A 242      64.110  36.770  27.950  1.00  0.00           H  
ATOM   2505  N   ASP A 243      61.380  39.410  28.990  1.00  0.00           N  
ATOM   2506  CA  ASP A 243      61.400  40.900  29.210  1.00  0.00           C  
ATOM   2507  C   ASP A 243      60.300  41.390  30.180  1.00  0.00           C  
ATOM   2508  O   ASP A 243      59.180  41.770  29.920  1.00  0.00           O  
ATOM   2509  CB  ASP A 243      61.220  41.700  27.930  1.00  0.00           C  
ATOM   2510  CG  ASP A 243      61.770  43.130  28.020  1.00  0.00           C  
ATOM   2511  OD1 ASP A 243      61.370  43.840  28.920  1.00  0.00           O  
ATOM   2512  OD2 ASP A 243      62.710  43.460  27.260  1.00  0.00           O1-
ATOM   2513  H   ASP A 243      60.600  38.900  28.630  1.00  0.00           H  
ATOM   2514  N   VAL A 244      60.780  41.360  31.460  1.00  0.00           N  
ATOM   2515  CA  VAL A 244      59.820  41.790  32.540  1.00  0.00           C  
ATOM   2516  C   VAL A 244      59.420  43.300  32.360  1.00  0.00           C  
ATOM   2517  O   VAL A 244      58.240  43.500  32.180  1.00  0.00           O  
ATOM   2518  CB  VAL A 244      60.230  41.420  34.020  1.00  0.00           C  
ATOM   2519  CG1 VAL A 244      58.920  41.500  34.740  1.00  0.00           C  
ATOM   2520  CG2 VAL A 244      60.880  39.960  34.120  1.00  0.00           C  
ATOM   2521  H   VAL A 244      61.730  41.180  31.720  1.00  0.00           H  
ATOM   2522  N   PRO A 245      60.300  44.250  32.070  1.00  0.00           N  
ATOM   2523  CA  PRO A 245      59.930  45.650  31.900  1.00  0.00           C  
ATOM   2524  C   PRO A 245      58.880  45.930  30.790  1.00  0.00           C  
ATOM   2525  O   PRO A 245      57.830  46.480  31.100  1.00  0.00           O  
ATOM   2526  CB  PRO A 245      61.070  46.580  31.880  1.00  0.00           C  
ATOM   2527  CG  PRO A 245      62.200  45.590  31.560  1.00  0.00           C  
ATOM   2528  CD  PRO A 245      61.800  44.300  32.220  1.00  0.00           C  
ATOM   2529  N   LYS A 246      58.980  45.300  29.660  1.00  0.00           N  
ATOM   2530  CA  LYS A 246      57.980  45.400  28.590  1.00  0.00           C  
ATOM   2531  C   LYS A 246      56.560  44.790  28.790  1.00  0.00           C  
ATOM   2532  O   LYS A 246      55.650  45.610  28.760  1.00  0.00           O  
ATOM   2533  CB  LYS A 246      58.650  45.050  27.240  1.00  0.00           C  
ATOM   2534  CG  LYS A 246      59.640  46.120  26.790  1.00  0.00           C  
ATOM   2535  CD  LYS A 246      60.390  45.720  25.500  1.00  0.00           C  
ATOM   2536  CE  LYS A 246      61.410  46.820  24.970  1.00  0.00           C  
ATOM   2537  NZ  LYS A 246      62.630  46.210  24.490  1.00  0.00           N1+
ATOM   2538  H   LYS A 246      59.770  44.700  29.510  1.00  0.00           H  
ATOM   2539  HZ1 LYS A 246      63.350  46.870  24.290  1.00  0.00           H  
ATOM   2540  HZ2 LYS A 246      62.930  45.490  25.110  1.00  0.00           H  
ATOM   2541  HZ3 LYS A 246      62.410  45.780  23.610  1.00  0.00           H  
ATOM   2542  N   THR A 247      56.580  43.630  29.410  1.00  0.00           N  
ATOM   2543  CA  THR A 247      55.340  42.960  29.940  1.00  0.00           C  
ATOM   2544  C   THR A 247      54.760  43.680  31.120  1.00  0.00           C  
ATOM   2545  O   THR A 247      53.580  44.070  31.050  1.00  0.00           O  
ATOM   2546  CB  THR A 247      55.590  41.530  30.300  1.00  0.00           C  
ATOM   2547  CG2 THR A 247      54.300  40.800  30.190  1.00  0.00           C  
ATOM   2548  OG1 THR A 247      56.520  40.890  29.470  1.00  0.00           O  
ATOM   2549  H   THR A 247      57.360  43.010  29.480  1.00  0.00           H  
ATOM   2550  HG1 THR A 247      57.440  41.170  29.730  1.00  0.00           H  
ATOM   2551  N   ILE A 248      55.520  44.320  31.990  1.00  0.00           N  
ATOM   2552  CA  ILE A 248      54.980  45.260  33.010  1.00  0.00           C  
ATOM   2553  C   ILE A 248      54.360  46.490  32.390  1.00  0.00           C  
ATOM   2554  O   ILE A 248      53.170  46.720  32.680  1.00  0.00           O  
ATOM   2555  CB  ILE A 248      56.010  45.600  34.050  1.00  0.00           C  
ATOM   2556  CG1 ILE A 248      56.520  44.270  34.680  1.00  0.00           C  
ATOM   2557  CG2 ILE A 248      55.500  46.590  35.110  1.00  0.00           C  
ATOM   2558  CD  ILE A 248      55.700  43.760  35.870  1.00  0.00           C  
ATOM   2559  H   ILE A 248      56.500  44.110  32.020  1.00  0.00           H  
ATOM   2560  N   GLN A 249      55.110  47.080  31.440  1.00  0.00           N  
ATOM   2561  CA  GLN A 249      54.470  48.230  30.710  1.00  0.00           C  
ATOM   2562  C   GLN A 249      53.140  47.860  29.970  1.00  0.00           C  
ATOM   2563  O   GLN A 249      52.150  48.480  30.230  1.00  0.00           O  
ATOM   2564  CB  GLN A 249      55.480  48.860  29.720  1.00  0.00           C  
ATOM   2565  CG  GLN A 249      56.480  49.580  30.530  1.00  0.00           C  
ATOM   2566  CD  GLN A 249      57.640  50.130  29.780  1.00  0.00           C  
ATOM   2567  NE2 GLN A 249      57.420  51.270  29.150  1.00  0.00           N  
ATOM   2568  OE1 GLN A 249      58.590  49.400  29.410  1.00  0.00           O  
ATOM   2569  H   GLN A 249      56.060  46.930  31.160  1.00  0.00           H  
ATOM   2570 1HE2 GLN A 249      56.480  51.590  29.190  1.00  0.00           H  
ATOM   2571 2HE2 GLN A 249      58.160  51.700  28.630  1.00  0.00           H  
ATOM   2572  N   MET A 250      53.110  46.780  29.170  1.00  0.00           N  
ATOM   2573  CA  MET A 250      51.810  46.300  28.610  1.00  0.00           C  
ATOM   2574  C   MET A 250      50.660  46.140  29.610  1.00  0.00           C  
ATOM   2575  O   MET A 250      49.530  46.460  29.170  1.00  0.00           O  
ATOM   2576  CB  MET A 250      52.170  45.120  27.770  1.00  0.00           C  
ATOM   2577  CG  MET A 250      51.040  44.250  27.230  1.00  0.00           C  
ATOM   2578  SD  MET A 250      49.880  45.030  26.100  1.00  0.00           S  
ATOM   2579  CE  MET A 250      50.900  45.200  24.670  1.00  0.00           C  
ATOM   2580  H   MET A 250      53.900  46.300  28.780  1.00  0.00           H  
ATOM   2581  N   VAL A 251      50.910  45.620  30.830  1.00  0.00           N  
ATOM   2582  CA  VAL A 251      49.850  45.580  31.970  1.00  0.00           C  
ATOM   2583  C   VAL A 251      49.530  46.980  32.540  1.00  0.00           C  
ATOM   2584  O   VAL A 251      48.390  47.410  32.270  1.00  0.00           O  
ATOM   2585  CB  VAL A 251      50.160  44.520  33.070  1.00  0.00           C  
ATOM   2586  CG1 VAL A 251      50.360  43.160  32.400  1.00  0.00           C  
ATOM   2587  CG2 VAL A 251      51.260  44.890  34.080  1.00  0.00           C  
ATOM   2588  H   VAL A 251      51.770  45.170  31.060  1.00  0.00           H  
ATOM   2589  N   ARG A 252      50.590  47.770  32.810  1.00  0.00           N  
ATOM   2590  CA  ARG A 252      50.370  49.170  33.250  1.00  0.00           C  
ATOM   2591  C   ARG A 252      49.650  50.080  32.200  1.00  0.00           C  
ATOM   2592  O   ARG A 252      48.750  50.800  32.570  1.00  0.00           O  
ATOM   2593  CB  ARG A 252      51.710  49.850  33.570  1.00  0.00           C  
ATOM   2594  CG  ARG A 252      52.380  49.110  34.660  1.00  0.00           C  
ATOM   2595  CD  ARG A 252      53.480  49.990  35.260  1.00  0.00           C  
ATOM   2596  NE  ARG A 252      52.910  50.820  36.350  1.00  0.00           N  
ATOM   2597  CZ  ARG A 252      53.300  50.750  37.620  1.00  0.00           C  
ATOM   2598  NH1 ARG A 252      54.190  49.860  38.040  1.00  0.00           N1+
ATOM   2599  NH2 ARG A 252      52.630  51.470  38.470  1.00  0.00           N  
ATOM   2600  H   ARG A 252      51.530  47.530  32.590  1.00  0.00           H  
ATOM   2601  HE  ARG A 252      52.180  51.470  36.140  1.00  0.00           H  
ATOM   2602 1HH1 ARG A 252      54.480  49.130  37.420  1.00  0.00           H  
ATOM   2603 2HH1 ARG A 252      54.330  49.680  39.010  1.00  0.00           H  
ATOM   2604 1HH2 ARG A 252      51.910  52.010  38.020  1.00  0.00           H  
ATOM   2605 2HH2 ARG A 252      52.880  51.510  39.440  1.00  0.00           H  
ATOM   2606  N   SER A 253      49.830  49.840  30.930  1.00  0.00           N  
ATOM   2607  CA  SER A 253      49.050  50.370  29.760  1.00  0.00           C  
ATOM   2608  C   SER A 253      47.570  49.960  29.640  1.00  0.00           C  
ATOM   2609  O   SER A 253      46.900  50.630  28.870  1.00  0.00           O  
ATOM   2610  CB  SER A 253      49.710  49.980  28.450  1.00  0.00           C  
ATOM   2611  OG  SER A 253      50.860  50.830  28.340  1.00  0.00           O  
ATOM   2612  H   SER A 253      50.700  49.380  30.760  1.00  0.00           H  
ATOM   2613  HG  SER A 253      50.690  51.780  28.050  1.00  0.00           H  
ATOM   2614  N   GLN A 254      47.070  49.000  30.400  1.00  0.00           N  
ATOM   2615  CA  GLN A 254      45.710  48.480  30.330  1.00  0.00           C  
ATOM   2616  C   GLN A 254      44.890  48.760  31.610  1.00  0.00           C  
ATOM   2617  O   GLN A 254      43.660  48.780  31.570  1.00  0.00           O  
ATOM   2618  CB  GLN A 254      45.660  47.010  30.010  1.00  0.00           C  
ATOM   2619  CG  GLN A 254      46.320  46.870  28.630  1.00  0.00           C  
ATOM   2620  CD  GLN A 254      46.330  45.430  28.160  1.00  0.00           C  
ATOM   2621  NE2 GLN A 254      47.420  44.750  28.490  1.00  0.00           N  
ATOM   2622  OE1 GLN A 254      45.480  44.920  27.470  1.00  0.00           O  
ATOM   2623  H   GLN A 254      47.620  48.520  31.080  1.00  0.00           H  
ATOM   2624 1HE2 GLN A 254      48.120  45.250  29.010  1.00  0.00           H  
ATOM   2625 2HE2 GLN A 254      47.650  43.830  28.200  1.00  0.00           H  
ATOM   2626  N   ARG A 255      45.580  49.060  32.710  1.00  0.00           N  
ATOM   2627  CA  ARG A 255      45.040  49.350  33.990  1.00  0.00           C  
ATOM   2628  C   ARG A 255      46.260  50.020  34.730  1.00  0.00           C  
ATOM   2629  O   ARG A 255      47.340  49.420  34.750  1.00  0.00           O  
ATOM   2630  CB  ARG A 255      44.480  48.180  34.810  1.00  0.00           C  
ATOM   2631  CG  ARG A 255      43.840  48.540  36.130  1.00  0.00           C  
ATOM   2632  CD  ARG A 255      43.150  47.330  36.720  1.00  0.00           C  
ATOM   2633  NE  ARG A 255      42.410  47.570  38.000  1.00  0.00           N  
ATOM   2634  CZ  ARG A 255      41.240  48.120  38.090  1.00  0.00           C  
ATOM   2635  NH1 ARG A 255      40.390  48.530  37.060  1.00  0.00           N1+
ATOM   2636  NH2 ARG A 255      40.620  48.140  39.290  1.00  0.00           N  
ATOM   2637  H   ARG A 255      46.580  49.100  32.630  1.00  0.00           H  
ATOM   2638  HE  ARG A 255      42.920  47.330  38.820  1.00  0.00           H  
ATOM   2639 1HH1 ARG A 255      40.710  48.410  36.120  1.00  0.00           H  
ATOM   2640 2HH1 ARG A 255      39.440  48.760  37.260  1.00  0.00           H  
ATOM   2641 1HH2 ARG A 255      41.010  47.750  40.130  1.00  0.00           H  
ATOM   2642 2HH2 ARG A 255      39.660  48.430  39.330  1.00  0.00           H  
ATOM   2643  N   SER A 256      45.990  51.220  35.190  1.00  0.00           N  
ATOM   2644  CA  SER A 256      46.860  52.070  35.990  1.00  0.00           C  
ATOM   2645  C   SER A 256      47.060  51.440  37.410  1.00  0.00           C  
ATOM   2646  O   SER A 256      46.090  50.920  37.990  1.00  0.00           O  
ATOM   2647  CB  SER A 256      46.330  53.540  36.030  1.00  0.00           C  
ATOM   2648  OG  SER A 256      45.050  53.610  36.730  1.00  0.00           O  
ATOM   2649  H   SER A 256      45.050  51.560  35.090  1.00  0.00           H  
ATOM   2650  HG  SER A 256      45.290  53.520  37.700  1.00  0.00           H  
ATOM   2651  N   GLY A 257      48.250  51.630  37.930  1.00  0.00           N  
ATOM   2652  CA  GLY A 257      48.720  51.150  39.210  1.00  0.00           C  
ATOM   2653  C   GLY A 257      49.100  49.700  39.220  1.00  0.00           C  
ATOM   2654  O   GLY A 257      49.610  49.330  40.300  1.00  0.00           O  
ATOM   2655  H   GLY A 257      48.850  52.370  37.620  1.00  0.00           H  
ATOM   2656  N   MET A 258      49.130  48.970  38.070  1.00  0.00           N  
ATOM   2657  CA  MET A 258      49.480  47.560  38.060  1.00  0.00           C  
ATOM   2658  C   MET A 258      50.930  47.270  38.430  1.00  0.00           C  
ATOM   2659  O   MET A 258      51.800  47.390  37.610  1.00  0.00           O  
ATOM   2660  CB  MET A 258      49.110  46.890  36.740  1.00  0.00           C  
ATOM   2661  CG  MET A 258      47.660  46.920  36.390  1.00  0.00           C  
ATOM   2662  SD  MET A 258      46.720  45.430  36.940  1.00  0.00           S  
ATOM   2663  CE  MET A 258      47.100  44.310  35.650  1.00  0.00           C  
ATOM   2664  H   MET A 258      48.840  49.350  37.190  1.00  0.00           H  
ATOM   2665  N   VAL A 259      51.070  46.490  39.460  1.00  0.00           N  
ATOM   2666  CA  VAL A 259      52.270  46.190  40.260  1.00  0.00           C  
ATOM   2667  C   VAL A 259      52.750  47.440  41.030  1.00  0.00           C  
ATOM   2668  O   VAL A 259      53.430  48.340  40.480  1.00  0.00           O  
ATOM   2669  CB  VAL A 259      53.360  45.470  39.510  1.00  0.00           C  
ATOM   2670  CG1 VAL A 259      54.510  44.940  40.320  1.00  0.00           C  
ATOM   2671  CG2 VAL A 259      52.730  44.270  38.740  1.00  0.00           C  
ATOM   2672  H   VAL A 259      50.220  46.190  39.900  1.00  0.00           H  
ATOM   2673  N   GLN A 260      52.630  47.300  42.360  1.00  0.00           N  
ATOM   2674  CA  GLN A 260      52.790  48.490  43.230  1.00  0.00           C  
ATOM   2675  C   GLN A 260      54.230  48.670  43.640  1.00  0.00           C  
ATOM   2676  O   GLN A 260      54.890  49.640  43.310  1.00  0.00           O  
ATOM   2677  CB  GLN A 260      51.830  48.380  44.410  1.00  0.00           C  
ATOM   2678  CG  GLN A 260      50.300  48.650  44.140  1.00  0.00           C  
ATOM   2679  CD  GLN A 260      50.030  50.140  44.020  1.00  0.00           C  
ATOM   2680  NE2 GLN A 260      49.900  50.640  42.820  1.00  0.00           N  
ATOM   2681  OE1 GLN A 260      49.960  50.890  45.010  1.00  0.00           O  
ATOM   2682  H   GLN A 260      52.500  46.380  42.740  1.00  0.00           H  
ATOM   2683 1HE2 GLN A 260      49.990  50.130  41.970  1.00  0.00           H  
ATOM   2684 2HE2 GLN A 260      49.500  51.540  42.640  1.00  0.00           H  
ATOM   2685  N   THR A 261      54.690  47.640  44.410  1.00  0.00           N  
ATOM   2686  CA  THR A 261      55.930  47.760  45.180  1.00  0.00           C  
ATOM   2687  C   THR A 261      57.270  47.320  44.510  1.00  0.00           C  
ATOM   2688  O   THR A 261      57.340  46.640  43.520  1.00  0.00           O  
ATOM   2689  CB  THR A 261      55.870  47.120  46.610  1.00  0.00           C  
ATOM   2690  CG2 THR A 261      54.550  47.370  47.390  1.00  0.00           C  
ATOM   2691  OG1 THR A 261      56.060  45.690  46.540  1.00  0.00           O  
ATOM   2692  H   THR A 261      54.190  46.780  44.480  1.00  0.00           H  
ATOM   2693  HG1 THR A 261      55.370  45.200  47.080  1.00  0.00           H  
ATOM   2694  N   GLU A 262      58.380  47.600  45.210  1.00  0.00           N  
ATOM   2695  CA  GLU A 262      59.790  47.160  44.900  1.00  0.00           C  
ATOM   2696  C   GLU A 262      59.840  45.640  45.130  1.00  0.00           C  
ATOM   2697  O   GLU A 262      60.260  44.910  44.230  1.00  0.00           O  
ATOM   2698  CB  GLU A 262      60.940  47.870  45.580  1.00  0.00           C  
ATOM   2699  CG  GLU A 262      60.750  49.370  45.810  1.00  0.00           C  
ATOM   2700  CD  GLU A 262      60.380  49.800  47.260  1.00  0.00           C  
ATOM   2701  OE1 GLU A 262      59.210  49.960  47.520  1.00  0.00           O  
ATOM   2702  OE2 GLU A 262      61.130  49.500  48.220  1.00  0.00           O1-
ATOM   2703  H   GLU A 262      58.280  48.190  46.010  1.00  0.00           H  
ATOM   2704  N   ALA A 263      59.330  45.230  46.290  1.00  0.00           N  
ATOM   2705  CA  ALA A 263      59.310  43.780  46.530  1.00  0.00           C  
ATOM   2706  C   ALA A 263      58.530  42.900  45.530  1.00  0.00           C  
ATOM   2707  O   ALA A 263      58.820  41.730  45.460  1.00  0.00           O  
ATOM   2708  CB  ALA A 263      58.800  43.560  47.990  1.00  0.00           C  
ATOM   2709  H   ALA A 263      59.180  45.820  47.080  1.00  0.00           H  
ATOM   2710  N   GLN A 264      57.380  43.390  44.990  1.00  0.00           N  
ATOM   2711  CA  GLN A 264      56.590  42.860  43.810  1.00  0.00           C  
ATOM   2712  C   GLN A 264      57.380  42.730  42.560  1.00  0.00           C  
ATOM   2713  O   GLN A 264      57.390  41.640  41.990  1.00  0.00           O  
ATOM   2714  CB  GLN A 264      55.360  43.640  43.560  1.00  0.00           C  
ATOM   2715  CG  GLN A 264      54.340  43.180  44.620  1.00  0.00           C  
ATOM   2716  CD  GLN A 264      53.290  44.290  44.890  1.00  0.00           C  
ATOM   2717  NE2 GLN A 264      52.550  44.150  46.040  1.00  0.00           N  
ATOM   2718  OE1 GLN A 264      53.330  45.320  44.260  1.00  0.00           O  
ATOM   2719  H   GLN A 264      56.880  44.050  45.550  1.00  0.00           H  
ATOM   2720 1HE2 GLN A 264      52.750  43.510  46.770  1.00  0.00           H  
ATOM   2721 2HE2 GLN A 264      51.820  44.830  46.160  1.00  0.00           H  
ATOM   2722  N   TYR A 265      58.260  43.710  42.300  1.00  0.00           N  
ATOM   2723  CA  TYR A 265      59.190  43.720  41.110  1.00  0.00           C  
ATOM   2724  C   TYR A 265      60.270  42.660  41.250  1.00  0.00           C  
ATOM   2725  O   TYR A 265      60.350  41.800  40.400  1.00  0.00           O  
ATOM   2726  CB  TYR A 265      59.660  45.110  40.730  1.00  0.00           C  
ATOM   2727  CG  TYR A 265      60.170  45.090  39.300  1.00  0.00           C  
ATOM   2728  CD1 TYR A 265      59.260  45.230  38.280  1.00  0.00           C  
ATOM   2729  CD2 TYR A 265      61.490  45.180  38.980  1.00  0.00           C  
ATOM   2730  CE1 TYR A 265      59.620  45.420  36.970  1.00  0.00           C  
ATOM   2731  CE2 TYR A 265      61.910  45.420  37.640  1.00  0.00           C  
ATOM   2732  CZ  TYR A 265      60.990  45.470  36.650  1.00  0.00           C  
ATOM   2733  OH  TYR A 265      61.370  45.310  35.350  1.00  0.00           O  
ATOM   2734  H   TYR A 265      58.510  44.370  43.010  1.00  0.00           H  
ATOM   2735  HD1 TYR A 265      58.220  45.070  38.570  1.00  0.00           H  
ATOM   2736  HD2 TYR A 265      62.280  45.070  39.720  1.00  0.00           H  
ATOM   2737  HE1 TYR A 265      58.840  45.550  36.220  1.00  0.00           H  
ATOM   2738  HE2 TYR A 265      62.960  45.610  37.420  1.00  0.00           H  
ATOM   2739  HH  TYR A 265      62.360  45.340  35.260  1.00  0.00           H  
ATOM   2740  N   ARG A 266      60.990  42.680  42.380  1.00  0.00           N  
ATOM   2741  CA  ARG A 266      61.950  41.630  42.830  1.00  0.00           C  
ATOM   2742  C   ARG A 266      61.280  40.280  42.970  1.00  0.00           C  
ATOM   2743  O   ARG A 266      61.900  39.320  42.460  1.00  0.00           O  
ATOM   2744  CB  ARG A 266      62.600  42.030  44.140  1.00  0.00           C  
ATOM   2745  CG  ARG A 266      63.030  43.510  44.150  1.00  0.00           C  
ATOM   2746  CD  ARG A 266      64.210  43.750  45.110  1.00  0.00           C  
ATOM   2747  NE  ARG A 266      63.690  43.740  46.470  1.00  0.00           N  
ATOM   2748  CZ  ARG A 266      63.430  44.800  47.250  1.00  0.00           C  
ATOM   2749  NH1 ARG A 266      63.660  46.100  46.980  1.00  0.00           N1+
ATOM   2750  NH2 ARG A 266      62.890  44.590  48.420  1.00  0.00           N  
ATOM   2751  H   ARG A 266      61.150  43.590  42.750  1.00  0.00           H  
ATOM   2752  HE  ARG A 266      63.860  42.880  46.950  1.00  0.00           H  
ATOM   2753 1HH1 ARG A 266      64.140  46.440  46.170  1.00  0.00           H  
ATOM   2754 2HH1 ARG A 266      63.220  46.850  47.480  1.00  0.00           H  
ATOM   2755 1HH2 ARG A 266      62.650  43.640  48.640  1.00  0.00           H  
ATOM   2756 2HH2 ARG A 266      62.660  45.310  49.070  1.00  0.00           H  
ATOM   2757  N   PHE A 267      60.060  40.160  43.450  1.00  0.00           N  
ATOM   2758  CA  PHE A 267      59.360  38.800  43.350  1.00  0.00           C  
ATOM   2759  C   PHE A 267      58.910  38.300  41.940  1.00  0.00           C  
ATOM   2760  O   PHE A 267      59.010  37.090  41.900  1.00  0.00           O  
ATOM   2761  CB  PHE A 267      58.020  38.960  44.190  1.00  0.00           C  
ATOM   2762  CG  PHE A 267      57.150  37.730  44.480  1.00  0.00           C  
ATOM   2763  CD1 PHE A 267      57.200  37.080  45.700  1.00  0.00           C  
ATOM   2764  CD2 PHE A 267      56.530  37.030  43.440  1.00  0.00           C  
ATOM   2765  CE1 PHE A 267      56.680  35.830  45.960  1.00  0.00           C  
ATOM   2766  CE2 PHE A 267      55.990  35.770  43.650  1.00  0.00           C  
ATOM   2767  CZ  PHE A 267      56.080  35.130  44.910  1.00  0.00           C  
ATOM   2768  H   PHE A 267      59.650  40.720  44.170  1.00  0.00           H  
ATOM   2769  HD1 PHE A 267      57.690  37.660  46.480  1.00  0.00           H  
ATOM   2770  HD2 PHE A 267      56.510  37.550  42.480  1.00  0.00           H  
ATOM   2771  HE1 PHE A 267      56.710  35.410  46.960  1.00  0.00           H  
ATOM   2772  HE2 PHE A 267      55.270  35.400  42.930  1.00  0.00           H  
ATOM   2773  HZ  PHE A 267      55.870  34.060  44.940  1.00  0.00           H  
ATOM   2774  N   ILE A 268      58.600  39.080  40.980  1.00  0.00           N  
ATOM   2775  CA  ILE A 268      58.340  38.610  39.610  1.00  0.00           C  
ATOM   2776  C   ILE A 268      59.650  37.970  39.050  1.00  0.00           C  
ATOM   2777  O   ILE A 268      59.560  36.800  38.650  1.00  0.00           O  
ATOM   2778  CB  ILE A 268      57.670  39.620  38.660  1.00  0.00           C  
ATOM   2779  CG1 ILE A 268      56.340  40.140  39.280  1.00  0.00           C  
ATOM   2780  CG2 ILE A 268      57.350  38.960  37.330  1.00  0.00           C  
ATOM   2781  CD  ILE A 268      55.780  41.370  38.560  1.00  0.00           C  
ATOM   2782  H   ILE A 268      58.450  40.060  41.140  1.00  0.00           H  
ATOM   2783  N   TYR A 269      60.830  38.680  39.190  1.00  0.00           N  
ATOM   2784  CA  TYR A 269      62.130  38.100  38.700  1.00  0.00           C  
ATOM   2785  C   TYR A 269      62.530  36.810  39.410  1.00  0.00           C  
ATOM   2786  O   TYR A 269      62.680  35.770  38.770  1.00  0.00           O  
ATOM   2787  CB  TYR A 269      63.240  39.080  39.020  1.00  0.00           C  
ATOM   2788  CG  TYR A 269      63.490  40.080  37.910  1.00  0.00           C  
ATOM   2789  CD1 TYR A 269      64.390  39.740  36.910  1.00  0.00           C  
ATOM   2790  CD2 TYR A 269      62.860  41.310  37.840  1.00  0.00           C  
ATOM   2791  CE1 TYR A 269      64.670  40.640  35.860  1.00  0.00           C  
ATOM   2792  CE2 TYR A 269      63.000  42.170  36.720  1.00  0.00           C  
ATOM   2793  CZ  TYR A 269      63.960  41.840  35.790  1.00  0.00           C  
ATOM   2794  OH  TYR A 269      64.130  42.540  34.690  1.00  0.00           O  
ATOM   2795  H   TYR A 269      60.920  39.510  39.750  1.00  0.00           H  
ATOM   2796  HD1 TYR A 269      64.960  38.830  37.120  1.00  0.00           H  
ATOM   2797  HD2 TYR A 269      62.390  41.730  38.720  1.00  0.00           H  
ATOM   2798  HE1 TYR A 269      65.660  40.590  35.400  1.00  0.00           H  
ATOM   2799  HE2 TYR A 269      62.280  42.960  36.500  1.00  0.00           H  
ATOM   2800  HH  TYR A 269      63.910  43.490  34.890  1.00  0.00           H  
ATOM   2801  N   MET A 270      62.400  36.850  40.760  1.00  0.00           N  
ATOM   2802  CA  MET A 270      62.730  35.650  41.550  1.00  0.00           C  
ATOM   2803  C   MET A 270      61.830  34.400  41.320  1.00  0.00           C  
ATOM   2804  O   MET A 270      62.470  33.350  41.220  1.00  0.00           O  
ATOM   2805  CB  MET A 270      62.690  36.020  43.080  1.00  0.00           C  
ATOM   2806  CG  MET A 270      64.160  36.030  43.630  1.00  0.00           C  
ATOM   2807  SD  MET A 270      65.270  37.370  43.050  1.00  0.00           S  
ATOM   2808  CE  MET A 270      64.580  38.680  44.050  1.00  0.00           C  
ATOM   2809  H   MET A 270      62.350  37.710  41.270  1.00  0.00           H  
ATOM   2810  N   ALA A 271      60.520  34.580  41.260  1.00  0.00           N  
ATOM   2811  CA  ALA A 271      59.570  33.550  40.840  1.00  0.00           C  
ATOM   2812  C   ALA A 271      59.870  32.940  39.440  1.00  0.00           C  
ATOM   2813  O   ALA A 271      59.610  31.730  39.180  1.00  0.00           O  
ATOM   2814  CB  ALA A 271      58.220  34.220  40.900  1.00  0.00           C  
ATOM   2815  H   ALA A 271      60.140  35.410  41.650  1.00  0.00           H  
ATOM   2816  N   VAL A 272      60.120  33.820  38.450  1.00  0.00           N  
ATOM   2817  CA  VAL A 272      60.380  33.410  37.110  1.00  0.00           C  
ATOM   2818  C   VAL A 272      61.700  32.660  37.050  1.00  0.00           C  
ATOM   2819  O   VAL A 272      61.630  31.520  36.600  1.00  0.00           O  
ATOM   2820  CB  VAL A 272      60.450  34.540  36.090  1.00  0.00           C  
ATOM   2821  CG1 VAL A 272      60.890  34.140  34.690  1.00  0.00           C  
ATOM   2822  CG2 VAL A 272      59.030  35.030  35.940  1.00  0.00           C  
ATOM   2823  H   VAL A 272      59.980  34.790  38.680  1.00  0.00           H  
ATOM   2824  N   GLN A 273      62.760  33.060  37.730  1.00  0.00           N  
ATOM   2825  CA  GLN A 273      64.020  32.380  37.980  1.00  0.00           C  
ATOM   2826  C   GLN A 273      63.910  30.970  38.610  1.00  0.00           C  
ATOM   2827  O   GLN A 273      64.570  30.040  38.130  1.00  0.00           O  
ATOM   2828  CB  GLN A 273      64.970  33.320  38.700  1.00  0.00           C  
ATOM   2829  CG  GLN A 273      65.830  34.150  37.730  1.00  0.00           C  
ATOM   2830  CD  GLN A 273      66.500  35.360  38.360  1.00  0.00           C  
ATOM   2831  NE2 GLN A 273      66.460  36.470  37.620  1.00  0.00           N  
ATOM   2832  OE1 GLN A 273      67.270  35.360  39.340  1.00  0.00           O  
ATOM   2833  H   GLN A 273      62.750  34.020  38.000  1.00  0.00           H  
ATOM   2834 1HE2 GLN A 273      66.070  36.570  36.700  1.00  0.00           H  
ATOM   2835 2HE2 GLN A 273      67.230  37.090  37.810  1.00  0.00           H  
ATOM   2836  N   HIS A 274      63.070  30.780  39.580  1.00  0.00           N  
ATOM   2837  CA  HIS A 274      62.710  29.470  40.170  1.00  0.00           C  
ATOM   2838  C   HIS A 274      62.080  28.480  39.180  1.00  0.00           C  
ATOM   2839  O   HIS A 274      62.340  27.290  39.260  1.00  0.00           O  
ATOM   2840  CB  HIS A 274      61.800  29.660  41.430  1.00  0.00           C  
ATOM   2841  CG  HIS A 274      61.920  28.540  42.490  1.00  0.00           C  
ATOM   2842  CD2 HIS A 274      62.990  28.200  43.210  1.00  0.00           C  
ATOM   2843  ND1 HIS A 274      61.010  27.700  42.930  1.00  0.00           N  
ATOM   2844  CE1 HIS A 274      61.570  26.850  43.790  1.00  0.00           C  
ATOM   2845  NE2 HIS A 274      62.810  27.170  44.020  1.00  0.00           N  
ATOM   2846  H   HIS A 274      62.510  31.540  39.900  1.00  0.00           H  
ATOM   2847  HD2 HIS A 274      63.920  28.770  43.130  1.00  0.00           H  
ATOM   2848  HE1 HIS A 274      60.990  26.210  44.460  1.00  0.00           H  
ATOM   2849  HE2 HIS A 274      63.480  26.630  44.540  1.00  0.00           H  
ATOM   2850  N   TYR A 275      61.180  28.890  38.300  1.00  0.00           N  
ATOM   2851  CA  TYR A 275      60.660  28.080  37.220  1.00  0.00           C  
ATOM   2852  C   TYR A 275      61.860  27.590  36.340  1.00  0.00           C  
ATOM   2853  O   TYR A 275      62.090  26.380  36.390  1.00  0.00           O  
ATOM   2854  CB  TYR A 275      59.680  28.920  36.430  1.00  0.00           C  
ATOM   2855  CG  TYR A 275      58.850  28.000  35.590  1.00  0.00           C  
ATOM   2856  CD1 TYR A 275      57.600  27.680  36.120  1.00  0.00           C  
ATOM   2857  CD2 TYR A 275      59.280  27.710  34.260  1.00  0.00           C  
ATOM   2858  CE1 TYR A 275      56.690  26.950  35.350  1.00  0.00           C  
ATOM   2859  CE2 TYR A 275      58.300  27.080  33.480  1.00  0.00           C  
ATOM   2860  CZ  TYR A 275      57.100  26.630  34.040  1.00  0.00           C  
ATOM   2861  OH  TYR A 275      56.450  25.650  33.370  1.00  0.00           O  
ATOM   2862  H   TYR A 275      61.020  29.880  38.330  1.00  0.00           H  
ATOM   2863  HD1 TYR A 275      57.280  27.910  37.130  1.00  0.00           H  
ATOM   2864  HD2 TYR A 275      60.200  28.120  33.840  1.00  0.00           H  
ATOM   2865  HE1 TYR A 275      55.690  26.720  35.700  1.00  0.00           H  
ATOM   2866  HE2 TYR A 275      58.380  27.070  32.400  1.00  0.00           H  
ATOM   2867  HH  TYR A 275      55.700  25.410  33.970  1.00  0.00           H  
ATOM   2868  N   ILE A 276      62.760  28.530  35.890  1.00  0.00           N  
ATOM   2869  CA  ILE A 276      64.020  28.150  35.210  1.00  0.00           C  
ATOM   2870  C   ILE A 276      64.940  27.210  35.970  1.00  0.00           C  
ATOM   2871  O   ILE A 276      65.310  26.200  35.390  1.00  0.00           O  
ATOM   2872  CB  ILE A 276      64.780  29.410  34.690  1.00  0.00           C  
ATOM   2873  CG1 ILE A 276      63.790  30.300  33.900  1.00  0.00           C  
ATOM   2874  CG2 ILE A 276      65.960  29.210  33.740  1.00  0.00           C  
ATOM   2875  CD  ILE A 276      64.320  31.650  33.580  1.00  0.00           C  
ATOM   2876  H   ILE A 276      62.670  29.520  36.040  1.00  0.00           H  
ATOM   2877  N   GLU A 277      64.970  27.370  37.300  1.00  0.00           N  
ATOM   2878  CA  GLU A 277      65.620  26.460  38.290  1.00  0.00           C  
ATOM   2879  C   GLU A 277      65.320  24.960  38.360  1.00  0.00           C  
ATOM   2880  O   GLU A 277      66.240  24.130  38.120  1.00  0.00           O  
ATOM   2881  CB  GLU A 277      65.950  27.050  39.680  1.00  0.00           C  
ATOM   2882  CG  GLU A 277      67.220  27.880  39.430  1.00  0.00           C  
ATOM   2883  CD  GLU A 277      67.760  28.560  40.720  1.00  0.00           C  
ATOM   2884  OE1 GLU A 277      68.660  27.890  41.310  1.00  0.00           O  
ATOM   2885  OE2 GLU A 277      67.450  29.750  41.070  1.00  0.00           O1-
ATOM   2886  H   GLU A 277      64.470  28.150  37.660  1.00  0.00           H  
ATOM   2887  N   THR A 278      63.970  24.770  38.440  1.00  0.00           N  
ATOM   2888  CA  THR A 278      63.260  23.470  38.310  1.00  0.00           C  
ATOM   2889  C   THR A 278      63.440  22.880  36.900  1.00  0.00           C  
ATOM   2890  O   THR A 278      63.780  21.740  36.800  1.00  0.00           O  
ATOM   2891  CB  THR A 278      61.850  23.220  38.870  1.00  0.00           C  
ATOM   2892  CG2 THR A 278      60.730  24.040  38.300  1.00  0.00           C  
ATOM   2893  OG1 THR A 278      61.500  21.750  38.770  1.00  0.00           O  
ATOM   2894  H   THR A 278      63.310  25.520  38.500  1.00  0.00           H  
ATOM   2895  HG1 THR A 278      62.150  21.290  38.160  1.00  0.00           H  
ATOM   2896  N   LEU A 279      63.280  23.700  35.880  1.00  0.00           N  
ATOM   2897  CA  LEU A 279      63.220  23.280  34.460  1.00  0.00           C  
ATOM   2898  C   LEU A 279      64.500  22.690  33.900  1.00  0.00           C  
ATOM   2899  O   LEU A 279      64.460  21.760  33.160  1.00  0.00           O  
ATOM   2900  CB  LEU A 279      62.720  24.420  33.540  1.00  0.00           C  
ATOM   2901  CG  LEU A 279      61.240  24.210  33.160  1.00  0.00           C  
ATOM   2902  CD1 LEU A 279      60.330  24.230  34.360  1.00  0.00           C  
ATOM   2903  CD2 LEU A 279      60.820  25.210  32.060  1.00  0.00           C  
ATOM   2904  H   LEU A 279      62.920  24.600  36.110  1.00  0.00           H  
ATOM   2905  N   GLN A 280      65.620  23.300  34.210  1.00  0.00           N  
ATOM   2906  CA  GLN A 280      66.960  22.690  34.200  1.00  0.00           C  
ATOM   2907  C   GLN A 280      67.220  21.310  34.750  1.00  0.00           C  
ATOM   2908  O   GLN A 280      68.300  20.760  34.510  1.00  0.00           O  
ATOM   2909  CB  GLN A 280      67.860  23.660  34.910  1.00  0.00           C  
ATOM   2910  CG  GLN A 280      68.640  24.660  34.070  1.00  0.00           C  
ATOM   2911  CD  GLN A 280      69.680  25.460  34.860  1.00  0.00           C  
ATOM   2912  NE2 GLN A 280      70.910  25.470  34.400  1.00  0.00           N  
ATOM   2913  OE1 GLN A 280      69.470  25.850  36.020  1.00  0.00           O  
ATOM   2914  H   GLN A 280      65.570  24.220  34.590  1.00  0.00           H  
ATOM   2915 1HE2 GLN A 280      71.140  25.130  33.490  1.00  0.00           H  
ATOM   2916 2HE2 GLN A 280      71.580  25.990  34.940  1.00  0.00           H  
ATOM   2917  N   ARG A 281      66.300  20.780  35.540  1.00  0.00           N  
ATOM   2918  CA  ARG A 281      66.370  19.380  36.000  1.00  0.00           C  
ATOM   2919  C   ARG A 281      65.440  18.450  35.240  1.00  0.00           C  
ATOM   2920  CB  ARG A 281      66.100  19.310  37.510  1.00  0.00           C  
ATOM   2921  CG  ARG A 281      66.770  20.330  38.470  1.00  0.00           C  
ATOM   2922  CD  ARG A 281      66.240  19.740  39.820  1.00  0.00           C  
ATOM   2923  NE  ARG A 281      66.280  20.820  40.820  1.00  0.00           N  
ATOM   2924  CZ  ARG A 281      65.160  21.390  41.290  1.00  0.00           C  
ATOM   2925  NH1 ARG A 281      63.930  20.920  41.070  1.00  0.00           N1+
ATOM   2926  NH2 ARG A 281      65.190  22.650  41.660  1.00  0.00           N  
ATOM   2927  O1  ARG A 281      64.220  18.460  35.440  1.00  0.00           O  
ATOM   2928  O2  ARG A 281      66.000  17.840  34.340  1.00  0.00           O  
ATOM   2929  H   ARG A 281      65.420  21.250  35.600  1.00  0.00           H  
ATOM   2930  HE  ARG A 281      67.180  21.010  41.200  1.00  0.00           H  
ATOM   2931 1HH1 ARG A 281      63.800  20.040  40.620  1.00  0.00           H  
ATOM   2932 2HH1 ARG A 281      63.150  21.210  41.620  1.00  0.00           H  
ATOM   2933 1HH2 ARG A 281      66.060  23.140  41.660  1.00  0.00           H  
ATOM   2934 2HH2 ARG A 281      64.380  22.960  42.150  1.00  0.00           H  
ATOM   2935  N   GLY B   1      28.220  53.210  49.710  1.00  0.00           N  
ATOM   2936  CA  GLY B   1      28.310  53.020  51.160  1.00  0.00           C  
ATOM   2937  C   GLY B   1      29.020  54.080  52.000  1.00  0.00           C  
ATOM   2938  O   GLY B   1      29.280  55.260  51.670  1.00  0.00           O  
ATOM   2939  H1  GLY B   1      27.280  53.400  49.440  1.00  0.00           H  
ATOM   2940  H2  GLY B   1      28.840  53.900  49.330  1.00  0.00           H  
ATOM   2941  H3  GLY B   1      28.470  52.360  49.230  1.00  0.00           H  
ATOM   2942  N   ARG B   2      29.310  53.760  53.250  1.00  0.00           N  
ATOM   2943  CA  ARG B   2      30.290  54.460  54.110  1.00  0.00           C  
ATOM   2944  C   ARG B   2      31.670  54.800  53.510  1.00  0.00           C  
ATOM   2945  O   ARG B   2      32.040  55.940  53.660  1.00  0.00           O  
ATOM   2946  CB  ARG B   2      30.400  53.810  55.470  1.00  0.00           C  
ATOM   2947  CG  ARG B   2      29.270  54.150  56.390  1.00  0.00           C  
ATOM   2948  CD  ARG B   2      29.950  54.050  57.760  1.00  0.00           C  
ATOM   2949  NE  ARG B   2      29.080  54.740  58.730  1.00  0.00           N  
ATOM   2950  CZ  ARG B   2      29.260  54.850  60.050  1.00  0.00           C  
ATOM   2951  NH1 ARG B   2      30.380  54.480  60.710  1.00  0.00           N1+
ATOM   2952  NH2 ARG B   2      28.580  55.830  60.680  1.00  0.00           N  
ATOM   2953  H   ARG B   2      28.770  53.110  53.780  1.00  0.00           H  
ATOM   2954  HE  ARG B   2      28.340  55.350  58.420  1.00  0.00           H  
ATOM   2955 1HH1 ARG B   2      31.150  54.050  60.250  1.00  0.00           H  
ATOM   2956 2HH1 ARG B   2      30.340  54.470  61.710  1.00  0.00           H  
ATOM   2957 1HH2 ARG B   2      27.940  56.420  60.190  1.00  0.00           H  
ATOM   2958 2HH2 ARG B   2      28.670  55.890  61.680  1.00  0.00           H  
ATOM   2959  N   LYS B   3      32.420  53.800  53.030  1.00  0.00           N  
ATOM   2960  CA  LYS B   3      33.640  53.870  52.230  1.00  0.00           C  
ATOM   2961  C   LYS B   3      34.840  54.410  52.940  1.00  0.00           C  
ATOM   2962  O   LYS B   3      35.930  54.080  52.490  1.00  0.00           O  
ATOM   2963  CB  LYS B   3      33.360  54.660  50.890  1.00  0.00           C  
ATOM   2964  CG  LYS B   3      34.320  54.470  49.710  1.00  0.00           C  
ATOM   2965  CD  LYS B   3      33.840  55.340  48.560  1.00  0.00           C  
ATOM   2966  CE  LYS B   3      34.750  55.230  47.310  1.00  0.00           C  
ATOM   2967  NZ  LYS B   3      34.510  56.260  46.350  1.00  0.00           N1+
ATOM   2968  H   LYS B   3      32.190  52.910  53.430  1.00  0.00           H  
ATOM   2969  HZ1 LYS B   3      35.200  56.140  45.640  1.00  0.00           H  
ATOM   2970  HZ2 LYS B   3      33.600  56.240  45.950  1.00  0.00           H  
ATOM   2971  HZ3 LYS B   3      34.740  57.160  46.740  1.00  0.00           H  
ATOM   2972  N   GLY B   4      34.670  55.420  53.810  1.00  0.00           N  
ATOM   2973  CA  GLY B   4      35.770  56.080  54.490  1.00  0.00           C  
ATOM   2974  C   GLY B   4      36.770  56.790  53.640  1.00  0.00           C  
ATOM   2975  O   GLY B   4      36.440  57.430  52.640  1.00  0.00           O  
ATOM   2976  H   GLY B   4      33.770  55.780  54.040  1.00  0.00           H  
ATOM   2977  N   SER B   5      38.010  57.000  54.180  1.00  0.00           N  
ATOM   2978  CA  SER B   5      39.110  57.670  53.370  1.00  0.00           C  
ATOM   2979  C   SER B   5      39.400  57.090  51.910  1.00  0.00           C  
ATOM   2980  O   SER B   5      39.400  57.830  50.930  1.00  0.00           O  
ATOM   2981  CB  SER B   5      40.430  57.800  54.090  1.00  0.00           C  
ATOM   2982  OG  SER B   5      41.090  56.550  54.350  1.00  0.00           O  
ATOM   2983  H   SER B   5      38.100  57.060  55.170  1.00  0.00           H  
ATOM   2984  HG  SER B   5      41.990  56.820  54.690  1.00  0.00           H  
ATOM   2985  N   GLY B   6      39.360  55.770  51.870  1.00  0.00           N  
ATOM   2986  CA  GLY B   6      39.520  55.030  50.620  1.00  0.00           C  
ATOM   2987  C   GLY B   6      40.860  55.140  49.910  1.00  0.00           C  
ATOM   2988  O   GLY B   6      41.010  55.640  48.800  1.00  0.00           O  
ATOM   2989  H   GLY B   6      39.150  55.260  52.700  1.00  0.00           H  
ATOM   2990  N   ASP B   7      41.670  54.200  50.380  1.00  0.00           N  
ATOM   2991  CA  ASP B   7      43.160  54.220  50.090  1.00  0.00           C  
ATOM   2992  C   ASP B   7      43.690  52.820  49.780  1.00  0.00           C  
ATOM   2993  O   ASP B   7      43.050  51.850  50.250  1.00  0.00           O  
ATOM   2994  CB  ASP B   7      43.850  54.960  51.220  1.00  0.00           C  
ATOM   2995  CG  ASP B   7      45.160  55.610  50.840  1.00  0.00           C  
ATOM   2996  OD1 ASP B   7      46.180  54.990  50.680  1.00  0.00           O  
ATOM   2997  OD2 ASP B   7      45.040  56.840  50.570  1.00  0.00           O1-
ATOM   2998  H   ASP B   7      41.330  53.430  50.910  1.00  0.00           H  
ATOM   2999  N   Y2P B   8      45.000  52.750  49.380  1.00  0.00           N  
ATOM   3000  CA  Y2P B   8      45.660  51.470  48.960  1.00  0.00           C  
ATOM   3001  C   Y2P B   8      47.200  51.380  49.170  1.00  0.00           C  
ATOM   3002  O   Y2P B   8      47.960  51.560  48.210  1.00  0.00           O  
ATOM   3003  CB  Y2P B   8      45.280  51.170  47.550  1.00  0.00           C  
ATOM   3004  CG  Y2P B   8      45.550  49.720  47.030  1.00  0.00           C  
ATOM   3005  CD1 Y2P B   8      46.730  49.470  46.220  1.00  0.00           C  
ATOM   3006  CD2 Y2P B   8      44.640  48.700  47.360  1.00  0.00           C  
ATOM   3007  CE1 Y2P B   8      47.010  48.200  45.830  1.00  0.00           C  
ATOM   3008  CE2 Y2P B   8      44.890  47.430  46.880  1.00  0.00           C  
ATOM   3009  CZ  Y2P B   8      46.040  47.180  46.130  1.00  0.00           C  
ATOM   3010  OH  Y2P B   8      46.450  45.840  45.880  1.00  0.00           O  
ATOM   3011  OI1 Y2P B   8      45.030  45.150  43.970  1.00  0.00           O  
ATOM   3012  OI2 Y2P B   8      46.390  43.510  45.030  1.00  0.00           O  
ATOM   3013  OI3 Y2P B   8      44.520  44.300  46.190  1.00  0.00           O  
ATOM   3014  PT  Y2P B   8      45.540  44.700  45.220  1.00  0.00           P  
ATOM   3015  H   Y2P B   8      45.590  53.510  49.660  1.00  0.00           H  
ATOM   3016  HD1 Y2P B   8      47.370  50.310  45.940  1.00  0.00           H  
ATOM   3017  HD2 Y2P B   8      43.720  48.890  47.920  1.00  0.00           H  
ATOM   3018  HE1 Y2P B   8      48.000  47.990  45.420  1.00  0.00           H  
ATOM   3019  HE2 Y2P B   8      44.110  46.660  46.920  1.00  0.00           H  
ATOM   3020  N   MET B   9      47.500  51.210  50.510  1.00  0.00           N  
ATOM   3021  CA  MET B   9      48.880  51.320  50.840  1.00  0.00           C  
ATOM   3022  C   MET B   9      49.450  50.310  51.860  1.00  0.00           C  
ATOM   3023  O   MET B   9      48.650  49.590  52.490  1.00  0.00           O  
ATOM   3024  CB  MET B   9      49.070  52.710  51.460  1.00  0.00           C  
ATOM   3025  CG  MET B   9      49.120  53.890  50.490  1.00  0.00           C  
ATOM   3026  SD  MET B   9      50.350  53.720  49.120  1.00  0.00           S  
ATOM   3027  CE  MET B   9      50.590  55.470  48.900  1.00  0.00           C  
ATOM   3028  H   MET B   9      46.860  51.400  51.260  1.00  0.00           H  
ATOM   3029  N   PRO B  10      50.800  50.170  51.810  1.00  0.00           N  
ATOM   3030  CA  PRO B  10      51.510  49.280  52.720  1.00  0.00           C  
ATOM   3031  C   PRO B  10      50.810  48.930  54.040  1.00  0.00           C  
ATOM   3032  O   PRO B  10      50.470  47.720  54.150  1.00  0.00           O  
ATOM   3033  CB  PRO B  10      52.890  49.800  53.010  1.00  0.00           C  
ATOM   3034  CG  PRO B  10      53.190  50.510  51.620  1.00  0.00           C  
ATOM   3035  CD  PRO B  10      51.840  50.870  51.020  1.00  0.00           C  
ATOM   3036  N   MET B  11      50.480  49.870  54.860  1.00  0.00           N  
ATOM   3037  CA  MET B  11      50.170  49.630  56.260  1.00  0.00           C  
ATOM   3038  C   MET B  11      49.590  50.830  56.920  1.00  0.00           C  
ATOM   3039  O   MET B  11      50.210  51.780  57.450  1.00  0.00           O  
ATOM   3040  CB  MET B  11      51.410  49.060  56.990  1.00  0.00           C  
ATOM   3041  CG  MET B  11      51.060  48.290  58.260  1.00  0.00           C  
ATOM   3042  SD  MET B  11      52.540  48.070  59.290  1.00  0.00           S  
ATOM   3043  CE  MET B  11      52.080  48.630  60.910  1.00  0.00           C  
ATOM   3044  H   MET B  11      50.590  50.830  54.580  1.00  0.00           H  
ATOM   3045  N   S2P B  12      48.240  50.740  57.010  1.00  0.00           N  
ATOM   3046  CA  S2P B  12      47.320  51.590  57.840  1.00  0.00           C  
ATOM   3047  C   S2P B  12      47.620  51.970  59.330  1.00  0.00           C  
ATOM   3048  O   S2P B  12      47.320  53.110  59.680  1.00  0.00           O  
ATOM   3049  CB  S2P B  12      45.870  51.060  57.790  1.00  0.00           C  
ATOM   3050  OG  S2P B  12      45.280  51.170  56.450  1.00  0.00           O  
ATOM   3051  OE1 S2P B  12      46.100  49.400  55.070  1.00  0.00           O  
ATOM   3052  OE2 S2P B  12      43.840  49.980  54.690  1.00  0.00           O  
ATOM   3053  OE3 S2P B  12      44.550  48.710  56.630  1.00  0.00           O  
ATOM   3054  PD  S2P B  12      44.900  49.870  55.700  1.00  0.00           P  
ATOM   3055  H   S2P B  12      47.730  50.140  56.390  1.00  0.00           H  
ATOM   3056  N   PRO B  13      48.130  51.010  60.170  1.00  0.00           N  
ATOM   3057  CA  PRO B  13      48.760  51.430  61.420  1.00  0.00           C  
ATOM   3058  C   PRO B  13      50.060  52.210  61.380  1.00  0.00           C  
ATOM   3059  O   PRO B  13      50.970  51.640  60.760  1.00  0.00           O  
ATOM   3060  CB  PRO B  13      48.880  50.180  62.200  1.00  0.00           C  
ATOM   3061  CG  PRO B  13      48.050  49.170  61.550  1.00  0.00           C  
ATOM   3062  CD  PRO B  13      47.910  49.570  60.140  1.00  0.00           C  
ATOM   3063  N   LYS B  14      50.080  53.400  61.960  1.00  0.00           N  
ATOM   3064  CA  LYS B  14      51.310  54.230  61.750  1.00  0.00           C  
ATOM   3065  C   LYS B  14      52.070  54.680  62.990  1.00  0.00           C  
ATOM   3066  O   LYS B  14      51.470  54.510  64.050  1.00  0.00           O  
ATOM   3067  CB  LYS B  14      50.980  55.470  60.880  1.00  0.00           C  
ATOM   3068  CG  LYS B  14      50.790  55.260  59.360  1.00  0.00           C  
ATOM   3069  CD  LYS B  14      51.960  54.570  58.600  1.00  0.00           C  
ATOM   3070  CE  LYS B  14      51.740  54.590  57.100  1.00  0.00           C  
ATOM   3071  NZ  LYS B  14      52.660  53.740  56.410  1.00  0.00           N1+
ATOM   3072  H   LYS B  14      49.270  53.940  62.170  1.00  0.00           H  
ATOM   3073  HZ1 LYS B  14      52.690  52.880  56.920  1.00  0.00           H  
ATOM   3074  HZ2 LYS B  14      52.410  53.490  55.470  1.00  0.00           H  
ATOM   3075  HZ3 LYS B  14      53.500  54.270  56.530  1.00  0.00           H  
ATOM   3076  N   SER B  15      53.230  55.300  62.850  1.00  0.00           N  
ATOM   3077  CA  SER B  15      53.970  55.790  64.020  1.00  0.00           C  
ATOM   3078  C   SER B  15      54.910  56.900  63.580  1.00  0.00           C  
ATOM   3079  CB  SER B  15      54.790  54.750  64.710  1.00  0.00           C  
ATOM   3080  OG  SER B  15      53.840  53.960  65.400  1.00  0.00           O  
ATOM   3081  O1  SER B  15      54.750  58.050  63.950  1.00  0.00           O  
ATOM   3082  O2  SER B  15      55.860  56.560  62.910  1.00  0.00           O  
ATOM   3083  H   SER B  15      53.800  55.210  62.030  1.00  0.00           H  
ATOM   3084  HG  SER B  15      52.980  54.130  64.910  1.00  0.00           H  
ENDMDL
MODEL        2
ATOM      1  N   GLY A   5      69.871  47.776  38.964  1.00  0.00           N  
ATOM      2  CA  GLY A   5      69.223  47.913  40.289  1.00  0.00           C  
ATOM      3  C   GLY A   5      67.683  47.704  40.075  1.00  0.00           C  
ATOM      4  O   GLY A   5      67.158  48.129  39.113  1.00  0.00           O  
ATOM      5  H1  GLY A   5      70.812  48.120  38.964  1.00  0.00           H  
ATOM      6  H2  GLY A   5      69.986  46.796  38.793  1.00  0.00           H  
ATOM      7  H3  GLY A   5      69.306  48.229  38.269  1.00  0.00           H  
ATOM      8  N   PHE A   6      67.070  46.839  40.976  1.00  0.00           N  
ATOM      9  CA  PHE A   6      65.591  46.717  41.000  1.00  0.00           C  
ATOM     10  C   PHE A   6      64.861  48.054  41.069  1.00  0.00           C  
ATOM     11  O   PHE A   6      64.112  48.282  40.059  1.00  0.00           O  
ATOM     12  CB  PHE A   6      65.266  45.885  42.237  1.00  0.00           C  
ATOM     13  CG  PHE A   6      65.326  44.387  41.920  1.00  0.00           C  
ATOM     14  CD1 PHE A   6      64.507  43.860  40.993  1.00  0.00           C  
ATOM     15  CD2 PHE A   6      66.104  43.572  42.616  1.00  0.00           C  
ATOM     16  CE1 PHE A   6      64.574  42.483  40.691  1.00  0.00           C  
ATOM     17  CE2 PHE A   6      66.183  42.180  42.433  1.00  0.00           C  
ATOM     18  CZ  PHE A   6      65.438  41.580  41.451  1.00  0.00           C  
ATOM     19  H   PHE A   6      67.635  46.370  41.646  1.00  0.00           H  
ATOM     20  HD1 PHE A   6      64.078  44.453  40.190  1.00  0.00           H  
ATOM     21  HD2 PHE A   6      66.844  43.922  43.339  1.00  0.00           H  
ATOM     22  HE1 PHE A   6      64.079  42.148  39.779  1.00  0.00           H  
ATOM     23  HE2 PHE A   6      66.831  41.591  43.079  1.00  0.00           H  
ATOM     24  HZ  PHE A   6      65.271  40.510  41.519  1.00  0.00           H  
ATOM     25  N   TRP A   7      65.295  49.009  41.945  1.00  0.00           N  
ATOM     26  CA  TRP A   7      64.602  50.330  42.191  1.00  0.00           C  
ATOM     27  C   TRP A   7      64.822  51.146  40.891  1.00  0.00           C  
ATOM     28  O   TRP A   7      63.883  51.636  40.245  1.00  0.00           O  
ATOM     29  CB  TRP A   7      65.241  50.913  43.438  1.00  0.00           C  
ATOM     30  CG  TRP A   7      64.794  52.377  43.790  1.00  0.00           C  
ATOM     31  CD1 TRP A   7      65.205  53.567  43.197  1.00  0.00           C  
ATOM     32  CD2 TRP A   7      63.745  52.672  44.658  1.00  0.00           C  
ATOM     33  CE2 TRP A   7      63.563  54.000  44.623  1.00  0.00           C  
ATOM     34  CE3 TRP A   7      63.021  51.923  45.586  1.00  0.00           C  
ATOM     35  NE1 TRP A   7      64.417  54.493  43.698  1.00  0.00           N  
ATOM     36  CZ2 TRP A   7      62.577  54.568  45.398  1.00  0.00           C  
ATOM     37  CZ3 TRP A   7      62.006  52.486  46.374  1.00  0.00           C  
ATOM     38  CH2 TRP A   7      61.794  53.823  46.241  1.00  0.00           C  
ATOM     39  H   TRP A   7      66.122  48.776  42.452  1.00  0.00           H  
ATOM     40  HD1 TRP A   7      66.045  53.653  42.515  1.00  0.00           H  
ATOM     41  HE1 TRP A   7      64.604  55.482  43.631  1.00  0.00           H  
ATOM     42  HE3 TRP A   7      63.120  50.837  45.559  1.00  0.00           H  
ATOM     43  HZ2 TRP A   7      62.476  55.649  45.404  1.00  0.00           H  
ATOM     44  HZ3 TRP A   7      61.429  51.856  47.064  1.00  0.00           H  
ATOM     45  HH2 TRP A   7      60.965  54.365  46.696  1.00  0.00           H  
ATOM     46  N   GLU A   8      66.090  51.373  40.542  1.00  0.00           N  
ATOM     47  CA  GLU A   8      66.510  51.923  39.224  1.00  0.00           C  
ATOM     48  C   GLU A   8      65.787  51.372  37.983  1.00  0.00           C  
ATOM     49  O   GLU A   8      65.274  52.231  37.246  1.00  0.00           O  
ATOM     50  CB  GLU A   8      68.002  51.635  39.059  1.00  0.00           C  
ATOM     51  CG  GLU A   8      68.973  52.358  40.001  1.00  0.00           C  
ATOM     52  CD  GLU A   8      69.281  51.373  41.125  1.00  0.00           C  
ATOM     53  OE1 GLU A   8      68.604  51.383  42.179  1.00  0.00           O  
ATOM     54  OE2 GLU A   8      70.317  50.712  40.920  1.00  0.00           O1-
ATOM     55  H   GLU A   8      66.799  51.437  41.238  1.00  0.00           H  
ATOM     56  N   GLU A   9      65.523  50.136  37.882  1.00  0.00           N  
ATOM     57  CA  GLU A   9      64.622  49.619  36.832  1.00  0.00           C  
ATOM     58  C   GLU A   9      63.076  49.952  36.909  1.00  0.00           C  
ATOM     59  O   GLU A   9      62.367  50.283  35.917  1.00  0.00           O  
ATOM     60  CB  GLU A   9      64.711  48.088  36.814  1.00  0.00           C  
ATOM     61  CG  GLU A   9      64.467  47.556  35.410  1.00  0.00           C  
ATOM     62  CD  GLU A   9      64.820  46.058  35.216  1.00  0.00           C  
ATOM     63  OE1 GLU A   9      66.012  45.708  35.112  1.00  0.00           O  
ATOM     64  OE2 GLU A   9      63.922  45.247  35.573  1.00  0.00           O1-
ATOM     65  H   GLU A   9      66.047  49.438  38.364  1.00  0.00           H  
ATOM     66  N   PHE A  10      62.653  50.013  38.162  1.00  0.00           N  
ATOM     67  CA  PHE A  10      61.251  50.342  38.501  1.00  0.00           C  
ATOM     68  C   PHE A  10      60.981  51.887  38.429  1.00  0.00           C  
ATOM     69  O   PHE A  10      59.819  52.344  38.203  1.00  0.00           O  
ATOM     70  CB  PHE A  10      60.931  49.718  39.822  1.00  0.00           C  
ATOM     71  CG  PHE A  10      59.485  49.851  40.329  1.00  0.00           C  
ATOM     72  CD1 PHE A  10      58.448  49.355  39.495  1.00  0.00           C  
ATOM     73  CD2 PHE A  10      59.248  49.880  41.709  1.00  0.00           C  
ATOM     74  CE1 PHE A  10      57.290  48.883  39.974  1.00  0.00           C  
ATOM     75  CE2 PHE A  10      58.106  49.306  42.237  1.00  0.00           C  
ATOM     76  CZ  PHE A  10      57.139  48.800  41.383  1.00  0.00           C  
ATOM     77  H   PHE A  10      63.306  49.788  38.885  1.00  0.00           H  
ATOM     78  HD1 PHE A  10      58.723  49.018  38.497  1.00  0.00           H  
ATOM     79  HD2 PHE A  10      59.983  50.487  42.241  1.00  0.00           H  
ATOM     80  HE1 PHE A  10      56.677  48.375  39.234  1.00  0.00           H  
ATOM     81  HE2 PHE A  10      58.017  49.312  43.318  1.00  0.00           H  
ATOM     82  HZ  PHE A  10      56.220  48.428  41.837  1.00  0.00           H  
ATOM     83  N   GLU A  11      62.025  52.714  38.614  1.00  0.00           N  
ATOM     84  CA  GLU A  11      61.855  54.179  38.432  1.00  0.00           C  
ATOM     85  C   GLU A  11      61.413  54.484  36.982  1.00  0.00           C  
ATOM     86  O   GLU A  11      60.351  55.126  36.754  1.00  0.00           O  
ATOM     87  CB  GLU A  11      63.207  54.851  38.704  1.00  0.00           C  
ATOM     88  CG  GLU A  11      63.672  54.705  40.143  1.00  0.00           C  
ATOM     89  CD  GLU A  11      64.850  55.660  40.412  1.00  0.00           C  
ATOM     90  OE1 GLU A  11      64.708  56.846  40.065  1.00  0.00           O  
ATOM     91  OE2 GLU A  11      65.953  55.259  40.729  1.00  0.00           O1-
ATOM     92  H   GLU A  11      62.918  52.361  38.903  1.00  0.00           H  
ATOM     93  N   THR A  12      61.961  53.917  35.926  1.00  0.00           N  
ATOM     94  CA  THR A  12      61.603  54.119  34.507  1.00  0.00           C  
ATOM     95  C   THR A  12      60.132  53.916  34.164  1.00  0.00           C  
ATOM     96  O   THR A  12      59.513  54.598  33.391  1.00  0.00           O  
ATOM     97  CB  THR A  12      62.366  53.473  33.390  1.00  0.00           C  
ATOM     98  CG2 THR A  12      63.647  54.154  33.085  1.00  0.00           C  
ATOM     99  OG1 THR A  12      62.489  52.066  33.796  1.00  0.00           O  
ATOM    100  H   THR A  12      62.791  53.383  36.080  1.00  0.00           H  
ATOM    101  HG1 THR A  12      63.377  51.728  33.471  1.00  0.00           H  
ATOM    102  N   LEU A  13      59.647  52.850  34.771  1.00  0.00           N  
ATOM    103  CA  LEU A  13      58.217  52.475  34.798  1.00  0.00           C  
ATOM    104  C   LEU A  13      57.298  53.511  35.440  1.00  0.00           C  
ATOM    105  O   LEU A  13      56.207  53.883  34.982  1.00  0.00           O  
ATOM    106  CB  LEU A  13      58.041  51.095  35.417  1.00  0.00           C  
ATOM    107  CG  LEU A  13      58.566  50.053  34.406  1.00  0.00           C  
ATOM    108  CD1 LEU A  13      58.394  48.658  35.052  1.00  0.00           C  
ATOM    109  CD2 LEU A  13      57.791  49.998  33.091  1.00  0.00           C  
ATOM    110  H   LEU A  13      60.251  52.108  35.070  1.00  0.00           H  
ATOM    111  N   GLN A  14      57.678  53.919  36.627  1.00  0.00           N  
ATOM    112  CA  GLN A  14      56.961  55.013  37.464  1.00  0.00           C  
ATOM    113  C   GLN A  14      56.927  56.408  36.779  1.00  0.00           C  
ATOM    114  O   GLN A  14      55.851  56.995  36.653  1.00  0.00           O  
ATOM    115  CB  GLN A  14      57.753  55.047  38.834  1.00  0.00           C  
ATOM    116  CG  GLN A  14      56.873  54.055  39.635  1.00  0.00           C  
ATOM    117  CD  GLN A  14      57.296  54.108  41.091  1.00  0.00           C  
ATOM    118  NE2 GLN A  14      57.642  52.986  41.646  1.00  0.00           N  
ATOM    119  OE1 GLN A  14      57.234  55.109  41.785  1.00  0.00           O  
ATOM    120  H   GLN A  14      58.445  53.481  37.106  1.00  0.00           H  
ATOM    121 1HE2 GLN A  14      57.548  52.142  41.105  1.00  0.00           H  
ATOM    122 2HE2 GLN A  14      57.755  52.828  42.628  1.00  0.00           H  
ATOM    123  N   GLN A  15      58.121  56.760  36.208  1.00  0.00           N  
ATOM    124  CA  GLN A  15      58.345  57.925  35.280  1.00  0.00           C  
ATOM    125  C   GLN A  15      57.471  57.884  34.000  1.00  0.00           C  
ATOM    126  O   GLN A  15      56.852  58.893  33.647  1.00  0.00           O  
ATOM    127  CB  GLN A  15      59.811  58.076  34.801  1.00  0.00           C  
ATOM    128  CG  GLN A  15      60.691  58.695  35.844  1.00  0.00           C  
ATOM    129  CD  GLN A  15      62.153  58.296  35.658  1.00  0.00           C  
ATOM    130  NE2 GLN A  15      62.845  58.373  36.750  1.00  0.00           N  
ATOM    131  OE1 GLN A  15      62.746  58.235  34.613  1.00  0.00           O  
ATOM    132  H   GLN A  15      58.980  56.448  36.622  1.00  0.00           H  
ATOM    133 1HE2 GLN A  15      62.408  58.470  37.652  1.00  0.00           H  
ATOM    134 2HE2 GLN A  15      63.834  58.242  36.685  1.00  0.00           H  
ATOM    135  N   GLN A  16      57.442  56.739  33.357  1.00  0.00           N  
ATOM    136  CA  GLN A  16      56.362  56.427  32.371  1.00  0.00           C  
ATOM    137  C   GLN A  16      54.964  56.814  32.824  1.00  0.00           C  
ATOM    138  O   GLN A  16      54.460  57.809  32.260  1.00  0.00           O  
ATOM    139  CB  GLN A  16      56.365  55.001  31.850  1.00  0.00           C  
ATOM    140  CG  GLN A  16      57.571  54.711  30.935  1.00  0.00           C  
ATOM    141  CD  GLN A  16      57.430  53.478  30.039  1.00  0.00           C  
ATOM    142  NE2 GLN A  16      58.465  52.849  29.512  1.00  0.00           N  
ATOM    143  OE1 GLN A  16      56.369  53.319  29.484  1.00  0.00           O  
ATOM    144  H   GLN A  16      58.194  56.093  33.383  1.00  0.00           H  
ATOM    145 1HE2 GLN A  16      59.415  53.186  29.500  1.00  0.00           H  
ATOM    146 2HE2 GLN A  16      58.229  52.167  28.827  1.00  0.00           H  
ATOM    147  N   GLU A  17      54.504  56.308  33.971  1.00  0.00           N  
ATOM    148  CA  GLU A  17      53.230  56.701  34.586  1.00  0.00           C  
ATOM    149  C   GLU A  17      53.053  58.210  34.846  1.00  0.00           C  
ATOM    150  O   GLU A  17      52.003  58.796  34.553  1.00  0.00           O  
ATOM    151  CB  GLU A  17      52.944  55.727  35.737  1.00  0.00           C  
ATOM    152  CG  GLU A  17      51.476  55.967  36.125  1.00  0.00           C  
ATOM    153  CD  GLU A  17      50.816  54.789  36.882  1.00  0.00           C  
ATOM    154  OE1 GLU A  17      50.254  53.979  36.226  1.00  0.00           O  
ATOM    155  OE2 GLU A  17      51.040  54.622  38.087  1.00  0.00           O1-
ATOM    156  H   GLU A  17      55.066  55.642  34.466  1.00  0.00           H  
ATOM    157  N   CYS A  18      54.088  58.858  35.508  1.00  0.00           N  
ATOM    158  CA  CYS A  18      54.148  60.316  35.638  1.00  0.00           C  
ATOM    159  C   CYS A  18      53.936  61.104  34.329  1.00  0.00           C  
ATOM    160  O   CYS A  18      53.281  62.140  34.396  1.00  0.00           O  
ATOM    161  CB  CYS A  18      55.437  60.833  36.254  1.00  0.00           C  
ATOM    162  SG  CYS A  18      55.837  60.084  37.922  1.00  0.00           S  
ATOM    163  H   CYS A  18      54.559  58.386  36.250  1.00  0.00           H  
ATOM    164  HG  CYS A  18      54.603  60.109  38.403  1.00  0.00           H  
ATOM    165  N   LYS A  19      54.537  60.672  33.244  1.00  0.00           N  
ATOM    166  CA  LYS A  19      54.329  61.362  31.964  1.00  0.00           C  
ATOM    167  C   LYS A  19      53.061  60.927  31.220  1.00  0.00           C  
ATOM    168  O   LYS A  19      52.998  59.845  30.604  1.00  0.00           O  
ATOM    169  CB  LYS A  19      55.622  61.089  31.146  1.00  0.00           C  
ATOM    170  CG  LYS A  19      55.521  62.089  29.992  1.00  0.00           C  
ATOM    171  CD  LYS A  19      56.626  61.887  28.963  1.00  0.00           C  
ATOM    172  CE  LYS A  19      56.382  62.716  27.686  1.00  0.00           C  
ATOM    173  NZ  LYS A  19      56.560  64.097  27.797  1.00  0.00           N1+
ATOM    174  H   LYS A  19      54.945  59.770  33.171  1.00  0.00           H  
ATOM    175  HZ1 LYS A  19      56.470  64.591  26.935  1.00  0.00           H  
ATOM    176  HZ2 LYS A  19      55.854  64.463  28.396  1.00  0.00           H  
ATOM    177  HZ3 LYS A  19      57.477  64.291  28.138  1.00  0.00           H  
ATOM    178  N   LEU A  20      52.028  61.767  31.225  1.00  0.00           N  
ATOM    179  CA  LEU A  20      50.629  61.457  30.882  1.00  0.00           C  
ATOM    180  C   LEU A  20      50.378  60.970  29.458  1.00  0.00           C  
ATOM    181  O   LEU A  20      51.026  61.561  28.607  1.00  0.00           O  
ATOM    182  CB  LEU A  20      49.699  62.696  31.075  1.00  0.00           C  
ATOM    183  CG  LEU A  20      49.366  62.954  32.586  1.00  0.00           C  
ATOM    184  CD1 LEU A  20      48.413  64.114  32.754  1.00  0.00           C  
ATOM    185  CD2 LEU A  20      48.648  61.727  33.082  1.00  0.00           C  
ATOM    186  H   LEU A  20      52.290  62.736  31.187  1.00  0.00           H  
ATOM    187  N   LEU A  21      49.305  60.175  29.211  1.00  0.00           N  
ATOM    188  CA  LEU A  21      48.887  59.844  27.808  1.00  0.00           C  
ATOM    189  C   LEU A  21      47.434  59.414  27.610  1.00  0.00           C  
ATOM    190  O   LEU A  21      46.676  59.941  26.778  1.00  0.00           O  
ATOM    191  CB  LEU A  21      49.898  58.801  27.278  1.00  0.00           C  
ATOM    192  CG  LEU A  21      50.078  58.472  25.789  1.00  0.00           C  
ATOM    193  CD1 LEU A  21      50.026  59.838  25.089  1.00  0.00           C  
ATOM    194  CD2 LEU A  21      51.450  57.831  25.634  1.00  0.00           C  
ATOM    195  H   LEU A  21      49.089  59.461  29.874  1.00  0.00           H  
ATOM    196  N   TYR A  22      46.952  58.326  28.222  1.00  0.00           N  
ATOM    197  CA  TYR A  22      45.740  57.580  27.837  1.00  0.00           C  
ATOM    198  C   TYR A  22      44.439  58.238  28.358  1.00  0.00           C  
ATOM    199  O   TYR A  22      44.351  58.727  29.491  1.00  0.00           O  
ATOM    200  CB  TYR A  22      45.910  56.149  28.417  1.00  0.00           C  
ATOM    201  CG  TYR A  22      47.136  55.343  27.883  1.00  0.00           C  
ATOM    202  CD1 TYR A  22      47.166  54.734  26.618  1.00  0.00           C  
ATOM    203  CD2 TYR A  22      48.143  55.188  28.808  1.00  0.00           C  
ATOM    204  CE1 TYR A  22      48.328  54.081  26.247  1.00  0.00           C  
ATOM    205  CE2 TYR A  22      49.317  54.547  28.480  1.00  0.00           C  
ATOM    206  CZ  TYR A  22      49.478  54.068  27.146  1.00  0.00           C  
ATOM    207  OH  TYR A  22      50.693  54.202  26.546  1.00  0.00           O  
ATOM    208  H   TYR A  22      47.410  58.038  29.056  1.00  0.00           H  
ATOM    209  HD1 TYR A  22      46.506  54.815  25.752  1.00  0.00           H  
ATOM    210  HD2 TYR A  22      48.085  55.582  29.825  1.00  0.00           H  
ATOM    211  HE1 TYR A  22      48.259  53.350  25.440  1.00  0.00           H  
ATOM    212  HE2 TYR A  22      50.108  54.365  29.207  1.00  0.00           H  
ATOM    213  HH  TYR A  22      50.488  53.807  25.652  1.00  0.00           H  
ATOM    214  N   SER A  23      43.369  57.949  27.643  1.00  0.00           N  
ATOM    215  CA  SER A  23      42.024  58.474  27.956  1.00  0.00           C  
ATOM    216  C   SER A  23      41.456  57.694  29.137  1.00  0.00           C  
ATOM    217  O   SER A  23      41.417  56.473  29.199  1.00  0.00           O  
ATOM    218  CB  SER A  23      41.160  58.266  26.690  1.00  0.00           C  
ATOM    219  OG  SER A  23      39.791  58.732  26.756  1.00  0.00           O  
ATOM    220  H   SER A  23      43.498  57.681  26.687  1.00  0.00           H  
ATOM    221  HG  SER A  23      39.297  58.091  27.342  1.00  0.00           H  
ATOM    222  N   ARG A  24      40.978  58.456  30.083  1.00  0.00           N  
ATOM    223  CA  ARG A  24      40.305  58.017  31.308  1.00  0.00           C  
ATOM    224  C   ARG A  24      38.893  58.663  31.469  1.00  0.00           C  
ATOM    225  O   ARG A  24      38.318  58.418  32.550  1.00  0.00           O  
ATOM    226  CB  ARG A  24      41.060  58.441  32.529  1.00  0.00           C  
ATOM    227  CG  ARG A  24      42.519  57.928  32.618  1.00  0.00           C  
ATOM    228  CD  ARG A  24      43.003  57.345  33.952  1.00  0.00           C  
ATOM    229  NE  ARG A  24      43.436  58.261  35.005  1.00  0.00           N  
ATOM    230  CZ  ARG A  24      44.154  57.920  36.087  1.00  0.00           C  
ATOM    231  NH1 ARG A  24      44.568  56.625  36.392  1.00  0.00           N1+
ATOM    232  NH2 ARG A  24      44.504  58.867  36.920  1.00  0.00           N  
ATOM    233  H   ARG A  24      41.134  59.437  29.998  1.00  0.00           H  
ATOM    234  HE  ARG A  24      43.205  59.220  34.855  1.00  0.00           H  
ATOM    235 1HH1 ARG A  24      44.426  55.913  35.700  1.00  0.00           H  
ATOM    236 2HH1 ARG A  24      44.892  56.320  37.289  1.00  0.00           H  
ATOM    237 1HH2 ARG A  24      44.262  59.825  36.770  1.00  0.00           H  
ATOM    238 2HH2 ARG A  24      44.968  58.626  37.773  1.00  0.00           H  
ATOM    239  N   LYS A  25      38.367  59.078  30.361  1.00  0.00           N  
ATOM    240  CA  LYS A  25      37.264  60.055  30.322  1.00  0.00           C  
ATOM    241  C   LYS A  25      36.025  59.650  31.113  1.00  0.00           C  
ATOM    242  O   LYS A  25      35.677  60.384  32.007  1.00  0.00           O  
ATOM    243  CB  LYS A  25      36.839  60.383  28.865  1.00  0.00           C  
ATOM    244  CG  LYS A  25      37.974  60.900  27.945  1.00  0.00           C  
ATOM    245  CD  LYS A  25      37.505  61.403  26.562  1.00  0.00           C  
ATOM    246  CE  LYS A  25      38.683  62.053  25.850  1.00  0.00           C  
ATOM    247  NZ  LYS A  25      39.638  61.220  25.186  1.00  0.00           N1+
ATOM    248  H   LYS A  25      38.615  58.636  29.499  1.00  0.00           H  
ATOM    249  HZ1 LYS A  25      39.263  60.781  24.372  1.00  0.00           H  
ATOM    250  HZ2 LYS A  25      40.360  61.816  24.843  1.00  0.00           H  
ATOM    251  HZ3 LYS A  25      40.049  60.595  25.850  1.00  0.00           H  
ATOM    252  N   GLU A  26      35.366  58.454  30.940  1.00  0.00           N  
ATOM    253  CA  GLU A  26      34.184  58.079  31.618  1.00  0.00           C  
ATOM    254  C   GLU A  26      34.369  57.764  33.104  1.00  0.00           C  
ATOM    255  O   GLU A  26      33.409  57.890  33.844  1.00  0.00           O  
ATOM    256  CB  GLU A  26      33.631  56.756  31.098  1.00  0.00           C  
ATOM    257  CG  GLU A  26      32.860  57.030  29.781  1.00  0.00           C  
ATOM    258  CD  GLU A  26      31.525  57.743  30.092  1.00  0.00           C  
ATOM    259  OE1 GLU A  26      31.343  58.879  29.583  1.00  0.00           O  
ATOM    260  OE2 GLU A  26      30.585  57.090  30.642  1.00  0.00           O1-
ATOM    261  H   GLU A  26      35.778  57.802  30.302  1.00  0.00           H  
ATOM    262  N   GLY A  27      35.538  57.254  33.473  1.00  0.00           N  
ATOM    263  CA  GLY A  27      36.011  56.966  34.819  1.00  0.00           C  
ATOM    264  C   GLY A  27      36.179  58.268  35.645  1.00  0.00           C  
ATOM    265  O   GLY A  27      35.697  58.460  36.747  1.00  0.00           O  
ATOM    266  H   GLY A  27      36.043  56.794  32.753  1.00  0.00           H  
ATOM    267  N   GLN A  28      36.742  59.302  34.981  1.00  0.00           N  
ATOM    268  CA  GLN A  28      36.911  60.652  35.641  1.00  0.00           C  
ATOM    269  C   GLN A  28      35.670  61.515  35.727  1.00  0.00           C  
ATOM    270  O   GLN A  28      35.710  62.627  36.340  1.00  0.00           O  
ATOM    271  CB  GLN A  28      38.167  61.443  35.199  1.00  0.00           C  
ATOM    272  CG  GLN A  28      38.282  61.688  33.695  1.00  0.00           C  
ATOM    273  CD  GLN A  28      39.550  62.494  33.285  1.00  0.00           C  
ATOM    274  NE2 GLN A  28      39.303  63.422  32.441  1.00  0.00           N  
ATOM    275  OE1 GLN A  28      40.650  62.442  33.790  1.00  0.00           O  
ATOM    276  H   GLN A  28      37.196  59.171  34.100  1.00  0.00           H  
ATOM    277 1HE2 GLN A  28      38.328  63.491  32.235  1.00  0.00           H  
ATOM    278 2HE2 GLN A  28      39.998  64.131  32.413  1.00  0.00           H  
ATOM    279  N   ARG A  29      34.618  61.218  34.967  1.00  0.00           N  
ATOM    280  CA  ARG A  29      33.308  61.744  35.337  1.00  0.00           C  
ATOM    281  C   ARG A  29      32.893  61.791  36.792  1.00  0.00           C  
ATOM    282  O   ARG A  29      32.977  60.808  37.539  1.00  0.00           O  
ATOM    283  CB  ARG A  29      32.375  60.830  34.576  1.00  0.00           C  
ATOM    284  CG  ARG A  29      32.278  61.283  33.110  1.00  0.00           C  
ATOM    285  CD  ARG A  29      31.155  60.528  32.343  1.00  0.00           C  
ATOM    286  NE  ARG A  29      29.760  60.792  32.790  1.00  0.00           N  
ATOM    287  CZ  ARG A  29      28.666  60.241  32.269  1.00  0.00           C  
ATOM    288  NH1 ARG A  29      28.691  59.336  31.270  1.00  0.00           N1+
ATOM    289  NH2 ARG A  29      27.468  60.786  32.559  1.00  0.00           N  
ATOM    290  H   ARG A  29      34.694  60.958  33.998  1.00  0.00           H  
ATOM    291  HE  ARG A  29      29.723  61.389  33.601  1.00  0.00           H  
ATOM    292 1HH1 ARG A  29      29.552  59.069  30.840  1.00  0.00           H  
ATOM    293 2HH1 ARG A  29      27.907  58.804  30.976  1.00  0.00           H  
ATOM    294 1HH2 ARG A  29      27.466  61.605  33.125  1.00  0.00           H  
ATOM    295 2HH2 ARG A  29      26.620  60.461  32.141  1.00  0.00           H  
ATOM    296  N   GLN A  30      32.296  62.947  37.218  1.00  0.00           N  
ATOM    297  CA  GLN A  30      31.927  63.099  38.639  1.00  0.00           C  
ATOM    298  C   GLN A  30      30.686  62.242  39.056  1.00  0.00           C  
ATOM    299  O   GLN A  30      30.266  62.075  40.178  1.00  0.00           O  
ATOM    300  CB  GLN A  30      31.808  64.593  39.085  1.00  0.00           C  
ATOM    301  CG  GLN A  30      31.660  64.836  40.603  1.00  0.00           C  
ATOM    302  CD  GLN A  30      33.021  64.905  41.363  1.00  0.00           C  
ATOM    303  NE2 GLN A  30      32.980  64.544  42.637  1.00  0.00           N  
ATOM    304  OE1 GLN A  30      34.050  65.481  41.053  1.00  0.00           O  
ATOM    305  H   GLN A  30      32.327  63.837  36.747  1.00  0.00           H  
ATOM    306 1HE2 GLN A  30      32.159  64.225  43.123  1.00  0.00           H  
ATOM    307 2HE2 GLN A  30      33.838  64.481  43.136  1.00  0.00           H  
ATOM    308  N   GLU A  31      29.939  61.744  38.075  1.00  0.00           N  
ATOM    309  CA  GLU A  31      28.916  60.695  38.201  1.00  0.00           C  
ATOM    310  C   GLU A  31      29.595  59.351  38.692  1.00  0.00           C  
ATOM    311  O   GLU A  31      29.127  58.820  39.721  1.00  0.00           O  
ATOM    312  CB  GLU A  31      28.202  60.521  36.844  1.00  0.00           C  
ATOM    313  CG  GLU A  31      27.642  61.858  36.297  1.00  0.00           C  
ATOM    314  CD  GLU A  31      28.572  62.478  35.246  1.00  0.00           C  
ATOM    315  OE1 GLU A  31      29.776  62.419  35.317  1.00  0.00           O  
ATOM    316  OE2 GLU A  31      27.986  63.138  34.352  1.00  0.00           O1-
ATOM    317  H   GLU A  31      29.931  62.219  37.191  1.00  0.00           H  
ATOM    318  N   ASN A  32      30.744  59.012  38.112  1.00  0.00           N  
ATOM    319  CA  ASN A  32      31.344  57.734  38.369  1.00  0.00           C  
ATOM    320  C   ASN A  32      32.425  57.564  39.437  1.00  0.00           C  
ATOM    321  O   ASN A  32      32.673  56.512  40.008  1.00  0.00           O  
ATOM    322  CB  ASN A  32      31.902  57.127  37.036  1.00  0.00           C  
ATOM    323  CG  ASN A  32      30.795  56.663  36.123  1.00  0.00           C  
ATOM    324  ND2 ASN A  32      31.006  56.748  34.822  1.00  0.00           N  
ATOM    325  OD1 ASN A  32      29.670  56.240  36.353  1.00  0.00           O  
ATOM    326  H   ASN A  32      31.135  59.536  37.358  1.00  0.00           H  
ATOM    327 1HD2 ASN A  32      31.827  57.097  34.384  1.00  0.00           H  
ATOM    328 2HD2 ASN A  32      30.332  56.278  34.251  1.00  0.00           H  
ATOM    329  N   LYS A  33      33.069  58.709  39.734  1.00  0.00           N  
ATOM    330  CA  LYS A  33      34.038  58.988  40.777  1.00  0.00           C  
ATOM    331  C   LYS A  33      33.785  58.610  42.267  1.00  0.00           C  
ATOM    332  O   LYS A  33      34.721  58.574  42.999  1.00  0.00           O  
ATOM    333  CB  LYS A  33      34.572  60.420  40.757  1.00  0.00           C  
ATOM    334  CG  LYS A  33      35.902  60.352  40.050  1.00  0.00           C  
ATOM    335  CD  LYS A  33      36.673  61.701  40.089  1.00  0.00           C  
ATOM    336  CE  LYS A  33      35.723  62.757  39.576  1.00  0.00           C  
ATOM    337  NZ  LYS A  33      36.453  64.085  39.460  1.00  0.00           N1+
ATOM    338  H   LYS A  33      32.860  59.459  39.105  1.00  0.00           H  
ATOM    339  HZ1 LYS A  33      36.034  64.675  38.769  1.00  0.00           H  
ATOM    340  HZ2 LYS A  33      36.369  64.595  40.319  1.00  0.00           H  
ATOM    341  HZ3 LYS A  33      37.433  64.014  39.265  1.00  0.00           H  
ATOM    342  N   ASN A  34      32.531  58.393  42.668  1.00  0.00           N  
ATOM    343  CA  ASN A  34      32.284  57.696  43.935  1.00  0.00           C  
ATOM    344  C   ASN A  34      32.199  56.095  43.787  1.00  0.00           C  
ATOM    345  O   ASN A  34      32.230  55.360  44.830  1.00  0.00           O  
ATOM    346  CB  ASN A  34      30.959  58.187  44.546  1.00  0.00           C  
ATOM    347  CG  ASN A  34      29.664  57.828  43.821  1.00  0.00           C  
ATOM    348  ND2 ASN A  34      29.014  58.763  43.239  1.00  0.00           N  
ATOM    349  OD1 ASN A  34      29.102  56.756  43.870  1.00  0.00           O  
ATOM    350  H   ASN A  34      31.731  58.600  42.101  1.00  0.00           H  
ATOM    351 1HD2 ASN A  34      29.449  59.662  43.126  1.00  0.00           H  
ATOM    352 2HD2 ASN A  34      28.163  58.587  42.750  1.00  0.00           H  
ATOM    353  N   LYS A  35      31.987  55.606  42.574  1.00  0.00           N  
ATOM    354  CA  LYS A  35      31.837  54.104  42.280  1.00  0.00           C  
ATOM    355  C   LYS A  35      33.118  53.266  42.463  1.00  0.00           C  
ATOM    356  O   LYS A  35      32.938  52.140  42.777  1.00  0.00           O  
ATOM    357  CB  LYS A  35      31.126  53.917  40.941  1.00  0.00           C  
ATOM    358  CG  LYS A  35      29.775  54.630  40.965  1.00  0.00           C  
ATOM    359  CD  LYS A  35      29.234  54.419  39.570  1.00  0.00           C  
ATOM    360  CE  LYS A  35      28.012  55.316  39.331  1.00  0.00           C  
ATOM    361  NZ  LYS A  35      27.296  55.057  38.080  1.00  0.00           N1+
ATOM    362  H   LYS A  35      31.789  56.306  41.892  1.00  0.00           H  
ATOM    363  HZ1 LYS A  35      27.758  55.222  37.210  1.00  0.00           H  
ATOM    364  HZ2 LYS A  35      26.954  54.113  38.153  1.00  0.00           H  
ATOM    365  HZ3 LYS A  35      26.403  55.513  38.153  1.00  0.00           H  
ATOM    366  N   ASN A  36      34.308  53.821  42.224  1.00  0.00           N  
ATOM    367  CA  ASN A  36      35.593  53.204  42.619  1.00  0.00           C  
ATOM    368  C   ASN A  36      35.943  53.265  44.054  1.00  0.00           C  
ATOM    369  O   ASN A  36      36.162  54.366  44.512  1.00  0.00           O  
ATOM    370  CB  ASN A  36      36.729  53.742  41.744  1.00  0.00           C  
ATOM    371  CG  ASN A  36      36.760  55.241  41.588  1.00  0.00           C  
ATOM    372  ND2 ASN A  36      37.647  55.815  42.425  1.00  0.00           N  
ATOM    373  OD1 ASN A  36      35.844  55.918  41.217  1.00  0.00           O  
ATOM    374  H   ASN A  36      34.405  54.797  42.042  1.00  0.00           H  
ATOM    375 1HD2 ASN A  36      38.335  55.252  42.877  1.00  0.00           H  
ATOM    376 2HD2 ASN A  36      37.376  56.671  42.854  1.00  0.00           H  
ATOM    377  N   ARG A  37      36.032  52.105  44.629  1.00  0.00           N  
ATOM    378  CA  ARG A  37      36.405  51.772  45.946  1.00  0.00           C  
ATOM    379  C   ARG A  37      37.561  52.609  46.501  1.00  0.00           C  
ATOM    380  O   ARG A  37      37.285  53.190  47.561  1.00  0.00           O  
ATOM    381  CB  ARG A  37      36.863  50.303  45.941  1.00  0.00           C  
ATOM    382  CG  ARG A  37      37.223  49.720  47.361  1.00  0.00           C  
ATOM    383  CD  ARG A  37      37.576  48.213  47.391  1.00  0.00           C  
ATOM    384  NE  ARG A  37      37.917  47.902  48.829  1.00  0.00           N  
ATOM    385  CZ  ARG A  37      37.805  46.685  49.343  1.00  0.00           C  
ATOM    386  NH1 ARG A  37      37.272  45.724  48.589  1.00  0.00           N1+
ATOM    387  NH2 ARG A  37      38.272  46.419  50.540  1.00  0.00           N  
ATOM    388  H   ARG A  37      36.116  51.325  44.011  1.00  0.00           H  
ATOM    389  HE  ARG A  37      37.951  48.697  49.427  1.00  0.00           H  
ATOM    390 1HH1 ARG A  37      36.897  45.935  47.678  1.00  0.00           H  
ATOM    391 2HH1 ARG A  37      37.188  44.759  48.824  1.00  0.00           H  
ATOM    392 1HH2 ARG A  37      38.550  47.223  51.062  1.00  0.00           H  
ATOM    393 2HH2 ARG A  37      38.612  45.526  50.857  1.00  0.00           H  
ATOM    394  N   TYR A  38      38.687  52.695  45.850  1.00  0.00           N  
ATOM    395  CA  TYR A  38      39.913  53.508  46.125  1.00  0.00           C  
ATOM    396  C   TYR A  38      39.976  54.727  45.165  1.00  0.00           C  
ATOM    397  O   TYR A  38      39.646  54.682  43.988  1.00  0.00           O  
ATOM    398  CB  TYR A  38      41.240  52.711  45.962  1.00  0.00           C  
ATOM    399  CG  TYR A  38      41.480  51.961  47.297  1.00  0.00           C  
ATOM    400  CD1 TYR A  38      41.791  52.681  48.435  1.00  0.00           C  
ATOM    401  CD2 TYR A  38      41.194  50.619  47.381  1.00  0.00           C  
ATOM    402  CE1 TYR A  38      41.869  52.049  49.680  1.00  0.00           C  
ATOM    403  CE2 TYR A  38      41.442  49.961  48.581  1.00  0.00           C  
ATOM    404  CZ  TYR A  38      41.728  50.653  49.747  1.00  0.00           C  
ATOM    405  OH  TYR A  38      42.152  49.997  50.876  1.00  0.00           O  
ATOM    406  H   TYR A  38      38.819  51.932  45.220  1.00  0.00           H  
ATOM    407  HD1 TYR A  38      41.871  53.757  48.307  1.00  0.00           H  
ATOM    408  HD2 TYR A  38      40.880  50.104  46.473  1.00  0.00           H  
ATOM    409  HE1 TYR A  38      41.746  52.661  50.575  1.00  0.00           H  
ATOM    410  HE2 TYR A  38      41.114  48.923  48.581  1.00  0.00           H  
ATOM    411  HH  TYR A  38      42.911  50.495  51.310  1.00  0.00           H  
ATOM    412  N   LYS A  39      40.591  55.715  45.740  1.00  0.00           N  
ATOM    413  CA  LYS A  39      40.690  57.009  45.059  1.00  0.00           C  
ATOM    414  C   LYS A  39      41.421  56.887  43.656  1.00  0.00           C  
ATOM    415  O   LYS A  39      41.127  57.566  42.662  1.00  0.00           O  
ATOM    416  CB  LYS A  39      41.550  58.002  45.897  1.00  0.00           C  
ATOM    417  CG  LYS A  39      41.517  59.479  45.445  1.00  0.00           C  
ATOM    418  CD  LYS A  39      42.762  60.218  45.969  1.00  0.00           C  
ATOM    419  CE  LYS A  39      42.901  61.541  45.311  1.00  0.00           C  
ATOM    420  NZ  LYS A  39      44.247  62.007  45.714  1.00  0.00           N1+
ATOM    421  H   LYS A  39      40.705  55.741  46.731  1.00  0.00           H  
ATOM    422  HZ1 LYS A  39      44.208  62.047  46.714  1.00  0.00           H  
ATOM    423  HZ2 LYS A  39      44.899  61.274  45.537  1.00  0.00           H  
ATOM    424  HZ3 LYS A  39      44.436  62.972  45.529  1.00  0.00           H  
ATOM    425  N   ASN A  40      42.410  55.991  43.654  1.00  0.00           N  
ATOM    426  CA  ASN A  40      43.343  55.829  42.559  1.00  0.00           C  
ATOM    427  C   ASN A  40      42.890  55.076  41.369  1.00  0.00           C  
ATOM    428  O   ASN A  40      43.249  55.339  40.254  1.00  0.00           O  
ATOM    429  CB  ASN A  40      44.702  55.271  42.948  1.00  0.00           C  
ATOM    430  CG  ASN A  40      44.793  53.843  43.435  1.00  0.00           C  
ATOM    431  ND2 ASN A  40      44.846  53.634  44.711  1.00  0.00           N  
ATOM    432  OD1 ASN A  40      44.753  52.882  42.658  1.00  0.00           O  
ATOM    433  H   ASN A  40      42.717  55.514  44.485  1.00  0.00           H  
ATOM    434 1HD2 ASN A  40      44.768  54.431  45.302  1.00  0.00           H  
ATOM    435 2HD2 ASN A  40      45.065  52.691  44.969  1.00  0.00           H  
ATOM    436  N   ILE A  41      42.059  54.025  41.493  1.00  0.00           N  
ATOM    437  CA  ILE A  41      41.427  53.209  40.370  1.00  0.00           C  
ATOM    438  C   ILE A  41      40.388  53.935  39.457  1.00  0.00           C  
ATOM    439  O   ILE A  41      39.249  53.500  39.274  1.00  0.00           O  
ATOM    440  CB  ILE A  41      41.119  51.796  40.812  1.00  0.00           C  
ATOM    441  CG1 ILE A  41      40.367  51.739  42.086  1.00  0.00           C  
ATOM    442  CG2 ILE A  41      42.408  51.027  40.824  1.00  0.00           C  
ATOM    443  CD  ILE A  41      39.819  50.307  42.417  1.00  0.00           C  
ATOM    444  H   ILE A  41      41.976  53.684  42.427  1.00  0.00           H  
ATOM    445  N   LEU A  42      40.914  54.950  38.680  1.00  0.00           N  
ATOM    446  CA  LEU A  42      40.138  55.470  37.509  1.00  0.00           C  
ATOM    447  C   LEU A  42      40.559  54.730  36.163  1.00  0.00           C  
ATOM    448  O   LEU A  42      41.677  55.055  35.728  1.00  0.00           O  
ATOM    449  CB  LEU A  42      40.470  56.978  37.342  1.00  0.00           C  
ATOM    450  CG  LEU A  42      40.097  57.858  38.497  1.00  0.00           C  
ATOM    451  CD1 LEU A  42      40.621  59.284  38.230  1.00  0.00           C  
ATOM    452  CD2 LEU A  42      38.603  57.908  39.033  1.00  0.00           C  
ATOM    453  H   LEU A  42      41.688  55.541  38.937  1.00  0.00           H  
ATOM    454  N   PRO A  43      39.820  53.697  35.736  1.00  0.00           N  
ATOM    455  CA  PRO A  43      40.206  52.923  34.530  1.00  0.00           C  
ATOM    456  C   PRO A  43      40.261  53.781  33.247  1.00  0.00           C  
ATOM    457  O   PRO A  43      39.445  54.676  32.911  1.00  0.00           O  
ATOM    458  CB  PRO A  43      39.209  51.774  34.240  1.00  0.00           C  
ATOM    459  CG  PRO A  43      38.351  51.828  35.478  1.00  0.00           C  
ATOM    460  CD  PRO A  43      38.452  53.313  36.011  1.00  0.00           C  
ATOM    461  N   PHE A  44      41.259  53.396  32.488  1.00  0.00           N  
ATOM    462  CA  PHE A  44      41.408  53.768  31.070  1.00  0.00           C  
ATOM    463  C   PHE A  44      40.178  53.393  30.262  1.00  0.00           C  
ATOM    464  O   PHE A  44      39.495  52.375  30.387  1.00  0.00           O  
ATOM    465  CB  PHE A  44      42.642  53.006  30.575  1.00  0.00           C  
ATOM    466  CG  PHE A  44      43.954  53.498  31.081  1.00  0.00           C  
ATOM    467  CD1 PHE A  44      44.287  54.830  31.287  1.00  0.00           C  
ATOM    468  CD2 PHE A  44      44.928  52.562  31.205  1.00  0.00           C  
ATOM    469  CE1 PHE A  44      45.611  55.243  31.600  1.00  0.00           C  
ATOM    470  CE2 PHE A  44      46.243  52.867  31.628  1.00  0.00           C  
ATOM    471  CZ  PHE A  44      46.511  54.228  31.818  1.00  0.00           C  
ATOM    472  H   PHE A  44      42.069  53.001  32.931  1.00  0.00           H  
ATOM    473  HD1 PHE A  44      43.593  55.663  31.234  1.00  0.00           H  
ATOM    474  HD2 PHE A  44      44.754  51.514  30.990  1.00  0.00           H  
ATOM    475  HE1 PHE A  44      45.981  56.254  31.466  1.00  0.00           H  
ATOM    476  HE2 PHE A  44      47.005  52.089  31.604  1.00  0.00           H  
ATOM    477  HZ  PHE A  44      47.508  54.574  32.111  1.00  0.00           H  
ATOM    478  N   ASP A  45      39.908  54.179  29.215  1.00  0.00           N  
ATOM    479  CA  ASP A  45      38.758  53.922  28.321  1.00  0.00           C  
ATOM    480  C   ASP A  45      38.926  52.720  27.418  1.00  0.00           C  
ATOM    481  O   ASP A  45      38.149  51.811  27.299  1.00  0.00           O  
ATOM    482  CB  ASP A  45      38.195  55.089  27.521  1.00  0.00           C  
ATOM    483  CG  ASP A  45      37.660  56.272  28.358  1.00  0.00           C  
ATOM    484  OD1 ASP A  45      36.503  56.194  28.778  1.00  0.00           O  
ATOM    485  OD2 ASP A  45      38.437  57.264  28.474  1.00  0.00           O1-
ATOM    486  H   ASP A  45      40.317  55.091  29.170  1.00  0.00           H  
ATOM    487  N   HIS A  46      40.151  52.712  26.859  1.00  0.00           N  
ATOM    488  CA  HIS A  46      40.533  51.686  25.857  1.00  0.00           C  
ATOM    489  C   HIS A  46      40.353  50.196  26.278  1.00  0.00           C  
ATOM    490  O   HIS A  46      40.273  49.445  25.324  1.00  0.00           O  
ATOM    491  CB  HIS A  46      41.917  52.039  25.265  1.00  0.00           C  
ATOM    492  CG  HIS A  46      42.915  51.992  26.348  1.00  0.00           C  
ATOM    493  CD2 HIS A  46      43.850  50.975  26.500  1.00  0.00           C  
ATOM    494  ND1 HIS A  46      43.268  53.065  27.032  1.00  0.00           N  
ATOM    495  CE1 HIS A  46      44.390  52.713  27.645  1.00  0.00           C  
ATOM    496  NE2 HIS A  46      44.767  51.479  27.247  1.00  0.00           N  
ATOM    497  H   HIS A  46      40.862  53.315  27.218  1.00  0.00           H  
ATOM    498  HD2 HIS A  46      43.962  50.110  25.860  1.00  0.00           H  
ATOM    499  HE1 HIS A  46      44.833  53.210  28.505  1.00  0.00           H  
ATOM    500  HE2 HIS A  46      45.712  51.168  27.374  1.00  0.00           H  
ATOM    501  N   THR A  47      40.626  49.915  27.556  1.00  0.00           N  
ATOM    502  CA  THR A  47      40.515  48.510  27.946  1.00  0.00           C  
ATOM    503  C   THR A  47      39.202  48.105  28.705  1.00  0.00           C  
ATOM    504  O   THR A  47      39.111  47.035  29.309  1.00  0.00           O  
ATOM    505  CB  THR A  47      41.697  47.979  28.782  1.00  0.00           C  
ATOM    506  CG2 THR A  47      42.948  47.842  27.894  1.00  0.00           C  
ATOM    507  OG1 THR A  47      41.861  48.960  29.848  1.00  0.00           O  
ATOM    508  H   THR A  47      41.192  50.523  28.106  1.00  0.00           H  
ATOM    509  HG1 THR A  47      42.795  49.137  30.132  1.00  0.00           H  
ATOM    510  N   ARG A  48      38.358  49.099  28.877  1.00  0.00           N  
ATOM    511  CA  ARG A  48      37.360  48.972  29.906  1.00  0.00           C  
ATOM    512  C   ARG A  48      36.143  48.068  29.487  1.00  0.00           C  
ATOM    513  O   ARG A  48      35.845  48.007  28.304  1.00  0.00           O  
ATOM    514  CB  ARG A  48      36.897  50.266  30.553  1.00  0.00           C  
ATOM    515  CG  ARG A  48      35.829  51.114  29.813  1.00  0.00           C  
ATOM    516  CD  ARG A  48      35.113  52.183  30.625  1.00  0.00           C  
ATOM    517  NE  ARG A  48      33.933  52.514  29.901  1.00  0.00           N  
ATOM    518  CZ  ARG A  48      32.762  52.974  30.396  1.00  0.00           C  
ATOM    519  NH1 ARG A  48      32.492  53.006  31.749  1.00  0.00           N1+
ATOM    520  NH2 ARG A  48      31.841  53.507  29.655  1.00  0.00           N  
ATOM    521  H   ARG A  48      38.461  49.992  28.429  1.00  0.00           H  
ATOM    522  HE  ARG A  48      34.059  52.418  28.910  1.00  0.00           H  
ATOM    523 1HH1 ARG A  48      33.050  52.499  32.402  1.00  0.00           H  
ATOM    524 2HH1 ARG A  48      31.845  53.629  32.190  1.00  0.00           H  
ATOM    525 1HH2 ARG A  48      31.989  53.587  28.669  1.00  0.00           H  
ATOM    526 2HH2 ARG A  48      30.937  53.795  29.971  1.00  0.00           H  
ATOM    527  N   VAL A  49      35.662  47.203  30.394  1.00  0.00           N  
ATOM    528  CA  VAL A  49      34.482  46.366  30.151  1.00  0.00           C  
ATOM    529  C   VAL A  49      33.174  47.229  30.397  1.00  0.00           C  
ATOM    530  O   VAL A  49      33.167  47.973  31.390  1.00  0.00           O  
ATOM    531  CB  VAL A  49      34.486  45.262  31.220  1.00  0.00           C  
ATOM    532  CG1 VAL A  49      33.237  44.426  31.221  1.00  0.00           C  
ATOM    533  CG2 VAL A  49      35.672  44.345  30.893  1.00  0.00           C  
ATOM    534  H   VAL A  49      36.111  47.019  31.262  1.00  0.00           H  
ATOM    535  N   VAL A  50      32.196  47.010  29.543  1.00  0.00           N  
ATOM    536  CA  VAL A  50      30.853  47.689  29.724  1.00  0.00           C  
ATOM    537  C   VAL A  50      29.617  46.778  30.016  1.00  0.00           C  
ATOM    538  O   VAL A  50      29.176  45.912  29.293  1.00  0.00           O  
ATOM    539  CB  VAL A  50      30.573  48.694  28.612  1.00  0.00           C  
ATOM    540  CG1 VAL A  50      31.499  49.923  28.885  1.00  0.00           C  
ATOM    541  CG2 VAL A  50      30.599  48.081  27.182  1.00  0.00           C  
ATOM    542  H   VAL A  50      32.365  46.542  28.674  1.00  0.00           H  
ATOM    543  N   LEU A  51      28.909  47.259  30.978  1.00  0.00           N  
ATOM    544  CA  LEU A  51      27.695  46.666  31.469  1.00  0.00           C  
ATOM    545  C   LEU A  51      26.495  47.089  30.643  1.00  0.00           C  
ATOM    546  O   LEU A  51      25.844  48.112  30.862  1.00  0.00           O  
ATOM    547  CB  LEU A  51      27.577  46.977  32.968  1.00  0.00           C  
ATOM    548  CG  LEU A  51      26.757  45.877  33.729  1.00  0.00           C  
ATOM    549  CD1 LEU A  51      27.364  44.495  33.582  1.00  0.00           C  
ATOM    550  CD2 LEU A  51      26.743  46.259  35.231  1.00  0.00           C  
ATOM    551  H   LEU A  51      29.312  47.973  31.539  1.00  0.00           H  
ATOM    552  N   HIS A  52      26.178  46.312  29.710  1.00  0.00           N  
ATOM    553  CA  HIS A  52      25.103  46.555  28.688  1.00  0.00           C  
ATOM    554  C   HIS A  52      23.755  46.360  29.320  1.00  0.00           C  
ATOM    555  O   HIS A  52      23.425  45.376  29.948  1.00  0.00           O  
ATOM    556  CB  HIS A  52      25.328  45.451  27.645  1.00  0.00           C  
ATOM    557  CG  HIS A  52      26.505  45.569  26.686  1.00  0.00           C  
ATOM    558  CD2 HIS A  52      27.750  45.152  26.994  1.00  0.00           C  
ATOM    559  ND1 HIS A  52      26.431  45.984  25.446  1.00  0.00           N  
ATOM    560  CE1 HIS A  52      27.576  45.745  24.826  1.00  0.00           C  
ATOM    561  NE2 HIS A  52      28.349  45.156  25.756  1.00  0.00           N  
ATOM    562  H   HIS A  52      26.466  45.359  29.814  1.00  0.00           H  
ATOM    563  HD2 HIS A  52      28.107  44.619  27.869  1.00  0.00           H  
ATOM    564  HE1 HIS A  52      27.897  45.972  23.811  1.00  0.00           H  
ATOM    565  HE2 HIS A  52      29.198  44.663  25.598  1.00  0.00           H  
ATOM    566  N   ASP A  53      22.851  47.283  29.051  1.00  0.00           N  
ATOM    567  CA  ASP A  53      21.551  47.475  29.678  1.00  0.00           C  
ATOM    568  C   ASP A  53      21.590  47.234  31.227  1.00  0.00           C  
ATOM    569  O   ASP A  53      21.134  46.143  31.774  1.00  0.00           O  
ATOM    570  CB  ASP A  53      20.491  46.510  29.137  1.00  0.00           C  
ATOM    571  CG  ASP A  53      20.367  46.697  27.606  1.00  0.00           C  
ATOM    572  OD1 ASP A  53      20.843  45.787  26.906  1.00  0.00           O  
ATOM    573  OD2 ASP A  53      19.992  47.788  27.130  1.00  0.00           O1-
ATOM    574  H   ASP A  53      23.160  48.039  28.469  1.00  0.00           H  
ATOM    575  N   GLY A  54      22.452  47.989  31.890  1.00  0.00           N  
ATOM    576  CA  GLY A  54      22.614  47.944  33.353  1.00  0.00           C  
ATOM    577  C   GLY A  54      21.398  48.558  34.103  1.00  0.00           C  
ATOM    578  O   GLY A  54      20.353  48.902  33.561  1.00  0.00           O  
ATOM    579  H   GLY A  54      22.967  48.715  31.432  1.00  0.00           H  
ATOM    580  N   ASP A  55      21.654  48.915  35.416  1.00  0.00           N  
ATOM    581  CA  ASP A  55      20.537  49.200  36.300  1.00  0.00           C  
ATOM    582  C   ASP A  55      19.572  50.266  35.873  1.00  0.00           C  
ATOM    583  O   ASP A  55      20.105  51.366  35.638  1.00  0.00           O  
ATOM    584  CB  ASP A  55      21.059  49.272  37.759  1.00  0.00           C  
ATOM    585  CG  ASP A  55      19.928  49.466  38.718  1.00  0.00           C  
ATOM    586  OD1 ASP A  55      19.498  50.612  38.846  1.00  0.00           O  
ATOM    587  OD2 ASP A  55      19.368  48.458  39.222  1.00  0.00           O1-
ATOM    588  H   ASP A  55      22.588  48.955  35.763  1.00  0.00           H  
ATOM    589  N   PRO A  56      18.226  50.079  35.828  1.00  0.00           N  
ATOM    590  CA  PRO A  56      17.282  51.082  35.324  1.00  0.00           C  
ATOM    591  C   PRO A  56      17.095  52.393  36.149  1.00  0.00           C  
ATOM    592  O   PRO A  56      16.652  53.385  35.577  1.00  0.00           O  
ATOM    593  CB  PRO A  56      15.987  50.357  35.178  1.00  0.00           C  
ATOM    594  CG  PRO A  56      16.456  48.906  34.867  1.00  0.00           C  
ATOM    595  CD  PRO A  56      17.567  48.717  35.897  1.00  0.00           C  
ATOM    596  N   ASN A  57      17.207  52.263  37.508  1.00  0.00           N  
ATOM    597  CA  ASN A  57      17.312  53.402  38.439  1.00  0.00           C  
ATOM    598  C   ASN A  57      18.632  54.208  38.280  1.00  0.00           C  
ATOM    599  O   ASN A  57      18.587  55.403  38.027  1.00  0.00           O  
ATOM    600  CB  ASN A  57      17.061  52.756  39.841  1.00  0.00           C  
ATOM    601  CG  ASN A  57      17.413  53.625  41.068  1.00  0.00           C  
ATOM    602  ND2 ASN A  57      18.303  53.206  41.929  1.00  0.00           N  
ATOM    603  OD1 ASN A  57      17.164  54.849  41.059  1.00  0.00           O  
ATOM    604  H   ASN A  57      17.526  51.354  37.793  1.00  0.00           H  
ATOM    605 1HD2 ASN A  57      18.912  52.424  41.766  1.00  0.00           H  
ATOM    606 2HD2 ASN A  57      18.468  53.844  42.685  1.00  0.00           H  
ATOM    607  N   GLU A  58      19.756  53.504  37.985  1.00  0.00           N  
ATOM    608  CA  GLU A  58      21.030  54.130  37.649  1.00  0.00           C  
ATOM    609  C   GLU A  58      20.994  54.859  36.307  1.00  0.00           C  
ATOM    610  O   GLU A  58      20.912  54.180  35.307  1.00  0.00           O  
ATOM    611  CB  GLU A  58      22.027  52.903  37.657  1.00  0.00           C  
ATOM    612  CG  GLU A  58      23.447  53.231  37.333  1.00  0.00           C  
ATOM    613  CD  GLU A  58      24.219  54.300  38.073  1.00  0.00           C  
ATOM    614  OE1 GLU A  58      24.508  54.096  39.283  1.00  0.00           O  
ATOM    615  OE2 GLU A  58      24.417  55.379  37.562  1.00  0.00           O1-
ATOM    616  H   GLU A  58      19.761  52.518  38.164  1.00  0.00           H  
ATOM    617  N   PRO A  59      21.200  56.149  36.282  1.00  0.00           N  
ATOM    618  CA  PRO A  59      21.311  56.933  35.080  1.00  0.00           C  
ATOM    619  C   PRO A  59      22.569  56.660  34.204  1.00  0.00           C  
ATOM    620  O   PRO A  59      22.706  57.042  33.015  1.00  0.00           O  
ATOM    621  CB  PRO A  59      21.062  58.408  35.515  1.00  0.00           C  
ATOM    622  CG  PRO A  59      21.605  58.464  36.959  1.00  0.00           C  
ATOM    623  CD  PRO A  59      21.394  57.021  37.435  1.00  0.00           C  
ATOM    624  N   VAL A  60      23.688  56.427  34.925  1.00  0.00           N  
ATOM    625  CA  VAL A  60      24.995  56.030  34.346  1.00  0.00           C  
ATOM    626  C   VAL A  60      25.390  54.562  34.677  1.00  0.00           C  
ATOM    627  O   VAL A  60      26.214  54.196  35.547  1.00  0.00           O  
ATOM    628  CB  VAL A  60      26.010  57.053  34.792  1.00  0.00           C  
ATOM    629  CG1 VAL A  60      27.305  56.783  34.005  1.00  0.00           C  
ATOM    630  CG2 VAL A  60      25.531  58.507  34.765  1.00  0.00           C  
ATOM    631  H   VAL A  60      23.761  56.365  35.922  1.00  0.00           H  
ATOM    632  N   SER A  61      24.688  53.639  34.002  1.00  0.00           N  
ATOM    633  CA  SER A  61      24.747  52.193  34.098  1.00  0.00           C  
ATOM    634  C   SER A  61      25.916  51.464  33.473  1.00  0.00           C  
ATOM    635  O   SER A  61      26.255  50.380  33.996  1.00  0.00           O  
ATOM    636  CB  SER A  61      23.487  51.602  33.597  1.00  0.00           C  
ATOM    637  OG  SER A  61      23.049  51.971  32.274  1.00  0.00           O  
ATOM    638  H   SER A  61      24.147  54.006  33.246  1.00  0.00           H  
ATOM    639  HG  SER A  61      23.445  51.293  31.653  1.00  0.00           H  
ATOM    640  N   ASP A  62      26.388  51.883  32.349  1.00  0.00           N  
ATOM    641  CA  ASP A  62      27.543  51.192  31.734  1.00  0.00           C  
ATOM    642  C   ASP A  62      28.764  51.060  32.599  1.00  0.00           C  
ATOM    643  O   ASP A  62      29.546  50.160  32.300  1.00  0.00           O  
ATOM    644  CB  ASP A  62      27.915  51.747  30.330  1.00  0.00           C  
ATOM    645  CG  ASP A  62      28.329  53.213  30.248  1.00  0.00           C  
ATOM    646  OD1 ASP A  62      28.328  53.869  31.314  1.00  0.00           O  
ATOM    647  OD2 ASP A  62      28.728  53.688  29.164  1.00  0.00           O1-
ATOM    648  H   ASP A  62      26.153  52.742  31.910  1.00  0.00           H  
ATOM    649  N   TYR A  63      29.005  51.870  33.630  1.00  0.00           N  
ATOM    650  CA  TYR A  63      30.217  51.795  34.467  1.00  0.00           C  
ATOM    651  C   TYR A  63      30.205  50.523  35.359  1.00  0.00           C  
ATOM    652  O   TYR A  63      29.259  50.389  36.165  1.00  0.00           O  
ATOM    653  CB  TYR A  63      30.215  53.125  35.235  1.00  0.00           C  
ATOM    654  CG  TYR A  63      31.502  53.267  36.049  1.00  0.00           C  
ATOM    655  CD1 TYR A  63      32.549  53.919  35.456  1.00  0.00           C  
ATOM    656  CD2 TYR A  63      31.618  52.642  37.281  1.00  0.00           C  
ATOM    657  CE1 TYR A  63      33.776  53.985  36.177  1.00  0.00           C  
ATOM    658  CE2 TYR A  63      32.801  52.651  38.006  1.00  0.00           C  
ATOM    659  CZ  TYR A  63      33.890  53.319  37.452  1.00  0.00           C  
ATOM    660  OH  TYR A  63      34.945  53.492  38.309  1.00  0.00           O  
ATOM    661  H   TYR A  63      28.440  52.685  33.754  1.00  0.00           H  
ATOM    662  HD1 TYR A  63      32.521  54.272  34.423  1.00  0.00           H  
ATOM    663  HD2 TYR A  63      30.724  52.239  37.746  1.00  0.00           H  
ATOM    664  HE1 TYR A  63      34.633  54.558  35.856  1.00  0.00           H  
ATOM    665  HE2 TYR A  63      32.971  52.145  38.959  1.00  0.00           H  
ATOM    666  HH  TYR A  63      35.197  54.452  38.260  1.00  0.00           H  
ATOM    667  N   ILE A  64      31.330  49.793  35.274  1.00  0.00           N  
ATOM    668  CA  ILE A  64      31.817  48.712  36.120  1.00  0.00           C  
ATOM    669  C   ILE A  64      33.377  48.759  36.236  1.00  0.00           C  
ATOM    670  O   ILE A  64      34.060  48.891  35.191  1.00  0.00           O  
ATOM    671  CB  ILE A  64      31.209  47.418  35.582  1.00  0.00           C  
ATOM    672  CG1 ILE A  64      31.438  46.132  36.454  1.00  0.00           C  
ATOM    673  CG2 ILE A  64      31.315  47.099  34.062  1.00  0.00           C  
ATOM    674  CD  ILE A  64      30.691  46.206  37.838  1.00  0.00           C  
ATOM    675  H   ILE A  64      31.835  49.756  34.408  1.00  0.00           H  
ATOM    676  N   ASN A  65      33.858  48.839  37.455  1.00  0.00           N  
ATOM    677  CA  ASN A  65      35.334  49.041  37.623  1.00  0.00           C  
ATOM    678  C   ASN A  65      36.147  47.786  37.223  1.00  0.00           C  
ATOM    679  O   ASN A  65      36.763  47.244  38.150  1.00  0.00           O  
ATOM    680  CB  ASN A  65      35.751  49.626  38.997  1.00  0.00           C  
ATOM    681  CG  ASN A  65      37.050  50.432  38.831  1.00  0.00           C  
ATOM    682  ND2 ASN A  65      37.010  51.694  38.601  1.00  0.00           N  
ATOM    683  OD1 ASN A  65      38.155  49.932  38.807  1.00  0.00           O  
ATOM    684  H   ASN A  65      33.318  49.059  38.271  1.00  0.00           H  
ATOM    685 1HD2 ASN A  65      36.142  52.138  38.370  1.00  0.00           H  
ATOM    686 2HD2 ASN A  65      37.765  52.325  38.807  1.00  0.00           H  
ATOM    687  N   ALA A  66      36.166  47.545  35.966  1.00  0.00           N  
ATOM    688  CA  ALA A  66      36.780  46.334  35.423  1.00  0.00           C  
ATOM    689  C   ALA A  66      37.334  46.518  34.003  1.00  0.00           C  
ATOM    690  O   ALA A  66      36.754  47.159  33.155  1.00  0.00           O  
ATOM    691  CB  ALA A  66      35.759  45.182  35.321  1.00  0.00           C  
ATOM    692  H   ALA A  66      35.443  48.006  35.445  1.00  0.00           H  
ATOM    693  N   ASN A  67      38.619  46.145  33.904  1.00  0.00           N  
ATOM    694  CA  ASN A  67      39.439  46.159  32.664  1.00  0.00           C  
ATOM    695  C   ASN A  67      39.649  44.720  32.056  1.00  0.00           C  
ATOM    696  O   ASN A  67      39.863  43.798  32.864  1.00  0.00           O  
ATOM    697  CB  ASN A  67      40.752  46.871  32.877  1.00  0.00           C  
ATOM    698  CG  ASN A  67      40.637  48.297  33.401  1.00  0.00           C  
ATOM    699  ND2 ASN A  67      40.834  49.272  32.620  1.00  0.00           N  
ATOM    700  OD1 ASN A  67      40.522  48.541  34.607  1.00  0.00           O  
ATOM    701  H   ASN A  67      39.000  45.549  34.609  1.00  0.00           H  
ATOM    702 1HD2 ASN A  67      41.202  49.152  31.700  1.00  0.00           H  
ATOM    703 2HD2 ASN A  67      40.563  50.193  32.899  1.00  0.00           H  
ATOM    704  N   ILE A  68      39.423  44.567  30.762  1.00  0.00           N  
ATOM    705  CA  ILE A  68      39.794  43.445  29.864  1.00  0.00           C  
ATOM    706  C   ILE A  68      41.285  43.514  29.437  1.00  0.00           C  
ATOM    707  O   ILE A  68      41.552  44.127  28.417  1.00  0.00           O  
ATOM    708  CB  ILE A  68      38.703  43.254  28.792  1.00  0.00           C  
ATOM    709  CG1 ILE A  68      39.032  42.121  27.742  1.00  0.00           C  
ATOM    710  CG2 ILE A  68      38.313  44.481  27.977  1.00  0.00           C  
ATOM    711  CD  ILE A  68      38.768  40.701  28.229  1.00  0.00           C  
ATOM    712  H   ILE A  68      39.109  45.392  30.305  1.00  0.00           H  
ATOM    713  N   ILE A  69      42.136  42.948  30.250  1.00  0.00           N  
ATOM    714  CA  ILE A  69      43.595  42.660  29.934  1.00  0.00           C  
ATOM    715  C   ILE A  69      43.787  41.531  28.942  1.00  0.00           C  
ATOM    716  O   ILE A  69      43.327  40.372  29.012  1.00  0.00           O  
ATOM    717  CB  ILE A  69      44.516  42.610  31.180  1.00  0.00           C  
ATOM    718  CG1 ILE A  69      44.964  43.999  31.736  1.00  0.00           C  
ATOM    719  CG2 ILE A  69      45.830  41.808  31.079  1.00  0.00           C  
ATOM    720  CD  ILE A  69      43.752  44.574  32.476  1.00  0.00           C  
ATOM    721  H   ILE A  69      41.799  42.567  31.121  1.00  0.00           H  
ATOM    722  N   MET A  70      44.770  41.818  28.071  1.00  0.00           N  
ATOM    723  CA  MET A  70      45.264  40.902  26.988  1.00  0.00           C  
ATOM    724  C   MET A  70      46.704  40.446  27.276  1.00  0.00           C  
ATOM    725  O   MET A  70      47.484  41.410  27.386  1.00  0.00           O  
ATOM    726  CB  MET A  70      45.345  41.476  25.518  1.00  0.00           C  
ATOM    727  CG  MET A  70      43.984  41.879  24.901  1.00  0.00           C  
ATOM    728  SD  MET A  70      42.614  40.723  25.083  1.00  0.00           S  
ATOM    729  CE  MET A  70      41.771  41.181  23.515  1.00  0.00           C  
ATOM    730  H   MET A  70      45.259  42.690  28.193  1.00  0.00           H  
ATOM    731  N   PRO A  71      47.146  39.170  27.232  1.00  0.00           N  
ATOM    732  CA  PRO A  71      48.525  38.630  27.180  1.00  0.00           C  
ATOM    733  C   PRO A  71      49.291  39.247  25.983  1.00  0.00           C  
ATOM    734  O   PRO A  71      50.427  39.689  26.137  1.00  0.00           O  
ATOM    735  CB  PRO A  71      48.320  37.064  27.105  1.00  0.00           C  
ATOM    736  CG  PRO A  71      46.999  36.862  27.917  1.00  0.00           C  
ATOM    737  CD  PRO A  71      46.149  38.119  27.653  1.00  0.00           C  
ATOM    738  N   GLU A  72      48.776  39.197  24.754  1.00  0.00           N  
ATOM    739  CA  GLU A  72      49.342  39.889  23.553  1.00  0.00           C  
ATOM    740  C   GLU A  72      48.268  40.746  22.868  1.00  0.00           C  
ATOM    741  O   GLU A  72      47.126  40.499  23.127  1.00  0.00           O  
ATOM    742  CB  GLU A  72      49.619  38.752  22.591  1.00  0.00           C  
ATOM    743  CG  GLU A  72      51.015  38.339  22.667  1.00  0.00           C  
ATOM    744  CD  GLU A  72      51.467  37.436  21.467  1.00  0.00           C  
ATOM    745  OE1 GLU A  72      51.184  37.810  20.324  1.00  0.00           O  
ATOM    746  OE2 GLU A  72      52.314  36.570  21.733  1.00  0.00           O1-
ATOM    747  H   GLU A  72      48.060  38.528  24.597  1.00  0.00           H  
ATOM    748  N   PHE A  73      48.664  41.572  21.869  1.00  0.00           N  
ATOM    749  CA  PHE A  73      47.677  42.491  21.218  1.00  0.00           C  
ATOM    750  C   PHE A  73      46.309  42.013  20.671  1.00  0.00           C  
ATOM    751  O   PHE A  73      45.266  42.616  20.946  1.00  0.00           O  
ATOM    752  CB  PHE A  73      48.395  43.312  20.193  1.00  0.00           C  
ATOM    753  CG  PHE A  73      48.506  44.742  20.652  1.00  0.00           C  
ATOM    754  CD1 PHE A  73      47.619  45.638  20.190  1.00  0.00           C  
ATOM    755  CD2 PHE A  73      49.569  45.209  21.395  1.00  0.00           C  
ATOM    756  CE1 PHE A  73      47.694  46.997  20.493  1.00  0.00           C  
ATOM    757  CE2 PHE A  73      49.756  46.596  21.619  1.00  0.00           C  
ATOM    758  CZ  PHE A  73      48.784  47.532  21.176  1.00  0.00           C  
ATOM    759  H   PHE A  73      49.630  41.694  21.634  1.00  0.00           H  
ATOM    760  HD1 PHE A  73      46.874  45.320  19.464  1.00  0.00           H  
ATOM    761  HD2 PHE A  73      50.384  44.501  21.493  1.00  0.00           H  
ATOM    762  HE1 PHE A  73      46.833  47.617  20.217  1.00  0.00           H  
ATOM    763  HE2 PHE A  73      50.515  47.010  22.292  1.00  0.00           H  
ATOM    764  HZ  PHE A  73      48.861  48.619  21.133  1.00  0.00           H  
ATOM    765  N   GLY A  74      46.357  40.928  19.930  1.00  0.00           N  
ATOM    766  CA  GLY A  74      45.145  40.209  19.468  1.00  0.00           C  
ATOM    767  C   GLY A  74      44.697  38.966  20.147  1.00  0.00           C  
ATOM    768  O   GLY A  74      43.990  38.156  19.568  1.00  0.00           O  
ATOM    769  H   GLY A  74      47.259  40.642  19.604  1.00  0.00           H  
ATOM    770  N   SER A  75      45.012  38.868  21.448  1.00  0.00           N  
ATOM    771  CA  SER A  75      44.844  37.678  22.282  1.00  0.00           C  
ATOM    772  C   SER A  75      43.424  37.111  22.297  1.00  0.00           C  
ATOM    773  O   SER A  75      42.522  37.869  22.076  1.00  0.00           O  
ATOM    774  CB  SER A  75      45.176  37.841  23.761  1.00  0.00           C  
ATOM    775  OG  SER A  75      46.565  37.675  24.066  1.00  0.00           O  
ATOM    776  H   SER A  75      45.422  39.643  21.929  1.00  0.00           H  
ATOM    777  HG  SER A  75      46.918  36.772  23.834  1.00  0.00           H  
ATOM    778  N   SER A  76      43.395  35.826  22.509  1.00  0.00           N  
ATOM    779  CA  SER A  76      42.096  35.052  22.487  1.00  0.00           C  
ATOM    780  C   SER A  76      41.157  35.185  23.710  1.00  0.00           C  
ATOM    781  O   SER A  76      41.673  34.936  24.803  1.00  0.00           O  
ATOM    782  CB  SER A  76      42.489  33.554  22.401  1.00  0.00           C  
ATOM    783  OG  SER A  76      41.459  32.571  22.182  1.00  0.00           O  
ATOM    784  H   SER A  76      44.206  35.265  22.639  1.00  0.00           H  
ATOM    785  HG  SER A  76      41.795  31.661  22.434  1.00  0.00           H  
ATOM    786  N   GLY A  77      39.846  35.058  23.458  1.00  0.00           N  
ATOM    787  CA  GLY A  77      38.765  35.254  24.524  1.00  0.00           C  
ATOM    788  C   GLY A  77      38.919  34.369  25.737  1.00  0.00           C  
ATOM    789  O   GLY A  77      38.668  34.866  26.859  1.00  0.00           O  
ATOM    790  H   GLY A  77      39.541  34.747  22.561  1.00  0.00           H  
ATOM    791  N   LYS A  78      39.326  33.129  25.561  1.00  0.00           N  
ATOM    792  CA  LYS A  78      39.594  32.134  26.666  1.00  0.00           C  
ATOM    793  C   LYS A  78      40.960  32.321  27.409  1.00  0.00           C  
ATOM    794  O   LYS A  78      41.001  32.052  28.581  1.00  0.00           O  
ATOM    795  CB  LYS A  78      39.502  30.746  26.030  1.00  0.00           C  
ATOM    796  CG  LYS A  78      39.271  29.560  26.954  1.00  0.00           C  
ATOM    797  CD  LYS A  78      39.020  28.413  25.954  1.00  0.00           C  
ATOM    798  CE  LYS A  78      38.486  27.282  26.831  1.00  0.00           C  
ATOM    799  NZ  LYS A  78      38.378  25.945  26.187  1.00  0.00           N1+
ATOM    800  H   LYS A  78      39.325  32.849  24.606  1.00  0.00           H  
ATOM    801  HZ1 LYS A  78      37.896  25.246  26.718  1.00  0.00           H  
ATOM    802  HZ2 LYS A  78      37.831  26.030  25.350  1.00  0.00           H  
ATOM    803  HZ3 LYS A  78      39.274  25.592  25.930  1.00  0.00           H  
ATOM    804  N   LYS A  79      41.988  32.979  26.829  1.00  0.00           N  
ATOM    805  CA  LYS A  79      43.267  33.399  27.456  1.00  0.00           C  
ATOM    806  C   LYS A  79      43.285  34.824  28.222  1.00  0.00           C  
ATOM    807  O   LYS A  79      44.090  35.074  29.091  1.00  0.00           O  
ATOM    808  CB  LYS A  79      44.435  33.298  26.462  1.00  0.00           C  
ATOM    809  CG  LYS A  79      44.877  31.847  26.185  1.00  0.00           C  
ATOM    810  CD  LYS A  79      45.954  31.758  25.101  1.00  0.00           C  
ATOM    811  CE  LYS A  79      46.377  30.323  24.747  1.00  0.00           C  
ATOM    812  NZ  LYS A  79      47.178  29.776  25.817  1.00  0.00           N1+
ATOM    813  H   LYS A  79      41.771  33.307  25.915  1.00  0.00           H  
ATOM    814  HZ1 LYS A  79      48.100  29.729  25.448  1.00  0.00           H  
ATOM    815  HZ2 LYS A  79      47.110  30.424  26.570  1.00  0.00           H  
ATOM    816  HZ3 LYS A  79      46.906  28.900  26.215  1.00  0.00           H  
ATOM    817  N   SER A  80      42.356  35.727  27.756  1.00  0.00           N  
ATOM    818  CA  SER A  80      42.097  37.083  28.394  1.00  0.00           C  
ATOM    819  C   SER A  80      41.576  37.242  29.812  1.00  0.00           C  
ATOM    820  O   SER A  80      40.795  36.458  30.276  1.00  0.00           O  
ATOM    821  CB  SER A  80      41.028  37.763  27.536  1.00  0.00           C  
ATOM    822  OG  SER A  80      41.451  37.799  26.170  1.00  0.00           O  
ATOM    823  H   SER A  80      41.861  35.598  26.888  1.00  0.00           H  
ATOM    824  HG  SER A  80      42.007  38.610  25.953  1.00  0.00           H  
ATOM    825  N   TYR A  81      41.713  38.436  30.371  1.00  0.00           N  
ATOM    826  CA  TYR A  81      41.556  38.611  31.824  1.00  0.00           C  
ATOM    827  C   TYR A  81      40.712  39.905  32.266  1.00  0.00           C  
ATOM    828  O   TYR A  81      40.869  40.944  31.690  1.00  0.00           O  
ATOM    829  CB  TYR A  81      42.951  38.684  32.396  1.00  0.00           C  
ATOM    830  CG  TYR A  81      43.616  37.350  32.747  1.00  0.00           C  
ATOM    831  CD1 TYR A  81      43.290  36.756  33.931  1.00  0.00           C  
ATOM    832  CD2 TYR A  81      44.699  36.937  32.004  1.00  0.00           C  
ATOM    833  CE1 TYR A  81      44.015  35.723  34.432  1.00  0.00           C  
ATOM    834  CE2 TYR A  81      45.452  35.877  32.455  1.00  0.00           C  
ATOM    835  CZ  TYR A  81      45.084  35.300  33.638  1.00  0.00           C  
ATOM    836  OH  TYR A  81      45.797  34.190  34.021  1.00  0.00           O  
ATOM    837  H   TYR A  81      42.096  39.230  29.881  1.00  0.00           H  
ATOM    838  HD1 TYR A  81      42.295  36.865  34.363  1.00  0.00           H  
ATOM    839  HD2 TYR A  81      44.722  37.160  30.928  1.00  0.00           H  
ATOM    840  HE1 TYR A  81      43.780  35.196  35.354  1.00  0.00           H  
ATOM    841  HE2 TYR A  81      46.327  35.563  31.880  1.00  0.00           H  
ATOM    842  HH  TYR A  81      46.538  34.014  33.366  1.00  0.00           H  
ATOM    843  N   ILE A  82      39.792  39.619  33.161  1.00  0.00           N  
ATOM    844  CA  ILE A  82      38.984  40.639  33.787  1.00  0.00           C  
ATOM    845  C   ILE A  82      39.572  40.937  35.133  1.00  0.00           C  
ATOM    846  O   ILE A  82      39.396  40.362  36.202  1.00  0.00           O  
ATOM    847  CB  ILE A  82      37.489  40.415  33.843  1.00  0.00           C  
ATOM    848  CG1 ILE A  82      36.869  40.278  32.453  1.00  0.00           C  
ATOM    849  CG2 ILE A  82      36.737  41.429  34.750  1.00  0.00           C  
ATOM    850  CD  ILE A  82      35.326  39.990  32.459  1.00  0.00           C  
ATOM    851  H   ILE A  82      39.716  38.709  33.561  1.00  0.00           H  
ATOM    852  N   ALA A  83      40.147  42.156  35.073  1.00  0.00           N  
ATOM    853  CA  ALA A  83      40.955  42.812  36.153  1.00  0.00           C  
ATOM    854  C   ALA A  83      40.036  43.804  36.857  1.00  0.00           C  
ATOM    855  O   ALA A  83      39.488  44.713  36.248  1.00  0.00           O  
ATOM    856  CB  ALA A  83      42.113  43.661  35.692  1.00  0.00           C  
ATOM    857  H   ALA A  83      40.074  42.716  34.244  1.00  0.00           H  
ATOM    858  N   THR A  84      39.711  43.522  38.211  1.00  0.00           N  
ATOM    859  CA  THR A  84      38.784  44.388  39.013  1.00  0.00           C  
ATOM    860  C   THR A  84      39.146  44.469  40.502  1.00  0.00           C  
ATOM    861  O   THR A  84      40.008  43.691  40.930  1.00  0.00           O  
ATOM    862  CB  THR A  84      37.315  43.847  38.844  1.00  0.00           C  
ATOM    863  CG2 THR A  84      37.058  42.488  39.477  1.00  0.00           C  
ATOM    864  OG1 THR A  84      36.465  44.856  39.318  1.00  0.00           O  
ATOM    865  H   THR A  84      40.140  42.780  38.715  1.00  0.00           H  
ATOM    866  HG1 THR A  84      36.680  45.589  38.659  1.00  0.00           H  
ATOM    867  N   GLN A  85      38.667  45.546  41.145  1.00  0.00           N  
ATOM    868  CA  GLN A  85      38.688  45.735  42.562  1.00  0.00           C  
ATOM    869  C   GLN A  85      37.969  44.672  43.381  1.00  0.00           C  
ATOM    870  O   GLN A  85      37.005  44.116  42.844  1.00  0.00           O  
ATOM    871  CB  GLN A  85      38.202  47.134  42.956  1.00  0.00           C  
ATOM    872  CG  GLN A  85      36.863  47.546  42.266  1.00  0.00           C  
ATOM    873  CD  GLN A  85      36.196  48.762  42.898  1.00  0.00           C  
ATOM    874  NE2 GLN A  85      35.048  48.480  43.500  1.00  0.00           N  
ATOM    875  OE1 GLN A  85      36.555  49.871  42.643  1.00  0.00           O  
ATOM    876  H   GLN A  85      38.198  46.243  40.596  1.00  0.00           H  
ATOM    877 1HE2 GLN A  85      34.657  47.568  43.410  1.00  0.00           H  
ATOM    878 2HE2 GLN A  85      34.595  49.175  44.069  1.00  0.00           H  
ATOM    879  N   GLY A  86      38.209  44.551  44.707  1.00  0.00           N  
ATOM    880  CA  GLY A  86      37.401  43.709  45.604  1.00  0.00           C  
ATOM    881  C   GLY A  86      35.996  44.326  45.808  1.00  0.00           C  
ATOM    882  O   GLY A  86      35.971  45.517  46.128  1.00  0.00           O  
ATOM    883  H   GLY A  86      39.122  44.819  44.992  1.00  0.00           H  
ATOM    884  N   CYS A  87      35.013  43.441  45.903  1.00  0.00           N  
ATOM    885  CA  CYS A  87      33.546  43.744  46.150  1.00  0.00           C  
ATOM    886  C   CYS A  87      33.091  43.779  47.597  1.00  0.00           C  
ATOM    887  O   CYS A  87      33.179  42.830  48.423  1.00  0.00           O  
ATOM    888  CB  CYS A  87      32.616  42.888  45.268  1.00  0.00           C  
ATOM    889  SG  CYS A  87      30.774  43.111  45.396  1.00  0.00           S  
ATOM    890  H   CYS A  87      35.256  42.469  45.936  1.00  0.00           H  
ATOM    891  HG  CYS A  87      30.675  44.373  44.957  1.00  0.00           H  
ATOM    892  N   LEU A  88      32.396  44.891  47.767  1.00  0.00           N  
ATOM    893  CA  LEU A  88      31.678  45.285  48.970  1.00  0.00           C  
ATOM    894  C   LEU A  88      30.163  45.344  48.584  1.00  0.00           C  
ATOM    895  O   LEU A  88      29.810  45.354  47.432  1.00  0.00           O  
ATOM    896  CB  LEU A  88      32.302  46.602  49.368  1.00  0.00           C  
ATOM    897  CG  LEU A  88      33.767  46.465  49.896  1.00  0.00           C  
ATOM    898  CD1 LEU A  88      34.527  47.749  49.716  1.00  0.00           C  
ATOM    899  CD2 LEU A  88      33.896  46.038  51.303  1.00  0.00           C  
ATOM    900  H   LEU A  88      32.309  45.526  47.008  1.00  0.00           H  
ATOM    901  N   GLN A  89      29.476  45.782  49.608  1.00  0.00           N  
ATOM    902  CA  GLN A  89      28.040  45.958  49.465  1.00  0.00           C  
ATOM    903  C   GLN A  89      27.473  46.871  48.416  1.00  0.00           C  
ATOM    904  O   GLN A  89      26.451  46.467  47.867  1.00  0.00           O  
ATOM    905  CB  GLN A  89      27.421  46.408  50.833  1.00  0.00           C  
ATOM    906  CG  GLN A  89      27.332  45.191  51.724  1.00  0.00           C  
ATOM    907  CD  GLN A  89      27.155  45.684  53.124  1.00  0.00           C  
ATOM    908  NE2 GLN A  89      28.210  45.998  53.815  1.00  0.00           N  
ATOM    909  OE1 GLN A  89      26.044  45.639  53.649  1.00  0.00           O  
ATOM    910  H   GLN A  89      29.833  46.069  50.494  1.00  0.00           H  
ATOM    911 1HE2 GLN A  89      29.160  46.023  53.500  1.00  0.00           H  
ATOM    912 2HE2 GLN A  89      28.035  46.146  54.782  1.00  0.00           H  
ATOM    913  N   ASN A  90      28.201  47.935  48.059  1.00  0.00           N  
ATOM    914  CA  ASN A  90      27.699  48.960  47.089  1.00  0.00           C  
ATOM    915  C   ASN A  90      27.480  48.314  45.700  1.00  0.00           C  
ATOM    916  O   ASN A  90      26.707  48.756  44.924  1.00  0.00           O  
ATOM    917  CB  ASN A  90      28.667  50.194  47.030  1.00  0.00           C  
ATOM    918  CG  ASN A  90      30.060  49.789  46.615  1.00  0.00           C  
ATOM    919  ND2 ASN A  90      30.427  50.177  45.402  1.00  0.00           N  
ATOM    920  OD1 ASN A  90      30.773  49.119  47.329  1.00  0.00           O  
ATOM    921  H   ASN A  90      29.120  48.177  48.369  1.00  0.00           H  
ATOM    922 1HD2 ASN A  90      29.894  50.768  44.795  1.00  0.00           H  
ATOM    923 2HD2 ASN A  90      31.346  49.880  45.134  1.00  0.00           H  
ATOM    924  N   THR A  91      28.482  47.502  45.375  1.00  0.00           N  
ATOM    925  CA  THR A  91      28.580  46.838  44.018  1.00  0.00           C  
ATOM    926  C   THR A  91      28.135  45.319  43.907  1.00  0.00           C  
ATOM    927  O   THR A  91      28.211  44.713  42.833  1.00  0.00           O  
ATOM    928  CB  THR A  91      29.986  46.941  43.360  1.00  0.00           C  
ATOM    929  CG2 THR A  91      30.107  48.222  42.561  1.00  0.00           C  
ATOM    930  OG1 THR A  91      31.035  46.686  44.290  1.00  0.00           O  
ATOM    931  H   THR A  91      29.195  47.236  46.031  1.00  0.00           H  
ATOM    932  HG1 THR A  91      31.813  46.353  43.753  1.00  0.00           H  
ATOM    933  N   VAL A  92      27.366  44.939  44.919  1.00  0.00           N  
ATOM    934  CA  VAL A  92      26.874  43.547  45.005  1.00  0.00           C  
ATOM    935  C   VAL A  92      26.330  42.858  43.673  1.00  0.00           C  
ATOM    936  O   VAL A  92      26.974  42.015  43.021  1.00  0.00           O  
ATOM    937  CB  VAL A  92      25.867  43.135  46.149  1.00  0.00           C  
ATOM    938  CG1 VAL A  92      26.695  42.732  47.371  1.00  0.00           C  
ATOM    939  CG2 VAL A  92      24.897  44.282  46.461  1.00  0.00           C  
ATOM    940  H   VAL A  92      27.088  45.560  45.659  1.00  0.00           H  
ATOM    941  N   ASN A  93      25.337  43.539  43.116  1.00  0.00           N  
ATOM    942  CA  ASN A  93      24.584  43.043  41.941  1.00  0.00           C  
ATOM    943  C   ASN A  93      25.417  43.242  40.617  1.00  0.00           C  
ATOM    944  O   ASN A  93      25.380  42.354  39.742  1.00  0.00           O  
ATOM    945  CB  ASN A  93      23.174  43.731  41.823  1.00  0.00           C  
ATOM    946  CG  ASN A  93      22.052  43.189  40.885  1.00  0.00           C  
ATOM    947  ND2 ASN A  93      22.078  43.523  39.636  1.00  0.00           N  
ATOM    948  OD1 ASN A  93      21.200  42.521  41.494  1.00  0.00           O  
ATOM    949  H   ASN A  93      25.024  44.432  43.455  1.00  0.00           H  
ATOM    950 1HD2 ASN A  93      22.674  44.228  39.259  1.00  0.00           H  
ATOM    951 2HD2 ASN A  93      21.518  42.934  39.048  1.00  0.00           H  
ATOM    952  N   ASP A  94      25.931  44.383  40.330  1.00  0.00           N  
ATOM    953  CA  ASP A  94      26.822  44.624  39.162  1.00  0.00           C  
ATOM    954  C   ASP A  94      27.991  43.591  39.069  1.00  0.00           C  
ATOM    955  O   ASP A  94      28.216  43.007  38.004  1.00  0.00           O  
ATOM    956  CB  ASP A  94      27.326  45.976  39.262  1.00  0.00           C  
ATOM    957  CG  ASP A  94      26.197  47.079  39.201  1.00  0.00           C  
ATOM    958  OD1 ASP A  94      25.753  47.505  38.127  1.00  0.00           O  
ATOM    959  OD2 ASP A  94      25.941  47.539  40.346  1.00  0.00           O1-
ATOM    960  H   ASP A  94      25.765  45.158  40.936  1.00  0.00           H  
ATOM    961  N   PHE A  95      28.543  43.157  40.222  1.00  0.00           N  
ATOM    962  CA  PHE A  95      29.582  42.163  40.316  1.00  0.00           C  
ATOM    963  C   PHE A  95      29.181  40.696  39.851  1.00  0.00           C  
ATOM    964  O   PHE A  95      29.922  39.879  39.307  1.00  0.00           O  
ATOM    965  CB  PHE A  95      30.261  42.123  41.693  1.00  0.00           C  
ATOM    966  CG  PHE A  95      31.738  41.905  41.668  1.00  0.00           C  
ATOM    967  CD1 PHE A  95      32.586  42.971  41.535  1.00  0.00           C  
ATOM    968  CD2 PHE A  95      32.288  40.713  42.165  1.00  0.00           C  
ATOM    969  CE1 PHE A  95      33.965  42.839  41.776  1.00  0.00           C  
ATOM    970  CE2 PHE A  95      33.610  40.578  42.443  1.00  0.00           C  
ATOM    971  CZ  PHE A  95      34.467  41.656  42.301  1.00  0.00           C  
ATOM    972  H   PHE A  95      28.346  43.536  41.116  1.00  0.00           H  
ATOM    973  HD1 PHE A  95      32.269  43.978  41.271  1.00  0.00           H  
ATOM    974  HD2 PHE A  95      31.646  39.877  42.417  1.00  0.00           H  
ATOM    975  HE1 PHE A  95      34.716  43.572  41.479  1.00  0.00           H  
ATOM    976  HE2 PHE A  95      34.188  39.701  42.736  1.00  0.00           H  
ATOM    977  HZ  PHE A  95      35.503  41.593  42.646  1.00  0.00           H  
ATOM    978  N   TRP A  96      27.975  40.284  40.318  1.00  0.00           N  
ATOM    979  CA  TRP A  96      27.226  39.215  39.730  1.00  0.00           C  
ATOM    980  C   TRP A  96      26.815  39.378  38.237  1.00  0.00           C  
ATOM    981  O   TRP A  96      27.104  38.516  37.424  1.00  0.00           O  
ATOM    982  CB  TRP A  96      25.961  38.758  40.513  1.00  0.00           C  
ATOM    983  CG  TRP A  96      26.255  38.236  41.953  1.00  0.00           C  
ATOM    984  CD1 TRP A  96      25.943  38.926  42.968  1.00  0.00           C  
ATOM    985  CD2 TRP A  96      26.881  37.021  42.354  1.00  0.00           C  
ATOM    986  CE2 TRP A  96      26.773  36.979  43.735  1.00  0.00           C  
ATOM    987  CE3 TRP A  96      27.346  35.858  41.674  1.00  0.00           C  
ATOM    988  NE1 TRP A  96      26.218  38.205  44.049  1.00  0.00           N  
ATOM    989  CZ2 TRP A  96      26.972  35.848  44.459  1.00  0.00           C  
ATOM    990  CZ3 TRP A  96      27.622  34.742  42.361  1.00  0.00           C  
ATOM    991  CH2 TRP A  96      27.454  34.711  43.762  1.00  0.00           C  
ATOM    992  H   TRP A  96      27.668  40.635  41.199  1.00  0.00           H  
ATOM    993  HD1 TRP A  96      25.438  39.890  42.819  1.00  0.00           H  
ATOM    994  HE1 TRP A  96      25.840  38.316  44.958  1.00  0.00           H  
ATOM    995  HE3 TRP A  96      27.585  35.974  40.613  1.00  0.00           H  
ATOM    996  HZ2 TRP A  96      26.632  35.810  45.496  1.00  0.00           H  
ATOM    997  HZ3 TRP A  96      28.000  33.861  41.853  1.00  0.00           H  
ATOM    998  HH2 TRP A  96      27.742  33.774  44.249  1.00  0.00           H  
ATOM    999  N   ARG A  97      26.141  40.495  37.840  1.00  0.00           N  
ATOM   1000  CA  ARG A  97      25.869  40.929  36.431  1.00  0.00           C  
ATOM   1001  C   ARG A  97      27.096  40.782  35.482  1.00  0.00           C  
ATOM   1002  O   ARG A  97      26.995  40.026  34.498  1.00  0.00           O  
ATOM   1003  CB  ARG A  97      25.419  42.388  36.391  1.00  0.00           C  
ATOM   1004  CG  ARG A  97      23.976  42.415  35.857  1.00  0.00           C  
ATOM   1005  CD  ARG A  97      23.594  43.842  35.855  1.00  0.00           C  
ATOM   1006  NE  ARG A  97      22.432  44.108  34.919  1.00  0.00           N  
ATOM   1007  CZ  ARG A  97      21.284  44.739  35.304  1.00  0.00           C  
ATOM   1008  NH1 ARG A  97      21.077  45.262  36.509  1.00  0.00           N1+
ATOM   1009  NH2 ARG A  97      20.511  45.353  34.400  1.00  0.00           N  
ATOM   1010  H   ARG A  97      25.799  41.118  38.546  1.00  0.00           H  
ATOM   1011  HE  ARG A  97      22.630  43.941  33.956  1.00  0.00           H  
ATOM   1012 1HH1 ARG A  97      21.763  45.381  37.230  1.00  0.00           H  
ATOM   1013 2HH1 ARG A  97      20.156  45.564  36.757  1.00  0.00           H  
ATOM   1014 1HH2 ARG A  97      20.647  45.552  33.430  1.00  0.00           H  
ATOM   1015 2HH2 ARG A  97      19.653  45.716  34.768  1.00  0.00           H  
ATOM   1016  N   MET A  98      28.217  41.250  35.972  1.00  0.00           N  
ATOM   1017  CA  MET A  98      29.487  41.260  35.258  1.00  0.00           C  
ATOM   1018  C   MET A  98      29.887  39.766  35.018  1.00  0.00           C  
ATOM   1019  O   MET A  98      30.499  39.524  33.963  1.00  0.00           O  
ATOM   1020  CB  MET A  98      30.563  41.810  36.141  1.00  0.00           C  
ATOM   1021  CG  MET A  98      31.926  42.214  35.501  1.00  0.00           C  
ATOM   1022  SD  MET A  98      33.151  42.810  36.655  1.00  0.00           S  
ATOM   1023  CE  MET A  98      33.044  41.686  38.042  1.00  0.00           C  
ATOM   1024  H   MET A  98      28.209  41.664  36.874  1.00  0.00           H  
ATOM   1025  N   VAL A  99      29.778  38.854  35.966  1.00  0.00           N  
ATOM   1026  CA  VAL A  99      30.153  37.414  35.751  1.00  0.00           C  
ATOM   1027  C   VAL A  99      29.193  36.697  34.696  1.00  0.00           C  
ATOM   1028  O   VAL A  99      29.743  35.837  33.988  1.00  0.00           O  
ATOM   1029  CB  VAL A  99      30.096  36.668  37.038  1.00  0.00           C  
ATOM   1030  CG1 VAL A  99      30.312  35.168  36.888  1.00  0.00           C  
ATOM   1031  CG2 VAL A  99      31.145  37.239  38.000  1.00  0.00           C  
ATOM   1032  H   VAL A  99      29.210  38.968  36.784  1.00  0.00           H  
ATOM   1033  N   PHE A 100      28.078  37.330  34.306  1.00  0.00           N  
ATOM   1034  CA  PHE A 100      27.287  36.902  33.130  1.00  0.00           C  
ATOM   1035  C   PHE A 100      27.815  37.582  31.828  1.00  0.00           C  
ATOM   1036  O   PHE A 100      28.388  36.800  31.011  1.00  0.00           O  
ATOM   1037  CB  PHE A 100      25.812  37.252  33.347  1.00  0.00           C  
ATOM   1038  CG  PHE A 100      25.107  36.315  34.253  1.00  0.00           C  
ATOM   1039  CD1 PHE A 100      24.796  36.665  35.545  1.00  0.00           C  
ATOM   1040  CD2 PHE A 100      24.736  35.123  33.679  1.00  0.00           C  
ATOM   1041  CE1 PHE A 100      24.053  35.776  36.312  1.00  0.00           C  
ATOM   1042  CE2 PHE A 100      24.000  34.266  34.442  1.00  0.00           C  
ATOM   1043  CZ  PHE A 100      23.646  34.566  35.759  1.00  0.00           C  
ATOM   1044  H   PHE A 100      27.610  37.946  34.942  1.00  0.00           H  
ATOM   1045  HD1 PHE A 100      25.099  37.581  36.037  1.00  0.00           H  
ATOM   1046  HD2 PHE A 100      24.692  35.218  32.594  1.00  0.00           H  
ATOM   1047  HE1 PHE A 100      23.640  35.981  37.296  1.00  0.00           H  
ATOM   1048  HE2 PHE A 100      23.587  33.363  33.986  1.00  0.00           H  
ATOM   1049  HZ  PHE A 100      23.275  33.707  36.315  1.00  0.00           H  
ATOM   1050  N   GLN A 101      27.945  38.928  31.803  1.00  0.00           N  
ATOM   1051  CA  GLN A 101      28.340  39.705  30.609  1.00  0.00           C  
ATOM   1052  C   GLN A 101      29.134  39.113  29.448  1.00  0.00           C  
ATOM   1053  O   GLN A 101      28.514  38.734  28.449  1.00  0.00           O  
ATOM   1054  CB  GLN A 101      28.880  40.962  31.240  1.00  0.00           C  
ATOM   1055  CG  GLN A 101      28.992  42.131  30.202  1.00  0.00           C  
ATOM   1056  CD  GLN A 101      27.872  42.448  29.334  1.00  0.00           C  
ATOM   1057  NE2 GLN A 101      28.142  42.228  28.085  1.00  0.00           N  
ATOM   1058  OE1 GLN A 101      26.914  43.163  29.696  1.00  0.00           O  
ATOM   1059  H   GLN A 101      28.010  39.514  32.611  1.00  0.00           H  
ATOM   1060 1HE2 GLN A 101      28.988  41.821  27.770  1.00  0.00           H  
ATOM   1061 2HE2 GLN A 101      27.428  42.396  27.408  1.00  0.00           H  
ATOM   1062  N   GLU A 102      30.350  38.720  29.683  1.00  0.00           N  
ATOM   1063  CA  GLU A 102      31.390  38.189  28.765  1.00  0.00           C  
ATOM   1064  C   GLU A 102      31.570  36.612  29.035  1.00  0.00           C  
ATOM   1065  O   GLU A 102      32.586  36.091  28.657  1.00  0.00           O  
ATOM   1066  CB  GLU A 102      32.636  39.112  29.061  1.00  0.00           C  
ATOM   1067  CG  GLU A 102      32.448  40.652  28.773  1.00  0.00           C  
ATOM   1068  CD  GLU A 102      32.027  40.831  27.295  1.00  0.00           C  
ATOM   1069  OE1 GLU A 102      30.944  41.359  27.013  1.00  0.00           O  
ATOM   1070  OE2 GLU A 102      32.832  40.597  26.374  1.00  0.00           O1-
ATOM   1071  H   GLU A 102      30.598  38.609  30.650  1.00  0.00           H  
ATOM   1072  N   ASN A 103      30.575  35.954  29.632  1.00  0.00           N  
ATOM   1073  CA  ASN A 103      30.420  34.503  29.935  1.00  0.00           C  
ATOM   1074  C   ASN A 103      31.589  33.887  30.734  1.00  0.00           C  
ATOM   1075  O   ASN A 103      31.944  32.701  30.616  1.00  0.00           O  
ATOM   1076  CB  ASN A 103      30.158  33.746  28.610  1.00  0.00           C  
ATOM   1077  CG  ASN A 103      29.149  32.619  28.676  1.00  0.00           C  
ATOM   1078  ND2 ASN A 103      28.441  32.494  27.565  1.00  0.00           N  
ATOM   1079  OD1 ASN A 103      29.250  31.683  29.452  1.00  0.00           O  
ATOM   1080  H   ASN A 103      29.781  36.487  29.906  1.00  0.00           H  
ATOM   1081 1HD2 ASN A 103      28.674  33.018  26.746  1.00  0.00           H  
ATOM   1082 2HD2 ASN A 103      27.662  31.867  27.558  1.00  0.00           H  
ATOM   1083  N   SER A 104      32.094  34.656  31.737  1.00  0.00           N  
ATOM   1084  CA  SER A 104      33.228  34.291  32.686  1.00  0.00           C  
ATOM   1085  C   SER A 104      33.079  33.012  33.509  1.00  0.00           C  
ATOM   1086  O   SER A 104      31.987  32.886  34.035  1.00  0.00           O  
ATOM   1087  CB  SER A 104      33.348  35.383  33.739  1.00  0.00           C  
ATOM   1088  OG  SER A 104      33.663  36.701  33.132  1.00  0.00           O  
ATOM   1089  H   SER A 104      31.637  35.545  31.803  1.00  0.00           H  
ATOM   1090  HG  SER A 104      34.596  36.760  32.795  1.00  0.00           H  
ATOM   1091  N   ARG A 105      34.097  32.216  33.854  1.00  0.00           N  
ATOM   1092  CA  ARG A 105      33.786  30.946  34.573  1.00  0.00           C  
ATOM   1093  C   ARG A 105      34.537  30.638  35.844  1.00  0.00           C  
ATOM   1094  O   ARG A 105      34.170  30.051  36.798  1.00  0.00           O  
ATOM   1095  CB  ARG A 105      33.918  29.644  33.827  1.00  0.00           C  
ATOM   1096  CG  ARG A 105      33.190  29.472  32.545  1.00  0.00           C  
ATOM   1097  CD  ARG A 105      31.696  29.783  32.838  1.00  0.00           C  
ATOM   1098  NE  ARG A 105      30.989  29.755  31.521  1.00  0.00           N  
ATOM   1099  CZ  ARG A 105      30.541  28.792  30.810  1.00  0.00           C  
ATOM   1100  NH1 ARG A 105      30.607  27.500  31.185  1.00  0.00           N1+
ATOM   1101  NH2 ARG A 105      29.740  29.135  29.820  1.00  0.00           N  
ATOM   1102  H   ARG A 105      35.066  32.458  33.819  1.00  0.00           H  
ATOM   1103  HE  ARG A 105      30.964  30.680  31.146  1.00  0.00           H  
ATOM   1104 1HH1 ARG A 105      30.993  27.274  32.081  1.00  0.00           H  
ATOM   1105 2HH1 ARG A 105      30.266  26.719  30.674  1.00  0.00           H  
ATOM   1106 1HH2 ARG A 105      29.525  30.085  29.625  1.00  0.00           H  
ATOM   1107 2HH2 ARG A 105      29.302  28.443  29.237  1.00  0.00           H  
ATOM   1108  N   VAL A 106      35.848  30.997  35.703  1.00  0.00           N  
ATOM   1109  CA  VAL A 106      36.739  31.049  36.850  1.00  0.00           C  
ATOM   1110  C   VAL A 106      36.961  32.425  37.459  1.00  0.00           C  
ATOM   1111  O   VAL A 106      37.140  33.394  36.700  1.00  0.00           O  
ATOM   1112  CB  VAL A 106      38.103  30.477  36.341  1.00  0.00           C  
ATOM   1113  CG1 VAL A 106      39.068  30.351  37.534  1.00  0.00           C  
ATOM   1114  CG2 VAL A 106      37.927  29.052  35.737  1.00  0.00           C  
ATOM   1115  H   VAL A 106      36.239  31.358  34.853  1.00  0.00           H  
ATOM   1116  N   ILE A 107      36.526  32.587  38.715  1.00  0.00           N  
ATOM   1117  CA  ILE A 107      36.870  33.681  39.671  1.00  0.00           C  
ATOM   1118  C   ILE A 107      38.145  33.249  40.426  1.00  0.00           C  
ATOM   1119  O   ILE A 107      38.303  32.094  40.871  1.00  0.00           O  
ATOM   1120  CB  ILE A 107      35.736  33.962  40.701  1.00  0.00           C  
ATOM   1121  CG1 ILE A 107      34.516  34.372  39.977  1.00  0.00           C  
ATOM   1122  CG2 ILE A 107      36.202  35.063  41.676  1.00  0.00           C  
ATOM   1123  CD  ILE A 107      33.215  34.298  40.825  1.00  0.00           C  
ATOM   1124  H   ILE A 107      35.897  31.887  39.056  1.00  0.00           H  
ATOM   1125  N   VAL A 108      39.079  34.201  40.423  1.00  0.00           N  
ATOM   1126  CA  VAL A 108      40.271  34.312  41.385  1.00  0.00           C  
ATOM   1127  C   VAL A 108      40.155  35.403  42.392  1.00  0.00           C  
ATOM   1128  O   VAL A 108      40.483  36.579  42.103  1.00  0.00           O  
ATOM   1129  CB  VAL A 108      41.604  34.390  40.668  1.00  0.00           C  
ATOM   1130  CG1 VAL A 108      42.945  34.633  41.425  1.00  0.00           C  
ATOM   1131  CG2 VAL A 108      41.783  33.178  39.771  1.00  0.00           C  
ATOM   1132  H   VAL A 108      39.029  35.021  39.863  1.00  0.00           H  
ATOM   1133  N   MET A 109      39.545  35.051  43.526  1.00  0.00           N  
ATOM   1134  CA  MET A 109      39.435  36.002  44.657  1.00  0.00           C  
ATOM   1135  C   MET A 109      40.775  35.868  45.488  1.00  0.00           C  
ATOM   1136  O   MET A 109      40.900  35.154  46.473  1.00  0.00           O  
ATOM   1137  CB  MET A 109      38.111  35.676  45.381  1.00  0.00           C  
ATOM   1138  CG  MET A 109      37.982  36.655  46.561  1.00  0.00           C  
ATOM   1139  SD  MET A 109      36.276  36.693  47.201  1.00  0.00           S  
ATOM   1140  CE  MET A 109      36.385  37.997  48.403  1.00  0.00           C  
ATOM   1141  H   MET A 109      39.108  34.184  43.769  1.00  0.00           H  
ATOM   1142  N   THR A 110      41.836  36.593  45.032  1.00  0.00           N  
ATOM   1143  CA  THR A 110      43.158  36.633  45.768  1.00  0.00           C  
ATOM   1144  C   THR A 110      43.232  37.644  46.892  1.00  0.00           C  
ATOM   1145  O   THR A 110      44.267  38.241  47.131  1.00  0.00           O  
ATOM   1146  CB  THR A 110      44.360  36.786  44.804  1.00  0.00           C  
ATOM   1147  CG2 THR A 110      44.746  35.454  44.158  1.00  0.00           C  
ATOM   1148  OG1 THR A 110      44.107  37.766  43.859  1.00  0.00           O  
ATOM   1149  H   THR A 110      41.825  37.113  44.177  1.00  0.00           H  
ATOM   1150  HG1 THR A 110      44.938  37.772  43.305  1.00  0.00           H  
ATOM   1151  N   THR A 111      42.327  37.316  47.796  1.00  0.00           N  
ATOM   1152  CA  THR A 111      41.961  38.100  49.012  1.00  0.00           C  
ATOM   1153  C   THR A 111      41.075  37.459  50.084  1.00  0.00           C  
ATOM   1154  O   THR A 111      39.989  37.028  49.813  1.00  0.00           O  
ATOM   1155  CB  THR A 111      41.533  39.566  48.766  1.00  0.00           C  
ATOM   1156  CG2 THR A 111      40.562  39.741  47.584  1.00  0.00           C  
ATOM   1157  OG1 THR A 111      41.047  40.139  49.960  1.00  0.00           O  
ATOM   1158  H   THR A 111      41.798  36.474  47.705  1.00  0.00           H  
ATOM   1159  HG1 THR A 111      41.868  40.276  50.516  1.00  0.00           H  
ATOM   1160  N   LYS A 112      41.584  37.286  51.297  1.00  0.00           N  
ATOM   1161  CA  LYS A 112      40.842  37.029  52.548  1.00  0.00           C  
ATOM   1162  C   LYS A 112      39.779  38.074  52.817  1.00  0.00           C  
ATOM   1163  O   LYS A 112      40.066  39.324  52.734  1.00  0.00           O  
ATOM   1164  CB  LYS A 112      41.805  36.909  53.712  1.00  0.00           C  
ATOM   1165  CG  LYS A 112      42.707  35.663  53.767  1.00  0.00           C  
ATOM   1166  CD  LYS A 112      43.699  35.692  54.878  1.00  0.00           C  
ATOM   1167  CE  LYS A 112      44.857  34.793  54.732  1.00  0.00           C  
ATOM   1168  NZ  LYS A 112      45.687  35.617  53.829  1.00  0.00           N1+
ATOM   1169  H   LYS A 112      42.586  37.281  51.319  1.00  0.00           H  
ATOM   1170  HZ1 LYS A 112      45.225  35.620  52.935  1.00  0.00           H  
ATOM   1171  HZ2 LYS A 112      45.737  36.508  54.282  1.00  0.00           H  
ATOM   1172  HZ3 LYS A 112      46.624  35.292  53.738  1.00  0.00           H  
ATOM   1173  N   GLU A 113      38.715  37.615  53.464  1.00  0.00           N  
ATOM   1174  CA  GLU A 113      37.835  38.411  54.369  1.00  0.00           C  
ATOM   1175  C   GLU A 113      38.571  38.856  55.627  1.00  0.00           C  
ATOM   1176  O   GLU A 113      38.623  40.016  55.983  1.00  0.00           O  
ATOM   1177  CB  GLU A 113      36.624  37.543  54.893  1.00  0.00           C  
ATOM   1178  CG  GLU A 113      35.798  37.063  53.710  1.00  0.00           C  
ATOM   1179  CD  GLU A 113      36.034  35.577  53.458  1.00  0.00           C  
ATOM   1180  OE1 GLU A 113      37.165  35.203  52.976  1.00  0.00           O  
ATOM   1181  OE2 GLU A 113      35.081  34.827  53.609  1.00  0.00           O1-
ATOM   1182  H   GLU A 113      38.277  36.770  53.147  1.00  0.00           H  
ATOM   1183  N   VAL A 114      39.254  37.974  56.310  1.00  0.00           N  
ATOM   1184  CA  VAL A 114      40.172  38.356  57.370  1.00  0.00           C  
ATOM   1185  C   VAL A 114      41.698  38.492  56.983  1.00  0.00           C  
ATOM   1186  O   VAL A 114      42.560  37.611  57.276  1.00  0.00           O  
ATOM   1187  CB  VAL A 114      39.912  37.488  58.612  1.00  0.00           C  
ATOM   1188  CG1 VAL A 114      40.734  38.069  59.756  1.00  0.00           C  
ATOM   1189  CG2 VAL A 114      38.510  37.565  59.205  1.00  0.00           C  
ATOM   1190  H   VAL A 114      39.087  36.987  56.374  1.00  0.00           H  
ATOM   1191  N   GLU A 115      41.972  39.732  56.611  1.00  0.00           N  
ATOM   1192  CA  GLU A 115      43.316  40.231  56.456  1.00  0.00           C  
ATOM   1193  C   GLU A 115      43.668  41.333  57.517  1.00  0.00           C  
ATOM   1194  O   GLU A 115      42.935  42.301  57.764  1.00  0.00           O  
ATOM   1195  CB  GLU A 115      43.431  40.981  55.133  1.00  0.00           C  
ATOM   1196  CG  GLU A 115      43.077  39.979  53.950  1.00  0.00           C  
ATOM   1197  CD  GLU A 115      43.881  40.328  52.722  1.00  0.00           C  
ATOM   1198  OE1 GLU A 115      45.096  40.037  52.731  1.00  0.00           O  
ATOM   1199  OE2 GLU A 115      43.249  40.509  51.606  1.00  0.00           O1-
ATOM   1200  H   GLU A 115      41.286  40.386  56.302  1.00  0.00           H  
ATOM   1201  N   ARG A 116      44.861  41.383  58.064  1.00  0.00           N  
ATOM   1202  CA  ARG A 116      45.351  42.342  59.130  1.00  0.00           C  
ATOM   1203  C   ARG A 116      44.479  42.535  60.389  1.00  0.00           C  
ATOM   1204  O   ARG A 116      44.447  43.547  61.093  1.00  0.00           O  
ATOM   1205  CB  ARG A 116      45.685  43.687  58.548  1.00  0.00           C  
ATOM   1206  CG  ARG A 116      47.073  43.688  58.014  1.00  0.00           C  
ATOM   1207  CD  ARG A 116      47.741  45.074  57.846  1.00  0.00           C  
ATOM   1208  NE  ARG A 116      47.106  45.985  56.825  1.00  0.00           N  
ATOM   1209  CZ  ARG A 116      46.233  46.979  57.124  1.00  0.00           C  
ATOM   1210  NH1 ARG A 116      45.821  47.342  58.317  1.00  0.00           N1+
ATOM   1211  NH2 ARG A 116      45.726  47.794  56.171  1.00  0.00           N  
ATOM   1212  H   ARG A 116      45.627  40.846  57.700  1.00  0.00           H  
ATOM   1213  HE  ARG A 116      47.539  45.939  55.924  1.00  0.00           H  
ATOM   1214 1HH1 ARG A 116      46.193  46.907  59.129  1.00  0.00           H  
ATOM   1215 2HH1 ARG A 116      45.082  47.996  58.445  1.00  0.00           H  
ATOM   1216 1HH2 ARG A 116      46.003  47.828  55.212  1.00  0.00           H  
ATOM   1217 2HH2 ARG A 116      44.939  48.315  56.503  1.00  0.00           H  
ATOM   1218  N   GLY A 117      43.945  41.420  60.827  1.00  0.00           N  
ATOM   1219  CA  GLY A 117      42.867  41.295  61.856  1.00  0.00           C  
ATOM   1220  C   GLY A 117      41.625  42.141  61.793  1.00  0.00           C  
ATOM   1221  O   GLY A 117      40.975  42.451  62.847  1.00  0.00           O  
ATOM   1222  H   GLY A 117      44.428  40.572  60.633  1.00  0.00           H  
ATOM   1223  N   LYS A 118      41.238  42.376  60.539  1.00  0.00           N  
ATOM   1224  CA  LYS A 118      40.034  43.178  60.041  1.00  0.00           C  
ATOM   1225  C   LYS A 118      39.287  42.539  58.866  1.00  0.00           C  
ATOM   1226  O   LYS A 118      39.927  41.874  58.056  1.00  0.00           O  
ATOM   1227  CB  LYS A 118      40.474  44.600  59.618  1.00  0.00           C  
ATOM   1228  CG  LYS A 118      41.002  45.535  60.623  1.00  0.00           C  
ATOM   1229  CD  LYS A 118      41.199  46.920  60.033  1.00  0.00           C  
ATOM   1230  CE  LYS A 118      41.476  48.139  60.953  1.00  0.00           C  
ATOM   1231  NZ  LYS A 118      41.512  49.241  60.001  1.00  0.00           N1+
ATOM   1232  H   LYS A 118      41.883  42.255  59.783  1.00  0.00           H  
ATOM   1233  HZ1 LYS A 118      42.284  49.358  59.385  1.00  0.00           H  
ATOM   1234  HZ2 LYS A 118      40.656  49.267  59.484  1.00  0.00           H  
ATOM   1235  HZ3 LYS A 118      41.328  50.099  60.503  1.00  0.00           H  
ATOM   1236  N   SER A 119      37.927  42.609  59.000  1.00  0.00           N  
ATOM   1237  CA  SER A 119      37.048  42.185  57.865  1.00  0.00           C  
ATOM   1238  C   SER A 119      37.004  43.196  56.687  1.00  0.00           C  
ATOM   1239  O   SER A 119      36.620  44.394  56.832  1.00  0.00           O  
ATOM   1240  CB  SER A 119      35.536  42.110  58.263  1.00  0.00           C  
ATOM   1241  OG  SER A 119      34.787  41.385  57.193  1.00  0.00           O  
ATOM   1242  H   SER A 119      37.502  42.502  59.899  1.00  0.00           H  
ATOM   1243  HG  SER A 119      33.833  41.634  57.342  1.00  0.00           H  
ATOM   1244  N   LYS A 120      37.662  42.724  55.619  1.00  0.00           N  
ATOM   1245  CA  LYS A 120      37.990  43.613  54.497  1.00  0.00           C  
ATOM   1246  C   LYS A 120      37.148  43.227  53.253  1.00  0.00           C  
ATOM   1247  O   LYS A 120      37.397  43.739  52.131  1.00  0.00           O  
ATOM   1248  CB  LYS A 120      39.492  43.565  54.280  1.00  0.00           C  
ATOM   1249  CG  LYS A 120      40.163  44.309  55.414  1.00  0.00           C  
ATOM   1250  CD  LYS A 120      41.656  44.349  55.442  1.00  0.00           C  
ATOM   1251  CE  LYS A 120      42.222  45.542  54.668  1.00  0.00           C  
ATOM   1252  NZ  LYS A 120      41.835  45.809  53.225  1.00  0.00           N1+
ATOM   1253  H   LYS A 120      37.884  41.749  55.520  1.00  0.00           H  
ATOM   1254  HZ1 LYS A 120      40.954  46.274  53.216  1.00  0.00           H  
ATOM   1255  HZ2 LYS A 120      42.569  46.266  52.727  1.00  0.00           H  
ATOM   1256  HZ3 LYS A 120      41.691  44.933  52.755  1.00  0.00           H  
ATOM   1257  N   CYS A 121      36.066  42.519  53.489  1.00  0.00           N  
ATOM   1258  CA  CYS A 121      35.182  42.033  52.444  1.00  0.00           C  
ATOM   1259  C   CYS A 121      33.887  41.450  52.946  1.00  0.00           C  
ATOM   1260  O   CYS A 121      33.752  40.876  54.031  1.00  0.00           O  
ATOM   1261  CB  CYS A 121      35.872  40.957  51.561  1.00  0.00           C  
ATOM   1262  SG  CYS A 121      34.946  40.624  49.998  1.00  0.00           S  
ATOM   1263  H   CYS A 121      35.680  42.341  54.398  1.00  0.00           H  
ATOM   1264  HG  CYS A 121      34.927  41.855  49.503  1.00  0.00           H  
ATOM   1265  N   VAL A 122      32.907  41.618  52.113  1.00  0.00           N  
ATOM   1266  CA  VAL A 122      31.543  41.138  52.542  1.00  0.00           C  
ATOM   1267  C   VAL A 122      31.149  39.784  51.946  1.00  0.00           C  
ATOM   1268  O   VAL A 122      31.610  39.492  50.825  1.00  0.00           O  
ATOM   1269  CB  VAL A 122      30.338  42.123  52.381  1.00  0.00           C  
ATOM   1270  CG1 VAL A 122      30.827  43.494  53.032  1.00  0.00           C  
ATOM   1271  CG2 VAL A 122      29.876  42.349  50.948  1.00  0.00           C  
ATOM   1272  H   VAL A 122      33.065  41.808  51.149  1.00  0.00           H  
ATOM   1273  N   LYS A 123      30.250  38.984  52.666  1.00  0.00           N  
ATOM   1274  CA  LYS A 123      29.765  37.638  52.319  1.00  0.00           C  
ATOM   1275  C   LYS A 123      28.869  37.488  51.101  1.00  0.00           C  
ATOM   1276  O   LYS A 123      27.676  37.291  51.303  1.00  0.00           O  
ATOM   1277  CB  LYS A 123      29.334  36.873  53.581  1.00  0.00           C  
ATOM   1278  CG  LYS A 123      29.052  35.380  53.283  1.00  0.00           C  
ATOM   1279  CD  LYS A 123      28.050  34.857  54.331  1.00  0.00           C  
ATOM   1280  CE  LYS A 123      28.317  33.334  54.398  1.00  0.00           C  
ATOM   1281  NZ  LYS A 123      27.629  32.866  55.649  1.00  0.00           N1+
ATOM   1282  H   LYS A 123      30.093  39.154  53.635  1.00  0.00           H  
ATOM   1283  HZ1 LYS A 123      28.287  33.054  56.368  1.00  0.00           H  
ATOM   1284  HZ2 LYS A 123      26.878  33.460  55.901  1.00  0.00           H  
ATOM   1285  HZ3 LYS A 123      27.336  31.922  55.470  1.00  0.00           H  
ATOM   1286  N   TYR A 124      29.281  38.192  50.012  1.00  0.00           N  
ATOM   1287  CA  TYR A 124      28.495  38.289  48.752  1.00  0.00           C  
ATOM   1288  C   TYR A 124      28.062  36.911  48.155  1.00  0.00           C  
ATOM   1289  O   TYR A 124      26.855  36.706  47.834  1.00  0.00           O  
ATOM   1290  CB  TYR A 124      29.035  39.288  47.774  1.00  0.00           C  
ATOM   1291  CG  TYR A 124      30.358  39.029  47.089  1.00  0.00           C  
ATOM   1292  CD1 TYR A 124      31.452  39.690  47.624  1.00  0.00           C  
ATOM   1293  CD2 TYR A 124      30.494  38.221  45.976  1.00  0.00           C  
ATOM   1294  CE1 TYR A 124      32.647  39.387  47.036  1.00  0.00           C  
ATOM   1295  CE2 TYR A 124      31.709  38.011  45.395  1.00  0.00           C  
ATOM   1296  CZ  TYR A 124      32.786  38.616  45.899  1.00  0.00           C  
ATOM   1297  OH  TYR A 124      33.859  38.923  45.157  1.00  0.00           O  
ATOM   1298  H   TYR A 124      30.106  38.755  50.000  1.00  0.00           H  
ATOM   1299  HD1 TYR A 124      31.515  40.587  48.241  1.00  0.00           H  
ATOM   1300  HD2 TYR A 124      29.549  37.864  45.572  1.00  0.00           H  
ATOM   1301  HE1 TYR A 124      33.619  39.779  47.342  1.00  0.00           H  
ATOM   1302  HE2 TYR A 124      31.752  37.331  44.546  1.00  0.00           H  
ATOM   1303  HH  TYR A 124      34.269  39.836  45.245  1.00  0.00           H  
ATOM   1304  N   TRP A 125      29.003  35.972  48.005  1.00  0.00           N  
ATOM   1305  CA  TRP A 125      28.601  34.563  47.604  1.00  0.00           C  
ATOM   1306  C   TRP A 125      27.698  33.883  48.659  1.00  0.00           C  
ATOM   1307  O   TRP A 125      27.898  34.006  49.846  1.00  0.00           O  
ATOM   1308  CB  TRP A 125      29.835  33.716  47.348  1.00  0.00           C  
ATOM   1309  CG  TRP A 125      30.754  33.588  48.577  1.00  0.00           C  
ATOM   1310  CD1 TRP A 125      30.762  32.585  49.473  1.00  0.00           C  
ATOM   1311  CD2 TRP A 125      31.632  34.584  49.043  1.00  0.00           C  
ATOM   1312  CE2 TRP A 125      31.953  34.136  50.300  1.00  0.00           C  
ATOM   1313  CE3 TRP A 125      32.149  35.787  48.523  1.00  0.00           C  
ATOM   1314  NE1 TRP A 125      31.539  32.916  50.476  1.00  0.00           N  
ATOM   1315  CZ2 TRP A 125      32.677  35.044  51.093  1.00  0.00           C  
ATOM   1316  CZ3 TRP A 125      32.983  36.598  49.293  1.00  0.00           C  
ATOM   1317  CH2 TRP A 125      33.267  36.157  50.597  1.00  0.00           C  
ATOM   1318  H   TRP A 125      29.973  36.052  48.234  1.00  0.00           H  
ATOM   1319  HD1 TRP A 125      29.907  31.932  49.602  1.00  0.00           H  
ATOM   1320  HE1 TRP A 125      31.536  32.459  51.366  1.00  0.00           H  
ATOM   1321  HE3 TRP A 125      32.007  36.060  47.476  1.00  0.00           H  
ATOM   1322  HZ2 TRP A 125      32.689  34.857  52.162  1.00  0.00           H  
ATOM   1323  HZ3 TRP A 125      33.384  37.559  48.981  1.00  0.00           H  
ATOM   1324  HH2 TRP A 125      33.643  36.925  51.275  1.00  0.00           H  
ATOM   1325  N   PRO A 126      26.761  33.034  48.293  1.00  0.00           N  
ATOM   1326  CA  PRO A 126      26.084  32.168  49.263  1.00  0.00           C  
ATOM   1327  C   PRO A 126      26.972  30.923  49.629  1.00  0.00           C  
ATOM   1328  O   PRO A 126      27.892  30.489  48.961  1.00  0.00           O  
ATOM   1329  CB  PRO A 126      24.772  31.758  48.621  1.00  0.00           C  
ATOM   1330  CG  PRO A 126      25.167  31.716  47.180  1.00  0.00           C  
ATOM   1331  CD  PRO A 126      26.207  32.816  46.971  1.00  0.00           C  
ATOM   1332  N   ASP A 127      26.496  30.452  50.753  1.00  0.00           N  
ATOM   1333  CA  ASP A 127      26.802  29.128  51.280  1.00  0.00           C  
ATOM   1334  C   ASP A 127      26.084  27.939  50.550  1.00  0.00           C  
ATOM   1335  O   ASP A 127      25.153  28.102  49.803  1.00  0.00           O  
ATOM   1336  CB  ASP A 127      26.304  29.114  52.741  1.00  0.00           C  
ATOM   1337  CG  ASP A 127      26.686  30.274  53.646  1.00  0.00           C  
ATOM   1338  OD1 ASP A 127      26.044  31.356  53.465  1.00  0.00           O  
ATOM   1339  OD2 ASP A 127      27.263  30.090  54.706  1.00  0.00           O1-
ATOM   1340  H   ASP A 127      25.962  31.022  51.387  1.00  0.00           H  
ATOM   1341  N   GLU A 128      26.676  26.776  50.750  1.00  0.00           N  
ATOM   1342  CA  GLU A 128      26.175  25.453  50.245  1.00  0.00           C  
ATOM   1343  C   GLU A 128      24.740  25.125  50.518  1.00  0.00           C  
ATOM   1344  O   GLU A 128      24.393  25.053  51.662  1.00  0.00           O  
ATOM   1345  CB  GLU A 128      27.066  24.283  50.739  1.00  0.00           C  
ATOM   1346  CG  GLU A 128      26.931  23.110  49.763  1.00  0.00           C  
ATOM   1347  CD  GLU A 128      27.674  21.815  50.248  1.00  0.00           C  
ATOM   1348  OE1 GLU A 128      28.872  21.738  49.985  1.00  0.00           O  
ATOM   1349  OE2 GLU A 128      26.891  20.935  50.681  1.00  0.00           O1-
ATOM   1350  H   GLU A 128      27.438  26.693  51.388  1.00  0.00           H  
ATOM   1351  N   TYR A 129      23.911  24.993  49.522  1.00  0.00           N  
ATOM   1352  CA  TYR A 129      22.389  24.886  49.647  1.00  0.00           C  
ATOM   1353  C   TYR A 129      21.791  26.098  50.374  1.00  0.00           C  
ATOM   1354  O   TYR A 129      20.981  26.021  51.301  1.00  0.00           O  
ATOM   1355  CB  TYR A 129      21.849  23.526  50.167  1.00  0.00           C  
ATOM   1356  CG  TYR A 129      22.378  22.423  49.245  1.00  0.00           C  
ATOM   1357  CD1 TYR A 129      23.047  21.381  49.905  1.00  0.00           C  
ATOM   1358  CD2 TYR A 129      22.171  22.410  47.887  1.00  0.00           C  
ATOM   1359  CE1 TYR A 129      23.420  20.350  49.150  1.00  0.00           C  
ATOM   1360  CE2 TYR A 129      22.778  21.377  47.147  1.00  0.00           C  
ATOM   1361  CZ  TYR A 129      23.307  20.321  47.809  1.00  0.00           C  
ATOM   1362  OH  TYR A 129      23.808  19.234  47.171  1.00  0.00           O  
ATOM   1363  H   TYR A 129      24.281  25.030  48.595  1.00  0.00           H  
ATOM   1364  HD1 TYR A 129      23.302  21.455  50.963  1.00  0.00           H  
ATOM   1365  HD2 TYR A 129      21.661  23.220  47.366  1.00  0.00           H  
ATOM   1366  HE1 TYR A 129      24.005  19.652  49.749  1.00  0.00           H  
ATOM   1367  HE2 TYR A 129      23.163  21.692  46.174  1.00  0.00           H  
ATOM   1368  HH  TYR A 129      23.988  18.504  47.839  1.00  0.00           H  
ATOM   1369  N   ALA A 130      22.381  27.254  50.052  1.00  0.00           N  
ATOM   1370  CA  ALA A 130      21.721  28.549  50.288  1.00  0.00           C  
ATOM   1371  C   ALA A 130      21.487  29.232  48.938  1.00  0.00           C  
ATOM   1372  O   ALA A 130      22.371  29.238  48.080  1.00  0.00           O  
ATOM   1373  CB  ALA A 130      22.547  29.285  51.342  1.00  0.00           C  
ATOM   1374  H   ALA A 130      23.337  27.357  49.803  1.00  0.00           H  
ATOM   1375  N   LEU A 131      20.275  29.553  48.657  1.00  0.00           N  
ATOM   1376  CA  LEU A 131      19.804  30.342  47.510  1.00  0.00           C  
ATOM   1377  C   LEU A 131      19.897  31.809  48.029  1.00  0.00           C  
ATOM   1378  O   LEU A 131      19.607  32.131  49.179  1.00  0.00           O  
ATOM   1379  CB  LEU A 131      18.331  29.915  47.201  1.00  0.00           C  
ATOM   1380  CG  LEU A 131      17.873  30.417  45.826  1.00  0.00           C  
ATOM   1381  CD1 LEU A 131      17.571  29.159  45.025  1.00  0.00           C  
ATOM   1382  CD2 LEU A 131      16.539  31.142  45.944  1.00  0.00           C  
ATOM   1383  H   LEU A 131      19.576  29.385  49.346  1.00  0.00           H  
ATOM   1384  N   LYS A 132      20.443  32.622  47.104  1.00  0.00           N  
ATOM   1385  CA  LYS A 132      20.432  34.059  47.207  1.00  0.00           C  
ATOM   1386  C   LYS A 132      20.003  34.630  45.905  1.00  0.00           C  
ATOM   1387  O   LYS A 132      20.321  34.185  44.808  1.00  0.00           O  
ATOM   1388  CB  LYS A 132      21.767  34.527  47.601  1.00  0.00           C  
ATOM   1389  CG  LYS A 132      21.758  35.974  48.210  1.00  0.00           C  
ATOM   1390  CD  LYS A 132      23.125  36.389  48.898  1.00  0.00           C  
ATOM   1391  CE  LYS A 132      23.541  35.404  49.979  1.00  0.00           C  
ATOM   1392  NZ  LYS A 132      22.773  35.474  51.231  1.00  0.00           N1+
ATOM   1393  H   LYS A 132      20.736  32.217  46.234  1.00  0.00           H  
ATOM   1394  HZ1 LYS A 132      23.481  35.465  51.932  1.00  0.00           H  
ATOM   1395  HZ2 LYS A 132      22.179  36.256  51.443  1.00  0.00           H  
ATOM   1396  HZ3 LYS A 132      22.221  34.647  51.249  1.00  0.00           H  
ATOM   1397  N   GLU A 133      19.076  35.582  46.005  1.00  0.00           N  
ATOM   1398  CA  GLU A 133      18.334  36.189  44.870  1.00  0.00           C  
ATOM   1399  C   GLU A 133      18.603  37.693  44.791  1.00  0.00           C  
ATOM   1400  O   GLU A 133      18.693  38.392  45.795  1.00  0.00           O  
ATOM   1401  CB  GLU A 133      16.807  36.063  45.032  1.00  0.00           C  
ATOM   1402  CG  GLU A 133      16.166  34.690  44.830  1.00  0.00           C  
ATOM   1403  CD  GLU A 133      14.573  34.649  44.813  1.00  0.00           C  
ATOM   1404  OE1 GLU A 133      13.869  34.825  45.895  1.00  0.00           O  
ATOM   1405  OE2 GLU A 133      14.001  34.416  43.736  1.00  0.00           O1-
ATOM   1406  H   GLU A 133      18.771  35.930  46.895  1.00  0.00           H  
ATOM   1407  N   TYR A 134      18.844  38.190  43.544  1.00  0.00           N  
ATOM   1408  CA  TYR A 134      19.298  39.616  43.295  1.00  0.00           C  
ATOM   1409  C   TYR A 134      18.511  40.229  42.114  1.00  0.00           C  
ATOM   1410  O   TYR A 134      18.908  39.923  40.935  1.00  0.00           O  
ATOM   1411  CB  TYR A 134      20.826  39.689  42.956  1.00  0.00           C  
ATOM   1412  CG  TYR A 134      21.813  39.224  44.064  1.00  0.00           C  
ATOM   1413  CD1 TYR A 134      22.172  40.159  44.996  1.00  0.00           C  
ATOM   1414  CD2 TYR A 134      22.262  37.894  44.029  1.00  0.00           C  
ATOM   1415  CE1 TYR A 134      23.020  39.776  46.003  1.00  0.00           C  
ATOM   1416  CE2 TYR A 134      23.166  37.539  45.025  1.00  0.00           C  
ATOM   1417  CZ  TYR A 134      23.527  38.495  46.003  1.00  0.00           C  
ATOM   1418  OH  TYR A 134      24.536  38.171  46.860  1.00  0.00           O  
ATOM   1419  H   TYR A 134      18.605  37.695  42.714  1.00  0.00           H  
ATOM   1420  HD1 TYR A 134      21.704  41.141  45.062  1.00  0.00           H  
ATOM   1421  HD2 TYR A 134      21.996  37.154  43.273  1.00  0.00           H  
ATOM   1422  HE1 TYR A 134      23.350  40.427  46.816  1.00  0.00           H  
ATOM   1423  HE2 TYR A 134      23.502  36.508  45.128  1.00  0.00           H  
ATOM   1424  HH  TYR A 134      24.561  38.805  47.621  1.00  0.00           H  
ATOM   1425  N   GLY A 135      17.229  40.360  42.284  1.00  0.00           N  
ATOM   1426  CA  GLY A 135      16.276  40.753  41.239  1.00  0.00           C  
ATOM   1427  C   GLY A 135      16.189  39.605  40.263  1.00  0.00           C  
ATOM   1428  O   GLY A 135      15.526  38.621  40.434  1.00  0.00           O  
ATOM   1429  H   GLY A 135      16.767  40.303  43.176  1.00  0.00           H  
ATOM   1430  N   VAL A 136      16.599  39.966  39.050  1.00  0.00           N  
ATOM   1431  CA  VAL A 136      16.567  39.042  37.838  1.00  0.00           C  
ATOM   1432  C   VAL A 136      17.454  37.796  38.070  1.00  0.00           C  
ATOM   1433  O   VAL A 136      17.090  36.744  37.515  1.00  0.00           O  
ATOM   1434  CB  VAL A 136      17.155  39.839  36.678  1.00  0.00           C  
ATOM   1435  CG1 VAL A 136      17.117  39.020  35.407  1.00  0.00           C  
ATOM   1436  CG2 VAL A 136      16.362  41.066  36.339  1.00  0.00           C  
ATOM   1437  H   VAL A 136      17.065  40.849  38.930  1.00  0.00           H  
ATOM   1438  N   MET A 137      18.429  37.893  38.960  1.00  0.00           N  
ATOM   1439  CA  MET A 137      19.374  36.809  39.138  1.00  0.00           C  
ATOM   1440  C   MET A 137      18.996  35.919  40.378  1.00  0.00           C  
ATOM   1441  O   MET A 137      18.631  36.457  41.408  1.00  0.00           O  
ATOM   1442  CB  MET A 137      20.750  37.358  39.412  1.00  0.00           C  
ATOM   1443  CG  MET A 137      21.246  38.057  38.107  1.00  0.00           C  
ATOM   1444  SD  MET A 137      22.931  38.640  38.498  1.00  0.00           S  
ATOM   1445  CE  MET A 137      22.635  39.866  39.698  1.00  0.00           C  
ATOM   1446  H   MET A 137      18.547  38.671  39.576  1.00  0.00           H  
ATOM   1447  N   ARG A 138      19.192  34.653  40.188  1.00  0.00           N  
ATOM   1448  CA  ARG A 138      19.082  33.711  41.316  1.00  0.00           C  
ATOM   1449  C   ARG A 138      20.308  32.724  41.360  1.00  0.00           C  
ATOM   1450  O   ARG A 138      20.504  31.896  40.452  1.00  0.00           O  
ATOM   1451  CB  ARG A 138      17.716  33.048  41.366  1.00  0.00           C  
ATOM   1452  CG  ARG A 138      17.102  32.632  40.029  1.00  0.00           C  
ATOM   1453  CD  ARG A 138      15.794  31.919  40.329  1.00  0.00           C  
ATOM   1454  NE  ARG A 138      15.175  31.266  39.219  1.00  0.00           N  
ATOM   1455  CZ  ARG A 138      13.864  31.029  39.046  1.00  0.00           C  
ATOM   1456  NH1 ARG A 138      13.044  31.318  39.991  1.00  0.00           N1+
ATOM   1457  NH2 ARG A 138      13.428  30.351  38.034  1.00  0.00           N  
ATOM   1458  H   ARG A 138      19.471  34.279  39.306  1.00  0.00           H  
ATOM   1459  HE  ARG A 138      15.748  30.726  38.609  1.00  0.00           H  
ATOM   1460 1HH1 ARG A 138      13.368  31.490  40.917  1.00  0.00           H  
ATOM   1461 2HH1 ARG A 138      12.093  31.541  39.794  1.00  0.00           H  
ATOM   1462 1HH2 ARG A 138      14.071  30.089  37.311  1.00  0.00           H  
ATOM   1463 2HH2 ARG A 138      12.556  29.869  38.079  1.00  0.00           H  
ATOM   1464  N   VAL A 139      21.235  32.929  42.299  1.00  0.00           N  
ATOM   1465  CA  VAL A 139      22.434  32.058  42.546  1.00  0.00           C  
ATOM   1466  C   VAL A 139      22.320  31.065  43.673  1.00  0.00           C  
ATOM   1467  O   VAL A 139      22.014  31.414  44.790  1.00  0.00           O  
ATOM   1468  CB  VAL A 139      23.701  32.909  42.763  1.00  0.00           C  
ATOM   1469  CG1 VAL A 139      23.769  33.792  43.993  1.00  0.00           C  
ATOM   1470  CG2 VAL A 139      24.979  32.079  42.681  1.00  0.00           C  
ATOM   1471  H   VAL A 139      21.068  33.608  43.008  1.00  0.00           H  
ATOM   1472  N   ARG A 140      22.757  29.823  43.380  1.00  0.00           N  
ATOM   1473  CA  ARG A 140      22.877  28.772  44.448  1.00  0.00           C  
ATOM   1474  C   ARG A 140      24.246  28.066  44.537  1.00  0.00           C  
ATOM   1475  O   ARG A 140      24.747  27.640  43.475  1.00  0.00           O  
ATOM   1476  CB  ARG A 140      21.780  27.756  44.116  1.00  0.00           C  
ATOM   1477  CG  ARG A 140      21.732  26.717  45.246  1.00  0.00           C  
ATOM   1478  CD  ARG A 140      20.453  25.924  45.085  1.00  0.00           C  
ATOM   1479  NE  ARG A 140      20.402  25.286  43.781  1.00  0.00           N  
ATOM   1480  CZ  ARG A 140      19.798  24.142  43.490  1.00  0.00           C  
ATOM   1481  NH1 ARG A 140      19.153  23.478  44.397  1.00  0.00           N1+
ATOM   1482  NH2 ARG A 140      19.826  23.721  42.214  1.00  0.00           N  
ATOM   1483  H   ARG A 140      23.036  29.593  42.456  1.00  0.00           H  
ATOM   1484  HE  ARG A 140      20.516  25.947  43.036  1.00  0.00           H  
ATOM   1485 1HH1 ARG A 140      19.086  23.739  45.365  1.00  0.00           H  
ATOM   1486 2HH1 ARG A 140      18.782  22.566  44.181  1.00  0.00           H  
ATOM   1487 1HH2 ARG A 140      20.319  24.321  41.578  1.00  0.00           H  
ATOM   1488 2HH2 ARG A 140      19.501  22.820  41.965  1.00  0.00           H  
ATOM   1489  N   ASN A 141      24.751  27.906  45.732  1.00  0.00           N  
ATOM   1490  CA  ASN A 141      26.035  27.200  45.882  1.00  0.00           C  
ATOM   1491  C   ASN A 141      25.737  25.693  45.963  1.00  0.00           C  
ATOM   1492  O   ASN A 141      25.120  25.127  46.856  1.00  0.00           O  
ATOM   1493  CB  ASN A 141      26.699  27.854  47.049  1.00  0.00           C  
ATOM   1494  CG  ASN A 141      28.123  27.335  47.428  1.00  0.00           C  
ATOM   1495  ND2 ASN A 141      28.892  28.126  48.119  1.00  0.00           N  
ATOM   1496  OD1 ASN A 141      28.514  26.209  47.103  1.00  0.00           O  
ATOM   1497  H   ASN A 141      24.352  28.313  46.553  1.00  0.00           H  
ATOM   1498 1HD2 ASN A 141      28.602  29.065  48.311  1.00  0.00           H  
ATOM   1499 2HD2 ASN A 141      29.596  27.849  48.774  1.00  0.00           H  
ATOM   1500  N   VAL A 142      26.144  24.947  44.915  1.00  0.00           N  
ATOM   1501  CA  VAL A 142      25.850  23.498  44.782  1.00  0.00           C  
ATOM   1502  C   VAL A 142      26.767  22.486  45.544  1.00  0.00           C  
ATOM   1503  O   VAL A 142      26.322  21.346  45.812  1.00  0.00           O  
ATOM   1504  CB  VAL A 142      25.739  23.003  43.320  1.00  0.00           C  
ATOM   1505  CG1 VAL A 142      24.407  23.357  42.751  1.00  0.00           C  
ATOM   1506  CG2 VAL A 142      26.802  23.556  42.436  1.00  0.00           C  
ATOM   1507  H   VAL A 142      26.780  25.330  44.248  1.00  0.00           H  
ATOM   1508  N   LYS A 143      27.996  22.869  45.768  1.00  0.00           N  
ATOM   1509  CA  LYS A 143      29.091  22.077  46.310  1.00  0.00           C  
ATOM   1510  C   LYS A 143      30.331  22.947  46.709  1.00  0.00           C  
ATOM   1511  O   LYS A 143      30.606  23.903  45.998  1.00  0.00           O  
ATOM   1512  CB  LYS A 143      29.575  21.076  45.240  1.00  0.00           C  
ATOM   1513  CG  LYS A 143      30.528  20.107  45.781  1.00  0.00           C  
ATOM   1514  CD  LYS A 143      29.882  19.038  46.612  1.00  0.00           C  
ATOM   1515  CE  LYS A 143      30.947  18.056  47.025  1.00  0.00           C  
ATOM   1516  NZ  LYS A 143      30.266  16.933  47.621  1.00  0.00           N1+
ATOM   1517  H   LYS A 143      28.200  23.840  45.654  1.00  0.00           H  
ATOM   1518  HZ1 LYS A 143      30.556  16.089  47.193  1.00  0.00           H  
ATOM   1519  HZ2 LYS A 143      30.575  16.884  48.564  1.00  0.00           H  
ATOM   1520  HZ3 LYS A 143      29.264  17.021  47.596  1.00  0.00           H  
ATOM   1521  N   GLU A 144      30.752  22.868  47.972  1.00  0.00           N  
ATOM   1522  CA  GLU A 144      32.018  23.439  48.520  1.00  0.00           C  
ATOM   1523  C   GLU A 144      33.091  22.386  48.701  1.00  0.00           C  
ATOM   1524  O   GLU A 144      33.083  21.518  49.586  1.00  0.00           O  
ATOM   1525  CB  GLU A 144      31.920  24.283  49.760  1.00  0.00           C  
ATOM   1526  CG  GLU A 144      31.208  25.583  49.407  1.00  0.00           C  
ATOM   1527  CD  GLU A 144      31.377  26.622  50.485  1.00  0.00           C  
ATOM   1528  OE1 GLU A 144      30.850  27.686  50.205  1.00  0.00           O  
ATOM   1529  OE2 GLU A 144      32.076  26.473  51.487  1.00  0.00           O1-
ATOM   1530  H   GLU A 144      30.205  22.442  48.682  1.00  0.00           H  
ATOM   1531  N   SER A 145      34.093  22.556  47.896  1.00  0.00           N  
ATOM   1532  CA  SER A 145      35.330  21.749  47.834  1.00  0.00           C  
ATOM   1533  C   SER A 145      36.582  22.498  48.452  1.00  0.00           C  
ATOM   1534  O   SER A 145      36.273  23.614  48.899  1.00  0.00           O  
ATOM   1535  CB  SER A 145      35.608  21.398  46.391  1.00  0.00           C  
ATOM   1536  OG  SER A 145      34.501  20.807  45.677  1.00  0.00           O  
ATOM   1537  H   SER A 145      34.103  23.255  47.170  1.00  0.00           H  
ATOM   1538  HG  SER A 145      34.600  19.817  45.773  1.00  0.00           H  
ATOM   1539  N   ALA A 146      37.812  21.974  48.451  1.00  0.00           N  
ATOM   1540  CA  ALA A 146      38.997  22.619  49.095  1.00  0.00           C  
ATOM   1541  C   ALA A 146      40.333  22.092  48.557  1.00  0.00           C  
ATOM   1542  O   ALA A 146      40.359  20.898  48.247  1.00  0.00           O  
ATOM   1543  CB  ALA A 146      39.022  22.697  50.642  1.00  0.00           C  
ATOM   1544  H   ALA A 146      37.970  21.069  48.055  1.00  0.00           H  
ATOM   1545  N   ALA A 147      41.389  22.854  48.439  1.00  0.00           N  
ATOM   1546  CA  ALA A 147      42.677  22.309  47.912  1.00  0.00           C  
ATOM   1547  C   ALA A 147      43.831  23.246  48.345  1.00  0.00           C  
ATOM   1548  O   ALA A 147      43.565  24.463  48.357  1.00  0.00           O  
ATOM   1549  CB  ALA A 147      42.651  22.435  46.379  1.00  0.00           C  
ATOM   1550  H   ALA A 147      41.458  23.807  48.717  1.00  0.00           H  
ATOM   1551  N   HIS A 148      44.887  22.789  48.984  1.00  0.00           N  
ATOM   1552  CA  HIS A 148      45.960  23.658  49.545  1.00  0.00           C  
ATOM   1553  C   HIS A 148      45.666  25.046  50.162  1.00  0.00           C  
ATOM   1554  O   HIS A 148      45.533  25.268  51.366  1.00  0.00           O  
ATOM   1555  CB  HIS A 148      47.184  23.783  48.573  1.00  0.00           C  
ATOM   1556  CG  HIS A 148      47.746  22.364  48.207  1.00  0.00           C  
ATOM   1557  CD2 HIS A 148      48.134  21.939  47.003  1.00  0.00           C  
ATOM   1558  ND1 HIS A 148      47.910  21.433  49.121  1.00  0.00           N  
ATOM   1559  CE1 HIS A 148      48.284  20.363  48.450  1.00  0.00           C  
ATOM   1560  NE2 HIS A 148      48.421  20.674  47.164  1.00  0.00           N  
ATOM   1561  H   HIS A 148      45.218  21.882  48.713  1.00  0.00           H  
ATOM   1562  HD2 HIS A 148      48.228  22.602  46.147  1.00  0.00           H  
ATOM   1563  HE1 HIS A 148      48.699  19.510  48.983  1.00  0.00           H  
ATOM   1564  HE2 HIS A 148      48.558  20.034  46.405  1.00  0.00           H  
ATOM   1565  N   ASP A 149      45.874  26.130  49.312  1.00  0.00           N  
ATOM   1566  CA  ASP A 149      45.764  27.552  49.535  1.00  0.00           C  
ATOM   1567  C   ASP A 149      44.400  28.120  49.098  1.00  0.00           C  
ATOM   1568  O   ASP A 149      44.240  29.363  49.319  1.00  0.00           O  
ATOM   1569  CB  ASP A 149      47.014  28.286  48.937  1.00  0.00           C  
ATOM   1570  CG  ASP A 149      48.306  27.933  49.757  1.00  0.00           C  
ATOM   1571  OD1 ASP A 149      48.665  28.566  50.758  1.00  0.00           O  
ATOM   1572  OD2 ASP A 149      49.012  27.065  49.195  1.00  0.00           O1-
ATOM   1573  H   ASP A 149      45.864  25.917  48.331  1.00  0.00           H  
ATOM   1574  N   TYR A 150      43.429  27.396  48.485  1.00  0.00           N  
ATOM   1575  CA  TYR A 150      42.097  27.914  48.239  1.00  0.00           C  
ATOM   1576  C   TYR A 150      40.870  27.062  48.593  1.00  0.00           C  
ATOM   1577  O   TYR A 150      40.944  25.914  49.019  1.00  0.00           O  
ATOM   1578  CB  TYR A 150      42.005  28.317  46.772  1.00  0.00           C  
ATOM   1579  CG  TYR A 150      42.198  27.208  45.690  1.00  0.00           C  
ATOM   1580  CD1 TYR A 150      41.079  26.438  45.310  1.00  0.00           C  
ATOM   1581  CD2 TYR A 150      43.434  26.905  45.119  1.00  0.00           C  
ATOM   1582  CE1 TYR A 150      41.278  25.406  44.399  1.00  0.00           C  
ATOM   1583  CE2 TYR A 150      43.635  25.824  44.289  1.00  0.00           C  
ATOM   1584  CZ  TYR A 150      42.549  25.106  43.875  1.00  0.00           C  
ATOM   1585  OH  TYR A 150      42.595  24.115  42.897  1.00  0.00           O  
ATOM   1586  H   TYR A 150      43.455  26.394  48.422  1.00  0.00           H  
ATOM   1587  HD1 TYR A 150      40.118  26.284  45.785  1.00  0.00           H  
ATOM   1588  HD2 TYR A 150      44.313  27.536  45.239  1.00  0.00           H  
ATOM   1589  HE1 TYR A 150      40.399  24.912  43.989  1.00  0.00           H  
ATOM   1590  HE2 TYR A 150      44.642  25.443  44.107  1.00  0.00           H  
ATOM   1591  HH  TYR A 150      43.526  23.775  42.824  1.00  0.00           H  
ATOM   1592  N   THR A 151      39.752  27.771  48.735  1.00  0.00           N  
ATOM   1593  CA  THR A 151      38.449  27.136  48.959  1.00  0.00           C  
ATOM   1594  C   THR A 151      37.896  27.124  47.454  1.00  0.00           C  
ATOM   1595  O   THR A 151      37.954  28.116  46.724  1.00  0.00           O  
ATOM   1596  CB  THR A 151      37.666  28.044  49.960  1.00  0.00           C  
ATOM   1597  CG2 THR A 151      36.310  27.514  50.295  1.00  0.00           C  
ATOM   1598  OG1 THR A 151      38.339  27.976  51.229  1.00  0.00           O  
ATOM   1599  H   THR A 151      39.717  28.770  48.808  1.00  0.00           H  
ATOM   1600  HG1 THR A 151      37.859  28.363  52.013  1.00  0.00           H  
ATOM   1601  N   LEU A 152      37.401  25.928  47.078  1.00  0.00           N  
ATOM   1602  CA  LEU A 152      36.805  25.769  45.701  1.00  0.00           C  
ATOM   1603  C   LEU A 152      35.252  25.661  45.819  1.00  0.00           C  
ATOM   1604  O   LEU A 152      34.681  24.568  45.865  1.00  0.00           O  
ATOM   1605  CB  LEU A 152      37.444  24.627  44.955  1.00  0.00           C  
ATOM   1606  CG  LEU A 152      36.923  24.654  43.516  1.00  0.00           C  
ATOM   1607  CD1 LEU A 152      37.558  25.943  42.847  1.00  0.00           C  
ATOM   1608  CD2 LEU A 152      37.388  23.399  42.836  1.00  0.00           C  
ATOM   1609  H   LEU A 152      37.238  25.190  47.731  1.00  0.00           H  
ATOM   1610  N   ARG A 153      34.615  26.842  45.473  1.00  0.00           N  
ATOM   1611  CA  ARG A 153      33.133  26.921  45.377  1.00  0.00           C  
ATOM   1612  C   ARG A 153      32.613  26.641  44.027  1.00  0.00           C  
ATOM   1613  O   ARG A 153      33.110  27.248  43.083  1.00  0.00           O  
ATOM   1614  CB  ARG A 153      32.695  28.257  45.896  1.00  0.00           C  
ATOM   1615  CG  ARG A 153      33.045  28.441  47.377  1.00  0.00           C  
ATOM   1616  CD  ARG A 153      32.353  29.613  48.013  1.00  0.00           C  
ATOM   1617  NE  ARG A 153      33.037  29.836  49.322  1.00  0.00           N  
ATOM   1618  CZ  ARG A 153      33.879  30.733  49.709  1.00  0.00           C  
ATOM   1619  NH1 ARG A 153      34.166  31.768  48.880  1.00  0.00           N1+
ATOM   1620  NH2 ARG A 153      34.153  30.810  50.991  1.00  0.00           N  
ATOM   1621  H   ARG A 153      35.164  27.578  45.077  1.00  0.00           H  
ATOM   1622  HE  ARG A 153      32.608  29.232  50.002  1.00  0.00           H  
ATOM   1623 1HH1 ARG A 153      33.857  31.908  47.947  1.00  0.00           H  
ATOM   1624 2HH1 ARG A 153      34.640  32.578  49.227  1.00  0.00           H  
ATOM   1625 1HH2 ARG A 153      33.810  30.145  51.658  1.00  0.00           H  
ATOM   1626 2HH2 ARG A 153      34.799  31.465  51.368  1.00  0.00           H  
ATOM   1627  N   GLU A 154      31.632  25.709  43.967  1.00  0.00           N  
ATOM   1628  CA  GLU A 154      30.904  25.493  42.746  1.00  0.00           C  
ATOM   1629  C   GLU A 154      29.580  26.211  42.851  1.00  0.00           C  
ATOM   1630  O   GLU A 154      28.787  25.975  43.762  1.00  0.00           O  
ATOM   1631  CB  GLU A 154      30.516  24.074  42.260  1.00  0.00           C  
ATOM   1632  CG  GLU A 154      31.588  23.092  41.941  1.00  0.00           C  
ATOM   1633  CD  GLU A 154      31.060  21.708  41.519  1.00  0.00           C  
ATOM   1634  OE1 GLU A 154      31.488  20.730  42.157  1.00  0.00           O  
ATOM   1635  OE2 GLU A 154      30.438  21.647  40.433  1.00  0.00           O1-
ATOM   1636  H   GLU A 154      31.044  25.421  44.732  1.00  0.00           H  
ATOM   1637  N   LEU A 155      29.419  27.261  42.003  1.00  0.00           N  
ATOM   1638  CA  LEU A 155      28.165  28.155  42.086  1.00  0.00           C  
ATOM   1639  C   LEU A 155      27.344  28.020  40.831  1.00  0.00           C  
ATOM   1640  O   LEU A 155      27.752  28.205  39.715  1.00  0.00           O  
ATOM   1641  CB  LEU A 155      28.471  29.635  42.173  1.00  0.00           C  
ATOM   1642  CG  LEU A 155      29.558  30.200  43.089  1.00  0.00           C  
ATOM   1643  CD1 LEU A 155      29.744  31.661  43.165  1.00  0.00           C  
ATOM   1644  CD2 LEU A 155      29.260  29.936  44.557  1.00  0.00           C  
ATOM   1645  H   LEU A 155      30.190  27.659  41.509  1.00  0.00           H  
ATOM   1646  N   LYS A 156      26.106  27.649  41.105  1.00  0.00           N  
ATOM   1647  CA  LYS A 156      25.071  27.748  40.006  1.00  0.00           C  
ATOM   1648  C   LYS A 156      24.474  29.145  39.815  1.00  0.00           C  
ATOM   1649  O   LYS A 156      23.829  29.668  40.749  1.00  0.00           O  
ATOM   1650  CB  LYS A 156      24.044  26.665  40.279  1.00  0.00           C  
ATOM   1651  CG  LYS A 156      24.199  25.521  39.297  1.00  0.00           C  
ATOM   1652  CD  LYS A 156      23.600  25.758  37.943  1.00  0.00           C  
ATOM   1653  CE  LYS A 156      23.829  24.580  36.957  1.00  0.00           C  
ATOM   1654  NZ  LYS A 156      23.402  23.345  37.655  1.00  0.00           N1+
ATOM   1655  H   LYS A 156      25.692  27.433  41.989  1.00  0.00           H  
ATOM   1656  HZ1 LYS A 156      22.437  23.196  37.874  1.00  0.00           H  
ATOM   1657  HZ2 LYS A 156      23.702  22.617  37.034  1.00  0.00           H  
ATOM   1658  HZ3 LYS A 156      23.992  23.077  38.407  1.00  0.00           H  
ATOM   1659  N   LEU A 157      24.762  29.715  38.630  1.00  0.00           N  
ATOM   1660  CA  LEU A 157      24.201  31.057  38.331  1.00  0.00           C  
ATOM   1661  C   LEU A 157      23.068  30.862  37.355  1.00  0.00           C  
ATOM   1662  O   LEU A 157      23.265  30.137  36.356  1.00  0.00           O  
ATOM   1663  CB  LEU A 157      25.247  32.080  37.735  1.00  0.00           C  
ATOM   1664  CG  LEU A 157      25.977  32.961  38.789  1.00  0.00           C  
ATOM   1665  CD1 LEU A 157      26.760  32.120  39.746  1.00  0.00           C  
ATOM   1666  CD2 LEU A 157      26.717  34.110  38.099  1.00  0.00           C  
ATOM   1667  H   LEU A 157      25.126  29.090  37.942  1.00  0.00           H  
ATOM   1668  N   SER A 158      22.053  31.719  37.476  1.00  0.00           N  
ATOM   1669  CA  SER A 158      20.870  31.807  36.638  1.00  0.00           C  
ATOM   1670  C   SER A 158      20.084  33.103  36.590  1.00  0.00           C  
ATOM   1671  O   SER A 158      20.225  33.848  37.547  1.00  0.00           O  
ATOM   1672  CB  SER A 158      19.845  30.796  37.142  1.00  0.00           C  
ATOM   1673  OG  SER A 158      18.743  30.558  36.236  1.00  0.00           O  
ATOM   1674  H   SER A 158      22.155  32.479  38.121  1.00  0.00           H  
ATOM   1675  HG  SER A 158      17.912  30.479  36.794  1.00  0.00           H  
ATOM   1676  N   LYS A 159      19.449  33.390  35.457  1.00  0.00           N  
ATOM   1677  CA  LYS A 159      18.549  34.517  35.386  1.00  0.00           C  
ATOM   1678  C   LYS A 159      17.082  34.099  35.171  1.00  0.00           C  
ATOM   1679  O   LYS A 159      16.845  33.014  34.636  1.00  0.00           O  
ATOM   1680  CB  LYS A 159      18.886  35.517  34.277  1.00  0.00           C  
ATOM   1681  CG  LYS A 159      20.296  36.129  34.560  1.00  0.00           C  
ATOM   1682  CD  LYS A 159      20.762  36.880  33.332  1.00  0.00           C  
ATOM   1683  CE  LYS A 159      20.035  38.245  33.231  1.00  0.00           C  
ATOM   1684  NZ  LYS A 159      20.608  38.974  32.048  1.00  0.00           N1+
ATOM   1685  H   LYS A 159      19.453  32.761  34.684  1.00  0.00           H  
ATOM   1686  HZ1 LYS A 159      20.388  38.484  31.207  1.00  0.00           H  
ATOM   1687  HZ2 LYS A 159      20.417  39.956  32.043  1.00  0.00           H  
ATOM   1688  HZ3 LYS A 159      21.610  38.894  32.085  1.00  0.00           H  
ATOM   1689  N   VAL A 160      16.147  34.871  35.748  1.00  0.00           N  
ATOM   1690  CA  VAL A 160      14.725  34.601  35.539  1.00  0.00           C  
ATOM   1691  C   VAL A 160      14.194  34.825  34.134  1.00  0.00           C  
ATOM   1692  O   VAL A 160      14.563  35.799  33.478  1.00  0.00           O  
ATOM   1693  CB  VAL A 160      13.764  35.204  36.535  1.00  0.00           C  
ATOM   1694  CG1 VAL A 160      13.849  34.398  37.876  1.00  0.00           C  
ATOM   1695  CG2 VAL A 160      13.968  36.700  36.514  1.00  0.00           C  
ATOM   1696  H   VAL A 160      16.422  35.689  36.252  1.00  0.00           H  
ATOM   1697  N   GLY A 161      13.849  33.666  33.656  1.00  0.00           N  
ATOM   1698  CA  GLY A 161      13.185  33.536  32.355  1.00  0.00           C  
ATOM   1699  C   GLY A 161      14.206  33.378  31.231  1.00  0.00           C  
ATOM   1700  O   GLY A 161      14.013  32.543  30.374  1.00  0.00           O  
ATOM   1701  H   GLY A 161      14.025  32.791  34.098  1.00  0.00           H  
ATOM   1702  N   GLN A 162      15.311  34.166  31.246  1.00  0.00           N  
ATOM   1703  CA  GLN A 162      16.427  34.102  30.296  1.00  0.00           C  
ATOM   1704  C   GLN A 162      17.042  32.665  30.168  1.00  0.00           C  
ATOM   1705  O   GLN A 162      17.718  32.195  31.073  1.00  0.00           O  
ATOM   1706  CB  GLN A 162      17.455  35.160  30.821  1.00  0.00           C  
ATOM   1707  CG  GLN A 162      18.560  35.126  29.776  1.00  0.00           C  
ATOM   1708  CD  GLN A 162      19.778  36.154  29.778  1.00  0.00           C  
ATOM   1709  NE2 GLN A 162      20.875  35.800  29.150  1.00  0.00           N  
ATOM   1710  OE1 GLN A 162      19.705  37.331  30.100  1.00  0.00           O  
ATOM   1711  H   GLN A 162      15.374  34.867  31.955  1.00  0.00           H  
ATOM   1712 1HE2 GLN A 162      20.969  34.942  28.657  1.00  0.00           H  
ATOM   1713 2HE2 GLN A 162      21.520  36.566  29.077  1.00  0.00           H  
ATOM   1714  N   GLY A 163      16.664  31.973  29.105  1.00  0.00           N  
ATOM   1715  CA  GLY A 163      17.126  30.624  28.612  1.00  0.00           C  
ATOM   1716  C   GLY A 163      18.648  30.560  28.378  1.00  0.00           C  
ATOM   1717  O   GLY A 163      19.354  31.514  28.545  1.00  0.00           O  
ATOM   1718  H   GLY A 163      15.985  32.311  28.461  1.00  0.00           H  
ATOM   1719  N   ASN A 164      19.031  29.300  28.601  1.00  0.00           N  
ATOM   1720  CA  ASN A 164      20.422  28.838  28.441  1.00  0.00           C  
ATOM   1721  C   ASN A 164      21.540  29.355  29.303  1.00  0.00           C  
ATOM   1722  O   ASN A 164      22.622  28.895  29.187  1.00  0.00           O  
ATOM   1723  CB  ASN A 164      20.794  28.724  26.987  1.00  0.00           C  
ATOM   1724  CG  ASN A 164      20.100  27.529  26.294  1.00  0.00           C  
ATOM   1725  ND2 ASN A 164      20.799  26.475  26.238  1.00  0.00           N  
ATOM   1726  OD1 ASN A 164      18.939  27.559  25.863  1.00  0.00           O  
ATOM   1727  H   ASN A 164      18.378  28.598  28.894  1.00  0.00           H  
ATOM   1728 1HD2 ASN A 164      21.717  26.438  26.643  1.00  0.00           H  
ATOM   1729 2HD2 ASN A 164      20.426  25.704  25.714  1.00  0.00           H  
ATOM   1730  N   THR A 165      21.167  30.064  30.349  1.00  0.00           N  
ATOM   1731  CA  THR A 165      22.107  30.725  31.323  1.00  0.00           C  
ATOM   1732  C   THR A 165      22.584  29.954  32.576  1.00  0.00           C  
ATOM   1733  O   THR A 165      23.441  30.300  33.357  1.00  0.00           O  
ATOM   1734  CB  THR A 165      21.498  32.026  31.925  1.00  0.00           C  
ATOM   1735  CG2 THR A 165      21.391  33.057  30.861  1.00  0.00           C  
ATOM   1736  OG1 THR A 165      20.333  31.898  32.654  1.00  0.00           O  
ATOM   1737  H   THR A 165      20.235  29.894  30.673  1.00  0.00           H  
ATOM   1738  HG1 THR A 165      19.581  31.791  31.994  1.00  0.00           H  
ATOM   1739  N   GLU A 166      21.973  28.812  32.780  1.00  0.00           N  
ATOM   1740  CA  GLU A 166      22.193  27.916  33.932  1.00  0.00           C  
ATOM   1741  C   GLU A 166      23.543  27.250  33.969  1.00  0.00           C  
ATOM   1742  O   GLU A 166      23.785  26.179  33.384  1.00  0.00           O  
ATOM   1743  CB  GLU A 166      21.083  26.905  34.034  1.00  0.00           C  
ATOM   1744  CG  GLU A 166      20.758  26.370  35.416  1.00  0.00           C  
ATOM   1745  CD  GLU A 166      19.444  25.533  35.485  1.00  0.00           C  
ATOM   1746  OE1 GLU A 166      19.360  24.505  34.709  1.00  0.00           O  
ATOM   1747  OE2 GLU A 166      18.785  25.562  36.552  1.00  0.00           O1-
ATOM   1748  H   GLU A 166      21.081  28.682  32.347  1.00  0.00           H  
ATOM   1749  N   ARG A 167      24.618  27.892  34.492  1.00  0.00           N  
ATOM   1750  CA  ARG A 167      26.009  27.329  34.547  1.00  0.00           C  
ATOM   1751  C   ARG A 167      26.860  27.490  35.834  1.00  0.00           C  
ATOM   1752  O   ARG A 167      26.739  28.358  36.733  1.00  0.00           O  
ATOM   1753  CB  ARG A 167      26.766  27.935  33.348  1.00  0.00           C  
ATOM   1754  CG  ARG A 167      26.944  29.432  33.494  1.00  0.00           C  
ATOM   1755  CD  ARG A 167      27.427  30.075  32.200  1.00  0.00           C  
ATOM   1756  NE  ARG A 167      27.427  31.531  32.223  1.00  0.00           N  
ATOM   1757  CZ  ARG A 167      26.683  32.272  31.363  1.00  0.00           C  
ATOM   1758  NH1 ARG A 167      25.931  31.622  30.464  1.00  0.00           N1+
ATOM   1759  NH2 ARG A 167      26.605  33.554  31.533  1.00  0.00           N  
ATOM   1760  H   ARG A 167      24.612  28.862  34.751  1.00  0.00           H  
ATOM   1761  HE  ARG A 167      28.081  32.014  32.820  1.00  0.00           H  
ATOM   1762 1HH1 ARG A 167      25.837  30.626  30.416  1.00  0.00           H  
ATOM   1763 2HH1 ARG A 167      25.502  32.210  29.773  1.00  0.00           H  
ATOM   1764 1HH2 ARG A 167      27.061  34.086  32.244  1.00  0.00           H  
ATOM   1765 2HH2 ARG A 167      25.920  33.974  30.937  1.00  0.00           H  
ATOM   1766  N   THR A 168      27.605  26.395  36.022  1.00  0.00           N  
ATOM   1767  CA  THR A 168      28.582  26.210  37.160  1.00  0.00           C  
ATOM   1768  C   THR A 168      29.716  27.204  36.959  1.00  0.00           C  
ATOM   1769  O   THR A 168      30.665  27.047  36.172  1.00  0.00           O  
ATOM   1770  CB  THR A 168      29.225  24.862  37.243  1.00  0.00           C  
ATOM   1771  CG2 THR A 168      30.085  24.720  38.465  1.00  0.00           C  
ATOM   1772  OG1 THR A 168      28.158  23.935  37.358  1.00  0.00           O  
ATOM   1773  H   THR A 168      27.449  25.608  35.429  1.00  0.00           H  
ATOM   1774  HG1 THR A 168      28.197  23.594  38.299  1.00  0.00           H  
ATOM   1775  N   VAL A 169      29.677  28.317  37.716  1.00  0.00           N  
ATOM   1776  CA  VAL A 169      30.792  29.334  37.913  1.00  0.00           C  
ATOM   1777  C   VAL A 169      31.616  28.829  39.081  1.00  0.00           C  
ATOM   1778  O   VAL A 169      31.074  28.590  40.201  1.00  0.00           O  
ATOM   1779  CB  VAL A 169      30.355  30.816  38.051  1.00  0.00           C  
ATOM   1780  CG1 VAL A 169      31.618  31.704  38.513  1.00  0.00           C  
ATOM   1781  CG2 VAL A 169      29.814  31.228  36.770  1.00  0.00           C  
ATOM   1782  H   VAL A 169      28.801  28.601  38.110  1.00  0.00           H  
ATOM   1783  N   TRP A 170      32.894  28.676  38.825  1.00  0.00           N  
ATOM   1784  CA  TRP A 170      33.874  28.135  39.763  1.00  0.00           C  
ATOM   1785  C   TRP A 170      34.604  29.325  40.400  1.00  0.00           C  
ATOM   1786  O   TRP A 170      35.360  30.112  39.775  1.00  0.00           O  
ATOM   1787  CB  TRP A 170      34.878  27.314  38.973  1.00  0.00           C  
ATOM   1788  CG  TRP A 170      34.225  26.161  38.109  1.00  0.00           C  
ATOM   1789  CD1 TRP A 170      33.805  26.213  36.830  1.00  0.00           C  
ATOM   1790  CD2 TRP A 170      34.318  24.846  38.415  1.00  0.00           C  
ATOM   1791  CE2 TRP A 170      33.951  24.045  37.338  1.00  0.00           C  
ATOM   1792  CE3 TRP A 170      34.645  24.255  39.671  1.00  0.00           C  
ATOM   1793  NE1 TRP A 170      33.610  24.938  36.425  1.00  0.00           N  
ATOM   1794  CZ2 TRP A 170      33.812  22.677  37.462  1.00  0.00           C  
ATOM   1795  CZ3 TRP A 170      34.583  22.860  39.719  1.00  0.00           C  
ATOM   1796  CH2 TRP A 170      34.182  22.088  38.632  1.00  0.00           C  
ATOM   1797  H   TRP A 170      33.267  29.007  37.960  1.00  0.00           H  
ATOM   1798  HD1 TRP A 170      34.008  26.977  36.076  1.00  0.00           H  
ATOM   1799  HE1 TRP A 170      33.092  24.770  35.582  1.00  0.00           H  
ATOM   1800  HE3 TRP A 170      34.584  24.801  40.608  1.00  0.00           H  
ATOM   1801  HZ2 TRP A 170      33.177  22.135  36.768  1.00  0.00           H  
ATOM   1802  HZ3 TRP A 170      34.704  22.478  40.735  1.00  0.00           H  
ATOM   1803  HH2 TRP A 170      33.806  21.076  38.817  1.00  0.00           H  
ATOM   1804  N   GLN A 171      34.489  29.213  41.726  1.00  0.00           N  
ATOM   1805  CA  GLN A 171      34.890  30.257  42.697  1.00  0.00           C  
ATOM   1806  C   GLN A 171      36.175  29.867  43.500  1.00  0.00           C  
ATOM   1807  O   GLN A 171      36.017  28.962  44.352  1.00  0.00           O  
ATOM   1808  CB  GLN A 171      33.609  30.620  43.533  1.00  0.00           C  
ATOM   1809  CG  GLN A 171      33.824  31.969  44.261  1.00  0.00           C  
ATOM   1810  CD  GLN A 171      34.808  31.947  45.453  1.00  0.00           C  
ATOM   1811  NE2 GLN A 171      35.021  33.184  45.900  1.00  0.00           N  
ATOM   1812  OE1 GLN A 171      35.372  31.026  45.986  1.00  0.00           O  
ATOM   1813  H   GLN A 171      34.016  28.422  42.123  1.00  0.00           H  
ATOM   1814 1HE2 GLN A 171      34.695  34.004  45.412  1.00  0.00           H  
ATOM   1815 2HE2 GLN A 171      35.615  33.277  46.697  1.00  0.00           H  
ATOM   1816  N   TYR A 172      37.381  30.332  42.982  1.00  0.00           N  
ATOM   1817  CA  TYR A 172      38.711  29.997  43.556  1.00  0.00           C  
ATOM   1818  C   TYR A 172      39.080  31.105  44.595  1.00  0.00           C  
ATOM   1819  O   TYR A 172      39.320  32.293  44.123  1.00  0.00           O  
ATOM   1820  CB  TYR A 172      39.841  29.915  42.508  1.00  0.00           C  
ATOM   1821  CG  TYR A 172      39.788  28.702  41.607  1.00  0.00           C  
ATOM   1822  CD1 TYR A 172      40.774  27.731  41.938  1.00  0.00           C  
ATOM   1823  CD2 TYR A 172      38.884  28.473  40.557  1.00  0.00           C  
ATOM   1824  CE1 TYR A 172      40.771  26.553  41.316  1.00  0.00           C  
ATOM   1825  CE2 TYR A 172      39.019  27.342  39.827  1.00  0.00           C  
ATOM   1826  CZ  TYR A 172      39.888  26.386  40.226  1.00  0.00           C  
ATOM   1827  OH  TYR A 172      39.720  25.135  39.587  1.00  0.00           O  
ATOM   1828  H   TYR A 172      37.440  30.874  42.146  1.00  0.00           H  
ATOM   1829  HD1 TYR A 172      41.242  27.824  42.914  1.00  0.00           H  
ATOM   1830  HD2 TYR A 172      38.129  29.204  40.241  1.00  0.00           H  
ATOM   1831  HE1 TYR A 172      41.549  25.817  41.525  1.00  0.00           H  
ATOM   1832  HE2 TYR A 172      38.468  27.212  38.894  1.00  0.00           H  
ATOM   1833  HH  TYR A 172      40.245  24.428  40.066  1.00  0.00           H  
ATOM   1834  N   HIS A 173      38.547  30.915  45.776  1.00  0.00           N  
ATOM   1835  CA  HIS A 173      38.783  31.823  46.870  1.00  0.00           C  
ATOM   1836  C   HIS A 173      40.167  31.660  47.484  1.00  0.00           C  
ATOM   1837  O   HIS A 173      40.449  30.772  48.302  1.00  0.00           O  
ATOM   1838  CB  HIS A 173      37.760  31.539  47.992  1.00  0.00           C  
ATOM   1839  CG  HIS A 173      37.452  32.775  48.825  1.00  0.00           C  
ATOM   1840  CD2 HIS A 173      37.962  33.169  49.984  1.00  0.00           C  
ATOM   1841  ND1 HIS A 173      36.418  33.477  48.524  1.00  0.00           N  
ATOM   1842  CE1 HIS A 173      36.197  34.384  49.482  1.00  0.00           C  
ATOM   1843  NE2 HIS A 173      37.104  34.119  50.395  1.00  0.00           N  
ATOM   1844  H   HIS A 173      37.951  30.112  45.896  1.00  0.00           H  
ATOM   1845  HD2 HIS A 173      38.761  32.703  50.557  1.00  0.00           H  
ATOM   1846  HE1 HIS A 173      35.525  35.247  49.484  1.00  0.00           H  
ATOM   1847  HE2 HIS A 173      37.115  34.604  51.269  1.00  0.00           H  
ATOM   1848  N   PHE A 174      41.141  32.395  46.855  1.00  0.00           N  
ATOM   1849  CA  PHE A 174      42.596  32.244  47.124  1.00  0.00           C  
ATOM   1850  C   PHE A 174      43.076  33.036  48.331  1.00  0.00           C  
ATOM   1851  O   PHE A 174      43.412  34.200  48.234  1.00  0.00           O  
ATOM   1852  CB  PHE A 174      43.500  32.409  45.887  1.00  0.00           C  
ATOM   1853  CG  PHE A 174      44.944  31.937  46.202  1.00  0.00           C
[truncated: 2,098,331 more chars]
