# Supplementary material for: Structural insights into the pSer/pThr dependent regulation of the SHP2 tyrosine phosphatase in insulin and CD28 signaling
Source: Nat Commun. 2022 Sep 16;13:5439. doi: 10.1038/s41467-022-32918-5 (PMC9481563; doi:10.1038/s41467-022-32918-5)
Supplement: Supplementary file 4 — Supplementary dataset 2 [file 41467_2022_32918_MOESM4_ESM.zip › WPD-ppIRS1-02-dynamics.pdb]

MODEL        1
ATOM      1  N   GLY A   5      72.050  43.250  42.110  1.00  0.00           N  
ATOM      2  CA  GLY A   5      71.020  42.890  43.090  1.00  0.00           C  
ATOM      3  C   GLY A   5      69.640  43.490  42.960  1.00  0.00           C  
ATOM      4  O   GLY A   5      69.510  44.550  42.370  1.00  0.00           O  
ATOM      5  H1  GLY A   5      71.680  43.100  41.190  1.00  0.00           H  
ATOM      6  H2  GLY A   5      72.330  44.190  42.280  1.00  0.00           H  
ATOM      7  H3  GLY A   5      72.870  42.680  42.200  1.00  0.00           H  
ATOM      8  N   PHE A   6      68.740  43.020  43.740  1.00  0.00           N  
ATOM      9  CA  PHE A   6      67.330  43.240  43.450  1.00  0.00           C  
ATOM     10  C   PHE A   6      66.790  44.730  43.470  1.00  0.00           C  
ATOM     11  O   PHE A   6      66.110  45.240  42.590  1.00  0.00           O  
ATOM     12  CB  PHE A   6      66.530  42.450  44.440  1.00  0.00           C  
ATOM     13  CG  PHE A   6      66.760  40.930  44.470  1.00  0.00           C  
ATOM     14  CD1 PHE A   6      66.730  40.160  43.310  1.00  0.00           C  
ATOM     15  CD2 PHE A   6      66.780  40.230  45.710  1.00  0.00           C  
ATOM     16  CE1 PHE A   6      66.760  38.820  43.410  1.00  0.00           C  
ATOM     17  CE2 PHE A   6      66.880  38.850  45.870  1.00  0.00           C  
ATOM     18  CZ  PHE A   6      66.850  38.150  44.640  1.00  0.00           C  
ATOM     19  H   PHE A   6      68.960  42.550  44.600  1.00  0.00           H  
ATOM     20  HD1 PHE A   6      66.900  40.640  42.350  1.00  0.00           H  
ATOM     21  HD2 PHE A   6      66.770  40.830  46.620  1.00  0.00           H  
ATOM     22  HE1 PHE A   6      66.700  38.290  42.460  1.00  0.00           H  
ATOM     23  HE2 PHE A   6      66.930  38.340  46.840  1.00  0.00           H  
ATOM     24  HZ  PHE A   6      66.840  37.060  44.700  1.00  0.00           H  
ATOM     25  N   TRP A   7      67.230  45.400  44.530  1.00  0.00           N  
ATOM     26  CA  TRP A   7      66.970  46.820  44.790  1.00  0.00           C  
ATOM     27  C   TRP A   7      67.490  47.850  43.690  1.00  0.00           C  
ATOM     28  O   TRP A   7      66.860  48.710  43.270  1.00  0.00           O  
ATOM     29  CB  TRP A   7      67.310  47.200  46.190  1.00  0.00           C  
ATOM     30  CG  TRP A   7      66.600  48.440  46.600  1.00  0.00           C  
ATOM     31  CD1 TRP A   7      65.340  48.470  47.160  1.00  0.00           C  
ATOM     32  CD2 TRP A   7      67.090  49.700  46.930  1.00  0.00           C  
ATOM     33  CE2 TRP A   7      66.140  50.350  47.720  1.00  0.00           C  
ATOM     34  CE3 TRP A   7      68.300  50.320  46.600  1.00  0.00           C  
ATOM     35  NE1 TRP A   7      65.040  49.600  47.830  1.00  0.00           N  
ATOM     36  CZ2 TRP A   7      66.380  51.700  48.030  1.00  0.00           C  
ATOM     37  CZ3 TRP A   7      68.530  51.600  47.020  1.00  0.00           C  
ATOM     38  CH2 TRP A   7      67.600  52.370  47.680  1.00  0.00           C  
ATOM     39  H   TRP A   7      67.530  44.820  45.290  1.00  0.00           H  
ATOM     40  HD1 TRP A   7      64.630  47.650  47.040  1.00  0.00           H  
ATOM     41  HE1 TRP A   7      64.230  49.730  48.410  1.00  0.00           H  
ATOM     42  HE3 TRP A   7      69.010  49.720  46.040  1.00  0.00           H  
ATOM     43  HZ2 TRP A   7      65.700  52.170  48.750  1.00  0.00           H  
ATOM     44  HZ3 TRP A   7      69.490  52.110  46.940  1.00  0.00           H  
ATOM     45  HH2 TRP A   7      67.700  53.420  47.960  1.00  0.00           H  
ATOM     46  N   GLU A   8      68.610  47.490  43.190  1.00  0.00           N  
ATOM     47  CA  GLU A   8      69.160  48.160  41.960  1.00  0.00           C  
ATOM     48  C   GLU A   8      68.220  48.040  40.680  1.00  0.00           C  
ATOM     49  O   GLU A   8      67.750  48.990  40.060  1.00  0.00           O  
ATOM     50  CB  GLU A   8      70.560  47.710  41.630  1.00  0.00           C  
ATOM     51  CG  GLU A   8      71.640  48.100  42.610  1.00  0.00           C  
ATOM     52  CD  GLU A   8      71.790  47.190  43.800  1.00  0.00           C  
ATOM     53  OE1 GLU A   8      72.560  47.570  44.660  1.00  0.00           O  
ATOM     54  OE2 GLU A   8      71.080  46.150  43.860  1.00  0.00           O1-
ATOM     55  H   GLU A   8      69.280  46.870  43.600  1.00  0.00           H  
ATOM     56  N   GLU A   9      67.750  46.820  40.490  1.00  0.00           N  
ATOM     57  CA  GLU A   9      66.660  46.520  39.550  1.00  0.00           C  
ATOM     58  C   GLU A   9      65.280  47.250  39.790  1.00  0.00           C  
ATOM     59  O   GLU A   9      64.840  48.140  39.070  1.00  0.00           O  
ATOM     60  CB  GLU A   9      66.320  45.010  39.430  1.00  0.00           C  
ATOM     61  CG  GLU A   9      67.500  44.200  38.900  1.00  0.00           C  
ATOM     62  CD  GLU A   9      67.050  42.830  38.450  1.00  0.00           C  
ATOM     63  OE1 GLU A   9      66.220  42.220  39.200  1.00  0.00           O  
ATOM     64  OE2 GLU A   9      67.400  42.390  37.290  1.00  0.00           O1-
ATOM     65  H   GLU A   9      68.080  45.990  40.940  1.00  0.00           H  
ATOM     66  N   PHE A  10      64.760  47.000  40.980  1.00  0.00           N  
ATOM     67  CA  PHE A  10      63.650  47.780  41.560  1.00  0.00           C  
ATOM     68  C   PHE A  10      63.860  49.290  41.310  1.00  0.00           C  
ATOM     69  O   PHE A  10      62.990  49.920  40.720  1.00  0.00           O  
ATOM     70  CB  PHE A  10      63.560  47.560  43.050  1.00  0.00           C  
ATOM     71  CG  PHE A  10      62.580  48.510  43.770  1.00  0.00           C  
ATOM     72  CD1 PHE A  10      61.310  48.080  44.160  1.00  0.00           C  
ATOM     73  CD2 PHE A  10      63.080  49.730  44.320  1.00  0.00           C  
ATOM     74  CE1 PHE A  10      60.560  48.830  45.100  1.00  0.00           C  
ATOM     75  CE2 PHE A  10      62.320  50.440  45.220  1.00  0.00           C  
ATOM     76  CZ  PHE A  10      61.100  49.980  45.620  1.00  0.00           C  
ATOM     77  H   PHE A  10      65.220  46.360  41.590  1.00  0.00           H  
ATOM     78  HD1 PHE A  10      60.900  47.140  43.780  1.00  0.00           H  
ATOM     79  HD2 PHE A  10      64.060  50.130  44.050  1.00  0.00           H  
ATOM     80  HE1 PHE A  10      59.600  48.450  45.480  1.00  0.00           H  
ATOM     81  HE2 PHE A  10      62.660  51.380  45.650  1.00  0.00           H  
ATOM     82  HZ  PHE A  10      60.670  50.370  46.550  1.00  0.00           H  
ATOM     83  N   GLU A  11      65.050  49.920  41.510  1.00  0.00           N  
ATOM     84  CA  GLU A  11      65.390  51.300  41.280  1.00  0.00           C  
ATOM     85  C   GLU A  11      65.230  51.810  39.850  1.00  0.00           C  
ATOM     86  O   GLU A  11      64.670  52.850  39.510  1.00  0.00           O  
ATOM     87  CB  GLU A  11      66.850  51.630  41.650  1.00  0.00           C  
ATOM     88  CG  GLU A  11      67.050  52.140  43.040  1.00  0.00           C  
ATOM     89  CD  GLU A  11      67.420  53.620  43.160  1.00  0.00           C  
ATOM     90  OE1 GLU A  11      66.590  54.450  42.740  1.00  0.00           O  
ATOM     91  OE2 GLU A  11      68.600  53.890  43.450  1.00  0.00           O1-
ATOM     92  H   GLU A  11      65.930  49.460  41.680  1.00  0.00           H  
ATOM     93  N   THR A  12      65.730  51.060  38.880  1.00  0.00           N  
ATOM     94  CA  THR A  12      65.600  51.310  37.440  1.00  0.00           C  
ATOM     95  C   THR A  12      64.190  51.070  36.990  1.00  0.00           C  
ATOM     96  O   THR A  12      63.640  51.850  36.170  1.00  0.00           O  
ATOM     97  CB  THR A  12      66.430  50.370  36.490  1.00  0.00           C  
ATOM     98  CG2 THR A  12      67.860  50.750  36.620  1.00  0.00           C  
ATOM     99  OG1 THR A  12      66.040  48.970  36.590  1.00  0.00           O  
ATOM    100  H   THR A  12      66.380  50.330  39.070  1.00  0.00           H  
ATOM    101  HG1 THR A  12      66.630  48.460  35.960  1.00  0.00           H  
ATOM    102  N   LEU A  13      63.540  50.010  37.420  1.00  0.00           N  
ATOM    103  CA  LEU A  13      62.100  49.750  37.110  1.00  0.00           C  
ATOM    104  C   LEU A  13      60.990  50.590  37.760  1.00  0.00           C  
ATOM    105  O   LEU A  13      60.030  50.910  37.080  1.00  0.00           O  
ATOM    106  CB  LEU A  13      61.890  48.240  37.430  1.00  0.00           C  
ATOM    107  CG  LEU A  13      62.630  47.270  36.450  1.00  0.00           C  
ATOM    108  CD1 LEU A  13      62.450  45.890  37.010  1.00  0.00           C  
ATOM    109  CD2 LEU A  13      62.240  47.390  34.950  1.00  0.00           C  
ATOM    110  H   LEU A  13      64.090  49.270  37.810  1.00  0.00           H  
ATOM    111  N   GLN A  14      61.320  51.230  38.860  1.00  0.00           N  
ATOM    112  CA  GLN A  14      60.560  52.340  39.440  1.00  0.00           C  
ATOM    113  C   GLN A  14      60.360  53.580  38.510  1.00  0.00           C  
ATOM    114  O   GLN A  14      59.250  54.010  38.210  1.00  0.00           O  
ATOM    115  CB  GLN A  14      61.260  53.030  40.610  1.00  0.00           C  
ATOM    116  CG  GLN A  14      61.050  52.340  41.960  1.00  0.00           C  
ATOM    117  CD  GLN A  14      59.630  52.390  42.530  1.00  0.00           C  
ATOM    118  NE2 GLN A  14      59.410  51.920  43.720  1.00  0.00           N  
ATOM    119  OE1 GLN A  14      58.650  52.730  41.880  1.00  0.00           O  
ATOM    120  H   GLN A  14      62.070  50.900  39.440  1.00  0.00           H  
ATOM    121 1HE2 GLN A  14      60.140  51.490  44.260  1.00  0.00           H  
ATOM    122 2HE2 GLN A  14      58.650  52.330  44.220  1.00  0.00           H  
ATOM    123  N   GLN A  15      61.500  53.990  37.960  1.00  0.00           N  
ATOM    124  CA  GLN A  15      61.460  55.120  36.950  1.00  0.00           C  
ATOM    125  C   GLN A  15      60.690  54.940  35.610  1.00  0.00           C  
ATOM    126  O   GLN A  15      60.680  55.870  34.830  1.00  0.00           O  
ATOM    127  CB  GLN A  15      62.920  55.490  36.640  1.00  0.00           C  
ATOM    128  CG  GLN A  15      63.870  55.970  37.750  1.00  0.00           C  
ATOM    129  CD  GLN A  15      65.250  56.320  37.100  1.00  0.00           C  
ATOM    130  NE2 GLN A  15      66.180  56.390  38.040  1.00  0.00           N  
ATOM    131  OE1 GLN A  15      65.510  56.450  35.920  1.00  0.00           O  
ATOM    132  H   GLN A  15      62.450  53.890  38.240  1.00  0.00           H  
ATOM    133 1HE2 GLN A  15      66.030  56.090  38.990  1.00  0.00           H  
ATOM    134 2HE2 GLN A  15      67.140  56.530  37.820  1.00  0.00           H  
ATOM    135  N   GLN A  16      60.050  53.780  35.420  1.00  0.00           N  
ATOM    136  CA  GLN A  16      59.070  53.580  34.330  1.00  0.00           C  
ATOM    137  C   GLN A  16      57.710  54.220  34.640  1.00  0.00           C  
ATOM    138  O   GLN A  16      56.930  54.460  33.710  1.00  0.00           O  
ATOM    139  CB  GLN A  16      58.920  52.040  34.090  1.00  0.00           C  
ATOM    140  CG  GLN A  16      60.200  51.350  33.510  1.00  0.00           C  
ATOM    141  CD  GLN A  16      60.400  51.660  32.060  1.00  0.00           C  
ATOM    142  NE2 GLN A  16      61.610  51.950  31.580  1.00  0.00           N  
ATOM    143  OE1 GLN A  16      59.550  51.410  31.210  1.00  0.00           O  
ATOM    144  H   GLN A  16      60.360  53.010  35.980  1.00  0.00           H  
ATOM    145 1HE2 GLN A  16      62.340  52.060  32.260  1.00  0.00           H  
ATOM    146 2HE2 GLN A  16      61.730  52.240  30.630  1.00  0.00           H  
ATOM    147  N   GLU A  17      57.500  54.770  35.810  1.00  0.00           N  
ATOM    148  CA  GLU A  17      56.220  55.370  36.240  1.00  0.00           C  
ATOM    149  C   GLU A  17      55.560  56.430  35.370  1.00  0.00           C  
ATOM    150  O   GLU A  17      54.390  56.310  34.960  1.00  0.00           O  
ATOM    151  CB  GLU A  17      56.330  55.810  37.720  1.00  0.00           C  
ATOM    152  CG  GLU A  17      57.370  56.900  38.060  1.00  0.00           C  
ATOM    153  CD  GLU A  17      57.490  58.280  37.380  1.00  0.00           C  
ATOM    154  OE1 GLU A  17      56.670  59.210  37.720  1.00  0.00           O  
ATOM    155  OE2 GLU A  17      58.410  58.510  36.530  1.00  0.00           O1-
ATOM    156  H   GLU A  17      58.120  54.580  36.570  1.00  0.00           H  
ATOM    157  N   CYS A  18      56.340  57.360  34.890  1.00  0.00           N  
ATOM    158  CA  CYS A  18      55.940  58.360  33.870  1.00  0.00           C  
ATOM    159  C   CYS A  18      55.850  57.850  32.430  1.00  0.00           C  
ATOM    160  O   CYS A  18      54.970  58.400  31.760  1.00  0.00           O  
ATOM    161  CB  CYS A  18      56.940  59.470  33.750  1.00  0.00           C  
ATOM    162  SG  CYS A  18      58.690  58.870  33.840  1.00  0.00           S  
ATOM    163  H   CYS A  18      57.150  57.660  35.380  1.00  0.00           H  
ATOM    164  HG  CYS A  18      58.800  58.840  35.170  1.00  0.00           H  
ATOM    165  N   LYS A  19      56.730  56.930  31.940  1.00  0.00           N  
ATOM    166  CA  LYS A  19      56.630  56.360  30.580  1.00  0.00           C  
ATOM    167  C   LYS A  19      55.530  55.370  30.350  1.00  0.00           C  
ATOM    168  O   LYS A  19      54.990  55.200  29.270  1.00  0.00           O  
ATOM    169  CB  LYS A  19      57.950  55.660  30.110  1.00  0.00           C  
ATOM    170  CG  LYS A  19      59.280  56.380  30.230  1.00  0.00           C  
ATOM    171  CD  LYS A  19      59.380  57.860  29.690  1.00  0.00           C  
ATOM    172  CE  LYS A  19      60.760  58.330  30.040  1.00  0.00           C  
ATOM    173  NZ  LYS A  19      60.880  59.730  29.770  1.00  0.00           N1+
ATOM    174  H   LYS A  19      57.620  56.890  32.400  1.00  0.00           H  
ATOM    175  HZ1 LYS A  19      61.160  59.960  28.830  1.00  0.00           H  
ATOM    176  HZ2 LYS A  19      60.060  60.240  29.990  1.00  0.00           H  
ATOM    177  HZ3 LYS A  19      61.670  60.020  30.320  1.00  0.00           H  
ATOM    178  N   LEU A  20      55.210  54.640  31.420  1.00  0.00           N  
ATOM    179  CA  LEU A  20      54.100  53.720  31.370  1.00  0.00           C  
ATOM    180  C   LEU A  20      52.680  54.270  31.660  1.00  0.00           C  
ATOM    181  O   LEU A  20      51.780  53.590  32.220  1.00  0.00           O  
ATOM    182  CB  LEU A  20      54.440  52.420  32.150  1.00  0.00           C  
ATOM    183  CG  LEU A  20      55.680  51.640  31.660  1.00  0.00           C  
ATOM    184  CD1 LEU A  20      55.960  50.530  32.620  1.00  0.00           C  
ATOM    185  CD2 LEU A  20      55.640  50.950  30.290  1.00  0.00           C  
ATOM    186  H   LEU A  20      55.720  54.560  32.280  1.00  0.00           H  
ATOM    187  N   LEU A  21      52.460  55.500  31.240  1.00  0.00           N  
ATOM    188  CA  LEU A  21      51.360  56.330  31.690  1.00  0.00           C  
ATOM    189  C   LEU A  21      50.610  56.740  30.410  1.00  0.00           C  
ATOM    190  O   LEU A  21      51.150  57.280  29.450  1.00  0.00           O  
ATOM    191  CB  LEU A  21      51.910  57.610  32.320  1.00  0.00           C  
ATOM    192  CG  LEU A  21      51.030  58.040  33.560  1.00  0.00           C  
ATOM    193  CD1 LEU A  21      51.870  59.010  34.340  1.00  0.00           C  
ATOM    194  CD2 LEU A  21      49.700  58.670  33.250  1.00  0.00           C  
ATOM    195  H   LEU A  21      53.080  56.110  30.750  1.00  0.00           H  
ATOM    196  N   TYR A  22      49.300  56.460  30.420  1.00  0.00           N  
ATOM    197  CA  TYR A  22      48.420  56.480  29.260  1.00  0.00           C  
ATOM    198  C   TYR A  22      47.190  57.390  29.590  1.00  0.00           C  
ATOM    199  O   TYR A  22      46.990  57.640  30.770  1.00  0.00           O  
ATOM    200  CB  TYR A  22      48.000  55.010  29.080  1.00  0.00           C  
ATOM    201  CG  TYR A  22      49.190  54.320  28.360  1.00  0.00           C  
ATOM    202  CD1 TYR A  22      49.230  54.370  26.980  1.00  0.00           C  
ATOM    203  CD2 TYR A  22      50.170  53.580  29.020  1.00  0.00           C  
ATOM    204  CE1 TYR A  22      50.150  53.580  26.280  1.00  0.00           C  
ATOM    205  CE2 TYR A  22      51.120  52.810  28.390  1.00  0.00           C  
ATOM    206  CZ  TYR A  22      51.010  52.760  27.000  1.00  0.00           C  
ATOM    207  OH  TYR A  22      51.770  51.840  26.270  1.00  0.00           O  
ATOM    208  H   TYR A  22      48.840  56.110  31.230  1.00  0.00           H  
ATOM    209  HD1 TYR A  22      48.750  55.180  26.420  1.00  0.00           H  
ATOM    210  HD2 TYR A  22      50.170  53.450  30.100  1.00  0.00           H  
ATOM    211  HE1 TYR A  22      50.420  53.770  25.240  1.00  0.00           H  
ATOM    212  HE2 TYR A  22      51.930  52.370  28.990  1.00  0.00           H  
ATOM    213  HH  TYR A  22      52.370  51.470  26.980  1.00  0.00           H  
ATOM    214  N   SER A  23      46.370  57.860  28.560  1.00  0.00           N  
ATOM    215  CA  SER A  23      45.220  58.840  28.740  1.00  0.00           C  
ATOM    216  C   SER A  23      44.250  58.270  29.830  1.00  0.00           C  
ATOM    217  O   SER A  23      43.680  57.160  29.700  1.00  0.00           O  
ATOM    218  CB  SER A  23      44.340  58.930  27.530  1.00  0.00           C  
ATOM    219  OG  SER A  23      43.180  59.790  27.590  1.00  0.00           O  
ATOM    220  H   SER A  23      46.500  57.610  27.600  1.00  0.00           H  
ATOM    221  HG  SER A  23      42.460  59.160  27.880  1.00  0.00           H  
ATOM    222  N   ARG A  24      43.880  59.210  30.710  1.00  0.00           N  
ATOM    223  CA  ARG A  24      42.990  58.950  31.820  1.00  0.00           C  
ATOM    224  C   ARG A  24      41.750  59.920  31.900  1.00  0.00           C  
ATOM    225  O   ARG A  24      41.230  60.200  33.000  1.00  0.00           O  
ATOM    226  CB  ARG A  24      43.740  59.270  33.130  1.00  0.00           C  
ATOM    227  CG  ARG A  24      45.010  58.450  33.320  1.00  0.00           C  
ATOM    228  CD  ARG A  24      45.790  59.170  34.490  1.00  0.00           C  
ATOM    229  NE  ARG A  24      46.180  60.560  34.170  1.00  0.00           N  
ATOM    230  CZ  ARG A  24      46.280  61.610  34.960  1.00  0.00           C  
ATOM    231  NH1 ARG A  24      46.140  61.530  36.280  1.00  0.00           N1+
ATOM    232  NH2 ARG A  24      46.590  62.810  34.470  1.00  0.00           N  
ATOM    233  H   ARG A  24      44.340  60.080  30.570  1.00  0.00           H  
ATOM    234  HE  ARG A  24      46.370  60.690  33.200  1.00  0.00           H  
ATOM    235 1HH1 ARG A  24      45.870  60.670  36.720  1.00  0.00           H  
ATOM    236 2HH1 ARG A  24      46.410  62.290  36.860  1.00  0.00           H  
ATOM    237 1HH2 ARG A  24      46.630  62.930  33.480  1.00  0.00           H  
ATOM    238 2HH2 ARG A  24      46.720  63.670  34.970  1.00  0.00           H  
ATOM    239  N   LYS A  25      41.140  60.140  30.750  1.00  0.00           N  
ATOM    240  CA  LYS A  25      40.010  61.030  30.770  1.00  0.00           C  
ATOM    241  C   LYS A  25      38.660  60.590  31.340  1.00  0.00           C  
ATOM    242  O   LYS A  25      37.880  61.460  31.870  1.00  0.00           O  
ATOM    243  CB  LYS A  25      39.870  61.360  29.280  1.00  0.00           C  
ATOM    244  CG  LYS A  25      41.100  61.990  28.620  1.00  0.00           C  
ATOM    245  CD  LYS A  25      40.790  62.500  27.260  1.00  0.00           C  
ATOM    246  CE  LYS A  25      42.030  62.980  26.500  1.00  0.00           C  
ATOM    247  NZ  LYS A  25      42.540  61.770  25.900  1.00  0.00           N1+
ATOM    248  H   LYS A  25      41.200  59.420  30.050  1.00  0.00           H  
ATOM    249  HZ1 LYS A  25      42.890  61.150  26.600  1.00  0.00           H  
ATOM    250  HZ2 LYS A  25      41.900  61.200  25.380  1.00  0.00           H  
ATOM    251  HZ3 LYS A  25      43.300  62.030  25.300  1.00  0.00           H  
ATOM    252  N   GLU A  26      38.450  59.250  31.350  1.00  0.00           N  
ATOM    253  CA  GLU A  26      37.220  58.730  31.970  1.00  0.00           C  
ATOM    254  C   GLU A  26      37.330  58.360  33.420  1.00  0.00           C  
ATOM    255  O   GLU A  26      36.440  58.610  34.260  1.00  0.00           O  
ATOM    256  CB  GLU A  26      36.680  57.740  30.970  1.00  0.00           C  
ATOM    257  CG  GLU A  26      36.200  58.310  29.590  1.00  0.00           C  
ATOM    258  CD  GLU A  26      34.960  59.220  29.770  1.00  0.00           C  
ATOM    259  OE1 GLU A  26      34.790  60.180  28.980  1.00  0.00           O  
ATOM    260  OE2 GLU A  26      34.070  58.800  30.480  1.00  0.00           O1-
ATOM    261  H   GLU A  26      38.960  58.570  30.830  1.00  0.00           H  
ATOM    262  N   GLY A  27      38.490  58.040  33.900  1.00  0.00           N  
ATOM    263  CA  GLY A  27      38.910  58.210  35.310  1.00  0.00           C  
ATOM    264  C   GLY A  27      38.710  59.650  35.960  1.00  0.00           C  
ATOM    265  O   GLY A  27      38.010  59.900  36.890  1.00  0.00           O  
ATOM    266  H   GLY A  27      39.010  57.350  33.390  1.00  0.00           H  
ATOM    267  N   GLN A  28      39.480  60.590  35.360  1.00  0.00           N  
ATOM    268  CA  GLN A  28      39.610  62.000  35.870  1.00  0.00           C  
ATOM    269  C   GLN A  28      38.400  62.900  36.110  1.00  0.00           C  
ATOM    270  O   GLN A  28      38.420  63.870  36.850  1.00  0.00           O  
ATOM    271  CB  GLN A  28      40.540  62.900  35.030  1.00  0.00           C  
ATOM    272  CG  GLN A  28      42.030  62.640  35.060  1.00  0.00           C  
ATOM    273  CD  GLN A  28      42.830  63.570  34.210  1.00  0.00           C  
ATOM    274  NE2 GLN A  28      43.890  64.100  34.840  1.00  0.00           N  
ATOM    275  OE1 GLN A  28      42.570  63.850  33.030  1.00  0.00           O  
ATOM    276  H   GLN A  28      40.040  60.460  34.550  1.00  0.00           H  
ATOM    277 1HE2 GLN A  28      44.110  63.810  35.770  1.00  0.00           H  
ATOM    278 2HE2 GLN A  28      44.360  64.910  34.490  1.00  0.00           H  
ATOM    279  N   ARG A  29      37.370  62.630  35.310  1.00  0.00           N  
ATOM    280  CA  ARG A  29      36.080  63.350  35.350  1.00  0.00           C  
ATOM    281  C   ARG A  29      35.570  63.890  36.670  1.00  0.00           C  
ATOM    282  O   ARG A  29      35.610  63.100  37.600  1.00  0.00           O  
ATOM    283  CB  ARG A  29      34.960  62.540  34.820  1.00  0.00           C  
ATOM    284  CG  ARG A  29      35.120  62.180  33.380  1.00  0.00           C  
ATOM    285  CD  ARG A  29      33.850  61.430  33.010  1.00  0.00           C  
ATOM    286  NE  ARG A  29      32.790  62.410  32.950  1.00  0.00           N  
ATOM    287  CZ  ARG A  29      31.840  62.330  31.990  1.00  0.00           C  
ATOM    288  NH1 ARG A  29      31.880  61.380  31.060  1.00  0.00           N1+
ATOM    289  NH2 ARG A  29      30.760  63.180  32.000  1.00  0.00           N  
ATOM    290  H   ARG A  29      37.410  61.890  34.640  1.00  0.00           H  
ATOM    291  HE  ARG A  29      32.740  63.060  33.710  1.00  0.00           H  
ATOM    292 1HH1 ARG A  29      32.590  60.680  31.020  1.00  0.00           H  
ATOM    293 2HH1 ARG A  29      31.100  61.230  30.450  1.00  0.00           H  
ATOM    294 1HH2 ARG A  29      30.610  63.800  32.770  1.00  0.00           H  
ATOM    295 2HH2 ARG A  29      30.190  63.220  31.180  1.00  0.00           H  
ATOM    296  N   GLN A  30      34.870  65.020  36.610  1.00  0.00           N  
ATOM    297  CA  GLN A  30      34.300  65.700  37.840  1.00  0.00           C  
ATOM    298  C   GLN A  30      33.260  64.740  38.510  1.00  0.00           C  
ATOM    299  O   GLN A  30      33.160  64.600  39.730  1.00  0.00           O  
ATOM    300  CB  GLN A  30      33.600  67.000  37.520  1.00  0.00           C  
ATOM    301  CG  GLN A  30      33.620  67.970  38.710  1.00  0.00           C  
ATOM    302  CD  GLN A  30      32.830  69.250  38.380  1.00  0.00           C  
ATOM    303  NE2 GLN A  30      31.890  69.560  39.250  1.00  0.00           N  
ATOM    304  OE1 GLN A  30      33.170  70.090  37.550  1.00  0.00           O  
ATOM    305  H   GLN A  30      34.650  65.410  35.720  1.00  0.00           H  
ATOM    306 1HE2 GLN A  30      31.570  69.050  40.040  1.00  0.00           H  
ATOM    307 2HE2 GLN A  30      31.410  70.390  38.960  1.00  0.00           H  
ATOM    308  N   GLU A  31      32.410  64.200  37.630  1.00  0.00           N  
ATOM    309  CA  GLU A  31      31.410  63.210  37.790  1.00  0.00           C  
ATOM    310  C   GLU A  31      31.950  61.940  38.460  1.00  0.00           C  
ATOM    311  O   GLU A  31      31.140  61.350  39.230  1.00  0.00           O  
ATOM    312  CB  GLU A  31      30.830  62.650  36.440  1.00  0.00           C  
ATOM    313  CG  GLU A  31      30.070  63.730  35.570  1.00  0.00           C  
ATOM    314  CD  GLU A  31      30.950  64.770  34.840  1.00  0.00           C  
ATOM    315  OE1 GLU A  31      32.200  64.720  34.920  1.00  0.00           O  
ATOM    316  OE2 GLU A  31      30.470  65.390  33.930  1.00  0.00           O1-
ATOM    317  H   GLU A  31      32.240  64.670  36.770  1.00  0.00           H  
ATOM    318  N   ASN A  32      33.250  61.710  38.400  1.00  0.00           N  
ATOM    319  CA  ASN A  32      33.720  60.360  38.740  1.00  0.00           C  
ATOM    320  C   ASN A  32      34.440  60.210  40.060  1.00  0.00           C  
ATOM    321  O   ASN A  32      35.380  59.430  40.150  1.00  0.00           O  
ATOM    322  CB  ASN A  32      34.440  59.760  37.480  1.00  0.00           C  
ATOM    323  CG  ASN A  32      33.350  59.300  36.520  1.00  0.00           C  
ATOM    324  ND2 ASN A  32      33.750  58.500  35.600  1.00  0.00           N  
ATOM    325  OD1 ASN A  32      32.220  59.750  36.430  1.00  0.00           O  
ATOM    326  H   ASN A  32      33.960  62.280  37.980  1.00  0.00           H  
ATOM    327 1HD2 ASN A  32      34.720  58.260  35.530  1.00  0.00           H  
ATOM    328 2HD2 ASN A  32      33.060  58.000  35.080  1.00  0.00           H  
ATOM    329  N   LYS A  33      34.330  61.280  40.850  1.00  0.00           N  
ATOM    330  CA  LYS A  33      35.170  61.550  42.080  1.00  0.00           C  
ATOM    331  C   LYS A  33      34.950  60.610  43.310  1.00  0.00           C  
ATOM    332  O   LYS A  33      35.840  60.350  44.130  1.00  0.00           O  
ATOM    333  CB  LYS A  33      35.260  62.970  42.580  1.00  0.00           C  
ATOM    334  CG  LYS A  33      35.750  64.050  41.570  1.00  0.00           C  
ATOM    335  CD  LYS A  33      37.140  63.880  40.950  1.00  0.00           C  
ATOM    336  CE  LYS A  33      37.540  65.080  40.100  1.00  0.00           C  
ATOM    337  NZ  LYS A  33      38.900  65.060  39.480  1.00  0.00           N1+
ATOM    338  H   LYS A  33      33.540  61.880  40.710  1.00  0.00           H  
ATOM    339  HZ1 LYS A  33      38.990  64.390  38.740  1.00  0.00           H  
ATOM    340  HZ2 LYS A  33      39.160  65.940  39.080  1.00  0.00           H  
ATOM    341  HZ3 LYS A  33      39.610  64.790  40.130  1.00  0.00           H  
ATOM    342  N   ASN A  34      33.720  60.170  43.410  1.00  0.00           N  
ATOM    343  CA  ASN A  34      33.400  59.270  44.530  1.00  0.00           C  
ATOM    344  C   ASN A  34      33.680  57.740  44.330  1.00  0.00           C  
ATOM    345  O   ASN A  34      34.130  57.140  45.300  1.00  0.00           O  
ATOM    346  CB  ASN A  34      32.000  59.490  45.050  1.00  0.00           C  
ATOM    347  CG  ASN A  34      31.420  58.700  46.260  1.00  0.00           C  
ATOM    348  ND2 ASN A  34      31.720  59.260  47.410  1.00  0.00           N  
ATOM    349  OD1 ASN A  34      31.100  57.510  46.270  1.00  0.00           O  
ATOM    350  H   ASN A  34      33.040  60.300  42.690  1.00  0.00           H  
ATOM    351 1HD2 ASN A  34      32.240  60.110  47.420  1.00  0.00           H  
ATOM    352 2HD2 ASN A  34      31.430  58.810  48.260  1.00  0.00           H  
ATOM    353  N   LYS A  35      33.340  57.220  43.110  1.00  0.00           N  
ATOM    354  CA  LYS A  35      33.370  55.770  42.850  1.00  0.00           C  
ATOM    355  C   LYS A  35      34.670  54.990  42.870  1.00  0.00           C  
ATOM    356  O   LYS A  35      34.540  53.790  42.960  1.00  0.00           O  
ATOM    357  CB  LYS A  35      32.600  55.420  41.590  1.00  0.00           C  
ATOM    358  CG  LYS A  35      31.120  55.300  41.880  1.00  0.00           C  
ATOM    359  CD  LYS A  35      30.530  54.940  40.540  1.00  0.00           C  
ATOM    360  CE  LYS A  35      29.060  54.540  40.700  1.00  0.00           C  
ATOM    361  NZ  LYS A  35      28.370  54.480  39.360  1.00  0.00           N1+
ATOM    362  H   LYS A  35      32.890  57.800  42.430  1.00  0.00           H  
ATOM    363  HZ1 LYS A  35      28.560  55.290  38.800  1.00  0.00           H  
ATOM    364  HZ2 LYS A  35      28.720  53.770  38.760  1.00  0.00           H  
ATOM    365  HZ3 LYS A  35      27.370  54.460  39.400  1.00  0.00           H  
ATOM    366  N   ASN A  36      35.770  55.630  42.540  1.00  0.00           N  
ATOM    367  CA  ASN A  36      37.120  55.130  42.870  1.00  0.00           C  
ATOM    368  C   ASN A  36      37.560  55.410  44.320  1.00  0.00           C  
ATOM    369  O   ASN A  36      37.600  56.550  44.740  1.00  0.00           O  
ATOM    370  CB  ASN A  36      38.170  55.780  42.000  1.00  0.00           C  
ATOM    371  CG  ASN A  36      38.270  57.280  41.980  1.00  0.00           C  
ATOM    372  ND2 ASN A  36      39.480  57.770  41.900  1.00  0.00           N  
ATOM    373  OD1 ASN A  36      37.300  58.040  41.900  1.00  0.00           O  
ATOM    374  H   ASN A  36      35.680  56.510  42.070  1.00  0.00           H  
ATOM    375 1HD2 ASN A  36      40.250  57.130  41.870  1.00  0.00           H  
ATOM    376 2HD2 ASN A  36      39.620  58.760  41.930  1.00  0.00           H  
ATOM    377  N   ARG A  37      38.130  54.440  44.980  1.00  0.00           N  
ATOM    378  CA  ARG A  37      38.560  54.650  46.400  1.00  0.00           C  
ATOM    379  C   ARG A  37      39.750  55.670  46.560  1.00  0.00           C  
ATOM    380  O   ARG A  37      39.620  56.600  47.380  1.00  0.00           O  
ATOM    381  CB  ARG A  37      39.110  53.400  47.000  1.00  0.00           C  
ATOM    382  CG  ARG A  37      37.990  52.730  47.700  1.00  0.00           C  
ATOM    383  CD  ARG A  37      38.470  51.360  48.280  1.00  0.00           C  
ATOM    384  NE  ARG A  37      37.360  50.600  48.840  1.00  0.00           N  
ATOM    385  CZ  ARG A  37      36.910  50.460  50.080  1.00  0.00           C  
ATOM    386  NH1 ARG A  37      37.460  51.130  51.120  1.00  0.00           N1+
ATOM    387  NH2 ARG A  37      35.770  49.790  50.300  1.00  0.00           N  
ATOM    388  H   ARG A  37      38.480  53.610  44.540  1.00  0.00           H  
ATOM    389  HE  ARG A  37      37.000  50.000  48.120  1.00  0.00           H  
ATOM    390 1HH1 ARG A  37      38.340  51.540  50.900  1.00  0.00           H  
ATOM    391 2HH1 ARG A  37      37.190  51.130  52.080  1.00  0.00           H  
ATOM    392 1HH2 ARG A  37      35.200  49.260  49.660  1.00  0.00           H  
ATOM    393 2HH2 ARG A  37      35.320  49.770  51.200  1.00  0.00           H  
ATOM    394  N   TYR A  38      40.830  55.500  45.810  1.00  0.00           N  
ATOM    395  CA  TYR A  38      41.990  56.410  46.020  1.00  0.00           C  
ATOM    396  C   TYR A  38      42.220  57.410  44.830  1.00  0.00           C  
ATOM    397  O   TYR A  38      42.150  57.030  43.680  1.00  0.00           O  
ATOM    398  CB  TYR A  38      43.210  55.480  46.340  1.00  0.00           C  
ATOM    399  CG  TYR A  38      42.950  54.720  47.650  1.00  0.00           C  
ATOM    400  CD1 TYR A  38      43.250  55.330  48.860  1.00  0.00           C  
ATOM    401  CD2 TYR A  38      42.550  53.430  47.620  1.00  0.00           C  
ATOM    402  CE1 TYR A  38      43.010  54.640  50.040  1.00  0.00           C  
ATOM    403  CE2 TYR A  38      42.390  52.690  48.820  1.00  0.00           C  
ATOM    404  CZ  TYR A  38      42.580  53.330  50.040  1.00  0.00           C  
ATOM    405  OH  TYR A  38      42.530  52.540  51.160  1.00  0.00           O  
ATOM    406  H   TYR A  38      40.910  54.780  45.130  1.00  0.00           H  
ATOM    407  HD1 TYR A  38      43.530  56.380  48.800  1.00  0.00           H  
ATOM    408  HD2 TYR A  38      42.480  52.940  46.650  1.00  0.00           H  
ATOM    409  HE1 TYR A  38      43.520  54.990  50.940  1.00  0.00           H  
ATOM    410  HE2 TYR A  38      42.390  51.610  48.950  1.00  0.00           H  
ATOM    411  HH  TYR A  38      43.080  52.960  51.880  1.00  0.00           H  
ATOM    412  N   LYS A  39      42.600  58.610  45.190  1.00  0.00           N  
ATOM    413  CA  LYS A  39      42.400  59.840  44.380  1.00  0.00           C  
ATOM    414  C   LYS A  39      43.210  59.750  43.100  1.00  0.00           C  
ATOM    415  O   LYS A  39      42.700  59.760  42.000  1.00  0.00           O  
ATOM    416  CB  LYS A  39      42.960  61.170  45.020  1.00  0.00           C  
ATOM    417  CG  LYS A  39      42.240  61.490  46.320  1.00  0.00           C  
ATOM    418  CD  LYS A  39      42.540  62.830  46.940  1.00  0.00           C  
ATOM    419  CE  LYS A  39      43.860  62.750  47.620  1.00  0.00           C  
ATOM    420  NZ  LYS A  39      44.470  64.010  47.910  1.00  0.00           N1+
ATOM    421  H   LYS A  39      42.800  58.780  46.150  1.00  0.00           H  
ATOM    422  HZ1 LYS A  39      44.160  64.350  48.800  1.00  0.00           H  
ATOM    423  HZ2 LYS A  39      45.450  63.800  47.960  1.00  0.00           H  
ATOM    424  HZ3 LYS A  39      44.290  64.700  47.220  1.00  0.00           H  
ATOM    425  N   ASN A  40      44.490  59.340  43.290  1.00  0.00           N  
ATOM    426  CA  ASN A  40      45.400  59.060  42.210  1.00  0.00           C  
ATOM    427  C   ASN A  40      45.300  57.760  41.360  1.00  0.00           C  
ATOM    428  O   ASN A  40      45.530  57.720  40.120  1.00  0.00           O  
ATOM    429  CB  ASN A  40      46.780  59.210  42.810  1.00  0.00           C  
ATOM    430  CG  ASN A  40      47.380  58.170  43.830  1.00  0.00           C  
ATOM    431  ND2 ASN A  40      48.650  58.300  44.060  1.00  0.00           N  
ATOM    432  OD1 ASN A  40      46.660  57.400  44.410  1.00  0.00           O  
ATOM    433  H   ASN A  40      44.830  59.200  44.210  1.00  0.00           H  
ATOM    434 1HD2 ASN A  40      49.170  59.040  43.640  1.00  0.00           H  
ATOM    435 2HD2 ASN A  40      49.170  57.640  44.610  1.00  0.00           H  
ATOM    436  N   ILE A  41      44.740  56.720  41.870  1.00  0.00           N  
ATOM    437  CA  ILE A  41      44.530  55.460  41.200  1.00  0.00           C  
ATOM    438  C   ILE A  41      43.350  55.470  40.210  1.00  0.00           C  
ATOM    439  O   ILE A  41      42.160  55.410  40.570  1.00  0.00           O  
ATOM    440  CB  ILE A  41      44.280  54.380  42.250  1.00  0.00           C  
ATOM    441  CG1 ILE A  41      45.510  54.320  43.160  1.00  0.00           C  
ATOM    442  CG2 ILE A  41      43.720  53.040  41.850  1.00  0.00           C  
ATOM    443  CD  ILE A  41      46.730  53.860  42.350  1.00  0.00           C  
ATOM    444  H   ILE A  41      44.850  56.650  42.860  1.00  0.00           H  
ATOM    445  N   LEU A  42      43.740  55.560  38.900  1.00  0.00           N  
ATOM    446  CA  LEU A  42      42.860  55.910  37.710  1.00  0.00           C  
ATOM    447  C   LEU A  42      43.240  54.970  36.560  1.00  0.00           C  
ATOM    448  O   LEU A  42      44.400  54.900  36.110  1.00  0.00           O  
ATOM    449  CB  LEU A  42      42.790  57.350  37.110  1.00  0.00           C  
ATOM    450  CG  LEU A  42      42.510  58.550  38.030  1.00  0.00           C  
ATOM    451  CD1 LEU A  42      42.620  59.940  37.230  1.00  0.00           C  
ATOM    452  CD2 LEU A  42      41.220  58.340  38.850  1.00  0.00           C  
ATOM    453  H   LEU A  42      44.680  55.310  38.680  1.00  0.00           H  
ATOM    454  N   PRO A  43      42.180  54.360  36.060  1.00  0.00           N  
ATOM    455  CA  PRO A  43      42.320  53.510  34.870  1.00  0.00           C  
ATOM    456  C   PRO A  43      42.690  54.290  33.580  1.00  0.00           C  
ATOM    457  O   PRO A  43      42.240  55.440  33.410  1.00  0.00           O  
ATOM    458  CB  PRO A  43      40.990  52.770  34.670  1.00  0.00           C  
ATOM    459  CG  PRO A  43      39.960  53.620  35.500  1.00  0.00           C  
ATOM    460  CD  PRO A  43      40.750  54.330  36.530  1.00  0.00           C  
ATOM    461  N   PHE A  44      43.540  53.630  32.830  1.00  0.00           N  
ATOM    462  CA  PHE A  44      43.800  54.050  31.430  1.00  0.00           C  
ATOM    463  C   PHE A  44      42.610  53.820  30.480  1.00  0.00           C  
ATOM    464  O   PHE A  44      41.960  52.740  30.530  1.00  0.00           O  
ATOM    465  CB  PHE A  44      45.110  53.420  30.990  1.00  0.00           C  
ATOM    466  CG  PHE A  44      46.470  53.580  31.750  1.00  0.00           C  
ATOM    467  CD1 PHE A  44      46.760  54.820  32.330  1.00  0.00           C  
ATOM    468  CD2 PHE A  44      47.220  52.450  32.030  1.00  0.00           C  
ATOM    469  CE1 PHE A  44      47.800  54.880  33.230  1.00  0.00           C  
ATOM    470  CE2 PHE A  44      48.350  52.620  32.910  1.00  0.00           C  
ATOM    471  CZ  PHE A  44      48.680  53.810  33.520  1.00  0.00           C  
ATOM    472  H   PHE A  44      44.350  53.260  33.280  1.00  0.00           H  
ATOM    473  HD1 PHE A  44      46.230  55.660  31.880  1.00  0.00           H  
ATOM    474  HD2 PHE A  44      46.920  51.470  31.650  1.00  0.00           H  
ATOM    475  HE1 PHE A  44      47.750  55.770  33.860  1.00  0.00           H  
ATOM    476  HE2 PHE A  44      49.140  51.880  32.770  1.00  0.00           H  
ATOM    477  HZ  PHE A  44      49.500  53.900  34.220  1.00  0.00           H  
ATOM    478  N   ASP A  45      42.400  54.800  29.580  1.00  0.00           N  
ATOM    479  CA  ASP A  45      41.220  54.800  28.660  1.00  0.00           C  
ATOM    480  C   ASP A  45      41.070  53.600  27.710  1.00  0.00           C  
ATOM    481  O   ASP A  45      40.010  53.470  27.110  1.00  0.00           O  
ATOM    482  CB  ASP A  45      41.150  56.040  27.880  1.00  0.00           C  
ATOM    483  CG  ASP A  45      40.810  57.290  28.800  1.00  0.00           C  
ATOM    484  OD1 ASP A  45      39.990  57.080  29.690  1.00  0.00           O  
ATOM    485  OD2 ASP A  45      41.160  58.430  28.540  1.00  0.00           O1-
ATOM    486  H   ASP A  45      42.870  55.680  29.560  1.00  0.00           H  
ATOM    487  N   HIS A  46      42.180  52.950  27.340  1.00  0.00           N  
ATOM    488  CA  HIS A  46      42.030  51.740  26.530  1.00  0.00           C  
ATOM    489  C   HIS A  46      41.860  50.340  27.300  1.00  0.00           C  
ATOM    490  O   HIS A  46      41.260  49.490  26.660  1.00  0.00           O  
ATOM    491  CB  HIS A  46      43.160  51.720  25.520  1.00  0.00           C  
ATOM    492  CG  HIS A  46      44.500  51.450  26.220  1.00  0.00           C  
ATOM    493  CD2 HIS A  46      45.560  50.940  25.670  1.00  0.00           C  
ATOM    494  ND1 HIS A  46      44.820  51.970  27.410  1.00  0.00           N  
ATOM    495  CE1 HIS A  46      46.090  51.550  27.560  1.00  0.00           C  
ATOM    496  NE2 HIS A  46      46.590  51.010  26.450  1.00  0.00           N  
ATOM    497  H   HIS A  46      43.070  53.410  27.340  1.00  0.00           H  
ATOM    498  HD2 HIS A  46      45.570  50.630  24.630  1.00  0.00           H  
ATOM    499  HE1 HIS A  46      46.590  51.250  28.480  1.00  0.00           H  
ATOM    500  HE2 HIS A  46      47.550  50.950  26.180  1.00  0.00           H  
ATOM    501  N   THR A  47      42.550  50.180  28.430  1.00  0.00           N  
ATOM    502  CA  THR A  47      42.550  48.830  29.130  1.00  0.00           C  
ATOM    503  C   THR A  47      41.440  48.680  30.190  1.00  0.00           C  
ATOM    504  O   THR A  47      41.250  47.590  30.670  1.00  0.00           O  
ATOM    505  CB  THR A  47      43.940  48.410  29.680  1.00  0.00           C  
ATOM    506  CG2 THR A  47      44.930  48.190  28.550  1.00  0.00           C  
ATOM    507  OG1 THR A  47      44.410  49.520  30.460  1.00  0.00           O  
ATOM    508  H   THR A  47      43.340  50.760  28.630  1.00  0.00           H  
ATOM    509  HG1 THR A  47      44.730  49.210  31.360  1.00  0.00           H  
ATOM    510  N   ARG A  48      40.750  49.750  30.560  1.00  0.00           N  
ATOM    511  CA  ARG A  48      39.620  49.770  31.550  1.00  0.00           C  
ATOM    512  C   ARG A  48      38.460  48.810  31.160  1.00  0.00           C  
ATOM    513  O   ARG A  48      38.250  48.710  29.950  1.00  0.00           O  
ATOM    514  CB  ARG A  48      39.120  51.220  31.760  1.00  0.00           C  
ATOM    515  CG  ARG A  48      38.730  51.890  30.400  1.00  0.00           C  
ATOM    516  CD  ARG A  48      38.080  53.250  30.590  1.00  0.00           C  
ATOM    517  NE  ARG A  48      36.770  53.220  31.310  1.00  0.00           N  
ATOM    518  CZ  ARG A  48      35.630  53.770  30.960  1.00  0.00           C  
ATOM    519  NH1 ARG A  48      35.610  54.580  29.920  1.00  0.00           N1+
ATOM    520  NH2 ARG A  48      34.490  53.580  31.610  1.00  0.00           N  
ATOM    521  H   ARG A  48      40.920  50.690  30.260  1.00  0.00           H  
ATOM    522  HE  ARG A  48      36.790  52.760  32.200  1.00  0.00           H  
ATOM    523 1HH1 ARG A  48      36.500  54.840  29.540  1.00  0.00           H  
ATOM    524 2HH1 ARG A  48      34.750  54.730  29.430  1.00  0.00           H  
ATOM    525 1HH2 ARG A  48      34.470  52.920  32.360  1.00  0.00           H  
ATOM    526 2HH2 ARG A  48      33.660  54.100  31.400  1.00  0.00           H  
ATOM    527  N   VAL A  49      37.740  48.220  32.110  1.00  0.00           N  
ATOM    528  CA  VAL A  49      36.450  47.500  31.880  1.00  0.00           C  
ATOM    529  C   VAL A  49      35.300  48.530  31.550  1.00  0.00           C  
ATOM    530  O   VAL A  49      35.270  49.580  32.160  1.00  0.00           O  
ATOM    531  CB  VAL A  49      36.010  46.680  33.110  1.00  0.00           C  
ATOM    532  CG1 VAL A  49      34.730  45.850  32.730  1.00  0.00           C  
ATOM    533  CG2 VAL A  49      37.160  45.700  33.490  1.00  0.00           C  
ATOM    534  H   VAL A  49      38.080  48.140  33.040  1.00  0.00           H  
ATOM    535  N   VAL A  50      34.370  48.340  30.630  1.00  0.00           N  
ATOM    536  CA  VAL A  50      33.250  49.270  30.270  1.00  0.00           C  
ATOM    537  C   VAL A  50      31.910  48.490  30.440  1.00  0.00           C  
ATOM    538  O   VAL A  50      31.660  47.380  30.020  1.00  0.00           O  
ATOM    539  CB  VAL A  50      33.400  50.000  28.980  1.00  0.00           C  
ATOM    540  CG1 VAL A  50      32.230  50.930  28.710  1.00  0.00           C  
ATOM    541  CG2 VAL A  50      34.640  50.830  28.810  1.00  0.00           C  
ATOM    542  H   VAL A  50      34.410  47.550  30.010  1.00  0.00           H  
ATOM    543  N   LEU A  51      31.130  49.090  31.320  1.00  0.00           N  
ATOM    544  CA  LEU A  51      29.760  48.640  31.520  1.00  0.00           C  
ATOM    545  C   LEU A  51      28.820  49.000  30.370  1.00  0.00           C  
ATOM    546  O   LEU A  51      28.730  50.140  29.880  1.00  0.00           O  
ATOM    547  CB  LEU A  51      29.240  49.080  32.890  1.00  0.00           C  
ATOM    548  CG  LEU A  51      29.880  48.290  34.060  1.00  0.00           C  
ATOM    549  CD1 LEU A  51      29.670  48.940  35.370  1.00  0.00           C  
ATOM    550  CD2 LEU A  51      29.240  46.960  34.010  1.00  0.00           C  
ATOM    551  H   LEU A  51      31.480  49.810  31.920  1.00  0.00           H  
ATOM    552  N   HIS A  52      27.960  48.060  29.980  1.00  0.00           N  
ATOM    553  CA  HIS A  52      26.860  48.450  29.110  1.00  0.00           C  
ATOM    554  C   HIS A  52      25.480  47.690  29.500  1.00  0.00           C  
ATOM    555  O   HIS A  52      25.550  46.520  29.880  1.00  0.00           O  
ATOM    556  CB  HIS A  52      27.020  48.040  27.660  1.00  0.00           C  
ATOM    557  CG  HIS A  52      28.360  48.350  27.050  1.00  0.00           C  
ATOM    558  CD2 HIS A  52      29.460  47.610  27.180  1.00  0.00           C  
ATOM    559  ND1 HIS A  52      28.610  49.320  26.180  1.00  0.00           N  
ATOM    560  CE1 HIS A  52      29.910  49.220  25.850  1.00  0.00           C  
ATOM    561  NE2 HIS A  52      30.420  48.150  26.490  1.00  0.00           N  
ATOM    562  H   HIS A  52      28.120  47.080  30.080  1.00  0.00           H  
ATOM    563  HD2 HIS A  52      29.570  46.800  27.900  1.00  0.00           H  
ATOM    564  HE1 HIS A  52      30.520  49.800  25.150  1.00  0.00           H  
ATOM    565  HE2 HIS A  52      31.390  47.920  26.420  1.00  0.00           H  
ATOM    566  N   ASP A  53      24.350  48.280  29.120  1.00  0.00           N  
ATOM    567  CA  ASP A  53      22.910  47.880  29.320  1.00  0.00           C  
ATOM    568  C   ASP A  53      22.530  48.170  30.740  1.00  0.00           C  
ATOM    569  O   ASP A  53      23.400  48.090  31.610  1.00  0.00           O  
ATOM    570  CB  ASP A  53      22.530  46.380  29.010  1.00  0.00           C  
ATOM    571  CG  ASP A  53      22.490  46.040  27.490  1.00  0.00           C  
ATOM    572  OD1 ASP A  53      23.360  45.270  26.980  1.00  0.00           O  
ATOM    573  OD2 ASP A  53      21.500  46.330  26.840  1.00  0.00           O1-
ATOM    574  H   ASP A  53      24.440  49.180  28.700  1.00  0.00           H  
ATOM    575  N   GLY A  54      21.330  48.670  30.830  1.00  0.00           N  
ATOM    576  CA  GLY A  54      20.710  49.070  32.150  1.00  0.00           C  
ATOM    577  C   GLY A  54      19.940  50.340  32.040  1.00  0.00           C  
ATOM    578  O   GLY A  54      19.250  50.590  31.050  1.00  0.00           O  
ATOM    579  H   GLY A  54      20.830  48.890  30.000  1.00  0.00           H  
ATOM    580  N   ASP A  55      19.680  50.900  33.220  1.00  0.00           N  
ATOM    581  CA  ASP A  55      18.860  52.080  33.480  1.00  0.00           C  
ATOM    582  C   ASP A  55      19.510  53.380  32.910  1.00  0.00           C  
ATOM    583  O   ASP A  55      20.760  53.320  32.760  1.00  0.00           O  
ATOM    584  CB  ASP A  55      18.640  52.160  34.980  1.00  0.00           C  
ATOM    585  CG  ASP A  55      17.460  53.070  35.200  1.00  0.00           C  
ATOM    586  OD1 ASP A  55      16.320  52.590  35.130  1.00  0.00           O  
ATOM    587  OD2 ASP A  55      17.710  54.300  35.400  1.00  0.00           O1-
ATOM    588  H   ASP A  55      20.120  50.440  34.000  1.00  0.00           H  
ATOM    589  N   PRO A  56      18.620  54.310  32.400  1.00  0.00           N  
ATOM    590  CA  PRO A  56      19.110  55.610  32.000  1.00  0.00           C  
ATOM    591  C   PRO A  56      19.690  56.590  33.040  1.00  0.00           C  
ATOM    592  O   PRO A  56      20.700  57.180  32.620  1.00  0.00           O  
ATOM    593  CB  PRO A  56      17.950  56.240  31.210  1.00  0.00           C  
ATOM    594  CG  PRO A  56      16.780  55.520  31.900  1.00  0.00           C  
ATOM    595  CD  PRO A  56      17.200  54.070  32.160  1.00  0.00           C  
ATOM    596  N   ASN A  57      19.220  56.610  34.280  1.00  0.00           N  
ATOM    597  CA  ASN A  57      19.440  57.750  35.170  1.00  0.00           C  
ATOM    598  C   ASN A  57      20.810  58.130  35.780  1.00  0.00           C  
ATOM    599  O   ASN A  57      20.910  59.140  36.540  1.00  0.00           O  
ATOM    600  CB  ASN A  57      18.360  57.730  36.270  1.00  0.00           C  
ATOM    601  CG  ASN A  57      16.880  57.890  35.850  1.00  0.00           C  
ATOM    602  ND2 ASN A  57      16.190  56.870  35.430  1.00  0.00           N  
ATOM    603  OD1 ASN A  57      16.500  59.080  35.670  1.00  0.00           O  
ATOM    604  H   ASN A  57      18.680  55.840  34.630  1.00  0.00           H  
ATOM    605 1HD2 ASN A  57      16.510  55.920  35.410  1.00  0.00           H  
ATOM    606 2HD2 ASN A  57      15.300  57.080  35.030  1.00  0.00           H  
ATOM    607  N   GLU A  58      21.770  57.190  35.830  1.00  0.00           N  
ATOM    608  CA  GLU A  58      23.210  57.510  36.050  1.00  0.00           C  
ATOM    609  C   GLU A  58      24.040  57.590  34.730  1.00  0.00           C  
ATOM    610  O   GLU A  58      24.530  56.610  34.170  1.00  0.00           O  
ATOM    611  CB  GLU A  58      23.840  56.390  36.890  1.00  0.00           C  
ATOM    612  CG  GLU A  58      23.560  56.700  38.340  1.00  0.00           C  
ATOM    613  CD  GLU A  58      24.470  55.800  39.190  1.00  0.00           C  
ATOM    614  OE1 GLU A  58      25.650  56.060  39.370  1.00  0.00           O  
ATOM    615  OE2 GLU A  58      24.010  54.860  39.780  1.00  0.00           O1-
ATOM    616  H   GLU A  58      21.640  56.200  35.790  1.00  0.00           H  
ATOM    617  N   PRO A  59      24.290  58.860  34.260  1.00  0.00           N  
ATOM    618  CA  PRO A  59      24.820  59.200  32.920  1.00  0.00           C  
ATOM    619  C   PRO A  59      26.210  58.650  32.510  1.00  0.00           C  
ATOM    620  O   PRO A  59      26.550  58.680  31.340  1.00  0.00           O  
ATOM    621  CB  PRO A  59      24.800  60.760  32.960  1.00  0.00           C  
ATOM    622  CG  PRO A  59      23.750  61.090  33.980  1.00  0.00           C  
ATOM    623  CD  PRO A  59      23.970  60.070  35.010  1.00  0.00           C  
ATOM    624  N   VAL A  60      26.960  58.150  33.460  1.00  0.00           N  
ATOM    625  CA  VAL A  60      28.240  57.470  33.270  1.00  0.00           C  
ATOM    626  C   VAL A  60      28.370  56.150  34.080  1.00  0.00           C  
ATOM    627  O   VAL A  60      29.470  55.850  34.660  1.00  0.00           O  
ATOM    628  CB  VAL A  60      29.320  58.510  33.680  1.00  0.00           C  
ATOM    629  CG1 VAL A  60      29.400  59.630  32.720  1.00  0.00           C  
ATOM    630  CG2 VAL A  60      29.170  59.000  35.080  1.00  0.00           C  
ATOM    631  H   VAL A  60      26.670  58.200  34.420  1.00  0.00           H  
ATOM    632  N   SER A  61      27.300  55.370  33.920  1.00  0.00           N  
ATOM    633  CA  SER A  61      27.190  54.040  34.510  1.00  0.00           C  
ATOM    634  C   SER A  61      28.290  53.120  33.920  1.00  0.00           C  
ATOM    635  O   SER A  61      28.410  51.970  34.460  1.00  0.00           O  
ATOM    636  CB  SER A  61      25.840  53.330  34.270  1.00  0.00           C  
ATOM    637  OG  SER A  61      25.500  52.330  35.220  1.00  0.00           O  
ATOM    638  H   SER A  61      26.420  55.820  33.760  1.00  0.00           H  
ATOM    639  HG  SER A  61      25.710  52.790  36.090  1.00  0.00           H  
ATOM    640  N   ASP A  62      29.150  53.520  32.950  1.00  0.00           N  
ATOM    641  CA  ASP A  62      30.210  52.650  32.460  1.00  0.00           C  
ATOM    642  C   ASP A  62      31.480  52.520  33.330  1.00  0.00           C  
ATOM    643  O   ASP A  62      32.340  51.670  33.170  1.00  0.00           O  
ATOM    644  CB  ASP A  62      30.640  53.220  31.080  1.00  0.00           C  
ATOM    645  CG  ASP A  62      30.900  54.730  31.090  1.00  0.00           C  
ATOM    646  OD1 ASP A  62      32.040  55.190  31.250  1.00  0.00           O  
ATOM    647  OD2 ASP A  62      29.960  55.550  31.130  1.00  0.00           O1-
ATOM    648  H   ASP A  62      29.010  54.360  32.440  1.00  0.00           H  
ATOM    649  N   TYR A  63      31.730  53.600  34.110  1.00  0.00           N  
ATOM    650  CA  TYR A  63      32.870  53.750  34.950  1.00  0.00           C  
ATOM    651  C   TYR A  63      32.830  52.660  36.010  1.00  0.00           C  
ATOM    652  O   TYR A  63      31.970  52.630  36.860  1.00  0.00           O  
ATOM    653  CB  TYR A  63      32.810  55.210  35.520  1.00  0.00           C  
ATOM    654  CG  TYR A  63      34.080  55.440  36.410  1.00  0.00           C  
ATOM    655  CD1 TYR A  63      35.330  55.570  35.840  1.00  0.00           C  
ATOM    656  CD2 TYR A  63      33.930  55.280  37.760  1.00  0.00           C  
ATOM    657  CE1 TYR A  63      36.490  55.410  36.580  1.00  0.00           C  
ATOM    658  CE2 TYR A  63      35.040  55.110  38.470  1.00  0.00           C  
ATOM    659  CZ  TYR A  63      36.330  55.190  37.930  1.00  0.00           C  
ATOM    660  OH  TYR A  63      37.350  55.350  38.830  1.00  0.00           O  
ATOM    661  H   TYR A  63      31.400  54.500  33.810  1.00  0.00           H  
ATOM    662  HD1 TYR A  63      35.420  55.990  34.840  1.00  0.00           H  
ATOM    663  HD2 TYR A  63      33.000  55.520  38.270  1.00  0.00           H  
ATOM    664  HE1 TYR A  63      37.430  55.170  36.070  1.00  0.00           H  
ATOM    665  HE2 TYR A  63      34.830  54.910  39.520  1.00  0.00           H  
ATOM    666  HH  TYR A  63      37.520  56.330  38.910  1.00  0.00           H  
ATOM    667  N   ILE A  64      34.100  52.350  36.170  1.00  0.00           N  
ATOM    668  CA  ILE A  64      34.580  51.320  37.100  1.00  0.00           C  
ATOM    669  C   ILE A  64      36.080  51.410  37.250  1.00  0.00           C  
ATOM    670  O   ILE A  64      36.850  51.380  36.260  1.00  0.00           O  
ATOM    671  CB  ILE A  64      33.940  49.960  36.690  1.00  0.00           C  
ATOM    672  CG1 ILE A  64      33.720  49.050  37.930  1.00  0.00           C  
ATOM    673  CG2 ILE A  64      34.620  49.190  35.590  1.00  0.00           C  
ATOM    674  CD  ILE A  64      32.930  47.770  37.640  1.00  0.00           C  
ATOM    675  H   ILE A  64      34.750  52.660  35.470  1.00  0.00           H  
ATOM    676  N   ASN A  65      36.630  51.330  38.430  1.00  0.00           N  
ATOM    677  CA  ASN A  65      38.050  51.390  38.730  1.00  0.00           C  
ATOM    678  C   ASN A  65      38.670  50.000  38.410  1.00  0.00           C  
ATOM    679  O   ASN A  65      39.360  49.410  39.240  1.00  0.00           O  
ATOM    680  CB  ASN A  65      38.550  51.860  40.110  1.00  0.00           C  
ATOM    681  CG  ASN A  65      39.890  52.500  40.160  1.00  0.00           C  
ATOM    682  ND2 ASN A  65      39.840  53.790  39.930  1.00  0.00           N  
ATOM    683  OD1 ASN A  65      41.000  51.980  40.410  1.00  0.00           O  
ATOM    684  H   ASN A  65      36.100  51.230  39.270  1.00  0.00           H  
ATOM    685 1HD2 ASN A  65      38.980  54.260  39.730  1.00  0.00           H  
ATOM    686 2HD2 ASN A  65      40.680  54.330  39.940  1.00  0.00           H  
ATOM    687  N   ALA A  66      38.370  49.440  37.260  1.00  0.00           N  
ATOM    688  CA  ALA A  66      38.870  48.100  36.870  1.00  0.00           C  
ATOM    689  C   ALA A  66      39.560  47.960  35.500  1.00  0.00           C  
ATOM    690  O   ALA A  66      38.980  48.400  34.500  1.00  0.00           O  
ATOM    691  CB  ALA A  66      37.720  47.080  36.910  1.00  0.00           C  
ATOM    692  H   ALA A  66      38.020  50.080  36.590  1.00  0.00           H  
ATOM    693  N   ASN A  67      40.530  47.100  35.360  1.00  0.00           N  
ATOM    694  CA  ASN A  67      41.270  46.970  34.080  1.00  0.00           C  
ATOM    695  C   ASN A  67      41.280  45.520  33.580  1.00  0.00           C  
ATOM    696  O   ASN A  67      41.140  44.590  34.350  1.00  0.00           O  
ATOM    697  CB  ASN A  67      42.770  47.410  34.240  1.00  0.00           C  
ATOM    698  CG  ASN A  67      42.760  48.930  34.650  1.00  0.00           C  
ATOM    699  ND2 ASN A  67      42.570  49.640  33.590  1.00  0.00           N  
ATOM    700  OD1 ASN A  67      42.630  49.390  35.780  1.00  0.00           O  
ATOM    701  H   ASN A  67      40.870  46.600  36.160  1.00  0.00           H  
ATOM    702 1HD2 ASN A  67      42.430  49.230  32.690  1.00  0.00           H  
ATOM    703 2HD2 ASN A  67      42.730  50.610  33.740  1.00  0.00           H  
ATOM    704  N   ILE A  68      41.480  45.380  32.280  1.00  0.00           N  
ATOM    705  CA  ILE A  68      41.640  44.050  31.620  1.00  0.00           C  
ATOM    706  C   ILE A  68      43.120  43.760  31.390  1.00  0.00           C  
ATOM    707  O   ILE A  68      43.790  44.350  30.510  1.00  0.00           O  
ATOM    708  CB  ILE A  68      40.690  43.830  30.430  1.00  0.00           C  
ATOM    709  CG1 ILE A  68      39.300  44.470  30.600  1.00  0.00           C  
ATOM    710  CG2 ILE A  68      40.740  42.440  29.810  1.00  0.00           C  
ATOM    711  CD  ILE A  68      38.440  44.530  29.350  1.00  0.00           C  
ATOM    712  H   ILE A  68      41.510  46.170  31.680  1.00  0.00           H  
ATOM    713  N   ILE A  69      43.560  42.920  32.310  1.00  0.00           N  
ATOM    714  CA  ILE A  69      44.990  42.620  32.410  1.00  0.00           C  
ATOM    715  C   ILE A  69      45.300  41.430  31.480  1.00  0.00           C  
ATOM    716  O   ILE A  69      44.690  40.350  31.650  1.00  0.00           O  
ATOM    717  CB  ILE A  69      45.350  42.360  33.830  1.00  0.00           C  
ATOM    718  CG1 ILE A  69      45.180  43.530  34.830  1.00  0.00           C  
ATOM    719  CG2 ILE A  69      46.830  41.970  34.040  1.00  0.00           C  
ATOM    720  CD  ILE A  69      46.050  44.740  34.570  1.00  0.00           C  
ATOM    721  H   ILE A  69      42.990  42.500  33.020  1.00  0.00           H  
ATOM    722  N   MET A  70      46.030  41.650  30.430  1.00  0.00           N  
ATOM    723  CA  MET A  70      46.380  40.650  29.450  1.00  0.00           C  
ATOM    724  C   MET A  70      47.850  40.320  29.490  1.00  0.00           C  
ATOM    725  O   MET A  70      48.710  41.180  29.180  1.00  0.00           O  
ATOM    726  CB  MET A  70      45.830  41.100  28.060  1.00  0.00           C  
ATOM    727  CG  MET A  70      44.350  40.880  27.850  1.00  0.00           C  
ATOM    728  SD  MET A  70      43.700  41.640  26.270  1.00  0.00           S  
ATOM    729  CE  MET A  70      44.810  40.910  25.090  1.00  0.00           C  
ATOM    730  H   MET A  70      46.230  42.610  30.230  1.00  0.00           H  
ATOM    731  N   PRO A  71      48.170  39.060  29.910  1.00  0.00           N  
ATOM    732  CA  PRO A  71      49.560  38.580  29.820  1.00  0.00           C  
ATOM    733  C   PRO A  71      50.250  38.740  28.480  1.00  0.00           C  
ATOM    734  O   PRO A  71      51.440  39.030  28.430  1.00  0.00           O  
ATOM    735  CB  PRO A  71      49.560  37.090  30.260  1.00  0.00           C  
ATOM    736  CG  PRO A  71      48.120  36.610  30.120  1.00  0.00           C  
ATOM    737  CD  PRO A  71      47.320  37.910  30.410  1.00  0.00           C  
ATOM    738  N   GLU A  72      49.530  38.410  27.420  1.00  0.00           N  
ATOM    739  CA  GLU A  72      50.140  38.630  26.110  1.00  0.00           C  
ATOM    740  C   GLU A  72      49.150  39.490  25.340  1.00  0.00           C  
ATOM    741  O   GLU A  72      47.980  39.580  25.690  1.00  0.00           O  
ATOM    742  CB  GLU A  72      50.120  37.250  25.490  1.00  0.00           C  
ATOM    743  CG  GLU A  72      51.030  36.960  24.290  1.00  0.00           C  
ATOM    744  CD  GLU A  72      50.420  37.290  22.880  1.00  0.00           C  
ATOM    745  OE1 GLU A  72      49.310  36.810  22.540  1.00  0.00           O  
ATOM    746  OE2 GLU A  72      50.910  38.220  22.280  1.00  0.00           O1-
ATOM    747  H   GLU A  72      48.600  38.050  27.500  1.00  0.00           H  
ATOM    748  N   PHE A  73      49.460  40.070  24.210  1.00  0.00           N  
ATOM    749  CA  PHE A  73      48.590  40.920  23.300  1.00  0.00           C  
ATOM    750  C   PHE A  73      47.370  40.330  22.630  1.00  0.00           C  
ATOM    751  O   PHE A  73      46.330  40.910  22.580  1.00  0.00           O  
ATOM    752  CB  PHE A  73      49.380  41.600  22.160  1.00  0.00           C  
ATOM    753  CG  PHE A  73      50.380  42.620  22.770  1.00  0.00           C  
ATOM    754  CD1 PHE A  73      51.580  42.190  23.350  1.00  0.00           C  
ATOM    755  CD2 PHE A  73      50.020  43.910  22.940  1.00  0.00           C  
ATOM    756  CE1 PHE A  73      52.350  43.130  24.090  1.00  0.00           C  
ATOM    757  CE2 PHE A  73      50.800  44.770  23.770  1.00  0.00           C  
ATOM    758  CZ  PHE A  73      52.000  44.430  24.430  1.00  0.00           C  
ATOM    759  H   PHE A  73      50.360  39.870  23.820  1.00  0.00           H  
ATOM    760  HD1 PHE A  73      51.880  41.150  23.400  1.00  0.00           H  
ATOM    761  HD2 PHE A  73      49.220  44.340  22.340  1.00  0.00           H  
ATOM    762  HE1 PHE A  73      53.340  42.780  24.400  1.00  0.00           H  
ATOM    763  HE2 PHE A  73      50.440  45.770  23.990  1.00  0.00           H  
ATOM    764  HZ  PHE A  73      52.440  44.900  25.310  1.00  0.00           H  
ATOM    765  N   GLY A  74      47.480  39.050  22.300  1.00  0.00           N  
ATOM    766  CA  GLY A  74      46.380  38.290  21.700  1.00  0.00           C  
ATOM    767  C   GLY A  74      45.450  37.580  22.680  1.00  0.00           C  
ATOM    768  O   GLY A  74      44.500  36.950  22.200  1.00  0.00           O  
ATOM    769  H   GLY A  74      48.310  38.520  22.400  1.00  0.00           H  
ATOM    770  N   SER A  75      45.780  37.460  23.960  1.00  0.00           N  
ATOM    771  CA  SER A  75      45.050  36.780  25.050  1.00  0.00           C  
ATOM    772  C   SER A  75      43.520  36.990  25.070  1.00  0.00           C  
ATOM    773  O   SER A  75      42.880  38.010  25.090  1.00  0.00           O  
ATOM    774  CB  SER A  75      45.400  37.220  26.490  1.00  0.00           C  
ATOM    775  OG  SER A  75      46.830  37.080  26.680  1.00  0.00           O  
ATOM    776  H   SER A  75      46.650  37.800  24.330  1.00  0.00           H  
ATOM    777  HG  SER A  75      47.060  36.110  26.700  1.00  0.00           H  
ATOM    778  N   SER A  76      42.920  35.820  24.960  1.00  0.00           N  
ATOM    779  CA  SER A  76      41.470  35.510  25.170  1.00  0.00           C  
ATOM    780  C   SER A  76      40.740  36.090  26.420  1.00  0.00           C  
ATOM    781  O   SER A  76      41.350  36.600  27.320  1.00  0.00           O  
ATOM    782  CB  SER A  76      41.280  34.000  25.200  1.00  0.00           C  
ATOM    783  OG  SER A  76      41.970  33.300  26.310  1.00  0.00           O  
ATOM    784  H   SER A  76      43.530  35.030  24.890  1.00  0.00           H  
ATOM    785  HG  SER A  76      42.390  32.450  25.980  1.00  0.00           H  
ATOM    786  N   GLY A  77      39.420  35.950  26.410  1.00  0.00           N  
ATOM    787  CA  GLY A  77      38.550  36.160  27.670  1.00  0.00           C  
ATOM    788  C   GLY A  77      39.190  35.290  28.780  1.00  0.00           C  
ATOM    789  O   GLY A  77      39.750  35.770  29.770  1.00  0.00           O  
ATOM    790  H   GLY A  77      38.910  35.710  25.580  1.00  0.00           H  
ATOM    791  N   LYS A  78      39.170  34.000  28.550  1.00  0.00           N  
ATOM    792  CA  LYS A  78      39.890  32.970  29.320  1.00  0.00           C  
ATOM    793  C   LYS A  78      41.390  33.220  29.780  1.00  0.00           C  
ATOM    794  O   LYS A  78      41.590  33.040  30.980  1.00  0.00           O  
ATOM    795  CB  LYS A  78      39.780  31.600  28.650  1.00  0.00           C  
ATOM    796  CG  LYS A  78      38.440  30.840  28.890  1.00  0.00           C  
ATOM    797  CD  LYS A  78      38.510  30.130  30.190  1.00  0.00           C  
ATOM    798  CE  LYS A  78      37.310  29.350  30.440  1.00  0.00           C  
ATOM    799  NZ  LYS A  78      37.420  28.300  31.440  1.00  0.00           N1+
ATOM    800  H   LYS A  78      38.660  33.590  27.800  1.00  0.00           H  
ATOM    801  HZ1 LYS A  78      38.080  28.600  32.130  1.00  0.00           H  
ATOM    802  HZ2 LYS A  78      36.490  28.330  31.800  1.00  0.00           H  
ATOM    803  HZ3 LYS A  78      37.580  27.390  31.050  1.00  0.00           H  
ATOM    804  N   LYS A  79      42.340  33.660  28.890  1.00  0.00           N  
ATOM    805  CA  LYS A  79      43.680  34.130  29.400  1.00  0.00           C  
ATOM    806  C   LYS A  79      43.870  35.410  30.220  1.00  0.00           C  
ATOM    807  O   LYS A  79      44.870  35.590  30.910  1.00  0.00           O  
ATOM    808  CB  LYS A  79      44.880  33.980  28.370  1.00  0.00           C  
ATOM    809  CG  LYS A  79      45.170  32.510  28.010  1.00  0.00           C  
ATOM    810  CD  LYS A  79      45.540  31.560  29.210  1.00  0.00           C  
ATOM    811  CE  LYS A  79      46.850  31.910  29.860  1.00  0.00           C  
ATOM    812  NZ  LYS A  79      46.780  31.080  31.130  1.00  0.00           N1+
ATOM    813  H   LYS A  79      42.200  33.650  27.900  1.00  0.00           H  
ATOM    814  HZ1 LYS A  79      45.890  30.650  31.230  1.00  0.00           H  
ATOM    815  HZ2 LYS A  79      47.400  30.300  31.030  1.00  0.00           H  
ATOM    816  HZ3 LYS A  79      47.020  31.570  31.970  1.00  0.00           H  
ATOM    817  N   SER A  80      42.840  36.250  30.080  1.00  0.00           N  
ATOM    818  CA  SER A  80      42.750  37.620  30.820  1.00  0.00           C  
ATOM    819  C   SER A  80      42.590  37.570  32.340  1.00  0.00           C  
ATOM    820  O   SER A  80      41.980  36.660  32.820  1.00  0.00           O  
ATOM    821  CB  SER A  80      41.590  38.400  30.190  1.00  0.00           C  
ATOM    822  OG  SER A  80      41.680  38.820  28.830  1.00  0.00           O  
ATOM    823  H   SER A  80      41.960  36.040  29.660  1.00  0.00           H  
ATOM    824  HG  SER A  80      41.510  38.010  28.270  1.00  0.00           H  
ATOM    825  N   TYR A  81      43.030  38.690  32.900  1.00  0.00           N  
ATOM    826  CA  TYR A  81      42.770  38.990  34.360  1.00  0.00           C  
ATOM    827  C   TYR A  81      41.960  40.260  34.670  1.00  0.00           C  
ATOM    828  O   TYR A  81      42.050  41.250  33.900  1.00  0.00           O  
ATOM    829  CB  TYR A  81      44.120  38.990  35.110  1.00  0.00           C  
ATOM    830  CG  TYR A  81      45.060  37.820  34.960  1.00  0.00           C  
ATOM    831  CD1 TYR A  81      45.050  36.780  35.950  1.00  0.00           C  
ATOM    832  CD2 TYR A  81      46.050  37.920  33.950  1.00  0.00           C  
ATOM    833  CE1 TYR A  81      46.060  35.810  35.870  1.00  0.00           C  
ATOM    834  CE2 TYR A  81      47.040  36.980  33.970  1.00  0.00           C  
ATOM    835  CZ  TYR A  81      47.000  35.940  34.890  1.00  0.00           C  
ATOM    836  OH  TYR A  81      47.640  34.820  34.510  1.00  0.00           O  
ATOM    837  H   TYR A  81      43.650  39.220  32.310  1.00  0.00           H  
ATOM    838  HD1 TYR A  81      44.120  36.430  36.410  1.00  0.00           H  
ATOM    839  HD2 TYR A  81      46.050  38.740  33.230  1.00  0.00           H  
ATOM    840  HE1 TYR A  81      46.370  35.280  36.770  1.00  0.00           H  
ATOM    841  HE2 TYR A  81      47.650  36.790  33.090  1.00  0.00           H  
ATOM    842  HH  TYR A  81      47.500  34.170  35.260  1.00  0.00           H  
ATOM    843  N   ILE A  82      41.000  40.140  35.550  1.00  0.00           N  
ATOM    844  CA  ILE A  82      40.330  41.340  36.050  1.00  0.00           C  
ATOM    845  C   ILE A  82      40.910  41.850  37.380  1.00  0.00           C  
ATOM    846  O   ILE A  82      40.680  41.340  38.470  1.00  0.00           O  
ATOM    847  CB  ILE A  82      38.740  41.200  35.960  1.00  0.00           C  
ATOM    848  CG1 ILE A  82      38.250  40.930  34.500  1.00  0.00           C  
ATOM    849  CG2 ILE A  82      38.020  42.400  36.560  1.00  0.00           C  
ATOM    850  CD  ILE A  82      38.490  42.060  33.430  1.00  0.00           C  
ATOM    851  H   ILE A  82      40.500  39.290  35.730  1.00  0.00           H  
ATOM    852  N   ALA A  83      41.800  42.860  37.310  1.00  0.00           N  
ATOM    853  CA  ALA A  83      42.240  43.710  38.420  1.00  0.00           C  
ATOM    854  C   ALA A  83      41.210  44.820  38.770  1.00  0.00           C  
ATOM    855  O   ALA A  83      40.990  45.590  37.860  1.00  0.00           O  
ATOM    856  CB  ALA A  83      43.600  44.510  38.320  1.00  0.00           C  
ATOM    857  H   ALA A  83      42.180  42.940  36.390  1.00  0.00           H  
ATOM    858  N   THR A  84      41.110  45.090  40.050  1.00  0.00           N  
ATOM    859  CA  THR A  84      40.080  45.920  40.710  1.00  0.00           C  
ATOM    860  C   THR A  84      40.340  46.130  42.240  1.00  0.00           C  
ATOM    861  O   THR A  84      41.110  45.340  42.870  1.00  0.00           O  
ATOM    862  CB  THR A  84      38.660  45.360  40.490  1.00  0.00           C  
ATOM    863  CG2 THR A  84      38.440  43.910  40.650  1.00  0.00           C  
ATOM    864  OG1 THR A  84      37.730  46.100  41.320  1.00  0.00           O  
ATOM    865  H   THR A  84      41.540  44.520  40.750  1.00  0.00           H  
ATOM    866  HG1 THR A  84      36.890  46.210  40.790  1.00  0.00           H  
ATOM    867  N   GLN A  85      39.770  47.260  42.660  1.00  0.00           N  
ATOM    868  CA  GLN A  85      39.740  47.820  44.020  1.00  0.00           C  
ATOM    869  C   GLN A  85      38.720  47.120  44.940  1.00  0.00           C  
ATOM    870  O   GLN A  85      37.600  46.770  44.410  1.00  0.00           O  
ATOM    871  CB  GLN A  85      39.440  49.380  44.000  1.00  0.00           C  
ATOM    872  CG  GLN A  85      38.050  49.710  43.410  1.00  0.00           C  
ATOM    873  CD  GLN A  85      37.640  51.150  43.620  1.00  0.00           C  
ATOM    874  NE2 GLN A  85      36.360  51.360  43.650  1.00  0.00           N  
ATOM    875  OE1 GLN A  85      38.370  52.070  43.820  1.00  0.00           O  
ATOM    876  H   GLN A  85      39.240  47.770  41.990  1.00  0.00           H  
ATOM    877 1HE2 GLN A  85      35.690  50.630  43.490  1.00  0.00           H  
ATOM    878 2HE2 GLN A  85      36.000  52.290  43.610  1.00  0.00           H  
ATOM    879  N   GLY A  86      38.900  47.210  46.240  1.00  0.00           N  
ATOM    880  CA  GLY A  86      38.050  46.650  47.270  1.00  0.00           C  
ATOM    881  C   GLY A  86      36.720  47.380  47.140  1.00  0.00           C  
ATOM    882  O   GLY A  86      36.680  48.640  47.240  1.00  0.00           O  
ATOM    883  H   GLY A  86      39.800  47.430  46.600  1.00  0.00           H  
ATOM    884  N   CYS A  87      35.550  46.750  47.150  1.00  0.00           N  
ATOM    885  CA  CYS A  87      34.270  47.300  46.670  1.00  0.00           C  
ATOM    886  C   CYS A  87      33.750  48.410  47.640  1.00  0.00           C  
ATOM    887  O   CYS A  87      33.900  48.270  48.860  1.00  0.00           O  
ATOM    888  CB  CYS A  87      33.190  46.170  46.480  1.00  0.00           C  
ATOM    889  SG  CYS A  87      31.550  46.740  45.880  1.00  0.00           S  
ATOM    890  H   CYS A  87      35.520  45.790  47.420  1.00  0.00           H  
ATOM    891  HG  CYS A  87      31.770  45.930  44.850  1.00  0.00           H  
ATOM    892  N   LEU A  88      33.150  49.490  47.180  1.00  0.00           N  
ATOM    893  CA  LEU A  88      32.420  50.460  47.980  1.00  0.00           C  
ATOM    894  C   LEU A  88      30.960  50.070  47.980  1.00  0.00           C  
ATOM    895  O   LEU A  88      30.440  49.560  46.960  1.00  0.00           O  
ATOM    896  CB  LEU A  88      32.570  51.830  47.350  1.00  0.00           C  
ATOM    897  CG  LEU A  88      33.950  52.500  47.520  1.00  0.00           C  
ATOM    898  CD1 LEU A  88      34.010  53.810  46.720  1.00  0.00           C  
ATOM    899  CD2 LEU A  88      34.060  52.940  49.010  1.00  0.00           C  
ATOM    900  H   LEU A  88      33.070  49.550  46.190  1.00  0.00           H  
ATOM    901  N   GLN A  89      30.240  50.640  48.980  1.00  0.00           N  
ATOM    902  CA  GLN A  89      28.790  50.410  49.240  1.00  0.00           C  
ATOM    903  C   GLN A  89      27.850  50.750  48.030  1.00  0.00           C  
ATOM    904  O   GLN A  89      26.780  50.160  47.980  1.00  0.00           O  
ATOM    905  CB  GLN A  89      28.390  50.980  50.580  1.00  0.00           C  
ATOM    906  CG  GLN A  89      28.260  52.570  50.640  1.00  0.00           C  
ATOM    907  CD  GLN A  89      29.460  53.490  50.170  1.00  0.00           C  
ATOM    908  NE2 GLN A  89      29.060  54.430  49.390  1.00  0.00           N  
ATOM    909  OE1 GLN A  89      30.570  53.170  50.440  1.00  0.00           O  
ATOM    910  H   GLN A  89      30.570  51.500  49.370  1.00  0.00           H  
ATOM    911 1HE2 GLN A  89      28.120  54.690  49.180  1.00  0.00           H  
ATOM    912 2HE2 GLN A  89      29.760  55.060  49.070  1.00  0.00           H  
ATOM    913  N   ASN A  90      28.180  51.770  47.170  1.00  0.00           N  
ATOM    914  CA  ASN A  90      27.510  52.150  45.900  1.00  0.00           C  
ATOM    915  C   ASN A  90      27.800  51.240  44.660  1.00  0.00           C  
ATOM    916  O   ASN A  90      26.990  50.980  43.780  1.00  0.00           O  
ATOM    917  CB  ASN A  90      27.790  53.580  45.490  1.00  0.00           C  
ATOM    918  CG  ASN A  90      29.340  53.900  45.590  1.00  0.00           C  
ATOM    919  ND2 ASN A  90      29.730  54.990  45.010  1.00  0.00           N  
ATOM    920  OD1 ASN A  90      30.210  53.070  45.920  1.00  0.00           O  
ATOM    921  H   ASN A  90      29.030  52.290  47.290  1.00  0.00           H  
ATOM    922 1HD2 ASN A  90      29.170  55.620  44.480  1.00  0.00           H  
ATOM    923 2HD2 ASN A  90      30.680  55.290  45.080  1.00  0.00           H  
ATOM    924  N   THR A  91      29.110  50.860  44.510  1.00  0.00           N  
ATOM    925  CA  THR A  91      29.650  49.900  43.470  1.00  0.00           C  
ATOM    926  C   THR A  91      29.360  48.390  43.550  1.00  0.00           C  
ATOM    927  O   THR A  91      29.910  47.600  42.780  1.00  0.00           O  
ATOM    928  CB  THR A  91      31.200  50.050  43.330  1.00  0.00           C  
ATOM    929  CG2 THR A  91      31.600  51.480  43.050  1.00  0.00           C  
ATOM    930  OG1 THR A  91      31.890  49.600  44.560  1.00  0.00           O  
ATOM    931  H   THR A  91      29.800  51.260  45.110  1.00  0.00           H  
ATOM    932  HG1 THR A  91      31.260  49.360  45.300  1.00  0.00           H  
ATOM    933  N   VAL A  92      28.630  47.930  44.580  1.00  0.00           N  
ATOM    934  CA  VAL A  92      28.170  46.500  44.640  1.00  0.00           C  
ATOM    935  C   VAL A  92      27.520  46.080  43.350  1.00  0.00           C  
ATOM    936  O   VAL A  92      28.050  45.200  42.690  1.00  0.00           O  
ATOM    937  CB  VAL A  92      27.210  46.410  45.890  1.00  0.00           C  
ATOM    938  CG1 VAL A  92      27.070  44.900  46.070  1.00  0.00           C  
ATOM    939  CG2 VAL A  92      27.580  47.050  47.210  1.00  0.00           C  
ATOM    940  H   VAL A  92      28.380  48.560  45.320  1.00  0.00           H  
ATOM    941  N   ASN A  93      26.400  46.810  43.040  1.00  0.00           N  
ATOM    942  CA  ASN A  93      25.660  46.730  41.780  1.00  0.00           C  
ATOM    943  C   ASN A  93      26.590  46.660  40.570  1.00  0.00           C  
ATOM    944  O   ASN A  93      26.470  45.680  39.860  1.00  0.00           O  
ATOM    945  CB  ASN A  93      24.660  47.920  41.700  1.00  0.00           C  
ATOM    946  CG  ASN A  93      23.800  48.000  42.930  1.00  0.00           C  
ATOM    947  ND2 ASN A  93      22.860  47.080  43.000  1.00  0.00           N  
ATOM    948  OD1 ASN A  93      24.190  48.430  43.970  1.00  0.00           O  
ATOM    949  H   ASN A  93      26.030  47.440  43.720  1.00  0.00           H  
ATOM    950 1HD2 ASN A  93      22.720  46.330  42.360  1.00  0.00           H  
ATOM    951 2HD2 ASN A  93      22.110  47.390  43.590  1.00  0.00           H  
ATOM    952  N   ASP A  94      27.410  47.650  40.450  1.00  0.00           N  
ATOM    953  CA  ASP A  94      28.450  47.580  39.370  1.00  0.00           C  
ATOM    954  C   ASP A  94      29.380  46.290  39.280  1.00  0.00           C  
ATOM    955  O   ASP A  94      29.380  45.700  38.220  1.00  0.00           O  
ATOM    956  CB  ASP A  94      29.440  48.760  39.340  1.00  0.00           C  
ATOM    957  CG  ASP A  94      28.800  50.190  39.130  1.00  0.00           C  
ATOM    958  OD1 ASP A  94      27.920  50.390  38.240  1.00  0.00           O  
ATOM    959  OD2 ASP A  94      29.190  51.050  39.930  1.00  0.00           O1-
ATOM    960  H   ASP A  94      27.340  48.560  40.860  1.00  0.00           H  
ATOM    961  N   PHE A  95      29.890  45.870  40.470  1.00  0.00           N  
ATOM    962  CA  PHE A  95      30.790  44.670  40.590  1.00  0.00           C  
ATOM    963  C   PHE A  95      30.020  43.450  40.070  1.00  0.00           C  
ATOM    964  O   PHE A  95      30.430  42.780  39.130  1.00  0.00           O  
ATOM    965  CB  PHE A  95      31.030  44.430  42.100  1.00  0.00           C  
ATOM    966  CG  PHE A  95      31.970  43.170  42.290  1.00  0.00           C  
ATOM    967  CD1 PHE A  95      33.370  43.190  42.000  1.00  0.00           C  
ATOM    968  CD2 PHE A  95      31.430  42.020  42.850  1.00  0.00           C  
ATOM    969  CE1 PHE A  95      34.130  42.140  42.450  1.00  0.00           C  
ATOM    970  CE2 PHE A  95      32.240  40.950  43.200  1.00  0.00           C  
ATOM    971  CZ  PHE A  95      33.600  41.020  43.070  1.00  0.00           C  
ATOM    972  H   PHE A  95      29.810  46.470  41.260  1.00  0.00           H  
ATOM    973  HD1 PHE A  95      33.890  44.000  41.500  1.00  0.00           H  
ATOM    974  HD2 PHE A  95      30.350  41.910  42.950  1.00  0.00           H  
ATOM    975  HE1 PHE A  95      35.190  42.270  42.660  1.00  0.00           H  
ATOM    976  HE2 PHE A  95      31.710  40.030  43.450  1.00  0.00           H  
ATOM    977  HZ  PHE A  95      34.250  40.450  43.730  1.00  0.00           H  
ATOM    978  N   TRP A  96      28.780  43.370  40.560  1.00  0.00           N  
ATOM    979  CA  TRP A  96      27.760  42.420  40.010  1.00  0.00           C  
ATOM    980  C   TRP A  96      27.510  42.400  38.470  1.00  0.00           C  
ATOM    981  O   TRP A  96      27.440  41.390  37.810  1.00  0.00           O  
ATOM    982  CB  TRP A  96      26.460  42.590  40.860  1.00  0.00           C  
ATOM    983  CG  TRP A  96      26.570  42.400  42.350  1.00  0.00           C  
ATOM    984  CD1 TRP A  96      25.810  42.990  43.220  1.00  0.00           C  
ATOM    985  CD2 TRP A  96      27.150  41.350  42.990  1.00  0.00           C  
ATOM    986  CE2 TRP A  96      26.630  41.240  44.300  1.00  0.00           C  
ATOM    987  CE3 TRP A  96      28.230  40.450  42.750  1.00  0.00           C  
ATOM    988  NE1 TRP A  96      25.820  42.300  44.340  1.00  0.00           N  
ATOM    989  CZ2 TRP A  96      27.010  40.290  45.260  1.00  0.00           C  
ATOM    990  CZ3 TRP A  96      28.580  39.560  43.660  1.00  0.00           C  
ATOM    991  CH2 TRP A  96      27.970  39.380  44.870  1.00  0.00           C  
ATOM    992  H   TRP A  96      28.450  43.930  41.310  1.00  0.00           H  
ATOM    993  HD1 TRP A  96      25.180  43.870  43.100  1.00  0.00           H  
ATOM    994  HE1 TRP A  96      25.170  42.480  45.080  1.00  0.00           H  
ATOM    995  HE3 TRP A  96      28.570  40.340  41.720  1.00  0.00           H  
ATOM    996  HZ2 TRP A  96      26.470  40.230  46.200  1.00  0.00           H  
ATOM    997  HZ3 TRP A  96      29.440  38.940  43.400  1.00  0.00           H  
ATOM    998  HH2 TRP A  96      27.950  38.400  45.330  1.00  0.00           H  
ATOM    999  N   ARG A  97      27.240  43.580  37.950  1.00  0.00           N  
ATOM   1000  CA  ARG A  97      27.180  43.760  36.510  1.00  0.00           C  
ATOM   1001  C   ARG A  97      28.410  43.290  35.750  1.00  0.00           C  
ATOM   1002  O   ARG A  97      28.340  42.360  34.900  1.00  0.00           O  
ATOM   1003  CB  ARG A  97      26.880  45.190  36.100  1.00  0.00           C  
ATOM   1004  CG  ARG A  97      25.560  45.730  36.650  1.00  0.00           C  
ATOM   1005  CD  ARG A  97      25.560  47.220  36.640  1.00  0.00           C  
ATOM   1006  NE  ARG A  97      25.440  47.690  35.260  1.00  0.00           N  
ATOM   1007  CZ  ARG A  97      25.720  48.890  34.680  1.00  0.00           C  
ATOM   1008  NH1 ARG A  97      26.230  49.870  35.430  1.00  0.00           N1+
ATOM   1009  NH2 ARG A  97      25.370  49.120  33.400  1.00  0.00           N  
ATOM   1010  H   ARG A  97      27.230  44.390  38.530  1.00  0.00           H  
ATOM   1011  HE  ARG A  97      25.320  46.940  34.610  1.00  0.00           H  
ATOM   1012 1HH1 ARG A  97      26.570  49.690  36.350  1.00  0.00           H  
ATOM   1013 2HH1 ARG A  97      26.080  50.840  35.230  1.00  0.00           H  
ATOM   1014 1HH2 ARG A  97      24.780  48.440  32.960  1.00  0.00           H  
ATOM   1015 2HH2 ARG A  97      25.570  50.000  32.980  1.00  0.00           H  
ATOM   1016  N   MET A  98      29.610  43.730  36.220  1.00  0.00           N  
ATOM   1017  CA  MET A  98      30.910  43.320  35.720  1.00  0.00           C  
ATOM   1018  C   MET A  98      31.090  41.750  35.740  1.00  0.00           C  
ATOM   1019  O   MET A  98      31.200  41.170  34.630  1.00  0.00           O  
ATOM   1020  CB  MET A  98      31.880  44.000  36.680  1.00  0.00           C  
ATOM   1021  CG  MET A  98      33.270  43.870  36.080  1.00  0.00           C  
ATOM   1022  SD  MET A  98      34.610  44.230  37.300  1.00  0.00           S  
ATOM   1023  CE  MET A  98      34.370  42.880  38.360  1.00  0.00           C  
ATOM   1024  H   MET A  98      29.610  44.460  36.910  1.00  0.00           H  
ATOM   1025  N   VAL A  99      30.750  41.080  36.880  1.00  0.00           N  
ATOM   1026  CA  VAL A  99      30.850  39.590  36.960  1.00  0.00           C  
ATOM   1027  C   VAL A  99      29.740  38.800  36.220  1.00  0.00           C  
ATOM   1028  O   VAL A  99      29.950  37.720  35.650  1.00  0.00           O  
ATOM   1029  CB  VAL A  99      31.170  39.040  38.410  1.00  0.00           C  
ATOM   1030  CG1 VAL A  99      32.310  39.760  38.990  1.00  0.00           C  
ATOM   1031  CG2 VAL A  99      30.090  39.280  39.480  1.00  0.00           C  
ATOM   1032  H   VAL A  99      30.450  41.530  37.720  1.00  0.00           H  
ATOM   1033  N   PHE A 100      28.550  39.370  36.070  1.00  0.00           N  
ATOM   1034  CA  PHE A 100      27.540  38.950  35.090  1.00  0.00           C  
ATOM   1035  C   PHE A 100      27.920  39.240  33.640  1.00  0.00           C  
ATOM   1036  O   PHE A 100      27.980  38.300  32.880  1.00  0.00           O  
ATOM   1037  CB  PHE A 100      26.090  39.360  35.400  1.00  0.00           C  
ATOM   1038  CG  PHE A 100      25.090  38.970  34.280  1.00  0.00           C  
ATOM   1039  CD1 PHE A 100      24.360  37.820  34.370  1.00  0.00           C  
ATOM   1040  CD2 PHE A 100      24.850  39.870  33.240  1.00  0.00           C  
ATOM   1041  CE1 PHE A 100      23.250  37.590  33.520  1.00  0.00           C  
ATOM   1042  CE2 PHE A 100      23.750  39.620  32.360  1.00  0.00           C  
ATOM   1043  CZ  PHE A 100      22.920  38.540  32.570  1.00  0.00           C  
ATOM   1044  H   PHE A 100      28.190  40.100  36.650  1.00  0.00           H  
ATOM   1045  HD1 PHE A 100      24.520  37.110  35.190  1.00  0.00           H  
ATOM   1046  HD2 PHE A 100      25.240  40.890  33.230  1.00  0.00           H  
ATOM   1047  HE1 PHE A 100      22.590  36.730  33.620  1.00  0.00           H  
ATOM   1048  HE2 PHE A 100      23.830  40.140  31.400  1.00  0.00           H  
ATOM   1049  HZ  PHE A 100      22.070  38.360  31.910  1.00  0.00           H  
ATOM   1050  N   GLN A 101      28.090  40.490  33.230  1.00  0.00           N  
ATOM   1051  CA  GLN A 101      28.530  40.950  31.890  1.00  0.00           C  
ATOM   1052  C   GLN A 101      29.640  40.080  31.240  1.00  0.00           C  
ATOM   1053  O   GLN A 101      29.310  39.270  30.360  1.00  0.00           O  
ATOM   1054  CB  GLN A 101      28.820  42.470  31.950  1.00  0.00           C  
ATOM   1055  CG  GLN A 101      29.050  43.180  30.590  1.00  0.00           C  
ATOM   1056  CD  GLN A 101      29.500  44.680  30.610  1.00  0.00           C  
ATOM   1057  NE2 GLN A 101      30.820  44.880  30.690  1.00  0.00           N  
ATOM   1058  OE1 GLN A 101      28.680  45.590  30.470  1.00  0.00           O  
ATOM   1059  H   GLN A 101      28.010  41.260  33.860  1.00  0.00           H  
ATOM   1060 1HE2 GLN A 101      31.420  44.080  30.710  1.00  0.00           H  
ATOM   1061 2HE2 GLN A 101      31.300  45.760  30.610  1.00  0.00           H  
ATOM   1062  N   GLU A 102      30.850  40.170  31.830  1.00  0.00           N  
ATOM   1063  CA  GLU A 102      32.050  39.360  31.480  1.00  0.00           C  
ATOM   1064  C   GLU A 102      32.060  37.810  31.710  1.00  0.00           C  
ATOM   1065  O   GLU A 102      32.950  37.180  31.280  1.00  0.00           O  
ATOM   1066  CB  GLU A 102      33.330  39.940  32.150  1.00  0.00           C  
ATOM   1067  CG  GLU A 102      33.530  41.460  32.040  1.00  0.00           C  
ATOM   1068  CD  GLU A 102      33.350  41.970  30.670  1.00  0.00           C  
ATOM   1069  OE1 GLU A 102      32.320  42.540  30.350  1.00  0.00           O  
ATOM   1070  OE2 GLU A 102      34.160  41.560  29.790  1.00  0.00           O1-
ATOM   1071  H   GLU A 102      30.940  40.760  32.640  1.00  0.00           H  
ATOM   1072  N   ASN A 103      31.050  37.360  32.390  1.00  0.00           N  
ATOM   1073  CA  ASN A 103      30.740  35.960  32.700  1.00  0.00           C  
ATOM   1074  C   ASN A 103      31.730  35.260  33.680  1.00  0.00           C  
ATOM   1075  O   ASN A 103      31.720  34.040  33.860  1.00  0.00           O  
ATOM   1076  CB  ASN A 103      30.360  35.110  31.490  1.00  0.00           C  
ATOM   1077  CG  ASN A 103      29.810  33.730  31.720  1.00  0.00           C  
ATOM   1078  ND2 ASN A 103      30.480  32.800  31.100  1.00  0.00           N  
ATOM   1079  OD1 ASN A 103      29.030  33.400  32.600  1.00  0.00           O  
ATOM   1080  H   ASN A 103      30.440  37.980  32.890  1.00  0.00           H  
ATOM   1081 1HD2 ASN A 103      31.310  33.050  30.600  1.00  0.00           H  
ATOM   1082 2HD2 ASN A 103      30.130  31.890  30.890  1.00  0.00           H  
ATOM   1083  N   SER A 104      32.360  36.040  34.510  1.00  0.00           N  
ATOM   1084  CA  SER A 104      33.260  35.690  35.660  1.00  0.00           C  
ATOM   1085  C   SER A 104      32.670  34.940  36.830  1.00  0.00           C  
ATOM   1086  O   SER A 104      31.540  35.310  37.090  1.00  0.00           O  
ATOM   1087  CB  SER A 104      33.880  36.980  36.360  1.00  0.00           C  
ATOM   1088  OG  SER A 104      34.810  37.570  35.370  1.00  0.00           O  
ATOM   1089  H   SER A 104      32.460  36.970  34.140  1.00  0.00           H  
ATOM   1090  HG  SER A 104      35.420  36.850  35.040  1.00  0.00           H  
ATOM   1091  N   ARG A 105      33.280  33.830  37.190  1.00  0.00           N  
ATOM   1092  CA  ARG A 105      32.870  33.110  38.410  1.00  0.00           C  
ATOM   1093  C   ARG A 105      33.930  33.140  39.550  1.00  0.00           C  
ATOM   1094  O   ARG A 105      33.520  33.140  40.740  1.00  0.00           O  
ATOM   1095  CB  ARG A 105      32.610  31.630  38.190  1.00  0.00           C  
ATOM   1096  CG  ARG A 105      31.490  31.250  37.270  1.00  0.00           C  
ATOM   1097  CD  ARG A 105      31.440  29.830  36.920  1.00  0.00           C  
ATOM   1098  NE  ARG A 105      30.550  29.650  35.730  1.00  0.00           N  
ATOM   1099  CZ  ARG A 105      29.530  28.810  35.680  1.00  0.00           C  
ATOM   1100  NH1 ARG A 105      29.130  28.160  36.760  1.00  0.00           N1+
ATOM   1101  NH2 ARG A 105      28.650  28.810  34.630  1.00  0.00           N  
ATOM   1102  H   ARG A 105      34.120  33.490  36.770  1.00  0.00           H  
ATOM   1103  HE  ARG A 105      30.680  30.250  34.940  1.00  0.00           H  
ATOM   1104 1HH1 ARG A 105      29.560  28.410  37.630  1.00  0.00           H  
ATOM   1105 2HH1 ARG A 105      28.600  27.310  36.750  1.00  0.00           H  
ATOM   1106 1HH2 ARG A 105      28.670  29.360  33.800  1.00  0.00           H  
ATOM   1107 2HH2 ARG A 105      27.910  28.150  34.500  1.00  0.00           H  
ATOM   1108  N   VAL A 106      35.230  32.990  39.260  1.00  0.00           N  
ATOM   1109  CA  VAL A 106      36.340  32.800  40.220  1.00  0.00           C  
ATOM   1110  C   VAL A 106      36.840  34.090  40.830  1.00  0.00           C  
ATOM   1111  O   VAL A 106      37.550  34.830  40.100  1.00  0.00           O  
ATOM   1112  CB  VAL A 106      37.460  31.980  39.590  1.00  0.00           C  
ATOM   1113  CG1 VAL A 106      38.380  31.430  40.680  1.00  0.00           C  
ATOM   1114  CG2 VAL A 106      37.060  30.870  38.620  1.00  0.00           C  
ATOM   1115  H   VAL A 106      35.470  33.240  38.320  1.00  0.00           H  
ATOM   1116  N   ILE A 107      36.330  34.530  41.950  1.00  0.00           N  
ATOM   1117  CA  ILE A 107      36.770  35.830  42.630  1.00  0.00           C  
ATOM   1118  C   ILE A 107      37.740  35.560  43.700  1.00  0.00           C  
ATOM   1119  O   ILE A 107      37.400  34.800  44.650  1.00  0.00           O  
ATOM   1120  CB  ILE A 107      35.670  36.770  43.130  1.00  0.00           C  
ATOM   1121  CG1 ILE A 107      34.630  36.840  42.010  1.00  0.00           C  
ATOM   1122  CG2 ILE A 107      36.290  38.180  43.330  1.00  0.00           C  
ATOM   1123  CD  ILE A 107      33.380  37.640  42.290  1.00  0.00           C  
ATOM   1124  H   ILE A 107      35.620  34.030  42.440  1.00  0.00           H  
ATOM   1125  N   VAL A 108      38.990  36.030  43.490  1.00  0.00           N  
ATOM   1126  CA  VAL A 108      40.100  35.990  44.460  1.00  0.00           C  
ATOM   1127  C   VAL A 108      40.180  37.240  45.340  1.00  0.00           C  
ATOM   1128  O   VAL A 108      40.130  38.340  44.790  1.00  0.00           O  
ATOM   1129  CB  VAL A 108      41.470  35.680  43.830  1.00  0.00           C  
ATOM   1130  CG1 VAL A 108      42.740  35.530  44.730  1.00  0.00           C  
ATOM   1131  CG2 VAL A 108      41.330  34.520  42.890  1.00  0.00           C  
ATOM   1132  H   VAL A 108      39.180  36.440  42.600  1.00  0.00           H  
ATOM   1133  N   MET A 109      39.640  36.980  46.510  1.00  0.00           N  
ATOM   1134  CA  MET A 109      39.690  37.960  47.670  1.00  0.00           C  
ATOM   1135  C   MET A 109      40.390  37.450  48.930  1.00  0.00           C  
ATOM   1136  O   MET A 109      39.740  36.740  49.660  1.00  0.00           O  
ATOM   1137  CB  MET A 109      38.270  38.450  47.950  1.00  0.00           C  
ATOM   1138  CG  MET A 109      38.200  39.590  48.980  1.00  0.00           C  
ATOM   1139  SD  MET A 109      36.640  40.150  49.750  1.00  0.00           S  
ATOM   1140  CE  MET A 109      37.200  41.490  50.840  1.00  0.00           C  
ATOM   1141  H   MET A 109      39.330  36.060  46.740  1.00  0.00           H  
ATOM   1142  N   THR A 110      41.670  37.860  49.140  1.00  0.00           N  
ATOM   1143  CA  THR A 110      42.350  37.510  50.380  1.00  0.00           C  
ATOM   1144  C   THR A 110      42.000  38.290  51.630  1.00  0.00           C  
ATOM   1145  O   THR A 110      42.240  37.750  52.710  1.00  0.00           O  
ATOM   1146  CB  THR A 110      43.890  37.470  50.320  1.00  0.00           C  
ATOM   1147  CG2 THR A 110      44.340  36.470  49.290  1.00  0.00           C  
ATOM   1148  OG1 THR A 110      44.430  38.750  49.970  1.00  0.00           O  
ATOM   1149  H   THR A 110      42.160  38.470  48.510  1.00  0.00           H  
ATOM   1150  HG1 THR A 110      44.330  38.810  48.970  1.00  0.00           H  
ATOM   1151  N   THR A 111      41.660  39.570  51.310  1.00  0.00           N  
ATOM   1152  CA  THR A 111      41.200  40.660  52.210  1.00  0.00           C  
ATOM   1153  C   THR A 111      39.870  40.300  52.920  1.00  0.00           C  
ATOM   1154  O   THR A 111      39.090  39.460  52.520  1.00  0.00           O  
ATOM   1155  CB  THR A 111      41.070  42.000  51.410  1.00  0.00           C  
ATOM   1156  CG2 THR A 111      42.410  42.730  51.260  1.00  0.00           C  
ATOM   1157  OG1 THR A 111      40.650  41.710  50.090  1.00  0.00           O  
ATOM   1158  H   THR A 111      41.720  39.880  50.360  1.00  0.00           H  
ATOM   1159  HG1 THR A 111      40.470  42.550  49.580  1.00  0.00           H  
ATOM   1160  N   LYS A 112      40.000  40.640  54.200  1.00  0.00           N  
ATOM   1161  CA  LYS A 112      38.750  40.760  55.000  1.00  0.00           C  
ATOM   1162  C   LYS A 112      38.070  42.180  54.820  1.00  0.00           C  
ATOM   1163  O   LYS A 112      38.500  43.010  53.990  1.00  0.00           O  
ATOM   1164  CB  LYS A 112      39.080  40.530  56.460  1.00  0.00           C  
ATOM   1165  CG  LYS A 112      39.770  39.260  56.780  1.00  0.00           C  
ATOM   1166  CD  LYS A 112      39.910  39.250  58.280  1.00  0.00           C  
ATOM   1167  CE  LYS A 112      40.740  38.080  58.640  1.00  0.00           C  
ATOM   1168  NZ  LYS A 112      41.100  38.220  60.050  1.00  0.00           N1+
ATOM   1169  H   LYS A 112      40.910  40.640  54.620  1.00  0.00           H  
ATOM   1170  HZ1 LYS A 112      41.910  38.790  60.160  1.00  0.00           H  
ATOM   1171  HZ2 LYS A 112      40.410  38.510  60.710  1.00  0.00           H  
ATOM   1172  HZ3 LYS A 112      41.400  37.290  60.250  1.00  0.00           H  
ATOM   1173  N   GLU A 113      36.810  42.190  55.240  1.00  0.00           N  
ATOM   1174  CA  GLU A 113      35.900  43.330  55.210  1.00  0.00           C  
ATOM   1175  C   GLU A 113      36.290  44.560  56.030  1.00  0.00           C  
ATOM   1176  O   GLU A 113      36.490  45.600  55.420  1.00  0.00           O  
ATOM   1177  CB  GLU A 113      34.500  42.930  55.660  1.00  0.00           C  
ATOM   1178  CG  GLU A 113      33.900  41.660  55.040  1.00  0.00           C  
ATOM   1179  CD  GLU A 113      34.560  40.320  55.470  1.00  0.00           C  
ATOM   1180  OE1 GLU A 113      34.520  39.900  56.640  1.00  0.00           O  
ATOM   1181  OE2 GLU A 113      35.260  39.770  54.640  1.00  0.00           O1-
ATOM   1182  H   GLU A 113      36.340  41.310  55.300  1.00  0.00           H  
ATOM   1183  N   VAL A 114      36.650  44.340  57.260  1.00  0.00           N  
ATOM   1184  CA  VAL A 114      37.360  45.340  58.130  1.00  0.00           C  
ATOM   1185  C   VAL A 114      38.690  44.690  58.510  1.00  0.00           C  
ATOM   1186  O   VAL A 114      38.610  43.520  58.950  1.00  0.00           O  
ATOM   1187  CB  VAL A 114      36.560  45.830  59.340  1.00  0.00           C  
ATOM   1188  CG1 VAL A 114      37.470  46.700  60.300  1.00  0.00           C  
ATOM   1189  CG2 VAL A 114      35.390  46.760  58.970  1.00  0.00           C  
ATOM   1190  H   VAL A 114      36.440  43.550  57.820  1.00  0.00           H  
ATOM   1191  N   GLU A 115      39.800  45.380  58.280  1.00  0.00           N  
ATOM   1192  CA  GLU A 115      41.080  44.740  58.650  1.00  0.00           C  
ATOM   1193  C   GLU A 115      41.900  45.710  59.490  1.00  0.00           C  
ATOM   1194  O   GLU A 115      42.250  46.720  58.960  1.00  0.00           O  
ATOM   1195  CB  GLU A 115      41.870  44.270  57.450  1.00  0.00           C  
ATOM   1196  CG  GLU A 115      43.100  43.450  57.780  1.00  0.00           C  
ATOM   1197  CD  GLU A 115      42.960  42.210  58.700  1.00  0.00           C  
ATOM   1198  OE1 GLU A 115      43.030  42.490  59.870  1.00  0.00           O  
ATOM   1199  OE2 GLU A 115      42.950  41.050  58.240  1.00  0.00           O1-
ATOM   1200  H   GLU A 115      39.780  46.330  57.970  1.00  0.00           H  
ATOM   1201  N   ARG A 116      42.320  45.320  60.680  1.00  0.00           N  
ATOM   1202  CA  ARG A 116      42.970  46.170  61.660  1.00  0.00           C  
ATOM   1203  C   ARG A 116      42.150  47.450  62.120  1.00  0.00           C  
ATOM   1204  O   ARG A 116      42.690  48.500  62.510  1.00  0.00           O  
ATOM   1205  CB  ARG A 116      44.300  46.590  61.070  1.00  0.00           C  
ATOM   1206  CG  ARG A 116      45.390  45.490  61.130  1.00  0.00           C  
ATOM   1207  CD  ARG A 116      46.670  46.140  60.630  1.00  0.00           C  
ATOM   1208  NE  ARG A 116      47.340  46.890  61.690  1.00  0.00           N  
ATOM   1209  CZ  ARG A 116      47.900  48.080  61.440  1.00  0.00           C  
ATOM   1210  NH1 ARG A 116      48.080  48.750  60.260  1.00  0.00           N1+
ATOM   1211  NH2 ARG A 116      48.270  48.840  62.470  1.00  0.00           N  
ATOM   1212  H   ARG A 116      42.480  44.350  60.890  1.00  0.00           H  
ATOM   1213  HE  ARG A 116      47.230  46.510  62.610  1.00  0.00           H  
ATOM   1214 1HH1 ARG A 116      47.730  48.310  59.430  1.00  0.00           H  
ATOM   1215 2HH1 ARG A 116      48.450  49.680  60.280  1.00  0.00           H  
ATOM   1216 1HH2 ARG A 116      48.190  48.540  63.420  1.00  0.00           H  
ATOM   1217 2HH2 ARG A 116      48.630  49.770  62.440  1.00  0.00           H  
ATOM   1218  N   GLY A 117      40.810  47.270  62.210  1.00  0.00           N  
ATOM   1219  CA  GLY A 117      39.800  48.360  62.280  1.00  0.00           C  
ATOM   1220  C   GLY A 117      39.520  49.110  61.010  1.00  0.00           C  
ATOM   1221  O   GLY A 117      38.510  49.800  60.780  1.00  0.00           O  
ATOM   1222  H   GLY A 117      40.420  46.340  62.220  1.00  0.00           H  
ATOM   1223  N   LYS A 118      40.410  49.180  60.040  1.00  0.00           N  
ATOM   1224  CA  LYS A 118      40.230  49.830  58.670  1.00  0.00           C  
ATOM   1225  C   LYS A 118      39.300  49.070  57.740  1.00  0.00           C  
ATOM   1226  O   LYS A 118      39.520  47.880  57.570  1.00  0.00           O  
ATOM   1227  CB  LYS A 118      41.690  50.050  58.100  1.00  0.00           C  
ATOM   1228  CG  LYS A 118      42.580  50.740  59.120  1.00  0.00           C  
ATOM   1229  CD  LYS A 118      44.040  50.280  59.080  1.00  0.00           C  
ATOM   1230  CE  LYS A 118      44.970  51.110  59.940  1.00  0.00           C  
ATOM   1231  NZ  LYS A 118      45.330  52.400  59.320  1.00  0.00           N1+
ATOM   1232  H   LYS A 118      41.230  48.610  60.120  1.00  0.00           H  
ATOM   1233  HZ1 LYS A 118      44.500  52.960  59.280  1.00  0.00           H  
ATOM   1234  HZ2 LYS A 118      46.050  52.810  59.870  1.00  0.00           H  
ATOM   1235  HZ3 LYS A 118      45.610  52.190  58.380  1.00  0.00           H  
ATOM   1236  N   SER A 119      38.210  49.610  57.250  1.00  0.00           N  
ATOM   1237  CA  SER A 119      37.350  49.080  56.160  1.00  0.00           C  
ATOM   1238  C   SER A 119      37.960  49.020  54.770  1.00  0.00           C  
ATOM   1239  O   SER A 119      38.450  50.050  54.220  1.00  0.00           O  
ATOM   1240  CB  SER A 119      35.990  49.840  56.110  1.00  0.00           C  
ATOM   1241  OG  SER A 119      36.220  51.240  55.890  1.00  0.00           O  
ATOM   1242  H   SER A 119      37.920  50.480  57.650  1.00  0.00           H  
ATOM   1243  HG  SER A 119      36.490  51.570  56.800  1.00  0.00           H  
ATOM   1244  N   LYS A 120      38.170  47.760  54.250  1.00  0.00           N  
ATOM   1245  CA  LYS A 120      38.830  47.340  52.960  1.00  0.00           C  
ATOM   1246  C   LYS A 120      37.810  47.180  51.880  1.00  0.00           C  
ATOM   1247  O   LYS A 120      38.120  47.380  50.680  1.00  0.00           O  
ATOM   1248  CB  LYS A 120      39.660  46.080  53.330  1.00  0.00           C  
ATOM   1249  CG  LYS A 120      40.940  46.180  54.110  1.00  0.00           C  
ATOM   1250  CD  LYS A 120      41.970  46.890  53.210  1.00  0.00           C  
ATOM   1251  CE  LYS A 120      43.260  47.020  54.070  1.00  0.00           C  
ATOM   1252  NZ  LYS A 120      44.230  47.900  53.260  1.00  0.00           N1+
ATOM   1253  H   LYS A 120      37.880  46.980  54.810  1.00  0.00           H  
ATOM   1254  HZ1 LYS A 120      43.940  48.860  53.240  1.00  0.00           H  
ATOM   1255  HZ2 LYS A 120      45.090  47.840  53.750  1.00  0.00           H  
ATOM   1256  HZ3 LYS A 120      44.220  47.530  52.330  1.00  0.00           H  
ATOM   1257  N   CYS A 121      36.720  46.460  52.240  1.00  0.00           N  
ATOM   1258  CA  CYS A 121      35.640  46.160  51.290  1.00  0.00           C  
ATOM   1259  C   CYS A 121      34.320  46.020  52.030  1.00  0.00           C  
ATOM   1260  O   CYS A 121      34.310  45.450  53.120  1.00  0.00           O  
ATOM   1261  CB  CYS A 121      36.000  44.930  50.420  1.00  0.00           C  
ATOM   1262  SG  CYS A 121      34.610  44.570  49.240  1.00  0.00           S  
ATOM   1263  H   CYS A 121      36.530  46.000  53.100  1.00  0.00           H  
ATOM   1264  HG  CYS A 121      33.880  43.940  50.160  1.00  0.00           H  
ATOM   1265  N   VAL A 122      33.220  46.210  51.300  1.00  0.00           N  
ATOM   1266  CA  VAL A 122      31.890  45.980  51.860  1.00  0.00           C  
ATOM   1267  C   VAL A 122      31.460  44.480  51.760  1.00  0.00           C  
ATOM   1268  O   VAL A 122      31.600  43.850  50.680  1.00  0.00           O  
ATOM   1269  CB  VAL A 122      30.900  46.940  51.190  1.00  0.00           C  
ATOM   1270  CG1 VAL A 122      30.650  46.700  49.740  1.00  0.00           C  
ATOM   1271  CG2 VAL A 122      29.610  47.120  51.930  1.00  0.00           C  
ATOM   1272  H   VAL A 122      33.240  46.520  50.350  1.00  0.00           H  
ATOM   1273  N   LYS A 123      30.870  43.910  52.790  1.00  0.00           N  
ATOM   1274  CA  LYS A 123      30.260  42.590  52.770  1.00  0.00           C  
ATOM   1275  C   LYS A 123      28.960  42.390  51.910  1.00  0.00           C  
ATOM   1276  O   LYS A 123      27.820  42.570  52.340  1.00  0.00           O  
ATOM   1277  CB  LYS A 123      30.110  41.940  54.180  1.00  0.00           C  
ATOM   1278  CG  LYS A 123      29.530  40.510  54.150  1.00  0.00           C  
ATOM   1279  CD  LYS A 123      29.750  39.800  55.470  1.00  0.00           C  
ATOM   1280  CE  LYS A 123      28.960  38.460  55.460  1.00  0.00           C  
ATOM   1281  NZ  LYS A 123      29.610  37.540  56.420  1.00  0.00           N1+
ATOM   1282  H   LYS A 123      30.760  44.410  53.640  1.00  0.00           H  
ATOM   1283  HZ1 LYS A 123      29.420  37.920  57.330  1.00  0.00           H  
ATOM   1284  HZ2 LYS A 123      29.160  36.660  56.310  1.00  0.00           H  
ATOM   1285  HZ3 LYS A 123      30.580  37.320  56.350  1.00  0.00           H  
ATOM   1286  N   TYR A 124      29.220  42.300  50.580  1.00  0.00           N  
ATOM   1287  CA  TYR A 124      28.160  42.130  49.560  1.00  0.00           C  
ATOM   1288  C   TYR A 124      27.410  40.740  49.530  1.00  0.00           C  
ATOM   1289  O   TYR A 124      26.340  40.550  48.830  1.00  0.00           O  
ATOM   1290  CB  TYR A 124      28.610  42.410  48.110  1.00  0.00           C  
ATOM   1291  CG  TYR A 124      30.050  42.070  47.690  1.00  0.00           C  
ATOM   1292  CD1 TYR A 124      31.010  43.060  47.770  1.00  0.00           C  
ATOM   1293  CD2 TYR A 124      30.400  40.760  47.310  1.00  0.00           C  
ATOM   1294  CE1 TYR A 124      32.300  42.760  47.370  1.00  0.00           C  
ATOM   1295  CE2 TYR A 124      31.710  40.530  46.970  1.00  0.00           C  
ATOM   1296  CZ  TYR A 124      32.680  41.520  46.930  1.00  0.00           C  
ATOM   1297  OH  TYR A 124      33.890  41.320  46.490  1.00  0.00           O  
ATOM   1298  H   TYR A 124      30.090  42.650  50.240  1.00  0.00           H  
ATOM   1299  HD1 TYR A 124      30.690  44.080  47.980  1.00  0.00           H  
ATOM   1300  HD2 TYR A 124      29.740  39.910  47.440  1.00  0.00           H  
ATOM   1301  HE1 TYR A 124      33.080  43.510  47.470  1.00  0.00           H  
ATOM   1302  HE2 TYR A 124      32.130  39.520  46.900  1.00  0.00           H  
ATOM   1303  HH  TYR A 124      34.230  42.160  46.080  1.00  0.00           H  
ATOM   1304  N   TRP A 125      27.850  39.810  50.330  1.00  0.00           N  
ATOM   1305  CA  TRP A 125      27.310  38.420  50.420  1.00  0.00           C  
ATOM   1306  C   TRP A 125      26.300  38.180  51.530  1.00  0.00           C  
ATOM   1307  O   TRP A 125      26.630  38.510  52.690  1.00  0.00           O  
ATOM   1308  CB  TRP A 125      28.420  37.400  50.370  1.00  0.00           C  
ATOM   1309  CG  TRP A 125      29.580  37.570  51.350  1.00  0.00           C  
ATOM   1310  CD1 TRP A 125      29.610  36.720  52.340  1.00  0.00           C  
ATOM   1311  CD2 TRP A 125      30.750  38.240  51.290  1.00  0.00           C  
ATOM   1312  CE2 TRP A 125      31.540  37.810  52.370  1.00  0.00           C  
ATOM   1313  CE3 TRP A 125      31.170  39.250  50.460  1.00  0.00           C  
ATOM   1314  NE1 TRP A 125      30.800  36.840  52.960  1.00  0.00           N  
ATOM   1315  CZ2 TRP A 125      32.670  38.510  52.680  1.00  0.00           C  
ATOM   1316  CZ3 TRP A 125      32.370  39.880  50.770  1.00  0.00           C  
ATOM   1317  CH2 TRP A 125      33.090  39.570  51.870  1.00  0.00           C  
ATOM   1318  H   TRP A 125      28.770  39.790  50.730  1.00  0.00           H  
ATOM   1319  HD1 TRP A 125      28.980  35.830  52.440  1.00  0.00           H  
ATOM   1320  HE1 TRP A 125      31.120  36.320  53.750  1.00  0.00           H  
ATOM   1321  HE3 TRP A 125      30.530  39.450  49.600  1.00  0.00           H  
ATOM   1322  HZ2 TRP A 125      33.140  38.290  53.630  1.00  0.00           H  
ATOM   1323  HZ3 TRP A 125      32.790  40.640  50.110  1.00  0.00           H  
ATOM   1324  HH2 TRP A 125      33.820  40.280  52.240  1.00  0.00           H  
ATOM   1325  N   PRO A 126      25.160  37.540  51.270  1.00  0.00           N  
ATOM   1326  CA  PRO A 126      24.180  37.170  52.360  1.00  0.00           C  
ATOM   1327  C   PRO A 126      24.620  35.970  53.100  1.00  0.00           C  
ATOM   1328  O   PRO A 126      25.610  35.410  52.650  1.00  0.00           O  
ATOM   1329  CB  PRO A 126      22.910  36.740  51.550  1.00  0.00           C  
ATOM   1330  CG  PRO A 126      23.360  36.290  50.140  1.00  0.00           C  
ATOM   1331  CD  PRO A 126      24.640  37.110  49.940  1.00  0.00           C  
ATOM   1332  N   ASP A 127      24.030  35.730  54.280  1.00  0.00           N  
ATOM   1333  CA  ASP A 127      24.310  34.510  55.120  1.00  0.00           C  
ATOM   1334  C   ASP A 127      24.170  33.210  54.330  1.00  0.00           C  
ATOM   1335  O   ASP A 127      23.340  33.140  53.390  1.00  0.00           O  
ATOM   1336  CB  ASP A 127      23.250  34.290  56.190  1.00  0.00           C  
ATOM   1337  CG  ASP A 127      23.290  35.410  57.310  1.00  0.00           C  
ATOM   1338  OD1 ASP A 127      22.250  35.950  57.680  1.00  0.00           O  
ATOM   1339  OD2 ASP A 127      24.360  35.580  57.880  1.00  0.00           O1-
ATOM   1340  H   ASP A 127      23.540  36.460  54.760  1.00  0.00           H  
ATOM   1341  N   GLU A 128      24.780  32.100  54.720  1.00  0.00           N  
ATOM   1342  CA  GLU A 128      24.570  30.750  54.090  1.00  0.00           C  
ATOM   1343  C   GLU A 128      23.080  30.330  54.080  1.00  0.00           C  
ATOM   1344  O   GLU A 128      22.450  30.570  55.100  1.00  0.00           O  
ATOM   1345  CB  GLU A 128      25.570  29.720  54.660  1.00  0.00           C  
ATOM   1346  CG  GLU A 128      25.340  28.270  54.190  1.00  0.00           C  
ATOM   1347  CD  GLU A 128      26.170  27.300  55.020  1.00  0.00           C  
ATOM   1348  OE1 GLU A 128      27.450  27.170  54.780  1.00  0.00           O  
ATOM   1349  OE2 GLU A 128      25.600  26.620  55.880  1.00  0.00           O1-
ATOM   1350  H   GLU A 128      25.470  32.050  55.440  1.00  0.00           H  
ATOM   1351  N   TYR A 129      22.570  29.930  52.890  1.00  0.00           N  
ATOM   1352  CA  TYR A 129      21.130  29.520  52.610  1.00  0.00           C  
ATOM   1353  C   TYR A 129      20.110  30.660  52.780  1.00  0.00           C  
ATOM   1354  O   TYR A 129      18.870  30.530  52.880  1.00  0.00           O  
ATOM   1355  CB  TYR A 129      20.750  28.260  53.430  1.00  0.00           C  
ATOM   1356  CG  TYR A 129      20.840  26.950  52.580  1.00  0.00           C  
ATOM   1357  CD1 TYR A 129      19.900  26.630  51.650  1.00  0.00           C  
ATOM   1358  CD2 TYR A 129      22.060  26.350  52.570  1.00  0.00           C  
ATOM   1359  CE1 TYR A 129      20.180  25.710  50.670  1.00  0.00           C  
ATOM   1360  CE2 TYR A 129      22.410  25.490  51.490  1.00  0.00           C  
ATOM   1361  CZ  TYR A 129      21.460  25.180  50.530  1.00  0.00           C  
ATOM   1362  OH  TYR A 129      21.730  24.400  49.440  1.00  0.00           O  
ATOM   1363  H   TYR A 129      23.190  29.760  52.130  1.00  0.00           H  
ATOM   1364  HD1 TYR A 129      18.870  26.980  51.730  1.00  0.00           H  
ATOM   1365  HD2 TYR A 129      22.710  26.550  53.430  1.00  0.00           H  
ATOM   1366  HE1 TYR A 129      19.350  25.120  50.280  1.00  0.00           H  
ATOM   1367  HE2 TYR A 129      23.390  25.010  51.450  1.00  0.00           H  
ATOM   1368  HH  TYR A 129      22.710  24.220  49.370  1.00  0.00           H  
ATOM   1369  N   ALA A 130      20.570  31.930  52.640  1.00  0.00           N  
ATOM   1370  CA  ALA A 130      19.750  33.110  52.450  1.00  0.00           C  
ATOM   1371  C   ALA A 130      20.040  33.730  51.090  1.00  0.00           C  
ATOM   1372  O   ALA A 130      21.230  33.970  50.700  1.00  0.00           O  
ATOM   1373  CB  ALA A 130      20.040  34.100  53.590  1.00  0.00           C  
ATOM   1374  H   ALA A 130      21.560  32.060  52.720  1.00  0.00           H  
ATOM   1375  N   LEU A 131      18.980  34.320  50.570  1.00  0.00           N  
ATOM   1376  CA  LEU A 131      18.980  35.000  49.230  1.00  0.00           C  
ATOM   1377  C   LEU A 131      19.310  36.430  49.420  1.00  0.00           C  
ATOM   1378  O   LEU A 131      18.910  37.000  50.400  1.00  0.00           O  
ATOM   1379  CB  LEU A 131      17.650  34.840  48.470  1.00  0.00           C  
ATOM   1380  CG  LEU A 131      17.700  35.420  47.000  1.00  0.00           C  
ATOM   1381  CD1 LEU A 131      18.590  34.550  46.070  1.00  0.00           C  
ATOM   1382  CD2 LEU A 131      16.210  35.700  46.520  1.00  0.00           C  
ATOM   1383  H   LEU A 131      18.050  34.110  50.890  1.00  0.00           H  
ATOM   1384  N   LYS A 132      20.080  37.100  48.570  1.00  0.00           N  
ATOM   1385  CA  LYS A 132      20.130  38.570  48.620  1.00  0.00           C  
ATOM   1386  C   LYS A 132      19.890  39.210  47.200  1.00  0.00           C  
ATOM   1387  O   LYS A 132      20.390  38.700  46.220  1.00  0.00           O  
ATOM   1388  CB  LYS A 132      21.510  39.000  49.000  1.00  0.00           C  
ATOM   1389  CG  LYS A 132      21.570  40.340  49.820  1.00  0.00           C  
ATOM   1390  CD  LYS A 132      20.680  40.320  51.080  1.00  0.00           C  
ATOM   1391  CE  LYS A 132      20.910  41.610  51.910  1.00  0.00           C  
ATOM   1392  NZ  LYS A 132      20.090  41.700  53.150  1.00  0.00           N1+
ATOM   1393  H   LYS A 132      20.500  36.700  47.750  1.00  0.00           H  
ATOM   1394  HZ1 LYS A 132      20.590  41.320  53.930  1.00  0.00           H  
ATOM   1395  HZ2 LYS A 132      19.860  42.660  53.320  1.00  0.00           H  
ATOM   1396  HZ3 LYS A 132      19.200  41.240  53.140  1.00  0.00           H  
ATOM   1397  N   GLU A 133      18.930  40.090  47.170  1.00  0.00           N  
ATOM   1398  CA  GLU A 133      18.430  40.610  45.920  1.00  0.00           C  
ATOM   1399  C   GLU A 133      18.990  41.960  45.630  1.00  0.00           C  
ATOM   1400  O   GLU A 133      18.910  42.880  46.440  1.00  0.00           O  
ATOM   1401  CB  GLU A 133      16.920  40.770  45.810  1.00  0.00           C  
ATOM   1402  CG  GLU A 133      16.080  39.550  46.200  1.00  0.00           C  
ATOM   1403  CD  GLU A 133      14.610  39.860  46.120  1.00  0.00           C  
ATOM   1404  OE1 GLU A 133      14.160  40.180  45.010  1.00  0.00           O  
ATOM   1405  OE2 GLU A 133      14.080  40.010  47.220  1.00  0.00           O1-
ATOM   1406  H   GLU A 133      18.500  40.330  48.040  1.00  0.00           H  
ATOM   1407  N   TYR A 134      19.760  42.060  44.530  1.00  0.00           N  
ATOM   1408  CA  TYR A 134      20.200  43.420  44.030  1.00  0.00           C  
ATOM   1409  C   TYR A 134      19.430  43.950  42.790  1.00  0.00           C  
ATOM   1410  O   TYR A 134      19.860  44.060  41.620  1.00  0.00           O  
ATOM   1411  CB  TYR A 134      21.700  43.290  43.850  1.00  0.00           C  
ATOM   1412  CG  TYR A 134      22.380  42.910  45.130  1.00  0.00           C  
ATOM   1413  CD1 TYR A 134      22.620  43.970  46.000  1.00  0.00           C  
ATOM   1414  CD2 TYR A 134      22.830  41.590  45.390  1.00  0.00           C  
ATOM   1415  CE1 TYR A 134      23.360  43.700  47.100  1.00  0.00           C  
ATOM   1416  CE2 TYR A 134      23.700  41.400  46.430  1.00  0.00           C  
ATOM   1417  CZ  TYR A 134      23.940  42.460  47.300  1.00  0.00           C  
ATOM   1418  OH  TYR A 134      24.460  42.370  48.530  1.00  0.00           O  
ATOM   1419  H   TYR A 134      20.010  41.260  43.980  1.00  0.00           H  
ATOM   1420  HD1 TYR A 134      22.290  44.970  45.700  1.00  0.00           H  
ATOM   1421  HD2 TYR A 134      22.590  40.700  44.810  1.00  0.00           H  
ATOM   1422  HE1 TYR A 134      23.420  44.530  47.800  1.00  0.00           H  
ATOM   1423  HE2 TYR A 134      24.260  40.470  46.570  1.00  0.00           H  
ATOM   1424  HH  TYR A 134      25.070  41.590  48.670  1.00  0.00           H  
ATOM   1425  N   GLY A 135      18.100  44.040  43.060  1.00  0.00           N  
ATOM   1426  CA  GLY A 135      17.120  44.390  41.990  1.00  0.00           C  
ATOM   1427  C   GLY A 135      16.860  43.240  41.010  1.00  0.00           C  
ATOM   1428  O   GLY A 135      16.280  42.210  41.370  1.00  0.00           O  
ATOM   1429  H   GLY A 135      17.840  44.050  44.030  1.00  0.00           H  
ATOM   1430  N   VAL A 136      17.030  43.510  39.730  1.00  0.00           N  
ATOM   1431  CA  VAL A 136      16.900  42.400  38.760  1.00  0.00           C  
ATOM   1432  C   VAL A 136      17.910  41.260  38.860  1.00  0.00           C  
ATOM   1433  O   VAL A 136      18.020  40.520  37.880  1.00  0.00           O  
ATOM   1434  CB  VAL A 136      16.780  42.770  37.290  1.00  0.00           C  
ATOM   1435  CG1 VAL A 136      15.490  43.530  37.000  1.00  0.00           C  
ATOM   1436  CG2 VAL A 136      17.940  43.600  36.790  1.00  0.00           C  
ATOM   1437  H   VAL A 136      17.250  44.430  39.420  1.00  0.00           H  
ATOM   1438  N   MET A 137      18.860  41.370  39.790  1.00  0.00           N  
ATOM   1439  CA  MET A 137      19.910  40.260  39.950  1.00  0.00           C  
ATOM   1440  C   MET A 137      19.950  39.690  41.350  1.00  0.00           C  
ATOM   1441  O   MET A 137      19.940  40.380  42.330  1.00  0.00           O  
ATOM   1442  CB  MET A 137      21.270  40.760  39.350  1.00  0.00           C  
ATOM   1443  CG  MET A 137      21.270  41.030  37.900  1.00  0.00           C  
ATOM   1444  SD  MET A 137      22.960  41.360  37.220  1.00  0.00           S  
ATOM   1445  CE  MET A 137      23.380  42.730  38.310  1.00  0.00           C  
ATOM   1446  H   MET A 137      18.880  42.220  40.310  1.00  0.00           H  
ATOM   1447  N   ARG A 138      20.320  38.430  41.510  1.00  0.00           N  
ATOM   1448  CA  ARG A 138      20.210  37.800  42.860  1.00  0.00           C  
ATOM   1449  C   ARG A 138      21.460  36.980  43.130  1.00  0.00           C  
ATOM   1450  O   ARG A 138      22.110  36.420  42.190  1.00  0.00           O  
ATOM   1451  CB  ARG A 138      19.060  36.800  42.830  1.00  0.00           C  
ATOM   1452  CG  ARG A 138      17.650  37.310  43.060  1.00  0.00           C  
ATOM   1453  CD  ARG A 138      16.740  36.220  42.450  1.00  0.00           C  
ATOM   1454  NE  ARG A 138      15.420  36.880  42.420  1.00  0.00           N  
ATOM   1455  CZ  ARG A 138      14.230  36.410  42.670  1.00  0.00           C  
ATOM   1456  NH1 ARG A 138      13.970  35.110  42.840  1.00  0.00           N1+
ATOM   1457  NH2 ARG A 138      13.110  37.240  42.690  1.00  0.00           N  
ATOM   1458  H   ARG A 138      21.030  38.140  40.870  1.00  0.00           H  
ATOM   1459  HE  ARG A 138      15.530  37.870  42.520  1.00  0.00           H  
ATOM   1460 1HH1 ARG A 138      14.680  34.430  43.030  1.00  0.00           H  
ATOM   1461 2HH1 ARG A 138      13.010  34.840  42.930  1.00  0.00           H  
ATOM   1462 1HH2 ARG A 138      13.180  38.220  42.520  1.00  0.00           H  
ATOM   1463 2HH2 ARG A 138      12.240  36.970  43.090  1.00  0.00           H  
ATOM   1464  N   VAL A 139      21.820  36.970  44.400  1.00  0.00           N  
ATOM   1465  CA  VAL A 139      22.950  36.220  44.920  1.00  0.00           C  
ATOM   1466  C   VAL A 139      22.510  35.370  46.080  1.00  0.00           C  
ATOM   1467  O   VAL A 139      21.660  35.690  46.850  1.00  0.00           O  
ATOM   1468  CB  VAL A 139      24.140  37.160  45.320  1.00  0.00           C  
ATOM   1469  CG1 VAL A 139      25.440  36.460  45.480  1.00  0.00           C  
ATOM   1470  CG2 VAL A 139      24.340  38.200  44.180  1.00  0.00           C  
ATOM   1471  H   VAL A 139      21.330  37.520  45.080  1.00  0.00           H  
ATOM   1472  N   ARG A 140      22.920  34.100  46.080  1.00  0.00           N  
ATOM   1473  CA  ARG A 140      22.510  33.140  47.110  1.00  0.00           C  
ATOM   1474  C   ARG A 140      23.620  32.380  47.670  1.00  0.00           C  
ATOM   1475  O   ARG A 140      24.240  31.630  46.890  1.00  0.00           O  
ATOM   1476  CB  ARG A 140      21.340  32.170  46.700  1.00  0.00           C  
ATOM   1477  CG  ARG A 140      20.540  31.430  47.800  1.00  0.00           C  
ATOM   1478  CD  ARG A 140      19.550  30.380  47.300  1.00  0.00           C  
ATOM   1479  NE  ARG A 140      18.590  30.940  46.350  1.00  0.00           N  
ATOM   1480  CZ  ARG A 140      17.360  31.350  46.640  1.00  0.00           C  
ATOM   1481  NH1 ARG A 140      16.850  31.140  47.880  1.00  0.00           N1+
ATOM   1482  NH2 ARG A 140      16.530  31.640  45.670  1.00  0.00           N  
ATOM   1483  H   ARG A 140      23.350  33.730  45.270  1.00  0.00           H  
ATOM   1484  HE  ARG A 140      18.940  31.240  45.460  1.00  0.00           H  
ATOM   1485 1HH1 ARG A 140      17.380  30.790  48.650  1.00  0.00           H  
ATOM   1486 2HH1 ARG A 140      15.870  31.250  48.030  1.00  0.00           H  
ATOM   1487 1HH2 ARG A 140      16.910  31.590  44.750  1.00  0.00           H  
ATOM   1488 2HH2 ARG A 140      15.550  31.830  45.720  1.00  0.00           H  
ATOM   1489  N   ASN A 141      23.990  32.630  48.930  1.00  0.00           N  
ATOM   1490  CA  ASN A 141      25.090  31.920  49.500  1.00  0.00           C  
ATOM   1491  C   ASN A 141      24.850  30.420  49.790  1.00  0.00           C  
ATOM   1492  O   ASN A 141      23.900  30.190  50.550  1.00  0.00           O  
ATOM   1493  CB  ASN A 141      25.540  32.660  50.720  1.00  0.00           C  
ATOM   1494  CG  ASN A 141      26.890  32.230  51.300  1.00  0.00           C  
ATOM   1495  ND2 ASN A 141      27.490  33.100  52.050  1.00  0.00           N  
ATOM   1496  OD1 ASN A 141      27.300  31.070  51.350  1.00  0.00           O  
ATOM   1497  H   ASN A 141      23.310  32.930  49.590  1.00  0.00           H  
ATOM   1498 1HD2 ASN A 141      27.170  34.030  52.230  1.00  0.00           H  
ATOM   1499 2HD2 ASN A 141      28.210  32.770  52.650  1.00  0.00           H  
ATOM   1500  N   VAL A 142      25.390  29.480  49.100  1.00  0.00           N  
ATOM   1501  CA  VAL A 142      25.040  28.060  49.380  1.00  0.00           C  
ATOM   1502  C   VAL A 142      25.900  27.150  50.310  1.00  0.00           C  
ATOM   1503  O   VAL A 142      25.340  26.340  51.060  1.00  0.00           O  
ATOM   1504  CB  VAL A 142      24.630  27.420  48.010  1.00  0.00           C  
ATOM   1505  CG1 VAL A 142      23.360  28.120  47.570  1.00  0.00           C  
ATOM   1506  CG2 VAL A 142      25.710  27.470  46.920  1.00  0.00           C  
ATOM   1507  H   VAL A 142      26.230  29.630  48.580  1.00  0.00           H  
ATOM   1508  N   LYS A 143      27.130  27.640  50.510  1.00  0.00           N  
ATOM   1509  CA  LYS A 143      28.150  26.980  51.330  1.00  0.00           C  
ATOM   1510  C   LYS A 143      29.240  27.900  51.790  1.00  0.00           C  
ATOM   1511  O   LYS A 143      29.750  28.700  51.010  1.00  0.00           O  
ATOM   1512  CB  LYS A 143      28.820  25.880  50.540  1.00  0.00           C  
ATOM   1513  CG  LYS A 143      29.600  24.900  51.470  1.00  0.00           C  
ATOM   1514  CD  LYS A 143      28.690  23.970  52.320  1.00  0.00           C  
ATOM   1515  CE  LYS A 143      29.470  23.000  53.150  1.00  0.00           C  
ATOM   1516  NZ  LYS A 143      30.280  23.650  54.230  1.00  0.00           N1+
ATOM   1517  H   LYS A 143      27.340  28.550  50.160  1.00  0.00           H  
ATOM   1518  HZ1 LYS A 143      30.910  24.320  53.840  1.00  0.00           H  
ATOM   1519  HZ2 LYS A 143      29.690  24.110  54.890  1.00  0.00           H  
ATOM   1520  HZ3 LYS A 143      30.870  22.980  54.690  1.00  0.00           H  
ATOM   1521  N   GLU A 144      29.490  28.010  53.090  1.00  0.00           N  
ATOM   1522  CA  GLU A 144      30.790  28.550  53.640  1.00  0.00           C  
ATOM   1523  C   GLU A 144      31.610  27.330  54.190  1.00  0.00           C  
ATOM   1524  O   GLU A 144      31.030  26.440  54.880  1.00  0.00           O  
ATOM   1525  CB  GLU A 144      30.590  29.660  54.700  1.00  0.00           C  
ATOM   1526  CG  GLU A 144      29.910  30.800  53.950  1.00  0.00           C  
ATOM   1527  CD  GLU A 144      29.800  32.090  54.800  1.00  0.00           C  
ATOM   1528  OE1 GLU A 144      30.330  32.160  55.950  1.00  0.00           O  
ATOM   1529  OE2 GLU A 144      29.380  33.180  54.300  1.00  0.00           O1-
ATOM   1530  H   GLU A 144      28.780  27.670  53.710  1.00  0.00           H  
ATOM   1531  N   SER A 145      32.870  27.170  53.760  1.00  0.00           N  
ATOM   1532  CA  SER A 145      33.740  26.130  54.330  1.00  0.00           C  
ATOM   1533  C   SER A 145      35.210  26.570  54.430  1.00  0.00           C  
ATOM   1534  O   SER A 145      35.530  27.450  53.670  1.00  0.00           O  
ATOM   1535  CB  SER A 145      33.770  24.940  53.410  1.00  0.00           C  
ATOM   1536  OG  SER A 145      32.490  24.500  53.020  1.00  0.00           O  
ATOM   1537  H   SER A 145      33.230  27.590  52.930  1.00  0.00           H  
ATOM   1538  HG  SER A 145      32.600  23.730  52.390  1.00  0.00           H  
ATOM   1539  N   ALA A 146      36.070  25.860  55.170  1.00  0.00           N  
ATOM   1540  CA  ALA A 146      37.410  26.210  55.510  1.00  0.00           C  
ATOM   1541  C   ALA A 146      38.440  25.070  55.470  1.00  0.00           C  
ATOM   1542  O   ALA A 146      38.240  24.140  56.230  1.00  0.00           O  
ATOM   1543  CB  ALA A 146      37.360  26.830  56.890  1.00  0.00           C  
ATOM   1544  H   ALA A 146      35.780  25.070  55.710  1.00  0.00           H  
ATOM   1545  N   ALA A 147      39.500  25.340  54.780  1.00  0.00           N  
ATOM   1546  CA  ALA A 147      40.670  24.410  54.840  1.00  0.00           C  
ATOM   1547  C   ALA A 147      41.790  24.930  55.820  1.00  0.00           C  
ATOM   1548  O   ALA A 147      41.520  25.870  56.570  1.00  0.00           O  
ATOM   1549  CB  ALA A 147      41.360  24.490  53.440  1.00  0.00           C  
ATOM   1550  H   ALA A 147      39.670  26.250  54.410  1.00  0.00           H  
ATOM   1551  N   HIS A 148      42.970  24.270  55.920  1.00  0.00           N  
ATOM   1552  CA  HIS A 148      44.010  24.600  56.940  1.00  0.00           C  
ATOM   1553  C   HIS A 148      44.380  26.090  57.110  1.00  0.00           C  
ATOM   1554  O   HIS A 148      44.460  26.570  58.230  1.00  0.00           O  
ATOM   1555  CB  HIS A 148      45.230  23.710  56.600  1.00  0.00           C  
ATOM   1556  CG  HIS A 148      46.290  23.840  57.730  1.00  0.00           C  
ATOM   1557  CD2 HIS A 148      47.290  24.730  57.720  1.00  0.00           C  
ATOM   1558  ND1 HIS A 148      46.370  23.150  58.870  1.00  0.00           N  
ATOM   1559  CE1 HIS A 148      47.510  23.550  59.490  1.00  0.00           C  
ATOM   1560  NE2 HIS A 148      47.980  24.520  58.830  1.00  0.00           N  
ATOM   1561  H   HIS A 148      43.180  23.570  55.240  1.00  0.00           H  
ATOM   1562  HD2 HIS A 148      47.590  25.240  56.800  1.00  0.00           H  
ATOM   1563  HE1 HIS A 148      47.990  23.190  60.400  1.00  0.00           H  
ATOM   1564  HE2 HIS A 148      48.780  25.060  59.100  1.00  0.00           H  
ATOM   1565  N   ASP A 149      44.480  26.830  55.990  1.00  0.00           N  
ATOM   1566  CA  ASP A 149      44.750  28.310  55.910  1.00  0.00           C  
ATOM   1567  C   ASP A 149      43.850  29.030  54.920  1.00  0.00           C  
ATOM   1568  O   ASP A 149      43.530  30.150  55.110  1.00  0.00           O  
ATOM   1569  CB  ASP A 149      46.240  28.570  55.620  1.00  0.00           C  
ATOM   1570  CG  ASP A 149      46.870  29.520  56.710  1.00  0.00           C  
ATOM   1571  OD1 ASP A 149      46.370  30.580  56.900  1.00  0.00           O  
ATOM   1572  OD2 ASP A 149      48.030  29.270  57.160  1.00  0.00           O1-
ATOM   1573  H   ASP A 149      44.260  26.340  55.150  1.00  0.00           H  
ATOM   1574  N   TYR A 150      43.390  28.430  53.800  1.00  0.00           N  
ATOM   1575  CA  TYR A 150      42.360  28.950  52.900  1.00  0.00           C  
ATOM   1576  C   TYR A 150      40.920  28.730  53.310  1.00  0.00           C  
ATOM   1577  O   TYR A 150      40.530  27.720  53.940  1.00  0.00           O  
ATOM   1578  CB  TYR A 150      42.760  28.700  51.480  1.00  0.00           C  
ATOM   1579  CG  TYR A 150      42.540  27.330  50.960  1.00  0.00           C  
ATOM   1580  CD1 TYR A 150      41.230  26.920  50.580  1.00  0.00           C  
ATOM   1581  CD2 TYR A 150      43.680  26.550  50.630  1.00  0.00           C  
ATOM   1582  CE1 TYR A 150      41.140  25.780  49.830  1.00  0.00           C  
ATOM   1583  CE2 TYR A 150      43.520  25.310  50.010  1.00  0.00           C  
ATOM   1584  CZ  TYR A 150      42.250  24.920  49.640  1.00  0.00           C  
ATOM   1585  OH  TYR A 150      41.890  23.670  49.130  1.00  0.00           O  
ATOM   1586  H   TYR A 150      43.820  27.570  53.520  1.00  0.00           H  
ATOM   1587  HD1 TYR A 150      40.330  27.360  51.010  1.00  0.00           H  
ATOM   1588  HD2 TYR A 150      44.650  26.730  51.080  1.00  0.00           H  
ATOM   1589  HE1 TYR A 150      40.330  25.810  49.100  1.00  0.00           H  
ATOM   1590  HE2 TYR A 150      44.350  24.600  50.080  1.00  0.00           H  
ATOM   1591  HH  TYR A 150      42.680  23.230  48.700  1.00  0.00           H  
ATOM   1592  N   THR A 151      40.140  29.660  52.780  1.00  0.00           N  
ATOM   1593  CA  THR A 151      38.680  29.740  53.050  1.00  0.00           C  
ATOM   1594  C   THR A 151      37.840  29.790  51.770  1.00  0.00           C  
ATOM   1595  O   THR A 151      37.990  30.720  51.010  1.00  0.00           O  
ATOM   1596  CB  THR A 151      38.340  30.970  53.960  1.00  0.00           C  
ATOM   1597  CG2 THR A 151      36.940  30.860  54.530  1.00  0.00           C  
ATOM   1598  OG1 THR A 151      39.260  31.160  55.040  1.00  0.00           O  
ATOM   1599  H   THR A 151      40.480  30.460  52.270  1.00  0.00           H  
ATOM   1600  HG1 THR A 151      38.970  32.010  55.490  1.00  0.00           H  
ATOM   1601  N   LEU A 152      36.880  28.880  51.660  1.00  0.00           N  
ATOM   1602  CA  LEU A 152      36.090  28.700  50.440  1.00  0.00           C  
ATOM   1603  C   LEU A 152      34.630  29.120  50.540  1.00  0.00           C  
ATOM   1604  O   LEU A 152      33.820  28.430  51.130  1.00  0.00           O  
ATOM   1605  CB  LEU A 152      36.150  27.210  50.060  1.00  0.00           C  
ATOM   1606  CG  LEU A 152      37.380  26.390  50.050  1.00  0.00           C  
ATOM   1607  CD1 LEU A 152      37.800  26.010  51.460  1.00  0.00           C  
ATOM   1608  CD2 LEU A 152      37.130  25.140  49.320  1.00  0.00           C  
ATOM   1609  H   LEU A 152      36.780  28.190  52.390  1.00  0.00           H  
ATOM   1610  N   ARG A 153      34.200  30.090  49.730  1.00  0.00           N  
ATOM   1611  CA  ARG A 153      32.800  30.520  49.690  1.00  0.00           C  
ATOM   1612  C   ARG A 153      32.090  30.190  48.370  1.00  0.00           C  
ATOM   1613  O   ARG A 153      32.650  30.480  47.290  1.00  0.00           O  
ATOM   1614  CB  ARG A 153      32.670  32.020  50.000  1.00  0.00           C  
ATOM   1615  CG  ARG A 153      33.190  32.160  51.530  1.00  0.00           C  
ATOM   1616  CD  ARG A 153      33.070  33.580  51.910  1.00  0.00           C  
ATOM   1617  NE  ARG A 153      33.670  33.870  53.210  1.00  0.00           N  
ATOM   1618  CZ  ARG A 153      34.670  34.730  53.430  1.00  0.00           C  
ATOM   1619  NH1 ARG A 153      35.220  35.410  52.430  1.00  0.00           N1+
ATOM   1620  NH2 ARG A 153      35.260  34.900  54.580  1.00  0.00           N  
ATOM   1621  H   ARG A 153      34.780  30.490  49.010  1.00  0.00           H  
ATOM   1622  HE  ARG A 153      33.310  33.410  54.010  1.00  0.00           H  
ATOM   1623 1HH1 ARG A 153      35.010  35.170  51.480  1.00  0.00           H  
ATOM   1624 2HH1 ARG A 153      35.640  36.310  52.520  1.00  0.00           H  
ATOM   1625 1HH2 ARG A 153      35.090  34.390  55.420  1.00  0.00           H  
ATOM   1626 2HH2 ARG A 153      35.810  35.730  54.680  1.00  0.00           H  
ATOM   1627  N   GLU A 154      30.990  29.450  48.470  1.00  0.00           N  
ATOM   1628  CA  GLU A 154      30.170  29.130  47.330  1.00  0.00           C  
ATOM   1629  C   GLU A 154      28.810  29.770  47.330  1.00  0.00           C  
ATOM   1630  O   GLU A 154      28.010  29.720  48.210  1.00  0.00           O  
ATOM   1631  CB  GLU A 154      30.090  27.620  47.090  1.00  0.00           C  
ATOM   1632  CG  GLU A 154      29.750  27.260  45.630  1.00  0.00           C  
ATOM   1633  CD  GLU A 154      29.440  25.740  45.540  1.00  0.00           C  
ATOM   1634  OE1 GLU A 154      28.990  25.100  46.570  1.00  0.00           O  
ATOM   1635  OE2 GLU A 154      29.400  25.230  44.400  1.00  0.00           O1-
ATOM   1636  H   GLU A 154      30.640  29.200  49.370  1.00  0.00           H  
ATOM   1637  N   LEU A 155      28.690  30.500  46.270  1.00  0.00           N  
ATOM   1638  CA  LEU A 155      27.510  31.370  45.930  1.00  0.00           C  
ATOM   1639  C   LEU A 155      26.870  31.080  44.550  1.00  0.00           C  
ATOM   1640  O   LEU A 155      27.570  30.460  43.760  1.00  0.00           O  
ATOM   1641  CB  LEU A 155      27.990  32.850  45.760  1.00  0.00           C  
ATOM   1642  CG  LEU A 155      28.620  33.420  47.060  1.00  0.00           C  
ATOM   1643  CD1 LEU A 155      30.130  33.200  47.010  1.00  0.00           C  
ATOM   1644  CD2 LEU A 155      28.330  34.910  47.240  1.00  0.00           C  
ATOM   1645  H   LEU A 155      29.450  30.380  45.640  1.00  0.00           H  
ATOM   1646  N   LYS A 156      25.590  31.390  44.480  1.00  0.00           N  
ATOM   1647  CA  LYS A 156      24.860  31.290  43.220  1.00  0.00           C  
ATOM   1648  C   LYS A 156      24.470  32.630  42.680  1.00  0.00           C  
ATOM   1649  O   LYS A 156      23.590  33.300  43.210  1.00  0.00           O  
ATOM   1650  CB  LYS A 156      23.610  30.370  43.250  1.00  0.00           C  
ATOM   1651  CG  LYS A 156      23.820  28.900  43.530  1.00  0.00           C  
ATOM   1652  CD  LYS A 156      22.620  27.960  43.390  1.00  0.00           C  
ATOM   1653  CE  LYS A 156      23.090  26.480  43.410  1.00  0.00           C  
ATOM   1654  NZ  LYS A 156      21.950  25.570  43.440  1.00  0.00           N1+
ATOM   1655  H   LYS A 156      25.080  31.400  45.340  1.00  0.00           H  
ATOM   1656  HZ1 LYS A 156      21.300  25.710  44.180  1.00  0.00           H  
ATOM   1657  HZ2 LYS A 156      21.510  25.620  42.540  1.00  0.00           H  
ATOM   1658  HZ3 LYS A 156      22.230  24.610  43.440  1.00  0.00           H  
ATOM   1659  N   LEU A 157      24.700  32.800  41.390  1.00  0.00           N  
ATOM   1660  CA  LEU A 157      24.380  34.070  40.670  1.00  0.00           C  
ATOM   1661  C   LEU A 157      23.080  33.810  39.900  1.00  0.00           C  
ATOM   1662  O   LEU A 157      23.050  32.820  39.220  1.00  0.00           O  
ATOM   1663  CB  LEU A 157      25.590  34.520  39.890  1.00  0.00           C  
ATOM   1664  CG  LEU A 157      25.610  35.780  39.040  1.00  0.00           C  
ATOM   1665  CD1 LEU A 157      27.010  36.280  38.760  1.00  0.00           C  
ATOM   1666  CD2 LEU A 157      24.920  35.590  37.700  1.00  0.00           C  
ATOM   1667  H   LEU A 157      24.900  32.060  40.740  1.00  0.00           H  
ATOM   1668  N   SER A 158      22.170  34.750  39.720  1.00  0.00           N  
ATOM   1669  CA  SER A 158      21.000  34.610  38.810  1.00  0.00           C  
ATOM   1670  C   SER A 158      20.340  35.940  38.550  1.00  0.00           C  
ATOM   1671  O   SER A 158      20.620  36.960  39.190  1.00  0.00           O  
ATOM   1672  CB  SER A 158      19.960  33.710  39.460  1.00  0.00           C  
ATOM   1673  OG  SER A 158      19.450  34.130  40.660  1.00  0.00           O  
ATOM   1674  H   SER A 158      21.970  35.440  40.410  1.00  0.00           H  
ATOM   1675  HG  SER A 158      18.470  33.950  40.720  1.00  0.00           H  
ATOM   1676  N   LYS A 159      19.620  35.990  37.420  1.00  0.00           N  
ATOM   1677  CA  LYS A 159      19.040  37.240  36.950  1.00  0.00           C  
ATOM   1678  C   LYS A 159      17.570  37.010  36.600  1.00  0.00           C  
ATOM   1679  O   LYS A 159      17.240  35.910  36.280  1.00  0.00           O  
ATOM   1680  CB  LYS A 159      19.880  37.640  35.720  1.00  0.00           C  
ATOM   1681  CG  LYS A 159      19.400  39.110  35.330  1.00  0.00           C  
ATOM   1682  CD  LYS A 159      20.400  39.890  34.510  1.00  0.00           C  
ATOM   1683  CE  LYS A 159      19.920  41.220  33.870  1.00  0.00           C  
ATOM   1684  NZ  LYS A 159      19.230  40.900  32.620  1.00  0.00           N1+
ATOM   1685  H   LYS A 159      19.500  35.170  36.860  1.00  0.00           H  
ATOM   1686  HZ1 LYS A 159      19.320  39.910  32.460  1.00  0.00           H  
ATOM   1687  HZ2 LYS A 159      18.260  41.070  32.760  1.00  0.00           H  
ATOM   1688  HZ3 LYS A 159      19.510  41.420  31.810  1.00  0.00           H  
ATOM   1689  N   VAL A 160      16.760  37.990  37.000  1.00  0.00           N  
ATOM   1690  CA  VAL A 160      15.290  37.920  36.790  1.00  0.00           C  
ATOM   1691  C   VAL A 160      14.930  38.200  35.340  1.00  0.00           C  
ATOM   1692  O   VAL A 160      15.650  38.770  34.560  1.00  0.00           O  
ATOM   1693  CB  VAL A 160      14.800  38.910  37.840  1.00  0.00           C  
ATOM   1694  CG1 VAL A 160      13.310  39.180  37.730  1.00  0.00           C  
ATOM   1695  CG2 VAL A 160      15.060  38.400  39.300  1.00  0.00           C  
ATOM   1696  H   VAL A 160      17.220  38.820  37.300  1.00  0.00           H  
ATOM   1697  N   GLY A 161      13.790  37.570  35.030  1.00  0.00           N  
ATOM   1698  CA  GLY A 161      13.090  37.700  33.720  1.00  0.00           C  
ATOM   1699  C   GLY A 161      13.660  36.890  32.550  1.00  0.00           C  
ATOM   1700  O   GLY A 161      12.940  36.160  31.850  1.00  0.00           O  
ATOM   1701  H   GLY A 161      13.260  37.150  35.760  1.00  0.00           H  
ATOM   1702  N   GLN A 162      14.990  36.860  32.440  1.00  0.00           N  
ATOM   1703  CA  GLN A 162      15.810  35.980  31.660  1.00  0.00           C  
ATOM   1704  C   GLN A 162      15.790  34.530  32.100  1.00  0.00           C  
ATOM   1705  O   GLN A 162      15.500  34.170  33.270  1.00  0.00           O  
ATOM   1706  CB  GLN A 162      17.310  36.350  31.630  1.00  0.00           C  
ATOM   1707  CG  GLN A 162      17.390  37.400  30.520  1.00  0.00           C  
ATOM   1708  CD  GLN A 162      18.850  37.940  30.690  1.00  0.00           C  
ATOM   1709  NE2 GLN A 162      19.560  37.760  29.590  1.00  0.00           N  
ATOM   1710  OE1 GLN A 162      19.340  38.270  31.760  1.00  0.00           O  
ATOM   1711  H   GLN A 162      15.550  37.470  33.010  1.00  0.00           H  
ATOM   1712 1HE2 GLN A 162      19.160  37.350  28.760  1.00  0.00           H  
ATOM   1713 2HE2 GLN A 162      20.490  38.120  29.640  1.00  0.00           H  
ATOM   1714  N   GLY A 163      16.400  33.650  31.220  1.00  0.00           N  
ATOM   1715  CA  GLY A 163      16.240  32.210  31.520  1.00  0.00           C  
ATOM   1716  C   GLY A 163      17.650  31.540  31.600  1.00  0.00           C  
ATOM   1717  O   GLY A 163      18.700  32.060  31.140  1.00  0.00           O  
ATOM   1718  H   GLY A 163      16.960  33.900  30.430  1.00  0.00           H  
ATOM   1719  N   ASN A 164      17.700  30.380  32.240  1.00  0.00           N  
ATOM   1720  CA  ASN A 164      18.910  29.590  32.470  1.00  0.00           C  
ATOM   1721  C   ASN A 164      20.180  30.330  32.940  1.00  0.00           C  
ATOM   1722  O   ASN A 164      21.230  29.760  32.870  1.00  0.00           O  
ATOM   1723  CB  ASN A 164      19.190  28.590  31.300  1.00  0.00           C  
ATOM   1724  CG  ASN A 164      18.050  27.690  31.090  1.00  0.00           C  
ATOM   1725  ND2 ASN A 164      17.270  28.060  30.090  1.00  0.00           N  
ATOM   1726  OD1 ASN A 164      17.920  26.590  31.660  1.00  0.00           O  
ATOM   1727  H   ASN A 164      16.830  29.960  32.520  1.00  0.00           H  
ATOM   1728 1HD2 ASN A 164      17.710  28.770  29.540  1.00  0.00           H  
ATOM   1729 2HD2 ASN A 164      16.500  27.460  29.860  1.00  0.00           H  
ATOM   1730  N   THR A 165      20.040  31.490  33.570  1.00  0.00           N  
ATOM   1731  CA  THR A 165      21.190  32.310  33.990  1.00  0.00           C  
ATOM   1732  C   THR A 165      21.860  31.800  35.280  1.00  0.00           C  
ATOM   1733  O   THR A 165      23.070  31.970  35.500  1.00  0.00           O  
ATOM   1734  CB  THR A 165      20.820  33.740  34.310  1.00  0.00           C  
ATOM   1735  CG2 THR A 165      20.570  34.420  32.910  1.00  0.00           C  
ATOM   1736  OG1 THR A 165      19.850  33.800  35.380  1.00  0.00           O  
ATOM   1737  H   THR A 165      19.090  31.800  33.610  1.00  0.00           H  
ATOM   1738  HG1 THR A 165      18.930  33.510  35.110  1.00  0.00           H  
ATOM   1739  N   GLU A 166      21.100  31.060  36.130  1.00  0.00           N  
ATOM   1740  CA  GLU A 166      21.390  30.530  37.470  1.00  0.00           C  
ATOM   1741  C   GLU A 166      22.590  29.580  37.420  1.00  0.00           C  
ATOM   1742  O   GLU A 166      22.630  28.620  36.580  1.00  0.00           O  
ATOM   1743  CB  GLU A 166      20.220  29.840  38.230  1.00  0.00           C  
ATOM   1744  CG  GLU A 166      20.560  29.910  39.690  1.00  0.00           C  
ATOM   1745  CD  GLU A 166      19.320  29.550  40.500  1.00  0.00           C  
ATOM   1746  OE1 GLU A 166      18.550  30.360  41.070  1.00  0.00           O  
ATOM   1747  OE2 GLU A 166      19.050  28.300  40.640  1.00  0.00           O1-
ATOM   1748  H   GLU A 166      20.150  30.950  35.820  1.00  0.00           H  
ATOM   1749  N   ARG A 167      23.700  30.200  37.880  1.00  0.00           N  
ATOM   1750  CA  ARG A 167      24.980  29.440  37.890  1.00  0.00           C  
ATOM   1751  C   ARG A 167      25.770  29.690  39.230  1.00  0.00           C  
ATOM   1752  O   ARG A 167      25.750  30.760  39.790  1.00  0.00           O  
ATOM   1753  CB  ARG A 167      25.910  29.810  36.710  1.00  0.00           C  
ATOM   1754  CG  ARG A 167      26.240  31.300  36.720  1.00  0.00           C  
ATOM   1755  CD  ARG A 167      26.600  31.660  35.320  1.00  0.00           C  
ATOM   1756  NE  ARG A 167      26.770  33.060  34.910  1.00  0.00           N  
ATOM   1757  CZ  ARG A 167      26.070  33.670  33.990  1.00  0.00           C  
ATOM   1758  NH1 ARG A 167      25.230  33.080  33.170  1.00  0.00           N1+
ATOM   1759  NH2 ARG A 167      26.400  34.870  33.660  1.00  0.00           N  
ATOM   1760  H   ARG A 167      23.740  31.140  38.210  1.00  0.00           H  
ATOM   1761  HE  ARG A 167      27.670  33.390  35.180  1.00  0.00           H  
ATOM   1762 1HH1 ARG A 167      25.100  32.090  33.260  1.00  0.00           H  
ATOM   1763 2HH1 ARG A 167      24.900  33.620  32.400  1.00  0.00           H  
ATOM   1764 1HH2 ARG A 167      27.230  35.310  34.000  1.00  0.00           H  
ATOM   1765 2HH2 ARG A 167      25.810  35.370  33.020  1.00  0.00           H  
ATOM   1766  N   THR A 168      26.560  28.630  39.650  1.00  0.00           N  
ATOM   1767  CA  THR A 168      27.560  28.770  40.760  1.00  0.00           C  
ATOM   1768  C   THR A 168      28.720  29.740  40.520  1.00  0.00           C  
ATOM   1769  O   THR A 168      29.560  29.500  39.650  1.00  0.00           O  
ATOM   1770  CB  THR A 168      28.100  27.460  41.320  1.00  0.00           C  
ATOM   1771  CG2 THR A 168      27.030  26.740  42.170  1.00  0.00           C  
ATOM   1772  OG1 THR A 168      28.480  26.580  40.230  1.00  0.00           O  
ATOM   1773  H   THR A 168      26.500  27.780  39.130  1.00  0.00           H  
ATOM   1774  HG1 THR A 168      29.190  26.890  39.600  1.00  0.00           H  
ATOM   1775  N   VAL A 169      29.020  30.600  41.530  1.00  0.00           N  
ATOM   1776  CA  VAL A 169      30.160  31.520  41.540  1.00  0.00           C  
ATOM   1777  C   VAL A 169      31.000  31.390  42.820  1.00  0.00           C  
ATOM   1778  O   VAL A 169      30.510  31.250  43.960  1.00  0.00           O  
ATOM   1779  CB  VAL A 169      29.650  32.920  41.210  1.00  0.00           C  
ATOM   1780  CG1 VAL A 169      29.250  33.140  39.720  1.00  0.00           C  
ATOM   1781  CG2 VAL A 169      28.530  33.460  42.170  1.00  0.00           C  
ATOM   1782  H   VAL A 169      28.650  30.390  42.440  1.00  0.00           H  
ATOM   1783  N   TRP A 170      32.290  31.400  42.520  1.00  0.00           N  
ATOM   1784  CA  TRP A 170      33.250  31.030  43.580  1.00  0.00           C  
ATOM   1785  C   TRP A 170      34.040  32.230  44.160  1.00  0.00           C  
ATOM   1786  O   TRP A 170      34.470  33.220  43.470  1.00  0.00           O  
ATOM   1787  CB  TRP A 170      34.180  29.900  43.020  1.00  0.00           C  
ATOM   1788  CG  TRP A 170      33.500  28.530  43.270  1.00  0.00           C  
ATOM   1789  CD1 TRP A 170      32.590  27.820  42.570  1.00  0.00           C  
ATOM   1790  CD2 TRP A 170      33.980  27.790  44.310  1.00  0.00           C  
ATOM   1791  CE2 TRP A 170      33.350  26.550  44.160  1.00  0.00           C  
ATOM   1792  CE3 TRP A 170      34.900  27.930  45.380  1.00  0.00           C  
ATOM   1793  NE1 TRP A 170      32.540  26.600  43.080  1.00  0.00           N  
ATOM   1794  CZ2 TRP A 170      33.510  25.490  45.070  1.00  0.00           C  
ATOM   1795  CZ3 TRP A 170      35.180  26.820  46.230  1.00  0.00           C  
ATOM   1796  CH2 TRP A 170      34.480  25.660  46.050  1.00  0.00           C  
ATOM   1797  H   TRP A 170      32.630  31.840  41.690  1.00  0.00           H  
ATOM   1798  HD1 TRP A 170      31.900  28.150  41.790  1.00  0.00           H  
ATOM   1799  HE1 TRP A 170      32.000  25.860  42.680  1.00  0.00           H  
ATOM   1800  HE3 TRP A 170      35.320  28.920  45.560  1.00  0.00           H  
ATOM   1801  HZ2 TRP A 170      32.870  24.620  44.990  1.00  0.00           H  
ATOM   1802  HZ3 TRP A 170      35.820  26.840  47.110  1.00  0.00           H  
ATOM   1803  HH2 TRP A 170      34.700  24.810  46.700  1.00  0.00           H  
ATOM   1804  N   GLN A 171      34.160  32.190  45.520  1.00  0.00           N  
ATOM   1805  CA  GLN A 171      34.940  33.230  46.180  1.00  0.00           C  
ATOM   1806  C   GLN A 171      36.010  32.520  47.040  1.00  0.00           C  
ATOM   1807  O   GLN A 171      35.710  31.660  47.830  1.00  0.00           O  
ATOM   1808  CB  GLN A 171      34.310  34.250  47.100  1.00  0.00           C  
ATOM   1809  CG  GLN A 171      35.210  35.540  47.370  1.00  0.00           C  
ATOM   1810  CD  GLN A 171      34.970  36.140  48.760  1.00  0.00           C  
ATOM   1811  NE2 GLN A 171      35.100  37.440  49.070  1.00  0.00           N  
ATOM   1812  OE1 GLN A 171      34.580  35.390  49.620  1.00  0.00           O  
ATOM   1813  H   GLN A 171      33.640  31.520  46.050  1.00  0.00           H  
ATOM   1814 1HE2 GLN A 171      35.390  38.020  48.310  1.00  0.00           H  
ATOM   1815 2HE2 GLN A 171      35.020  37.830  49.990  1.00  0.00           H  
ATOM   1816  N   TYR A 172      37.220  32.830  46.640  1.00  0.00           N  
ATOM   1817  CA  TYR A 172      38.420  32.220  47.260  1.00  0.00           C  
ATOM   1818  C   TYR A 172      39.280  33.140  48.130  1.00  0.00           C  
ATOM   1819  O   TYR A 172      39.460  34.260  47.700  1.00  0.00           O  
ATOM   1820  CB  TYR A 172      39.380  31.630  46.180  1.00  0.00           C  
ATOM   1821  CG  TYR A 172      39.030  30.210  45.680  1.00  0.00           C  
ATOM   1822  CD1 TYR A 172      38.990  29.100  46.520  1.00  0.00           C  
ATOM   1823  CD2 TYR A 172      39.030  29.980  44.360  1.00  0.00           C  
ATOM   1824  CE1 TYR A 172      38.940  27.780  46.120  1.00  0.00           C  
ATOM   1825  CE2 TYR A 172      38.960  28.680  43.890  1.00  0.00           C  
ATOM   1826  CZ  TYR A 172      38.960  27.610  44.780  1.00  0.00           C  
ATOM   1827  OH  TYR A 172      38.900  26.320  44.270  1.00  0.00           O  
ATOM   1828  H   TYR A 172      37.410  33.580  46.010  1.00  0.00           H  
ATOM   1829  HD1 TYR A 172      38.900  29.290  47.590  1.00  0.00           H  
ATOM   1830  HD2 TYR A 172      39.390  30.830  43.780  1.00  0.00           H  
ATOM   1831  HE1 TYR A 172      38.680  26.880  46.670  1.00  0.00           H  
ATOM   1832  HE2 TYR A 172      39.090  28.500  42.820  1.00  0.00           H  
ATOM   1833  HH  TYR A 172      39.130  25.700  45.020  1.00  0.00           H  
ATOM   1834  N   HIS A 173      39.520  32.740  49.360  1.00  0.00           N  
ATOM   1835  CA  HIS A 173      39.980  33.650  50.430  1.00  0.00           C  
ATOM   1836  C   HIS A 173      41.090  32.890  51.180  1.00  0.00           C  
ATOM   1837  O   HIS A 173      41.310  31.740  50.820  1.00  0.00           O  
ATOM   1838  CB  HIS A 173      38.730  34.000  51.280  1.00  0.00           C  
ATOM   1839  CG  HIS A 173      39.030  35.040  52.350  1.00  0.00           C  
ATOM   1840  CD2 HIS A 173      38.520  36.270  52.350  1.00  0.00           C  
ATOM   1841  ND1 HIS A 173      39.640  34.860  53.480  1.00  0.00           N  
ATOM   1842  CE1 HIS A 173      39.530  36.040  54.140  1.00  0.00           C  
ATOM   1843  NE2 HIS A 173      38.710  36.850  53.510  1.00  0.00           N  
ATOM   1844  H   HIS A 173      39.030  31.940  49.700  1.00  0.00           H  
ATOM   1845  HD2 HIS A 173      38.150  36.760  51.450  1.00  0.00           H  
ATOM   1846  HE1 HIS A 173      39.940  36.280  55.130  1.00  0.00           H  
ATOM   1847  HE2 HIS A 173      38.510  37.800  53.720  1.00  0.00           H  
ATOM   1848  N   PHE A 174      41.750  33.440  52.150  1.00  0.00           N  
ATOM   1849  CA  PHE A 174      43.060  32.930  52.590  1.00  0.00           C  
ATOM   1850  C   PHE A 174      43.420  33.720  53.860  1.00  0.00           C  
ATOM   1851  O   PHE A 174      43.750  34.920  53.780  1.00  0.00           O  
ATOM   1852  CB  PHE A 174      44.160  33.170  51.620  1.00  0.00           C  
ATOM   1853  CG  PHE A 174      45.490  32.510  51.960  1.00  0.00           C  
ATOM   1854  CD1 PHE A 174      45.660  31.210  51.380  1.00  0.00           C  
ATOM   1855  CD2 PHE A 174      46.300  32.890  53.000  1.00  0.00           C  
ATOM   1856  CE1 PHE A 174      46.550  30.300  51.990  1.00  0.00           C  
ATOM   1857  CE2 PHE A 174      47.200  31.980  53.500  1.00  0.00           C  
ATOM   1858  CZ  PHE A 174      47.320  30.720  53.030  1.00  0.00           C  
ATOM   1859  H   PHE A 174      41.270  34.110  52.710  1.00  0.00           H  
ATOM   1860  HD1 PHE A 174      44.950  30.930  50.600  1.00  0.00           H  
ATOM   1861  HD2 PHE A 174      46.470  33.940  53.260  1.00  0.00           H  
ATOM   1862  HE1 PHE A 174      46.610  29.230  51.800  1.00  0.00           H  
ATOM   1863  HE2 PHE A 174      47.970  32.340  54.200  1.00  0.00           H  
ATOM   1864  HZ  PHE A 174      48.080  30.080  53.490  1.00  0.00           H  
ATOM   1865  N   ARG A 175      43.270  33.060  54.980  1.00  0.00           N  
ATOM   1866  CA  ARG A 175      43.370  33.690  56.350  1.00  0.00           C  
ATOM   1867  C   ARG A 175      44.630  34.470  56.610  1.00  0.00           C  
ATOM   1868  O   ARG A 175      44.670  35.710  56.620  1.00  0.00           O  
ATOM   1869  CB  ARG A 175      42.990  32.660  57.440  1.00  0.00           C  
ATOM   1870  CG  ARG A 175      41.470  32.400  57.430  1.00  0.00           C  
ATOM   1871  CD  ARG A 175      40.810  31.590  58.540  1.00  0.00           C  
ATOM   1872  NE  ARG A 175      41.300  30.210  58.730  1.00  0.00           N  
ATOM   1873  CZ  ARG A 175      41.110  29.180  57.950  1.00  0.00           C  
ATOM   1874  NH1 ARG A 175      40.390  29.180  56.810  1.00  0.00           N1+
ATOM   1875  NH2 ARG A 175      41.670  28.040  58.300  1.00  0.00           N  
ATOM   1876  H   ARG A 175      43.170  32.070  54.880  1.00  0.00           H  
ATOM   1877  HE  ARG A 175      41.920  30.100  59.510  1.00  0.00           H  
ATOM   1878 1HH1 ARG A 175      39.810  29.940  56.510  1.00  0.00           H  
ATOM   1879 2HH1 ARG A 175      40.590  28.480  56.120  1.00  0.00           H  
ATOM   1880 1HH2 ARG A 175      42.260  27.970  59.110  1.00  0.00           H  
ATOM   1881 2HH2 ARG A 175      41.590  27.170  57.810  1.00  0.00           H  
ATOM   1882  N   THR A 176      45.830  33.830  56.710  1.00  0.00           N  
ATOM   1883  CA  THR A 176      47.120  34.350  57.210  1.00  0.00           C  
ATOM   1884  C   THR A 176      47.690  35.570  56.490  1.00  0.00           C  
ATOM   1885  O   THR A 176      48.870  35.880  56.700  1.00  0.00           O  
ATOM   1886  CB  THR A 176      48.230  33.340  57.540  1.00  0.00           C  
ATOM   1887  CG2 THR A 176      47.990  32.910  58.980  1.00  0.00           C  
ATOM   1888  OG1 THR A 176      48.510  32.290  56.630  1.00  0.00           O  
ATOM   1889  H   THR A 176      45.900  32.900  56.350  1.00  0.00           H  
ATOM   1890  HG1 THR A 176      47.860  31.550  56.790  1.00  0.00           H  
ATOM   1891  N   TRP A 177      47.030  36.050  55.390  1.00  0.00           N  
ATOM   1892  CA  TRP A 177      47.450  37.180  54.570  1.00  0.00           C  
ATOM   1893  C   TRP A 177      47.640  38.490  55.340  1.00  0.00           C  
ATOM   1894  O   TRP A 177      46.640  38.930  55.930  1.00  0.00           O  
ATOM   1895  CB  TRP A 177      46.620  37.430  53.250  1.00  0.00           C  
ATOM   1896  CG  TRP A 177      47.540  37.880  51.990  1.00  0.00           C  
ATOM   1897  CD1 TRP A 177      48.140  39.040  51.880  1.00  0.00           C  
ATOM   1898  CD2 TRP A 177      47.910  37.100  50.920  1.00  0.00           C  
ATOM   1899  CE2 TRP A 177      48.860  37.780  50.250  1.00  0.00           C  
ATOM   1900  CE3 TRP A 177      47.510  35.820  50.630  1.00  0.00           C  
ATOM   1901  NE1 TRP A 177      48.990  38.940  50.840  1.00  0.00           N  
ATOM   1902  CZ2 TRP A 177      49.480  37.110  49.210  1.00  0.00           C  
ATOM   1903  CZ3 TRP A 177      48.190  35.150  49.620  1.00  0.00           C  
ATOM   1904  CH2 TRP A 177      49.220  35.760  48.890  1.00  0.00           C  
ATOM   1905  H   TRP A 177      46.130  35.640  55.240  1.00  0.00           H  
ATOM   1906  HD1 TRP A 177      48.010  39.890  52.560  1.00  0.00           H  
ATOM   1907  HE1 TRP A 177      49.530  39.710  50.490  1.00  0.00           H  
ATOM   1908  HE3 TRP A 177      46.750  35.300  51.210  1.00  0.00           H  
ATOM   1909  HZ2 TRP A 177      50.320  37.590  48.700  1.00  0.00           H  
ATOM   1910  HZ3 TRP A 177      47.870  34.120  49.440  1.00  0.00           H  
ATOM   1911  HH2 TRP A 177      49.440  35.280  47.930  1.00  0.00           H  
ATOM   1912  N   PRO A 178      48.830  39.070  55.180  1.00  0.00           N  
ATOM   1913  CA  PRO A 178      49.160  40.360  55.800  1.00  0.00           C  
ATOM   1914  C   PRO A 178      48.860  41.540  54.900  1.00  0.00           C  
ATOM   1915  O   PRO A 178      49.060  41.470  53.690  1.00  0.00           O  
ATOM   1916  CB  PRO A 178      50.670  40.310  56.110  1.00  0.00           C  
ATOM   1917  CG  PRO A 178      50.940  38.790  56.160  1.00  0.00           C  
ATOM   1918  CD  PRO A 178      50.060  38.270  55.060  1.00  0.00           C  
ATOM   1919  N   ASP A 179      48.420  42.640  55.510  1.00  0.00           N  
ATOM   1920  CA  ASP A 179      48.120  43.930  54.830  1.00  0.00           C  
ATOM   1921  C   ASP A 179      49.370  44.470  54.330  1.00  0.00           C  
ATOM   1922  O   ASP A 179      50.290  44.640  55.130  1.00  0.00           O  
ATOM   1923  CB  ASP A 179      47.460  45.030  55.710  1.00  0.00           C  
ATOM   1924  CG  ASP A 179      46.730  46.030  54.820  1.00  0.00           C  
ATOM   1925  OD1 ASP A 179      46.160  45.600  53.760  1.00  0.00           O  
ATOM   1926  OD2 ASP A 179      46.510  47.120  55.260  1.00  0.00           O1-
ATOM   1927  H   ASP A 179      48.000  42.600  56.420  1.00  0.00           H  
ATOM   1928  N   HIS A 180      49.290  44.960  53.050  1.00  0.00           N  
ATOM   1929  CA  HIS A 180      50.450  45.450  52.270  1.00  0.00           C  
ATOM   1930  C   HIS A 180      51.730  44.600  52.190  1.00  0.00           C  
ATOM   1931  O   HIS A 180      52.860  45.080  52.180  1.00  0.00           O  
ATOM   1932  CB  HIS A 180      50.670  46.930  52.580  1.00  0.00           C  
ATOM   1933  CG  HIS A 180      49.590  47.820  51.870  1.00  0.00           C  
ATOM   1934  CD2 HIS A 180      48.960  47.560  50.700  1.00  0.00           C  
ATOM   1935  ND1 HIS A 180      48.880  48.600  52.630  1.00  0.00           N  
ATOM   1936  CE1 HIS A 180      47.810  48.900  51.910  1.00  0.00           C  
ATOM   1937  NE2 HIS A 180      47.840  48.210  50.750  1.00  0.00           N  
ATOM   1938  H   HIS A 180      48.450  44.780  52.530  1.00  0.00           H  
ATOM   1939  HD2 HIS A 180      49.230  46.750  50.010  1.00  0.00           H  
ATOM   1940  HE1 HIS A 180      47.050  49.550  52.330  1.00  0.00           H  
ATOM   1941  HE2 HIS A 180      47.230  48.320  49.970  1.00  0.00           H  
ATOM   1942  N   GLY A 181      51.450  43.320  52.330  1.00  0.00           N  
ATOM   1943  CA  GLY A 181      52.460  42.270  52.560  1.00  0.00           C  
ATOM   1944  C   GLY A 181      52.190  40.910  52.070  1.00  0.00           C  
ATOM   1945  O   GLY A 181      51.060  40.550  51.820  1.00  0.00           O  
ATOM   1946  H   GLY A 181      50.460  43.150  52.340  1.00  0.00           H  
ATOM   1947  N   VAL A 182      53.220  40.040  52.140  1.00  0.00           N  
ATOM   1948  CA  VAL A 182      53.100  38.590  51.720  1.00  0.00           C  
ATOM   1949  C   VAL A 182      53.400  37.600  52.850  1.00  0.00           C  
ATOM   1950  O   VAL A 182      54.410  37.810  53.520  1.00  0.00           O  
ATOM   1951  CB  VAL A 182      53.910  38.270  50.450  1.00  0.00           C  
ATOM   1952  CG1 VAL A 182      53.090  38.680  49.270  1.00  0.00           C  
ATOM   1953  CG2 VAL A 182      55.380  38.750  50.460  1.00  0.00           C  
ATOM   1954  H   VAL A 182      54.140  40.370  52.330  1.00  0.00           H  
ATOM   1955  N   PRO A 183      52.670  36.430  52.940  1.00  0.00           N  
ATOM   1956  CA  PRO A 183      52.950  35.350  53.830  1.00  0.00           C  
ATOM   1957  C   PRO A 183      54.370  34.860  53.750  1.00  0.00           C  
ATOM   1958  O   PRO A 183      54.820  34.870  52.580  1.00  0.00           O  
ATOM   1959  CB  PRO A 183      52.040  34.230  53.360  1.00  0.00           C  
ATOM   1960  CG  PRO A 183      50.830  35.000  52.850  1.00  0.00           C  
ATOM   1961  CD  PRO A 183      51.370  36.260  52.220  1.00  0.00           C  
ATOM   1962  N   SER A 184      54.900  34.380  54.800  1.00  0.00           N  
ATOM   1963  CA  SER A 184      56.310  33.850  54.850  1.00  0.00           C  
ATOM   1964  C   SER A 184      56.490  32.400  54.470  1.00  0.00           C  
ATOM   1965  O   SER A 184      57.630  32.060  54.040  1.00  0.00           O  
ATOM   1966  CB  SER A 184      57.150  34.200  56.120  1.00  0.00           C  
ATOM   1967  OG  SER A 184      56.660  33.390  57.240  1.00  0.00           O  
ATOM   1968  H   SER A 184      54.440  34.380  55.680  1.00  0.00           H  
ATOM   1969  HG  SER A 184      55.950  33.920  57.700  1.00  0.00           H  
ATOM   1970  N   ASP A 185      55.470  31.590  54.670  1.00  0.00           N  
ATOM   1971  CA  ASP A 185      55.470  30.160  54.280  1.00  0.00           C  
ATOM   1972  C   ASP A 185      54.810  30.050  52.920  1.00  0.00           C  
ATOM   1973  O   ASP A 185      53.850  30.750  52.610  1.00  0.00           O  
ATOM   1974  CB  ASP A 185      54.540  29.340  55.190  1.00  0.00           C  
ATOM   1975  CG  ASP A 185      54.630  27.790  55.220  1.00  0.00           C  
ATOM   1976  OD1 ASP A 185      55.310  27.330  56.110  1.00  0.00           O  
ATOM   1977  OD2 ASP A 185      54.050  27.010  54.410  1.00  0.00           O1-
ATOM   1978  H   ASP A 185      54.590  31.880  55.030  1.00  0.00           H  
ATOM   1979  N   PRO A 186      55.400  29.200  52.060  1.00  0.00           N  
ATOM   1980  CA  PRO A 186      54.890  28.920  50.660  1.00  0.00           C  
ATOM   1981  C   PRO A 186      53.710  27.960  50.510  1.00  0.00           C  
ATOM   1982  O   PRO A 186      52.790  28.230  49.780  1.00  0.00           O  
ATOM   1983  CB  PRO A 186      56.160  28.460  49.860  1.00  0.00           C  
ATOM   1984  CG  PRO A 186      57.030  27.760  50.960  1.00  0.00           C  
ATOM   1985  CD  PRO A 186      56.720  28.540  52.240  1.00  0.00           C  
ATOM   1986  N   GLY A 187      53.580  27.000  51.450  1.00  0.00           N  
ATOM   1987  CA  GLY A 187      52.620  25.900  51.200  1.00  0.00           C  
ATOM   1988  C   GLY A 187      51.170  26.280  50.900  1.00  0.00           C  
ATOM   1989  O   GLY A 187      50.530  25.710  50.030  1.00  0.00           O  
ATOM   1990  H   GLY A 187      54.050  26.980  52.340  1.00  0.00           H  
ATOM   1991  N   GLY A 188      50.690  27.270  51.660  1.00  0.00           N  
ATOM   1992  CA  GLY A 188      49.340  27.730  51.580  1.00  0.00           C  
ATOM   1993  C   GLY A 188      49.020  28.480  50.270  1.00  0.00           C  
ATOM   1994  O   GLY A 188      47.950  28.320  49.670  1.00  0.00           O  
ATOM   1995  H   GLY A 188      51.240  27.750  52.350  1.00  0.00           H  
ATOM   1996  N   VAL A 189      50.010  29.350  49.900  1.00  0.00           N  
ATOM   1997  CA  VAL A 189      49.930  30.120  48.620  1.00  0.00           C  
ATOM   1998  C   VAL A 189      50.070  29.140  47.440  1.00  0.00           C  
ATOM   1999  O   VAL A 189      49.410  29.280  46.400  1.00  0.00           O  
ATOM   2000  CB  VAL A 189      51.030  31.250  48.560  1.00  0.00           C  
ATOM   2001  CG1 VAL A 189      51.020  32.190  47.390  1.00  0.00           C  
ATOM   2002  CG2 VAL A 189      51.070  32.020  49.840  1.00  0.00           C  
ATOM   2003  H   VAL A 189      50.700  29.600  50.590  1.00  0.00           H  
ATOM   2004  N   LEU A 190      50.930  28.150  47.570  1.00  0.00           N  
ATOM   2005  CA  LEU A 190      51.000  27.120  46.490  1.00  0.00           C  
ATOM   2006  C   LEU A 190      49.660  26.450  46.150  1.00  0.00           C  
ATOM   2007  O   LEU A 190      49.310  26.330  45.000  1.00  0.00           O  
ATOM   2008  CB  LEU A 190      51.990  25.940  46.810  1.00  0.00           C  
ATOM   2009  CG  LEU A 190      53.460  26.400  46.850  1.00  0.00           C  
ATOM   2010  CD1 LEU A 190      54.400  25.220  47.090  1.00  0.00           C  
ATOM   2011  CD2 LEU A 190      53.750  27.030  45.470  1.00  0.00           C  
ATOM   2012  H   LEU A 190      51.630  28.160  48.280  1.00  0.00           H  
ATOM   2013  N   ASP A 191      48.960  26.040  47.180  1.00  0.00           N  
ATOM   2014  CA  ASP A 191      47.610  25.500  46.920  1.00  0.00           C  
ATOM   2015  C   ASP A 191      46.510  26.450  46.470  1.00  0.00           C  
ATOM   2016  O   ASP A 191      45.790  26.020  45.560  1.00  0.00           O  
ATOM   2017  CB  ASP A 191      47.090  24.610  48.080  1.00  0.00           C  
ATOM   2018  CG  ASP A 191      47.790  23.240  48.200  1.00  0.00           C  
ATOM   2019  OD1 ASP A 191      47.100  22.270  48.550  1.00  0.00           O  
ATOM   2020  OD2 ASP A 191      49.030  23.110  47.970  1.00  0.00           O1-
ATOM   2021  H   ASP A 191      49.260  26.330  48.090  1.00  0.00           H  
ATOM   2022  N   PHE A 192      46.460  27.580  47.160  1.00  0.00           N  
ATOM   2023  CA  PHE A 192      45.530  28.670  46.790  1.00  0.00           C  
ATOM   2024  C   PHE A 192      45.590  29.100  45.240  1.00  0.00           C  
ATOM   2025  O   PHE A 192      44.670  29.030  44.420  1.00  0.00           O  
ATOM   2026  CB  PHE A 192      45.930  29.760  47.780  1.00  0.00           C  
ATOM   2027  CG  PHE A 192      45.090  31.050  47.440  1.00  0.00           C  
ATOM   2028  CD1 PHE A 192      43.880  30.980  48.030  1.00  0.00           C  
ATOM   2029  CD2 PHE A 192      45.470  32.190  46.650  1.00  0.00           C  
ATOM   2030  CE1 PHE A 192      42.990  32.040  47.960  1.00  0.00           C  
ATOM   2031  CE2 PHE A 192      44.550  33.250  46.530  1.00  0.00           C  
ATOM   2032  CZ  PHE A 192      43.310  33.160  47.170  1.00  0.00           C  
ATOM   2033  H   PHE A 192      47.060  27.840  47.920  1.00  0.00           H  
ATOM   2034  HD1 PHE A 192      43.660  30.230  48.790  1.00  0.00           H  
ATOM   2035  HD2 PHE A 192      46.370  32.090  46.040  1.00  0.00           H  
ATOM   2036  HE1 PHE A 192      42.190  32.040  48.700  1.00  0.00           H  
ATOM   2037  HE2 PHE A 192      44.870  34.200  46.100  1.00  0.00           H  
ATOM   2038  HZ  PHE A 192      42.590  33.900  46.820  1.00  0.00           H  
ATOM   2039  N   LEU A 193      46.860  29.170  44.800  1.00  0.00           N  
ATOM   2040  CA  LEU A 193      47.180  29.310  43.380  1.00  0.00           C  
ATOM   2041  C   LEU A 193      46.770  28.130  42.470  1.00  0.00           C  
ATOM   2042  O   LEU A 193      46.000  28.440  41.540  1.00  0.00           O  
ATOM   2043  CB  LEU A 193      48.590  29.610  43.160  1.00  0.00           C  
ATOM   2044  CG  LEU A 193      48.920  31.070  42.800  1.00  0.00           C  
ATOM   2045  CD1 LEU A 193      50.250  31.580  43.240  1.00  0.00           C  
ATOM   2046  CD2 LEU A 193      48.770  31.310  41.310  1.00  0.00           C  
ATOM   2047  H   LEU A 193      47.700  29.120  45.340  1.00  0.00           H  
ATOM   2048  N   GLU A 194      46.980  26.830  42.890  1.00  0.00           N  
ATOM   2049  CA  GLU A 194      46.410  25.660  42.200  1.00  0.00           C  
ATOM   2050  C   GLU A 194      44.880  25.670  42.190  1.00  0.00           C  
ATOM   2051  O   GLU A 194      44.350  25.500  41.090  1.00  0.00           O  
ATOM   2052  CB  GLU A 194      46.950  24.360  42.870  1.00  0.00           C  
ATOM   2053  CG  GLU A 194      48.360  23.990  42.350  1.00  0.00           C  
ATOM   2054  CD  GLU A 194      48.610  22.480  42.490  1.00  0.00           C  
ATOM   2055  OE1 GLU A 194      48.970  22.010  43.580  1.00  0.00           O  
ATOM   2056  OE2 GLU A 194      48.370  21.750  41.510  1.00  0.00           O1-
ATOM   2057  H   GLU A 194      47.760  26.720  43.510  1.00  0.00           H  
ATOM   2058  N   GLU A 195      44.230  25.720  43.350  1.00  0.00           N  
ATOM   2059  CA  GLU A 195      42.710  25.820  43.410  1.00  0.00           C  
ATOM   2060  C   GLU A 195      42.220  26.780  42.310  1.00  0.00           C  
ATOM   2061  O   GLU A 195      41.590  26.280  41.360  1.00  0.00           O  
ATOM   2062  CB  GLU A 195      42.160  26.190  44.780  1.00  0.00           C  
ATOM   2063  CG  GLU A 195      42.130  25.050  45.820  1.00  0.00           C  
ATOM   2064  CD  GLU A 195      40.940  24.170  45.490  1.00  0.00           C  
ATOM   2065  OE1 GLU A 195      41.130  23.070  44.900  1.00  0.00           O  
ATOM   2066  OE2 GLU A 195      39.880  24.430  46.050  1.00  0.00           O1-
ATOM   2067  H   GLU A 195      44.660  25.510  44.230  1.00  0.00           H  
ATOM   2068  N   VAL A 196      42.710  28.040  42.260  1.00  0.00           N  
ATOM   2069  CA  VAL A 196      42.270  29.010  41.200  1.00  0.00           C  
ATOM   2070  C   VAL A 196      42.410  28.590  39.730  1.00  0.00           C  
ATOM   2071  O   VAL A 196      41.400  28.580  39.020  1.00  0.00           O  
ATOM   2072  CB  VAL A 196      42.900  30.440  41.350  1.00  0.00           C  
ATOM   2073  CG1 VAL A 196      42.300  31.500  40.420  1.00  0.00           C  
ATOM   2074  CG2 VAL A 196      42.760  30.910  42.790  1.00  0.00           C  
ATOM   2075  H   VAL A 196      43.030  28.440  43.120  1.00  0.00           H  
ATOM   2076  N   HIS A 197      43.650  28.050  39.450  1.00  0.00           N  
ATOM   2077  CA  HIS A 197      43.910  27.410  38.120  1.00  0.00           C  
ATOM   2078  C   HIS A 197      42.920  26.320  37.670  1.00  0.00           C  
ATOM   2079  O   HIS A 197      42.380  26.340  36.590  1.00  0.00           O  
ATOM   2080  CB  HIS A 197      45.350  26.850  38.050  1.00  0.00           C  
ATOM   2081  CG  HIS A 197      45.830  26.060  36.870  1.00  0.00           C  
ATOM   2082  CD2 HIS A 197      46.020  24.710  36.770  1.00  0.00           C  
ATOM   2083  ND1 HIS A 197      46.490  26.690  35.910  1.00  0.00           N  
ATOM   2084  CE1 HIS A 197      47.170  25.730  35.270  1.00  0.00           C  
ATOM   2085  NE2 HIS A 197      46.890  24.500  35.780  1.00  0.00           N  
ATOM   2086  H   HIS A 197      44.330  28.080  40.190  1.00  0.00           H  
ATOM   2087  HD2 HIS A 197      45.520  23.950  37.380  1.00  0.00           H  
ATOM   2088  HE1 HIS A 197      47.900  25.920  34.480  1.00  0.00           H  
ATOM   2089  HE2 HIS A 197      47.590  23.790  35.740  1.00  0.00           H  
ATOM   2090  N   HIS A 198      42.930  25.380  38.570  1.00  0.00           N  
ATOM   2091  CA  HIS A 198      42.170  24.120  38.620  1.00  0.00           C  
ATOM   2092  C   HIS A 198      40.680  24.470  38.590  1.00  0.00           C  
ATOM   2093  O   HIS A 198      40.020  24.070  37.580  1.00  0.00           O  
ATOM   2094  CB  HIS A 198      42.410  23.140  39.770  1.00  0.00           C  
ATOM   2095  CG  HIS A 198      43.870  22.580  39.660  1.00  0.00           C  
ATOM   2096  CD2 HIS A 198      44.870  22.620  40.600  1.00  0.00           C  
ATOM   2097  ND1 HIS A 198      44.400  21.850  38.640  1.00  0.00           N  
ATOM   2098  CE1 HIS A 198      45.640  21.530  38.910  1.00  0.00           C  
ATOM   2099  NE2 HIS A 198      45.970  22.050  40.100  1.00  0.00           N  
ATOM   2100  H   HIS A 198      43.570  25.480  39.320  1.00  0.00           H  
ATOM   2101  HD2 HIS A 198      44.690  23.120  41.550  1.00  0.00           H  
ATOM   2102  HE1 HIS A 198      46.320  20.880  38.360  1.00  0.00           H  
ATOM   2103  HE2 HIS A 198      46.830  21.990  40.600  1.00  0.00           H  
ATOM   2104  N   LYS A 199      40.120  25.400  39.340  1.00  0.00           N  
ATOM   2105  CA  LYS A 199      38.770  25.800  39.320  1.00  0.00           C  
ATOM   2106  C   LYS A 199      38.470  26.520  37.990  1.00  0.00           C  
ATOM   2107  O   LYS A 199      37.450  26.120  37.430  1.00  0.00           O  
ATOM   2108  CB  LYS A 199      38.540  26.730  40.540  1.00  0.00           C  
ATOM   2109  CG  LYS A 199      37.120  27.220  40.700  1.00  0.00           C  
ATOM   2110  CD  LYS A 199      36.110  26.080  41.040  1.00  0.00           C  
ATOM   2111  CE  LYS A 199      35.880  25.510  42.480  1.00  0.00           C  
ATOM   2112  NZ  LYS A 199      37.000  24.640  42.810  1.00  0.00           N1+
ATOM   2113  H   LYS A 199      40.680  25.870  40.030  1.00  0.00           H  
ATOM   2114  HZ1 LYS A 199      37.080  23.880  42.160  1.00  0.00           H  
ATOM   2115  HZ2 LYS A 199      37.830  25.170  42.670  1.00  0.00           H  
ATOM   2116  HZ3 LYS A 199      36.990  24.400  43.780  1.00  0.00           H  
ATOM   2117  N   GLN A 200      39.280  27.390  37.420  1.00  0.00           N  
ATOM   2118  CA  GLN A 200      39.010  28.020  36.120  1.00  0.00           C  
ATOM   2119  C   GLN A 200      38.950  26.980  34.990  1.00  0.00           C  
ATOM   2120  O   GLN A 200      37.910  26.910  34.290  1.00  0.00           O  
ATOM   2121  CB  GLN A 200      40.120  29.040  35.830  1.00  0.00           C  
ATOM   2122  CG  GLN A 200      40.310  29.480  34.360  1.00  0.00           C  
ATOM   2123  CD  GLN A 200      39.140  30.420  34.040  1.00  0.00           C  
ATOM   2124  NE2 GLN A 200      39.330  31.680  33.700  1.00  0.00           N  
ATOM   2125  OE1 GLN A 200      38.010  29.980  33.650  1.00  0.00           O  
ATOM   2126  H   GLN A 200      40.240  27.500  37.680  1.00  0.00           H  
ATOM   2127 1HE2 GLN A 200      40.200  32.170  33.770  1.00  0.00           H  
ATOM   2128 2HE2 GLN A 200      38.470  32.140  33.470  1.00  0.00           H  
ATOM   2129  N   GLU A 201      39.970  26.080  34.990  1.00  0.00           N  
ATOM   2130  CA  GLU A 201      40.070  24.820  34.120  1.00  0.00           C  
ATOM   2131  C   GLU A 201      38.820  23.920  34.170  1.00  0.00           C  
ATOM   2132  O   GLU A 201      38.340  23.460  33.170  1.00  0.00           O  
ATOM   2133  CB  GLU A 201      41.160  23.890  34.650  1.00  0.00           C  
ATOM   2134  CG  GLU A 201      41.600  22.780  33.630  1.00  0.00           C  
ATOM   2135  CD  GLU A 201      42.060  23.200  32.160  1.00  0.00           C  
ATOM   2136  OE1 GLU A 201      43.190  23.710  31.930  1.00  0.00           O  
ATOM   2137  OE2 GLU A 201      41.310  22.880  31.210  1.00  0.00           O1-
ATOM   2138  H   GLU A 201      40.680  26.100  35.690  1.00  0.00           H  
ATOM   2139  N   SER A 202      38.300  23.700  35.360  1.00  0.00           N  
ATOM   2140  CA  SER A 202      37.120  22.830  35.620  1.00  0.00           C  
ATOM   2141  C   SER A 202      35.830  23.420  35.090  1.00  0.00           C  
ATOM   2142  O   SER A 202      34.950  22.680  34.620  1.00  0.00           O  
ATOM   2143  CB  SER A 202      36.830  22.340  37.060  1.00  0.00           C  
ATOM   2144  OG  SER A 202      36.570  23.470  37.910  1.00  0.00           O  
ATOM   2145  H   SER A 202      38.790  24.050  36.160  1.00  0.00           H  
ATOM   2146  HG  SER A 202      36.720  24.380  37.520  1.00  0.00           H  
ATOM   2147  N   ILE A 203      35.770  24.800  34.990  1.00  0.00           N  
ATOM   2148  CA  ILE A 203      34.710  25.590  34.480  1.00  0.00           C  
ATOM   2149  C   ILE A 203      34.720  25.830  32.940  1.00  0.00           C  
ATOM   2150  O   ILE A 203      35.320  26.770  32.410  1.00  0.00           O  
ATOM   2151  CB  ILE A 203      34.430  26.920  35.250  1.00  0.00           C  
ATOM   2152  CG1 ILE A 203      34.510  26.680  36.770  1.00  0.00           C  
ATOM   2153  CG2 ILE A 203      33.080  27.520  34.730  1.00  0.00           C  
ATOM   2154  CD  ILE A 203      34.520  28.020  37.430  1.00  0.00           C  
ATOM   2155  H   ILE A 203      36.470  25.440  35.290  1.00  0.00           H  
ATOM   2156  N   MET A 204      33.890  25.080  32.250  1.00  0.00           N  
ATOM   2157  CA  MET A 204      33.780  24.890  30.780  1.00  0.00           C  
ATOM   2158  C   MET A 204      33.660  26.210  30.010  1.00  0.00           C  
ATOM   2159  O   MET A 204      34.450  26.450  29.110  1.00  0.00           O  
ATOM   2160  CB  MET A 204      32.600  24.030  30.280  1.00  0.00           C  
ATOM   2161  CG  MET A 204      32.410  22.630  30.930  1.00  0.00           C  
ATOM   2162  SD  MET A 204      32.170  22.800  32.770  1.00  0.00           S  
ATOM   2163  CE  MET A 204      31.800  21.070  33.080  1.00  0.00           C  
ATOM   2164  H   MET A 204      33.270  24.460  32.750  1.00  0.00           H  
ATOM   2165  N   ASP A 205      32.610  27.010  30.120  1.00  0.00           N  
ATOM   2166  CA  ASP A 205      32.410  28.270  29.330  1.00  0.00           C  
ATOM   2167  C   ASP A 205      33.420  29.450  29.530  1.00  0.00           C  
ATOM   2168  O   ASP A 205      34.220  29.380  30.390  1.00  0.00           O  
ATOM   2169  CB  ASP A 205      30.930  28.700  29.290  1.00  0.00           C  
ATOM   2170  CG  ASP A 205      30.380  29.630  30.450  1.00  0.00           C  
ATOM   2171  OD1 ASP A 205      29.460  30.420  30.280  1.00  0.00           O  
ATOM   2172  OD2 ASP A 205      30.700  29.340  31.560  1.00  0.00           O1-
ATOM   2173  H   ASP A 205      31.990  26.930  30.910  1.00  0.00           H  
ATOM   2174  N   ALA A 206      33.410  30.400  28.620  1.00  0.00           N  
ATOM   2175  CA  ALA A 206      34.290  31.620  28.590  1.00  0.00           C  
ATOM   2176  C   ALA A 206      34.100  32.530  29.800  1.00  0.00           C  
ATOM   2177  O   ALA A 206      33.030  33.190  29.910  1.00  0.00           O  
ATOM   2178  CB  ALA A 206      33.850  32.390  27.340  1.00  0.00           C  
ATOM   2179  H   ALA A 206      32.900  30.250  27.780  1.00  0.00           H  
ATOM   2180  N   GLY A 207      35.210  32.960  30.320  1.00  0.00           N  
ATOM   2181  CA  GLY A 207      35.070  33.680  31.640  1.00  0.00           C  
ATOM   2182  C   GLY A 207      36.390  34.120  32.230  1.00  0.00           C  
ATOM   2183  O   GLY A 207      37.210  33.230  32.260  1.00  0.00           O  
ATOM   2184  H   GLY A 207      35.950  33.130  29.660  1.00  0.00           H  
ATOM   2185  N   PRO A 208      36.630  35.400  32.380  1.00  0.00           N  
ATOM   2186  CA  PRO A 208      37.860  35.870  33.140  1.00  0.00           C  
ATOM   2187  C   PRO A 208      37.770  35.740  34.650  1.00  0.00           C  
ATOM   2188  O   PRO A 208      36.690  35.670  35.190  1.00  0.00           O  
ATOM   2189  CB  PRO A 208      37.880  37.360  32.900  1.00  0.00           C  
ATOM   2190  CG  PRO A 208      37.130  37.580  31.550  1.00  0.00           C  
ATOM   2191  CD  PRO A 208      36.090  36.470  31.550  1.00  0.00           C  
ATOM   2192  N   VAL A 209      38.940  35.450  35.230  1.00  0.00           N  
ATOM   2193  CA  VAL A 209      39.030  35.640  36.700  1.00  0.00           C  
ATOM   2194  C   VAL A 209      39.110  37.080  37.240  1.00  0.00           C  
ATOM   2195  O   VAL A 209      39.480  37.970  36.510  1.00  0.00           O  
ATOM   2196  CB  VAL A 209      40.100  34.790  37.350  1.00  0.00           C  
ATOM   2197  CG1 VAL A 209      39.870  33.340  36.990  1.00  0.00           C  
ATOM   2198  CG2 VAL A 209      41.550  35.110  36.860  1.00  0.00           C  
ATOM   2199  H   VAL A 209      39.770  35.170  34.760  1.00  0.00           H  
ATOM   2200  N   VAL A 210      38.480  37.210  38.390  1.00  0.00           N  
ATOM   2201  CA  VAL A 210      38.560  38.390  39.250  1.00  0.00           C  
ATOM   2202  C   VAL A 210      39.590  38.340  40.450  1.00  0.00           C  
ATOM   2203  O   VAL A 210      39.490  37.430  41.230  1.00  0.00           O  
ATOM   2204  CB  VAL A 210      37.170  38.840  39.520  1.00  0.00           C  
ATOM   2205  CG1 VAL A 210      37.130  40.210  40.150  1.00  0.00           C  
ATOM   2206  CG2 VAL A 210      36.370  38.930  38.240  1.00  0.00           C  
ATOM   2207  H   VAL A 210      37.940  36.440  38.730  1.00  0.00           H  
ATOM   2208  N   VAL A 211      40.390  39.400  40.610  1.00  0.00           N  
ATOM   2209  CA  VAL A 211      41.400  39.450  41.670  1.00  0.00           C  
ATOM   2210  C   VAL A 211      41.330  40.890  42.220  1.00  0.00           C  
ATOM   2211  O   VAL A 211      41.550  41.840  41.490  1.00  0.00           O  
ATOM   2212  CB  VAL A 211      42.840  39.160  41.140  1.00  0.00           C  
ATOM   2213  CG1 VAL A 211      43.850  38.950  42.250  1.00  0.00           C  
ATOM   2214  CG2 VAL A 211      43.020  37.970  40.210  1.00  0.00           C  
ATOM   2215  H   VAL A 211      40.290  40.250  40.090  1.00  0.00           H  
ATOM   2216  N   HIS A 212      41.100  41.000  43.550  1.00  0.00           N  
ATOM   2217  CA  HIS A 212      41.090  42.320  44.180  1.00  0.00           C  
ATOM   2218  C   HIS A 212      41.760  42.600  45.570  1.00  0.00           C  
ATOM   2219  O   HIS A 212      42.000  41.720  46.370  1.00  0.00           O  
ATOM   2220  CB  HIS A 212      39.670  42.870  44.040  1.00  0.00           C  
ATOM   2221  CG  HIS A 212      38.690  42.370  45.060  1.00  0.00           C  
ATOM   2222  CD2 HIS A 212      38.040  41.170  45.120  1.00  0.00           C  
ATOM   2223  ND1 HIS A 212      38.340  43.020  46.130  1.00  0.00           N  
ATOM   2224  CE1 HIS A 212      37.320  42.350  46.700  1.00  0.00           C  
ATOM   2225  NE2 HIS A 212      37.120  41.170  46.080  1.00  0.00           N  
ATOM   2226  H   HIS A 212      40.760  40.320  44.210  1.00  0.00           H  
ATOM   2227  HD2 HIS A 212      38.250  40.340  44.440  1.00  0.00           H  
ATOM   2228  HE1 HIS A 212      36.730  42.750  47.520  1.00  0.00           H  
ATOM   2229  HE2 HIS A 212      36.420  40.490  46.280  1.00  0.00           H  
ATOM   2230  N   SER A 213      42.340  43.770  45.650  1.00  0.00           N  
ATOM   2231  CA  SER A 213      42.910  44.290  46.930  1.00  0.00           C  
ATOM   2232  C   SER A 213      42.470  45.730  47.260  1.00  0.00           C  
ATOM   2233  O   SER A 213      41.510  46.180  46.650  1.00  0.00           O  
ATOM   2234  CB  SER A 213      44.440  44.170  47.000  1.00  0.00           C  
ATOM   2235  OG  SER A 213      45.090  44.980  46.070  1.00  0.00           O  
ATOM   2236  H   SER A 213      42.230  44.430  44.900  1.00  0.00           H  
ATOM   2237  HG  SER A 213      45.410  45.810  46.530  1.00  0.00           H  
ATOM   2238  N   SER A 214      43.020  46.420  48.280  1.00  0.00           N  
ATOM   2239  CA  SER A 214      42.410  47.690  48.760  1.00  0.00           C  
ATOM   2240  C   SER A 214      42.220  48.790  47.780  1.00  0.00           C  
ATOM   2241  O   SER A 214      41.090  49.130  47.460  1.00  0.00           O  
ATOM   2242  CB  SER A 214      42.920  48.160  50.080  1.00  0.00           C  
ATOM   2243  OG  SER A 214      44.210  47.700  50.540  1.00  0.00           O  
ATOM   2244  H   SER A 214      43.880  46.120  48.700  1.00  0.00           H  
ATOM   2245  HG  SER A 214      44.910  47.750  49.820  1.00  0.00           H  
ATOM   2246  N   ALA A 215      43.300  49.140  47.060  1.00  0.00           N  
ATOM   2247  CA  ALA A 215      43.200  49.920  45.830  1.00  0.00           C  
ATOM   2248  C   ALA A 215      43.300  49.050  44.560  1.00  0.00           C  
ATOM   2249  O   ALA A 215      43.430  49.470  43.420  1.00  0.00           O  
ATOM   2250  CB  ALA A 215      44.270  51.010  45.880  1.00  0.00           C  
ATOM   2251  H   ALA A 215      44.230  48.990  47.380  1.00  0.00           H  
ATOM   2252  N   GLY A 216      43.630  47.770  44.790  1.00  0.00           N  
ATOM   2253  CA  GLY A 216      43.910  46.840  43.690  1.00  0.00           C  
ATOM   2254  C   GLY A 216      45.290  47.020  43.080  1.00  0.00           C  
ATOM   2255  O   GLY A 216      45.200  46.990  41.810  1.00  0.00           O  
ATOM   2256  H   GLY A 216      43.980  47.430  45.670  1.00  0.00           H  
ATOM   2257  N   ILE A 217      46.240  47.550  43.810  1.00  0.00           N  
ATOM   2258  CA  ILE A 217      47.550  47.630  43.160  1.00  0.00           C  
ATOM   2259  C   ILE A 217      48.690  46.760  43.780  1.00  0.00           C  
ATOM   2260  O   ILE A 217      49.710  46.700  43.150  1.00  0.00           O  
ATOM   2261  CB  ILE A 217      48.100  49.110  43.000  1.00  0.00           C  
ATOM   2262  CG1 ILE A 217      48.100  49.900  44.330  1.00  0.00           C  
ATOM   2263  CG2 ILE A 217      47.450  49.820  41.850  1.00  0.00           C  
ATOM   2264  CD  ILE A 217      48.710  51.280  44.310  1.00  0.00           C  
ATOM   2265  H   ILE A 217      46.180  47.690  44.800  1.00  0.00           H  
ATOM   2266  N   GLY A 218      48.650  46.460  45.080  1.00  0.00           N  
ATOM   2267  CA  GLY A 218      49.510  45.420  45.650  1.00  0.00           C  
ATOM   2268  C   GLY A 218      49.220  43.910  45.340  1.00  0.00           C  
ATOM   2269  O   GLY A 218      49.620  43.410  44.310  1.00  0.00           O  
ATOM   2270  H   GLY A 218      48.160  46.970  45.790  1.00  0.00           H  
ATOM   2271  N   ARG A 219      48.320  43.330  46.160  1.00  0.00           N  
ATOM   2272  CA  ARG A 219      47.970  41.830  45.980  1.00  0.00           C  
ATOM   2273  C   ARG A 219      47.710  41.370  44.510  1.00  0.00           C  
ATOM   2274  O   ARG A 219      48.270  40.370  44.110  1.00  0.00           O  
ATOM   2275  CB  ARG A 219      46.820  41.330  46.850  1.00  0.00           C  
ATOM   2276  CG  ARG A 219      47.120  41.520  48.290  1.00  0.00           C  
ATOM   2277  CD  ARG A 219      45.830  41.580  49.120  1.00  0.00           C  
ATOM   2278  NE  ARG A 219      46.060  42.250  50.440  1.00  0.00           N  
ATOM   2279  CZ  ARG A 219      45.620  41.830  51.600  1.00  0.00           C  
ATOM   2280  NH1 ARG A 219      45.180  40.650  51.860  1.00  0.00           N1+
ATOM   2281  NH2 ARG A 219      45.600  42.740  52.530  1.00  0.00           N  
ATOM   2282  H   ARG A 219      47.970  43.750  47.000  1.00  0.00           H  
ATOM   2283  HE  ARG A 219      46.820  42.890  50.450  1.00  0.00           H  
ATOM   2284 1HH1 ARG A 219      45.060  39.940  51.160  1.00  0.00           H  
ATOM   2285 2HH1 ARG A 219      44.730  40.490  52.740  1.00  0.00           H  
ATOM   2286 1HH2 ARG A 219      45.730  43.700  52.300  1.00  0.00           H  
ATOM   2287 2HH2 ARG A 219      45.520  42.480  53.490  1.00  0.00           H  
ATOM   2288  N   THR A 220      46.960  42.190  43.760  1.00  0.00           N  
ATOM   2289  CA  THR A 220      46.640  41.970  42.340  1.00  0.00           C  
ATOM   2290  C   THR A 220      47.820  41.850  41.400  1.00  0.00           C  
ATOM   2291  O   THR A 220      48.000  40.750  40.810  1.00  0.00           O  
ATOM   2292  CB  THR A 220      45.830  43.090  41.790  1.00  0.00           C  
ATOM   2293  CG2 THR A 220      44.400  42.910  42.250  1.00  0.00           C  
ATOM   2294  OG1 THR A 220      46.350  44.350  42.220  1.00  0.00           O  
ATOM   2295  H   THR A 220      46.550  43.030  44.100  1.00  0.00           H  
ATOM   2296  HG1 THR A 220      46.390  45.010  41.470  1.00  0.00           H  
ATOM   2297  N   GLY A 221      48.850  42.650  41.570  1.00  0.00           N  
ATOM   2298  CA  GLY A 221      50.150  42.450  40.890  1.00  0.00           C  
ATOM   2299  C   GLY A 221      50.910  41.130  41.310  1.00  0.00           C  
ATOM   2300  O   GLY A 221      51.030  40.330  40.370  1.00  0.00           O  
ATOM   2301  H   GLY A 221      48.720  43.540  42.010  1.00  0.00           H  
ATOM   2302  N   THR A 222      51.170  40.860  42.570  1.00  0.00           N  
ATOM   2303  CA  THR A 222      51.880  39.630  42.920  1.00  0.00           C  
ATOM   2304  C   THR A 222      51.180  38.280  42.580  1.00  0.00           C  
ATOM   2305  O   THR A 222      51.780  37.320  42.060  1.00  0.00           O  
ATOM   2306  CB  THR A 222      52.400  39.570  44.370  1.00  0.00           C  
ATOM   2307  CG2 THR A 222      53.780  40.210  44.490  1.00  0.00           C  
ATOM   2308  OG1 THR A 222      51.480  40.080  45.340  1.00  0.00           O  
ATOM   2309  H   THR A 222      50.720  41.380  43.290  1.00  0.00           H  
ATOM   2310  HG1 THR A 222      51.850  40.980  45.570  1.00  0.00           H  
ATOM   2311  N   PHE A 223      49.830  38.280  42.580  1.00  0.00           N  
ATOM   2312  CA  PHE A 223      49.030  37.110  42.100  1.00  0.00           C  
ATOM   2313  C   PHE A 223      49.190  36.940  40.590  1.00  0.00           C  
ATOM   2314  O   PHE A 223      49.540  35.860  40.090  1.00  0.00           O  
ATOM   2315  CB  PHE A 223      47.600  37.380  42.530  1.00  0.00           C  
ATOM   2316  CG  PHE A 223      46.740  36.190  42.180  1.00  0.00           C  
ATOM   2317  CD1 PHE A 223      46.450  35.320  43.260  1.00  0.00           C  
ATOM   2318  CD2 PHE A 223      46.110  35.870  40.930  1.00  0.00           C  
ATOM   2319  CE1 PHE A 223      45.630  34.190  43.090  1.00  0.00           C  
ATOM   2320  CE2 PHE A 223      45.240  34.790  40.830  1.00  0.00           C  
ATOM   2321  CZ  PHE A 223      45.040  33.890  41.880  1.00  0.00           C  
ATOM   2322  H   PHE A 223      49.260  38.860  43.160  1.00  0.00           H  
ATOM   2323  HD1 PHE A 223      46.960  35.440  44.210  1.00  0.00           H  
ATOM   2324  HD2 PHE A 223      46.190  36.460  40.010  1.00  0.00           H  
ATOM   2325  HE1 PHE A 223      45.450  33.580  43.970  1.00  0.00           H  
ATOM   2326  HE2 PHE A 223      44.780  34.600  39.860  1.00  0.00           H  
ATOM   2327  HZ  PHE A 223      44.440  32.980  41.800  1.00  0.00           H  
ATOM   2328  N   ILE A 224      48.910  38.030  39.850  1.00  0.00           N  
ATOM   2329  CA  ILE A 224      48.880  38.000  38.400  1.00  0.00           C  
ATOM   2330  C   ILE A 224      50.210  37.740  37.630  1.00  0.00           C  
ATOM   2331  O   ILE A 224      50.290  36.670  37.010  1.00  0.00           O  
ATOM   2332  CB  ILE A 224      48.310  39.340  37.900  1.00  0.00           C  
ATOM   2333  CG1 ILE A 224      46.820  39.480  38.260  1.00  0.00           C  
ATOM   2334  CG2 ILE A 224      48.420  39.660  36.450  1.00  0.00           C  
ATOM   2335  CD  ILE A 224      46.230  40.940  38.110  1.00  0.00           C  
ATOM   2336  H   ILE A 224      48.470  38.820  40.290  1.00  0.00           H  
ATOM   2337  N   VAL A 225      51.240  38.410  38.160  1.00  0.00           N  
ATOM   2338  CA  VAL A 225      52.610  38.500  37.620  1.00  0.00           C  
ATOM   2339  C   VAL A 225      53.420  37.200  37.900  1.00  0.00           C  
ATOM   2340  O   VAL A 225      53.690  36.670  36.820  1.00  0.00           O  
ATOM   2341  CB  VAL A 225      53.390  39.670  38.230  1.00  0.00           C  
ATOM   2342  CG1 VAL A 225      54.810  39.680  37.720  1.00  0.00           C  
ATOM   2343  CG2 VAL A 225      52.790  40.920  37.520  1.00  0.00           C  
ATOM   2344  H   VAL A 225      51.090  38.980  38.960  1.00  0.00           H  
ATOM   2345  N   ILE A 226      53.100  36.520  39.000  1.00  0.00           N  
ATOM   2346  CA  ILE A 226      53.520  35.120  39.200  1.00  0.00           C  
ATOM   2347  C   ILE A 226      52.730  34.070  38.430  1.00  0.00           C  
ATOM   2348  O   ILE A 226      53.330  33.200  37.810  1.00  0.00           O  
ATOM   2349  CB  ILE A 226      53.800  34.810  40.660  1.00  0.00           C  
ATOM   2350  CG1 ILE A 226      54.770  35.790  41.380  1.00  0.00           C  
ATOM   2351  CG2 ILE A 226      54.260  33.400  40.870  1.00  0.00           C  
ATOM   2352  CD  ILE A 226      54.390  35.630  42.850  1.00  0.00           C  
ATOM   2353  H   ILE A 226      52.750  36.930  39.850  1.00  0.00           H  
ATOM   2354  N   ASP A 227      51.390  34.140  38.280  1.00  0.00           N  
ATOM   2355  CA  ASP A 227      50.580  33.280  37.350  1.00  0.00           C  
ATOM   2356  C   ASP A 227      50.980  33.270  35.850  1.00  0.00           C  
ATOM   2357  O   ASP A 227      50.870  32.240  35.140  1.00  0.00           O  
ATOM   2358  CB  ASP A 227      49.120  33.520  37.510  1.00  0.00           C  
ATOM   2359  CG  ASP A 227      48.080  32.480  37.100  1.00  0.00           C  
ATOM   2360  OD1 ASP A 227      47.850  31.450  37.750  1.00  0.00           O  
ATOM   2361  OD2 ASP A 227      47.300  32.820  36.160  1.00  0.00           O1-
ATOM   2362  H   ASP A 227      50.810  34.570  38.970  1.00  0.00           H  
ATOM   2363  N   ILE A 228      51.470  34.400  35.310  1.00  0.00           N  
ATOM   2364  CA  ILE A 228      52.110  34.530  34.010  1.00  0.00           C  
ATOM   2365  C   ILE A 228      53.440  33.730  33.940  1.00  0.00           C  
ATOM   2366  O   ILE A 228      53.440  32.680  33.270  1.00  0.00           O  
ATOM   2367  CB  ILE A 228      52.330  36.050  33.720  1.00  0.00           C  
ATOM   2368  CG1 ILE A 228      50.960  36.770  33.890  1.00  0.00           C  
ATOM   2369  CG2 ILE A 228      53.030  36.280  32.340  1.00  0.00           C  
ATOM   2370  CD  ILE A 228      51.090  38.290  34.000  1.00  0.00           C  
ATOM   2371  H   ILE A 228      51.410  35.250  35.850  1.00  0.00           H  
ATOM   2372  N   LEU A 229      54.350  34.000  34.880  1.00  0.00           N  
ATOM   2373  CA  LEU A 229      55.600  33.240  34.970  1.00  0.00           C  
ATOM   2374  C   LEU A 229      55.390  31.750  35.240  1.00  0.00           C  
ATOM   2375  O   LEU A 229      55.960  31.020  34.520  1.00  0.00           O  
ATOM   2376  CB  LEU A 229      56.620  33.790  36.020  1.00  0.00           C  
ATOM   2377  CG  LEU A 229      57.070  35.300  35.770  1.00  0.00           C  
ATOM   2378  CD1 LEU A 229      57.900  35.830  36.890  1.00  0.00           C  
ATOM   2379  CD2 LEU A 229      57.860  35.300  34.480  1.00  0.00           C  
ATOM   2380  H   LEU A 229      54.150  34.500  35.720  1.00  0.00           H  
ATOM   2381  N   ILE A 230      54.470  31.350  36.130  1.00  0.00           N  
ATOM   2382  CA  ILE A 230      54.110  29.910  36.330  1.00  0.00           C  
ATOM   2383  C   ILE A 230      53.720  29.210  35.030  1.00  0.00           C  
ATOM   2384  O   ILE A 230      54.270  28.170  34.740  1.00  0.00           O  
ATOM   2385  CB  ILE A 230      53.150  29.570  37.520  1.00  0.00           C  
ATOM   2386  CG1 ILE A 230      53.710  30.260  38.800  1.00  0.00           C  
ATOM   2387  CG2 ILE A 230      52.940  28.060  37.760  1.00  0.00           C  
ATOM   2388  CD  ILE A 230      55.010  29.660  39.310  1.00  0.00           C  
ATOM   2389  H   ILE A 230      54.230  31.930  36.910  1.00  0.00           H  
ATOM   2390  N   ASP A 231      52.930  29.850  34.250  1.00  0.00           N  
ATOM   2391  CA  ASP A 231      52.410  29.420  32.960  1.00  0.00           C  
ATOM   2392  C   ASP A 231      53.490  29.250  31.860  1.00  0.00           C  
ATOM   2393  O   ASP A 231      53.430  28.440  30.930  1.00  0.00           O  
ATOM   2394  CB  ASP A 231      51.230  30.380  32.560  1.00  0.00           C  
ATOM   2395  CG  ASP A 231      50.530  30.020  31.270  1.00  0.00           C  
ATOM   2396  OD1 ASP A 231      51.100  30.290  30.190  1.00  0.00           O  
ATOM   2397  OD2 ASP A 231      49.400  29.500  31.270  1.00  0.00           O1-
ATOM   2398  H   ASP A 231      52.420  30.640  34.580  1.00  0.00           H  
ATOM   2399  N   ILE A 232      54.450  30.170  31.960  1.00  0.00           N  
ATOM   2400  CA  ILE A 232      55.680  30.210  31.130  1.00  0.00           C  
ATOM   2401  C   ILE A 232      56.520  29.060  31.500  1.00  0.00           C  
ATOM   2402  O   ILE A 232      56.560  28.280  30.560  1.00  0.00           O  
ATOM   2403  CB  ILE A 232      56.530  31.500  31.340  1.00  0.00           C  
ATOM   2404  CG1 ILE A 232      55.860  32.640  30.560  1.00  0.00           C  
ATOM   2405  CG2 ILE A 232      57.970  31.400  30.850  1.00  0.00           C  
ATOM   2406  CD  ILE A 232      56.170  34.030  31.110  1.00  0.00           C  
ATOM   2407  H   ILE A 232      54.210  30.970  32.500  1.00  0.00           H  
ATOM   2408  N   ILE A 233      56.890  28.780  32.750  1.00  0.00           N  
ATOM   2409  CA  ILE A 233      57.480  27.450  33.230  1.00  0.00           C  
ATOM   2410  C   ILE A 233      56.640  26.220  32.780  1.00  0.00           C  
ATOM   2411  O   ILE A 233      57.210  25.400  32.060  1.00  0.00           O  
ATOM   2412  CB  ILE A 233      57.540  27.430  34.810  1.00  0.00           C  
ATOM   2413  CG1 ILE A 233      58.170  28.710  35.280  1.00  0.00           C  
ATOM   2414  CG2 ILE A 233      58.270  26.200  35.400  1.00  0.00           C  
ATOM   2415  CD  ILE A 233      58.300  28.810  36.820  1.00  0.00           C  
ATOM   2416  H   ILE A 233      56.850  29.480  33.470  1.00  0.00           H  
ATOM   2417  N   ARG A 234      55.310  26.290  32.870  1.00  0.00           N  
ATOM   2418  CA  ARG A 234      54.550  25.140  32.350  1.00  0.00           C  
ATOM   2419  C   ARG A 234      54.580  24.910  30.860  1.00  0.00           C  
ATOM   2420  O   ARG A 234      54.780  23.780  30.490  1.00  0.00           O  
ATOM   2421  CB  ARG A 234      53.090  25.170  32.860  1.00  0.00           C  
ATOM   2422  CG  ARG A 234      52.850  24.880  34.370  1.00  0.00           C  
ATOM   2423  CD  ARG A 234      51.330  25.180  34.640  1.00  0.00           C  
ATOM   2424  NE  ARG A 234      50.950  25.030  36.000  1.00  0.00           N  
ATOM   2425  CZ  ARG A 234      50.410  25.950  36.730  1.00  0.00           C  
ATOM   2426  NH1 ARG A 234      50.080  27.170  36.210  1.00  0.00           N1+
ATOM   2427  NH2 ARG A 234      50.160  25.810  38.030  1.00  0.00           N  
ATOM   2428  H   ARG A 234      54.910  26.830  33.610  1.00  0.00           H  
ATOM   2429  HE  ARG A 234      51.010  24.100  36.360  1.00  0.00           H  
ATOM   2430 1HH1 ARG A 234      50.130  27.370  35.230  1.00  0.00           H  
ATOM   2431 2HH1 ARG A 234      49.560  27.840  36.730  1.00  0.00           H  
ATOM   2432 1HH2 ARG A 234      50.530  25.020  38.520  1.00  0.00           H  
ATOM   2433 2HH2 ARG A 234      49.850  26.530  38.650  1.00  0.00           H  
ATOM   2434  N   GLU A 235      54.450  25.960  29.990  1.00  0.00           N  
ATOM   2435  CA  GLU A 235      54.570  25.820  28.530  1.00  0.00           C  
ATOM   2436  C   GLU A 235      56.080  25.660  28.040  1.00  0.00           C  
ATOM   2437  O   GLU A 235      56.250  24.970  27.070  1.00  0.00           O  
ATOM   2438  CB  GLU A 235      53.950  27.030  27.900  1.00  0.00           C  
ATOM   2439  CG  GLU A 235      52.910  26.680  26.860  1.00  0.00           C  
ATOM   2440  CD  GLU A 235      52.550  28.000  26.110  1.00  0.00           C  
ATOM   2441  OE1 GLU A 235      51.710  28.670  26.700  1.00  0.00           O  
ATOM   2442  OE2 GLU A 235      53.200  28.290  25.080  1.00  0.00           O1-
ATOM   2443  H   GLU A 235      54.340  26.870  30.410  1.00  0.00           H  
ATOM   2444  N   LYS A 236      57.030  26.460  28.500  1.00  0.00           N  
ATOM   2445  CA  LYS A 236      58.400  26.470  27.920  1.00  0.00           C  
ATOM   2446  C   LYS A 236      59.340  25.420  28.550  1.00  0.00           C  
ATOM   2447  O   LYS A 236      60.040  24.630  27.890  1.00  0.00           O  
ATOM   2448  CB  LYS A 236      59.100  27.790  27.850  1.00  0.00           C  
ATOM   2449  CG  LYS A 236      58.800  28.610  26.610  1.00  0.00           C  
ATOM   2450  CD  LYS A 236      59.500  29.950  26.860  1.00  0.00           C  
ATOM   2451  CE  LYS A 236      58.870  31.000  25.920  1.00  0.00           C  
ATOM   2452  NZ  LYS A 236      59.650  32.230  25.860  1.00  0.00           N1+
ATOM   2453  H   LYS A 236      56.770  27.230  29.070  1.00  0.00           H  
ATOM   2454  HZ1 LYS A 236      60.170  32.310  26.710  1.00  0.00           H  
ATOM   2455  HZ2 LYS A 236      60.310  32.090  25.120  1.00  0.00           H  
ATOM   2456  HZ3 LYS A 236      59.000  32.970  25.750  1.00  0.00           H  
ATOM   2457  N   GLY A 237      59.030  25.200  29.840  1.00  0.00           N  
ATOM   2458  CA  GLY A 237      59.710  24.180  30.670  1.00  0.00           C  
ATOM   2459  C   GLY A 237      60.410  24.710  31.900  1.00  0.00           C  
ATOM   2460  O   GLY A 237      60.450  25.890  32.030  1.00  0.00           O  
ATOM   2461  H   GLY A 237      58.310  25.680  30.340  1.00  0.00           H  
ATOM   2462  N   VAL A 238      60.830  23.760  32.800  1.00  0.00           N  
ATOM   2463  CA  VAL A 238      61.760  24.170  33.940  1.00  0.00           C  
ATOM   2464  C   VAL A 238      63.140  24.750  33.600  1.00  0.00           C  
ATOM   2465  O   VAL A 238      63.830  25.370  34.400  1.00  0.00           O  
ATOM   2466  CB  VAL A 238      61.880  23.040  34.960  1.00  0.00           C  
ATOM   2467  CG1 VAL A 238      60.800  23.190  36.070  1.00  0.00           C  
ATOM   2468  CG2 VAL A 238      61.990  21.600  34.360  1.00  0.00           C  
ATOM   2469  H   VAL A 238      60.580  22.790  32.750  1.00  0.00           H  
ATOM   2470  N   ASP A 239      63.420  24.750  32.290  1.00  0.00           N  
ATOM   2471  CA  ASP A 239      64.530  25.580  31.720  1.00  0.00           C  
ATOM   2472  C   ASP A 239      63.950  26.710  30.940  1.00  0.00           C  
ATOM   2473  O   ASP A 239      63.730  26.560  29.770  1.00  0.00           O  
ATOM   2474  CB  ASP A 239      65.400  24.610  30.940  1.00  0.00           C  
ATOM   2475  CG  ASP A 239      66.550  25.180  30.230  1.00  0.00           C  
ATOM   2476  OD1 ASP A 239      67.060  24.470  29.350  1.00  0.00           O  
ATOM   2477  OD2 ASP A 239      67.010  26.310  30.510  1.00  0.00           O1-
ATOM   2478  H   ASP A 239      63.020  24.030  31.720  1.00  0.00           H  
ATOM   2479  N   CYS A 240      63.920  27.910  31.540  1.00  0.00           N  
ATOM   2480  CA  CYS A 240      63.450  29.170  30.910  1.00  0.00           C  
ATOM   2481  C   CYS A 240      63.740  30.530  31.520  1.00  0.00           C  
ATOM   2482  O   CYS A 240      63.800  30.710  32.800  1.00  0.00           O  
ATOM   2483  CB  CYS A 240      61.940  29.100  30.610  1.00  0.00           C  
ATOM   2484  SG  CYS A 240      60.810  29.440  32.070  1.00  0.00           S  
ATOM   2485  H   CYS A 240      64.260  27.990  32.480  1.00  0.00           H  
ATOM   2486  HG  CYS A 240      60.910  28.210  32.580  1.00  0.00           H  
ATOM   2487  N   ASP A 241      63.540  31.530  30.600  1.00  0.00           N  
ATOM   2488  CA  ASP A 241      63.630  32.990  30.830  1.00  0.00           C  
ATOM   2489  C   ASP A 241      62.450  33.560  31.490  1.00  0.00           C  
ATOM   2490  O   ASP A 241      61.340  33.560  30.930  1.00  0.00           O  
ATOM   2491  CB  ASP A 241      63.850  33.810  29.470  1.00  0.00           C  
ATOM   2492  CG  ASP A 241      65.110  33.350  28.810  1.00  0.00           C  
ATOM   2493  OD1 ASP A 241      65.280  32.190  28.390  1.00  0.00           O  
ATOM   2494  OD2 ASP A 241      66.020  34.190  28.730  1.00  0.00           O1-
ATOM   2495  H   ASP A 241      63.380  31.300  29.640  1.00  0.00           H  
ATOM   2496  N   ILE A 242      62.710  33.960  32.640  1.00  0.00           N  
ATOM   2497  CA  ILE A 242      61.810  34.570  33.610  1.00  0.00           C  
ATOM   2498  C   ILE A 242      62.060  36.090  33.710  1.00  0.00           C  
ATOM   2499  O   ILE A 242      62.680  36.680  34.600  1.00  0.00           O  
ATOM   2500  CB  ILE A 242      62.050  33.810  34.910  1.00  0.00           C  
ATOM   2501  CG1 ILE A 242      61.690  32.330  34.800  1.00  0.00           C  
ATOM   2502  CG2 ILE A 242      61.290  34.430  36.070  1.00  0.00           C  
ATOM   2503  CD  ILE A 242      60.160  32.080  34.600  1.00  0.00           C  
ATOM   2504  H   ILE A 242      63.620  33.940  33.050  1.00  0.00           H  
ATOM   2505  N   ASP A 243      61.530  36.780  32.750  1.00  0.00           N  
ATOM   2506  CA  ASP A 243      61.790  38.210  32.590  1.00  0.00           C  
ATOM   2507  C   ASP A 243      60.790  38.960  33.470  1.00  0.00           C  
ATOM   2508  O   ASP A 243      59.750  39.410  33.010  1.00  0.00           O  
ATOM   2509  CB  ASP A 243      61.640  38.620  31.100  1.00  0.00           C  
ATOM   2510  CG  ASP A 243      62.070  40.020  30.700  1.00  0.00           C  
ATOM   2511  OD1 ASP A 243      62.150  40.930  31.600  1.00  0.00           O  
ATOM   2512  OD2 ASP A 243      62.460  40.150  29.520  1.00  0.00           O1-
ATOM   2513  H   ASP A 243      60.770  36.430  32.210  1.00  0.00           H  
ATOM   2514  N   VAL A 244      61.200  39.140  34.670  1.00  0.00           N  
ATOM   2515  CA  VAL A 244      60.530  39.940  35.700  1.00  0.00           C  
ATOM   2516  C   VAL A 244      60.260  41.370  35.210  1.00  0.00           C  
ATOM   2517  O   VAL A 244      59.010  41.620  35.270  1.00  0.00           O  
ATOM   2518  CB  VAL A 244      61.250  39.790  37.040  1.00  0.00           C  
ATOM   2519  CG1 VAL A 244      60.650  40.690  38.110  1.00  0.00           C  
ATOM   2520  CG2 VAL A 244      61.430  38.360  37.580  1.00  0.00           C  
ATOM   2521  H   VAL A 244      62.020  38.660  34.970  1.00  0.00           H  
ATOM   2522  N   PRO A 245      61.230  42.160  34.730  1.00  0.00           N  
ATOM   2523  CA  PRO A 245      60.910  43.410  34.060  1.00  0.00           C  
ATOM   2524  C   PRO A 245      59.710  43.460  33.110  1.00  0.00           C  
ATOM   2525  O   PRO A 245      58.740  44.130  33.430  1.00  0.00           O  
ATOM   2526  CB  PRO A 245      62.170  44.010  33.450  1.00  0.00           C  
ATOM   2527  CG  PRO A 245      63.230  43.370  34.280  1.00  0.00           C  
ATOM   2528  CD  PRO A 245      62.700  41.990  34.640  1.00  0.00           C  
ATOM   2529  N   LYS A 246      59.740  42.730  31.980  1.00  0.00           N  
ATOM   2530  CA  LYS A 246      58.620  42.750  31.020  1.00  0.00           C  
ATOM   2531  C   LYS A 246      57.240  42.380  31.510  1.00  0.00           C  
ATOM   2532  O   LYS A 246      56.330  43.200  31.250  1.00  0.00           O  
ATOM   2533  CB  LYS A 246      59.090  41.950  29.810  1.00  0.00           C  
ATOM   2534  CG  LYS A 246      60.310  42.560  29.050  1.00  0.00           C  
ATOM   2535  CD  LYS A 246      59.800  43.680  28.160  1.00  0.00           C  
ATOM   2536  CE  LYS A 246      59.040  43.270  26.910  1.00  0.00           C  
ATOM   2537  NZ  LYS A 246      59.950  42.640  25.900  1.00  0.00           N1+
ATOM   2538  H   LYS A 246      60.480  42.080  31.840  1.00  0.00           H  
ATOM   2539  HZ1 LYS A 246      60.250  41.730  26.200  1.00  0.00           H  
ATOM   2540  HZ2 LYS A 246      59.380  42.650  25.080  1.00  0.00           H  
ATOM   2541  HZ3 LYS A 246      60.790  43.160  25.740  1.00  0.00           H  
ATOM   2542  N   THR A 247      57.160  41.310  32.250  1.00  0.00           N  
ATOM   2543  CA  THR A 247      55.900  40.960  32.900  1.00  0.00           C  
ATOM   2544  C   THR A 247      55.250  41.960  33.880  1.00  0.00           C  
ATOM   2545  O   THR A 247      54.040  42.040  33.880  1.00  0.00           O  
ATOM   2546  CB  THR A 247      55.820  39.530  33.470  1.00  0.00           C  
ATOM   2547  CG2 THR A 247      55.880  38.550  32.310  1.00  0.00           C  
ATOM   2548  OG1 THR A 247      56.930  39.200  34.350  1.00  0.00           O  
ATOM   2549  H   THR A 247      57.920  40.660  32.350  1.00  0.00           H  
ATOM   2550  HG1 THR A 247      57.830  39.350  33.930  1.00  0.00           H  
ATOM   2551  N   ILE A 248      56.090  42.620  34.680  1.00  0.00           N  
ATOM   2552  CA  ILE A 248      55.680  43.770  35.570  1.00  0.00           C  
ATOM   2553  C   ILE A 248      55.290  44.970  34.690  1.00  0.00           C  
ATOM   2554  O   ILE A 248      54.150  45.440  34.740  1.00  0.00           O  
ATOM   2555  CB  ILE A 248      56.730  44.090  36.630  1.00  0.00           C  
ATOM   2556  CG1 ILE A 248      56.910  42.870  37.550  1.00  0.00           C  
ATOM   2557  CG2 ILE A 248      56.430  45.320  37.440  1.00  0.00           C  
ATOM   2558  CD  ILE A 248      58.160  43.070  38.410  1.00  0.00           C  
ATOM   2559  H   ILE A 248      57.070  42.430  34.610  1.00  0.00           H  
ATOM   2560  N   GLN A 249      56.190  45.290  33.760  1.00  0.00           N  
ATOM   2561  CA  GLN A 249      55.950  46.460  32.810  1.00  0.00           C  
ATOM   2562  C   GLN A 249      54.620  46.300  32.020  1.00  0.00           C  
ATOM   2563  O   GLN A 249      53.860  47.240  31.940  1.00  0.00           O  
ATOM   2564  CB  GLN A 249      57.090  46.560  31.830  1.00  0.00           C  
ATOM   2565  CG  GLN A 249      58.330  47.260  32.410  1.00  0.00           C  
ATOM   2566  CD  GLN A 249      59.570  47.150  31.510  1.00  0.00           C  
ATOM   2567  NE2 GLN A 249      59.570  47.760  30.390  1.00  0.00           N  
ATOM   2568  OE1 GLN A 249      60.370  46.260  31.750  1.00  0.00           O  
ATOM   2569  H   GLN A 249      57.020  44.770  33.550  1.00  0.00           H  
ATOM   2570 1HE2 GLN A 249      58.900  48.430  30.070  1.00  0.00           H  
ATOM   2571 2HE2 GLN A 249      60.300  47.450  29.780  1.00  0.00           H  
ATOM   2572  N   MET A 250      54.350  45.130  31.480  1.00  0.00           N  
ATOM   2573  CA  MET A 250      53.040  44.690  30.930  1.00  0.00           C  
ATOM   2574  C   MET A 250      51.830  45.000  31.770  1.00  0.00           C  
ATOM   2575  O   MET A 250      51.110  45.920  31.440  1.00  0.00           O  
ATOM   2576  CB  MET A 250      53.150  43.190  30.600  1.00  0.00           C  
ATOM   2577  CG  MET A 250      51.880  42.520  30.160  1.00  0.00           C  
ATOM   2578  SD  MET A 250      51.300  42.960  28.510  1.00  0.00           S  
ATOM   2579  CE  MET A 250      52.600  42.160  27.530  1.00  0.00           C  
ATOM   2580  H   MET A 250      55.090  44.530  31.170  1.00  0.00           H  
ATOM   2581  N   VAL A 251      51.830  44.620  33.030  1.00  0.00           N  
ATOM   2582  CA  VAL A 251      50.760  44.960  34.060  1.00  0.00           C  
ATOM   2583  C   VAL A 251      50.760  46.490  34.500  1.00  0.00           C  
ATOM   2584  O   VAL A 251      49.700  47.120  34.360  1.00  0.00           O  
ATOM   2585  CB  VAL A 251      50.750  44.080  35.330  1.00  0.00           C  
ATOM   2586  CG1 VAL A 251      50.490  42.660  34.860  1.00  0.00           C  
ATOM   2587  CG2 VAL A 251      51.830  44.290  36.340  1.00  0.00           C  
ATOM   2588  H   VAL A 251      52.610  44.130  33.420  1.00  0.00           H  
ATOM   2589  N   ARG A 252      51.920  47.090  34.450  1.00  0.00           N  
ATOM   2590  CA  ARG A 252      52.060  48.520  34.730  1.00  0.00           C  
ATOM   2591  C   ARG A 252      51.500  49.330  33.520  1.00  0.00           C  
ATOM   2592  O   ARG A 252      50.720  50.190  33.770  1.00  0.00           O  
ATOM   2593  CB  ARG A 252      53.450  49.080  35.020  1.00  0.00           C  
ATOM   2594  CG  ARG A 252      54.210  48.800  36.290  1.00  0.00           C  
ATOM   2595  CD  ARG A 252      55.320  49.800  36.390  1.00  0.00           C  
ATOM   2596  NE  ARG A 252      55.970  49.680  37.720  1.00  0.00           N  
ATOM   2597  CZ  ARG A 252      55.960  50.480  38.780  1.00  0.00           C  
ATOM   2598  NH1 ARG A 252      55.180  51.510  39.040  1.00  0.00           N1+
ATOM   2599  NH2 ARG A 252      57.020  50.400  39.590  1.00  0.00           N  
ATOM   2600  H   ARG A 252      52.720  46.650  34.050  1.00  0.00           H  
ATOM   2601  HE  ARG A 252      56.520  48.860  37.870  1.00  0.00           H  
ATOM   2602 1HH1 ARG A 252      54.460  51.810  38.420  1.00  0.00           H  
ATOM   2603 2HH1 ARG A 252      55.310  52.070  39.860  1.00  0.00           H  
ATOM   2604 1HH2 ARG A 252      57.860  49.890  39.390  1.00  0.00           H  
ATOM   2605 2HH2 ARG A 252      56.980  50.810  40.500  1.00  0.00           H  
ATOM   2606  N   SER A 253      51.770  48.960  32.260  1.00  0.00           N  
ATOM   2607  CA  SER A 253      51.130  49.510  31.040  1.00  0.00           C  
ATOM   2608  C   SER A 253      49.600  49.360  30.970  1.00  0.00           C  
ATOM   2609  O   SER A 253      48.910  49.830  30.070  1.00  0.00           O  
ATOM   2610  CB  SER A 253      51.840  48.890  29.850  1.00  0.00           C  
ATOM   2611  OG  SER A 253      51.640  49.580  28.660  1.00  0.00           O  
ATOM   2612  H   SER A 253      52.400  48.200  32.130  1.00  0.00           H  
ATOM   2613  HG  SER A 253      52.490  49.840  28.200  1.00  0.00           H  
ATOM   2614  N   GLN A 254      49.100  48.440  31.730  1.00  0.00           N  
ATOM   2615  CA  GLN A 254      47.650  48.190  31.850  1.00  0.00           C  
ATOM   2616  C   GLN A 254      46.900  48.610  33.050  1.00  0.00           C  
ATOM   2617  O   GLN A 254      45.670  48.700  32.930  1.00  0.00           O  
ATOM   2618  CB  GLN A 254      47.470  46.700  31.540  1.00  0.00           C  
ATOM   2619  CG  GLN A 254      47.660  46.470  30.040  1.00  0.00           C  
ATOM   2620  CD  GLN A 254      47.860  44.950  29.800  1.00  0.00           C  
ATOM   2621  NE2 GLN A 254      48.720  44.600  28.890  1.00  0.00           N  
ATOM   2622  OE1 GLN A 254      47.180  44.110  30.330  1.00  0.00           O  
ATOM   2623  H   GLN A 254      49.630  47.770  32.260  1.00  0.00           H  
ATOM   2624 1HE2 GLN A 254      49.370  45.260  28.500  1.00  0.00           H  
ATOM   2625 2HE2 GLN A 254      48.970  43.640  28.910  1.00  0.00           H  
ATOM   2626  N   ARG A 255      47.660  48.860  34.130  1.00  0.00           N  
ATOM   2627  CA  ARG A 255      47.190  49.500  35.360  1.00  0.00           C  
ATOM   2628  C   ARG A 255      48.320  50.210  36.090  1.00  0.00           C  
ATOM   2629  O   ARG A 255      49.350  49.680  36.440  1.00  0.00           O  
ATOM   2630  CB  ARG A 255      46.520  48.550  36.320  1.00  0.00           C  
ATOM   2631  CG  ARG A 255      45.830  49.240  37.490  1.00  0.00           C  
ATOM   2632  CD  ARG A 255      45.080  48.170  38.280  1.00  0.00           C  
ATOM   2633  NE  ARG A 255      44.610  48.650  39.580  1.00  0.00           N  
ATOM   2634  CZ  ARG A 255      43.430  49.280  39.620  1.00  0.00           C  
ATOM   2635  NH1 ARG A 255      42.690  49.600  38.560  1.00  0.00           N1+
ATOM   2636  NH2 ARG A 255      42.870  49.680  40.770  1.00  0.00           N  
ATOM   2637  H   ARG A 255      48.640  48.670  34.030  1.00  0.00           H  
ATOM   2638  HE  ARG A 255      44.920  48.170  40.400  1.00  0.00           H  
ATOM   2639 1HH1 ARG A 255      42.990  49.240  37.670  1.00  0.00           H  
ATOM   2640 2HH1 ARG A 255      41.870  50.170  38.540  1.00  0.00           H  
ATOM   2641 1HH2 ARG A 255      43.300  49.550  41.660  1.00  0.00           H  
ATOM   2642 2HH2 ARG A 255      42.050  50.250  40.680  1.00  0.00           H  
ATOM   2643  N   SER A 256      48.100  51.460  36.470  1.00  0.00           N  
ATOM   2644  CA  SER A 256      49.030  52.340  37.170  1.00  0.00           C  
ATOM   2645  C   SER A 256      49.200  52.030  38.690  1.00  0.00           C  
ATOM   2646  O   SER A 256      48.230  51.620  39.340  1.00  0.00           O  
ATOM   2647  CB  SER A 256      48.800  53.810  36.810  1.00  0.00           C  
ATOM   2648  OG  SER A 256      47.490  54.370  36.840  1.00  0.00           O  
ATOM   2649  H   SER A 256      47.360  51.980  36.040  1.00  0.00           H  
ATOM   2650  HG  SER A 256      47.500  55.220  37.360  1.00  0.00           H  
ATOM   2651  N   GLY A 257      50.400  52.190  39.180  1.00  0.00           N  
ATOM   2652  CA  GLY A 257      50.740  51.930  40.610  1.00  0.00           C  
ATOM   2653  C   GLY A 257      51.100  50.510  40.940  1.00  0.00           C  
ATOM   2654  O   GLY A 257      51.640  50.370  42.030  1.00  0.00           O  
ATOM   2655  H   GLY A 257      51.010  52.830  38.710  1.00  0.00           H  
ATOM   2656  N   MET A 258      51.170  49.550  40.050  1.00  0.00           N  
ATOM   2657  CA  MET A 258      51.310  48.050  40.360  1.00  0.00           C  
ATOM   2658  C   MET A 258      52.630  47.590  41.030  1.00  0.00           C  
ATOM   2659  O   MET A 258      53.580  47.340  40.350  1.00  0.00           O  
ATOM   2660  CB  MET A 258      50.740  47.240  39.140  1.00  0.00           C  
ATOM   2661  CG  MET A 258      49.170  47.360  39.050  1.00  0.00           C  
ATOM   2662  SD  MET A 258      48.290  45.890  39.840  1.00  0.00           S  
ATOM   2663  CE  MET A 258      48.530  44.760  38.480  1.00  0.00           C  
ATOM   2664  H   MET A 258      50.910  49.630  39.090  1.00  0.00           H  
ATOM   2665  N   VAL A 259      52.430  47.070  42.300  1.00  0.00           N  
ATOM   2666  CA  VAL A 259      53.410  46.600  43.320  1.00  0.00           C  
ATOM   2667  C   VAL A 259      54.300  47.720  43.820  1.00  0.00           C  
ATOM   2668  O   VAL A 259      55.130  48.200  43.100  1.00  0.00           O  
ATOM   2669  CB  VAL A 259      54.230  45.390  42.880  1.00  0.00           C  
ATOM   2670  CG1 VAL A 259      55.320  44.970  43.850  1.00  0.00           C  
ATOM   2671  CG2 VAL A 259      53.170  44.290  42.680  1.00  0.00           C  
ATOM   2672  H   VAL A 259      51.510  47.140  42.680  1.00  0.00           H  
ATOM   2673  N   GLN A 260      54.090  48.060  45.110  1.00  0.00           N  
ATOM   2674  CA  GLN A 260      54.830  49.080  45.870  1.00  0.00           C  
ATOM   2675  C   GLN A 260      55.700  48.560  47.000  1.00  0.00           C  
ATOM   2676  O   GLN A 260      56.920  48.930  47.050  1.00  0.00           O  
ATOM   2677  CB  GLN A 260      53.790  49.980  46.410  1.00  0.00           C  
ATOM   2678  CG  GLN A 260      53.000  50.690  45.330  1.00  0.00           C  
ATOM   2679  CD  GLN A 260      53.930  51.560  44.500  1.00  0.00           C  
ATOM   2680  NE2 GLN A 260      53.740  51.580  43.190  1.00  0.00           N  
ATOM   2681  OE1 GLN A 260      54.910  52.180  44.900  1.00  0.00           O  
ATOM   2682  H   GLN A 260      53.410  47.520  45.600  1.00  0.00           H  
ATOM   2683 1HE2 GLN A 260      53.070  50.980  42.750  1.00  0.00           H  
ATOM   2684 2HE2 GLN A 260      54.440  51.960  42.580  1.00  0.00           H  
ATOM   2685  N   THR A 261      55.230  47.690  47.930  1.00  0.00           N  
ATOM   2686  CA  THR A 261      56.060  47.330  49.070  1.00  0.00           C  
ATOM   2687  C   THR A 261      57.240  46.410  48.790  1.00  0.00           C  
ATOM   2688  O   THR A 261      57.140  45.390  48.130  1.00  0.00           O  
ATOM   2689  CB  THR A 261      55.260  46.710  50.210  1.00  0.00           C  
ATOM   2690  CG2 THR A 261      54.360  47.790  50.810  1.00  0.00           C  
ATOM   2691  OG1 THR A 261      54.350  45.700  49.680  1.00  0.00           O  
ATOM   2692  H   THR A 261      54.410  47.130  47.840  1.00  0.00           H  
ATOM   2693  HG1 THR A 261      53.660  45.550  50.390  1.00  0.00           H  
ATOM   2694  N   GLU A 262      58.370  46.800  49.500  1.00  0.00           N  
ATOM   2695  CA  GLU A 262      59.730  46.290  49.370  1.00  0.00           C  
ATOM   2696  C   GLU A 262      60.000  44.850  49.190  1.00  0.00           C  
ATOM   2697  O   GLU A 262      60.770  44.560  48.250  1.00  0.00           O  
ATOM   2698  CB  GLU A 262      60.680  47.090  50.260  1.00  0.00           C  
ATOM   2699  CG  GLU A 262      61.040  48.420  49.680  1.00  0.00           C  
ATOM   2700  CD  GLU A 262      62.300  49.070  50.250  1.00  0.00           C  
ATOM   2701  OE1 GLU A 262      62.880  49.850  49.500  1.00  0.00           O  
ATOM   2702  OE2 GLU A 262      62.700  48.680  51.340  1.00  0.00           O1-
ATOM   2703  H   GLU A 262      58.240  47.620  50.060  1.00  0.00           H  
ATOM   2704  N   ALA A 263      59.330  44.030  50.020  1.00  0.00           N  
ATOM   2705  CA  ALA A 263      59.490  42.560  50.000  1.00  0.00           C  
ATOM   2706  C   ALA A 263      59.020  41.900  48.730  1.00  0.00           C  
ATOM   2707  O   ALA A 263      59.620  40.950  48.310  1.00  0.00           O  
ATOM   2708  CB  ALA A 263      58.730  41.970  51.230  1.00  0.00           C  
ATOM   2709  H   ALA A 263      58.780  44.430  50.760  1.00  0.00           H  
ATOM   2710  N   GLN A 264      58.020  42.430  48.070  1.00  0.00           N  
ATOM   2711  CA  GLN A 264      57.380  41.950  46.860  1.00  0.00           C  
ATOM   2712  C   GLN A 264      58.190  41.700  45.600  1.00  0.00           C  
ATOM   2713  O   GLN A 264      58.060  40.710  44.810  1.00  0.00           O  
ATOM   2714  CB  GLN A 264      56.020  42.510  46.670  1.00  0.00           C  
ATOM   2715  CG  GLN A 264      54.960  42.080  47.670  1.00  0.00           C  
ATOM   2716  CD  GLN A 264      53.620  42.670  47.420  1.00  0.00           C  
ATOM   2717  NE2 GLN A 264      53.340  43.800  47.920  1.00  0.00           N  
ATOM   2718  OE1 GLN A 264      52.710  42.000  46.970  1.00  0.00           O  
ATOM   2719  H   GLN A 264      57.550  43.290  48.270  1.00  0.00           H  
ATOM   2720 1HE2 GLN A 264      54.010  44.330  48.450  1.00  0.00           H  
ATOM   2721 2HE2 GLN A 264      52.360  43.950  48.070  1.00  0.00           H  
ATOM   2722  N   TYR A 265      59.320  42.450  45.410  1.00  0.00           N  
ATOM   2723  CA  TYR A 265      60.250  42.210  44.280  1.00  0.00           C  
ATOM   2724  C   TYR A 265      61.030  40.930  44.500  1.00  0.00           C  
ATOM   2725  O   TYR A 265      61.010  40.070  43.630  1.00  0.00           O  
ATOM   2726  CB  TYR A 265      61.230  43.370  44.200  1.00  0.00           C  
ATOM   2727  CG  TYR A 265      61.930  43.440  42.880  1.00  0.00           C  
ATOM   2728  CD1 TYR A 265      61.420  44.130  41.750  1.00  0.00           C  
ATOM   2729  CD2 TYR A 265      63.090  42.670  42.730  1.00  0.00           C  
ATOM   2730  CE1 TYR A 265      62.000  43.930  40.470  1.00  0.00           C  
ATOM   2731  CE2 TYR A 265      63.770  42.730  41.490  1.00  0.00           C  
ATOM   2732  CZ  TYR A 265      63.170  43.280  40.330  1.00  0.00           C  
ATOM   2733  OH  TYR A 265      63.650  42.920  39.120  1.00  0.00           O  
ATOM   2734  H   TYR A 265      59.330  43.390  45.760  1.00  0.00           H  
ATOM   2735  HD1 TYR A 265      60.510  44.740  41.850  1.00  0.00           H  
ATOM   2736  HD2 TYR A 265      63.480  42.020  43.500  1.00  0.00           H  
ATOM   2737  HE1 TYR A 265      61.530  44.410  39.620  1.00  0.00           H  
ATOM   2738  HE2 TYR A 265      64.800  42.400  41.430  1.00  0.00           H  
ATOM   2739  HH  TYR A 265      64.630  42.730  39.080  1.00  0.00           H  
ATOM   2740  N   ARG A 266      61.430  40.700  45.750  1.00  0.00           N  
ATOM   2741  CA  ARG A 266      62.030  39.440  46.210  1.00  0.00           C  
ATOM   2742  C   ARG A 266      61.020  38.220  46.040  1.00  0.00           C  
ATOM   2743  O   ARG A 266      61.400  37.290  45.340  1.00  0.00           O  
ATOM   2744  CB  ARG A 266      62.550  39.470  47.640  1.00  0.00           C  
ATOM   2745  CG  ARG A 266      63.830  40.240  47.960  1.00  0.00           C  
ATOM   2746  CD  ARG A 266      63.820  40.500  49.430  1.00  0.00           C  
ATOM   2747  NE  ARG A 266      63.710  41.970  49.600  1.00  0.00           N  
ATOM   2748  CZ  ARG A 266      63.700  42.620  50.820  1.00  0.00           C  
ATOM   2749  NH1 ARG A 266      63.790  41.980  51.950  1.00  0.00           N1+
ATOM   2750  NH2 ARG A 266      63.590  43.940  50.860  1.00  0.00           N  
ATOM   2751  H   ARG A 266      61.030  41.250  46.480  1.00  0.00           H  
ATOM   2752  HE  ARG A 266      63.390  42.320  48.720  1.00  0.00           H  
ATOM   2753 1HH1 ARG A 266      64.040  41.010  52.030  1.00  0.00           H  
ATOM   2754 2HH1 ARG A 266      63.330  42.360  52.750  1.00  0.00           H  
ATOM   2755 1HH2 ARG A 266      63.530  44.530  50.060  1.00  0.00           H  
ATOM   2756 2HH2 ARG A 266      63.430  44.350  51.760  1.00  0.00           H  
ATOM   2757  N   PHE A 267      59.740  38.340  46.430  1.00  0.00           N  
ATOM   2758  CA  PHE A 267      58.640  37.290  46.330  1.00  0.00           C  
ATOM   2759  C   PHE A 267      58.430  36.900  44.880  1.00  0.00           C  
ATOM   2760  O   PHE A 267      58.400  35.680  44.680  1.00  0.00           O  
ATOM   2761  CB  PHE A 267      57.380  37.800  47.090  1.00  0.00           C  
ATOM   2762  CG  PHE A 267      56.310  36.730  47.100  1.00  0.00           C  
ATOM   2763  CD1 PHE A 267      56.320  35.740  48.100  1.00  0.00           C  
ATOM   2764  CD2 PHE A 267      55.090  36.950  46.450  1.00  0.00           C  
ATOM   2765  CE1 PHE A 267      55.230  34.920  48.310  1.00  0.00           C  
ATOM   2766  CE2 PHE A 267      53.970  36.080  46.620  1.00  0.00           C  
ATOM   2767  CZ  PHE A 267      54.070  35.020  47.540  1.00  0.00           C  
ATOM   2768  H   PHE A 267      59.480  39.260  46.710  1.00  0.00           H  
ATOM   2769  HD1 PHE A 267      57.270  35.560  48.590  1.00  0.00           H  
ATOM   2770  HD2 PHE A 267      55.180  37.740  45.700  1.00  0.00           H  
ATOM   2771  HE1 PHE A 267      55.370  34.250  49.160  1.00  0.00           H  
ATOM   2772  HE2 PHE A 267      53.100  36.330  46.010  1.00  0.00           H  
ATOM   2773  HZ  PHE A 267      53.280  34.290  47.730  1.00  0.00           H  
ATOM   2774  N   ILE A 268      58.370  37.860  43.980  1.00  0.00           N  
ATOM   2775  CA  ILE A 268      58.190  37.520  42.540  1.00  0.00           C  
ATOM   2776  C   ILE A 268      59.420  36.760  41.970  1.00  0.00           C  
ATOM   2777  O   ILE A 268      59.280  35.650  41.430  1.00  0.00           O  
ATOM   2778  CB  ILE A 268      57.990  38.810  41.750  1.00  0.00           C  
ATOM   2779  CG1 ILE A 268      56.720  39.630  42.000  1.00  0.00           C  
ATOM   2780  CG2 ILE A 268      58.030  38.470  40.290  1.00  0.00           C  
ATOM   2781  CD  ILE A 268      56.590  40.960  41.340  1.00  0.00           C  
ATOM   2782  H   ILE A 268      58.120  38.800  44.180  1.00  0.00           H  
ATOM   2783  N   TYR A 269      60.670  37.040  42.480  1.00  0.00           N  
ATOM   2784  CA  TYR A 269      61.910  36.190  42.290  1.00  0.00           C  
ATOM   2785  C   TYR A 269      61.890  34.790  42.940  1.00  0.00           C  
ATOM   2786  O   TYR A 269      62.030  33.740  42.300  1.00  0.00           O  
ATOM   2787  CB  TYR A 269      63.190  36.890  42.800  1.00  0.00           C  
ATOM   2788  CG  TYR A 269      63.920  37.480  41.560  1.00  0.00           C  
ATOM   2789  CD1 TYR A 269      64.970  36.730  40.970  1.00  0.00           C  
ATOM   2790  CD2 TYR A 269      63.750  38.840  41.260  1.00  0.00           C  
ATOM   2791  CE1 TYR A 269      65.780  37.410  40.120  1.00  0.00           C  
ATOM   2792  CE2 TYR A 269      64.490  39.450  40.270  1.00  0.00           C  
ATOM   2793  CZ  TYR A 269      65.550  38.730  39.670  1.00  0.00           C  
ATOM   2794  OH  TYR A 269      66.420  39.400  38.930  1.00  0.00           O  
ATOM   2795  H   TYR A 269      60.830  37.950  42.870  1.00  0.00           H  
ATOM   2796  HD1 TYR A 269      64.760  35.680  40.770  1.00  0.00           H  
ATOM   2797  HD2 TYR A 269      63.060  39.440  41.860  1.00  0.00           H  
ATOM   2798  HE1 TYR A 269      66.660  36.840  39.820  1.00  0.00           H  
ATOM   2799  HE2 TYR A 269      64.090  40.390  39.890  1.00  0.00           H  
ATOM   2800  HH  TYR A 269      66.140  40.360  38.990  1.00  0.00           H  
ATOM   2801  N   MET A 270      61.620  34.790  44.220  1.00  0.00           N  
ATOM   2802  CA  MET A 270      61.390  33.660  45.110  1.00  0.00           C  
ATOM   2803  C   MET A 270      60.460  32.590  44.490  1.00  0.00           C  
ATOM   2804  O   MET A 270      60.950  31.580  43.940  1.00  0.00           O  
ATOM   2805  CB  MET A 270      60.790  34.210  46.450  1.00  0.00           C  
ATOM   2806  CG  MET A 270      62.010  34.620  47.320  1.00  0.00           C  
ATOM   2807  SD  MET A 270      61.400  35.430  48.820  1.00  0.00           S  
ATOM   2808  CE  MET A 270      61.020  33.930  49.750  1.00  0.00           C  
ATOM   2809  H   MET A 270      61.850  35.630  44.700  1.00  0.00           H  
ATOM   2810  N   ALA A 271      59.240  33.040  44.280  1.00  0.00           N  
ATOM   2811  CA  ALA A 271      58.060  32.240  43.940  1.00  0.00           C  
ATOM   2812  C   ALA A 271      58.350  31.330  42.720  1.00  0.00           C  
ATOM   2813  O   ALA A 271      58.050  30.140  42.720  1.00  0.00           O  
ATOM   2814  CB  ALA A 271      56.860  33.160  43.830  1.00  0.00           C  
ATOM   2815  H   ALA A 271      59.110  34.040  44.230  1.00  0.00           H  
ATOM   2816  N   VAL A 272      58.900  31.900  41.660  1.00  0.00           N  
ATOM   2817  CA  VAL A 272      59.180  31.220  40.400  1.00  0.00           C  
ATOM   2818  C   VAL A 272      60.410  30.260  40.380  1.00  0.00           C  
ATOM   2819  O   VAL A 272      60.100  29.090  40.120  1.00  0.00           O  
ATOM   2820  CB  VAL A 272      59.180  32.210  39.210  1.00  0.00           C  
ATOM   2821  CG1 VAL A 272      57.740  32.750  39.120  1.00  0.00           C  
ATOM   2822  CG2 VAL A 272      60.230  33.310  39.430  1.00  0.00           C  
ATOM   2823  H   VAL A 272      59.050  32.880  41.650  1.00  0.00           H  
ATOM   2824  N   GLN A 273      61.470  30.660  41.050  1.00  0.00           N  
ATOM   2825  CA  GLN A 273      62.690  29.870  41.240  1.00  0.00           C  
ATOM   2826  C   GLN A 273      62.330  28.720  42.240  1.00  0.00           C  
ATOM   2827  O   GLN A 273      62.790  27.620  41.900  1.00  0.00           O  
ATOM   2828  CB  GLN A 273      63.870  30.870  41.590  1.00  0.00           C  
ATOM   2829  CG  GLN A 273      64.340  31.890  40.560  1.00  0.00           C  
ATOM   2830  CD  GLN A 273      65.420  32.790  41.210  1.00  0.00           C  
ATOM   2831  NE2 GLN A 273      65.110  33.550  42.220  1.00  0.00           N  
ATOM   2832  OE1 GLN A 273      66.560  32.740  40.830  1.00  0.00           O  
ATOM   2833  H   GLN A 273      61.620  31.570  41.440  1.00  0.00           H  
ATOM   2834 1HE2 GLN A 273      64.170  33.490  42.570  1.00  0.00           H  
ATOM   2835 2HE2 GLN A 273      65.820  34.150  42.570  1.00  0.00           H  
ATOM   2836  N   HIS A 274      61.470  28.980  43.200  1.00  0.00           N  
ATOM   2837  CA  HIS A 274      60.950  27.960  44.150  1.00  0.00           C  
ATOM   2838  C   HIS A 274      60.140  26.910  43.480  1.00  0.00           C  
ATOM   2839  O   HIS A 274      60.390  25.760  43.720  1.00  0.00           O  
ATOM   2840  CB  HIS A 274      60.240  28.690  45.310  1.00  0.00           C  
ATOM   2841  CG  HIS A 274      59.520  27.790  46.260  1.00  0.00           C  
ATOM   2842  CD2 HIS A 274      60.080  27.200  47.270  1.00  0.00           C  
ATOM   2843  ND1 HIS A 274      58.230  27.460  46.190  1.00  0.00           N  
ATOM   2844  CE1 HIS A 274      58.000  26.640  47.250  1.00  0.00           C  
ATOM   2845  NE2 HIS A 274      59.120  26.480  47.940  1.00  0.00           N  
ATOM   2846  H   HIS A 274      61.260  29.890  43.550  1.00  0.00           H  
ATOM   2847  HD2 HIS A 274      61.020  27.530  47.720  1.00  0.00           H  
ATOM   2848  HE1 HIS A 274      57.030  26.170  47.400  1.00  0.00           H  
ATOM   2849  HE2 HIS A 274      59.280  25.940  48.770  1.00  0.00           H  
ATOM   2850  N   TYR A 275      59.400  27.240  42.410  1.00  0.00           N  
ATOM   2851  CA  TYR A 275      58.490  26.390  41.600  1.00  0.00           C  
ATOM   2852  C   TYR A 275      59.280  25.380  40.750  1.00  0.00           C  
ATOM   2853  O   TYR A 275      58.710  24.360  40.350  1.00  0.00           O  
ATOM   2854  CB  TYR A 275      57.550  27.180  40.680  1.00  0.00           C  
ATOM   2855  CG  TYR A 275      56.500  26.300  40.040  1.00  0.00           C  
ATOM   2856  CD1 TYR A 275      55.410  25.840  40.810  1.00  0.00           C  
ATOM   2857  CD2 TYR A 275      56.550  26.010  38.680  1.00  0.00           C  
ATOM   2858  CE1 TYR A 275      54.420  25.110  40.220  1.00  0.00           C  
ATOM   2859  CE2 TYR A 275      55.480  25.250  38.160  1.00  0.00           C  
ATOM   2860  CZ  TYR A 275      54.380  24.830  38.880  1.00  0.00           C  
ATOM   2861  OH  TYR A 275      53.330  24.230  38.350  1.00  0.00           O  
ATOM   2862  H   TYR A 275      59.400  28.210  42.150  1.00  0.00           H  
ATOM   2863  HD1 TYR A 275      55.500  25.720  41.890  1.00  0.00           H  
ATOM   2864  HD2 TYR A 275      57.400  26.240  38.050  1.00  0.00           H  
ATOM   2865  HE1 TYR A 275      53.830  24.550  40.940  1.00  0.00           H  
ATOM   2866  HE2 TYR A 275      55.430  25.130  37.070  1.00  0.00           H  
ATOM   2867  HH  TYR A 275      52.570  24.180  39.010  1.00  0.00           H  
ATOM   2868  N   ILE A 276      60.470  25.820  40.340  1.00  0.00           N  
ATOM   2869  CA  ILE A 276      61.560  25.020  39.750  1.00  0.00           C  
ATOM   2870  C   ILE A 276      62.300  24.190  40.840  1.00  0.00           C  
ATOM   2871  O   ILE A 276      62.160  22.970  40.790  1.00  0.00           O  
ATOM   2872  CB  ILE A 276      62.570  25.880  39.100  1.00  0.00           C  
ATOM   2873  CG1 ILE A 276      61.950  26.750  37.950  1.00  0.00           C  
ATOM   2874  CG2 ILE A 276      63.690  25.050  38.480  1.00  0.00           C  
ATOM   2875  CD  ILE A 276      62.660  28.020  37.550  1.00  0.00           C  
ATOM   2876  H   ILE A 276      60.730  26.780  40.370  1.00  0.00           H  
ATOM   2877  N   GLU A 277      62.750  24.840  41.900  1.00  0.00           N  
ATOM   2878  CA  GLU A 277      63.430  24.060  43.050  1.00  0.00           C  
ATOM   2879  C   GLU A 277      62.660  23.010  43.810  1.00  0.00           C  
ATOM   2880  O   GLU A 277      63.260  22.030  44.220  1.00  0.00           O  
ATOM   2881  CB  GLU A 277      63.910  25.090  44.050  1.00  0.00           C  
ATOM   2882  CG  GLU A 277      64.610  24.680  45.420  1.00  0.00           C  
ATOM   2883  CD  GLU A 277      65.290  25.770  46.190  1.00  0.00           C  
ATOM   2884  OE1 GLU A 277      65.070  26.990  45.950  1.00  0.00           O  
ATOM   2885  OE2 GLU A 277      66.340  25.540  46.800  1.00  0.00           O1-
ATOM   2886  H   GLU A 277      62.790  25.840  41.940  1.00  0.00           H  
ATOM   2887  N   THR A 278      61.340  23.140  43.960  1.00  0.00           N  
ATOM   2888  CA  THR A 278      60.420  22.170  44.630  1.00  0.00           C  
ATOM   2889  C   THR A 278      60.330  20.790  43.940  1.00  0.00           C  
ATOM   2890  O   THR A 278      59.920  19.800  44.520  1.00  0.00           O  
ATOM   2891  CB  THR A 278      58.950  22.670  44.810  1.00  0.00           C  
ATOM   2892  CG2 THR A 278      58.970  23.290  46.180  1.00  0.00           C  
ATOM   2893  OG1 THR A 278      58.480  23.470  43.720  1.00  0.00           O  
ATOM   2894  H   THR A 278      60.860  23.990  43.770  1.00  0.00           H  
ATOM   2895  HG1 THR A 278      58.300  24.360  44.160  1.00  0.00           H  
ATOM   2896  N   LEU A 279      60.670  20.830  42.660  1.00  0.00           N  
ATOM   2897  CA  LEU A 279      60.750  19.710  41.690  1.00  0.00           C  
ATOM   2898  C   LEU A 279      62.040  18.810  41.910  1.00  0.00           C  
ATOM   2899  O   LEU A 279      61.910  17.600  41.790  1.00  0.00           O  
ATOM   2900  CB  LEU A 279      60.440  20.300  40.360  1.00  0.00           C  
ATOM   2901  CG  LEU A 279      58.960  20.430  40.000  1.00  0.00           C  
ATOM   2902  CD1 LEU A 279      58.840  21.270  38.730  1.00  0.00           C  
ATOM   2903  CD2 LEU A 279      58.550  19.070  39.550  1.00  0.00           C  
ATOM   2904  H   LEU A 279      60.610  21.690  42.160  1.00  0.00           H  
ATOM   2905  N   GLN A 280      63.180  19.380  42.400  1.00  0.00           N  
ATOM   2906  CA  GLN A 280      64.400  18.640  42.710  1.00  0.00           C  
ATOM   2907  C   GLN A 280      64.400  18.360  44.200  1.00  0.00           C  
ATOM   2908  O   GLN A 280      64.820  19.220  45.020  1.00  0.00           O  
ATOM   2909  CB  GLN A 280      65.600  19.380  42.140  1.00  0.00           C  
ATOM   2910  CG  GLN A 280      65.820  19.600  40.650  1.00  0.00           C  
ATOM   2911  CD  GLN A 280      64.740  20.550  40.090  1.00  0.00           C  
ATOM   2912  NE2 GLN A 280      64.850  21.790  40.330  1.00  0.00           N  
ATOM   2913  OE1 GLN A 280      63.990  20.270  39.240  1.00  0.00           O  
ATOM   2914  H   GLN A 280      63.230  20.370  42.440  1.00  0.00           H  
ATOM   2915 1HE2 GLN A 280      65.580  22.190  40.890  1.00  0.00           H  
ATOM   2916 2HE2 GLN A 280      64.280  22.420  39.800  1.00  0.00           H  
ATOM   2917  N   ARG A 281      63.860  17.220  44.600  1.00  0.00           N  
ATOM   2918  CA  ARG A 281      63.770  16.790  46.030  1.00  0.00           C  
ATOM   2919  C   ARG A 281      64.670  15.630  46.260  1.00  0.00           C  
ATOM   2920  CB  ARG A 281      62.350  16.340  46.330  1.00  0.00           C  
ATOM   2921  CG  ARG A 281      61.970  16.760  47.780  1.00  0.00           C  
ATOM   2922  CD  ARG A 281      60.740  16.060  48.150  1.00  0.00           C  
ATOM   2923  NE  ARG A 281      60.320  16.350  49.560  1.00  0.00           N  
ATOM   2924  CZ  ARG A 281      59.200  15.890  50.130  1.00  0.00           C  
ATOM   2925  NH1 ARG A 281      58.250  15.190  49.560  1.00  0.00           N1+
ATOM   2926  NH2 ARG A 281      59.040  16.060  51.410  1.00  0.00           N  
ATOM   2927  O1  ARG A 281      65.530  15.760  47.180  1.00  0.00           O  
ATOM   2928  O2  ARG A 281      64.740  14.730  45.450  1.00  0.00           O  
ATOM   2929  H   ARG A 281      63.620  16.530  43.920  1.00  0.00           H  
ATOM   2930  HE  ARG A 281      60.720  17.190  49.920  1.00  0.00           H  
ATOM   2931 1HH1 ARG A 281      58.260  14.910  48.600  1.00  0.00           H  
ATOM   2932 2HH1 ARG A 281      57.500  14.780  50.080  1.00  0.00           H  
ATOM   2933 1HH2 ARG A 281      59.860  16.300  51.930  1.00  0.00           H  
ATOM   2934 2HH2 ARG A 281      58.180  16.040  51.930  1.00  0.00           H  
ATOM   2935  N   GLY B   1      32.010  56.340  52.280  1.00  0.00           N  
ATOM   2936  CA  GLY B   1      32.990  56.730  51.270  1.00  0.00           C  
ATOM   2937  C   GLY B   1      34.330  55.980  51.450  1.00  0.00           C  
ATOM   2938  O   GLY B   1      34.350  55.000  52.180  1.00  0.00           O  
ATOM   2939  H1  GLY B   1      32.350  56.730  53.140  1.00  0.00           H  
ATOM   2940  H2  GLY B   1      31.080  56.670  52.130  1.00  0.00           H  
ATOM   2941  H3  GLY B   1      31.870  55.360  52.400  1.00  0.00           H  
ATOM   2942  N   ARG B   2      35.430  56.540  50.970  1.00  0.00           N  
ATOM   2943  CA  ARG B   2      36.850  56.060  51.160  1.00  0.00           C  
ATOM   2944  C   ARG B   2      37.440  56.000  52.560  1.00  0.00           C  
ATOM   2945  O   ARG B   2      38.040  55.100  53.030  1.00  0.00           O  
ATOM   2946  CB  ARG B   2      37.910  56.800  50.300  1.00  0.00           C  
ATOM   2947  CG  ARG B   2      37.890  58.320  50.590  1.00  0.00           C  
ATOM   2948  CD  ARG B   2      38.600  59.140  49.520  1.00  0.00           C  
ATOM   2949  NE  ARG B   2      38.120  58.710  48.170  1.00  0.00           N  
ATOM   2950  CZ  ARG B   2      37.660  59.500  47.220  1.00  0.00           C  
ATOM   2951  NH1 ARG B   2      37.490  60.840  47.340  1.00  0.00           N1+
ATOM   2952  NH2 ARG B   2      37.560  59.000  45.920  1.00  0.00           N  
ATOM   2953  H   ARG B   2      35.270  57.270  50.300  1.00  0.00           H  
ATOM   2954  HE  ARG B   2      38.270  57.740  47.960  1.00  0.00           H  
ATOM   2955 1HH1 ARG B   2      37.480  61.200  48.280  1.00  0.00           H  
ATOM   2956 2HH1 ARG B   2      37.620  61.450  46.560  1.00  0.00           H  
ATOM   2957 1HH2 ARG B   2      37.920  58.090  45.710  1.00  0.00           H  
ATOM   2958 2HH2 ARG B   2      37.010  59.430  45.210  1.00  0.00           H  
ATOM   2959  N   LYS B   3      37.090  57.030  53.370  1.00  0.00           N  
ATOM   2960  CA  LYS B   3      37.710  57.320  54.640  1.00  0.00           C  
ATOM   2961  C   LYS B   3      39.160  57.710  54.400  1.00  0.00           C  
ATOM   2962  O   LYS B   3      39.940  57.190  53.660  1.00  0.00           O  
ATOM   2963  CB  LYS B   3      37.480  56.230  55.750  1.00  0.00           C  
ATOM   2964  CG  LYS B   3      36.040  56.210  56.150  1.00  0.00           C  
ATOM   2965  CD  LYS B   3      35.380  54.840  56.240  1.00  0.00           C  
ATOM   2966  CE  LYS B   3      33.830  55.070  56.320  1.00  0.00           C  
ATOM   2967  NZ  LYS B   3      33.280  54.320  57.490  1.00  0.00           N1+
ATOM   2968  H   LYS B   3      36.250  57.560  53.280  1.00  0.00           H  
ATOM   2969  HZ1 LYS B   3      33.860  54.360  58.300  1.00  0.00           H  
ATOM   2970  HZ2 LYS B   3      32.470  54.860  57.740  1.00  0.00           H  
ATOM   2971  HZ3 LYS B   3      33.130  53.390  57.170  1.00  0.00           H  
ATOM   2972  N   GLY B   4      39.570  58.610  55.330  1.00  0.00           N  
ATOM   2973  CA  GLY B   4      40.750  59.440  55.220  1.00  0.00           C  
ATOM   2974  C   GLY B   4      40.620  60.340  53.970  1.00  0.00           C  
ATOM   2975  O   GLY B   4      39.700  60.170  53.180  1.00  0.00           O  
ATOM   2976  H   GLY B   4      39.070  58.670  56.190  1.00  0.00           H  
ATOM   2977  N   SER B   5      41.620  61.130  53.710  1.00  0.00           N  
ATOM   2978  CA  SER B   5      41.640  62.070  52.560  1.00  0.00           C  
ATOM   2979  C   SER B   5      41.520  61.550  51.080  1.00  0.00           C  
ATOM   2980  O   SER B   5      41.490  62.370  50.160  1.00  0.00           O  
ATOM   2981  CB  SER B   5      42.830  63.030  52.600  1.00  0.00           C  
ATOM   2982  OG  SER B   5      44.090  62.440  52.360  1.00  0.00           O  
ATOM   2983  H   SER B   5      42.330  61.300  54.390  1.00  0.00           H  
ATOM   2984  HG  SER B   5      44.420  62.720  51.460  1.00  0.00           H  
ATOM   2985  N   GLY B   6      42.010  60.340  50.890  1.00  0.00           N  
ATOM   2986  CA  GLY B   6      42.080  59.800  49.520  1.00  0.00           C  
ATOM   2987  C   GLY B   6      43.490  59.210  49.100  1.00  0.00           C  
ATOM   2988  O   GLY B   6      43.600  58.840  47.960  1.00  0.00           O  
ATOM   2989  H   GLY B   6      42.070  59.640  51.600  1.00  0.00           H  
ATOM   2990  N   ASP B   7      44.330  59.000  50.040  1.00  0.00           N  
ATOM   2991  CA  ASP B   7      45.690  58.520  49.750  1.00  0.00           C  
ATOM   2992  C   ASP B   7      46.010  57.120  50.340  1.00  0.00           C  
ATOM   2993  O   ASP B   7      45.280  56.590  51.190  1.00  0.00           O  
ATOM   2994  CB  ASP B   7      46.770  59.550  50.230  1.00  0.00           C  
ATOM   2995  CG  ASP B   7      46.780  60.850  49.420  1.00  0.00           C  
ATOM   2996  OD1 ASP B   7      47.600  60.950  48.470  1.00  0.00           O  
ATOM   2997  OD2 ASP B   7      46.060  61.790  49.760  1.00  0.00           O1-
ATOM   2998  H   ASP B   7      44.170  59.350  50.960  1.00  0.00           H  
ATOM   2999  N   Y2P B   8      46.690  56.500  49.410  1.00  0.00           N  
ATOM   3000  CA  Y2P B   8      47.190  55.110  49.580  1.00  0.00           C  
ATOM   3001  C   Y2P B   8      48.660  54.980  50.120  1.00  0.00           C  
ATOM   3002  O   Y2P B   8      49.580  55.390  49.410  1.00  0.00           O  
ATOM   3003  CB  Y2P B   8      47.030  54.230  48.330  1.00  0.00           C  
ATOM   3004  CG  Y2P B   8      46.970  52.760  48.670  1.00  0.00           C  
ATOM   3005  CD1 Y2P B   8      47.700  51.870  47.870  1.00  0.00           C  
ATOM   3006  CD2 Y2P B   8      45.950  52.250  49.510  1.00  0.00           C  
ATOM   3007  CE1 Y2P B   8      47.370  50.500  47.900  1.00  0.00           C  
ATOM   3008  CE2 Y2P B   8      45.630  50.900  49.450  1.00  0.00           C  
ATOM   3009  CZ  Y2P B   8      46.390  50.050  48.750  1.00  0.00           C  
ATOM   3010  OH  Y2P B   8      46.020  48.800  48.870  1.00  0.00           O  
ATOM   3011  OI1 Y2P B   8      47.750  47.320  47.860  1.00  0.00           O  
ATOM   3012  OI2 Y2P B   8      45.740  46.350  48.630  1.00  0.00           O  
ATOM   3013  OI3 Y2P B   8      45.760  47.450  46.640  1.00  0.00           O  
ATOM   3014  PT  Y2P B   8      46.300  47.520  47.990  1.00  0.00           P  
ATOM   3015  H   Y2P B   8      46.990  57.000  48.590  1.00  0.00           H  
ATOM   3016  HD1 Y2P B   8      48.620  52.160  47.380  1.00  0.00           H  
ATOM   3017  HD2 Y2P B   8      45.160  52.890  49.910  1.00  0.00           H  
ATOM   3018  HE1 Y2P B   8      47.980  49.850  47.270  1.00  0.00           H  
ATOM   3019  HE2 Y2P B   8      44.740  50.510  49.940  1.00  0.00           H  
ATOM   3020  N   MET B   9      48.700  54.350  51.260  1.00  0.00           N  
ATOM   3021  CA  MET B   9      49.910  53.920  52.000  1.00  0.00           C  
ATOM   3022  C   MET B   9      50.630  54.940  52.870  1.00  0.00           C  
ATOM   3023  O   MET B   9      51.790  54.750  53.240  1.00  0.00           O  
ATOM   3024  CB  MET B   9      50.920  53.150  51.090  1.00  0.00           C  
ATOM   3025  CG  MET B   9      50.170  51.960  50.440  1.00  0.00           C  
ATOM   3026  SD  MET B   9      50.870  51.440  48.850  1.00  0.00           S  
ATOM   3027  CE  MET B   9      52.300  50.820  49.670  1.00  0.00           C  
ATOM   3028  H   MET B   9      47.870  53.990  51.700  1.00  0.00           H  
ATOM   3029  N   PRO B  10      50.140  56.180  53.120  1.00  0.00           N  
ATOM   3030  CA  PRO B  10      50.980  57.400  53.350  1.00  0.00           C  
ATOM   3031  C   PRO B  10      51.760  57.390  54.630  1.00  0.00           C  
ATOM   3032  O   PRO B  10      51.390  57.930  55.660  1.00  0.00           O  
ATOM   3033  CB  PRO B  10      49.990  58.560  53.260  1.00  0.00           C  
ATOM   3034  CG  PRO B  10      48.600  57.930  53.300  1.00  0.00           C  
ATOM   3035  CD  PRO B  10      48.850  56.460  53.640  1.00  0.00           C  
ATOM   3036  N   MET B  11      52.900  56.700  54.590  1.00  0.00           N  
ATOM   3037  CA  MET B  11      53.700  56.190  55.780  1.00  0.00           C  
ATOM   3038  C   MET B  11      52.750  55.440  56.700  1.00  0.00           C  
ATOM   3039  O   MET B  11      52.620  55.820  57.890  1.00  0.00           O  
ATOM   3040  CB  MET B  11      54.510  57.290  56.390  1.00  0.00           C  
ATOM   3041  CG  MET B  11      55.540  57.810  55.530  1.00  0.00           C  
ATOM   3042  SD  MET B  11      56.030  59.500  56.090  1.00  0.00           S  
ATOM   3043  CE  MET B  11      57.430  59.160  57.180  1.00  0.00           C  
ATOM   3044  H   MET B  11      53.260  56.460  53.690  1.00  0.00           H  
ATOM   3045  N   S2P B  12      51.850  54.660  56.230  1.00  0.00           N  
ATOM   3046  CA  S2P B  12      50.910  53.820  56.990  1.00  0.00           C  
ATOM   3047  C   S2P B  12      51.610  52.680  57.850  1.00  0.00           C  
ATOM   3048  O   S2P B  12      51.890  51.640  57.230  1.00  0.00           O  
ATOM   3049  CB  S2P B  12      49.810  53.300  56.050  1.00  0.00           C  
ATOM   3050  OG  S2P B  12      48.980  52.460  56.770  1.00  0.00           O  
ATOM   3051  OE1 S2P B  12      46.690  53.320  56.980  1.00  0.00           O  
ATOM   3052  OE2 S2P B  12      46.930  51.100  57.180  1.00  0.00           O  
ATOM   3053  OE3 S2P B  12      47.130  51.950  55.070  1.00  0.00           O  
ATOM   3054  PD  S2P B  12      47.450  52.230  56.450  1.00  0.00           P  
ATOM   3055  H   S2P B  12      51.820  54.660  55.230  1.00  0.00           H  
ATOM   3056  N   PRO B  13      51.850  52.860  59.160  1.00  0.00           N  
ATOM   3057  CA  PRO B  13      52.730  51.960  59.870  1.00  0.00           C  
ATOM   3058  C   PRO B  13      52.120  50.580  60.220  1.00  0.00           C  
ATOM   3059  O   PRO B  13      51.400  50.370  61.260  1.00  0.00           O  
ATOM   3060  CB  PRO B  13      53.230  52.710  61.070  1.00  0.00           C  
ATOM   3061  CG  PRO B  13      52.110  53.690  61.350  1.00  0.00           C  
ATOM   3062  CD  PRO B  13      51.370  53.890  60.030  1.00  0.00           C  
ATOM   3063  N   LYS B  14      52.510  49.620  59.400  1.00  0.00           N  
ATOM   3064  CA  LYS B  14      51.960  48.220  59.410  1.00  0.00           C  
ATOM   3065  C   LYS B  14      52.330  47.380  60.620  1.00  0.00           C  
ATOM   3066  O   LYS B  14      53.370  47.530  61.210  1.00  0.00           O  
ATOM   3067  CB  LYS B  14      52.350  47.570  58.130  1.00  0.00           C  
ATOM   3068  CG  LYS B  14      51.110  47.540  57.240  1.00  0.00           C  
ATOM   3069  CD  LYS B  14      50.670  48.880  56.740  1.00  0.00           C  
ATOM   3070  CE  LYS B  14      49.400  48.680  55.880  1.00  0.00           C  
ATOM   3071  NZ  LYS B  14      49.200  49.910  55.110  1.00  0.00           N1+
ATOM   3072  H   LYS B  14      53.050  49.880  58.600  1.00  0.00           H  
ATOM   3073  HZ1 LYS B  14      48.450  49.790  54.460  1.00  0.00           H  
ATOM   3074  HZ2 LYS B  14      48.960  50.680  55.700  1.00  0.00           H  
ATOM   3075  HZ3 LYS B  14      50.080  50.100  54.670  1.00  0.00           H  
ATOM   3076  N   SER B  15      51.580  46.270  60.740  1.00  0.00           N  
ATOM   3077  CA  SER B  15      51.700  45.260  61.780  1.00  0.00           C  
ATOM   3078  C   SER B  15      50.620  44.180  61.530  1.00  0.00           C  
ATOM   3079  CB  SER B  15      51.540  45.760  63.210  1.00  0.00           C  
ATOM   3080  OG  SER B  15      50.220  46.220  63.350  1.00  0.00           O  
ATOM   3081  O1  SER B  15      49.450  44.580  61.340  1.00  0.00           O  
ATOM   3082  O2  SER B  15      50.950  43.020  61.810  1.00  0.00           O  
ATOM   3083  H   SER B  15      50.810  46.070  60.140  1.00  0.00           H  
ATOM   3084  HG  SER B  15      49.690  45.680  62.690  1.00  0.00           H  
ENDMDL
MODEL        2
ATOM      1  N   GLY A   5      72.546  47.152  43.773  1.00  0.00           N  
ATOM      2  CA  GLY A   5      71.848  45.858  44.003  1.00  0.00           C  
ATOM      3  C   GLY A   5      70.341  45.931  43.673  1.00  0.00           C  
ATOM      4  O   GLY A   5      69.885  46.828  43.004  1.00  0.00           O  
ATOM      5  H1  GLY A   5      73.474  47.089  44.127  1.00  0.00           H  
ATOM      6  H2  GLY A   5      72.680  47.314  42.796  1.00  0.00           H  
ATOM      7  H3  GLY A   5      72.135  47.912  44.291  1.00  0.00           H  
ATOM      8  N   PHE A   6      69.626  45.052  44.373  1.00  0.00           N  
ATOM      9  CA  PHE A   6      68.176  44.848  44.096  1.00  0.00           C  
ATOM     10  C   PHE A   6      67.248  46.038  44.413  1.00  0.00           C  
ATOM     11  O   PHE A   6      66.355  46.379  43.602  1.00  0.00           O  
ATOM     12  CB  PHE A   6      67.627  43.581  44.769  1.00  0.00           C  
ATOM     13  CG  PHE A   6      67.732  42.216  44.105  1.00  0.00           C  
ATOM     14  CD1 PHE A   6      66.650  41.324  43.739  1.00  0.00           C  
ATOM     15  CD2 PHE A   6      69.032  41.688  43.857  1.00  0.00           C  
ATOM     16  CE1 PHE A   6      66.761  40.017  43.223  1.00  0.00           C  
ATOM     17  CE2 PHE A   6      69.167  40.356  43.431  1.00  0.00           C  
ATOM     18  CZ  PHE A   6      68.036  39.536  43.113  1.00  0.00           C  
ATOM     19  H   PHE A   6      69.912  44.765  45.278  1.00  0.00           H  
ATOM     20  HD1 PHE A   6      65.639  41.702  43.883  1.00  0.00           H  
ATOM     21  HD2 PHE A   6      69.915  42.321  43.935  1.00  0.00           H  
ATOM     22  HE1 PHE A   6      65.884  39.460  42.869  1.00  0.00           H  
ATOM     23  HE2 PHE A   6      70.140  39.890  43.534  1.00  0.00           H  
ATOM     24  HZ  PHE A   6      68.203  38.484  42.861  1.00  0.00           H  
ATOM     25  N   TRP A   7      67.544  46.824  45.521  1.00  0.00           N  
ATOM     26  CA  TRP A   7      66.735  48.045  45.822  1.00  0.00           C  
ATOM     27  C   TRP A   7      66.726  48.985  44.649  1.00  0.00           C  
ATOM     28  O   TRP A   7      65.810  49.169  43.918  1.00  0.00           O  
ATOM     29  CB  TRP A   7      67.062  48.794  47.171  1.00  0.00           C  
ATOM     30  CG  TRP A   7      66.529  50.281  47.265  1.00  0.00           C  
ATOM     31  CD1 TRP A   7      65.273  50.718  47.106  1.00  0.00           C  
ATOM     32  CD2 TRP A   7      67.304  51.441  47.129  1.00  0.00           C  
ATOM     33  CE2 TRP A   7      66.447  52.444  46.722  1.00  0.00           C  
ATOM     34  CE3 TRP A   7      68.682  51.559  47.334  1.00  0.00           C  
ATOM     35  NE1 TRP A   7      65.236  52.012  46.778  1.00  0.00           N  
ATOM     36  CZ2 TRP A   7      67.075  53.696  46.487  1.00  0.00           C  
ATOM     37  CZ3 TRP A   7      69.203  52.802  47.164  1.00  0.00           C  
ATOM     38  CH2 TRP A   7      68.402  53.934  46.698  1.00  0.00           C  
ATOM     39  H   TRP A   7      68.190  46.481  46.193  1.00  0.00           H  
ATOM     40  HD1 TRP A   7      64.409  50.171  47.503  1.00  0.00           H  
ATOM     41  HE1 TRP A   7      64.386  52.493  46.538  1.00  0.00           H  
ATOM     42  HE3 TRP A   7      69.285  50.655  47.246  1.00  0.00           H  
ATOM     43  HZ2 TRP A   7      66.398  54.499  46.213  1.00  0.00           H  
ATOM     44  HZ3 TRP A   7      70.218  52.972  47.532  1.00  0.00           H  
ATOM     45  HH2 TRP A   7      68.791  54.949  46.627  1.00  0.00           H  
ATOM     46  N   GLU A   8      67.961  49.326  44.187  1.00  0.00           N  
ATOM     47  CA  GLU A   8      68.213  50.250  43.004  1.00  0.00           C  
ATOM     48  C   GLU A   8      67.546  49.690  41.739  1.00  0.00           C  
ATOM     49  O   GLU A   8      67.075  50.489  40.925  1.00  0.00           O  
ATOM     50  CB  GLU A   8      69.721  50.296  42.725  1.00  0.00           C  
ATOM     51  CG  GLU A   8      70.447  51.038  43.797  1.00  0.00           C  
ATOM     52  CD  GLU A   8      71.268  50.062  44.555  1.00  0.00           C  
ATOM     53  OE1 GLU A   8      70.645  49.196  45.280  1.00  0.00           O  
ATOM     54  OE2 GLU A   8      72.522  50.057  44.371  1.00  0.00           O1-
ATOM     55  H   GLU A   8      68.798  49.058  44.676  1.00  0.00           H  
ATOM     56  N   GLU A   9      67.767  48.398  41.468  1.00  0.00           N  
ATOM     57  CA  GLU A   9      67.245  47.683  40.256  1.00  0.00           C  
ATOM     58  C   GLU A   9      65.679  47.769  40.199  1.00  0.00           C  
ATOM     59  O   GLU A   9      65.206  48.401  39.264  1.00  0.00           O  
ATOM     60  CB  GLU A   9      67.659  46.257  40.224  1.00  0.00           C  
ATOM     61  CG  GLU A   9      67.270  45.424  39.012  1.00  0.00           C  
ATOM     62  CD  GLU A   9      67.850  43.999  39.113  1.00  0.00           C  
ATOM     63  OE1 GLU A   9      67.211  43.116  39.700  1.00  0.00           O  
ATOM     64  OE2 GLU A   9      68.996  43.758  38.676  1.00  0.00           O1-
ATOM     65  H   GLU A   9      68.364  47.881  42.081  1.00  0.00           H  
ATOM     66  N   PHE A  10      64.972  47.533  41.315  1.00  0.00           N  
ATOM     67  CA  PHE A  10      63.520  47.748  41.386  1.00  0.00           C  
ATOM     68  C   PHE A  10      63.178  49.288  41.279  1.00  0.00           C  
ATOM     69  O   PHE A  10      62.431  49.668  40.409  1.00  0.00           O  
ATOM     70  CB  PHE A  10      62.896  47.070  42.623  1.00  0.00           C  
ATOM     71  CG  PHE A  10      61.373  47.049  42.810  1.00  0.00           C  
ATOM     72  CD1 PHE A  10      60.460  46.796  41.771  1.00  0.00           C  
ATOM     73  CD2 PHE A  10      60.879  47.566  44.067  1.00  0.00           C  
ATOM     74  CE1 PHE A  10      59.171  47.171  41.967  1.00  0.00           C  
ATOM     75  CE2 PHE A  10      59.541  47.800  44.253  1.00  0.00           C  
ATOM     76  CZ  PHE A  10      58.676  47.616  43.187  1.00  0.00           C  
ATOM     77  H   PHE A  10      65.385  47.020  42.076  1.00  0.00           H  
ATOM     78  HD1 PHE A  10      60.710  46.253  40.867  1.00  0.00           H  
ATOM     79  HD2 PHE A  10      61.558  47.941  44.849  1.00  0.00           H  
ATOM     80  HE1 PHE A  10      58.478  46.945  41.157  1.00  0.00           H  
ATOM     81  HE2 PHE A  10      59.063  48.188  45.145  1.00  0.00           H  
ATOM     82  HZ  PHE A  10      57.646  47.934  43.336  1.00  0.00           H  
ATOM     83  N   GLU A  11      63.899  50.146  42.084  1.00  0.00           N  
ATOM     84  CA  GLU A  11      63.758  51.630  41.981  1.00  0.00           C  
ATOM     85  C   GLU A  11      63.965  52.088  40.514  1.00  0.00           C  
ATOM     86  O   GLU A  11      63.003  52.768  40.088  1.00  0.00           O  
ATOM     87  CB  GLU A  11      64.741  52.374  42.991  1.00  0.00           C  
ATOM     88  CG  GLU A  11      64.353  53.768  43.364  1.00  0.00           C  
ATOM     89  CD  GLU A  11      63.076  53.947  44.212  1.00  0.00           C  
ATOM     90  OE1 GLU A  11      63.114  54.476  45.295  1.00  0.00           O  
ATOM     91  OE2 GLU A  11      61.920  53.600  43.749  1.00  0.00           O1-
ATOM     92  H   GLU A  11      64.362  49.787  42.895  1.00  0.00           H  
ATOM     93  N   THR A  12      64.921  51.636  39.755  1.00  0.00           N  
ATOM     94  CA  THR A  12      64.968  52.041  38.278  1.00  0.00           C  
ATOM     95  C   THR A  12      63.892  51.588  37.316  1.00  0.00           C  
ATOM     96  O   THR A  12      63.616  52.159  36.285  1.00  0.00           O  
ATOM     97  CB  THR A  12      66.395  51.998  37.697  1.00  0.00           C  
ATOM     98  CG2 THR A  12      67.354  52.899  38.469  1.00  0.00           C  
ATOM     99  OG1 THR A  12      66.991  50.660  37.742  1.00  0.00           O  
ATOM    100  H   THR A  12      65.646  51.037  40.076  1.00  0.00           H  
ATOM    101  HG1 THR A  12      67.009  50.371  38.699  1.00  0.00           H  
ATOM    102  N   LEU A  13      63.217  50.523  37.693  1.00  0.00           N  
ATOM    103  CA  LEU A  13      61.944  50.153  37.056  1.00  0.00           C  
ATOM    104  C   LEU A  13      60.771  51.099  37.397  1.00  0.00           C  
ATOM    105  O   LEU A  13      60.180  51.691  36.489  1.00  0.00           O  
ATOM    106  CB  LEU A  13      61.444  48.668  37.378  1.00  0.00           C  
ATOM    107  CG  LEU A  13      62.279  47.453  36.996  1.00  0.00           C  
ATOM    108  CD1 LEU A  13      61.299  46.284  37.241  1.00  0.00           C  
ATOM    109  CD2 LEU A  13      62.703  47.493  35.512  1.00  0.00           C  
ATOM    110  H   LEU A  13      63.631  50.093  38.500  1.00  0.00           H  
ATOM    111  N   GLN A  14      60.634  51.325  38.694  1.00  0.00           N  
ATOM    112  CA  GLN A  14      59.611  52.295  39.248  1.00  0.00           C  
ATOM    113  C   GLN A  14      59.729  53.688  38.637  1.00  0.00           C  
ATOM    114  O   GLN A  14      58.720  54.422  38.512  1.00  0.00           O  
ATOM    115  CB  GLN A  14      59.484  52.441  40.739  1.00  0.00           C  
ATOM    116  CG  GLN A  14      59.521  51.120  41.500  1.00  0.00           C  
ATOM    117  CD  GLN A  14      59.136  51.079  42.962  1.00  0.00           C  
ATOM    118  NE2 GLN A  14      59.949  51.472  43.838  1.00  0.00           N  
ATOM    119  OE1 GLN A  14      58.006  50.724  43.301  1.00  0.00           O  
ATOM    120  H   GLN A  14      61.204  50.892  39.394  1.00  0.00           H  
ATOM    121 1HE2 GLN A  14      60.737  52.013  43.545  1.00  0.00           H  
ATOM    122 2HE2 GLN A  14      59.866  51.190  44.789  1.00  0.00           H  
ATOM    123  N   GLN A  15      60.977  54.178  38.527  1.00  0.00           N  
ATOM    124  CA  GLN A  15      61.377  55.568  38.155  1.00  0.00           C  
ATOM    125  C   GLN A  15      60.808  56.036  36.791  1.00  0.00           C  
ATOM    126  O   GLN A  15      60.725  57.254  36.549  1.00  0.00           O  
ATOM    127  CB  GLN A  15      62.938  55.609  38.155  1.00  0.00           C  
ATOM    128  CG  GLN A  15      63.453  57.034  38.377  1.00  0.00           C  
ATOM    129  CD  GLN A  15      63.238  57.525  39.804  1.00  0.00           C  
ATOM    130  NE2 GLN A  15      63.961  56.999  40.773  1.00  0.00           N  
ATOM    131  OE1 GLN A  15      62.453  58.394  40.062  1.00  0.00           O  
ATOM    132  H   GLN A  15      61.737  53.737  38.999  1.00  0.00           H  
ATOM    133 1HE2 GLN A  15      64.734  56.394  40.581  1.00  0.00           H  
ATOM    134 2HE2 GLN A  15      63.621  57.062  41.716  1.00  0.00           H  
ATOM    135  N   GLN A  16      60.831  55.093  35.808  1.00  0.00           N  
ATOM    136  CA  GLN A  16      60.482  55.454  34.411  1.00  0.00           C  
ATOM    137  C   GLN A  16      58.988  55.816  34.055  1.00  0.00           C  
ATOM    138  O   GLN A  16      58.228  54.901  33.706  1.00  0.00           O  
ATOM    139  CB  GLN A  16      61.028  54.392  33.441  1.00  0.00           C  
ATOM    140  CG  GLN A  16      62.564  54.477  33.340  1.00  0.00           C  
ATOM    141  CD  GLN A  16      63.090  53.273  32.530  1.00  0.00           C  
ATOM    142  NE2 GLN A  16      63.381  52.257  33.273  1.00  0.00           N  
ATOM    143  OE1 GLN A  16      63.106  53.158  31.272  1.00  0.00           O  
ATOM    144  H   GLN A  16      61.115  54.146  35.967  1.00  0.00           H  
ATOM    145 1HE2 GLN A  16      63.575  52.252  34.257  1.00  0.00           H  
ATOM    146 2HE2 GLN A  16      63.314  51.398  32.780  1.00  0.00           H  
ATOM    147  N   GLU A  17      58.677  57.076  34.322  1.00  0.00           N  
ATOM    148  CA  GLU A  17      57.324  57.689  34.298  1.00  0.00           C  
ATOM    149  C   GLU A  17      56.456  57.725  33.031  1.00  0.00           C  
ATOM    150  O   GLU A  17      55.622  56.827  32.834  1.00  0.00           O  
ATOM    151  CB  GLU A  17      57.320  59.086  34.975  1.00  0.00           C  
ATOM    152  CG  GLU A  17      58.459  60.076  34.883  1.00  0.00           C  
ATOM    153  CD  GLU A  17      59.014  60.222  33.458  1.00  0.00           C  
ATOM    154  OE1 GLU A  17      58.431  60.801  32.500  1.00  0.00           O  
ATOM    155  OE2 GLU A  17      60.115  59.630  33.211  1.00  0.00           O1-
ATOM    156  H   GLU A  17      59.345  57.781  34.536  1.00  0.00           H  
ATOM    157  N   CYS A  18      56.541  58.794  32.198  1.00  0.00           N  
ATOM    158  CA  CYS A  18      55.546  58.995  31.058  1.00  0.00           C  
ATOM    159  C   CYS A  18      55.516  57.784  30.131  1.00  0.00           C  
ATOM    160  O   CYS A  18      54.485  57.422  29.544  1.00  0.00           O  
ATOM    161  CB  CYS A  18      56.000  60.236  30.290  1.00  0.00           C  
ATOM    162  SG  CYS A  18      57.760  60.244  29.782  1.00  0.00           S  
ATOM    163  H   CYS A  18      57.297  59.439  32.351  1.00  0.00           H  
ATOM    164  HG  CYS A  18      58.198  60.587  30.988  1.00  0.00           H  
ATOM    165  N   LYS A  19      56.671  57.127  29.966  1.00  0.00           N  
ATOM    166  CA  LYS A  19      56.769  56.018  29.019  1.00  0.00           C  
ATOM    167  C   LYS A  19      56.063  54.748  29.528  1.00  0.00           C  
ATOM    168  O   LYS A  19      55.488  53.991  28.681  1.00  0.00           O  
ATOM    169  CB  LYS A  19      58.262  55.823  28.744  1.00  0.00           C  
ATOM    170  CG  LYS A  19      58.757  57.138  28.231  1.00  0.00           C  
ATOM    171  CD  LYS A  19      58.278  57.424  26.813  1.00  0.00           C  
ATOM    172  CE  LYS A  19      58.622  58.891  26.570  1.00  0.00           C  
ATOM    173  NZ  LYS A  19      58.474  59.306  25.201  1.00  0.00           N1+
ATOM    174  H   LYS A  19      57.444  57.354  30.552  1.00  0.00           H  
ATOM    175  HZ1 LYS A  19      57.495  59.461  25.074  1.00  0.00           H  
ATOM    176  HZ2 LYS A  19      58.966  60.164  25.123  1.00  0.00           H  
ATOM    177  HZ3 LYS A  19      58.907  58.670  24.554  1.00  0.00           H  
ATOM    178  N   LEU A  20      55.851  54.600  30.788  1.00  0.00           N  
ATOM    179  CA  LEU A  20      54.942  53.538  31.315  1.00  0.00           C  
ATOM    180  C   LEU A  20      53.480  53.857  31.653  1.00  0.00           C  
ATOM    181  O   LEU A  20      52.648  52.976  31.966  1.00  0.00           O  
ATOM    182  CB  LEU A  20      55.588  52.791  32.480  1.00  0.00           C  
ATOM    183  CG  LEU A  20      56.492  51.689  32.129  1.00  0.00           C  
ATOM    184  CD1 LEU A  20      57.895  52.296  31.725  1.00  0.00           C  
ATOM    185  CD2 LEU A  20      56.569  50.769  33.267  1.00  0.00           C  
ATOM    186  H   LEU A  20      56.403  55.097  31.459  1.00  0.00           H  
ATOM    187  N   LEU A  21      53.117  55.038  31.385  1.00  0.00           N  
ATOM    188  CA  LEU A  21      51.722  55.477  31.702  1.00  0.00           C  
ATOM    189  C   LEU A  21      50.958  55.836  30.433  1.00  0.00           C  
ATOM    190  O   LEU A  21      51.531  55.759  29.320  1.00  0.00           O  
ATOM    191  CB  LEU A  21      51.617  56.691  32.544  1.00  0.00           C  
ATOM    192  CG  LEU A  21      52.172  56.657  33.965  1.00  0.00           C  
ATOM    193  CD1 LEU A  21      52.422  58.102  34.308  1.00  0.00           C  
ATOM    194  CD2 LEU A  21      51.048  56.201  34.870  1.00  0.00           C  
ATOM    195  H   LEU A  21      53.517  55.651  30.713  1.00  0.00           H  
ATOM    196  N   TYR A  22      49.621  55.753  30.496  1.00  0.00           N  
ATOM    197  CA  TYR A  22      48.737  55.844  29.337  1.00  0.00           C  
ATOM    198  C   TYR A  22      47.580  56.837  29.604  1.00  0.00           C  
ATOM    199  O   TYR A  22      47.518  57.414  30.689  1.00  0.00           O  
ATOM    200  CB  TYR A  22      48.234  54.452  28.952  1.00  0.00           C  
ATOM    201  CG  TYR A  22      49.213  53.617  28.122  1.00  0.00           C  
ATOM    202  CD1 TYR A  22      49.011  53.763  26.800  1.00  0.00           C  
ATOM    203  CD2 TYR A  22      50.327  52.923  28.602  1.00  0.00           C  
ATOM    204  CE1 TYR A  22      49.813  53.111  25.888  1.00  0.00           C  
ATOM    205  CE2 TYR A  22      51.119  52.229  27.672  1.00  0.00           C  
ATOM    206  CZ  TYR A  22      50.896  52.352  26.292  1.00  0.00           C  
ATOM    207  OH  TYR A  22      51.744  51.707  25.518  1.00  0.00           O  
ATOM    208  H   TYR A  22      49.078  55.736  31.342  1.00  0.00           H  
ATOM    209  HD1 TYR A  22      48.095  54.226  26.414  1.00  0.00           H  
ATOM    210  HD2 TYR A  22      50.620  53.093  29.632  1.00  0.00           H  
ATOM    211  HE1 TYR A  22      49.597  53.050  24.818  1.00  0.00           H  
ATOM    212  HE2 TYR A  22      52.026  51.766  28.059  1.00  0.00           H  
ATOM    213  HH  TYR A  22      51.660  50.735  25.734  1.00  0.00           H  
ATOM    214  N   SER A  23      46.722  57.049  28.618  1.00  0.00           N  
ATOM    215  CA  SER A  23      45.665  58.103  28.688  1.00  0.00           C  
ATOM    216  C   SER A  23      44.539  58.013  29.684  1.00  0.00           C  
ATOM    217  O   SER A  23      44.260  56.859  30.138  1.00  0.00           O  
ATOM    218  CB  SER A  23      45.047  58.356  27.268  1.00  0.00           C  
ATOM    219  OG  SER A  23      43.928  59.212  27.200  1.00  0.00           O  
ATOM    220  H   SER A  23      46.483  56.347  27.934  1.00  0.00           H  
ATOM    221  HG  SER A  23      43.133  58.757  27.610  1.00  0.00           H  
ATOM    222  N   ARG A  24      44.303  59.078  30.409  1.00  0.00           N  
ATOM    223  CA  ARG A  24      43.286  59.213  31.468  1.00  0.00           C  
ATOM    224  C   ARG A  24      42.261  60.267  31.125  1.00  0.00           C  
ATOM    225  O   ARG A  24      41.715  60.991  31.963  1.00  0.00           O  
ATOM    226  CB  ARG A  24      43.931  59.538  32.826  1.00  0.00           C  
ATOM    227  CG  ARG A  24      44.335  58.210  33.511  1.00  0.00           C  
ATOM    228  CD  ARG A  24      45.592  58.350  34.361  1.00  0.00           C  
ATOM    229  NE  ARG A  24      45.412  59.213  35.606  1.00  0.00           N  
ATOM    230  CZ  ARG A  24      45.878  60.463  35.769  1.00  0.00           C  
ATOM    231  NH1 ARG A  24      46.637  61.091  34.861  1.00  0.00           N1+
ATOM    232  NH2 ARG A  24      45.861  60.965  36.956  1.00  0.00           N  
ATOM    233  H   ARG A  24      44.785  59.956  30.351  1.00  0.00           H  
ATOM    234  HE  ARG A  24      45.166  58.638  36.389  1.00  0.00           H  
ATOM    235 1HH1 ARG A  24      46.652  60.722  33.928  1.00  0.00           H  
ATOM    236 2HH1 ARG A  24      47.188  61.869  35.166  1.00  0.00           H  
ATOM    237 1HH2 ARG A  24      45.616  60.411  37.748  1.00  0.00           H  
ATOM    238 2HH2 ARG A  24      45.813  61.937  37.167  1.00  0.00           H  
ATOM    239  N   LYS A  25      41.833  60.352  29.857  1.00  0.00           N  
ATOM    240  CA  LYS A  25      40.825  61.370  29.425  1.00  0.00           C  
ATOM    241  C   LYS A  25      39.394  61.112  30.012  1.00  0.00           C  
ATOM    242  O   LYS A  25      38.725  62.083  30.440  1.00  0.00           O  
ATOM    243  CB  LYS A  25      40.893  61.633  27.914  1.00  0.00           C  
ATOM    244  CG  LYS A  25      42.338  62.028  27.460  1.00  0.00           C  
ATOM    245  CD  LYS A  25      42.426  62.444  25.990  1.00  0.00           C  
ATOM    246  CE  LYS A  25      42.123  61.316  25.031  1.00  0.00           C  
ATOM    247  NZ  LYS A  25      43.154  60.398  24.905  1.00  0.00           N1+
ATOM    248  H   LYS A  25      42.017  59.629  29.195  1.00  0.00           H  
ATOM    249  HZ1 LYS A  25      43.695  60.627  24.098  1.00  0.00           H  
ATOM    250  HZ2 LYS A  25      43.684  60.323  25.748  1.00  0.00           H  
ATOM    251  HZ3 LYS A  25      42.725  59.552  24.588  1.00  0.00           H  
ATOM    252  N   GLU A  26      39.050  59.849  30.114  1.00  0.00           N  
ATOM    253  CA  GLU A  26      37.806  59.562  30.845  1.00  0.00           C  
ATOM    254  C   GLU A  26      37.991  59.727  32.382  1.00  0.00           C  
ATOM    255  O   GLU A  26      37.007  59.994  33.082  1.00  0.00           O  
ATOM    256  CB  GLU A  26      37.200  58.218  30.653  1.00  0.00           C  
ATOM    257  CG  GLU A  26      35.734  58.101  30.502  1.00  0.00           C  
ATOM    258  CD  GLU A  26      35.158  58.900  29.342  1.00  0.00           C  
ATOM    259  OE1 GLU A  26      35.633  58.639  28.202  1.00  0.00           O  
ATOM    260  OE2 GLU A  26      34.054  59.456  29.490  1.00  0.00           O1-
ATOM    261  H   GLU A  26      39.377  59.113  29.518  1.00  0.00           H  
ATOM    262  N   GLY A  27      39.135  59.308  32.936  1.00  0.00           N  
ATOM    263  CA  GLY A  27      39.501  59.272  34.406  1.00  0.00           C  
ATOM    264  C   GLY A  27      39.560  60.645  35.162  1.00  0.00           C  
ATOM    265  O   GLY A  27      38.886  60.973  36.116  1.00  0.00           O  
ATOM    266  H   GLY A  27      39.708  58.626  32.507  1.00  0.00           H  
ATOM    267  N   GLN A  28      40.277  61.537  34.512  1.00  0.00           N  
ATOM    268  CA  GLN A  28      40.472  62.926  34.950  1.00  0.00           C  
ATOM    269  C   GLN A  28      39.218  63.876  34.824  1.00  0.00           C  
ATOM    270  O   GLN A  28      39.324  65.099  34.994  1.00  0.00           O  
ATOM    271  CB  GLN A  28      41.692  63.576  34.281  1.00  0.00           C  
ATOM    272  CG  GLN A  28      43.032  62.983  34.676  1.00  0.00           C  
ATOM    273  CD  GLN A  28      44.221  63.734  34.033  1.00  0.00           C  
ATOM    274  NE2 GLN A  28      44.556  64.912  34.607  1.00  0.00           N  
ATOM    275  OE1 GLN A  28      44.775  63.342  33.047  1.00  0.00           O  
ATOM    276  H   GLN A  28      40.804  61.334  33.688  1.00  0.00           H  
ATOM    277 1HE2 GLN A  28      44.005  65.193  35.387  1.00  0.00           H  
ATOM    278 2HE2 GLN A  28      45.407  65.345  34.316  1.00  0.00           H  
ATOM    279  N   ARG A  29      37.990  63.303  34.677  1.00  0.00           N  
ATOM    280  CA  ARG A  29      36.706  64.069  34.692  1.00  0.00           C  
ATOM    281  C   ARG A  29      36.147  64.164  36.124  1.00  0.00           C  
ATOM    282  O   ARG A  29      36.630  63.459  37.023  1.00  0.00           O  
ATOM    283  CB  ARG A  29      35.772  63.406  33.675  1.00  0.00           C  
ATOM    284  CG  ARG A  29      36.174  63.547  32.197  1.00  0.00           C  
ATOM    285  CD  ARG A  29      35.505  62.407  31.334  1.00  0.00           C  
ATOM    286  NE  ARG A  29      34.054  62.558  30.958  1.00  0.00           N  
ATOM    287  CZ  ARG A  29      33.625  62.938  29.774  1.00  0.00           C  
ATOM    288  NH1 ARG A  29      34.519  63.299  28.864  1.00  0.00           N1+
ATOM    289  NH2 ARG A  29      32.330  62.967  29.488  1.00  0.00           N  
ATOM    290  H   ARG A  29      37.900  62.321  34.513  1.00  0.00           H  
ATOM    291  HE  ARG A  29      33.447  62.627  31.743  1.00  0.00           H  
ATOM    292 1HH1 ARG A  29      35.481  63.291  29.113  1.00  0.00           H  
ATOM    293 2HH1 ARG A  29      34.282  63.585  27.927  1.00  0.00           H  
ATOM    294 1HH2 ARG A  29      31.537  62.843  30.080  1.00  0.00           H  
ATOM    295 2HH2 ARG A  29      32.229  62.803  28.499  1.00  0.00           H  
ATOM    296  N   GLN A  30      35.332  65.165  36.427  1.00  0.00           N  
ATOM    297  CA  GLN A  30      34.915  65.569  37.797  1.00  0.00           C  
ATOM    298  C   GLN A  30      34.334  64.442  38.684  1.00  0.00           C  
ATOM    299  O   GLN A  30      34.896  64.086  39.701  1.00  0.00           O  
ATOM    300  CB  GLN A  30      33.849  66.683  37.663  1.00  0.00           C  
ATOM    301  CG  GLN A  30      33.654  67.379  38.978  1.00  0.00           C  
ATOM    302  CD  GLN A  30      32.921  68.686  38.980  1.00  0.00           C  
ATOM    303  NE2 GLN A  30      31.637  68.557  39.102  1.00  0.00           N  
ATOM    304  OE1 GLN A  30      33.394  69.768  38.801  1.00  0.00           O  
ATOM    305  H   GLN A  30      34.763  65.659  35.764  1.00  0.00           H  
ATOM    306 1HE2 GLN A  30      31.112  67.707  39.131  1.00  0.00           H  
ATOM    307 2HE2 GLN A  30      31.144  69.410  38.938  1.00  0.00           H  
ATOM    308  N   GLU A  31      33.245  63.798  38.265  1.00  0.00           N  
ATOM    309  CA  GLU A  31      32.597  62.733  39.031  1.00  0.00           C  
ATOM    310  C   GLU A  31      33.470  61.479  39.030  1.00  0.00           C  
ATOM    311  O   GLU A  31      33.746  60.794  40.007  1.00  0.00           O  
ATOM    312  CB  GLU A  31      31.241  62.481  38.372  1.00  0.00           C  
ATOM    313  CG  GLU A  31      30.421  63.683  38.874  1.00  0.00           C  
ATOM    314  CD  GLU A  31      28.972  63.531  38.434  1.00  0.00           C  
ATOM    315  OE1 GLU A  31      28.491  64.339  37.600  1.00  0.00           O  
ATOM    316  OE2 GLU A  31      28.366  62.547  38.814  1.00  0.00           O1-
ATOM    317  H   GLU A  31      32.900  63.982  37.337  1.00  0.00           H  
ATOM    318  N   ASN A  32      34.053  61.249  37.865  1.00  0.00           N  
ATOM    319  CA  ASN A  32      34.995  60.105  37.664  1.00  0.00           C  
ATOM    320  C   ASN A  32      36.259  60.018  38.586  1.00  0.00           C  
ATOM    321  O   ASN A  32      36.696  58.987  38.993  1.00  0.00           O  
ATOM    322  CB  ASN A  32      35.329  60.021  36.131  1.00  0.00           C  
ATOM    323  CG  ASN A  32      34.145  59.630  35.231  1.00  0.00           C  
ATOM    324  ND2 ASN A  32      34.509  59.294  34.040  1.00  0.00           N  
ATOM    325  OD1 ASN A  32      32.968  59.989  35.463  1.00  0.00           O  
ATOM    326  H   ASN A  32      34.110  61.954  37.163  1.00  0.00           H  
ATOM    327 1HD2 ASN A  32      35.398  59.408  33.594  1.00  0.00           H  
ATOM    328 2HD2 ASN A  32      33.730  58.970  33.510  1.00  0.00           H  
ATOM    329  N   LYS A  33      36.918  61.104  38.981  1.00  0.00           N  
ATOM    330  CA  LYS A  33      37.954  61.189  40.024  1.00  0.00           C  
ATOM    331  C   LYS A  33      37.443  60.752  41.423  1.00  0.00           C  
ATOM    332  O   LYS A  33      38.286  60.472  42.263  1.00  0.00           O  
ATOM    333  CB  LYS A  33      38.531  62.563  40.026  1.00  0.00           C  
ATOM    334  CG  LYS A  33      39.257  62.980  38.729  1.00  0.00           C  
ATOM    335  CD  LYS A  33      39.921  64.303  38.880  1.00  0.00           C  
ATOM    336  CE  LYS A  33      39.003  65.477  38.506  1.00  0.00           C  
ATOM    337  NZ  LYS A  33      39.330  66.790  38.963  1.00  0.00           N1+
ATOM    338  H   LYS A  33      36.845  61.828  38.294  1.00  0.00           H  
ATOM    339  HZ1 LYS A  33      40.300  66.908  38.744  1.00  0.00           H  
ATOM    340  HZ2 LYS A  33      38.703  67.491  38.632  1.00  0.00           H  
ATOM    341  HZ3 LYS A  33      39.205  66.770  39.962  1.00  0.00           H  
ATOM    342  N   ASN A  34      36.215  61.232  41.681  1.00  0.00           N  
ATOM    343  CA  ASN A  34      35.496  60.760  42.880  1.00  0.00           C  
ATOM    344  C   ASN A  34      35.029  59.255  42.820  1.00  0.00           C  
ATOM    345  O   ASN A  34      35.156  58.560  43.834  1.00  0.00           O  
ATOM    346  CB  ASN A  34      34.340  61.724  43.169  1.00  0.00           C  
ATOM    347  CG  ASN A  34      34.808  63.142  43.675  1.00  0.00           C  
ATOM    348  ND2 ASN A  34      34.043  64.087  43.276  1.00  0.00           N  
ATOM    349  OD1 ASN A  34      35.805  63.408  44.369  1.00  0.00           O  
ATOM    350  H   ASN A  34      35.666  61.757  41.025  1.00  0.00           H  
ATOM    351 1HD2 ASN A  34      33.193  63.934  42.780  1.00  0.00           H  
ATOM    352 2HD2 ASN A  34      34.398  65.016  43.292  1.00  0.00           H  
ATOM    353  N   LYS A  35      34.639  58.688  41.715  1.00  0.00           N  
ATOM    354  CA  LYS A  35      34.268  57.321  41.383  1.00  0.00           C  
ATOM    355  C   LYS A  35      35.291  56.110  41.393  1.00  0.00           C  
ATOM    356  O   LYS A  35      35.503  55.354  40.452  1.00  0.00           O  
ATOM    357  CB  LYS A  35      33.422  57.237  40.101  1.00  0.00           C  
ATOM    358  CG  LYS A  35      32.002  57.601  40.514  1.00  0.00           C  
ATOM    359  CD  LYS A  35      31.192  57.269  39.264  1.00  0.00           C  
ATOM    360  CE  LYS A  35      29.769  57.807  38.996  1.00  0.00           C  
ATOM    361  NZ  LYS A  35      29.363  57.344  37.565  1.00  0.00           N1+
ATOM    362  H   LYS A  35      34.424  59.232  40.903  1.00  0.00           H  
ATOM    363  HZ1 LYS A  35      29.227  56.355  37.484  1.00  0.00           H  
ATOM    364  HZ2 LYS A  35      28.557  57.798  37.185  1.00  0.00           H  
ATOM    365  HZ3 LYS A  35      30.092  57.545  36.921  1.00  0.00           H  
ATOM    366  N   ASN A  36      36.002  56.154  42.533  1.00  0.00           N  
ATOM    367  CA  ASN A  36      37.025  55.212  42.890  1.00  0.00           C  
ATOM    368  C   ASN A  36      37.178  55.048  44.465  1.00  0.00           C  
ATOM    369  O   ASN A  36      36.420  55.643  45.228  1.00  0.00           O  
ATOM    370  CB  ASN A  36      38.371  55.565  42.231  1.00  0.00           C  
ATOM    371  CG  ASN A  36      38.901  56.955  42.755  1.00  0.00           C  
ATOM    372  ND2 ASN A  36      39.203  57.760  41.757  1.00  0.00           N  
ATOM    373  OD1 ASN A  36      38.704  57.513  43.726  1.00  0.00           O  
ATOM    374  H   ASN A  36      35.886  56.754  43.318  1.00  0.00           H  
ATOM    375 1HD2 ASN A  36      39.137  57.429  40.815  1.00  0.00           H  
ATOM    376 2HD2 ASN A  36      39.411  58.722  41.877  1.00  0.00           H  
ATOM    377  N   ARG A  37      37.870  54.006  44.972  1.00  0.00           N  
ATOM    378  CA  ARG A  37      38.226  53.960  46.443  1.00  0.00           C  
ATOM    379  C   ARG A  37      39.256  54.934  47.038  1.00  0.00           C  
ATOM    380  O   ARG A  37      39.067  55.653  48.030  1.00  0.00           O  
ATOM    381  CB  ARG A  37      38.553  52.457  46.679  1.00  0.00           C  
ATOM    382  CG  ARG A  37      38.455  52.052  48.148  1.00  0.00           C  
ATOM    383  CD  ARG A  37      38.752  50.599  48.404  1.00  0.00           C  
ATOM    384  NE  ARG A  37      38.013  50.136  49.603  1.00  0.00           N  
ATOM    385  CZ  ARG A  37      38.590  50.001  50.818  1.00  0.00           C  
ATOM    386  NH1 ARG A  37      39.841  50.356  51.186  1.00  0.00           N1+
ATOM    387  NH2 ARG A  37      37.695  49.866  51.817  1.00  0.00           N  
ATOM    388  H   ARG A  37      37.902  53.148  44.455  1.00  0.00           H  
ATOM    389  HE  ARG A  37      37.052  50.033  49.350  1.00  0.00           H  
ATOM    390 1HH1 ARG A  37      40.444  50.558  50.417  1.00  0.00           H  
ATOM    391 2HH1 ARG A  37      40.185  50.211  52.111  1.00  0.00           H  
ATOM    392 1HH2 ARG A  37      36.707  49.786  51.633  1.00  0.00           H  
ATOM    393 2HH2 ARG A  37      38.029  49.751  52.750  1.00  0.00           H  
ATOM    394  N   TYR A  38      40.361  55.035  46.252  1.00  0.00           N  
ATOM    395  CA  TYR A  38      41.426  56.072  46.522  1.00  0.00           C  
ATOM    396  C   TYR A  38      41.835  56.669  45.149  1.00  0.00           C  
ATOM    397  O   TYR A  38      42.277  55.978  44.234  1.00  0.00           O  
ATOM    398  CB  TYR A  38      42.679  55.462  47.222  1.00  0.00           C  
ATOM    399  CG  TYR A  38      42.360  54.867  48.590  1.00  0.00           C  
ATOM    400  CD1 TYR A  38      42.503  55.707  49.662  1.00  0.00           C  
ATOM    401  CD2 TYR A  38      42.170  53.498  48.732  1.00  0.00           C  
ATOM    402  CE1 TYR A  38      42.628  55.113  50.891  1.00  0.00           C  
ATOM    403  CE2 TYR A  38      42.165  52.912  49.966  1.00  0.00           C  
ATOM    404  CZ  TYR A  38      42.416  53.752  50.993  1.00  0.00           C  
ATOM    405  OH  TYR A  38      42.611  53.201  52.247  1.00  0.00           O  
ATOM    406  H   TYR A  38      40.524  54.513  45.421  1.00  0.00           H  
ATOM    407  HD1 TYR A  38      42.385  56.765  49.450  1.00  0.00           H  
ATOM    408  HD2 TYR A  38      41.981  52.887  47.851  1.00  0.00           H  
ATOM    409  HE1 TYR A  38      43.134  55.666  51.682  1.00  0.00           H  
ATOM    410  HE2 TYR A  38      41.968  51.853  50.082  1.00  0.00           H  
ATOM    411  HH  TYR A  38      42.901  53.864  52.941  1.00  0.00           H  
ATOM    412  N   LYS A  39      41.811  57.979  45.120  1.00  0.00           N  
ATOM    413  CA  LYS A  39      41.841  58.826  43.891  1.00  0.00           C  
ATOM    414  C   LYS A  39      43.051  58.760  42.929  1.00  0.00           C  
ATOM    415  O   LYS A  39      43.004  59.323  41.849  1.00  0.00           O  
ATOM    416  CB  LYS A  39      41.717  60.241  44.362  1.00  0.00           C  
ATOM    417  CG  LYS A  39      40.356  60.637  44.981  1.00  0.00           C  
ATOM    418  CD  LYS A  39      40.315  62.175  45.111  1.00  0.00           C  
ATOM    419  CE  LYS A  39      38.984  62.734  45.580  1.00  0.00           C  
ATOM    420  NZ  LYS A  39      38.924  64.152  45.898  1.00  0.00           N1+
ATOM    421  H   LYS A  39      41.649  58.490  45.962  1.00  0.00           H  
ATOM    422  HZ1 LYS A  39      38.838  64.771  45.127  1.00  0.00           H  
ATOM    423  HZ2 LYS A  39      38.241  64.336  46.609  1.00  0.00           H  
ATOM    424  HZ3 LYS A  39      39.718  64.279  46.488  1.00  0.00           H  
ATOM    425  N   ASN A  40      44.037  58.003  43.398  1.00  0.00           N  
ATOM    426  CA  ASN A  40      45.262  57.741  42.718  1.00  0.00           C  
ATOM    427  C   ASN A  40      45.208  56.746  41.540  1.00  0.00           C  
ATOM    428  O   ASN A  40      45.686  56.979  40.454  1.00  0.00           O  
ATOM    429  CB  ASN A  40      46.288  57.295  43.759  1.00  0.00           C  
ATOM    430  CG  ASN A  40      46.308  58.001  45.184  1.00  0.00           C  
ATOM    431  ND2 ASN A  40      47.384  58.815  45.385  1.00  0.00           N  
ATOM    432  OD1 ASN A  40      45.436  57.826  45.983  1.00  0.00           O  
ATOM    433  H   ASN A  40      43.994  57.763  44.375  1.00  0.00           H  
ATOM    434 1HD2 ASN A  40      48.135  58.825  44.720  1.00  0.00           H  
ATOM    435 2HD2 ASN A  40      47.566  59.236  46.276  1.00  0.00           H  
ATOM    436  N   ILE A  41      44.424  55.648  41.713  1.00  0.00           N  
ATOM    437  CA  ILE A  41      44.362  54.516  40.784  1.00  0.00           C  
ATOM    438  C   ILE A  41      43.291  54.699  39.718  1.00  0.00           C  
ATOM    439  O   ILE A  41      42.398  53.914  39.598  1.00  0.00           O  
ATOM    440  CB  ILE A  41      44.364  53.210  41.655  1.00  0.00           C  
ATOM    441  CG1 ILE A  41      44.617  51.977  40.778  1.00  0.00           C  
ATOM    442  CG2 ILE A  41      43.080  53.024  42.423  1.00  0.00           C  
ATOM    443  CD  ILE A  41      46.019  51.705  40.221  1.00  0.00           C  
ATOM    444  H   ILE A  41      43.902  55.603  42.570  1.00  0.00           H  
ATOM    445  N   LEU A  42      43.347  55.781  38.936  1.00  0.00           N  
ATOM    446  CA  LEU A  42      42.532  55.913  37.762  1.00  0.00           C  
ATOM    447  C   LEU A  42      42.905  54.885  36.738  1.00  0.00           C  
ATOM    448  O   LEU A  42      43.947  55.005  36.135  1.00  0.00           O  
ATOM    449  CB  LEU A  42      42.557  57.374  37.332  1.00  0.00           C  
ATOM    450  CG  LEU A  42      42.034  58.389  38.363  1.00  0.00           C  
ATOM    451  CD1 LEU A  42      42.303  59.774  37.746  1.00  0.00           C  
ATOM    452  CD2 LEU A  42      40.541  58.378  38.538  1.00  0.00           C  
ATOM    453  H   LEU A  42      44.149  56.390  38.969  1.00  0.00           H  
ATOM    454  N   PRO A  43      41.904  54.309  36.060  1.00  0.00           N  
ATOM    455  CA  PRO A  43      42.085  53.295  34.994  1.00  0.00           C  
ATOM    456  C   PRO A  43      42.332  54.040  33.630  1.00  0.00           C  
ATOM    457  O   PRO A  43      41.844  55.120  33.213  1.00  0.00           O  
ATOM    458  CB  PRO A  43      40.738  52.670  34.845  1.00  0.00           C  
ATOM    459  CG  PRO A  43      39.703  53.831  35.229  1.00  0.00           C  
ATOM    460  CD  PRO A  43      40.488  54.422  36.456  1.00  0.00           C  
ATOM    461  N   PHE A  44      43.079  53.290  32.796  1.00  0.00           N  
ATOM    462  CA  PHE A  44      43.531  53.943  31.529  1.00  0.00           C  
ATOM    463  C   PHE A  44      42.481  53.760  30.351  1.00  0.00           C  
ATOM    464  O   PHE A  44      41.952  52.689  30.191  1.00  0.00           O  
ATOM    465  CB  PHE A  44      44.835  53.316  31.105  1.00  0.00           C  
ATOM    466  CG  PHE A  44      46.064  53.550  32.051  1.00  0.00           C  
ATOM    467  CD1 PHE A  44      46.383  54.813  32.521  1.00  0.00           C  
ATOM    468  CD2 PHE A  44      46.820  52.431  32.389  1.00  0.00           C  
ATOM    469  CE1 PHE A  44      47.452  54.962  33.429  1.00  0.00           C  
ATOM    470  CE2 PHE A  44      47.894  52.698  33.240  1.00  0.00           C  
ATOM    471  CZ  PHE A  44      48.216  53.882  33.734  1.00  0.00           C  
ATOM    472  H   PHE A  44      43.502  52.489  33.221  1.00  0.00           H  
ATOM    473  HD1 PHE A  44      45.878  55.682  32.086  1.00  0.00           H  
ATOM    474  HD2 PHE A  44      46.573  51.428  32.072  1.00  0.00           H  
ATOM    475  HE1 PHE A  44      47.832  55.921  33.802  1.00  0.00           H  
ATOM    476  HE2 PHE A  44      48.613  51.895  33.322  1.00  0.00           H  
ATOM    477  HZ  PHE A  44      49.075  53.974  34.404  1.00  0.00           H  
ATOM    478  N   ASP A  45      42.347  54.735  29.513  1.00  0.00           N  
ATOM    479  CA  ASP A  45      41.355  54.735  28.373  1.00  0.00           C  
ATOM    480  C   ASP A  45      41.301  53.620  27.373  1.00  0.00           C  
ATOM    481  O   ASP A  45      40.309  53.471  26.632  1.00  0.00           O  
ATOM    482  CB  ASP A  45      41.403  55.908  27.426  1.00  0.00           C  
ATOM    483  CG  ASP A  45      40.944  57.151  28.192  1.00  0.00           C  
ATOM    484  OD1 ASP A  45      39.850  57.284  28.844  1.00  0.00           O  
ATOM    485  OD2 ASP A  45      41.756  58.076  28.127  1.00  0.00           O1-
ATOM    486  H   ASP A  45      42.935  55.540  29.545  1.00  0.00           H  
ATOM    487  N   HIS A  46      42.454  52.950  27.148  1.00  0.00           N  
ATOM    488  CA  HIS A  46      42.595  51.674  26.448  1.00  0.00           C  
ATOM    489  C   HIS A  46      42.284  50.399  27.271  1.00  0.00           C  
ATOM    490  O   HIS A  46      41.444  49.656  26.786  1.00  0.00           O  
ATOM    491  CB  HIS A  46      43.969  51.556  25.773  1.00  0.00           C  
ATOM    492  CG  HIS A  46      45.201  51.467  26.657  1.00  0.00           C  
ATOM    493  CD2 HIS A  46      46.270  50.800  26.335  1.00  0.00           C  
ATOM    494  ND1 HIS A  46      45.280  51.845  27.916  1.00  0.00           N  
ATOM    495  CE1 HIS A  46      46.468  51.462  28.366  1.00  0.00           C  
ATOM    496  NE2 HIS A  46      47.011  50.692  27.432  1.00  0.00           N  
ATOM    497  H   HIS A  46      43.260  53.454  27.467  1.00  0.00           H  
ATOM    498  HD2 HIS A  46      46.440  50.225  25.426  1.00  0.00           H  
ATOM    499  HE1 HIS A  46      46.668  51.290  29.419  1.00  0.00           H  
ATOM    500  HE2 HIS A  46      47.808  50.114  27.558  1.00  0.00           H  
ATOM    501  N   THR A  47      42.703  50.326  28.570  1.00  0.00           N  
ATOM    502  CA  THR A  47      42.627  49.112  29.320  1.00  0.00           C  
ATOM    503  C   THR A  47      41.443  48.756  30.243  1.00  0.00           C  
ATOM    504  O   THR A  47      41.299  47.683  30.847  1.00  0.00           O  
ATOM    505  CB  THR A  47      43.890  48.757  30.096  1.00  0.00           C  
ATOM    506  CG2 THR A  47      44.932  48.333  29.061  1.00  0.00           C  
ATOM    507  OG1 THR A  47      44.286  49.899  30.910  1.00  0.00           O  
ATOM    508  H   THR A  47      43.469  50.889  28.898  1.00  0.00           H  
ATOM    509  HG1 THR A  47      45.139  49.514  31.264  1.00  0.00           H  
ATOM    510  N   ARG A  48      40.591  49.778  30.395  1.00  0.00           N  
ATOM    511  CA  ARG A  48      39.402  49.621  31.287  1.00  0.00           C  
ATOM    512  C   ARG A  48      38.272  48.628  30.918  1.00  0.00           C  
ATOM    513  O   ARG A  48      37.909  48.546  29.695  1.00  0.00           O  
ATOM    514  CB  ARG A  48      38.878  51.038  31.766  1.00  0.00           C  
ATOM    515  CG  ARG A  48      38.759  52.048  30.624  1.00  0.00           C  
ATOM    516  CD  ARG A  48      38.112  53.398  31.021  1.00  0.00           C  
ATOM    517  NE  ARG A  48      36.676  53.326  31.338  1.00  0.00           N  
ATOM    518  CZ  ARG A  48      35.662  53.898  30.600  1.00  0.00           C  
ATOM    519  NH1 ARG A  48      35.881  54.544  29.473  1.00  0.00           N1+
ATOM    520  NH2 ARG A  48      34.381  53.825  31.030  1.00  0.00           N  
ATOM    521  H   ARG A  48      40.914  50.682  30.122  1.00  0.00           H  
ATOM    522  HE  ARG A  48      36.391  52.791  32.141  1.00  0.00           H  
ATOM    523 1HH1 ARG A  48      36.771  54.608  29.030  1.00  0.00           H  
ATOM    524 2HH1 ARG A  48      35.146  55.154  29.162  1.00  0.00           H  
ATOM    525 1HH2 ARG A  48      34.056  53.402  31.879  1.00  0.00           H  
ATOM    526 2HH2 ARG A  48      33.649  54.263  30.507  1.00  0.00           H  
ATOM    527  N   VAL A  49      37.716  47.885  31.864  1.00  0.00           N  
ATOM    528  CA  VAL A  49      36.348  47.186  31.660  1.00  0.00           C  
ATOM    529  C   VAL A  49      35.246  48.201  31.363  1.00  0.00           C  
ATOM    530  O   VAL A  49      35.049  49.064  32.248  1.00  0.00           O  
ATOM    531  CB  VAL A  49      36.009  46.345  32.933  1.00  0.00           C  
ATOM    532  CG1 VAL A  49      34.696  45.592  32.829  1.00  0.00           C  
ATOM    533  CG2 VAL A  49      37.050  45.444  33.487  1.00  0.00           C  
ATOM    534  H   VAL A  49      38.037  47.952  32.809  1.00  0.00           H  
ATOM    535  N   VAL A  50      34.426  47.892  30.373  1.00  0.00           N  
ATOM    536  CA  VAL A  50      33.353  48.885  30.046  1.00  0.00           C  
ATOM    537  C   VAL A  50      31.983  48.114  30.006  1.00  0.00           C  
ATOM    538  O   VAL A  50      31.661  47.263  29.183  1.00  0.00           O  
ATOM    539  CB  VAL A  50      33.572  49.498  28.680  1.00  0.00           C  
ATOM    540  CG1 VAL A  50      32.945  50.855  28.615  1.00  0.00           C  
ATOM    541  CG2 VAL A  50      35.030  49.683  28.216  1.00  0.00           C  
ATOM    542  H   VAL A  50      34.686  47.238  29.655  1.00  0.00           H  
ATOM    543  N   LEU A  51      31.133  48.331  31.014  1.00  0.00           N  
ATOM    544  CA  LEU A  51      29.812  47.815  31.048  1.00  0.00           C  
ATOM    545  C   LEU A  51      28.614  48.195  30.148  1.00  0.00           C  
ATOM    546  O   LEU A  51      28.071  49.273  30.294  1.00  0.00           O  
ATOM    547  CB  LEU A  51      29.356  47.864  32.529  1.00  0.00           C  
ATOM    548  CG  LEU A  51      30.176  47.092  33.537  1.00  0.00           C  
ATOM    549  CD1 LEU A  51      29.555  47.306  34.976  1.00  0.00           C  
ATOM    550  CD2 LEU A  51      30.107  45.590  33.189  1.00  0.00           C  
ATOM    551  H   LEU A  51      31.311  48.868  31.839  1.00  0.00           H  
ATOM    552  N   HIS A  52      27.925  47.260  29.586  1.00  0.00           N  
ATOM    553  CA  HIS A  52      26.867  47.530  28.645  1.00  0.00           C  
ATOM    554  C   HIS A  52      25.460  47.664  29.241  1.00  0.00           C  
ATOM    555  O   HIS A  52      25.314  47.563  30.435  1.00  0.00           O  
ATOM    556  CB  HIS A  52      26.971  46.427  27.617  1.00  0.00           C  
ATOM    557  CG  HIS A  52      26.285  46.671  26.241  1.00  0.00           C  
ATOM    558  CD2 HIS A  52      25.793  45.734  25.370  1.00  0.00           C  
ATOM    559  ND1 HIS A  52      25.944  47.873  25.790  1.00  0.00           N  
ATOM    560  CE1 HIS A  52      25.246  47.709  24.667  1.00  0.00           C  
ATOM    561  NE2 HIS A  52      25.129  46.423  24.440  1.00  0.00           N  
ATOM    562  H   HIS A  52      28.120  46.302  29.769  1.00  0.00           H  
ATOM    563  HD2 HIS A  52      25.787  44.648  25.478  1.00  0.00           H  
ATOM    564  HE1 HIS A  52      24.778  48.555  24.161  1.00  0.00           H  
ATOM    565  HE2 HIS A  52      24.773  45.914  23.660  1.00  0.00           H  
ATOM    566  N   ASP A  53      24.543  47.989  28.341  1.00  0.00           N  
ATOM    567  CA  ASP A  53      23.114  48.169  28.684  1.00  0.00           C  
ATOM    568  C   ASP A  53      22.764  49.201  29.777  1.00  0.00           C  
ATOM    569  O   ASP A  53      21.850  48.952  30.531  1.00  0.00           O  
ATOM    570  CB  ASP A  53      22.502  46.823  29.033  1.00  0.00           C  
ATOM    571  CG  ASP A  53      22.390  45.992  27.749  1.00  0.00           C  
ATOM    572  OD1 ASP A  53      21.256  46.003  27.246  1.00  0.00           O  
ATOM    573  OD2 ASP A  53      23.130  44.975  27.571  1.00  0.00           O1-
ATOM    574  H   ASP A  53      24.749  48.062  27.366  1.00  0.00           H  
ATOM    575  N   GLY A  54      23.277  50.406  29.650  1.00  0.00           N  
ATOM    576  CA  GLY A  54      23.148  51.423  30.744  1.00  0.00           C  
ATOM    577  C   GLY A  54      21.819  52.082  30.836  1.00  0.00           C  
ATOM    578  O   GLY A  54      21.028  52.007  29.903  1.00  0.00           O  
ATOM    579  H   GLY A  54      23.818  50.665  28.841  1.00  0.00           H  
ATOM    580  N   ASP A  55      21.489  52.494  32.132  1.00  0.00           N  
ATOM    581  CA  ASP A  55      20.278  53.208  32.647  1.00  0.00           C  
ATOM    582  C   ASP A  55      19.953  54.527  31.950  1.00  0.00           C  
ATOM    583  O   ASP A  55      20.811  55.397  31.776  1.00  0.00           O  
ATOM    584  CB  ASP A  55      20.586  53.561  34.089  1.00  0.00           C  
ATOM    585  CG  ASP A  55      19.365  54.002  34.950  1.00  0.00           C  
ATOM    586  OD1 ASP A  55      18.488  53.175  35.173  1.00  0.00           O  
ATOM    587  OD2 ASP A  55      19.041  55.167  35.122  1.00  0.00           O1-
ATOM    588  H   ASP A  55      22.018  52.010  32.826  1.00  0.00           H  
ATOM    589  N   PRO A  56      18.689  54.855  31.796  1.00  0.00           N  
ATOM    590  CA  PRO A  56      18.156  56.133  31.350  1.00  0.00           C  
ATOM    591  C   PRO A  56      18.472  57.405  32.191  1.00  0.00           C  
ATOM    592  O   PRO A  56      19.168  58.298  31.772  1.00  0.00           O  
ATOM    593  CB  PRO A  56      16.609  55.912  31.369  1.00  0.00           C  
ATOM    594  CG  PRO A  56      16.514  54.495  30.918  1.00  0.00           C  
ATOM    595  CD  PRO A  56      17.622  53.817  31.708  1.00  0.00           C  
ATOM    596  N   ASN A  57      18.168  57.386  33.468  1.00  0.00           N  
ATOM    597  CA  ASN A  57      18.231  58.499  34.428  1.00  0.00           C  
ATOM    598  C   ASN A  57      19.630  58.936  34.765  1.00  0.00           C  
ATOM    599  O   ASN A  57      19.984  60.120  34.867  1.00  0.00           O  
ATOM    600  CB  ASN A  57      17.345  58.343  35.598  1.00  0.00           C  
ATOM    601  CG  ASN A  57      15.911  58.391  35.347  1.00  0.00           C  
ATOM    602  ND2 ASN A  57      15.152  57.297  35.398  1.00  0.00           N  
ATOM    603  OD1 ASN A  57      15.298  59.372  35.000  1.00  0.00           O  
ATOM    604  H   ASN A  57      17.981  56.482  33.865  1.00  0.00           H  
ATOM    605 1HD2 ASN A  57      15.710  56.471  35.468  1.00  0.00           H  
ATOM    606 2HD2 ASN A  57      14.162  57.361  35.458  1.00  0.00           H  
ATOM    607  N   GLU A  58      20.531  58.007  34.856  1.00  0.00           N  
ATOM    608  CA  GLU A  58      21.827  58.053  35.429  1.00  0.00           C  
ATOM    609  C   GLU A  58      22.846  58.133  34.278  1.00  0.00           C  
ATOM    610  O   GLU A  58      22.987  57.182  33.470  1.00  0.00           O  
ATOM    611  CB  GLU A  58      22.105  56.788  36.226  1.00  0.00           C  
ATOM    612  CG  GLU A  58      23.514  56.717  36.820  1.00  0.00           C  
ATOM    613  CD  GLU A  58      23.713  57.373  38.180  1.00  0.00           C  
ATOM    614  OE1 GLU A  58      24.646  58.149  38.288  1.00  0.00           O  
ATOM    615  OE2 GLU A  58      22.836  57.194  39.089  1.00  0.00           O1-
ATOM    616  H   GLU A  58      20.243  57.103  34.536  1.00  0.00           H  
ATOM    617  N   PRO A  59      23.659  59.242  34.313  1.00  0.00           N  
ATOM    618  CA  PRO A  59      24.680  59.530  33.291  1.00  0.00           C  
ATOM    619  C   PRO A  59      25.794  58.485  33.379  1.00  0.00           C  
ATOM    620  O   PRO A  59      26.131  57.906  34.438  1.00  0.00           O  
ATOM    621  CB  PRO A  59      25.221  60.868  33.597  1.00  0.00           C  
ATOM    622  CG  PRO A  59      24.065  61.590  34.240  1.00  0.00           C  
ATOM    623  CD  PRO A  59      23.327  60.483  34.983  1.00  0.00           C  
ATOM    624  N   VAL A  60      26.214  58.198  32.143  1.00  0.00           N  
ATOM    625  CA  VAL A  60      27.356  57.351  31.808  1.00  0.00           C  
ATOM    626  C   VAL A  60      27.802  56.203  32.842  1.00  0.00           C  
ATOM    627  O   VAL A  60      28.991  56.105  33.197  1.00  0.00           O  
ATOM    628  CB  VAL A  60      28.575  58.299  31.464  1.00  0.00           C  
ATOM    629  CG1 VAL A  60      28.255  58.913  30.122  1.00  0.00           C  
ATOM    630  CG2 VAL A  60      28.953  59.170  32.654  1.00  0.00           C  
ATOM    631  H   VAL A  60      25.625  58.456  31.383  1.00  0.00           H  
ATOM    632  N   SER A  61      26.921  55.187  33.105  1.00  0.00           N  
ATOM    633  CA  SER A  61      27.143  54.286  34.156  1.00  0.00           C  
ATOM    634  C   SER A  61      28.289  53.292  33.869  1.00  0.00           C  
ATOM    635  O   SER A  61      28.852  52.784  34.854  1.00  0.00           O  
ATOM    636  CB  SER A  61      25.839  53.515  34.475  1.00  0.00           C  
ATOM    637  OG  SER A  61      26.109  52.386  35.365  1.00  0.00           O  
ATOM    638  H   SER A  61      26.089  55.023  32.569  1.00  0.00           H  
ATOM    639  HG  SER A  61      26.719  52.638  36.117  1.00  0.00           H  
ATOM    640  N   ASP A  62      28.886  53.320  32.659  1.00  0.00           N  
ATOM    641  CA  ASP A  62      29.862  52.362  32.156  1.00  0.00           C  
ATOM    642  C   ASP A  62      31.308  52.288  32.689  1.00  0.00           C  
ATOM    643  O   ASP A  62      31.905  51.225  32.630  1.00  0.00           O  
ATOM    644  CB  ASP A  62      29.964  52.322  30.610  1.00  0.00           C  
ATOM    645  CG  ASP A  62      30.254  53.741  30.051  1.00  0.00           C  
ATOM    646  OD1 ASP A  62      29.306  54.548  29.748  1.00  0.00           O  
ATOM    647  OD2 ASP A  62      31.409  54.092  29.802  1.00  0.00           O1-
ATOM    648  H   ASP A  62      28.864  54.098  32.027  1.00  0.00           H  
ATOM    649  N   TYR A  63      31.560  53.250  33.549  1.00  0.00           N  
ATOM    650  CA  TYR A  63      32.857  53.502  34.241  1.00  0.00           C  
ATOM    651  C   TYR A  63      32.789  52.912  35.618  1.00  0.00           C  
ATOM    652  O   TYR A  63      32.285  53.397  36.637  1.00  0.00           O  
ATOM    653  CB  TYR A  63      32.917  54.982  34.360  1.00  0.00           C  
ATOM    654  CG  TYR A  63      34.272  55.659  34.716  1.00  0.00           C  
ATOM    655  CD1 TYR A  63      35.246  56.000  33.783  1.00  0.00           C  
ATOM    656  CD2 TYR A  63      34.531  55.766  36.092  1.00  0.00           C  
ATOM    657  CE1 TYR A  63      36.479  56.387  34.200  1.00  0.00           C  
ATOM    658  CE2 TYR A  63      35.766  56.074  36.513  1.00  0.00           C  
ATOM    659  CZ  TYR A  63      36.742  56.345  35.594  1.00  0.00           C  
ATOM    660  OH  TYR A  63      37.992  56.434  36.046  1.00  0.00           O  
ATOM    661  H   TYR A  63      30.865  53.947  33.732  1.00  0.00           H  
ATOM    662  HD1 TYR A  63      34.918  56.059  32.742  1.00  0.00           H  
ATOM    663  HD2 TYR A  63      33.788  55.572  36.866  1.00  0.00           H  
ATOM    664  HE1 TYR A  63      37.253  56.644  33.461  1.00  0.00           H  
ATOM    665  HE2 TYR A  63      35.936  55.953  37.585  1.00  0.00           H  
ATOM    666  HH  TYR A  63      38.584  56.707  35.294  1.00  0.00           H  
ATOM    667  N   ILE A  64      33.316  51.654  35.492  1.00  0.00           N  
ATOM    668  CA  ILE A  64      33.831  50.997  36.698  1.00  0.00           C  
ATOM    669  C   ILE A  64      35.387  51.126  36.844  1.00  0.00           C  
ATOM    670  O   ILE A  64      36.049  51.132  35.752  1.00  0.00           O  
ATOM    671  CB  ILE A  64      33.357  49.547  36.726  1.00  0.00           C  
ATOM    672  CG1 ILE A  64      33.517  48.642  37.940  1.00  0.00           C  
ATOM    673  CG2 ILE A  64      33.872  48.685  35.567  1.00  0.00           C  
ATOM    674  CD  ILE A  64      32.364  47.668  37.952  1.00  0.00           C  
ATOM    675  H   ILE A  64      33.025  51.030  34.777  1.00  0.00           H  
ATOM    676  N   ASN A  65      35.952  51.142  38.082  1.00  0.00           N  
ATOM    677  CA  ASN A  65      37.398  51.330  38.249  1.00  0.00           C  
ATOM    678  C   ASN A  65      38.441  50.258  37.860  1.00  0.00           C  
ATOM    679  O   ASN A  65      39.676  50.511  37.813  1.00  0.00           O  
ATOM    680  CB  ASN A  65      37.446  51.708  39.711  1.00  0.00           C  
ATOM    681  CG  ASN A  65      38.840  52.089  40.141  1.00  0.00           C  
ATOM    682  ND2 ASN A  65      39.325  53.314  39.824  1.00  0.00           N  
ATOM    683  OD1 ASN A  65      39.665  51.206  40.563  1.00  0.00           O  
ATOM    684  H   ASN A  65      35.422  50.883  38.890  1.00  0.00           H  
ATOM    685 1HD2 ASN A  65      38.790  54.122  39.583  1.00  0.00           H  
ATOM    686 2HD2 ASN A  65      40.312  53.310  39.942  1.00  0.00           H  
ATOM    687  N   ALA A  66      37.866  49.028  37.731  1.00  0.00           N  
ATOM    688  CA  ALA A  66      38.555  47.813  37.214  1.00  0.00           C  
ATOM    689  C   ALA A  66      39.159  47.877  35.731  1.00  0.00           C  
ATOM    690  O   ALA A  66      38.567  48.202  34.697  1.00  0.00           O  
ATOM    691  CB  ALA A  66      37.593  46.589  37.161  1.00  0.00           C  
ATOM    692  H   ALA A  66      36.966  48.820  38.112  1.00  0.00           H  
ATOM    693  N   ASN A  67      40.351  47.310  35.730  1.00  0.00           N  
ATOM    694  CA  ASN A  67      41.037  47.105  34.428  1.00  0.00           C  
ATOM    695  C   ASN A  67      41.003  45.638  33.967  1.00  0.00           C  
ATOM    696  O   ASN A  67      41.295  44.807  34.820  1.00  0.00           O  
ATOM    697  CB  ASN A  67      42.531  47.506  34.632  1.00  0.00           C  
ATOM    698  CG  ASN A  67      42.756  48.967  35.096  1.00  0.00           C  
ATOM    699  ND2 ASN A  67      43.900  49.561  34.714  1.00  0.00           N  
ATOM    700  OD1 ASN A  67      42.100  49.618  35.921  1.00  0.00           O  
ATOM    701  H   ASN A  67      40.871  47.123  36.559  1.00  0.00           H  
ATOM    702 1HD2 ASN A  67      44.569  49.008  34.233  1.00  0.00           H  
ATOM    703 2HD2 ASN A  67      44.159  50.465  35.045  1.00  0.00           H  
ATOM    704  N   ILE A  68      41.276  45.513  32.628  1.00  0.00           N  
ATOM    705  CA  ILE A  68      41.492  44.203  32.017  1.00  0.00           C  
ATOM    706  C   ILE A  68      42.993  43.965  31.694  1.00  0.00           C  
ATOM    707  O   ILE A  68      43.661  44.735  31.023  1.00  0.00           O  
ATOM    708  CB  ILE A  68      40.770  44.114  30.610  1.00  0.00           C  
ATOM    709  CG1 ILE A  68      39.247  44.481  30.727  1.00  0.00           C  
ATOM    710  CG2 ILE A  68      40.889  42.703  30.009  1.00  0.00           C  
ATOM    711  CD  ILE A  68      38.751  45.015  29.447  1.00  0.00           C  
ATOM    712  H   ILE A  68      41.395  46.283  32.001  1.00  0.00           H  
ATOM    713  N   ILE A  69      43.580  42.877  32.298  1.00  0.00           N  
ATOM    714  CA  ILE A  69      45.098  42.568  32.319  1.00  0.00           C  
ATOM    715  C   ILE A  69      45.451  41.226  31.614  1.00  0.00           C  
ATOM    716  O   ILE A  69      44.798  40.162  31.819  1.00  0.00           O  
ATOM    717  CB  ILE A  69      45.769  42.634  33.710  1.00  0.00           C  
ATOM    718  CG1 ILE A  69      45.238  43.742  34.596  1.00  0.00           C  
ATOM    719  CG2 ILE A  69      47.365  42.557  33.544  1.00  0.00           C  
ATOM    720  CD  ILE A  69      45.285  45.184  34.196  1.00  0.00           C  
ATOM    721  H   ILE A  69      43.057  42.267  32.895  1.00  0.00           H  
ATOM    722  N   MET A  70      46.316  41.352  30.637  1.00  0.00           N  
ATOM    723  CA  MET A  70      46.662  40.266  29.658  1.00  0.00           C  
ATOM    724  C   MET A  70      48.085  39.827  29.730  1.00  0.00           C  
ATOM    725  O   MET A  70      48.989  40.654  29.686  1.00  0.00           O  
ATOM    726  CB  MET A  70      46.312  40.695  28.237  1.00  0.00           C  
ATOM    727  CG  MET A  70      44.821  40.806  27.864  1.00  0.00           C  
ATOM    728  SD  MET A  70      44.510  40.375  26.087  1.00  0.00           S  
ATOM    729  CE  MET A  70      42.797  40.939  25.840  1.00  0.00           C  
ATOM    730  H   MET A  70      46.917  42.140  30.729  1.00  0.00           H  
ATOM    731  N   PRO A  71      48.260  38.459  29.745  1.00  0.00           N  
ATOM    732  CA  PRO A  71      49.562  37.831  29.502  1.00  0.00           C  
ATOM    733  C   PRO A  71      50.247  38.318  28.213  1.00  0.00           C  
ATOM    734  O   PRO A  71      51.393  38.744  28.271  1.00  0.00           O  
ATOM    735  CB  PRO A  71      49.145  36.297  29.431  1.00  0.00           C  
ATOM    736  CG  PRO A  71      48.033  36.170  30.489  1.00  0.00           C  
ATOM    737  CD  PRO A  71      47.319  37.538  30.296  1.00  0.00           C  
ATOM    738  N   GLU A  72      49.531  38.533  27.060  1.00  0.00           N  
ATOM    739  CA  GLU A  72      50.006  39.282  25.876  1.00  0.00           C  
ATOM    740  C   GLU A  72      48.812  40.075  25.224  1.00  0.00           C  
ATOM    741  O   GLU A  72      47.687  39.601  25.399  1.00  0.00           O  
ATOM    742  CB  GLU A  72      50.738  38.383  24.880  1.00  0.00           C  
ATOM    743  CG  GLU A  72      51.354  39.052  23.665  1.00  0.00           C  
ATOM    744  CD  GLU A  72      52.426  40.067  24.086  1.00  0.00           C  
ATOM    745  OE1 GLU A  72      52.085  41.245  24.318  1.00  0.00           O  
ATOM    746  OE2 GLU A  72      53.582  39.690  24.286  1.00  0.00           O1-
ATOM    747  H   GLU A  72      48.583  38.201  27.008  1.00  0.00           H  
ATOM    748  N   PHE A  73      49.112  41.352  24.822  1.00  0.00           N  
ATOM    749  CA  PHE A  73      48.237  42.365  24.235  1.00  0.00           C  
ATOM    750  C   PHE A  73      47.239  41.861  23.202  1.00  0.00           C  
ATOM    751  O   PHE A  73      47.545  41.211  22.161  1.00  0.00           O  
ATOM    752  CB  PHE A  73      48.993  43.585  23.706  1.00  0.00           C  
ATOM    753  CG  PHE A  73      49.310  44.707  24.745  1.00  0.00           C  
ATOM    754  CD1 PHE A  73      50.241  44.408  25.753  1.00  0.00           C  
ATOM    755  CD2 PHE A  73      48.541  45.877  24.806  1.00  0.00           C  
ATOM    756  CE1 PHE A  73      50.461  45.309  26.798  1.00  0.00           C  
ATOM    757  CE2 PHE A  73      48.781  46.787  25.839  1.00  0.00           C  
ATOM    758  CZ  PHE A  73      49.770  46.487  26.805  1.00  0.00           C  
ATOM    759  H   PHE A  73      50.096  41.517  24.731  1.00  0.00           H  
ATOM    760  HD1 PHE A  73      50.967  43.622  25.573  1.00  0.00           H  
ATOM    761  HD2 PHE A  73      47.927  46.160  23.945  1.00  0.00           H  
ATOM    762  HE1 PHE A  73      50.948  45.007  27.725  1.00  0.00           H  
ATOM    763  HE2 PHE A  73      48.118  47.649  25.902  1.00  0.00           H  
ATOM    764  HZ  PHE A  73      50.002  47.224  27.577  1.00  0.00           H  
ATOM    765  N   GLY A  74      45.966  41.908  23.636  1.00  0.00           N  
ATOM    766  CA  GLY A  74      44.831  41.640  22.777  1.00  0.00           C  
ATOM    767  C   GLY A  74      44.652  40.146  22.424  1.00  0.00           C  
ATOM    768  O   GLY A  74      44.404  39.848  21.238  1.00  0.00           O  
ATOM    769  H   GLY A  74      45.724  42.398  24.472  1.00  0.00           H  
ATOM    770  N   SER A  75      45.149  39.314  23.379  1.00  0.00           N  
ATOM    771  CA  SER A  75      44.941  37.913  23.092  1.00  0.00           C  
ATOM    772  C   SER A  75      43.462  37.552  23.456  1.00  0.00           C  
ATOM    773  O   SER A  75      42.578  38.430  23.528  1.00  0.00           O  
ATOM    774  CB  SER A  75      45.953  36.940  23.641  1.00  0.00           C  
ATOM    775  OG  SER A  75      45.823  35.607  23.097  1.00  0.00           O  
ATOM    776  H   SER A  75      45.729  39.596  24.141  1.00  0.00           H  
ATOM    777  HG  SER A  75      46.305  35.580  22.215  1.00  0.00           H  
ATOM    778  N   SER A  76      43.221  36.275  23.836  1.00  0.00           N  
ATOM    779  CA  SER A  76      41.969  35.580  24.228  1.00  0.00           C  
ATOM    780  C   SER A  76      41.161  36.117  25.417  1.00  0.00           C  
ATOM    781  O   SER A  76      41.559  36.975  26.146  1.00  0.00           O  
ATOM    782  CB  SER A  76      42.356  34.077  24.452  1.00  0.00           C  
ATOM    783  OG  SER A  76      43.025  33.957  25.722  1.00  0.00           O  
ATOM    784  H   SER A  76      44.001  35.648  23.795  1.00  0.00           H  
ATOM    785  HG  SER A  76      43.565  33.130  25.603  1.00  0.00           H  
ATOM    786  N   GLY A  77      40.014  35.497  25.490  1.00  0.00           N  
ATOM    787  CA  GLY A  77      39.199  35.487  26.749  1.00  0.00           C  
ATOM    788  C   GLY A  77      39.865  34.679  27.896  1.00  0.00           C  
ATOM    789  O   GLY A  77      40.220  35.240  28.903  1.00  0.00           O  
ATOM    790  H   GLY A  77      39.566  35.077  24.710  1.00  0.00           H  
ATOM    791  N   LYS A  78      40.192  33.425  27.548  1.00  0.00           N  
ATOM    792  CA  LYS A  78      40.622  32.392  28.486  1.00  0.00           C  
ATOM    793  C   LYS A  78      41.913  32.751  29.303  1.00  0.00           C  
ATOM    794  O   LYS A  78      42.113  32.336  30.479  1.00  0.00           O  
ATOM    795  CB  LYS A  78      40.773  31.064  27.749  1.00  0.00           C  
ATOM    796  CG  LYS A  78      40.983  29.810  28.599  1.00  0.00           C  
ATOM    797  CD  LYS A  78      39.766  29.493  29.490  1.00  0.00           C  
ATOM    798  CE  LYS A  78      40.200  28.453  30.509  1.00  0.00           C  
ATOM    799  NZ  LYS A  78      39.019  27.667  30.873  1.00  0.00           N1+
ATOM    800  H   LYS A  78      40.068  33.044  26.631  1.00  0.00           H  
ATOM    801  HZ1 LYS A  78      38.485  28.249  31.477  1.00  0.00           H  
ATOM    802  HZ2 LYS A  78      38.466  27.453  30.057  1.00  0.00           H  
ATOM    803  HZ3 LYS A  78      39.014  26.769  31.312  1.00  0.00           H  
ATOM    804  N   LYS A  79      42.785  33.560  28.741  1.00  0.00           N  
ATOM    805  CA  LYS A  79      43.947  34.171  29.450  1.00  0.00           C  
ATOM    806  C   LYS A  79      43.756  35.688  29.808  1.00  0.00           C  
ATOM    807  O   LYS A  79      44.422  36.425  29.088  1.00  0.00           O  
ATOM    808  CB  LYS A  79      45.157  33.820  28.604  1.00  0.00           C  
ATOM    809  CG  LYS A  79      45.605  32.411  28.880  1.00  0.00           C  
ATOM    810  CD  LYS A  79      46.150  32.347  30.314  1.00  0.00           C  
ATOM    811  CE  LYS A  79      46.590  30.901  30.642  1.00  0.00           C  
ATOM    812  NZ  LYS A  79      46.586  30.858  32.108  1.00  0.00           N1+
ATOM    813  H   LYS A  79      42.738  33.798  27.768  1.00  0.00           H  
ATOM    814  HZ1 LYS A  79      47.321  30.247  32.410  1.00  0.00           H  
ATOM    815  HZ2 LYS A  79      46.744  31.789  32.433  1.00  0.00           H  
ATOM    816  HZ3 LYS A  79      45.662  30.593  32.383  1.00  0.00           H  
ATOM    817  N   SER A  80      43.374  36.066  31.047  1.00  0.00           N  
ATOM    818  CA  SER A  80      43.167  37.465  31.443  1.00  0.00           C  
ATOM    819  C   SER A  80      42.639  37.572  32.903  1.00  0.00           C  
ATOM    820  O   SER A  80      42.058  36.636  33.430  1.00  0.00           O  
ATOM    821  CB  SER A  80      42.133  38.117  30.520  1.00  0.00           C  
ATOM    822  OG  SER A  80      40.914  37.414  30.751  1.00  0.00           O  
ATOM    823  H   SER A  80      43.390  35.499  31.869  1.00  0.00           H  
ATOM    824  HG  SER A  80      40.845  36.434  30.606  1.00  0.00           H  
ATOM    825  N   TYR A  81      43.117  38.664  33.496  1.00  0.00           N  
ATOM    826  CA  TYR A  81      42.741  39.039  34.875  1.00  0.00           C  
ATOM    827  C   TYR A  81      41.873  40.319  34.774  1.00  0.00           C  
ATOM    828  O   TYR A  81      42.120  41.129  33.888  1.00  0.00           O  
ATOM    829  CB  TYR A  81      43.955  39.288  35.711  1.00  0.00           C  
ATOM    830  CG  TYR A  81      45.030  38.212  35.602  1.00  0.00           C  
ATOM    831  CD1 TYR A  81      45.097  37.065  36.442  1.00  0.00           C  
ATOM    832  CD2 TYR A  81      45.933  38.326  34.564  1.00  0.00           C  
ATOM    833  CE1 TYR A  81      46.131  36.138  36.126  1.00  0.00           C  
ATOM    834  CE2 TYR A  81      46.792  37.318  34.120  1.00  0.00           C  
ATOM    835  CZ  TYR A  81      46.869  36.191  34.949  1.00  0.00           C  
ATOM    836  OH  TYR A  81      47.449  35.078  34.512  1.00  0.00           O  
ATOM    837  H   TYR A  81      43.904  39.194  33.183  1.00  0.00           H  
ATOM    838  HD1 TYR A  81      44.560  36.934  37.375  1.00  0.00           H  
ATOM    839  HD2 TYR A  81      45.842  39.256  34.007  1.00  0.00           H  
ATOM    840  HE1 TYR A  81      46.489  35.580  36.992  1.00  0.00           H  
ATOM    841  HE2 TYR A  81      47.535  37.645  33.398  1.00  0.00           H  
ATOM    842  HH  TYR A  81      47.374  34.435  35.261  1.00  0.00           H  
ATOM    843  N   ILE A  82      40.993  40.433  35.759  1.00  0.00           N  
ATOM    844  CA  ILE A  82      40.265  41.698  36.084  1.00  0.00           C  
ATOM    845  C   ILE A  82      40.840  42.357  37.357  1.00  0.00           C  
ATOM    846  O   ILE A  82      40.587  41.828  38.428  1.00  0.00           O  
ATOM    847  CB  ILE A  82      38.726  41.538  36.099  1.00  0.00           C  
ATOM    848  CG1 ILE A  82      38.067  41.036  34.811  1.00  0.00           C  
ATOM    849  CG2 ILE A  82      37.937  42.761  36.619  1.00  0.00           C  
ATOM    850  CD  ILE A  82      38.438  41.808  33.531  1.00  0.00           C  
ATOM    851  H   ILE A  82      40.774  39.690  36.379  1.00  0.00           H  
ATOM    852  N   ALA A  83      41.414  43.584  37.236  1.00  0.00           N  
ATOM    853  CA  ALA A  83      42.134  44.240  38.393  1.00  0.00           C  
ATOM    854  C   ALA A  83      41.241  45.315  38.985  1.00  0.00           C  
ATOM    855  O   ALA A  83      41.157  46.416  38.429  1.00  0.00           O  
ATOM    856  CB  ALA A  83      43.345  44.635  37.637  1.00  0.00           C  
ATOM    857  H   ALA A  83      41.487  44.112  36.393  1.00  0.00           H  
ATOM    858  N   THR A  84      40.624  44.949  40.064  1.00  0.00           N  
ATOM    859  CA  THR A  84      39.671  45.800  40.792  1.00  0.00           C  
ATOM    860  C   THR A  84      40.087  46.275  42.242  1.00  0.00           C  
ATOM    861  O   THR A  84      41.165  46.094  42.776  1.00  0.00           O  
ATOM    862  CB  THR A  84      38.278  45.148  40.737  1.00  0.00           C  
ATOM    863  CG2 THR A  84      38.171  43.892  41.660  1.00  0.00           C  
ATOM    864  OG1 THR A  84      37.272  46.124  41.009  1.00  0.00           O  
ATOM    865  H   THR A  84      40.970  44.150  40.553  1.00  0.00           H  
ATOM    866  HG1 THR A  84      36.373  45.691  41.111  1.00  0.00           H  
ATOM    867  N   GLN A  85      39.139  47.069  42.852  1.00  0.00           N  
ATOM    868  CA  GLN A  85      39.288  47.643  44.188  1.00  0.00           C  
ATOM    869  C   GLN A  85      38.323  47.068  45.233  1.00  0.00           C  
ATOM    870  O   GLN A  85      37.297  46.489  44.888  1.00  0.00           O  
ATOM    871  CB  GLN A  85      38.968  49.166  44.121  1.00  0.00           C  
ATOM    872  CG  GLN A  85      37.813  49.488  43.251  1.00  0.00           C  
ATOM    873  CD  GLN A  85      37.403  51.029  43.197  1.00  0.00           C  
ATOM    874  NE2 GLN A  85      36.085  51.228  42.913  1.00  0.00           N  
ATOM    875  OE1 GLN A  85      38.148  51.876  43.410  1.00  0.00           O  
ATOM    876  H   GLN A  85      38.257  47.087  42.388  1.00  0.00           H  
ATOM    877 1HE2 GLN A  85      35.519  50.425  42.700  1.00  0.00           H  
ATOM    878 2HE2 GLN A  85      35.742  52.166  42.777  1.00  0.00           H  
ATOM    879  N   GLY A  86      38.756  47.313  46.494  1.00  0.00           N  
ATOM    880  CA  GLY A  86      37.974  46.838  47.656  1.00  0.00           C  
ATOM    881  C   GLY A  86      36.543  47.421  47.667  1.00  0.00           C  
ATOM    882  O   GLY A  86      36.356  48.586  47.984  1.00  0.00           O  
ATOM    883  H   GLY A  86      39.740  47.450  46.635  1.00  0.00           H  
ATOM    884  N   CYS A  87      35.582  46.473  47.519  1.00  0.00           N  
ATOM    885  CA  CYS A  87      34.173  46.903  47.286  1.00  0.00           C  
ATOM    886  C   CYS A  87      33.375  47.664  48.343  1.00  0.00           C  
ATOM    887  O   CYS A  87      33.375  47.265  49.527  1.00  0.00           O  
ATOM    888  CB  CYS A  87      33.440  45.659  46.763  1.00  0.00           C  
ATOM    889  SG  CYS A  87      31.664  45.840  46.500  1.00  0.00           S  
ATOM    890  H   CYS A  87      35.724  45.497  47.394  1.00  0.00           H  
ATOM    891  HG  CYS A  87      31.349  44.555  46.562  1.00  0.00           H  
ATOM    892  N   LEU A  88      32.489  48.380  47.832  1.00  0.00           N  
ATOM    893  CA  LEU A  88      31.867  49.565  48.497  1.00  0.00           C  
ATOM    894  C   LEU A  88      30.320  49.437  48.551  1.00  0.00           C  
ATOM    895  O   LEU A  88      29.710  48.644  47.808  1.00  0.00           O  
ATOM    896  CB  LEU A  88      32.182  50.854  47.753  1.00  0.00           C  
ATOM    897  CG  LEU A  88      33.578  51.190  47.324  1.00  0.00           C  
ATOM    898  CD1 LEU A  88      33.424  52.398  46.354  1.00  0.00           C  
ATOM    899  CD2 LEU A  88      34.521  51.648  48.441  1.00  0.00           C  
ATOM    900  H   LEU A  88      32.313  48.475  46.842  1.00  0.00           H  
ATOM    901  N   GLN A  89      29.743  50.221  49.396  1.00  0.00           N  
ATOM    902  CA  GLN A  89      28.341  50.073  49.776  1.00  0.00           C  
ATOM    903  C   GLN A  89      27.336  50.223  48.629  1.00  0.00           C  
ATOM    904  O   GLN A  89      26.558  49.331  48.339  1.00  0.00           O  
ATOM    905  CB  GLN A  89      27.972  51.127  50.918  1.00  0.00           C  
ATOM    906  CG  GLN A  89      28.991  51.257  52.050  1.00  0.00           C  
ATOM    907  CD  GLN A  89      30.010  52.353  51.747  1.00  0.00           C  
ATOM    908  NE2 GLN A  89      29.832  53.459  52.467  1.00  0.00           N  
ATOM    909  OE1 GLN A  89      31.035  52.219  51.098  1.00  0.00           O  
ATOM    910  H   GLN A  89      30.228  50.994  49.815  1.00  0.00           H  
ATOM    911 1HE2 GLN A  89      29.059  53.467  53.102  1.00  0.00           H  
ATOM    912 2HE2 GLN A  89      30.402  54.274  52.319  1.00  0.00           H  
ATOM    913  N   ASN A  90      27.609  51.203  47.732  1.00  0.00           N  
ATOM    914  CA  ASN A  90      26.839  51.473  46.499  1.00  0.00           C  
ATOM    915  C   ASN A  90      27.148  50.580  45.210  1.00  0.00           C  
ATOM    916  O   ASN A  90      26.267  50.260  44.413  1.00  0.00           O  
ATOM    917  CB  ASN A  90      26.999  52.961  46.171  1.00  0.00           C  
ATOM    918  CG  ASN A  90      28.363  53.324  45.702  1.00  0.00           C  
ATOM    919  ND2 ASN A  90      28.428  54.333  44.853  1.00  0.00           N  
ATOM    920  OD1 ASN A  90      29.374  52.829  46.176  1.00  0.00           O  
ATOM    921  H   ASN A  90      28.273  51.865  48.069  1.00  0.00           H  
ATOM    922 1HD2 ASN A  90      27.649  54.929  44.685  1.00  0.00           H  
ATOM    923 2HD2 ASN A  90      29.253  54.410  44.302  1.00  0.00           H  
ATOM    924  N   THR A  91      28.450  50.372  45.134  1.00  0.00           N  
ATOM    925  CA  THR A  91      29.080  49.499  44.101  1.00  0.00           C  
ATOM    926  C   THR A  91      28.993  47.993  44.255  1.00  0.00           C  
ATOM    927  O   THR A  91      29.377  47.273  43.375  1.00  0.00           O  
ATOM    928  CB  THR A  91      30.478  49.968  43.745  1.00  0.00           C  
ATOM    929  CG2 THR A  91      30.367  51.347  43.145  1.00  0.00           C  
ATOM    930  OG1 THR A  91      31.349  50.027  44.907  1.00  0.00           O  
ATOM    931  H   THR A  91      29.106  50.875  45.690  1.00  0.00           H  
ATOM    932  HG1 THR A  91      31.812  50.915  44.869  1.00  0.00           H  
ATOM    933  N   VAL A  92      28.381  47.652  45.433  1.00  0.00           N  
ATOM    934  CA  VAL A  92      27.899  46.275  45.527  1.00  0.00           C  
ATOM    935  C   VAL A  92      27.040  45.811  44.276  1.00  0.00           C  
ATOM    936  O   VAL A  92      27.519  44.856  43.635  1.00  0.00           O  
ATOM    937  CB  VAL A  92      27.099  46.098  46.845  1.00  0.00           C  
ATOM    938  CG1 VAL A  92      26.140  44.898  46.860  1.00  0.00           C  
ATOM    939  CG2 VAL A  92      28.059  46.340  48.043  1.00  0.00           C  
ATOM    940  H   VAL A  92      28.459  48.169  46.284  1.00  0.00           H  
ATOM    941  N   ASN A  93      26.180  46.677  43.726  1.00  0.00           N  
ATOM    942  CA  ASN A  93      25.318  46.516  42.519  1.00  0.00           C  
ATOM    943  C   ASN A  93      26.119  46.165  41.260  1.00  0.00           C  
ATOM    944  O   ASN A  93      25.838  45.124  40.606  1.00  0.00           O  
ATOM    945  CB  ASN A  93      24.318  47.668  42.331  1.00  0.00           C  
ATOM    946  CG  ASN A  93      23.383  47.929  43.460  1.00  0.00           C  
ATOM    947  ND2 ASN A  93      22.170  47.606  43.289  1.00  0.00           N  
ATOM    948  OD1 ASN A  93      23.812  48.445  44.536  1.00  0.00           O  
ATOM    949  H   ASN A  93      25.985  47.539  44.190  1.00  0.00           H  
ATOM    950 1HD2 ASN A  93      21.879  47.164  42.433  1.00  0.00           H  
ATOM    951 2HD2 ASN A  93      21.452  47.885  43.917  1.00  0.00           H  
ATOM    952  N   ASP A  94      26.939  47.167  40.951  1.00  0.00           N  
ATOM    953  CA  ASP A  94      27.953  47.100  39.868  1.00  0.00           C  
ATOM    954  C   ASP A  94      28.900  45.862  39.953  1.00  0.00           C  
ATOM    955  O   ASP A  94      29.108  45.172  38.948  1.00  0.00           O  
ATOM    956  CB  ASP A  94      28.809  48.355  39.784  1.00  0.00           C  
ATOM    957  CG  ASP A  94      27.958  49.639  39.391  1.00  0.00           C  
ATOM    958  OD1 ASP A  94      27.730  50.491  40.238  1.00  0.00           O  
ATOM    959  OD2 ASP A  94      27.649  49.788  38.144  1.00  0.00           O1-
ATOM    960  H   ASP A  94      26.855  48.032  41.439  1.00  0.00           H  
ATOM    961  N   PHE A  95      29.359  45.502  41.135  1.00  0.00           N  
ATOM    962  CA  PHE A  95      30.170  44.287  41.335  1.00  0.00           C  
ATOM    963  C   PHE A  95      29.466  42.909  40.928  1.00  0.00           C  
ATOM    964  O   PHE A  95      29.849  42.402  39.896  1.00  0.00           O  
ATOM    965  CB  PHE A  95      30.619  44.143  42.807  1.00  0.00           C  
ATOM    966  CG  PHE A  95      31.490  42.970  43.022  1.00  0.00           C  
ATOM    967  CD1 PHE A  95      32.840  43.012  42.560  1.00  0.00           C  
ATOM    968  CD2 PHE A  95      30.914  41.785  43.572  1.00  0.00           C  
ATOM    969  CE1 PHE A  95      33.561  41.823  42.533  1.00  0.00           C  
ATOM    970  CE2 PHE A  95      31.663  40.574  43.494  1.00  0.00           C  
ATOM    971  CZ  PHE A  95      32.940  40.673  42.982  1.00  0.00           C  
ATOM    972  H   PHE A  95      29.127  46.012  41.970  1.00  0.00           H  
ATOM    973  HD1 PHE A  95      33.272  43.968  42.290  1.00  0.00           H  
ATOM    974  HD2 PHE A  95      29.913  41.646  43.973  1.00  0.00           H  
ATOM    975  HE1 PHE A  95      34.608  41.808  42.227  1.00  0.00           H  
ATOM    976  HE2 PHE A  95      31.198  39.613  43.685  1.00  0.00           H  
ATOM    977  HZ  PHE A  95      33.442  39.754  42.658  1.00  0.00           H  
ATOM    978  N   TRP A  96      28.187  42.788  41.391  1.00  0.00           N  
ATOM    979  CA  TRP A  96      27.274  41.714  40.927  1.00  0.00           C  
ATOM    980  C   TRP A  96      27.055  41.840  39.416  1.00  0.00           C  
ATOM    981  O   TRP A  96      27.520  40.951  38.712  1.00  0.00           O  
ATOM    982  CB  TRP A  96      25.864  41.783  41.445  1.00  0.00           C  
ATOM    983  CG  TRP A  96      25.690  41.910  42.980  1.00  0.00           C  
ATOM    984  CD1 TRP A  96      24.926  42.814  43.506  1.00  0.00           C  
ATOM    985  CD2 TRP A  96      25.950  40.976  43.971  1.00  0.00           C  
ATOM    986  CE2 TRP A  96      25.394  41.437  45.143  1.00  0.00           C  
ATOM    987  CE3 TRP A  96      26.674  39.791  44.013  1.00  0.00           C  
ATOM    988  NE1 TRP A  96      24.768  42.569  44.799  1.00  0.00           N  
ATOM    989  CZ2 TRP A  96      25.431  40.731  46.372  1.00  0.00           C  
ATOM    990  CZ3 TRP A  96      26.770  39.085  45.219  1.00  0.00           C  
ATOM    991  CH2 TRP A  96      26.133  39.535  46.395  1.00  0.00           C  
ATOM    992  H   TRP A  96      27.753  43.251  42.167  1.00  0.00           H  
ATOM    993  HD1 TRP A  96      24.525  43.626  42.899  1.00  0.00           H  
ATOM    994  HE1 TRP A  96      24.243  43.171  45.401  1.00  0.00           H  
ATOM    995  HE3 TRP A  96      27.190  39.473  43.105  1.00  0.00           H  
ATOM    996  HZ2 TRP A  96      24.830  41.124  47.199  1.00  0.00           H  
ATOM    997  HZ3 TRP A  96      27.157  38.060  45.197  1.00  0.00           H  
ATOM    998  HH2 TRP A  96      26.185  39.015  47.353  1.00  0.00           H  
ATOM    999  N   ARG A  97      26.802  43.052  38.941  1.00  0.00           N  
ATOM   1000  CA  ARG A  97      26.532  43.361  37.483  1.00  0.00           C  
ATOM   1001  C   ARG A  97      27.744  42.870  36.635  1.00  0.00           C  
ATOM   1002  O   ARG A  97      27.595  42.156  35.687  1.00  0.00           O  
ATOM   1003  CB  ARG A  97      26.414  44.898  37.246  1.00  0.00           C  
ATOM   1004  CG  ARG A  97      25.848  45.350  35.943  1.00  0.00           C  
ATOM   1005  CD  ARG A  97      26.070  46.813  35.885  1.00  0.00           C  
ATOM   1006  NE  ARG A  97      25.466  47.461  34.714  1.00  0.00           N  
ATOM   1007  CZ  ARG A  97      25.766  48.676  34.285  1.00  0.00           C  
ATOM   1008  NH1 ARG A  97      26.590  49.487  34.908  1.00  0.00           N1+
ATOM   1009  NH2 ARG A  97      25.562  48.933  32.957  1.00  0.00           N  
ATOM   1010  H   ARG A  97      26.617  43.803  39.581  1.00  0.00           H  
ATOM   1011  HE  ARG A  97      24.704  46.982  34.282  1.00  0.00           H  
ATOM   1012 1HH1 ARG A  97      27.073  49.189  35.735  1.00  0.00           H  
ATOM   1013 2HH1 ARG A  97      26.584  50.457  34.696  1.00  0.00           H  
ATOM   1014 1HH2 ARG A  97      25.119  48.243  32.392  1.00  0.00           H  
ATOM   1015 2HH2 ARG A  97      25.849  49.787  32.528  1.00  0.00           H  
ATOM   1016  N   MET A  98      28.908  43.033  37.197  1.00  0.00           N  
ATOM   1017  CA  MET A  98      30.130  42.746  36.427  1.00  0.00           C  
ATOM   1018  C   MET A  98      30.464  41.216  36.344  1.00  0.00           C  
ATOM   1019  O   MET A  98      30.630  40.788  35.197  1.00  0.00           O  
ATOM   1020  CB  MET A  98      31.231  43.619  36.995  1.00  0.00           C  
ATOM   1021  CG  MET A  98      32.587  43.432  36.354  1.00  0.00           C  
ATOM   1022  SD  MET A  98      33.623  42.108  37.062  1.00  0.00           S  
ATOM   1023  CE  MET A  98      33.803  42.543  38.795  1.00  0.00           C  
ATOM   1024  H   MET A  98      29.084  43.590  38.012  1.00  0.00           H  
ATOM   1025  N   VAL A  99      30.255  40.601  37.499  1.00  0.00           N  
ATOM   1026  CA  VAL A  99      30.335  39.085  37.576  1.00  0.00           C  
ATOM   1027  C   VAL A  99      29.163  38.361  36.824  1.00  0.00           C  
ATOM   1028  O   VAL A  99      29.358  37.243  36.264  1.00  0.00           O  
ATOM   1029  CB  VAL A  99      30.567  38.603  38.995  1.00  0.00           C  
ATOM   1030  CG1 VAL A  99      31.848  39.285  39.475  1.00  0.00           C  
ATOM   1031  CG2 VAL A  99      29.402  38.767  39.889  1.00  0.00           C  
ATOM   1032  H   VAL A  99      30.214  41.106  38.356  1.00  0.00           H  
ATOM   1033  N   PHE A 100      28.053  39.072  36.684  1.00  0.00           N  
ATOM   1034  CA  PHE A 100      26.790  38.682  36.028  1.00  0.00           C  
ATOM   1035  C   PHE A 100      26.620  38.983  34.576  1.00  0.00           C  
ATOM   1036  O   PHE A 100      26.052  38.194  33.871  1.00  0.00           O  
ATOM   1037  CB  PHE A 100      25.575  39.120  36.809  1.00  0.00           C  
ATOM   1038  CG  PHE A 100      24.199  38.513  36.460  1.00  0.00           C  
ATOM   1039  CD1 PHE A 100      23.994  37.183  36.951  1.00  0.00           C  
ATOM   1040  CD2 PHE A 100      23.205  39.238  35.773  1.00  0.00           C  
ATOM   1041  CE1 PHE A 100      22.800  36.541  36.636  1.00  0.00           C  
ATOM   1042  CE2 PHE A 100      21.999  38.617  35.648  1.00  0.00           C  
ATOM   1043  CZ  PHE A 100      21.807  37.319  35.996  1.00  0.00           C  
ATOM   1044  H   PHE A 100      28.019  39.948  37.150  1.00  0.00           H  
ATOM   1045  HD1 PHE A 100      24.785  36.581  37.400  1.00  0.00           H  
ATOM   1046  HD2 PHE A 100      23.473  40.093  35.154  1.00  0.00           H  
ATOM   1047  HE1 PHE A 100      22.595  35.557  37.049  1.00  0.00           H  
ATOM   1048  HE2 PHE A 100      21.232  39.059  35.016  1.00  0.00           H  
ATOM   1049  HZ  PHE A 100      20.966  36.759  35.561  1.00  0.00           H  
ATOM   1050  N   GLN A 101      27.262  40.065  34.139  1.00  0.00           N  
ATOM   1051  CA  GLN A 101      27.465  40.263  32.686  1.00  0.00           C  
ATOM   1052  C   GLN A 101      28.527  39.322  32.099  1.00  0.00           C  
ATOM   1053  O   GLN A 101      28.151  38.548  31.235  1.00  0.00           O  
ATOM   1054  CB  GLN A 101      27.849  41.731  32.461  1.00  0.00           C  
ATOM   1055  CG  GLN A 101      27.598  42.038  30.972  1.00  0.00           C  
ATOM   1056  CD  GLN A 101      28.402  43.256  30.391  1.00  0.00           C  
ATOM   1057  NE2 GLN A 101      29.518  43.033  29.743  1.00  0.00           N  
ATOM   1058  OE1 GLN A 101      28.119  44.422  30.581  1.00  0.00           O  
ATOM   1059  H   GLN A 101      27.529  40.765  34.792  1.00  0.00           H  
ATOM   1060 1HE2 GLN A 101      29.828  42.100  29.579  1.00  0.00           H  
ATOM   1061 2HE2 GLN A 101      30.191  43.752  29.625  1.00  0.00           H  
ATOM   1062  N   GLU A 102      29.797  39.411  32.561  1.00  0.00           N  
ATOM   1063  CA  GLU A 102      30.864  38.558  32.129  1.00  0.00           C  
ATOM   1064  C   GLU A 102      30.927  37.202  32.780  1.00  0.00           C  
ATOM   1065  O   GLU A 102      30.428  36.958  33.857  1.00  0.00           O  
ATOM   1066  CB  GLU A 102      32.301  39.051  32.000  1.00  0.00           C  
ATOM   1067  CG  GLU A 102      32.445  40.160  30.942  1.00  0.00           C  
ATOM   1068  CD  GLU A 102      31.830  39.815  29.574  1.00  0.00           C  
ATOM   1069  OE1 GLU A 102      31.053  40.708  29.129  1.00  0.00           O  
ATOM   1070  OE2 GLU A 102      32.095  38.730  29.019  1.00  0.00           O1-
ATOM   1071  H   GLU A 102      30.010  40.026  33.310  1.00  0.00           H  
ATOM   1072  N   ASN A 103      31.629  36.244  32.199  1.00  0.00           N  
ATOM   1073  CA  ASN A 103      31.858  34.866  32.774  1.00  0.00           C  
ATOM   1074  C   ASN A 103      32.796  34.719  33.994  1.00  0.00           C  
ATOM   1075  O   ASN A 103      33.433  33.669  34.163  1.00  0.00           O  
ATOM   1076  CB  ASN A 103      32.255  33.771  31.793  1.00  0.00           C  
ATOM   1077  CG  ASN A 103      31.159  33.603  30.727  1.00  0.00           C  
ATOM   1078  ND2 ASN A 103      31.548  33.446  29.505  1.00  0.00           N  
ATOM   1079  OD1 ASN A 103      30.038  33.298  31.062  1.00  0.00           O  
ATOM   1080  H   ASN A 103      32.129  36.359  31.339  1.00  0.00           H  
ATOM   1081 1HD2 ASN A 103      32.529  33.464  29.282  1.00  0.00           H  
ATOM   1082 2HD2 ASN A 103      30.819  33.356  28.820  1.00  0.00           H  
ATOM   1083  N   SER A 104      32.981  35.825  34.769  1.00  0.00           N  
ATOM   1084  CA  SER A 104      33.904  35.784  35.924  1.00  0.00           C  
ATOM   1085  C   SER A 104      33.411  34.935  37.113  1.00  0.00           C  
ATOM   1086  O   SER A 104      32.680  35.447  37.990  1.00  0.00           O  
ATOM   1087  CB  SER A 104      34.293  37.201  36.443  1.00  0.00           C  
ATOM   1088  OG  SER A 104      34.965  37.777  35.340  1.00  0.00           O  
ATOM   1089  H   SER A 104      32.613  36.704  34.477  1.00  0.00           H  
ATOM   1090  HG  SER A 104      35.664  37.125  35.054  1.00  0.00           H  
ATOM   1091  N   ARG A 105      33.508  33.607  36.960  1.00  0.00           N  
ATOM   1092  CA  ARG A 105      33.088  32.587  37.915  1.00  0.00           C  
ATOM   1093  C   ARG A 105      33.996  32.348  39.121  1.00  0.00           C  
ATOM   1094  O   ARG A 105      33.509  31.921  40.147  1.00  0.00           O  
ATOM   1095  CB  ARG A 105      32.910  31.193  37.195  1.00  0.00           C  
ATOM   1096  CG  ARG A 105      31.656  31.290  36.262  1.00  0.00           C  
ATOM   1097  CD  ARG A 105      31.220  29.996  35.628  1.00  0.00           C  
ATOM   1098  NE  ARG A 105      29.889  30.097  35.009  1.00  0.00           N  
ATOM   1099  CZ  ARG A 105      28.930  29.204  35.158  1.00  0.00           C  
ATOM   1100  NH1 ARG A 105      28.976  28.168  36.014  1.00  0.00           N1+
ATOM   1101  NH2 ARG A 105      28.288  28.823  34.064  1.00  0.00           N  
ATOM   1102  H   ARG A 105      34.022  33.197  36.207  1.00  0.00           H  
ATOM   1103  HE  ARG A 105      29.698  30.862  34.395  1.00  0.00           H  
ATOM   1104 1HH1 ARG A 105      29.794  28.023  36.567  1.00  0.00           H  
ATOM   1105 2HH1 ARG A 105      28.264  27.491  36.161  1.00  0.00           H  
ATOM   1106 1HH2 ARG A 105      28.726  29.047  33.191  1.00  0.00           H  
ATOM   1107 2HH2 ARG A 105      27.541  28.160  34.112  1.00  0.00           H  
ATOM   1108  N   VAL A 106      35.320  32.314  38.925  1.00  0.00           N  
ATOM   1109  CA  VAL A 106      36.357  32.289  39.964  1.00  0.00           C  
ATOM   1110  C   VAL A 106      36.847  33.687  40.269  1.00  0.00           C  
ATOM   1111  O   VAL A 106      37.329  34.456  39.475  1.00  0.00           O  
ATOM   1112  CB  VAL A 106      37.580  31.405  39.647  1.00  0.00           C  
ATOM   1113  CG1 VAL A 106      38.354  31.078  40.944  1.00  0.00           C  
ATOM   1114  CG2 VAL A 106      37.302  30.192  38.772  1.00  0.00           C  
ATOM   1115  H   VAL A 106      35.700  32.263  37.999  1.00  0.00           H  
ATOM   1116  N   ILE A 107      36.628  33.940  41.538  1.00  0.00           N  
ATOM   1117  CA  ILE A 107      36.773  35.267  42.162  1.00  0.00           C  
ATOM   1118  C   ILE A 107      37.652  35.008  43.371  1.00  0.00           C  
ATOM   1119  O   ILE A 107      37.356  34.280  44.304  1.00  0.00           O  
ATOM   1120  CB  ILE A 107      35.390  35.853  42.592  1.00  0.00           C  
ATOM   1121  CG1 ILE A 107      34.802  36.373  41.276  1.00  0.00           C  
ATOM   1122  CG2 ILE A 107      35.391  36.945  43.726  1.00  0.00           C  
ATOM   1123  CD  ILE A 107      33.290  36.496  41.315  1.00  0.00           C  
ATOM   1124  H   ILE A 107      36.030  33.291  41.999  1.00  0.00           H  
ATOM   1125  N   VAL A 108      38.728  35.737  43.315  1.00  0.00           N  
ATOM   1126  CA  VAL A 108      39.834  35.538  44.250  1.00  0.00           C  
ATOM   1127  C   VAL A 108      39.967  36.714  45.224  1.00  0.00           C  
ATOM   1128  O   VAL A 108      39.918  37.914  44.831  1.00  0.00           O  
ATOM   1129  CB  VAL A 108      41.239  35.300  43.560  1.00  0.00           C  
ATOM   1130  CG1 VAL A 108      42.293  34.822  44.552  1.00  0.00           C  
ATOM   1131  CG2 VAL A 108      41.169  34.441  42.306  1.00  0.00           C  
ATOM   1132  H   VAL A 108      38.760  36.592  42.787  1.00  0.00           H  
ATOM   1133  N   MET A 109      39.871  36.299  46.513  1.00  0.00           N  
ATOM   1134  CA  MET A 109      39.978  37.174  47.685  1.00  0.00           C  
ATOM   1135  C   MET A 109      40.964  36.739  48.748  1.00  0.00           C  
ATOM   1136  O   MET A 109      41.099  35.536  49.057  1.00  0.00           O  
ATOM   1137  CB  MET A 109      38.613  37.302  48.348  1.00  0.00           C  
ATOM   1138  CG  MET A 109      38.555  38.352  49.478  1.00  0.00           C  
ATOM   1139  SD  MET A 109      36.831  38.696  50.015  1.00  0.00           S  
ATOM   1140  CE  MET A 109      37.214  40.062  51.078  1.00  0.00           C  
ATOM   1141  H   MET A 109      39.719  35.337  46.762  1.00  0.00           H  
ATOM   1142  N   THR A 110      41.858  37.661  49.191  1.00  0.00           N  
ATOM   1143  CA  THR A 110      42.947  37.475  50.186  1.00  0.00           C  
ATOM   1144  C   THR A 110      42.833  38.437  51.382  1.00  0.00           C  
ATOM   1145  O   THR A 110      43.268  38.114  52.503  1.00  0.00           O  
ATOM   1146  CB  THR A 110      44.361  37.542  49.600  1.00  0.00           C  
ATOM   1147  CG2 THR A 110      44.639  36.517  48.470  1.00  0.00           C  
ATOM   1148  OG1 THR A 110      44.734  38.906  49.290  1.00  0.00           O  
ATOM   1149  H   THR A 110      41.861  38.527  48.703  1.00  0.00           H  
ATOM   1150  HG1 THR A 110      44.687  39.164  48.326  1.00  0.00           H  
ATOM   1151  N   THR A 111      42.339  39.645  51.119  1.00  0.00           N  
ATOM   1152  CA  THR A 111      42.057  40.686  52.158  1.00  0.00           C  
ATOM   1153  C   THR A 111      40.997  40.318  53.186  1.00  0.00           C  
ATOM   1154  O   THR A 111      40.187  39.383  53.050  1.00  0.00           O  
ATOM   1155  CB  THR A 111      41.508  41.955  51.362  1.00  0.00           C  
ATOM   1156  CG2 THR A 111      42.560  42.653  50.517  1.00  0.00           C  
ATOM   1157  OG1 THR A 111      40.409  41.530  50.551  1.00  0.00           O  
ATOM   1158  H   THR A 111      42.291  39.944  50.163  1.00  0.00           H  
ATOM   1159  HG1 THR A 111      39.719  42.250  50.412  1.00  0.00           H  
ATOM   1160  N   LYS A 112      41.189  40.925  54.368  1.00  0.00           N  
ATOM   1161  CA  LYS A 112      40.253  40.665  55.495  1.00  0.00           C  
ATOM   1162  C   LYS A 112      39.357  41.887  55.649  1.00  0.00           C  
ATOM   1163  O   LYS A 112      39.966  43.011  55.833  1.00  0.00           O  
ATOM   1164  CB  LYS A 112      41.035  40.438  56.786  1.00  0.00           C  
ATOM   1165  CG  LYS A 112      40.256  40.026  58.015  1.00  0.00           C  
ATOM   1166  CD  LYS A 112      41.167  39.575  59.192  1.00  0.00           C  
ATOM   1167  CE  LYS A 112      40.482  39.263  60.552  1.00  0.00           C  
ATOM   1168  NZ  LYS A 112      39.769  40.494  60.998  1.00  0.00           N1+
ATOM   1169  H   LYS A 112      42.064  41.346  54.618  1.00  0.00           H  
ATOM   1170  HZ1 LYS A 112      39.209  40.875  60.260  1.00  0.00           H  
ATOM   1171  HZ2 LYS A 112      39.166  40.332  61.775  1.00  0.00           H  
ATOM   1172  HZ3 LYS A 112      40.477  41.170  61.202  1.00  0.00           H  
ATOM   1173  N   GLU A 113      38.049  41.781  55.461  1.00  0.00           N  
ATOM   1174  CA  GLU A 113      37.037  42.830  55.409  1.00  0.00           C  
ATOM   1175  C   GLU A 113      37.126  43.910  56.490  1.00  0.00           C  
ATOM   1176  O   GLU A 113      36.773  45.049  56.194  1.00  0.00           O  
ATOM   1177  CB  GLU A 113      35.649  42.265  55.479  1.00  0.00           C  
ATOM   1178  CG  GLU A 113      35.243  41.062  54.659  1.00  0.00           C  
ATOM   1179  CD  GLU A 113      35.894  39.838  55.317  1.00  0.00           C  
ATOM   1180  OE1 GLU A 113      35.571  39.430  56.446  1.00  0.00           O  
ATOM   1181  OE2 GLU A 113      36.828  39.324  54.723  1.00  0.00           O1-
ATOM   1182  H   GLU A 113      37.692  40.888  55.183  1.00  0.00           H  
ATOM   1183  N   VAL A 114      37.338  43.519  57.724  1.00  0.00           N  
ATOM   1184  CA  VAL A 114      37.386  44.384  58.919  1.00  0.00           C  
ATOM   1185  C   VAL A 114      38.650  44.031  59.735  1.00  0.00           C  
ATOM   1186  O   VAL A 114      38.795  42.994  60.335  1.00  0.00           O  
ATOM   1187  CB  VAL A 114      36.152  44.170  59.906  1.00  0.00           C  
ATOM   1188  CG1 VAL A 114      36.105  45.281  60.861  1.00  0.00           C  
ATOM   1189  CG2 VAL A 114      34.812  43.955  59.174  1.00  0.00           C  
ATOM   1190  H   VAL A 114      37.145  42.565  57.954  1.00  0.00           H  
ATOM   1191  N   GLU A 115      39.666  44.883  59.746  1.00  0.00           N  
ATOM   1192  CA  GLU A 115      40.943  44.747  60.479  1.00  0.00           C  
ATOM   1193  C   GLU A 115      41.433  46.086  61.008  1.00  0.00           C  
ATOM   1194  O   GLU A 115      41.903  46.925  60.201  1.00  0.00           O  
ATOM   1195  CB  GLU A 115      42.058  44.104  59.643  1.00  0.00           C  
ATOM   1196  CG  GLU A 115      43.204  43.506  60.407  1.00  0.00           C  
ATOM   1197  CD  GLU A 115      42.691  42.647  61.598  1.00  0.00           C  
ATOM   1198  OE1 GLU A 115      42.764  43.150  62.761  1.00  0.00           O  
ATOM   1199  OE2 GLU A 115      42.488  41.456  61.510  1.00  0.00           O1-
ATOM   1200  H   GLU A 115      39.551  45.758  59.293  1.00  0.00           H  
ATOM   1201  N   ARG A 116      41.661  46.048  62.293  1.00  0.00           N  
ATOM   1202  CA  ARG A 116      41.891  47.212  63.203  1.00  0.00           C  
ATOM   1203  C   ARG A 116      40.695  48.181  63.023  1.00  0.00           C  
ATOM   1204  O   ARG A 116      40.816  49.419  63.092  1.00  0.00           O  
ATOM   1205  CB  ARG A 116      43.250  47.878  62.958  1.00  0.00           C  
ATOM   1206  CG  ARG A 116      44.428  47.138  63.488  1.00  0.00           C  
ATOM   1207  CD  ARG A 116      45.655  47.826  62.977  1.00  0.00           C  
ATOM   1208  NE  ARG A 116      46.854  47.056  63.307  1.00  0.00           N  
ATOM   1209  CZ  ARG A 116      48.152  47.290  62.877  1.00  0.00           C  
ATOM   1210  NH1 ARG A 116      48.520  48.402  62.361  1.00  0.00           N1+
ATOM   1211  NH2 ARG A 116      48.965  46.288  62.755  1.00  0.00           N  
ATOM   1212  H   ARG A 116      41.938  45.250  62.815  1.00  0.00           H  
ATOM   1213  HE  ARG A 116      46.696  46.327  63.974  1.00  0.00           H  
ATOM   1214 1HH1 ARG A 116      47.933  49.166  62.065  1.00  0.00           H  
ATOM   1215 2HH1 ARG A 116      49.461  48.586  62.651  1.00  0.00           H  
ATOM   1216 1HH2 ARG A 116      48.518  45.407  62.922  1.00  0.00           H  
ATOM   1217 2HH2 ARG A 116      49.914  46.312  62.472  1.00  0.00           H  
ATOM   1218  N   GLY A 117      39.457  47.649  62.905  1.00  0.00           N  
ATOM   1219  CA  GLY A 117      38.211  48.423  62.657  1.00  0.00           C  
ATOM   1220  C   GLY A 117      38.138  49.079  61.262  1.00  0.00           C  
ATOM   1221  O   GLY A 117      37.039  49.258  60.708  1.00  0.00           O  
ATOM   1222  H   GLY A 117      39.238  46.677  62.986  1.00  0.00           H  
ATOM   1223  N   LYS A 118      39.269  49.372  60.686  1.00  0.00           N  
ATOM   1224  CA  LYS A 118      39.581  49.766  59.308  1.00  0.00           C  
ATOM   1225  C   LYS A 118      38.935  48.802  58.355  1.00  0.00           C  
ATOM   1226  O   LYS A 118      39.257  47.618  58.384  1.00  0.00           O  
ATOM   1227  CB  LYS A 118      41.066  49.909  58.985  1.00  0.00           C  
ATOM   1228  CG  LYS A 118      42.026  50.639  59.927  1.00  0.00           C  
ATOM   1229  CD  LYS A 118      43.275  51.103  59.146  1.00  0.00           C  
ATOM   1230  CE  LYS A 118      44.453  50.209  59.404  1.00  0.00           C  
ATOM   1231  NZ  LYS A 118      45.700  50.775  58.848  1.00  0.00           N1+
ATOM   1232  H   LYS A 118      40.102  49.467  61.236  1.00  0.00           H  
ATOM   1233  HZ1 LYS A 118      46.468  50.302  59.271  1.00  0.00           H  
ATOM   1234  HZ2 LYS A 118      45.791  50.536  57.885  1.00  0.00           H  
ATOM   1235  HZ3 LYS A 118      45.648  51.763  58.978  1.00  0.00           H  
ATOM   1236  N   SER A 119      37.951  49.312  57.579  1.00  0.00           N  
ATOM   1237  CA  SER A 119      37.317  48.503  56.517  1.00  0.00           C  
ATOM   1238  C   SER A 119      38.073  48.410  55.236  1.00  0.00           C  
ATOM   1239  O   SER A 119      38.405  49.392  54.538  1.00  0.00           O  
ATOM   1240  CB  SER A 119      35.980  49.191  56.207  1.00  0.00           C  
ATOM   1241  OG  SER A 119      35.275  48.501  55.162  1.00  0.00           O  
ATOM   1242  H   SER A 119      37.809  50.306  57.492  1.00  0.00           H  
ATOM   1243  HG  SER A 119      34.813  47.677  55.487  1.00  0.00           H  
ATOM   1244  N   LYS A 120      38.370  47.167  54.909  1.00  0.00           N  
ATOM   1245  CA  LYS A 120      38.919  46.716  53.556  1.00  0.00           C  
ATOM   1246  C   LYS A 120      37.959  46.261  52.499  1.00  0.00           C  
ATOM   1247  O   LYS A 120      38.312  46.454  51.280  1.00  0.00           O  
ATOM   1248  CB  LYS A 120      40.103  45.735  53.687  1.00  0.00           C  
ATOM   1249  CG  LYS A 120      41.336  46.197  54.571  1.00  0.00           C  
ATOM   1250  CD  LYS A 120      42.228  47.261  53.894  1.00  0.00           C  
ATOM   1251  CE  LYS A 120      43.264  47.783  54.874  1.00  0.00           C  
ATOM   1252  NZ  LYS A 120      44.054  48.822  54.142  1.00  0.00           N1+
ATOM   1253  H   LYS A 120      38.323  46.441  55.591  1.00  0.00           H  
ATOM   1254  HZ1 LYS A 120      44.367  49.571  54.730  1.00  0.00           H  
ATOM   1255  HZ2 LYS A 120      44.910  48.384  53.868  1.00  0.00           H  
ATOM   1256  HZ3 LYS A 120      43.621  49.120  53.293  1.00  0.00           H  
ATOM   1257  N   CYS A 121      36.723  45.939  52.941  1.00  0.00           N  
ATOM   1258  CA  CYS A 121      35.619  45.550  52.047  1.00  0.00           C  
ATOM   1259  C   CYS A 121      34.295  45.261  52.772  1.00  0.00           C  
ATOM   1260  O   CYS A 121      34.303  44.544  53.812  1.00  0.00           O  
ATOM   1261  CB  CYS A 121      35.961  44.297  51.147  1.00  0.00           C  
ATOM   1262  SG  CYS A 121      34.811  43.794  49.831  1.00  0.00           S  
ATOM   1263  H   CYS A 121      36.444  45.994  53.902  1.00  0.00           H  
ATOM   1264  HG  CYS A 121      33.779  43.576  50.639  1.00  0.00           H  
ATOM   1265  N   VAL A 122      33.310  45.916  52.278  1.00  0.00           N  
ATOM   1266  CA  VAL A 122      31.912  45.681  52.722  1.00  0.00           C  
ATOM   1267  C   VAL A 122      31.429  44.271  52.558  1.00  0.00           C  
ATOM   1268  O   VAL A 122      31.859  43.578  51.594  1.00  0.00           O  
ATOM   1269  CB  VAL A 122      31.105  46.744  52.089  1.00  0.00           C  
ATOM   1270  CG1 VAL A 122      30.528  46.449  50.707  1.00  0.00           C  
ATOM   1271  CG2 VAL A 122      29.931  47.093  53.084  1.00  0.00           C  
ATOM   1272  H   VAL A 122      33.363  46.423  51.417  1.00  0.00           H  
ATOM   1273  N   LYS A 123      30.515  43.860  53.462  1.00  0.00           N  
ATOM   1274  CA  LYS A 123      29.964  42.501  53.348  1.00  0.00           C  
ATOM   1275  C   LYS A 123      28.782  42.366  52.384  1.00  0.00           C  
ATOM   1276  O   LYS A 123      27.583  42.521  52.728  1.00  0.00           O  
ATOM   1277  CB  LYS A 123      29.606  41.968  54.785  1.00  0.00           C  
ATOM   1278  CG  LYS A 123      30.821  41.626  55.633  1.00  0.00           C  
ATOM   1279  CD  LYS A 123      30.359  41.228  57.007  1.00  0.00           C  
ATOM   1280  CE  LYS A 123      29.750  39.811  56.949  1.00  0.00           C  
ATOM   1281  NZ  LYS A 123      29.649  39.279  58.305  1.00  0.00           N1+
ATOM   1282  H   LYS A 123      30.271  44.398  54.265  1.00  0.00           H  
ATOM   1283  HZ1 LYS A 123      30.537  39.451  58.748  1.00  0.00           H  
ATOM   1284  HZ2 LYS A 123      28.916  39.684  58.856  1.00  0.00           H  
ATOM   1285  HZ3 LYS A 123      29.567  38.277  58.312  1.00  0.00           H  
ATOM   1286  N   TYR A 124      29.138  42.307  51.129  1.00  0.00           N  
ATOM   1287  CA  TYR A 124      28.098  42.309  50.031  1.00  0.00           C  
ATOM   1288  C   TYR A 124      27.270  41.031  50.035  1.00  0.00           C  
ATOM   1289  O   TYR A 124      26.158  41.025  49.582  1.00  0.00           O  
ATOM   1290  CB  TYR A 124      28.673  42.619  48.666  1.00  0.00           C  
ATOM   1291  CG  TYR A 124      29.765  41.710  48.096  1.00  0.00           C  
ATOM   1292  CD1 TYR A 124      31.112  41.990  48.343  1.00  0.00           C  
ATOM   1293  CD2 TYR A 124      29.461  40.593  47.357  1.00  0.00           C  
ATOM   1294  CE1 TYR A 124      32.114  41.181  47.812  1.00  0.00           C  
ATOM   1295  CE2 TYR A 124      30.460  39.852  46.782  1.00  0.00           C  
ATOM   1296  CZ  TYR A 124      31.823  40.158  46.947  1.00  0.00           C  
ATOM   1297  OH  TYR A 124      32.828  39.514  46.326  1.00  0.00           O  
ATOM   1298  H   TYR A 124      30.050  42.579  50.814  1.00  0.00           H  
ATOM   1299  HD1 TYR A 124      31.391  42.895  48.884  1.00  0.00           H  
ATOM   1300  HD2 TYR A 124      28.420  40.306  47.247  1.00  0.00           H  
ATOM   1301  HE1 TYR A 124      33.144  41.375  48.078  1.00  0.00           H  
ATOM   1302  HE2 TYR A 124      30.144  38.928  46.294  1.00  0.00           H  
ATOM   1303  HH  TYR A 124      32.414  38.624  46.121  1.00  0.00           H  
ATOM   1304  N   TRP A 125      27.983  39.928  50.324  1.00  0.00           N  
ATOM   1305  CA  TRP A 125      27.330  38.609  50.432  1.00  0.00           C  
ATOM   1306  C   TRP A 125      26.334  38.421  51.608  1.00  0.00           C  
ATOM   1307  O   TRP A 125      26.551  39.022  52.679  1.00  0.00           O  
ATOM   1308  CB  TRP A 125      28.357  37.422  50.331  1.00  0.00           C  
ATOM   1309  CG  TRP A 125      29.446  37.481  51.423  1.00  0.00           C  
ATOM   1310  CD1 TRP A 125      29.219  37.052  52.679  1.00  0.00           C  
ATOM   1311  CD2 TRP A 125      30.776  37.883  51.324  1.00  0.00           C  
ATOM   1312  CE2 TRP A 125      31.364  37.637  52.514  1.00  0.00           C  
ATOM   1313  CE3 TRP A 125      31.544  38.275  50.287  1.00  0.00           C  
ATOM   1314  NE1 TRP A 125      30.368  37.161  53.355  1.00  0.00           N  
ATOM   1315  CZ2 TRP A 125      32.743  37.848  52.774  1.00  0.00           C  
ATOM   1316  CZ3 TRP A 125      32.961  38.474  50.486  1.00  0.00           C  
ATOM   1317  CH2 TRP A 125      33.501  38.260  51.747  1.00  0.00           C  
ATOM   1318  H   TRP A 125      28.910  39.936  50.694  1.00  0.00           H  
ATOM   1319  HD1 TRP A 125      28.334  36.544  53.075  1.00  0.00           H  
ATOM   1320  HE1 TRP A 125      30.555  36.924  54.312  1.00  0.00           H  
ATOM   1321  HE3 TRP A 125      31.116  38.720  49.390  1.00  0.00           H  
ATOM   1322  HZ2 TRP A 125      33.063  37.475  53.752  1.00  0.00           H  
ATOM   1323  HZ3 TRP A 125      33.450  39.200  49.834  1.00  0.00           H  
ATOM   1324  HH2 TRP A 125      34.372  38.882  51.997  1.00  0.00           H  
ATOM   1325  N   PRO A 126      25.253  37.734  51.341  1.00  0.00           N  
ATOM   1326  CA  PRO A 126      24.190  37.311  52.262  1.00  0.00           C  
ATOM   1327  C   PRO A 126      24.644  36.241  53.272  1.00  0.00           C  
ATOM   1328  O   PRO A 126      25.633  35.462  53.130  1.00  0.00           O  
ATOM   1329  CB  PRO A 126      23.030  36.812  51.417  1.00  0.00           C  
ATOM   1330  CG  PRO A 126      23.321  37.317  50.054  1.00  0.00           C  
ATOM   1331  CD  PRO A 126      24.840  37.325  49.998  1.00  0.00           C  
ATOM   1332  N   ASP A 127      23.810  36.097  54.278  1.00  0.00           N  
ATOM   1333  CA  ASP A 127      23.816  35.030  55.327  1.00  0.00           C  
ATOM   1334  C   ASP A 127      23.487  33.725  54.629  1.00  0.00           C  
ATOM   1335  O   ASP A 127      22.830  33.697  53.577  1.00  0.00           O  
ATOM   1336  CB  ASP A 127      22.485  35.266  56.114  1.00  0.00           C  
ATOM   1337  CG  ASP A 127      22.406  36.608  56.908  1.00  0.00           C  
ATOM   1338  OD1 ASP A 127      22.709  36.698  58.133  1.00  0.00           O  
ATOM   1339  OD2 ASP A 127      22.156  37.606  56.183  1.00  0.00           O1-
ATOM   1340  H   ASP A 127      23.050  36.745  54.316  1.00  0.00           H  
ATOM   1341  N   GLU A 128      23.956  32.647  55.288  1.00  0.00           N  
ATOM   1342  CA  GLU A 128      23.830  31.238  54.827  1.00  0.00           C  
ATOM   1343  C   GLU A 128      22.358  30.809  54.653  1.00  0.00           C  
ATOM   1344  O   GLU A 128      21.510  31.026  55.471  1.00  0.00           O  
ATOM   1345  CB  GLU A 128      24.600  30.262  55.778  1.00  0.00           C  
ATOM   1346  CG  GLU A 128      26.065  30.613  55.997  1.00  0.00           C  
ATOM   1347  CD  GLU A 128      26.456  31.599  57.070  1.00  0.00           C  
ATOM   1348  OE1 GLU A 128      26.245  32.846  56.872  1.00  0.00           O  
ATOM   1349  OE2 GLU A 128      27.019  31.101  58.044  1.00  0.00           O1-
ATOM   1350  H   GLU A 128      24.619  32.670  56.040  1.00  0.00           H  
ATOM   1351  N   TYR A 129      22.026  30.567  53.398  1.00  0.00           N  
ATOM   1352  CA  TYR A 129      20.652  30.266  52.772  1.00  0.00           C  
ATOM   1353  C   TYR A 129      19.766  31.494  52.464  1.00  0.00           C  
ATOM   1354  O   TYR A 129      18.762  31.272  51.858  1.00  0.00           O  
ATOM   1355  CB  TYR A 129      19.831  29.123  53.440  1.00  0.00           C  
ATOM   1356  CG  TYR A 129      20.072  27.777  52.700  1.00  0.00           C  
ATOM   1357  CD1 TYR A 129      19.051  26.767  52.738  1.00  0.00           C  
ATOM   1358  CD2 TYR A 129      21.296  27.452  52.163  1.00  0.00           C  
ATOM   1359  CE1 TYR A 129      19.249  25.501  52.205  1.00  0.00           C  
ATOM   1360  CE2 TYR A 129      21.519  26.171  51.720  1.00  0.00           C  
ATOM   1361  CZ  TYR A 129      20.484  25.219  51.716  1.00  0.00           C  
ATOM   1362  OH  TYR A 129      20.777  24.040  51.084  1.00  0.00           O  
ATOM   1363  H   TYR A 129      22.713  30.754  52.706  1.00  0.00           H  
ATOM   1364  HD1 TYR A 129      18.029  27.003  53.050  1.00  0.00           H  
ATOM   1365  HD2 TYR A 129      22.211  28.017  52.263  1.00  0.00           H  
ATOM   1366  HE1 TYR A 129      18.370  24.882  52.006  1.00  0.00           H  
ATOM   1367  HE2 TYR A 129      22.419  25.930  51.163  1.00  0.00           H  
ATOM   1368  HH  TYR A 129      19.997  23.403  51.082  1.00  0.00           H  
ATOM   1369  N   ALA A 130      20.081  32.631  53.011  1.00  0.00           N  
ATOM   1370  CA  ALA A 130      19.200  33.814  52.796  1.00  0.00           C  
ATOM   1371  C   ALA A 130      19.313  34.511  51.350  1.00  0.00           C  
ATOM   1372  O   ALA A 130      20.450  34.995  50.974  1.00  0.00           O  
ATOM   1373  CB  ALA A 130      19.458  34.764  53.816  1.00  0.00           C  
ATOM   1374  H   ALA A 130      20.978  32.781  53.425  1.00  0.00           H  
ATOM   1375  N   LEU A 131      18.123  34.615  50.735  1.00  0.00           N  
ATOM   1376  CA  LEU A 131      17.866  35.173  49.443  1.00  0.00           C  
ATOM   1377  C   LEU A 131      17.719  36.703  49.448  1.00  0.00           C  
ATOM   1378  O   LEU A 131      16.697  37.226  49.875  1.00  0.00           O  
ATOM   1379  CB  LEU A 131      16.768  34.395  48.761  1.00  0.00           C  
ATOM   1380  CG  LEU A 131      16.430  34.920  47.454  1.00  0.00           C  
ATOM   1381  CD1 LEU A 131      17.436  34.599  46.295  1.00  0.00           C  
ATOM   1382  CD2 LEU A 131      15.091  34.231  47.238  1.00  0.00           C  
ATOM   1383  H   LEU A 131      17.331  34.338  51.275  1.00  0.00           H  
ATOM   1384  N   LYS A 132      18.663  37.455  48.916  1.00  0.00           N  
ATOM   1385  CA  LYS A 132      18.504  38.921  48.854  1.00  0.00           C  
ATOM   1386  C   LYS A 132      18.432  39.487  47.444  1.00  0.00           C  
ATOM   1387  O   LYS A 132      18.940  38.854  46.463  1.00  0.00           O  
ATOM   1388  CB  LYS A 132      19.522  39.629  49.735  1.00  0.00           C  
ATOM   1389  CG  LYS A 132      19.596  39.095  51.183  1.00  0.00           C  
ATOM   1390  CD  LYS A 132      20.493  39.892  52.094  1.00  0.00           C  
ATOM   1391  CE  LYS A 132      20.725  39.196  53.434  1.00  0.00           C  
ATOM   1392  NZ  LYS A 132      19.649  39.432  54.330  1.00  0.00           N1+
ATOM   1393  H   LYS A 132      19.325  37.006  48.319  1.00  0.00           H  
ATOM   1394  HZ1 LYS A 132      19.935  39.094  55.228  1.00  0.00           H  
ATOM   1395  HZ2 LYS A 132      19.346  40.381  54.403  1.00  0.00           H  
ATOM   1396  HZ3 LYS A 132      18.920  38.795  54.105  1.00  0.00           H  
ATOM   1397  N   GLU A 133      17.854  40.618  47.278  1.00  0.00           N  
ATOM   1398  CA  GLU A 133      17.735  41.340  46.012  1.00  0.00           C  
ATOM   1399  C   GLU A 133      18.538  42.632  45.898  1.00  0.00           C  
ATOM   1400  O   GLU A 133      18.699  43.368  46.874  1.00  0.00           O  
ATOM   1401  CB  GLU A 133      16.284  41.605  45.680  1.00  0.00           C  
ATOM   1402  CG  GLU A 133      15.837  40.208  45.202  1.00  0.00           C  
ATOM   1403  CD  GLU A 133      14.347  40.136  44.770  1.00  0.00           C  
ATOM   1404  OE1 GLU A 133      13.437  39.972  45.610  1.00  0.00           O  
ATOM   1405  OE2 GLU A 133      13.953  40.113  43.535  1.00  0.00           O1-
ATOM   1406  H   GLU A 133      17.280  40.976  48.016  1.00  0.00           H  
ATOM   1407  N   TYR A 134      19.183  42.742  44.681  1.00  0.00           N  
ATOM   1408  CA  TYR A 134      19.894  43.976  44.274  1.00  0.00           C  
ATOM   1409  C   TYR A 134      19.406  44.243  42.857  1.00  0.00           C  
ATOM   1410  O   TYR A 134      19.728  43.489  41.921  1.00  0.00           O  
ATOM   1411  CB  TYR A 134      21.427  43.824  44.225  1.00  0.00           C  
ATOM   1412  CG  TYR A 134      21.904  43.782  45.720  1.00  0.00           C  
ATOM   1413  CD1 TYR A 134      22.206  44.917  46.439  1.00  0.00           C  
ATOM   1414  CD2 TYR A 134      22.130  42.574  46.276  1.00  0.00           C  
ATOM   1415  CE1 TYR A 134      22.736  44.877  47.751  1.00  0.00           C  
ATOM   1416  CE2 TYR A 134      22.610  42.502  47.583  1.00  0.00           C  
ATOM   1417  CZ  TYR A 134      22.955  43.611  48.360  1.00  0.00           C  
ATOM   1418  OH  TYR A 134      23.552  43.496  49.573  1.00  0.00           O  
ATOM   1419  H   TYR A 134      19.472  41.866  44.295  1.00  0.00           H  
ATOM   1420  HD1 TYR A 134      22.196  45.871  45.917  1.00  0.00           H  
ATOM   1421  HD2 TYR A 134      21.859  41.696  45.684  1.00  0.00           H  
ATOM   1422  HE1 TYR A 134      22.714  45.817  48.313  1.00  0.00           H  
ATOM   1423  HE2 TYR A 134      22.652  41.602  48.180  1.00  0.00           H  
ATOM   1424  HH  TYR A 134      23.246  42.653  50.023  1.00  0.00           H  
ATOM   1425  N   GLY A 135      18.483  45.097  42.701  1.00  0.00           N  
ATOM   1426  CA  GLY A 135      17.861  45.429  41.438  1.00  0.00           C  
ATOM   1427  C   GLY A 135      17.212  44.250  40.777  1.00  0.00           C  
ATOM   1428  O   GLY A 135      16.168  43.832  41.226  1.00  0.00           O  
ATOM   1429  H   GLY A 135      18.091  45.543  43.507  1.00  0.00           H  
ATOM   1430  N   VAL A 136      17.865  43.768  39.752  1.00  0.00           N  
ATOM   1431  CA  VAL A 136      17.507  42.504  39.073  1.00  0.00           C  
ATOM   1432  C   VAL A 136      18.164  41.253  39.613  1.00  0.00           C  
ATOM   1433  O   VAL A 136      17.722  40.120  39.372  1.00  0.00           O  
ATOM   1434  CB  VAL A 136      17.639  42.536  37.542  1.00  0.00           C  
ATOM   1435  CG1 VAL A 136      16.599  43.542  37.063  1.00  0.00           C  
ATOM   1436  CG2 VAL A 136      19.075  42.697  37.020  1.00  0.00           C  
ATOM   1437  H   VAL A 136      18.369  44.408  39.165  1.00  0.00           H  
ATOM   1438  N   MET A 137      19.254  41.453  40.347  1.00  0.00           N  
ATOM   1439  CA  MET A 137      20.215  40.396  40.823  1.00  0.00           C  
ATOM   1440  C   MET A 137      19.763  39.774  42.128  1.00  0.00           C  
ATOM   1441  O   MET A 137      19.846  40.450  43.141  1.00  0.00           O  
ATOM   1442  CB  MET A 137      21.669  40.897  40.853  1.00  0.00           C  
ATOM   1443  CG  MET A 137      22.223  41.278  39.505  1.00  0.00           C  
ATOM   1444  SD  MET A 137      21.681  42.985  39.027  1.00  0.00           S  
ATOM   1445  CE  MET A 137      22.884  43.997  39.913  1.00  0.00           C  
ATOM   1446  H   MET A 137      19.456  42.340  40.742  1.00  0.00           H  
ATOM   1447  N   ARG A 138      19.142  38.579  42.109  1.00  0.00           N  
ATOM   1448  CA  ARG A 138      18.757  37.780  43.251  1.00  0.00           C  
ATOM   1449  C   ARG A 138      19.953  36.937  43.705  1.00  0.00           C  
ATOM   1450  O   ARG A 138      20.515  36.117  42.963  1.00  0.00           O  
ATOM   1451  CB  ARG A 138      17.605  36.846  42.880  1.00  0.00           C  
ATOM   1452  CG  ARG A 138      16.356  37.534  42.516  1.00  0.00           C  
ATOM   1453  CD  ARG A 138      15.239  36.538  42.678  1.00  0.00           C  
ATOM   1454  NE  ARG A 138      14.042  37.363  42.425  1.00  0.00           N  
ATOM   1455  CZ  ARG A 138      12.953  37.082  41.696  1.00  0.00           C  
ATOM   1456  NH1 ARG A 138      12.887  36.018  40.904  1.00  0.00           N1+
ATOM   1457  NH2 ARG A 138      11.830  37.763  41.919  1.00  0.00           N  
ATOM   1458  H   ARG A 138      19.161  38.122  41.220  1.00  0.00           H  
ATOM   1459  HE  ARG A 138      14.092  38.294  42.784  1.00  0.00           H  
ATOM   1460 1HH1 ARG A 138      13.692  35.435  40.759  1.00  0.00           H  
ATOM   1461 2HH1 ARG A 138      12.048  35.805  40.410  1.00  0.00           H  
ATOM   1462 1HH2 ARG A 138      11.814  38.375  42.709  1.00  0.00           H  
ATOM   1463 2HH2 ARG A 138      10.899  37.548  41.620  1.00  0.00           H  
ATOM   1464  N   VAL A 139      20.471  37.240  44.899  1.00  0.00           N  
ATOM   1465  CA  VAL A 139      21.719  36.665  45.487  1.00  0.00           C  
ATOM   1466  C   VAL A 139      21.507  35.772  46.687  1.00  0.00           C  
ATOM   1467  O   VAL A 139      20.947  36.158  47.763  1.00  0.00           O  
ATOM   1468  CB  VAL A 139      22.861  37.690  45.694  1.00  0.00           C  
ATOM   1469  CG1 VAL A 139      23.352  38.230  44.340  1.00  0.00           C  
ATOM   1470  CG2 VAL A 139      22.384  38.772  46.649  1.00  0.00           C  
ATOM   1471  H   VAL A 139      19.952  37.757  45.586  1.00  0.00           H  
ATOM   1472  N   ARG A 140      21.895  34.482  46.579  1.00  0.00           N  
ATOM   1473  CA  ARG A 140      21.873  33.510  47.724  1.00  0.00           C  
ATOM   1474  C   ARG A 140      23.254  32.866  47.899  1.00  0.00           C  
ATOM   1475  O   ARG A 140      23.877  32.262  47.042  1.00  0.00           O  
ATOM   1476  CB  ARG A 140      20.777  32.491  47.425  1.00  0.00           C  
ATOM   1477  CG  ARG A 140      20.282  31.517  48.521  1.00  0.00           C  
ATOM   1478  CD  ARG A 140      18.996  30.942  47.976  1.00  0.00           C  
ATOM   1479  NE  ARG A 140      19.118  29.928  46.933  1.00  0.00           N  
ATOM   1480  CZ  ARG A 140      19.211  28.610  47.159  1.00  0.00           C  
ATOM   1481  NH1 ARG A 140      18.983  27.995  48.305  1.00  0.00           N1+
ATOM   1482  NH2 ARG A 140      19.316  27.924  46.079  1.00  0.00           N  
ATOM   1483  H   ARG A 140      22.155  34.051  45.718  1.00  0.00           H  
ATOM   1484  HE  ARG A 140      19.040  30.237  45.977  1.00  0.00           H  
ATOM   1485 1HH1 ARG A 140      18.578  28.478  49.078  1.00  0.00           H  
ATOM   1486 2HH1 ARG A 140      19.231  27.020  48.336  1.00  0.00           H  
ATOM   1487 1HH2 ARG A 140      19.268  28.367  45.185  1.00  0.00           H  
ATOM   1488 2HH2 ARG A 140      19.436  26.938  46.136  1.00  0.00           H  
ATOM   1489  N   ASN A 141      23.676  33.029  49.125  1.00  0.00           N  
ATOM   1490  CA  ASN A 141      24.891  32.308  49.612  1.00  0.00           C  
ATOM   1491  C   ASN A 141      24.601  30.879  50.182  1.00  0.00           C  
ATOM   1492  O   ASN A 141      23.753  30.719  51.079  1.00  0.00           O  
ATOM   1493  CB  ASN A 141      25.447  33.148  50.726  1.00  0.00           C  
ATOM   1494  CG  ASN A 141      26.882  32.787  51.124  1.00  0.00           C  
ATOM   1495  ND2 ASN A 141      27.348  33.422  52.162  1.00  0.00           N  
ATOM   1496  OD1 ASN A 141      27.472  31.907  50.534  1.00  0.00           O  
ATOM   1497  H   ASN A 141      23.146  33.535  49.803  1.00  0.00           H  
ATOM   1498 1HD2 ASN A 141      26.742  33.980  52.720  1.00  0.00           H  
ATOM   1499 2HD2 ASN A 141      28.145  32.969  52.573  1.00  0.00           H  
ATOM   1500  N   VAL A 142      25.054  29.925  49.391  1.00  0.00           N  
ATOM   1501  CA  VAL A 142      24.664  28.545  49.763  1.00  0.00           C  
ATOM   1502  C   VAL A 142      25.523  27.876  50.814  1.00  0.00           C  
ATOM   1503  O   VAL A 142      24.934  27.312  51.742  1.00  0.00           O  
ATOM   1504  CB  VAL A 142      24.138  27.592  48.594  1.00  0.00           C  
ATOM   1505  CG1 VAL A 142      22.769  28.001  48.140  1.00  0.00           C  
ATOM   1506  CG2 VAL A 142      25.119  27.490  47.424  1.00  0.00           C  
ATOM   1507  H   VAL A 142      25.740  30.164  48.717  1.00  0.00           H  
ATOM   1508  N   LYS A 143      26.844  27.880  50.576  1.00  0.00           N  
ATOM   1509  CA  LYS A 143      27.777  27.082  51.420  1.00  0.00           C  
ATOM   1510  C   LYS A 143      29.220  27.684  51.465  1.00  0.00           C  
ATOM   1511  O   LYS A 143      29.616  28.332  50.511  1.00  0.00           O  
ATOM   1512  CB  LYS A 143      27.616  25.635  50.833  1.00  0.00           C  
ATOM   1513  CG  LYS A 143      27.410  24.512  51.844  1.00  0.00           C  
ATOM   1514  CD  LYS A 143      27.273  23.272  50.964  1.00  0.00           C  
ATOM   1515  CE  LYS A 143      28.286  22.175  51.259  1.00  0.00           C  
ATOM   1516  NZ  LYS A 143      28.110  21.158  50.269  1.00  0.00           N1+
ATOM   1517  H   LYS A 143      27.249  28.632  50.067  1.00  0.00           H  
ATOM   1518  HZ1 LYS A 143      28.549  20.312  50.585  1.00  0.00           H  
ATOM   1519  HZ2 LYS A 143      27.133  21.049  50.086  1.00  0.00           H  
ATOM   1520  HZ3 LYS A 143      28.651  21.408  49.470  1.00  0.00           H  
ATOM   1521  N   GLU A 144      29.844  27.557  52.628  1.00  0.00           N  
ATOM   1522  CA  GLU A 144      31.193  28.164  52.808  1.00  0.00           C  
ATOM   1523  C   GLU A 144      32.202  27.065  53.233  1.00  0.00           C  
ATOM   1524  O   GLU A 144      32.330  26.657  54.382  1.00  0.00           O  
ATOM   1525  CB  GLU A 144      31.034  29.332  53.754  1.00  0.00           C  
ATOM   1526  CG  GLU A 144      30.129  30.345  53.158  1.00  0.00           C  
ATOM   1527  CD  GLU A 144      29.995  31.609  54.019  1.00  0.00           C  
ATOM   1528  OE1 GLU A 144      30.398  31.599  55.204  1.00  0.00           O  
ATOM   1529  OE2 GLU A 144      29.741  32.749  53.498  1.00  0.00           O1-
ATOM   1530  H   GLU A 144      29.648  26.921  53.372  1.00  0.00           H  
ATOM   1531  N   SER A 145      33.018  26.670  52.277  1.00  0.00           N  
ATOM   1532  CA  SER A 145      33.961  25.593  52.574  1.00  0.00           C  
ATOM   1533  C   SER A 145      35.296  25.965  53.248  1.00  0.00           C  
ATOM   1534  O   SER A 145      36.108  26.702  52.662  1.00  0.00           O  
ATOM   1535  CB  SER A 145      34.119  24.585  51.448  1.00  0.00           C  
ATOM   1536  OG  SER A 145      35.127  23.698  51.713  1.00  0.00           O  
ATOM   1537  H   SER A 145      33.100  27.074  51.360  1.00  0.00           H  
ATOM   1538  HG  SER A 145      34.770  22.861  52.134  1.00  0.00           H  
ATOM   1539  N   ALA A 146      35.481  25.495  54.528  1.00  0.00           N  
ATOM   1540  CA  ALA A 146      36.623  25.924  55.388  1.00  0.00           C  
ATOM   1541  C   ALA A 146      37.931  25.100  55.215  1.00  0.00           C  
ATOM   1542  O   ALA A 146      38.045  24.196  56.080  1.00  0.00           O  
ATOM   1543  CB  ALA A 146      36.187  26.014  56.886  1.00  0.00           C  
ATOM   1544  H   ALA A 146      34.738  24.962  54.950  1.00  0.00           H  
ATOM   1545  N   ALA A 147      38.898  25.505  54.369  1.00  0.00           N  
ATOM   1546  CA  ALA A 147      40.018  24.677  54.014  1.00  0.00           C  
ATOM   1547  C   ALA A 147      41.301  25.321  54.535  1.00  0.00           C  
ATOM   1548  O   ALA A 147      42.037  26.018  53.795  1.00  0.00           O  
ATOM   1549  CB  ALA A 147      40.082  24.538  52.485  1.00  0.00           C  
ATOM   1550  H   ALA A 147      38.944  26.416  53.968  1.00  0.00           H  
ATOM   1551  N   HIS A 148      41.418  25.403  55.859  1.00  0.00           N  
ATOM   1552  CA  HIS A 148      42.545  25.948  56.653  1.00  0.00           C  
ATOM   1553  C   HIS A 148      43.052  27.337  56.216  1.00  0.00           C  
ATOM   1554  O   HIS A 148      42.614  28.406  56.709  1.00  0.00           O  
ATOM   1555  CB  HIS A 148      43.529  24.819  56.711  1.00  0.00           C  
ATOM   1556  CG  HIS A 148      44.726  25.345  57.503  1.00  0.00           C  
ATOM   1557  CD2 HIS A 148      45.980  25.278  57.081  1.00  0.00           C  
ATOM   1558  ND1 HIS A 148      44.683  25.750  58.736  1.00  0.00           N  
ATOM   1559  CE1 HIS A 148      45.940  26.089  58.994  1.00  0.00           C  
ATOM   1560  NE2 HIS A 148      46.756  25.684  58.038  1.00  0.00           N  
ATOM   1561  H   HIS A 148      40.615  25.318  56.450  1.00  0.00           H  
ATOM   1562  HD2 HIS A 148      46.348  24.807  56.178  1.00  0.00           H  
ATOM   1563  HE1 HIS A 148      46.224  26.555  59.939  1.00  0.00           H  
ATOM   1564  HE2 HIS A 148      47.746  25.785  58.060  1.00  0.00           H  
ATOM   1565  N   ASP A 149      44.145  27.416  55.393  1.00  0.00           N  
ATOM   1566  CA  ASP A 149      44.514  28.712  54.746  1.00  0.00           C  
ATOM   1567  C   ASP A 149      43.422  29.467  53.901  1.00  0.00           C  
ATOM   1568  O   ASP A 149      43.541  30.658  53.662  1.00  0.00           O  
ATOM   1569  CB  ASP A 149      45.618  28.474  53.809  1.00  0.00           C  
ATOM   1570  CG  ASP A 149      46.966  27.900  54.392  1.00  0.00           C  
ATOM   1571  OD1 ASP A 149      47.935  28.674  54.650  1.00  0.00           O  
ATOM   1572  OD2 ASP A 149      47.162  26.670  54.720  1.00  0.00           O1-
ATOM   1573  H   ASP A 149      44.920  26.877  55.708  1.00  0.00           H  
ATOM   1574  N   TYR A 150      42.384  28.731  53.454  1.00  0.00           N  
ATOM   1575  CA  TYR A 150      41.282  29.242  52.733  1.00  0.00           C  
ATOM   1576  C   TYR A 150      39.849  28.961  53.261  1.00  0.00           C  
ATOM   1577  O   TYR A 150      39.481  27.911  53.804  1.00  0.00           O  
ATOM   1578  CB  TYR A 150      41.486  29.135  51.186  1.00  0.00           C  
ATOM   1579  CG  TYR A 150      41.279  27.732  50.488  1.00  0.00           C  
ATOM   1580  CD1 TYR A 150      40.085  27.476  49.872  1.00  0.00           C  
ATOM   1581  CD2 TYR A 150      42.375  26.890  50.255  1.00  0.00           C  
ATOM   1582  CE1 TYR A 150      39.882  26.310  49.111  1.00  0.00           C  
ATOM   1583  CE2 TYR A 150      42.190  25.775  49.491  1.00  0.00           C  
ATOM   1584  CZ  TYR A 150      40.955  25.436  49.031  1.00  0.00           C  
ATOM   1585  OH  TYR A 150      40.642  24.150  48.703  1.00  0.00           O  
ATOM   1586  H   TYR A 150      42.396  27.735  53.557  1.00  0.00           H  
ATOM   1587  HD1 TYR A 150      39.285  28.215  49.948  1.00  0.00           H  
ATOM   1588  HD2 TYR A 150      43.287  27.128  50.814  1.00  0.00           H  
ATOM   1589  HE1 TYR A 150      38.882  26.003  48.790  1.00  0.00           H  
ATOM   1590  HE2 TYR A 150      43.038  25.174  49.165  1.00  0.00           H  
ATOM   1591  HH  TYR A 150      41.486  23.630  48.784  1.00  0.00           H  
ATOM   1592  N   THR A 151      38.951  29.881  52.800  1.00  0.00           N  
ATOM   1593  CA  THR A 151      37.462  29.566  52.721  1.00  0.00           C  
ATOM   1594  C   THR A 151      36.825  29.750  51.306  1.00  0.00           C  
ATOM   1595  O   THR A 151      36.585  30.904  50.873  1.00  0.00           O  
ATOM   1596  CB  THR A 151      36.659  30.413  53.693  1.00  0.00           C  
ATOM   1597  CG2 THR A 151      35.169  29.998  53.790  1.00  0.00           C  
ATOM   1598  OG1 THR A 151      37.182  30.233  55.033  1.00  0.00           O  
ATOM   1599  H   THR A 151      39.278  30.737  52.389  1.00  0.00           H  
ATOM   1600  HG1 THR A 151      36.662  30.749  55.710  1.00  0.00           H  
ATOM   1601  N   LEU A 152      36.401  28.642  50.782  1.00  0.00           N  
ATOM   1602  CA  LEU A 152      35.784  28.603  49.507  1.00  0.00           C  
ATOM   1603  C   LEU A 152      34.269  28.773  49.504  1.00  0.00           C  
ATOM   1604  O   LEU A 152      33.627  27.875  50.011  1.00  0.00           O  
ATOM   1605  CB  LEU A 152      36.312  27.391  48.747  1.00  0.00           C  
ATOM   1606  CG  LEU A 152      35.733  27.083  47.296  1.00  0.00           C  
ATOM   1607  CD1 LEU A 152      35.849  28.236  46.317  1.00  0.00           C  
ATOM   1608  CD2 LEU A 152      36.414  25.808  46.793  1.00  0.00           C  
ATOM   1609  H   LEU A 152      36.303  27.717  51.136  1.00  0.00           H  
ATOM   1610  N   ARG A 153      33.879  29.984  49.075  1.00  0.00           N  
ATOM   1611  CA  ARG A 153      32.463  30.431  49.153  1.00  0.00           C  
ATOM   1612  C   ARG A 153      31.589  30.186  47.871  1.00  0.00           C  
ATOM   1613  O   ARG A 153      31.802  30.551  46.730  1.00  0.00           O  
ATOM   1614  CB  ARG A 153      32.342  31.839  49.694  1.00  0.00           C  
ATOM   1615  CG  ARG A 153      32.805  31.976  51.171  1.00  0.00           C  
ATOM   1616  CD  ARG A 153      33.030  33.404  51.385  1.00  0.00           C  
ATOM   1617  NE  ARG A 153      32.294  33.873  52.575  1.00  0.00           N  
ATOM   1618  CZ  ARG A 153      32.791  34.236  53.767  1.00  0.00           C  
ATOM   1619  NH1 ARG A 153      34.091  34.588  53.872  1.00  0.00           N1+
ATOM   1620  NH2 ARG A 153      32.205  33.831  54.856  1.00  0.00           N  
ATOM   1621  H   ARG A 153      34.500  30.657  48.672  1.00  0.00           H  
ATOM   1622  HE  ARG A 153      31.296  33.775  52.613  1.00  0.00           H  
ATOM   1623 1HH1 ARG A 153      34.625  34.524  53.030  1.00  0.00           H  
ATOM   1624 2HH1 ARG A 153      34.435  35.136  54.640  1.00  0.00           H  
ATOM   1625 1HH2 ARG A 153      31.429  33.199  54.944  1.00  0.00           H  
ATOM   1626 2HH2 ARG A 153      32.657  34.154  55.692  1.00  0.00           H  
ATOM   1627  N   GLU A 154      30.462  29.506  48.137  1.00  0.00           N  
ATOM   1628  CA  GLU A 154      29.539  29.089  47.026  1.00  0.00           C  
ATOM   1629  C   GLU A 154      28.227  29.866  46.871  1.00  0.00           C  
ATOM   1630  O   GLU A 154      27.335  29.824  47.744  1.00  0.00           O  
ATOM   1631  CB  GLU A 154      29.253  27.590  46.998  1.00  0.00           C  
ATOM   1632  CG  GLU A 154      28.704  27.008  45.670  1.00  0.00           C  
ATOM   1633  CD  GLU A 154      28.587  25.481  45.817  1.00  0.00           C  
ATOM   1634  OE1 GLU A 154      27.519  25.011  45.467  1.00  0.00           O  
ATOM   1635  OE2 GLU A 154      29.494  24.857  46.372  1.00  0.00           O1-
ATOM   1636  H   GLU A 154      30.227  29.066  49.002  1.00  0.00           H  
ATOM   1637  N   LEU A 155      28.189  30.768  45.933  1.00  0.00           N  
ATOM   1638  CA  LEU A 155      27.120  31.807  45.723  1.00  0.00           C  
ATOM   1639  C   LEU A 155      26.191  31.494  44.497  1.00  0.00           C  
ATOM   1640  O   LEU A 155      26.736  31.043  43.525  1.00  0.00           O  
ATOM   1641  CB  LEU A 155      27.908  33.124  45.709  1.00  0.00           C  
ATOM   1642  CG  LEU A 155      27.171  34.210  46.454  1.00  0.00           C  
ATOM   1643  CD1 LEU A 155      28.090  35.313  47.077  1.00  0.00           C  
ATOM   1644  CD2 LEU A 155      26.121  34.907  45.631  1.00  0.00           C  
ATOM   1645  H   LEU A 155      28.971  30.861  45.312  1.00  0.00           H  
ATOM   1646  N   LYS A 156      24.873  31.676  44.665  1.00  0.00           N  
ATOM   1647  CA  LYS A 156      23.896  31.488  43.554  1.00  0.00           C  
ATOM   1648  C   LYS A 156      23.277  32.809  42.990  1.00  0.00           C  
ATOM   1649  O   LYS A 156      22.377  33.327  43.662  1.00  0.00           O  
ATOM   1650  CB  LYS A 156      22.772  30.455  43.749  1.00  0.00           C  
ATOM   1651  CG  LYS A 156      23.222  29.082  44.334  1.00  0.00           C  
ATOM   1652  CD  LYS A 156      23.782  28.358  43.115  1.00  0.00           C  
ATOM   1653  CE  LYS A 156      24.614  27.136  43.565  1.00  0.00           C  
ATOM   1654  NZ  LYS A 156      24.871  26.232  42.460  1.00  0.00           N1+
ATOM   1655  H   LYS A 156      24.458  31.915  45.542  1.00  0.00           H  
ATOM   1656  HZ1 LYS A 156      25.434  26.688  41.780  1.00  0.00           H  
ATOM   1657  HZ2 LYS A 156      25.191  25.334  42.775  1.00  0.00           H  
ATOM   1658  HZ3 LYS A 156      23.964  26.102  42.045  1.00  0.00           H  
ATOM   1659  N   LEU A 157      23.779  33.228  41.833  1.00  0.00           N  
ATOM   1660  CA  LEU A 157      23.400  34.542  41.238  1.00  0.00           C  
ATOM   1661  C   LEU A 157      22.176  34.233  40.395  1.00  0.00           C  
ATOM   1662  O   LEU A 157      22.157  33.298  39.584  1.00  0.00           O  
ATOM   1663  CB  LEU A 157      24.406  35.059  40.214  1.00  0.00           C  
ATOM   1664  CG  LEU A 157      25.080  36.344  40.788  1.00  0.00           C  
ATOM   1665  CD1 LEU A 157      26.277  36.795  39.960  1.00  0.00           C  
ATOM   1666  CD2 LEU A 157      24.024  37.500  40.692  1.00  0.00           C  
ATOM   1667  H   LEU A 157      24.444  32.721  41.270  1.00  0.00           H  
ATOM   1668  N   SER A 158      21.059  34.980  40.554  1.00  0.00           N  
ATOM   1669  CA  SER A 158      19.969  34.757  39.591  1.00  0.00           C  
ATOM   1670  C   SER A 158      19.041  35.943  39.448  1.00  0.00           C  
ATOM   1671  O   SER A 158      19.420  37.064  39.862  1.00  0.00           O  
ATOM   1672  CB  SER A 158      19.179  33.574  40.059  1.00  0.00           C  
ATOM   1673  OG  SER A 158      18.315  33.777  41.199  1.00  0.00           O  
ATOM   1674  H   SER A 158      20.748  35.419  41.396  1.00  0.00           H  
ATOM   1675  HG  SER A 158      17.508  33.202  41.044  1.00  0.00           H  
ATOM   1676  N   LYS A 159      18.255  35.811  38.376  1.00  0.00           N  
ATOM   1677  CA  LYS A 159      17.655  37.009  37.757  1.00  0.00           C  
ATOM   1678  C   LYS A 159      16.149  37.017  38.102  1.00  0.00           C  
ATOM   1679  O   LYS A 159      15.525  35.999  37.843  1.00  0.00           O  
ATOM   1680  CB  LYS A 159      18.000  36.936  36.252  1.00  0.00           C  
ATOM   1681  CG  LYS A 159      17.338  38.180  35.573  1.00  0.00           C  
ATOM   1682  CD  LYS A 159      16.856  37.984  34.121  1.00  0.00           C  
ATOM   1683  CE  LYS A 159      17.859  37.315  33.221  1.00  0.00           C  
ATOM   1684  NZ  LYS A 159      17.465  37.311  31.775  1.00  0.00           N1+
ATOM   1685  H   LYS A 159      17.926  34.927  38.067  1.00  0.00           H  
ATOM   1686  HZ1 LYS A 159      17.018  36.447  31.510  1.00  0.00           H  
ATOM   1687  HZ2 LYS A 159      16.812  38.039  31.574  1.00  0.00           H  
ATOM   1688  HZ3 LYS A 159      18.269  37.377  31.185  1.00  0.00           H  
ATOM   1689  N   VAL A 160      15.676  38.240  38.308  1.00  0.00           N  
ATOM   1690  CA  VAL A 160      14.270  38.657  38.377  1.00  0.00           C  
ATOM   1691  C   VAL A 160      13.525  38.483  37.075  1.00  0.00           C  
ATOM   1692  O   VAL A 160      14.098  38.417  35.982  1.00  0.00           O  
ATOM   1693  CB  VAL A 160      14.189  40.086  38.926  1.00  0.00           C  
ATOM   1694  CG1 VAL A 160      13.001  40.938  38.440  1.00  0.00           C  
ATOM   1695  CG2 VAL A 160      14.278  40.038  40.448  1.00  0.00           C  
ATOM   1696  H   VAL A 160      16.269  38.961  38.655  1.00  0.00           H  
ATOM   1697  N   GLY A 161      12.231  38.221  37.146  1.00  0.00           N  
ATOM   1698  CA  GLY A 161      11.404  37.872  35.977  1.00  0.00           C  
ATOM   1699  C   GLY A 161      11.543  36.462  35.395  1.00  0.00           C  
ATOM   1700  O   GLY A 161      10.591  35.666  35.278  1.00  0.00           O  
ATOM   1701  H   GLY A 161      11.751  38.076  38.006  1.00  0.00           H  
ATOM   1702  N   GLN A 162      12.718  36.057  34.864  1.00  0.00           N  
ATOM   1703  CA  GLN A 162      12.964  34.767  34.241  1.00  0.00           C  
ATOM   1704  C   GLN A 162      13.462  33.579  35.075  1.00  0.00           C  
ATOM   1705  O   GLN A 162      14.258  33.863  35.987  1.00  0.00           O  
ATOM   1706  CB  GLN A 162      13.815  34.897  32.954  1.00  0.00           C  
ATOM   1707  CG  GLN A 162      13.051  35.561  31.779  1.00  0.00           C  
ATOM   1708  CD  GLN A 162      13.525  37.030  31.540  1.00  0.00           C  
ATOM   1709  NE2 GLN A 162      13.534  37.284  30.263  1.00  0.00           N  
ATOM   1710  OE1 GLN A 162      13.973  37.707  32.426  1.00  0.00           O  
ATOM   1711  H   GLN A 162      13.399  36.773  34.696  1.00  0.00           H  
ATOM   1712 1HE2 GLN A 162      13.342  36.650  29.513  1.00  0.00           H  
ATOM   1713 2HE2 GLN A 162      13.759  38.240  30.072  1.00  0.00           H  
ATOM   1714  N   GLY A 163      13.232  32.358  34.599  1.00  0.00           N  
ATOM   1715  CA  GLY A 163      13.722  31.088  35.217  1.00  0.00           C  
ATOM   1716  C   GLY A 163      15.082  30.579  34.734  1.00  0.00           C  
ATOM   1717  O   GLY A 163      15.539  30.871  33.646  1.00  0.00           O  
ATOM   1718  H   GLY A 163      12.756  32.193  33.736  1.00  0.00           H  
ATOM   1719  N   ASN A 164      15.560  29.563  35.419  1.00  0.00           N  
ATOM   1720  CA  ASN A 164      16.823  28.802  35.144  1.00  0.00           C  
ATOM   1721  C   ASN A 164      18.039  29.707  34.943  1.00  0.00           C  
ATOM   1722  O   ASN A 164      19.073  29.247  34.371  1.00  0.00           O  
ATOM   1723  CB  ASN A 164      16.591  27.960  33.876  1.00  0.00           C  
ATOM   1724  CG  ASN A 164      15.283  27.212  33.873  1.00  0.00           C  
ATOM   1725  ND2 ASN A 164      15.447  25.927  34.135  1.00  0.00           N  
ATOM   1726  OD1 ASN A 164      14.181  27.638  33.807  1.00  0.00           O  
ATOM   1727  H   ASN A 164      14.967  29.105  36.081  1.00  0.00           H  
ATOM   1728 1HD2 ASN A 164      16.363  25.555  34.325  1.00  0.00           H  
ATOM   1729 2HD2 ASN A 164      14.682  25.305  34.011  1.00  0.00           H  
ATOM   1730  N   THR A 165      18.220  30.525  35.944  1.00  0.00           N  
ATOM   1731  CA  THR A 165      19.322  31.506  35.904  1.00  0.00           C  
ATOM   1732  C   THR A 165      20.452  31.394  36.963  1.00  0.00           C  
ATOM   1733  O   THR A 165      21.369  32.214  36.970  1.00  0.00           O  
ATOM   1734  CB  THR A 165      18.835  32.946  35.657  1.00  0.00           C  
ATOM   1735  CG2 THR A 165      18.084  33.143  34.366  1.00  0.00           C  
ATOM   1736  OG1 THR A 165      18.020  33.291  36.817  1.00  0.00           O  
ATOM   1737  H   THR A 165      17.854  30.254  36.836  1.00  0.00           H  
ATOM   1738  HG1 THR A 165      17.129  32.985  36.481  1.00  0.00           H  
ATOM   1739  N   GLU A 166      20.502  30.290  37.661  1.00  0.00           N  
ATOM   1740  CA  GLU A 166      21.378  30.087  38.817  1.00  0.00           C  
ATOM   1741  C   GLU A 166      22.853  29.863  38.565  1.00  0.00           C  
ATOM   1742  O   GLU A 166      23.495  28.767  38.615  1.00  0.00           O  
ATOM   1743  CB  GLU A 166      20.818  29.004  39.761  1.00  0.00           C  
ATOM   1744  CG  GLU A 166      20.327  29.504  41.079  1.00  0.00           C  
ATOM   1745  CD  GLU A 166      19.579  28.335  41.795  1.00  0.00           C  
ATOM   1746  OE1 GLU A 166      18.781  27.674  41.144  1.00  0.00           O  
ATOM   1747  OE2 GLU A 166      19.816  28.082  42.981  1.00  0.00           O1-
ATOM   1748  H   GLU A 166      20.115  29.406  37.385  1.00  0.00           H  
ATOM   1749  N   ARG A 167      23.450  31.054  38.505  1.00  0.00           N  
ATOM   1750  CA  ARG A 167      24.911  31.223  38.112  1.00  0.00           C  
ATOM   1751  C   ARG A 167      25.913  31.070  39.209  1.00  0.00           C  
ATOM   1752  O   ARG A 167      26.104  31.958  40.025  1.00  0.00           O  
ATOM   1753  CB  ARG A 167      25.014  32.506  37.337  1.00  0.00           C  
ATOM   1754  CG  ARG A 167      26.405  32.742  36.733  1.00  0.00           C  
ATOM   1755  CD  ARG A 167      26.383  34.246  36.383  1.00  0.00           C  
ATOM   1756  NE  ARG A 167      27.427  34.476  35.413  1.00  0.00           N  
ATOM   1757  CZ  ARG A 167      27.188  34.604  34.124  1.00  0.00           C  
ATOM   1758  NH1 ARG A 167      25.965  34.440  33.574  1.00  0.00           N1+
ATOM   1759  NH2 ARG A 167      28.104  35.162  33.342  1.00  0.00           N  
ATOM   1760  H   ARG A 167      22.809  31.806  38.583  1.00  0.00           H  
ATOM   1761  HE  ARG A 167      28.373  34.452  35.734  1.00  0.00           H  
ATOM   1762 1HH1 ARG A 167      25.173  34.265  34.159  1.00  0.00           H  
ATOM   1763 2HH1 ARG A 167      25.897  34.790  32.636  1.00  0.00           H  
ATOM   1764 1HH2 ARG A 167      28.791  35.625  33.899  1.00  0.00           H  
ATOM   1765 2HH2 ARG A 167      27.978  35.328  32.367  1.00  0.00           H  
ATOM   1766  N   THR A 168      26.681  29.980  39.154  1.00  0.00           N  
ATOM   1767  CA  THR A 168      27.454  29.631  40.412  1.00  0.00           C  
ATOM   1768  C   THR A 168      28.716  30.516  40.560  1.00  0.00           C  
ATOM   1769  O   THR A 168      29.769  30.105  39.975  1.00  0.00           O  
ATOM   1770  CB  THR A 168      27.664  28.096  40.475  1.00  0.00           C  
ATOM   1771  CG2 THR A 168      28.643  27.706  41.626  1.00  0.00           C  
ATOM   1772  OG1 THR A 168      26.402  27.458  40.433  1.00  0.00           O  
ATOM   1773  H   THR A 168      26.504  29.251  38.489  1.00  0.00           H  
ATOM   1774  HG1 THR A 168      26.168  27.472  39.461  1.00  0.00           H  
ATOM   1775  N   VAL A 169      28.697  31.512  41.420  1.00  0.00           N  
ATOM   1776  CA  VAL A 169      29.893  32.349  41.644  1.00  0.00           C  
ATOM   1777  C   VAL A 169      30.707  31.858  42.868  1.00  0.00           C  
ATOM   1778  O   VAL A 169      30.250  31.710  44.019  1.00  0.00           O  
ATOM   1779  CB  VAL A 169      29.845  33.846  41.376  1.00  0.00           C  
ATOM   1780  CG1 VAL A 169      29.834  33.974  39.816  1.00  0.00           C  
ATOM   1781  CG2 VAL A 169      28.761  34.470  42.232  1.00  0.00           C  
ATOM   1782  H   VAL A 169      28.009  31.416  42.137  1.00  0.00           H  
ATOM   1783  N   TRP A 170      31.942  31.477  42.574  1.00  0.00           N  
ATOM   1784  CA  TRP A 170      32.876  30.864  43.519  1.00  0.00           C  
ATOM   1785  C   TRP A 170      33.912  31.812  44.005  1.00  0.00           C  
ATOM   1786  O   TRP A 170      34.626  32.363  43.162  1.00  0.00           O  
ATOM   1787  CB  TRP A 170      33.724  29.853  42.824  1.00  0.00           C  
ATOM   1788  CG  TRP A 170      32.929  28.656  42.261  1.00  0.00           C  
ATOM   1789  CD1 TRP A 170      32.536  28.533  41.032  1.00  0.00           C  
ATOM   1790  CD2 TRP A 170      32.630  27.494  42.948  1.00  0.00           C  
ATOM   1791  CE2 TRP A 170      31.981  26.690  42.006  1.00  0.00           C  
ATOM   1792  CE3 TRP A 170      32.665  27.052  44.253  1.00  0.00           C  
ATOM   1793  NE1 TRP A 170      31.998  27.351  40.848  1.00  0.00           N  
ATOM   1794  CZ2 TRP A 170      31.405  25.463  42.308  1.00  0.00           C  
ATOM   1795  CZ3 TRP A 170      32.108  25.824  44.523  1.00  0.00           C  
ATOM   1796  CH2 TRP A 170      31.443  25.023  43.653  1.00  0.00           C  
ATOM   1797  H   TRP A 170      32.150  31.470  41.603  1.00  0.00           H  
ATOM   1798  HD1 TRP A 170      32.718  29.224  40.205  1.00  0.00           H  
ATOM   1799  HE1 TRP A 170      31.859  27.127  39.883  1.00  0.00           H  
ATOM   1800  HE3 TRP A 170      32.724  27.854  44.989  1.00  0.00           H  
ATOM   1801  HZ2 TRP A 170      30.981  24.832  41.518  1.00  0.00           H  
ATOM   1802  HZ3 TRP A 170      32.389  25.369  45.477  1.00  0.00           H  
ATOM   1803  HH2 TRP A 170      30.796  24.295  44.131  1.00  0.00           H  
ATOM   1804  N   GLN A 171      33.884  32.069  45.285  1.00  0.00           N  
ATOM   1805  CA  GLN A 171      34.902  32.907  45.988  1.00  0.00           C  
ATOM   1806  C   GLN A 171      35.943  32.140  46.806  1.00  0.00           C  
ATOM   1807  O   GLN A 171      35.629  31.598  47.861  1.00  0.00           O  
ATOM   1808  CB  GLN A 171      34.153  33.921  46.878  1.00  0.00           C  
ATOM   1809  CG  GLN A 171      35.062  34.872  47.680  1.00  0.00           C  
ATOM   1810  CD  GLN A 171      34.165  35.783  48.573  1.00  0.00           C  
ATOM   1811  NE2 GLN A 171      34.550  36.111  49.721  1.00  0.00           N  
ATOM   1812  OE1 GLN A 171      32.988  36.078  48.347  1.00  0.00           O  
ATOM   1813  H   GLN A 171      33.145  31.775  45.884  1.00  0.00           H  
ATOM   1814 1HE2 GLN A 171      35.424  35.860  50.128  1.00  0.00           H  
ATOM   1815 2HE2 GLN A 171      33.961  36.747  50.224  1.00  0.00           H  
ATOM   1816  N   TYR A 172      37.217  32.216  46.446  1.00  0.00           N  
ATOM   1817  CA  TYR A 172      38.350  31.707  47.185  1.00  0.00           C  
ATOM   1818  C   TYR A 172      38.866  32.720  48.171  1.00  0.00           C  
ATOM   1819  O   TYR A 172      39.460  33.742  47.750  1.00  0.00           O  
ATOM   1820  CB  TYR A 172      39.429  31.412  46.132  1.00  0.00           C  
ATOM   1821  CG  TYR A 172      39.492  29.974  45.615  1.00  0.00           C  
ATOM   1822  CD1 TYR A 172      40.282  29.119  46.378  1.00  0.00           C  
ATOM   1823  CD2 TYR A 172      38.834  29.648  44.428  1.00  0.00           C  
ATOM   1824  CE1 TYR A 172      40.367  27.777  45.975  1.00  0.00           C  
ATOM   1825  CE2 TYR A 172      38.890  28.326  44.025  1.00  0.00           C  
ATOM   1826  CZ  TYR A 172      39.671  27.421  44.801  1.00  0.00           C  
ATOM   1827  OH  TYR A 172      39.715  26.118  44.378  1.00  0.00           O  
ATOM   1828  H   TYR A 172      37.462  32.739  45.635  1.00  0.00           H  
ATOM   1829  HD1 TYR A 172      40.768  29.427  47.303  1.00  0.00           H  
ATOM   1830  HD2 TYR A 172      38.560  30.480  43.774  1.00  0.00           H  
ATOM   1831  HE1 TYR A 172      41.053  27.117  46.501  1.00  0.00           H  
ATOM   1832  HE2 TYR A 172      38.324  28.078  43.130  1.00  0.00           H  
ATOM   1833  HH  TYR A 172      40.069  25.595  45.152  1.00  0.00           H  
ATOM   1834  N   HIS A 173      38.322  32.624  49.403  1.00  0.00           N  
ATOM   1835  CA  HIS A 173      38.724  33.510  50.471  1.00  0.00           C  
ATOM   1836  C   HIS A 173      40.026  33.043  51.201  1.00  0.00           C  
ATOM   1837  O   HIS A 173      39.930  32.166  52.074  1.00  0.00           O  
ATOM   1838  CB  HIS A 173      37.530  33.766  51.411  1.00  0.00           C  
ATOM   1839  CG  HIS A 173      37.504  34.989  52.219  1.00  0.00           C  
ATOM   1840  CD2 HIS A 173      38.375  35.504  53.096  1.00  0.00           C  
ATOM   1841  ND1 HIS A 173      36.405  35.743  52.106  1.00  0.00           N  
ATOM   1842  CE1 HIS A 173      36.514  36.609  53.118  1.00  0.00           C  
ATOM   1843  NE2 HIS A 173      37.694  36.473  53.705  1.00  0.00           N  
ATOM   1844  H   HIS A 173      37.539  32.047  49.588  1.00  0.00           H  
ATOM   1845  HD2 HIS A 173      39.308  35.048  53.420  1.00  0.00           H  
ATOM   1846  HE1 HIS A 173      35.849  37.439  53.343  1.00  0.00           H  
ATOM   1847  HE2 HIS A 173      37.929  37.050  54.486  1.00  0.00           H  
ATOM   1848  N   PHE A 174      41.141  33.576  50.823  1.00  0.00           N  
ATOM   1849  CA  PHE A 174      42.407  33.245  51.468  1.00  0.00           C  
ATOM   1850  C   PHE A 174      42.661  33.998  52.750  1.00  0.00           C  
ATOM   1851  O   PHE A 174      42.492  35.159  52.795  1.00  0.00           O  
ATOM   1852  CB  PHE A 174      43.552  33.447  50.495  1.00  0.00           C  
ATOM   1853  CG  PHE A 174      44.839  32.727  50.789  1.00  0.00           C
[truncated: 2,098,331 more chars]
