# Supplementary material for: Structural insights into the pSer/pThr dependent regulation of the SHP2 tyrosine phosphatase in insulin and CD28 signaling
Source: Nat Commun. 2022 Sep 16;13:5439. doi: 10.1038/s41467-022-32918-5 (PMC9481563; doi:10.1038/s41467-022-32918-5)
Supplement: Supplementary file 4 — Supplementary dataset 2 [file 41467_2022_32918_MOESM4_ESM.zip › WPD-ppIRS1-03-dynamics.pdb]

MODEL        1
ATOM      1  N   GLY A   5      69.960  43.470  43.280  1.00  0.00           N  
ATOM      2  CA  GLY A   5      69.160  42.710  44.290  1.00  0.00           C  
ATOM      3  C   GLY A   5      67.660  42.930  44.240  1.00  0.00           C  
ATOM      4  O   GLY A   5      67.310  43.900  43.550  1.00  0.00           O  
ATOM      5  H1  GLY A   5      69.810  43.130  42.350  1.00  0.00           H  
ATOM      6  H2  GLY A   5      69.770  44.440  43.120  1.00  0.00           H  
ATOM      7  H3  GLY A   5      70.950  43.320  43.370  1.00  0.00           H  
ATOM      8  N   PHE A   6      66.890  42.150  44.970  1.00  0.00           N  
ATOM      9  CA  PHE A   6      65.410  42.080  44.870  1.00  0.00           C  
ATOM     10  C   PHE A   6      64.780  43.450  45.250  1.00  0.00           C  
ATOM     11  O   PHE A   6      64.070  44.100  44.460  1.00  0.00           O  
ATOM     12  CB  PHE A   6      64.750  41.070  45.720  1.00  0.00           C  
ATOM     13  CG  PHE A   6      65.200  39.620  45.430  1.00  0.00           C  
ATOM     14  CD1 PHE A   6      64.450  38.790  44.610  1.00  0.00           C  
ATOM     15  CD2 PHE A   6      66.170  39.040  46.240  1.00  0.00           C  
ATOM     16  CE1 PHE A   6      64.680  37.390  44.650  1.00  0.00           C  
ATOM     17  CE2 PHE A   6      66.300  37.670  46.340  1.00  0.00           C  
ATOM     18  CZ  PHE A   6      65.630  36.870  45.470  1.00  0.00           C  
ATOM     19  H   PHE A   6      67.360  41.450  45.500  1.00  0.00           H  
ATOM     20  HD1 PHE A   6      63.560  39.160  44.100  1.00  0.00           H  
ATOM     21  HD2 PHE A   6      66.790  39.660  46.880  1.00  0.00           H  
ATOM     22  HE1 PHE A   6      64.040  36.720  44.090  1.00  0.00           H  
ATOM     23  HE2 PHE A   6      66.820  37.280  47.210  1.00  0.00           H  
ATOM     24  HZ  PHE A   6      65.890  35.810  45.510  1.00  0.00           H  
ATOM     25  N   TRP A   7      65.160  44.080  46.370  1.00  0.00           N  
ATOM     26  CA  TRP A   7      64.590  45.350  46.890  1.00  0.00           C  
ATOM     27  C   TRP A   7      64.910  46.410  45.860  1.00  0.00           C  
ATOM     28  O   TRP A   7      64.030  47.050  45.330  1.00  0.00           O  
ATOM     29  CB  TRP A   7      65.140  45.860  48.230  1.00  0.00           C  
ATOM     30  CG  TRP A   7      64.460  47.150  48.730  1.00  0.00           C  
ATOM     31  CD1 TRP A   7      63.130  47.270  48.730  1.00  0.00           C  
ATOM     32  CD2 TRP A   7      64.980  48.420  48.750  1.00  0.00           C  
ATOM     33  CE2 TRP A   7      63.880  49.250  48.830  1.00  0.00           C  
ATOM     34  CE3 TRP A   7      66.230  48.870  49.020  1.00  0.00           C  
ATOM     35  NE1 TRP A   7      62.780  48.520  48.760  1.00  0.00           N  
ATOM     36  CZ2 TRP A   7      64.060  50.600  48.950  1.00  0.00           C  
ATOM     37  CZ3 TRP A   7      66.380  50.260  49.270  1.00  0.00           C  
ATOM     38  CH2 TRP A   7      65.340  51.110  49.150  1.00  0.00           C  
ATOM     39  H   TRP A   7      65.860  43.670  46.960  1.00  0.00           H  
ATOM     40  HD1 TRP A   7      62.430  46.450  48.920  1.00  0.00           H  
ATOM     41  HE1 TRP A   7      61.860  48.830  48.510  1.00  0.00           H  
ATOM     42  HE3 TRP A   7      66.790  48.150  49.620  1.00  0.00           H  
ATOM     43  HZ2 TRP A   7      63.210  51.290  48.980  1.00  0.00           H  
ATOM     44  HZ3 TRP A   7      67.360  50.710  49.470  1.00  0.00           H  
ATOM     45  HH2 TRP A   7      65.670  52.150  49.090  1.00  0.00           H  
ATOM     46  N   GLU A   8      66.160  46.540  45.450  1.00  0.00           N  
ATOM     47  CA  GLU A   8      66.630  47.580  44.500  1.00  0.00           C  
ATOM     48  C   GLU A   8      66.010  47.530  43.060  1.00  0.00           C  
ATOM     49  O   GLU A   8      65.590  48.540  42.530  1.00  0.00           O  
ATOM     50  CB  GLU A   8      68.150  47.430  44.410  1.00  0.00           C  
ATOM     51  CG  GLU A   8      68.840  48.680  43.750  1.00  0.00           C  
ATOM     52  CD  GLU A   8      70.330  48.410  43.490  1.00  0.00           C  
ATOM     53  OE1 GLU A   8      71.010  48.150  44.500  1.00  0.00           O  
ATOM     54  OE2 GLU A   8      70.670  48.110  42.340  1.00  0.00           O1-
ATOM     55  H   GLU A   8      66.890  46.050  45.910  1.00  0.00           H  
ATOM     56  N   GLU A   9      65.790  46.300  42.560  1.00  0.00           N  
ATOM     57  CA  GLU A   9      64.990  46.040  41.360  1.00  0.00           C  
ATOM     58  C   GLU A   9      63.540  46.480  41.560  1.00  0.00           C  
ATOM     59  O   GLU A   9      63.010  47.250  40.790  1.00  0.00           O  
ATOM     60  CB  GLU A   9      64.930  44.540  40.970  1.00  0.00           C  
ATOM     61  CG  GLU A   9      66.270  44.050  40.580  1.00  0.00           C  
ATOM     62  CD  GLU A   9      66.240  42.550  40.230  1.00  0.00           C  
ATOM     63  OE1 GLU A   9      67.000  42.190  39.300  1.00  0.00           O  
ATOM     64  OE2 GLU A   9      65.670  41.760  40.950  1.00  0.00           O1-
ATOM     65  H   GLU A   9      66.130  45.580  43.170  1.00  0.00           H  
ATOM     66  N   PHE A  10      62.940  46.120  42.680  1.00  0.00           N  
ATOM     67  CA  PHE A  10      61.530  46.470  43.120  1.00  0.00           C  
ATOM     68  C   PHE A  10      61.350  48.010  43.210  1.00  0.00           C  
ATOM     69  O   PHE A  10      60.500  48.490  42.500  1.00  0.00           O  
ATOM     70  CB  PHE A  10      61.120  45.760  44.410  1.00  0.00           C  
ATOM     71  CG  PHE A  10      59.720  46.130  44.860  1.00  0.00           C  
ATOM     72  CD1 PHE A  10      58.600  45.940  44.010  1.00  0.00           C  
ATOM     73  CD2 PHE A  10      59.520  46.480  46.200  1.00  0.00           C  
ATOM     74  CE1 PHE A  10      57.320  46.130  44.520  1.00  0.00           C  
ATOM     75  CE2 PHE A  10      58.240  46.750  46.650  1.00  0.00           C  
ATOM     76  CZ  PHE A  10      57.160  46.600  45.840  1.00  0.00           C  
ATOM     77  H   PHE A  10      63.350  45.470  43.320  1.00  0.00           H  
ATOM     78  HD1 PHE A  10      58.740  45.830  42.940  1.00  0.00           H  
ATOM     79  HD2 PHE A  10      60.370  46.480  46.890  1.00  0.00           H  
ATOM     80  HE1 PHE A  10      56.440  45.990  43.890  1.00  0.00           H  
ATOM     81  HE2 PHE A  10      58.030  47.230  47.600  1.00  0.00           H  
ATOM     82  HZ  PHE A  10      56.250  46.990  46.280  1.00  0.00           H  
ATOM     83  N   GLU A  11      62.240  48.710  43.890  1.00  0.00           N  
ATOM     84  CA  GLU A  11      62.260  50.240  44.020  1.00  0.00           C  
ATOM     85  C   GLU A  11      62.380  50.970  42.660  1.00  0.00           C  
ATOM     86  O   GLU A  11      61.640  51.890  42.280  1.00  0.00           O  
ATOM     87  CB  GLU A  11      63.300  50.430  45.120  1.00  0.00           C  
ATOM     88  CG  GLU A  11      63.650  51.880  45.380  1.00  0.00           C  
ATOM     89  CD  GLU A  11      62.620  52.870  45.890  1.00  0.00           C  
ATOM     90  OE1 GLU A  11      62.440  53.840  45.100  1.00  0.00           O  
ATOM     91  OE2 GLU A  11      62.080  52.760  47.020  1.00  0.00           O1-
ATOM     92  H   GLU A  11      62.800  48.240  44.570  1.00  0.00           H  
ATOM     93  N   THR A  12      63.310  50.410  41.870  1.00  0.00           N  
ATOM     94  CA  THR A  12      63.490  50.850  40.480  1.00  0.00           C  
ATOM     95  C   THR A  12      62.330  50.550  39.570  1.00  0.00           C  
ATOM     96  O   THR A  12      61.960  51.320  38.660  1.00  0.00           O  
ATOM     97  CB  THR A  12      64.830  50.560  39.730  1.00  0.00           C  
ATOM     98  CG2 THR A  12      65.940  51.250  40.470  1.00  0.00           C  
ATOM     99  OG1 THR A  12      65.110  49.130  39.650  1.00  0.00           O  
ATOM    100  H   THR A  12      63.880  49.660  42.200  1.00  0.00           H  
ATOM    101  HG1 THR A  12      65.460  48.780  40.520  1.00  0.00           H  
ATOM    102  N   LEU A  13      61.630  49.430  39.850  1.00  0.00           N  
ATOM    103  CA  LEU A  13      60.290  49.190  39.260  1.00  0.00           C  
ATOM    104  C   LEU A  13      59.040  50.000  39.710  1.00  0.00           C  
ATOM    105  O   LEU A  13      58.090  50.150  38.940  1.00  0.00           O  
ATOM    106  CB  LEU A  13      59.850  47.690  39.240  1.00  0.00           C  
ATOM    107  CG  LEU A  13      60.810  46.860  38.390  1.00  0.00           C  
ATOM    108  CD1 LEU A  13      60.910  45.400  38.850  1.00  0.00           C  
ATOM    109  CD2 LEU A  13      60.550  47.000  36.940  1.00  0.00           C  
ATOM    110  H   LEU A  13      62.150  48.620  40.120  1.00  0.00           H  
ATOM    111  N   GLN A  14      58.850  50.290  41.040  1.00  0.00           N  
ATOM    112  CA  GLN A  14      57.920  51.340  41.580  1.00  0.00           C  
ATOM    113  C   GLN A  14      58.300  52.790  41.090  1.00  0.00           C  
ATOM    114  O   GLN A  14      57.430  53.620  40.940  1.00  0.00           O  
ATOM    115  CB  GLN A  14      57.970  51.250  43.100  1.00  0.00           C  
ATOM    116  CG  GLN A  14      57.560  49.880  43.680  1.00  0.00           C  
ATOM    117  CD  GLN A  14      57.610  50.000  45.230  1.00  0.00           C  
ATOM    118  NE2 GLN A  14      56.530  50.370  45.840  1.00  0.00           N  
ATOM    119  OE1 GLN A  14      58.620  49.820  45.870  1.00  0.00           O  
ATOM    120  H   GLN A  14      59.420  49.840  41.730  1.00  0.00           H  
ATOM    121 1HE2 GLN A  14      55.730  50.580  45.270  1.00  0.00           H  
ATOM    122 2HE2 GLN A  14      56.650  50.370  46.830  1.00  0.00           H  
ATOM    123  N   GLN A  15      59.570  53.040  40.770  1.00  0.00           N  
ATOM    124  CA  GLN A  15      60.080  54.340  40.210  1.00  0.00           C  
ATOM    125  C   GLN A  15      59.720  54.640  38.740  1.00  0.00           C  
ATOM    126  O   GLN A  15      59.890  55.790  38.330  1.00  0.00           O  
ATOM    127  CB  GLN A  15      61.570  54.350  40.310  1.00  0.00           C  
ATOM    128  CG  GLN A  15      62.090  55.290  41.380  1.00  0.00           C  
ATOM    129  CD  GLN A  15      63.550  54.940  41.480  1.00  0.00           C  
ATOM    130  NE2 GLN A  15      63.970  54.290  42.550  1.00  0.00           N  
ATOM    131  OE1 GLN A  15      64.370  55.320  40.720  1.00  0.00           O  
ATOM    132  H   GLN A  15      60.300  52.450  41.100  1.00  0.00           H  
ATOM    133 1HE2 GLN A  15      63.450  53.990  43.350  1.00  0.00           H  
ATOM    134 2HE2 GLN A  15      64.940  54.310  42.760  1.00  0.00           H  
ATOM    135  N   GLN A  16      59.020  53.740  38.060  1.00  0.00           N  
ATOM    136  CA  GLN A  16      58.630  53.760  36.600  1.00  0.00           C  
ATOM    137  C   GLN A  16      57.710  54.860  36.180  1.00  0.00           C  
ATOM    138  O   GLN A  16      56.550  54.860  36.500  1.00  0.00           O  
ATOM    139  CB  GLN A  16      58.170  52.430  36.080  1.00  0.00           C  
ATOM    140  CG  GLN A  16      59.140  51.290  36.260  1.00  0.00           C  
ATOM    141  CD  GLN A  16      60.300  51.510  35.330  1.00  0.00           C  
ATOM    142  NE2 GLN A  16      61.470  51.510  35.820  1.00  0.00           N  
ATOM    143  OE1 GLN A  16      60.060  51.460  34.130  1.00  0.00           O  
ATOM    144  H   GLN A  16      58.670  52.900  38.480  1.00  0.00           H  
ATOM    145 1HE2 GLN A  16      61.590  51.400  36.810  1.00  0.00           H  
ATOM    146 2HE2 GLN A  16      62.250  51.820  35.270  1.00  0.00           H  
ATOM    147  N   GLU A  17      58.360  55.840  35.510  1.00  0.00           N  
ATOM    148  CA  GLU A  17      57.680  57.030  34.980  1.00  0.00           C  
ATOM    149  C   GLU A  17      57.420  57.120  33.470  1.00  0.00           C  
ATOM    150  O   GLU A  17      56.270  57.110  33.060  1.00  0.00           O  
ATOM    151  CB  GLU A  17      58.110  58.360  35.680  1.00  0.00           C  
ATOM    152  CG  GLU A  17      57.320  59.570  35.140  1.00  0.00           C  
ATOM    153  CD  GLU A  17      57.880  60.910  35.660  1.00  0.00           C  
ATOM    154  OE1 GLU A  17      57.030  61.840  35.700  1.00  0.00           O  
ATOM    155  OE2 GLU A  17      59.140  61.170  35.700  1.00  0.00           O1-
ATOM    156  H   GLU A  17      59.310  55.690  35.250  1.00  0.00           H  
ATOM    157  N   CYS A  18      58.500  56.780  32.740  1.00  0.00           N  
ATOM    158  CA  CYS A  18      58.690  56.910  31.290  1.00  0.00           C  
ATOM    159  C   CYS A  18      57.700  56.150  30.330  1.00  0.00           C  
ATOM    160  O   CYS A  18      57.650  56.500  29.180  1.00  0.00           O  
ATOM    161  CB  CYS A  18      60.110  56.750  30.860  1.00  0.00           C  
ATOM    162  SG  CYS A  18      60.740  55.040  31.190  1.00  0.00           S  
ATOM    163  H   CYS A  18      59.300  56.330  33.150  1.00  0.00           H  
ATOM    164  HG  CYS A  18      61.940  55.380  31.650  1.00  0.00           H  
ATOM    165  N   LYS A  19      57.240  54.990  30.810  1.00  0.00           N  
ATOM    166  CA  LYS A  19      56.130  54.270  30.160  1.00  0.00           C  
ATOM    167  C   LYS A  19      54.700  54.460  30.790  1.00  0.00           C  
ATOM    168  O   LYS A  19      53.710  54.140  30.100  1.00  0.00           O  
ATOM    169  CB  LYS A  19      56.470  52.760  30.040  1.00  0.00           C  
ATOM    170  CG  LYS A  19      55.650  51.930  29.050  1.00  0.00           C  
ATOM    171  CD  LYS A  19      55.540  52.600  27.680  1.00  0.00           C  
ATOM    172  CE  LYS A  19      54.450  51.890  26.990  1.00  0.00           C  
ATOM    173  NZ  LYS A  19      54.210  52.200  25.570  1.00  0.00           N1+
ATOM    174  H   LYS A  19      57.610  54.590  31.650  1.00  0.00           H  
ATOM    175  HZ1 LYS A  19      53.440  51.620  25.300  1.00  0.00           H  
ATOM    176  HZ2 LYS A  19      54.000  53.170  25.450  1.00  0.00           H  
ATOM    177  HZ3 LYS A  19      55.040  52.080  25.010  1.00  0.00           H  
ATOM    178  N   LEU A  20      54.650  54.850  32.070  1.00  0.00           N  
ATOM    179  CA  LEU A  20      53.350  55.170  32.700  1.00  0.00           C  
ATOM    180  C   LEU A  20      52.390  56.290  32.190  1.00  0.00           C  
ATOM    181  O   LEU A  20      51.250  56.400  32.640  1.00  0.00           O  
ATOM    182  CB  LEU A  20      53.630  55.400  34.190  1.00  0.00           C  
ATOM    183  CG  LEU A  20      53.010  54.300  35.050  1.00  0.00           C  
ATOM    184  CD1 LEU A  20      53.750  52.980  34.890  1.00  0.00           C  
ATOM    185  CD2 LEU A  20      53.030  54.630  36.530  1.00  0.00           C  
ATOM    186  H   LEU A  20      55.470  55.210  32.520  1.00  0.00           H  
ATOM    187  N   LEU A  21      52.940  57.180  31.300  1.00  0.00           N  
ATOM    188  CA  LEU A  21      52.400  58.480  31.050  1.00  0.00           C  
ATOM    189  C   LEU A  21      51.110  58.650  30.240  1.00  0.00           C  
ATOM    190  O   LEU A  21      50.890  59.640  29.580  1.00  0.00           O  
ATOM    191  CB  LEU A  21      53.550  59.240  30.370  1.00  0.00           C  
ATOM    192  CG  LEU A  21      54.480  59.780  31.420  1.00  0.00           C  
ATOM    193  CD1 LEU A  21      55.940  60.170  30.900  1.00  0.00           C  
ATOM    194  CD2 LEU A  21      53.750  61.050  31.840  1.00  0.00           C  
ATOM    195  H   LEU A  21      53.850  56.990  30.920  1.00  0.00           H  
ATOM    196  N   TYR A  22      50.240  57.670  30.460  1.00  0.00           N  
ATOM    197  CA  TYR A  22      48.810  57.670  29.920  1.00  0.00           C  
ATOM    198  C   TYR A  22      47.790  58.460  30.760  1.00  0.00           C  
ATOM    199  O   TYR A  22      48.010  58.590  31.990  1.00  0.00           O  
ATOM    200  CB  TYR A  22      48.520  56.210  29.630  1.00  0.00           C  
ATOM    201  CG  TYR A  22      49.480  55.570  28.570  1.00  0.00           C  
ATOM    202  CD1 TYR A  22      49.190  55.550  27.230  1.00  0.00           C  
ATOM    203  CD2 TYR A  22      50.420  54.560  29.020  1.00  0.00           C  
ATOM    204  CE1 TYR A  22      49.790  54.630  26.400  1.00  0.00           C  
ATOM    205  CE2 TYR A  22      51.030  53.640  28.160  1.00  0.00           C  
ATOM    206  CZ  TYR A  22      50.720  53.730  26.840  1.00  0.00           C  
ATOM    207  OH  TYR A  22      51.440  53.060  26.000  1.00  0.00           O  
ATOM    208  H   TYR A  22      50.510  56.800  30.880  1.00  0.00           H  
ATOM    209  HD1 TYR A  22      48.530  56.330  26.850  1.00  0.00           H  
ATOM    210  HD2 TYR A  22      50.660  54.460  30.080  1.00  0.00           H  
ATOM    211  HE1 TYR A  22      49.370  54.640  25.390  1.00  0.00           H  
ATOM    212  HE2 TYR A  22      51.510  52.760  28.580  1.00  0.00           H  
ATOM    213  HH  TYR A  22      51.090  53.170  25.070  1.00  0.00           H  
ATOM    214  N   SER A  23      46.680  58.770  30.030  1.00  0.00           N  
ATOM    215  CA  SER A  23      45.560  59.610  30.590  1.00  0.00           C  
ATOM    216  C   SER A  23      44.690  58.910  31.600  1.00  0.00           C  
ATOM    217  O   SER A  23      44.380  57.730  31.380  1.00  0.00           O  
ATOM    218  CB  SER A  23      44.720  59.920  29.390  1.00  0.00           C  
ATOM    219  OG  SER A  23      43.740  60.930  29.710  1.00  0.00           O  
ATOM    220  H   SER A  23      46.470  58.130  29.290  1.00  0.00           H  
ATOM    221  HG  SER A  23      42.910  60.500  30.080  1.00  0.00           H  
ATOM    222  N   ARG A  24      44.160  59.590  32.610  1.00  0.00           N  
ATOM    223  CA  ARG A  24      43.360  59.080  33.730  1.00  0.00           C  
ATOM    224  C   ARG A  24      42.020  59.860  34.030  1.00  0.00           C  
ATOM    225  O   ARG A  24      41.550  59.710  35.150  1.00  0.00           O  
ATOM    226  CB  ARG A  24      44.230  59.010  35.060  1.00  0.00           C  
ATOM    227  CG  ARG A  24      45.280  57.930  34.980  1.00  0.00           C  
ATOM    228  CD  ARG A  24      45.710  57.370  36.370  1.00  0.00           C  
ATOM    229  NE  ARG A  24      46.780  58.170  37.000  1.00  0.00           N  
ATOM    230  CZ  ARG A  24      48.110  58.110  36.860  1.00  0.00           C  
ATOM    231  NH1 ARG A  24      48.750  57.200  36.180  1.00  0.00           N1+
ATOM    232  NH2 ARG A  24      48.730  58.870  37.700  1.00  0.00           N  
ATOM    233  H   ARG A  24      44.560  60.480  32.820  1.00  0.00           H  
ATOM    234  HE  ARG A  24      46.410  58.780  37.700  1.00  0.00           H  
ATOM    235 1HH1 ARG A  24      48.390  56.360  35.780  1.00  0.00           H  
ATOM    236 2HH1 ARG A  24      49.680  57.410  35.890  1.00  0.00           H  
ATOM    237 1HH2 ARG A  24      48.200  59.520  38.250  1.00  0.00           H  
ATOM    238 2HH2 ARG A  24      49.650  58.630  38.010  1.00  0.00           H  
ATOM    239  N   LYS A  25      41.440  60.580  33.040  1.00  0.00           N  
ATOM    240  CA  LYS A  25      40.330  61.520  33.320  1.00  0.00           C  
ATOM    241  C   LYS A  25      38.990  60.850  33.870  1.00  0.00           C  
ATOM    242  O   LYS A  25      38.310  61.400  34.710  1.00  0.00           O  
ATOM    243  CB  LYS A  25      40.190  62.490  32.170  1.00  0.00           C  
ATOM    244  CG  LYS A  25      38.930  63.280  31.960  1.00  0.00           C  
ATOM    245  CD  LYS A  25      39.090  64.120  30.690  1.00  0.00           C  
ATOM    246  CE  LYS A  25      37.670  64.650  30.400  1.00  0.00           C  
ATOM    247  NZ  LYS A  25      37.420  65.730  29.440  1.00  0.00           N1+
ATOM    248  H   LYS A  25      41.570  60.240  32.110  1.00  0.00           H  
ATOM    249  HZ1 LYS A  25      36.460  65.750  29.170  1.00  0.00           H  
ATOM    250  HZ2 LYS A  25      37.740  66.670  29.590  1.00  0.00           H  
ATOM    251  HZ3 LYS A  25      37.930  65.450  28.630  1.00  0.00           H  
ATOM    252  N   GLU A  26      38.760  59.590  33.510  1.00  0.00           N  
ATOM    253  CA  GLU A  26      37.590  58.840  34.020  1.00  0.00           C  
ATOM    254  C   GLU A  26      37.640  58.460  35.510  1.00  0.00           C  
ATOM    255  O   GLU A  26      36.670  58.330  36.240  1.00  0.00           O  
ATOM    256  CB  GLU A  26      37.350  57.610  33.140  1.00  0.00           C  
ATOM    257  CG  GLU A  26      36.900  57.890  31.700  1.00  0.00           C  
ATOM    258  CD  GLU A  26      35.630  58.720  31.700  1.00  0.00           C  
ATOM    259  OE1 GLU A  26      34.550  58.200  32.100  1.00  0.00           O  
ATOM    260  OE2 GLU A  26      35.700  59.840  31.150  1.00  0.00           O1-
ATOM    261  H   GLU A  26      39.170  59.130  32.720  1.00  0.00           H  
ATOM    262  N   GLY A  27      38.870  58.240  35.970  1.00  0.00           N  
ATOM    263  CA  GLY A  27      39.260  58.130  37.420  1.00  0.00           C  
ATOM    264  C   GLY A  27      39.140  59.430  38.220  1.00  0.00           C  
ATOM    265  O   GLY A  27      38.480  59.470  39.270  1.00  0.00           O  
ATOM    266  H   GLY A  27      39.560  58.020  35.290  1.00  0.00           H  
ATOM    267  N   GLN A  28      39.450  60.490  37.490  1.00  0.00           N  
ATOM    268  CA  GLN A  28      39.320  61.900  37.950  1.00  0.00           C  
ATOM    269  C   GLN A  28      37.900  62.490  38.090  1.00  0.00           C  
ATOM    270  O   GLN A  28      37.590  63.390  38.880  1.00  0.00           O  
ATOM    271  CB  GLN A  28      40.120  62.910  37.190  1.00  0.00           C  
ATOM    272  CG  GLN A  28      41.460  63.010  37.880  1.00  0.00           C  
ATOM    273  CD  GLN A  28      42.470  63.870  37.230  1.00  0.00           C  
ATOM    274  NE2 GLN A  28      42.650  64.990  37.820  1.00  0.00           N  
ATOM    275  OE1 GLN A  28      43.130  63.600  36.210  1.00  0.00           O  
ATOM    276  H   GLN A  28      39.840  60.380  36.570  1.00  0.00           H  
ATOM    277 1HE2 GLN A  28      42.160  65.170  38.670  1.00  0.00           H  
ATOM    278 2HE2 GLN A  28      43.250  65.720  37.520  1.00  0.00           H  
ATOM    279  N   ARG A  29      36.920  61.800  37.360  1.00  0.00           N  
ATOM    280  CA  ARG A  29      35.460  62.170  37.320  1.00  0.00           C  
ATOM    281  C   ARG A  29      34.630  61.860  38.530  1.00  0.00           C  
ATOM    282  O   ARG A  29      34.700  60.790  39.110  1.00  0.00           O  
ATOM    283  CB  ARG A  29      34.790  61.630  36.070  1.00  0.00           C  
ATOM    284  CG  ARG A  29      35.290  62.210  34.710  1.00  0.00           C  
ATOM    285  CD  ARG A  29      34.560  61.550  33.530  1.00  0.00           C  
ATOM    286  NE  ARG A  29      33.160  61.950  33.530  1.00  0.00           N  
ATOM    287  CZ  ARG A  29      32.170  61.360  32.910  1.00  0.00           C  
ATOM    288  NH1 ARG A  29      32.310  60.170  32.260  1.00  0.00           N1+
ATOM    289  NH2 ARG A  29      30.920  61.980  32.860  1.00  0.00           N  
ATOM    290  H   ARG A  29      37.240  61.140  36.690  1.00  0.00           H  
ATOM    291  HE  ARG A  29      33.140  62.840  33.990  1.00  0.00           H  
ATOM    292 1HH1 ARG A  29      33.200  59.740  32.100  1.00  0.00           H  
ATOM    293 2HH1 ARG A  29      31.530  59.850  31.720  1.00  0.00           H  
ATOM    294 1HH2 ARG A  29      30.800  62.890  33.250  1.00  0.00           H  
ATOM    295 2HH2 ARG A  29      30.140  61.620  32.350  1.00  0.00           H  
ATOM    296  N   GLN A  30      33.850  62.780  39.020  1.00  0.00           N  
ATOM    297  CA  GLN A  30      32.920  62.720  40.190  1.00  0.00           C  
ATOM    298  C   GLN A  30      31.820  61.730  40.210  1.00  0.00           C  
ATOM    299  O   GLN A  30      31.930  60.810  41.030  1.00  0.00           O  
ATOM    300  CB  GLN A  30      32.540  64.170  40.610  1.00  0.00           C  
ATOM    301  CG  GLN A  30      32.070  64.210  42.050  1.00  0.00           C  
ATOM    302  CD  GLN A  30      33.200  64.170  43.010  1.00  0.00           C  
ATOM    303  NE2 GLN A  30      33.440  63.090  43.740  1.00  0.00           N  
ATOM    304  OE1 GLN A  30      33.770  65.250  43.230  1.00  0.00           O  
ATOM    305  H   GLN A  30      34.030  63.700  38.680  1.00  0.00           H  
ATOM    306 1HE2 GLN A  30      32.800  62.320  43.730  1.00  0.00           H  
ATOM    307 2HE2 GLN A  30      34.320  63.030  44.200  1.00  0.00           H  
ATOM    308  N   GLU A  31      31.020  61.690  39.170  1.00  0.00           N  
ATOM    309  CA  GLU A  31      29.940  60.700  39.030  1.00  0.00           C  
ATOM    310  C   GLU A  31      30.560  59.250  39.160  1.00  0.00           C  
ATOM    311  O   GLU A  31      29.880  58.300  39.540  1.00  0.00           O  
ATOM    312  CB  GLU A  31      29.360  60.850  37.620  1.00  0.00           C  
ATOM    313  CG  GLU A  31      28.960  62.240  37.180  1.00  0.00           C  
ATOM    314  CD  GLU A  31      30.090  63.260  36.820  1.00  0.00           C  
ATOM    315  OE1 GLU A  31      29.700  64.330  36.620  1.00  0.00           O  
ATOM    316  OE2 GLU A  31      31.330  63.040  36.720  1.00  0.00           O1-
ATOM    317  H   GLU A  31      31.230  62.320  38.420  1.00  0.00           H  
ATOM    318  N   ASN A  32      31.740  59.110  38.540  1.00  0.00           N  
ATOM    319  CA  ASN A  32      32.580  57.880  38.490  1.00  0.00           C  
ATOM    320  C   ASN A  32      33.120  57.510  39.840  1.00  0.00           C  
ATOM    321  O   ASN A  32      32.910  56.380  40.260  1.00  0.00           O  
ATOM    322  CB  ASN A  32      33.690  57.990  37.390  1.00  0.00           C  
ATOM    323  CG  ASN A  32      33.040  57.850  35.970  1.00  0.00           C  
ATOM    324  ND2 ASN A  32      33.820  57.980  34.970  1.00  0.00           N  
ATOM    325  OD1 ASN A  32      31.880  57.530  35.850  1.00  0.00           O  
ATOM    326  H   ASN A  32      31.960  59.830  37.880  1.00  0.00           H  
ATOM    327 1HD2 ASN A  32      34.790  58.160  35.140  1.00  0.00           H  
ATOM    328 2HD2 ASN A  32      33.360  57.880  34.090  1.00  0.00           H  
ATOM    329  N   LYS A  33      33.670  58.490  40.610  1.00  0.00           N  
ATOM    330  CA  LYS A  33      34.300  58.250  41.940  1.00  0.00           C  
ATOM    331  C   LYS A  33      33.430  57.490  42.910  1.00  0.00           C  
ATOM    332  O   LYS A  33      33.950  56.920  43.880  1.00  0.00           O  
ATOM    333  CB  LYS A  33      34.570  59.560  42.680  1.00  0.00           C  
ATOM    334  CG  LYS A  33      35.820  59.970  42.020  1.00  0.00           C  
ATOM    335  CD  LYS A  33      36.550  61.100  42.810  1.00  0.00           C  
ATOM    336  CE  LYS A  33      37.920  61.390  42.200  1.00  0.00           C  
ATOM    337  NZ  LYS A  33      38.450  62.590  42.890  1.00  0.00           N1+
ATOM    338  H   LYS A  33      33.510  59.430  40.330  1.00  0.00           H  
ATOM    339  HZ1 LYS A  33      37.700  63.250  42.810  1.00  0.00           H  
ATOM    340  HZ2 LYS A  33      38.720  62.520  43.850  1.00  0.00           H  
ATOM    341  HZ3 LYS A  33      39.230  63.060  42.460  1.00  0.00           H  
ATOM    342  N   ASN A  34      32.150  57.650  42.800  1.00  0.00           N  
ATOM    343  CA  ASN A  34      31.210  56.740  43.480  1.00  0.00           C  
ATOM    344  C   ASN A  34      31.200  55.210  43.240  1.00  0.00           C  
ATOM    345  O   ASN A  34      30.940  54.390  44.120  1.00  0.00           O  
ATOM    346  CB  ASN A  34      29.780  57.190  43.440  1.00  0.00           C  
ATOM    347  CG  ASN A  34      29.510  58.480  44.250  1.00  0.00           C  
ATOM    348  ND2 ASN A  34      28.680  58.530  45.270  1.00  0.00           N  
ATOM    349  OD1 ASN A  34      30.090  59.420  43.810  1.00  0.00           O  
ATOM    350  H   ASN A  34      31.670  58.440  42.390  1.00  0.00           H  
ATOM    351 1HD2 ASN A  34      28.010  57.850  45.560  1.00  0.00           H  
ATOM    352 2HD2 ASN A  34      28.870  59.200  45.980  1.00  0.00           H  
ATOM    353  N   LYS A  35      31.700  54.750  42.090  1.00  0.00           N  
ATOM    354  CA  LYS A  35      31.800  53.360  41.660  1.00  0.00           C  
ATOM    355  C   LYS A  35      32.950  52.540  42.240  1.00  0.00           C  
ATOM    356  O   LYS A  35      33.000  51.390  41.950  1.00  0.00           O  
ATOM    357  CB  LYS A  35      31.800  53.190  40.080  1.00  0.00           C  
ATOM    358  CG  LYS A  35      30.340  53.340  39.570  1.00  0.00           C  
ATOM    359  CD  LYS A  35      30.040  52.490  38.360  1.00  0.00           C  
ATOM    360  CE  LYS A  35      28.610  52.670  37.840  1.00  0.00           C  
ATOM    361  NZ  LYS A  35      28.490  51.880  36.620  1.00  0.00           N1+
ATOM    362  H   LYS A  35      31.930  55.440  41.400  1.00  0.00           H  
ATOM    363  HZ1 LYS A  35      29.270  52.170  36.060  1.00  0.00           H  
ATOM    364  HZ2 LYS A  35      28.470  50.900  36.820  1.00  0.00           H  
ATOM    365  HZ3 LYS A  35      27.590  52.110  36.230  1.00  0.00           H  
ATOM    366  N   ASN A  36      34.050  53.200  42.620  1.00  0.00           N  
ATOM    367  CA  ASN A  36      35.230  52.600  43.440  1.00  0.00           C  
ATOM    368  C   ASN A  36      34.920  52.530  44.970  1.00  0.00           C  
ATOM    369  O   ASN A  36      34.390  53.420  45.600  1.00  0.00           O  
ATOM    370  CB  ASN A  36      36.540  53.240  43.160  1.00  0.00           C  
ATOM    371  CG  ASN A  36      36.430  54.780  43.160  1.00  0.00           C  
ATOM    372  ND2 ASN A  36      37.010  55.390  44.200  1.00  0.00           N  
ATOM    373  OD1 ASN A  36      35.810  55.390  42.270  1.00  0.00           O  
ATOM    374  H   ASN A  36      34.350  54.090  42.300  1.00  0.00           H  
ATOM    375 1HD2 ASN A  36      37.450  54.830  44.900  1.00  0.00           H  
ATOM    376 2HD2 ASN A  36      37.170  56.380  44.150  1.00  0.00           H  
ATOM    377  N   ARG A  37      35.190  51.330  45.530  1.00  0.00           N  
ATOM    378  CA  ARG A  37      34.910  51.010  46.930  1.00  0.00           C  
ATOM    379  C   ARG A  37      35.780  51.770  47.880  1.00  0.00           C  
ATOM    380  O   ARG A  37      35.360  51.970  49.020  1.00  0.00           O  
ATOM    381  CB  ARG A  37      34.980  49.550  47.110  1.00  0.00           C  
ATOM    382  CG  ARG A  37      34.300  49.090  48.430  1.00  0.00           C  
ATOM    383  CD  ARG A  37      34.320  47.610  48.690  1.00  0.00           C  
ATOM    384  NE  ARG A  37      33.670  47.290  49.980  1.00  0.00           N  
ATOM    385  CZ  ARG A  37      34.280  47.300  51.220  1.00  0.00           C  
ATOM    386  NH1 ARG A  37      35.580  47.320  51.360  1.00  0.00           N1+
ATOM    387  NH2 ARG A  37      33.580  46.800  52.220  1.00  0.00           N  
ATOM    388  H   ARG A  37      35.890  50.750  45.110  1.00  0.00           H  
ATOM    389  HE  ARG A  37      32.680  47.160  49.950  1.00  0.00           H  
ATOM    390 1HH1 ARG A  37      36.150  47.310  50.540  1.00  0.00           H  
ATOM    391 2HH1 ARG A  37      36.070  47.140  52.210  1.00  0.00           H  
ATOM    392 1HH2 ARG A  37      32.590  46.680  52.170  1.00  0.00           H  
ATOM    393 2HH2 ARG A  37      34.050  46.740  53.100  1.00  0.00           H  
ATOM    394  N   TYR A  38      37.020  52.000  47.530  1.00  0.00           N  
ATOM    395  CA  TYR A  38      37.990  52.760  48.210  1.00  0.00           C  
ATOM    396  C   TYR A  38      38.300  54.060  47.400  1.00  0.00           C  
ATOM    397  O   TYR A  38      38.360  54.070  46.160  1.00  0.00           O  
ATOM    398  CB  TYR A  38      39.310  51.960  48.450  1.00  0.00           C  
ATOM    399  CG  TYR A  38      39.050  50.660  49.160  1.00  0.00           C  
ATOM    400  CD1 TYR A  38      38.570  50.620  50.480  1.00  0.00           C  
ATOM    401  CD2 TYR A  38      39.400  49.540  48.550  1.00  0.00           C  
ATOM    402  CE1 TYR A  38      38.460  49.370  51.160  1.00  0.00           C  
ATOM    403  CE2 TYR A  38      39.410  48.350  49.220  1.00  0.00           C  
ATOM    404  CZ  TYR A  38      38.890  48.200  50.510  1.00  0.00           C  
ATOM    405  OH  TYR A  38      38.300  47.010  50.810  1.00  0.00           O  
ATOM    406  H   TYR A  38      37.340  51.480  46.740  1.00  0.00           H  
ATOM    407  HD1 TYR A  38      38.200  51.530  50.950  1.00  0.00           H  
ATOM    408  HD2 TYR A  38      39.690  49.530  47.490  1.00  0.00           H  
ATOM    409  HE1 TYR A  38      38.240  49.270  52.220  1.00  0.00           H  
ATOM    410  HE2 TYR A  38      39.750  47.430  48.760  1.00  0.00           H  
ATOM    411  HH  TYR A  38      38.740  46.300  50.270  1.00  0.00           H  
ATOM    412  N   LYS A  39      38.540  55.170  48.030  1.00  0.00           N  
ATOM    413  CA  LYS A  39      38.710  56.440  47.230  1.00  0.00           C  
ATOM    414  C   LYS A  39      40.040  56.580  46.450  1.00  0.00           C  
ATOM    415  O   LYS A  39      40.210  57.440  45.580  1.00  0.00           O  
ATOM    416  CB  LYS A  39      38.550  57.540  48.300  1.00  0.00           C  
ATOM    417  CG  LYS A  39      39.540  57.360  49.470  1.00  0.00           C  
ATOM    418  CD  LYS A  39      39.020  58.500  50.410  1.00  0.00           C  
ATOM    419  CE  LYS A  39      39.540  58.050  51.790  1.00  0.00           C  
ATOM    420  NZ  LYS A  39      39.090  59.020  52.820  1.00  0.00           N1+
ATOM    421  H   LYS A  39      38.620  55.240  49.030  1.00  0.00           H  
ATOM    422  HZ1 LYS A  39      39.170  58.690  53.760  1.00  0.00           H  
ATOM    423  HZ2 LYS A  39      39.580  59.880  52.660  1.00  0.00           H  
ATOM    424  HZ3 LYS A  39      38.110  59.190  52.830  1.00  0.00           H  
ATOM    425  N   ASN A  40      40.950  55.700  46.840  1.00  0.00           N  
ATOM    426  CA  ASN A  40      42.370  55.650  46.360  1.00  0.00           C  
ATOM    427  C   ASN A  40      42.550  55.160  44.880  1.00  0.00           C  
ATOM    428  O   ASN A  40      43.610  55.500  44.350  1.00  0.00           O  
ATOM    429  CB  ASN A  40      43.300  54.730  47.200  1.00  0.00           C  
ATOM    430  CG  ASN A  40      42.860  54.490  48.650  1.00  0.00           C  
ATOM    431  ND2 ASN A  40      43.510  55.170  49.570  1.00  0.00           N  
ATOM    432  OD1 ASN A  40      41.760  53.930  48.910  1.00  0.00           O  
ATOM    433  H   ASN A  40      40.720  54.960  47.490  1.00  0.00           H  
ATOM    434 1HD2 ASN A  40      44.250  55.730  49.220  1.00  0.00           H  
ATOM    435 2HD2 ASN A  40      43.310  54.970  50.530  1.00  0.00           H  
ATOM    436  N   ILE A  41      41.730  54.230  44.460  1.00  0.00           N  
ATOM    437  CA  ILE A  41      41.960  53.520  43.160  1.00  0.00           C  
ATOM    438  C   ILE A  41      41.570  54.300  41.910  1.00  0.00           C  
ATOM    439  O   ILE A  41      40.410  54.490  41.660  1.00  0.00           O  
ATOM    440  CB  ILE A  41      41.330  52.110  43.010  1.00  0.00           C  
ATOM    441  CG1 ILE A  41      41.730  51.070  44.080  1.00  0.00           C  
ATOM    442  CG2 ILE A  41      41.590  51.450  41.650  1.00  0.00           C  
ATOM    443  CD  ILE A  41      43.260  50.770  43.940  1.00  0.00           C  
ATOM    444  H   ILE A  41      41.000  53.970  45.080  1.00  0.00           H  
ATOM    445  N   LEU A  42      42.620  54.820  41.210  1.00  0.00           N  
ATOM    446  CA  LEU A  42      42.570  55.500  39.850  1.00  0.00           C  
ATOM    447  C   LEU A  42      42.860  54.710  38.500  1.00  0.00           C  
ATOM    448  O   LEU A  42      43.990  54.250  38.350  1.00  0.00           O  
ATOM    449  CB  LEU A  42      43.310  56.840  39.870  1.00  0.00           C  
ATOM    450  CG  LEU A  42      42.400  57.830  40.620  1.00  0.00           C  
ATOM    451  CD1 LEU A  42      42.530  57.930  42.130  1.00  0.00           C  
ATOM    452  CD2 LEU A  42      42.820  59.250  40.110  1.00  0.00           C  
ATOM    453  H   LEU A  42      43.480  55.000  41.690  1.00  0.00           H  
ATOM    454  N   PRO A  43      41.880  54.290  37.700  1.00  0.00           N  
ATOM    455  CA  PRO A  43      42.060  53.630  36.390  1.00  0.00           C  
ATOM    456  C   PRO A  43      42.410  54.680  35.330  1.00  0.00           C  
ATOM    457  O   PRO A  43      42.090  55.850  35.340  1.00  0.00           O  
ATOM    458  CB  PRO A  43      40.680  53.040  36.140  1.00  0.00           C  
ATOM    459  CG  PRO A  43      39.930  53.070  37.460  1.00  0.00           C  
ATOM    460  CD  PRO A  43      40.520  54.230  38.200  1.00  0.00           C  
ATOM    461  N   PHE A  44      43.270  54.260  34.420  1.00  0.00           N  
ATOM    462  CA  PHE A  44      43.560  54.950  33.110  1.00  0.00           C  
ATOM    463  C   PHE A  44      42.270  54.870  32.280  1.00  0.00           C  
ATOM    464  O   PHE A  44      41.790  53.770  32.100  1.00  0.00           O  
ATOM    465  CB  PHE A  44      44.620  54.150  32.350  1.00  0.00           C  
ATOM    466  CG  PHE A  44      46.060  54.370  32.980  1.00  0.00           C  
ATOM    467  CD1 PHE A  44      46.730  55.590  32.810  1.00  0.00           C  
ATOM    468  CD2 PHE A  44      46.740  53.230  33.390  1.00  0.00           C  
ATOM    469  CE1 PHE A  44      48.050  55.560  33.110  1.00  0.00           C  
ATOM    470  CE2 PHE A  44      48.090  53.290  33.700  1.00  0.00           C  
ATOM    471  CZ  PHE A  44      48.700  54.460  33.590  1.00  0.00           C  
ATOM    472  H   PHE A  44      43.990  53.600  34.620  1.00  0.00           H  
ATOM    473  HD1 PHE A  44      46.280  56.570  32.650  1.00  0.00           H  
ATOM    474  HD2 PHE A  44      46.100  52.360  33.550  1.00  0.00           H  
ATOM    475  HE1 PHE A  44      48.630  56.490  33.140  1.00  0.00           H  
ATOM    476  HE2 PHE A  44      48.680  52.440  34.050  1.00  0.00           H  
ATOM    477  HZ  PHE A  44      49.790  54.410  33.550  1.00  0.00           H  
ATOM    478  N   ASP A  45      42.310  55.810  31.320  1.00  0.00           N  
ATOM    479  CA  ASP A  45      41.190  56.030  30.300  1.00  0.00           C  
ATOM    480  C   ASP A  45      41.120  54.930  29.230  1.00  0.00           C  
ATOM    481  O   ASP A  45      40.170  54.110  29.230  1.00  0.00           O  
ATOM    482  CB  ASP A  45      41.260  57.420  29.590  1.00  0.00           C  
ATOM    483  CG  ASP A  45      41.010  58.690  30.470  1.00  0.00           C  
ATOM    484  OD1 ASP A  45      40.030  58.710  31.260  1.00  0.00           O  
ATOM    485  OD2 ASP A  45      41.550  59.720  30.180  1.00  0.00           O1-
ATOM    486  H   ASP A  45      42.980  56.560  31.350  1.00  0.00           H  
ATOM    487  N   HIS A  46      42.220  54.640  28.520  1.00  0.00           N  
ATOM    488  CA  HIS A  46      42.070  53.870  27.280  1.00  0.00           C  
ATOM    489  C   HIS A  46      41.860  52.350  27.430  1.00  0.00           C  
ATOM    490  O   HIS A  46      41.390  51.640  26.540  1.00  0.00           O  
ATOM    491  CB  HIS A  46      43.320  54.140  26.350  1.00  0.00           C  
ATOM    492  CG  HIS A  46      44.640  53.570  26.980  1.00  0.00           C  
ATOM    493  CD2 HIS A  46      45.700  53.260  26.230  1.00  0.00           C  
ATOM    494  ND1 HIS A  46      44.850  53.400  28.300  1.00  0.00           N  
ATOM    495  CE1 HIS A  46      46.100  52.960  28.400  1.00  0.00           C  
ATOM    496  NE2 HIS A  46      46.510  52.770  27.180  1.00  0.00           N  
ATOM    497  H   HIS A  46      43.190  54.660  28.780  1.00  0.00           H  
ATOM    498  HD2 HIS A  46      45.760  53.180  25.150  1.00  0.00           H  
ATOM    499  HE1 HIS A  46      46.730  52.970  29.290  1.00  0.00           H  
ATOM    500  HE2 HIS A  46      47.390  52.320  27.000  1.00  0.00           H  
ATOM    501  N   THR A  47      42.390  51.870  28.520  1.00  0.00           N  
ATOM    502  CA  THR A  47      42.290  50.440  28.970  1.00  0.00           C  
ATOM    503  C   THR A  47      40.930  50.000  29.600  1.00  0.00           C  
ATOM    504  O   THR A  47      40.640  48.830  29.690  1.00  0.00           O  
ATOM    505  CB  THR A  47      43.410  50.000  29.900  1.00  0.00           C  
ATOM    506  CG2 THR A  47      44.780  49.930  29.110  1.00  0.00           C  
ATOM    507  OG1 THR A  47      43.460  50.710  31.150  1.00  0.00           O  
ATOM    508  H   THR A  47      43.080  52.400  29.020  1.00  0.00           H  
ATOM    509  HG1 THR A  47      44.320  50.520  31.620  1.00  0.00           H  
ATOM    510  N   ARG A  48      40.110  51.010  30.010  1.00  0.00           N  
ATOM    511  CA  ARG A  48      38.870  50.630  30.780  1.00  0.00           C  
ATOM    512  C   ARG A  48      37.770  49.910  29.980  1.00  0.00           C  
ATOM    513  O   ARG A  48      37.740  49.950  28.720  1.00  0.00           O  
ATOM    514  CB  ARG A  48      38.150  51.850  31.360  1.00  0.00           C  
ATOM    515  CG  ARG A  48      37.290  52.710  30.480  1.00  0.00           C  
ATOM    516  CD  ARG A  48      36.680  53.890  31.170  1.00  0.00           C  
ATOM    517  NE  ARG A  48      35.710  54.480  30.240  1.00  0.00           N  
ATOM    518  CZ  ARG A  48      35.940  55.060  29.030  1.00  0.00           C  
ATOM    519  NH1 ARG A  48      37.220  55.310  28.550  1.00  0.00           N1+
ATOM    520  NH2 ARG A  48      34.970  55.260  28.090  1.00  0.00           N  
ATOM    521  H   ARG A  48      40.240  51.990  29.890  1.00  0.00           H  
ATOM    522  HE  ARG A  48      34.740  54.460  30.490  1.00  0.00           H  
ATOM    523 1HH1 ARG A  48      38.060  55.060  29.040  1.00  0.00           H  
ATOM    524 2HH1 ARG A  48      37.380  55.790  27.690  1.00  0.00           H  
ATOM    525 1HH2 ARG A  48      34.030  54.960  28.290  1.00  0.00           H  
ATOM    526 2HH2 ARG A  48      35.080  55.890  27.320  1.00  0.00           H  
ATOM    527  N   VAL A  49      37.080  49.140  30.820  1.00  0.00           N  
ATOM    528  CA  VAL A  49      35.990  48.310  30.280  1.00  0.00           C  
ATOM    529  C   VAL A  49      34.670  49.120  30.180  1.00  0.00           C  
ATOM    530  O   VAL A  49      34.200  49.750  31.150  1.00  0.00           O  
ATOM    531  CB  VAL A  49      35.700  47.000  31.080  1.00  0.00           C  
ATOM    532  CG1 VAL A  49      34.630  46.060  30.480  1.00  0.00           C  
ATOM    533  CG2 VAL A  49      36.950  46.150  31.330  1.00  0.00           C  
ATOM    534  H   VAL A  49      37.350  49.040  31.770  1.00  0.00           H  
ATOM    535  N   VAL A  50      34.310  49.450  28.940  1.00  0.00           N  
ATOM    536  CA  VAL A  50      32.960  50.000  28.610  1.00  0.00           C  
ATOM    537  C   VAL A  50      31.930  48.930  28.640  1.00  0.00           C  
ATOM    538  O   VAL A  50      31.890  47.970  27.900  1.00  0.00           O  
ATOM    539  CB  VAL A  50      33.130  50.620  27.130  1.00  0.00           C  
ATOM    540  CG1 VAL A  50      31.860  51.180  26.510  1.00  0.00           C  
ATOM    541  CG2 VAL A  50      34.240  51.640  26.950  1.00  0.00           C  
ATOM    542  H   VAL A  50      34.870  49.380  28.120  1.00  0.00           H  
ATOM    543  N   LEU A  51      30.940  49.140  29.520  1.00  0.00           N  
ATOM    544  CA  LEU A  51      29.750  48.260  29.540  1.00  0.00           C  
ATOM    545  C   LEU A  51      28.700  48.840  28.510  1.00  0.00           C  
ATOM    546  O   LEU A  51      28.110  49.860  28.820  1.00  0.00           O  
ATOM    547  CB  LEU A  51      29.110  48.230  30.940  1.00  0.00           C  
ATOM    548  CG  LEU A  51      30.020  47.570  31.990  1.00  0.00           C  
ATOM    549  CD1 LEU A  51      29.280  47.680  33.320  1.00  0.00           C  
ATOM    550  CD2 LEU A  51      30.440  46.150  31.660  1.00  0.00           C  
ATOM    551  H   LEU A  51      31.040  49.890  30.190  1.00  0.00           H  
ATOM    552  N   HIS A  52      28.080  47.920  27.750  1.00  0.00           N  
ATOM    553  CA  HIS A  52      27.210  48.280  26.610  1.00  0.00           C  
ATOM    554  C   HIS A  52      25.690  48.190  26.930  1.00  0.00           C  
ATOM    555  O   HIS A  52      25.230  47.060  27.060  1.00  0.00           O  
ATOM    556  CB  HIS A  52      27.600  47.630  25.280  1.00  0.00           C  
ATOM    557  CG  HIS A  52      28.930  48.130  24.690  1.00  0.00           C  
ATOM    558  CD2 HIS A  52      30.160  47.500  24.760  1.00  0.00           C  
ATOM    559  ND1 HIS A  52      29.190  49.370  24.160  1.00  0.00           N  
ATOM    560  CE1 HIS A  52      30.500  49.530  24.040  1.00  0.00           C  
ATOM    561  NE2 HIS A  52      31.040  48.360  24.300  1.00  0.00           N  
ATOM    562  H   HIS A  52      27.820  46.980  27.950  1.00  0.00           H  
ATOM    563  HD2 HIS A  52      30.410  46.490  25.090  1.00  0.00           H  
ATOM    564  HE1 HIS A  52      31.040  50.420  23.720  1.00  0.00           H  
ATOM    565  HE2 HIS A  52      32.000  48.200  24.110  1.00  0.00           H  
ATOM    566  N   ASP A  53      24.910  49.240  26.580  1.00  0.00           N  
ATOM    567  CA  ASP A  53      23.510  49.530  26.990  1.00  0.00           C  
ATOM    568  C   ASP A  53      23.190  49.460  28.520  1.00  0.00           C  
ATOM    569  O   ASP A  53      23.720  48.600  29.260  1.00  0.00           O  
ATOM    570  CB  ASP A  53      22.550  48.540  26.180  1.00  0.00           C  
ATOM    571  CG  ASP A  53      21.040  48.910  26.270  1.00  0.00           C  
ATOM    572  OD1 ASP A  53      20.620  49.960  25.730  1.00  0.00           O  
ATOM    573  OD2 ASP A  53      20.360  48.040  26.860  1.00  0.00           O1-
ATOM    574  H   ASP A  53      25.340  50.020  26.130  1.00  0.00           H  
ATOM    575  N   GLY A  54      22.390  50.390  29.010  1.00  0.00           N  
ATOM    576  CA  GLY A  54      22.290  50.710  30.460  1.00  0.00           C  
ATOM    577  C   GLY A  54      20.980  51.400  30.920  1.00  0.00           C  
ATOM    578  O   GLY A  54      20.270  51.910  30.100  1.00  0.00           O  
ATOM    579  H   GLY A  54      21.650  50.740  28.440  1.00  0.00           H  
ATOM    580  N   ASP A  55      20.780  51.500  32.200  1.00  0.00           N  
ATOM    581  CA  ASP A  55      19.710  52.250  32.920  1.00  0.00           C  
ATOM    582  C   ASP A  55      19.800  53.790  32.650  1.00  0.00           C  
ATOM    583  O   ASP A  55      20.540  54.400  33.330  1.00  0.00           O  
ATOM    584  CB  ASP A  55      19.710  51.790  34.390  1.00  0.00           C  
ATOM    585  CG  ASP A  55      18.540  52.440  35.210  1.00  0.00           C  
ATOM    586  OD1 ASP A  55      17.700  53.140  34.660  1.00  0.00           O  
ATOM    587  OD2 ASP A  55      18.560  52.470  36.440  1.00  0.00           O1-
ATOM    588  H   ASP A  55      21.240  50.840  32.800  1.00  0.00           H  
ATOM    589  N   PRO A  56      18.820  54.350  31.960  1.00  0.00           N  
ATOM    590  CA  PRO A  56      18.610  55.830  31.760  1.00  0.00           C  
ATOM    591  C   PRO A  56      18.670  56.700  32.990  1.00  0.00           C  
ATOM    592  O   PRO A  56      18.890  57.870  32.960  1.00  0.00           O  
ATOM    593  CB  PRO A  56      17.130  55.970  31.370  1.00  0.00           C  
ATOM    594  CG  PRO A  56      16.810  54.680  30.620  1.00  0.00           C  
ATOM    595  CD  PRO A  56      17.640  53.620  31.420  1.00  0.00           C  
ATOM    596  N   ASN A  57      18.330  56.050  34.080  1.00  0.00           N  
ATOM    597  CA  ASN A  57      18.520  56.620  35.490  1.00  0.00           C  
ATOM    598  C   ASN A  57      19.900  57.010  36.050  1.00  0.00           C  
ATOM    599  O   ASN A  57      20.000  57.920  36.900  1.00  0.00           O  
ATOM    600  CB  ASN A  57      17.710  55.790  36.520  1.00  0.00           C  
ATOM    601  CG  ASN A  57      16.170  55.920  36.280  1.00  0.00           C  
ATOM    602  ND2 ASN A  57      15.590  54.860  35.800  1.00  0.00           N  
ATOM    603  OD1 ASN A  57      15.580  56.960  36.710  1.00  0.00           O  
ATOM    604  H   ASN A  57      18.020  55.100  34.080  1.00  0.00           H  
ATOM    605 1HD2 ASN A  57      16.070  54.070  35.430  1.00  0.00           H  
ATOM    606 2HD2 ASN A  57      14.610  54.720  35.950  1.00  0.00           H  
ATOM    607  N   GLU A  58      20.860  56.130  35.790  1.00  0.00           N  
ATOM    608  CA  GLU A  58      22.190  56.340  36.310  1.00  0.00           C  
ATOM    609  C   GLU A  58      22.860  57.670  35.780  1.00  0.00           C  
ATOM    610  O   GLU A  58      22.590  57.970  34.650  1.00  0.00           O  
ATOM    611  CB  GLU A  58      23.000  55.160  35.850  1.00  0.00           C  
ATOM    612  CG  GLU A  58      23.050  53.990  36.870  1.00  0.00           C  
ATOM    613  CD  GLU A  58      24.040  52.820  36.660  1.00  0.00           C  
ATOM    614  OE1 GLU A  58      25.130  53.080  37.190  1.00  0.00           O  
ATOM    615  OE2 GLU A  58      23.630  51.660  36.450  1.00  0.00           O1-
ATOM    616  H   GLU A  58      20.710  55.470  35.040  1.00  0.00           H  
ATOM    617  N   PRO A  59      23.970  58.090  36.430  1.00  0.00           N  
ATOM    618  CA  PRO A  59      24.910  59.140  35.920  1.00  0.00           C  
ATOM    619  C   PRO A  59      25.760  58.650  34.750  1.00  0.00           C  
ATOM    620  O   PRO A  59      25.720  59.260  33.660  1.00  0.00           O  
ATOM    621  CB  PRO A  59      25.800  59.610  37.090  1.00  0.00           C  
ATOM    622  CG  PRO A  59      25.560  58.490  38.150  1.00  0.00           C  
ATOM    623  CD  PRO A  59      24.210  57.890  37.840  1.00  0.00           C  
ATOM    624  N   VAL A  60      26.610  57.630  35.000  1.00  0.00           N  
ATOM    625  CA  VAL A  60      27.560  57.080  33.990  1.00  0.00           C  
ATOM    626  C   VAL A  60      27.550  55.490  34.070  1.00  0.00           C  
ATOM    627  O   VAL A  60      28.520  54.750  34.490  1.00  0.00           O  
ATOM    628  CB  VAL A  60      28.950  57.710  34.220  1.00  0.00           C  
ATOM    629  CG1 VAL A  60      30.060  57.230  33.290  1.00  0.00           C  
ATOM    630  CG2 VAL A  60      28.950  59.240  34.200  1.00  0.00           C  
ATOM    631  H   VAL A  60      26.630  57.190  35.900  1.00  0.00           H  
ATOM    632  N   SER A  61      26.530  54.960  33.400  1.00  0.00           N  
ATOM    633  CA  SER A  61      26.230  53.480  33.410  1.00  0.00           C  
ATOM    634  C   SER A  61      27.220  52.600  32.600  1.00  0.00           C  
ATOM    635  O   SER A  61      27.230  51.390  32.670  1.00  0.00           O  
ATOM    636  CB  SER A  61      24.850  53.040  32.980  1.00  0.00           C  
ATOM    637  OG  SER A  61      24.580  53.310  31.570  1.00  0.00           O  
ATOM    638  H   SER A  61      26.080  55.500  32.690  1.00  0.00           H  
ATOM    639  HG  SER A  61      24.960  52.600  30.980  1.00  0.00           H  
ATOM    640  N   ASP A  62      28.080  53.220  31.760  1.00  0.00           N  
ATOM    641  CA  ASP A  62      29.190  52.570  30.930  1.00  0.00           C  
ATOM    642  C   ASP A  62      30.460  52.270  31.710  1.00  0.00           C  
ATOM    643  O   ASP A  62      31.100  51.300  31.400  1.00  0.00           O  
ATOM    644  CB  ASP A  62      29.550  53.430  29.710  1.00  0.00           C  
ATOM    645  CG  ASP A  62      29.740  54.890  30.310  1.00  0.00           C  
ATOM    646  OD1 ASP A  62      28.730  55.590  30.480  1.00  0.00           O  
ATOM    647  OD2 ASP A  62      30.890  55.380  30.480  1.00  0.00           O1-
ATOM    648  H   ASP A  62      27.890  54.160  31.480  1.00  0.00           H  
ATOM    649  N   TYR A  63      30.850  53.160  32.620  1.00  0.00           N  
ATOM    650  CA  TYR A  63      31.950  52.960  33.540  1.00  0.00           C  
ATOM    651  C   TYR A  63      31.700  51.800  34.530  1.00  0.00           C  
ATOM    652  O   TYR A  63      30.660  51.620  35.220  1.00  0.00           O  
ATOM    653  CB  TYR A  63      32.340  54.290  34.160  1.00  0.00           C  
ATOM    654  CG  TYR A  63      33.590  54.280  35.080  1.00  0.00           C  
ATOM    655  CD1 TYR A  63      34.820  54.180  34.470  1.00  0.00           C  
ATOM    656  CD2 TYR A  63      33.460  54.330  36.460  1.00  0.00           C  
ATOM    657  CE1 TYR A  63      35.900  54.050  35.310  1.00  0.00           C  
ATOM    658  CE2 TYR A  63      34.630  54.420  37.270  1.00  0.00           C  
ATOM    659  CZ  TYR A  63      35.850  54.280  36.640  1.00  0.00           C  
ATOM    660  OH  TYR A  63      36.990  54.520  37.330  1.00  0.00           O  
ATOM    661  H   TYR A  63      30.500  54.080  32.450  1.00  0.00           H  
ATOM    662  HD1 TYR A  63      34.890  53.980  33.400  1.00  0.00           H  
ATOM    663  HD2 TYR A  63      32.500  54.580  36.920  1.00  0.00           H  
ATOM    664  HE1 TYR A  63      36.790  53.520  34.980  1.00  0.00           H  
ATOM    665  HE2 TYR A  63      34.500  54.530  38.350  1.00  0.00           H  
ATOM    666  HH  TYR A  63      36.680  54.870  38.210  1.00  0.00           H  
ATOM    667  N   ILE A  64      32.710  50.930  34.460  1.00  0.00           N  
ATOM    668  CA  ILE A  64      33.180  50.070  35.560  1.00  0.00           C  
ATOM    669  C   ILE A  64      34.650  50.150  35.830  1.00  0.00           C  
ATOM    670  O   ILE A  64      35.510  50.220  34.920  1.00  0.00           O  
ATOM    671  CB  ILE A  64      32.750  48.610  35.270  1.00  0.00           C  
ATOM    672  CG1 ILE A  64      33.090  47.660  36.450  1.00  0.00           C  
ATOM    673  CG2 ILE A  64      33.320  48.080  33.940  1.00  0.00           C  
ATOM    674  CD  ILE A  64      32.380  46.300  36.260  1.00  0.00           C  
ATOM    675  H   ILE A  64      33.140  50.870  33.560  1.00  0.00           H  
ATOM    676  N   ASN A  65      34.960  50.400  37.100  1.00  0.00           N  
ATOM    677  CA  ASN A  65      36.370  50.360  37.490  1.00  0.00           C  
ATOM    678  C   ASN A  65      36.960  48.930  37.340  1.00  0.00           C  
ATOM    679  O   ASN A  65      36.720  48.080  38.180  1.00  0.00           O  
ATOM    680  CB  ASN A  65      36.500  50.990  38.890  1.00  0.00           C  
ATOM    681  CG  ASN A  65      37.910  51.190  39.510  1.00  0.00           C  
ATOM    682  ND2 ASN A  65      38.100  52.390  39.990  1.00  0.00           N  
ATOM    683  OD1 ASN A  65      38.870  50.440  39.370  1.00  0.00           O  
ATOM    684  H   ASN A  65      34.250  50.400  37.800  1.00  0.00           H  
ATOM    685 1HD2 ASN A  65      37.560  53.230  39.880  1.00  0.00           H  
ATOM    686 2HD2 ASN A  65      38.950  52.440  40.510  1.00  0.00           H  
ATOM    687  N   ALA A  66      37.350  48.740  36.160  1.00  0.00           N  
ATOM    688  CA  ALA A  66      37.960  47.530  35.580  1.00  0.00           C  
ATOM    689  C   ALA A  66      38.680  47.840  34.240  1.00  0.00           C  
ATOM    690  O   ALA A  66      38.080  48.590  33.430  1.00  0.00           O  
ATOM    691  CB  ALA A  66      36.780  46.560  35.290  1.00  0.00           C  
ATOM    692  H   ALA A  66      36.910  49.330  35.480  1.00  0.00           H  
ATOM    693  N   ASN A  67      39.910  47.470  34.240  1.00  0.00           N  
ATOM    694  CA  ASN A  67      40.810  47.650  33.090  1.00  0.00           C  
ATOM    695  C   ASN A  67      41.200  46.330  32.490  1.00  0.00           C  
ATOM    696  O   ASN A  67      41.610  45.440  33.140  1.00  0.00           O  
ATOM    697  CB  ASN A  67      41.950  48.520  33.540  1.00  0.00           C  
ATOM    698  CG  ASN A  67      41.520  49.800  34.160  1.00  0.00           C  
ATOM    699  ND2 ASN A  67      41.680  50.880  33.390  1.00  0.00           N  
ATOM    700  OD1 ASN A  67      41.330  49.890  35.340  1.00  0.00           O  
ATOM    701  H   ASN A  67      40.400  47.130  35.050  1.00  0.00           H  
ATOM    702 1HD2 ASN A  67      42.150  50.850  32.500  1.00  0.00           H  
ATOM    703 2HD2 ASN A  67      41.420  51.790  33.700  1.00  0.00           H  
ATOM    704  N   ILE A  68      41.320  46.370  31.190  1.00  0.00           N  
ATOM    705  CA  ILE A  68      41.880  45.230  30.390  1.00  0.00           C  
ATOM    706  C   ILE A  68      43.460  45.260  30.450  1.00  0.00           C  
ATOM    707  O   ILE A  68      44.070  46.280  30.260  1.00  0.00           O  
ATOM    708  CB  ILE A  68      41.280  45.380  28.950  1.00  0.00           C  
ATOM    709  CG1 ILE A  68      39.890  44.760  28.770  1.00  0.00           C  
ATOM    710  CG2 ILE A  68      42.310  45.080  27.840  1.00  0.00           C  
ATOM    711  CD  ILE A  68      39.790  43.290  29.050  1.00  0.00           C  
ATOM    712  H   ILE A  68      40.990  47.080  30.570  1.00  0.00           H  
ATOM    713  N   ILE A  69      44.040  44.100  30.800  1.00  0.00           N  
ATOM    714  CA  ILE A  69      45.460  43.800  30.700  1.00  0.00           C  
ATOM    715  C   ILE A  69      45.780  42.960  29.410  1.00  0.00           C  
ATOM    716  O   ILE A  69      45.250  41.890  29.240  1.00  0.00           O  
ATOM    717  CB  ILE A  69      46.040  43.030  31.950  1.00  0.00           C  
ATOM    718  CG1 ILE A  69      45.940  43.840  33.290  1.00  0.00           C  
ATOM    719  CG2 ILE A  69      47.530  42.750  31.630  1.00  0.00           C  
ATOM    720  CD  ILE A  69      46.340  45.330  33.230  1.00  0.00           C  
ATOM    721  H   ILE A  69      43.470  43.560  31.420  1.00  0.00           H  
ATOM    722  N   MET A  70      46.360  43.640  28.420  1.00  0.00           N  
ATOM    723  CA  MET A  70      46.980  43.070  27.190  1.00  0.00           C  
ATOM    724  C   MET A  70      48.420  42.540  27.420  1.00  0.00           C  
ATOM    725  O   MET A  70      49.310  43.400  27.520  1.00  0.00           O  
ATOM    726  CB  MET A  70      46.900  44.080  26.070  1.00  0.00           C  
ATOM    727  CG  MET A  70      45.450  44.230  25.650  1.00  0.00           C  
ATOM    728  SD  MET A  70      44.830  42.720  24.750  1.00  0.00           S  
ATOM    729  CE  MET A  70      45.430  42.860  23.100  1.00  0.00           C  
ATOM    730  H   MET A  70      46.520  44.630  28.490  1.00  0.00           H  
ATOM    731  N   PRO A  71      48.580  41.210  27.660  1.00  0.00           N  
ATOM    732  CA  PRO A  71      49.990  40.610  27.710  1.00  0.00           C  
ATOM    733  C   PRO A  71      50.930  40.760  26.570  1.00  0.00           C  
ATOM    734  O   PRO A  71      52.120  41.090  26.830  1.00  0.00           O  
ATOM    735  CB  PRO A  71      49.730  39.100  27.790  1.00  0.00           C  
ATOM    736  CG  PRO A  71      48.340  39.000  28.330  1.00  0.00           C  
ATOM    737  CD  PRO A  71      47.550  40.180  27.760  1.00  0.00           C  
ATOM    738  N   GLU A  72      50.510  40.620  25.380  1.00  0.00           N  
ATOM    739  CA  GLU A  72      51.380  40.800  24.230  1.00  0.00           C  
ATOM    740  C   GLU A  72      50.770  41.840  23.350  1.00  0.00           C  
ATOM    741  O   GLU A  72      49.590  41.910  23.250  1.00  0.00           O  
ATOM    742  CB  GLU A  72      51.490  39.380  23.570  1.00  0.00           C  
ATOM    743  CG  GLU A  72      52.750  39.170  22.690  1.00  0.00           C  
ATOM    744  CD  GLU A  72      52.580  39.920  21.360  1.00  0.00           C  
ATOM    745  OE1 GLU A  72      51.540  39.690  20.760  1.00  0.00           O  
ATOM    746  OE2 GLU A  72      53.510  40.630  20.880  1.00  0.00           O1-
ATOM    747  H   GLU A  72      49.560  40.420  25.140  1.00  0.00           H  
ATOM    748  N   PHE A  73      51.570  42.540  22.580  1.00  0.00           N  
ATOM    749  CA  PHE A  73      51.140  43.620  21.690  1.00  0.00           C  
ATOM    750  C   PHE A  73      50.170  43.260  20.570  1.00  0.00           C  
ATOM    751  O   PHE A  73      49.540  44.180  19.990  1.00  0.00           O  
ATOM    752  CB  PHE A  73      52.200  44.450  21.070  1.00  0.00           C  
ATOM    753  CG  PHE A  73      53.340  44.930  21.970  1.00  0.00           C  
ATOM    754  CD1 PHE A  73      53.150  45.840  23.080  1.00  0.00           C  
ATOM    755  CD2 PHE A  73      54.600  44.520  21.630  1.00  0.00           C  
ATOM    756  CE1 PHE A  73      54.210  46.240  23.860  1.00  0.00           C  
ATOM    757  CE2 PHE A  73      55.670  44.820  22.400  1.00  0.00           C  
ATOM    758  CZ  PHE A  73      55.450  45.680  23.490  1.00  0.00           C  
ATOM    759  H   PHE A  73      52.500  42.240  22.410  1.00  0.00           H  
ATOM    760  HD1 PHE A  73      52.120  46.080  23.350  1.00  0.00           H  
ATOM    761  HD2 PHE A  73      54.800  44.270  20.590  1.00  0.00           H  
ATOM    762  HE1 PHE A  73      54.120  46.760  24.810  1.00  0.00           H  
ATOM    763  HE2 PHE A  73      56.640  44.370  22.190  1.00  0.00           H  
ATOM    764  HZ  PHE A  73      56.170  45.730  24.300  1.00  0.00           H  
ATOM    765  N   GLY A  74      49.910  41.950  20.350  1.00  0.00           N  
ATOM    766  CA  GLY A  74      48.800  41.400  19.590  1.00  0.00           C  
ATOM    767  C   GLY A  74      48.030  40.200  20.160  1.00  0.00           C  
ATOM    768  O   GLY A  74      47.590  39.360  19.370  1.00  0.00           O  
ATOM    769  H   GLY A  74      50.630  41.300  20.610  1.00  0.00           H  
ATOM    770  N   SER A  75      47.880  40.130  21.450  1.00  0.00           N  
ATOM    771  CA  SER A  75      47.090  39.070  22.220  1.00  0.00           C  
ATOM    772  C   SER A  75      45.710  38.800  21.780  1.00  0.00           C  
ATOM    773  O   SER A  75      44.900  39.690  21.740  1.00  0.00           O  
ATOM    774  CB  SER A  75      46.950  39.500  23.640  1.00  0.00           C  
ATOM    775  OG  SER A  75      48.200  39.300  24.330  1.00  0.00           O  
ATOM    776  H   SER A  75      48.330  40.780  22.060  1.00  0.00           H  
ATOM    777  HG  SER A  75      48.440  38.330  24.250  1.00  0.00           H  
ATOM    778  N   SER A  76      45.430  37.550  21.690  1.00  0.00           N  
ATOM    779  CA  SER A  76      44.080  36.960  21.560  1.00  0.00           C  
ATOM    780  C   SER A  76      43.070  37.400  22.650  1.00  0.00           C  
ATOM    781  O   SER A  76      43.490  37.400  23.840  1.00  0.00           O  
ATOM    782  CB  SER A  76      44.150  35.470  21.490  1.00  0.00           C  
ATOM    783  OG  SER A  76      42.820  34.870  21.410  1.00  0.00           O  
ATOM    784  H   SER A  76      46.220  36.940  21.760  1.00  0.00           H  
ATOM    785  HG  SER A  76      42.890  33.880  21.290  1.00  0.00           H  
ATOM    786  N   GLY A  77      41.840  37.720  22.270  1.00  0.00           N  
ATOM    787  CA  GLY A  77      40.770  38.260  23.110  1.00  0.00           C  
ATOM    788  C   GLY A  77      40.490  37.310  24.290  1.00  0.00           C  
ATOM    789  O   GLY A  77      40.510  37.670  25.500  1.00  0.00           O  
ATOM    790  H   GLY A  77      41.480  37.650  21.340  1.00  0.00           H  
ATOM    791  N   LYS A  78      40.500  36.050  24.060  1.00  0.00           N  
ATOM    792  CA  LYS A  78      40.350  35.010  25.130  1.00  0.00           C  
ATOM    793  C   LYS A  78      41.320  35.020  26.290  1.00  0.00           C  
ATOM    794  O   LYS A  78      40.900  34.780  27.380  1.00  0.00           O  
ATOM    795  CB  LYS A  78      40.280  33.670  24.350  1.00  0.00           C  
ATOM    796  CG  LYS A  78      39.980  32.420  25.210  1.00  0.00           C  
ATOM    797  CD  LYS A  78      39.880  31.320  24.120  1.00  0.00           C  
ATOM    798  CE  LYS A  78      39.860  29.850  24.640  1.00  0.00           C  
ATOM    799  NZ  LYS A  78      39.780  28.860  23.540  1.00  0.00           N1+
ATOM    800  H   LYS A  78      40.720  35.740  23.140  1.00  0.00           H  
ATOM    801  HZ1 LYS A  78      38.920  29.060  23.060  1.00  0.00           H  
ATOM    802  HZ2 LYS A  78      40.540  28.860  22.890  1.00  0.00           H  
ATOM    803  HZ3 LYS A  78      39.640  27.960  23.950  1.00  0.00           H  
ATOM    804  N   LYS A  79      42.580  35.590  26.040  1.00  0.00           N  
ATOM    805  CA  LYS A  79      43.750  35.520  26.920  1.00  0.00           C  
ATOM    806  C   LYS A  79      43.850  36.700  27.910  1.00  0.00           C  
ATOM    807  O   LYS A  79      44.570  36.670  28.950  1.00  0.00           O  
ATOM    808  CB  LYS A  79      44.920  35.430  25.980  1.00  0.00           C  
ATOM    809  CG  LYS A  79      45.050  33.980  25.460  1.00  0.00           C  
ATOM    810  CD  LYS A  79      46.320  33.770  24.730  1.00  0.00           C  
ATOM    811  CE  LYS A  79      47.680  33.510  25.450  1.00  0.00           C  
ATOM    812  NZ  LYS A  79      47.730  32.230  26.090  1.00  0.00           N1+
ATOM    813  H   LYS A  79      42.770  36.080  25.200  1.00  0.00           H  
ATOM    814  HZ1 LYS A  79      47.170  32.160  26.920  1.00  0.00           H  
ATOM    815  HZ2 LYS A  79      47.280  31.540  25.510  1.00  0.00           H  
ATOM    816  HZ3 LYS A  79      48.690  31.960  26.110  1.00  0.00           H  
ATOM    817  N   SER A  80      43.220  37.740  27.540  1.00  0.00           N  
ATOM    818  CA  SER A  80      43.280  39.060  28.220  1.00  0.00           C  
ATOM    819  C   SER A  80      42.600  39.030  29.560  1.00  0.00           C  
ATOM    820  O   SER A  80      41.850  38.050  29.870  1.00  0.00           O  
ATOM    821  CB  SER A  80      42.680  40.110  27.250  1.00  0.00           C  
ATOM    822  OG  SER A  80      41.320  39.840  26.940  1.00  0.00           O  
ATOM    823  H   SER A  80      42.440  37.630  26.930  1.00  0.00           H  
ATOM    824  HG  SER A  80      41.140  39.030  26.390  1.00  0.00           H  
ATOM    825  N   TYR A  81      43.030  39.990  30.340  1.00  0.00           N  
ATOM    826  CA  TYR A  81      42.690  39.970  31.770  1.00  0.00           C  
ATOM    827  C   TYR A  81      41.820  41.130  32.210  1.00  0.00           C  
ATOM    828  O   TYR A  81      42.350  42.250  32.120  1.00  0.00           O  
ATOM    829  CB  TYR A  81      43.870  39.850  32.740  1.00  0.00           C  
ATOM    830  CG  TYR A  81      44.770  38.700  32.440  1.00  0.00           C  
ATOM    831  CD1 TYR A  81      45.940  38.980  31.740  1.00  0.00           C  
ATOM    832  CD2 TYR A  81      44.610  37.470  33.070  1.00  0.00           C  
ATOM    833  CE1 TYR A  81      46.850  37.950  31.610  1.00  0.00           C  
ATOM    834  CE2 TYR A  81      45.530  36.440  32.910  1.00  0.00           C  
ATOM    835  CZ  TYR A  81      46.660  36.680  32.140  1.00  0.00           C  
ATOM    836  OH  TYR A  81      47.100  35.600  31.480  1.00  0.00           O  
ATOM    837  H   TYR A  81      43.540  40.750  29.940  1.00  0.00           H  
ATOM    838  HD1 TYR A  81      46.120  39.990  31.390  1.00  0.00           H  
ATOM    839  HD2 TYR A  81      43.790  37.280  33.760  1.00  0.00           H  
ATOM    840  HE1 TYR A  81      47.810  38.090  31.110  1.00  0.00           H  
ATOM    841  HE2 TYR A  81      45.380  35.480  33.400  1.00  0.00           H  
ATOM    842  HH  TYR A  81      46.980  34.790  32.050  1.00  0.00           H  
ATOM    843  N   ILE A  82      40.580  40.970  32.720  1.00  0.00           N  
ATOM    844  CA  ILE A  82      39.890  42.110  33.460  1.00  0.00           C  
ATOM    845  C   ILE A  82      40.510  42.410  34.820  1.00  0.00           C  
ATOM    846  O   ILE A  82      40.280  41.760  35.850  1.00  0.00           O  
ATOM    847  CB  ILE A  82      38.370  42.000  33.450  1.00  0.00           C  
ATOM    848  CG1 ILE A  82      37.910  41.760  32.070  1.00  0.00           C  
ATOM    849  CG2 ILE A  82      37.680  43.200  34.140  1.00  0.00           C  
ATOM    850  CD  ILE A  82      36.430  41.380  31.890  1.00  0.00           C  
ATOM    851  H   ILE A  82      40.180  40.100  32.990  1.00  0.00           H  
ATOM    852  N   ALA A  83      41.430  43.390  34.900  1.00  0.00           N  
ATOM    853  CA  ALA A  83      42.020  43.780  36.240  1.00  0.00           C  
ATOM    854  C   ALA A  83      40.940  44.640  36.970  1.00  0.00           C  
ATOM    855  O   ALA A  83      40.570  45.630  36.360  1.00  0.00           O  
ATOM    856  CB  ALA A  83      43.400  44.500  36.330  1.00  0.00           C  
ATOM    857  H   ALA A  83      41.820  43.860  34.110  1.00  0.00           H  
ATOM    858  N   THR A  84      40.490  44.240  38.130  1.00  0.00           N  
ATOM    859  CA  THR A  84      39.260  44.700  38.840  1.00  0.00           C  
ATOM    860  C   THR A  84      39.280  44.690  40.410  1.00  0.00           C  
ATOM    861  O   THR A  84      40.180  44.130  41.020  1.00  0.00           O  
ATOM    862  CB  THR A  84      37.990  43.860  38.390  1.00  0.00           C  
ATOM    863  CG2 THR A  84      38.080  42.410  38.780  1.00  0.00           C  
ATOM    864  OG1 THR A  84      36.720  44.330  38.960  1.00  0.00           O  
ATOM    865  H   THR A  84      40.920  43.410  38.480  1.00  0.00           H  
ATOM    866  HG1 THR A  84      36.460  43.540  39.510  1.00  0.00           H  
ATOM    867  N   GLN A  85      38.320  45.420  40.950  1.00  0.00           N  
ATOM    868  CA  GLN A  85      38.330  45.840  42.360  1.00  0.00           C  
ATOM    869  C   GLN A  85      37.020  45.460  42.990  1.00  0.00           C  
ATOM    870  O   GLN A  85      36.060  45.060  42.330  1.00  0.00           O  
ATOM    871  CB  GLN A  85      38.580  47.350  42.400  1.00  0.00           C  
ATOM    872  CG  GLN A  85      37.530  48.280  41.730  1.00  0.00           C  
ATOM    873  CD  GLN A  85      36.320  48.740  42.690  1.00  0.00           C  
ATOM    874  NE2 GLN A  85      35.120  48.540  42.270  1.00  0.00           N  
ATOM    875  OE1 GLN A  85      36.550  49.200  43.810  1.00  0.00           O  
ATOM    876  H   GLN A  85      37.470  45.670  40.500  1.00  0.00           H  
ATOM    877 1HE2 GLN A  85      34.940  48.020  41.440  1.00  0.00           H  
ATOM    878 2HE2 GLN A  85      34.390  48.450  42.950  1.00  0.00           H  
ATOM    879  N   GLY A  86      36.970  45.620  44.290  1.00  0.00           N  
ATOM    880  CA  GLY A  86      35.870  45.090  45.170  1.00  0.00           C  
ATOM    881  C   GLY A  86      34.430  45.570  44.890  1.00  0.00           C  
ATOM    882  O   GLY A  86      34.240  46.760  44.730  1.00  0.00           O  
ATOM    883  H   GLY A  86      37.650  46.150  44.810  1.00  0.00           H  
ATOM    884  N   CYS A  87      33.470  44.680  45.070  1.00  0.00           N  
ATOM    885  CA  CYS A  87      31.970  44.880  44.810  1.00  0.00           C  
ATOM    886  C   CYS A  87      31.200  45.700  45.850  1.00  0.00           C  
ATOM    887  O   CYS A  87      31.310  45.530  47.060  1.00  0.00           O  
ATOM    888  CB  CYS A  87      31.250  43.540  44.670  1.00  0.00           C  
ATOM    889  SG  CYS A  87      32.120  42.340  43.580  1.00  0.00           S  
ATOM    890  H   CYS A  87      33.700  43.960  45.720  1.00  0.00           H  
ATOM    891  HG  CYS A  87      32.720  43.200  42.760  1.00  0.00           H  
ATOM    892  N   LEU A  88      30.320  46.520  45.290  1.00  0.00           N  
ATOM    893  CA  LEU A  88      29.340  47.190  46.150  1.00  0.00           C  
ATOM    894  C   LEU A  88      27.910  46.500  46.070  1.00  0.00           C  
ATOM    895  O   LEU A  88      27.460  46.070  45.050  1.00  0.00           O  
ATOM    896  CB  LEU A  88      29.270  48.690  45.710  1.00  0.00           C  
ATOM    897  CG  LEU A  88      30.400  49.500  46.110  1.00  0.00           C  
ATOM    898  CD1 LEU A  88      30.210  50.830  45.400  1.00  0.00           C  
ATOM    899  CD2 LEU A  88      30.470  49.720  47.630  1.00  0.00           C  
ATOM    900  H   LEU A  88      30.160  46.710  44.320  1.00  0.00           H  
ATOM    901  N   GLN A  89      27.130  46.580  47.100  1.00  0.00           N  
ATOM    902  CA  GLN A  89      25.780  46.030  47.110  1.00  0.00           C  
ATOM    903  C   GLN A  89      24.750  46.330  46.020  1.00  0.00           C  
ATOM    904  O   GLN A  89      23.850  45.520  45.670  1.00  0.00           O  
ATOM    905  CB  GLN A  89      25.020  46.280  48.400  1.00  0.00           C  
ATOM    906  CG  GLN A  89      25.510  45.470  49.540  1.00  0.00           C  
ATOM    907  CD  GLN A  89      24.750  45.800  50.810  1.00  0.00           C  
ATOM    908  NE2 GLN A  89      23.530  45.340  51.030  1.00  0.00           N  
ATOM    909  OE1 GLN A  89      25.090  46.740  51.500  1.00  0.00           O  
ATOM    910  H   GLN A  89      27.410  47.050  47.930  1.00  0.00           H  
ATOM    911 1HE2 GLN A  89      23.090  44.670  50.440  1.00  0.00           H  
ATOM    912 2HE2 GLN A  89      23.090  45.730  51.830  1.00  0.00           H  
ATOM    913  N   ASN A  90      24.700  47.570  45.510  1.00  0.00           N  
ATOM    914  CA  ASN A  90      23.740  47.960  44.460  1.00  0.00           C  
ATOM    915  C   ASN A  90      24.380  47.940  43.050  1.00  0.00           C  
ATOM    916  O   ASN A  90      23.760  47.430  42.160  1.00  0.00           O  
ATOM    917  CB  ASN A  90      23.070  49.290  44.790  1.00  0.00           C  
ATOM    918  CG  ASN A  90      23.990  50.540  44.830  1.00  0.00           C  
ATOM    919  ND2 ASN A  90      23.410  51.690  44.600  1.00  0.00           N  
ATOM    920  OD1 ASN A  90      25.270  50.490  44.850  1.00  0.00           O  
ATOM    921  H   ASN A  90      25.110  48.310  46.040  1.00  0.00           H  
ATOM    922 1HD2 ASN A  90      22.470  51.870  44.310  1.00  0.00           H  
ATOM    923 2HD2 ASN A  90      24.020  52.480  44.610  1.00  0.00           H  
ATOM    924  N   THR A  91      25.640  48.280  42.890  1.00  0.00           N  
ATOM    925  CA  THR A  91      26.320  48.080  41.570  1.00  0.00           C  
ATOM    926  C   THR A  91      26.710  46.620  41.180  1.00  0.00           C  
ATOM    927  O   THR A  91      27.310  46.480  40.110  1.00  0.00           O  
ATOM    928  CB  THR A  91      27.620  48.870  41.350  1.00  0.00           C  
ATOM    929  CG2 THR A  91      27.110  50.310  41.380  1.00  0.00           C  
ATOM    930  OG1 THR A  91      28.630  48.530  42.340  1.00  0.00           O  
ATOM    931  H   THR A  91      26.040  48.950  43.510  1.00  0.00           H  
ATOM    932  HG1 THR A  91      29.440  49.090  42.160  1.00  0.00           H  
ATOM    933  N   VAL A  92      26.390  45.530  41.930  1.00  0.00           N  
ATOM    934  CA  VAL A  92      26.650  44.140  41.560  1.00  0.00           C  
ATOM    935  C   VAL A  92      26.190  43.730  40.130  1.00  0.00           C  
ATOM    936  O   VAL A  92      26.910  42.980  39.470  1.00  0.00           O  
ATOM    937  CB  VAL A  92      26.200  43.190  42.650  1.00  0.00           C  
ATOM    938  CG1 VAL A  92      27.090  43.220  43.900  1.00  0.00           C  
ATOM    939  CG2 VAL A  92      24.680  43.350  42.990  1.00  0.00           C  
ATOM    940  H   VAL A  92      26.160  45.640  42.900  1.00  0.00           H  
ATOM    941  N   ASN A  93      25.160  44.410  39.670  1.00  0.00           N  
ATOM    942  CA  ASN A  93      24.610  44.320  38.310  1.00  0.00           C  
ATOM    943  C   ASN A  93      25.760  44.530  37.290  1.00  0.00           C  
ATOM    944  O   ASN A  93      25.910  43.710  36.330  1.00  0.00           O  
ATOM    945  CB  ASN A  93      23.520  45.410  38.090  1.00  0.00           C  
ATOM    946  CG  ASN A  93      22.360  45.200  39.070  1.00  0.00           C  
ATOM    947  ND2 ASN A  93      21.090  45.160  38.670  1.00  0.00           N  
ATOM    948  OD1 ASN A  93      22.520  45.270  40.310  1.00  0.00           O  
ATOM    949  H   ASN A  93      24.550  44.790  40.370  1.00  0.00           H  
ATOM    950 1HD2 ASN A  93      20.890  45.180  37.690  1.00  0.00           H  
ATOM    951 2HD2 ASN A  93      20.400  45.020  39.380  1.00  0.00           H  
ATOM    952  N   ASP A  94      26.710  45.420  37.610  1.00  0.00           N  
ATOM    953  CA  ASP A  94      27.770  45.860  36.630  1.00  0.00           C  
ATOM    954  C   ASP A  94      28.780  44.720  36.400  1.00  0.00           C  
ATOM    955  O   ASP A  94      29.050  44.340  35.270  1.00  0.00           O  
ATOM    956  CB  ASP A  94      28.440  47.180  37.000  1.00  0.00           C  
ATOM    957  CG  ASP A  94      27.420  48.370  37.200  1.00  0.00           C  
ATOM    958  OD1 ASP A  94      26.370  48.390  36.510  1.00  0.00           O  
ATOM    959  OD2 ASP A  94      27.820  49.320  37.960  1.00  0.00           O1-
ATOM    960  H   ASP A  94      26.670  45.870  38.500  1.00  0.00           H  
ATOM    961  N   PHE A  95      29.130  43.940  37.440  1.00  0.00           N  
ATOM    962  CA  PHE A  95      29.760  42.640  37.490  1.00  0.00           C  
ATOM    963  C   PHE A  95      29.130  41.540  36.590  1.00  0.00           C  
ATOM    964  O   PHE A  95      29.780  41.170  35.600  1.00  0.00           O  
ATOM    965  CB  PHE A  95      29.890  42.130  38.950  1.00  0.00           C  
ATOM    966  CG  PHE A  95      30.800  40.870  38.980  1.00  0.00           C  
ATOM    967  CD1 PHE A  95      30.370  39.530  38.880  1.00  0.00           C  
ATOM    968  CD2 PHE A  95      32.180  41.110  39.260  1.00  0.00           C  
ATOM    969  CE1 PHE A  95      31.260  38.480  38.970  1.00  0.00           C  
ATOM    970  CE2 PHE A  95      33.060  40.070  39.250  1.00  0.00           C  
ATOM    971  CZ  PHE A  95      32.680  38.740  39.100  1.00  0.00           C  
ATOM    972  H   PHE A  95      29.140  44.370  38.350  1.00  0.00           H  
ATOM    973  HD1 PHE A  95      29.360  39.250  38.600  1.00  0.00           H  
ATOM    974  HD2 PHE A  95      32.520  42.060  39.680  1.00  0.00           H  
ATOM    975  HE1 PHE A  95      31.000  37.430  39.090  1.00  0.00           H  
ATOM    976  HE2 PHE A  95      34.100  40.340  39.430  1.00  0.00           H  
ATOM    977  HZ  PHE A  95      33.370  37.970  39.430  1.00  0.00           H  
ATOM    978  N   TRP A  96      27.830  41.360  36.720  1.00  0.00           N  
ATOM    979  CA  TRP A  96      26.990  40.460  35.920  1.00  0.00           C  
ATOM    980  C   TRP A  96      26.950  40.910  34.420  1.00  0.00           C  
ATOM    981  O   TRP A  96      27.220  40.200  33.510  1.00  0.00           O  
ATOM    982  CB  TRP A  96      25.670  40.260  36.550  1.00  0.00           C  
ATOM    983  CG  TRP A  96      25.720  39.320  37.790  1.00  0.00           C  
ATOM    984  CD1 TRP A  96      25.390  39.670  39.040  1.00  0.00           C  
ATOM    985  CD2 TRP A  96      26.510  38.170  37.900  1.00  0.00           C  
ATOM    986  CE2 TRP A  96      26.680  37.930  39.260  1.00  0.00           C  
ATOM    987  CE3 TRP A  96      27.000  37.350  36.860  1.00  0.00           C  
ATOM    988  NE1 TRP A  96      25.950  38.820  39.930  1.00  0.00           N  
ATOM    989  CZ2 TRP A  96      27.410  36.780  39.570  1.00  0.00           C  
ATOM    990  CZ3 TRP A  96      27.820  36.330  37.180  1.00  0.00           C  
ATOM    991  CH2 TRP A  96      27.960  36.060  38.550  1.00  0.00           C  
ATOM    992  H   TRP A  96      27.260  41.840  37.390  1.00  0.00           H  
ATOM    993  HD1 TRP A  96      24.630  40.390  39.340  1.00  0.00           H  
ATOM    994  HE1 TRP A  96      25.920  38.930  40.930  1.00  0.00           H  
ATOM    995  HE3 TRP A  96      26.470  37.400  35.920  1.00  0.00           H  
ATOM    996  HZ2 TRP A  96      27.440  36.480  40.620  1.00  0.00           H  
ATOM    997  HZ3 TRP A  96      28.510  35.930  36.440  1.00  0.00           H  
ATOM    998  HH2 TRP A  96      28.570  35.200  38.850  1.00  0.00           H  
ATOM    999  N   ARG A  97      26.830  42.240  34.230  1.00  0.00           N  
ATOM   1000  CA  ARG A  97      27.030  42.880  32.880  1.00  0.00           C  
ATOM   1001  C   ARG A  97      28.450  42.640  32.260  1.00  0.00           C  
ATOM   1002  O   ARG A  97      28.540  41.970  31.220  1.00  0.00           O  
ATOM   1003  CB  ARG A  97      26.840  44.430  32.940  1.00  0.00           C  
ATOM   1004  CG  ARG A  97      25.340  44.700  32.970  1.00  0.00           C  
ATOM   1005  CD  ARG A  97      25.150  46.140  33.270  1.00  0.00           C  
ATOM   1006  NE  ARG A  97      25.470  47.030  32.120  1.00  0.00           N  
ATOM   1007  CZ  ARG A  97      25.930  48.300  32.230  1.00  0.00           C  
ATOM   1008  NH1 ARG A  97      26.170  48.840  33.430  1.00  0.00           N1+
ATOM   1009  NH2 ARG A  97      25.870  49.150  31.270  1.00  0.00           N  
ATOM   1010  H   ARG A  97      26.710  42.790  35.060  1.00  0.00           H  
ATOM   1011  HE  ARG A  97      25.380  46.670  31.190  1.00  0.00           H  
ATOM   1012 1HH1 ARG A  97      25.980  48.320  34.260  1.00  0.00           H  
ATOM   1013 2HH1 ARG A  97      26.490  49.780  33.570  1.00  0.00           H  
ATOM   1014 1HH2 ARG A  97      25.320  49.010  30.440  1.00  0.00           H  
ATOM   1015 2HH2 ARG A  97      26.040  50.090  31.540  1.00  0.00           H  
ATOM   1016  N   MET A  98      29.510  42.800  33.100  1.00  0.00           N  
ATOM   1017  CA  MET A  98      30.970  42.670  32.750  1.00  0.00           C  
ATOM   1018  C   MET A  98      31.370  41.260  32.340  1.00  0.00           C  
ATOM   1019  O   MET A  98      31.920  41.060  31.240  1.00  0.00           O  
ATOM   1020  CB  MET A  98      31.760  43.230  33.970  1.00  0.00           C  
ATOM   1021  CG  MET A  98      33.160  43.600  33.720  1.00  0.00           C  
ATOM   1022  SD  MET A  98      34.090  43.850  35.300  1.00  0.00           S  
ATOM   1023  CE  MET A  98      34.120  42.130  35.740  1.00  0.00           C  
ATOM   1024  H   MET A  98      29.290  43.390  33.870  1.00  0.00           H  
ATOM   1025  N   VAL A  99      30.990  40.290  33.130  1.00  0.00           N  
ATOM   1026  CA  VAL A  99      31.090  38.820  32.960  1.00  0.00           C  
ATOM   1027  C   VAL A  99      30.290  38.360  31.710  1.00  0.00           C  
ATOM   1028  O   VAL A  99      30.750  37.520  30.940  1.00  0.00           O  
ATOM   1029  CB  VAL A  99      30.680  38.270  34.280  1.00  0.00           C  
ATOM   1030  CG1 VAL A  99      30.500  36.770  34.380  1.00  0.00           C  
ATOM   1031  CG2 VAL A  99      31.590  38.720  35.470  1.00  0.00           C  
ATOM   1032  H   VAL A  99      30.210  40.500  33.720  1.00  0.00           H  
ATOM   1033  N   PHE A 100      29.070  38.830  31.500  1.00  0.00           N  
ATOM   1034  CA  PHE A 100      28.340  38.460  30.250  1.00  0.00           C  
ATOM   1035  C   PHE A 100      28.840  39.000  28.890  1.00  0.00           C  
ATOM   1036  O   PHE A 100      28.990  38.230  28.020  1.00  0.00           O  
ATOM   1037  CB  PHE A 100      26.890  38.820  30.480  1.00  0.00           C  
ATOM   1038  CG  PHE A 100      26.040  37.970  29.430  1.00  0.00           C  
ATOM   1039  CD1 PHE A 100      25.570  38.490  28.220  1.00  0.00           C  
ATOM   1040  CD2 PHE A 100      25.830  36.650  29.690  1.00  0.00           C  
ATOM   1041  CE1 PHE A 100      24.740  37.760  27.370  1.00  0.00           C  
ATOM   1042  CE2 PHE A 100      25.100  35.870  28.840  1.00  0.00           C  
ATOM   1043  CZ  PHE A 100      24.520  36.450  27.690  1.00  0.00           C  
ATOM   1044  H   PHE A 100      28.590  39.540  32.010  1.00  0.00           H  
ATOM   1045  HD1 PHE A 100      26.100  39.390  27.920  1.00  0.00           H  
ATOM   1046  HD2 PHE A 100      26.230  36.200  30.590  1.00  0.00           H  
ATOM   1047  HE1 PHE A 100      24.400  38.060  26.380  1.00  0.00           H  
ATOM   1048  HE2 PHE A 100      24.870  34.850  29.140  1.00  0.00           H  
ATOM   1049  HZ  PHE A 100      24.070  35.730  27.010  1.00  0.00           H  
ATOM   1050  N   GLN A 101      29.360  40.230  28.810  1.00  0.00           N  
ATOM   1051  CA  GLN A 101      29.620  40.990  27.610  1.00  0.00           C  
ATOM   1052  C   GLN A 101      30.440  40.300  26.470  1.00  0.00           C  
ATOM   1053  O   GLN A 101      29.850  40.030  25.460  1.00  0.00           O  
ATOM   1054  CB  GLN A 101      30.410  42.300  28.000  1.00  0.00           C  
ATOM   1055  CG  GLN A 101      30.380  43.310  26.870  1.00  0.00           C  
ATOM   1056  CD  GLN A 101      30.430  44.700  27.460  1.00  0.00           C  
ATOM   1057  NE2 GLN A 101      31.580  45.250  27.610  1.00  0.00           N  
ATOM   1058  OE1 GLN A 101      29.400  45.330  27.840  1.00  0.00           O  
ATOM   1059  H   GLN A 101      29.380  40.750  29.660  1.00  0.00           H  
ATOM   1060 1HE2 GLN A 101      32.470  44.800  27.500  1.00  0.00           H  
ATOM   1061 2HE2 GLN A 101      31.690  46.240  27.710  1.00  0.00           H  
ATOM   1062  N   GLU A 102      31.650  39.760  26.770  1.00  0.00           N  
ATOM   1063  CA  GLU A 102      32.560  39.030  25.790  1.00  0.00           C  
ATOM   1064  C   GLU A 102      32.800  37.560  26.180  1.00  0.00           C  
ATOM   1065  O   GLU A 102      33.900  37.060  25.950  1.00  0.00           O  
ATOM   1066  CB  GLU A 102      33.830  39.900  25.670  1.00  0.00           C  
ATOM   1067  CG  GLU A 102      33.600  41.170  24.790  1.00  0.00           C  
ATOM   1068  CD  GLU A 102      34.860  41.960  24.390  1.00  0.00           C  
ATOM   1069  OE1 GLU A 102      34.800  43.210  24.630  1.00  0.00           O  
ATOM   1070  OE2 GLU A 102      35.930  41.420  24.030  1.00  0.00           O1-
ATOM   1071  H   GLU A 102      31.930  39.840  27.730  1.00  0.00           H  
ATOM   1072  N   ASN A 103      31.760  37.000  26.850  1.00  0.00           N  
ATOM   1073  CA  ASN A 103      31.650  35.540  27.230  1.00  0.00           C  
ATOM   1074  C   ASN A 103      32.660  35.080  28.270  1.00  0.00           C  
ATOM   1075  O   ASN A 103      33.170  33.970  28.190  1.00  0.00           O  
ATOM   1076  CB  ASN A 103      31.680  34.740  25.920  1.00  0.00           C  
ATOM   1077  CG  ASN A 103      30.700  33.550  25.920  1.00  0.00           C  
ATOM   1078  ND2 ASN A 103      30.870  32.660  24.950  1.00  0.00           N  
ATOM   1079  OD1 ASN A 103      29.930  33.300  26.840  1.00  0.00           O  
ATOM   1080  H   ASN A 103      30.910  37.530  26.830  1.00  0.00           H  
ATOM   1081 1HD2 ASN A 103      31.630  32.850  24.330  1.00  0.00           H  
ATOM   1082 2HD2 ASN A 103      30.310  31.840  24.870  1.00  0.00           H  
ATOM   1083  N   SER A 104      32.900  35.860  29.340  1.00  0.00           N  
ATOM   1084  CA  SER A 104      33.790  35.470  30.480  1.00  0.00           C  
ATOM   1085  C   SER A 104      33.190  34.340  31.280  1.00  0.00           C  
ATOM   1086  O   SER A 104      32.130  34.490  31.830  1.00  0.00           O  
ATOM   1087  CB  SER A 104      33.990  36.710  31.400  1.00  0.00           C  
ATOM   1088  OG  SER A 104      34.870  37.710  30.890  1.00  0.00           O  
ATOM   1089  H   SER A 104      32.280  36.610  29.590  1.00  0.00           H  
ATOM   1090  HG  SER A 104      35.810  37.490  31.150  1.00  0.00           H  
ATOM   1091  N   ARG A 105      33.990  33.320  31.510  1.00  0.00           N  
ATOM   1092  CA  ARG A 105      33.610  32.000  32.020  1.00  0.00           C  
ATOM   1093  C   ARG A 105      34.220  31.640  33.400  1.00  0.00           C  
ATOM   1094  O   ARG A 105      33.460  31.310  34.280  1.00  0.00           O  
ATOM   1095  CB  ARG A 105      34.060  30.930  30.980  1.00  0.00           C  
ATOM   1096  CG  ARG A 105      33.110  30.760  29.760  1.00  0.00           C  
ATOM   1097  CD  ARG A 105      31.600  30.720  29.810  1.00  0.00           C  
ATOM   1098  NE  ARG A 105      31.120  30.270  28.490  1.00  0.00           N  
ATOM   1099  CZ  ARG A 105      30.320  29.200  28.420  1.00  0.00           C  
ATOM   1100  NH1 ARG A 105      29.960  28.420  29.470  1.00  0.00           N1+
ATOM   1101  NH2 ARG A 105      29.860  28.820  27.230  1.00  0.00           N  
ATOM   1102  H   ARG A 105      34.970  33.480  31.380  1.00  0.00           H  
ATOM   1103  HE  ARG A 105      31.480  30.790  27.710  1.00  0.00           H  
ATOM   1104 1HH1 ARG A 105      30.370  28.640  30.360  1.00  0.00           H  
ATOM   1105 2HH1 ARG A 105      29.540  27.550  29.220  1.00  0.00           H  
ATOM   1106 1HH2 ARG A 105      30.050  29.340  26.400  1.00  0.00           H  
ATOM   1107 2HH2 ARG A 105      29.400  27.960  26.970  1.00  0.00           H  
ATOM   1108  N   VAL A 106      35.430  32.150  33.640  1.00  0.00           N  
ATOM   1109  CA  VAL A 106      36.200  31.840  34.860  1.00  0.00           C  
ATOM   1110  C   VAL A 106      36.390  33.110  35.650  1.00  0.00           C  
ATOM   1111  O   VAL A 106      37.010  34.050  35.210  1.00  0.00           O  
ATOM   1112  CB  VAL A 106      37.410  30.930  34.470  1.00  0.00           C  
ATOM   1113  CG1 VAL A 106      38.370  30.850  35.670  1.00  0.00           C  
ATOM   1114  CG2 VAL A 106      36.930  29.540  34.130  1.00  0.00           C  
ATOM   1115  H   VAL A 106      35.960  32.580  32.910  1.00  0.00           H  
ATOM   1116  N   ILE A 107      35.860  33.100  36.880  1.00  0.00           N  
ATOM   1117  CA  ILE A 107      36.100  34.140  37.920  1.00  0.00           C  
ATOM   1118  C   ILE A 107      37.070  33.530  38.980  1.00  0.00           C  
ATOM   1119  O   ILE A 107      36.700  32.880  39.880  1.00  0.00           O  
ATOM   1120  CB  ILE A 107      34.710  34.630  38.450  1.00  0.00           C  
ATOM   1121  CG1 ILE A 107      34.040  35.550  37.430  1.00  0.00           C  
ATOM   1122  CG2 ILE A 107      34.740  35.400  39.770  1.00  0.00           C  
ATOM   1123  CD  ILE A 107      33.140  34.730  36.490  1.00  0.00           C  
ATOM   1124  H   ILE A 107      35.120  32.480  37.170  1.00  0.00           H  
ATOM   1125  N   VAL A 108      38.240  34.100  39.010  1.00  0.00           N  
ATOM   1126  CA  VAL A 108      39.370  33.750  39.870  1.00  0.00           C  
ATOM   1127  C   VAL A 108      39.160  34.660  41.110  1.00  0.00           C  
ATOM   1128  O   VAL A 108      39.360  35.850  40.990  1.00  0.00           O  
ATOM   1129  CB  VAL A 108      40.680  33.940  39.030  1.00  0.00           C  
ATOM   1130  CG1 VAL A 108      41.890  33.870  40.010  1.00  0.00           C  
ATOM   1131  CG2 VAL A 108      40.650  32.820  37.980  1.00  0.00           C  
ATOM   1132  H   VAL A 108      38.460  34.700  38.240  1.00  0.00           H  
ATOM   1133  N   MET A 109      39.120  34.060  42.290  1.00  0.00           N  
ATOM   1134  CA  MET A 109      38.950  34.910  43.480  1.00  0.00           C  
ATOM   1135  C   MET A 109      39.940  34.620  44.600  1.00  0.00           C  
ATOM   1136  O   MET A 109      40.180  33.500  44.920  1.00  0.00           O  
ATOM   1137  CB  MET A 109      37.460  34.740  44.020  1.00  0.00           C  
ATOM   1138  CG  MET A 109      36.650  36.070  43.920  1.00  0.00           C  
ATOM   1139  SD  MET A 109      37.700  37.230  44.890  1.00  0.00           S  
ATOM   1140  CE  MET A 109      36.580  37.770  46.170  1.00  0.00           C  
ATOM   1141  H   MET A 109      38.990  33.070  42.400  1.00  0.00           H  
ATOM   1142  N   THR A 110      40.470  35.650  45.280  1.00  0.00           N  
ATOM   1143  CA  THR A 110      41.600  35.490  46.260  1.00  0.00           C  
ATOM   1144  C   THR A 110      41.180  35.890  47.710  1.00  0.00           C  
ATOM   1145  O   THR A 110      40.900  34.990  48.520  1.00  0.00           O  
ATOM   1146  CB  THR A 110      42.900  36.260  45.980  1.00  0.00           C  
ATOM   1147  CG2 THR A 110      43.630  35.520  44.840  1.00  0.00           C  
ATOM   1148  OG1 THR A 110      42.650  37.630  45.770  1.00  0.00           O  
ATOM   1149  H   THR A 110      40.190  36.590  45.060  1.00  0.00           H  
ATOM   1150  HG1 THR A 110      42.990  37.910  44.880  1.00  0.00           H  
ATOM   1151  N   THR A 111      40.570  37.050  47.870  1.00  0.00           N  
ATOM   1152  CA  THR A 111      40.100  37.660  49.150  1.00  0.00           C  
ATOM   1153  C   THR A 111      38.870  37.080  49.930  1.00  0.00           C  
ATOM   1154  O   THR A 111      37.830  36.910  49.340  1.00  0.00           O  
ATOM   1155  CB  THR A 111      39.910  39.220  49.150  1.00  0.00           C  
ATOM   1156  CG2 THR A 111      38.760  39.620  48.190  1.00  0.00           C  
ATOM   1157  OG1 THR A 111      39.680  39.840  50.460  1.00  0.00           O  
ATOM   1158  H   THR A 111      40.680  37.650  47.080  1.00  0.00           H  
ATOM   1159  HG1 THR A 111      40.260  39.390  51.140  1.00  0.00           H  
ATOM   1160  N   LYS A 112      39.060  36.440  51.060  1.00  0.00           N  
ATOM   1161  CA  LYS A 112      37.830  36.100  51.910  1.00  0.00           C  
ATOM   1162  C   LYS A 112      37.160  37.370  52.490  1.00  0.00           C  
ATOM   1163  O   LYS A 112      37.690  37.970  53.390  1.00  0.00           O  
ATOM   1164  CB  LYS A 112      38.170  35.040  52.990  1.00  0.00           C  
ATOM   1165  CG  LYS A 112      38.490  33.630  52.500  1.00  0.00           C  
ATOM   1166  CD  LYS A 112      39.270  32.780  53.470  1.00  0.00           C  
ATOM   1167  CE  LYS A 112      38.590  32.690  54.800  1.00  0.00           C  
ATOM   1168  NZ  LYS A 112      39.410  31.870  55.700  1.00  0.00           N1+
ATOM   1169  H   LYS A 112      39.880  35.910  51.240  1.00  0.00           H  
ATOM   1170  HZ1 LYS A 112      38.880  31.660  56.510  1.00  0.00           H  
ATOM   1171  HZ2 LYS A 112      39.590  30.990  55.250  1.00  0.00           H  
ATOM   1172  HZ3 LYS A 112      40.240  32.410  55.890  1.00  0.00           H  
ATOM   1173  N   GLU A 113      36.020  37.530  51.910  1.00  0.00           N  
ATOM   1174  CA  GLU A 113      35.260  38.780  51.990  1.00  0.00           C  
ATOM   1175  C   GLU A 113      34.710  39.300  53.320  1.00  0.00           C  
ATOM   1176  O   GLU A 113      34.960  40.410  53.680  1.00  0.00           O  
ATOM   1177  CB  GLU A 113      34.180  38.610  50.900  1.00  0.00           C  
ATOM   1178  CG  GLU A 113      33.080  37.660  51.220  1.00  0.00           C  
ATOM   1179  CD  GLU A 113      33.600  36.230  51.590  1.00  0.00           C  
ATOM   1180  OE1 GLU A 113      33.110  35.690  52.540  1.00  0.00           O  
ATOM   1181  OE2 GLU A 113      34.300  35.690  50.690  1.00  0.00           O1-
ATOM   1182  H   GLU A 113      35.610  36.790  51.370  1.00  0.00           H  
ATOM   1183  N   VAL A 114      34.320  38.410  54.220  1.00  0.00           N  
ATOM   1184  CA  VAL A 114      33.600  38.760  55.430  1.00  0.00           C  
ATOM   1185  C   VAL A 114      34.320  38.400  56.790  1.00  0.00           C  
ATOM   1186  O   VAL A 114      33.690  38.360  57.890  1.00  0.00           O  
ATOM   1187  CB  VAL A 114      32.090  38.330  55.400  1.00  0.00           C  
ATOM   1188  CG1 VAL A 114      31.250  39.130  54.480  1.00  0.00           C  
ATOM   1189  CG2 VAL A 114      31.870  36.820  55.340  1.00  0.00           C  
ATOM   1190  H   VAL A 114      34.540  37.450  54.050  1.00  0.00           H  
ATOM   1191  N   GLU A 115      35.660  38.330  56.680  1.00  0.00           N  
ATOM   1192  CA  GLU A 115      36.550  38.160  57.820  1.00  0.00           C  
ATOM   1193  C   GLU A 115      36.590  39.300  58.810  1.00  0.00           C  
ATOM   1194  O   GLU A 115      36.340  40.460  58.500  1.00  0.00           O  
ATOM   1195  CB  GLU A 115      37.960  37.600  57.510  1.00  0.00           C  
ATOM   1196  CG  GLU A 115      37.810  36.140  57.060  1.00  0.00           C  
ATOM   1197  CD  GLU A 115      39.120  35.430  57.410  1.00  0.00           C  
ATOM   1198  OE1 GLU A 115      39.950  35.280  56.480  1.00  0.00           O  
ATOM   1199  OE2 GLU A 115      39.090  34.690  58.400  1.00  0.00           O1-
ATOM   1200  H   GLU A 115      36.160  38.320  55.820  1.00  0.00           H  
ATOM   1201  N   ARG A 116      36.720  38.840  60.020  1.00  0.00           N  
ATOM   1202  CA  ARG A 116      36.920  39.660  61.240  1.00  0.00           C  
ATOM   1203  C   ARG A 116      35.740  40.620  61.430  1.00  0.00           C  
ATOM   1204  O   ARG A 116      35.810  41.670  62.100  1.00  0.00           O  
ATOM   1205  CB  ARG A 116      38.280  40.330  61.080  1.00  0.00           C  
ATOM   1206  CG  ARG A 116      39.130  40.110  62.310  1.00  0.00           C  
ATOM   1207  CD  ARG A 116      39.620  38.700  62.420  1.00  0.00           C  
ATOM   1208  NE  ARG A 116      40.290  38.370  61.140  1.00  0.00           N  
ATOM   1209  CZ  ARG A 116      40.790  37.170  60.750  1.00  0.00           C  
ATOM   1210  NH1 ARG A 116      40.710  36.030  61.410  1.00  0.00           N1+
ATOM   1211  NH2 ARG A 116      41.650  37.150  59.760  1.00  0.00           N  
ATOM   1212  H   ARG A 116      36.810  37.870  60.220  1.00  0.00           H  
ATOM   1213  HE  ARG A 116      40.540  39.090  60.500  1.00  0.00           H  
ATOM   1214 1HH1 ARG A 116      40.160  36.000  62.240  1.00  0.00           H  
ATOM   1215 2HH1 ARG A 116      40.880  35.200  60.880  1.00  0.00           H  
ATOM   1216 1HH2 ARG A 116      41.890  37.990  59.270  1.00  0.00           H  
ATOM   1217 2HH2 ARG A 116      42.110  36.310  59.480  1.00  0.00           H  
ATOM   1218  N   GLY A 117      34.610  40.030  61.080  1.00  0.00           N  
ATOM   1219  CA  GLY A 117      33.340  40.740  60.690  1.00  0.00           C  
ATOM   1220  C   GLY A 117      33.380  42.000  59.750  1.00  0.00           C  
ATOM   1221  O   GLY A 117      32.430  42.200  59.040  1.00  0.00           O  
ATOM   1222  H   GLY A 117      34.570  39.040  61.220  1.00  0.00           H  
ATOM   1223  N   LYS A 118      34.490  42.740  59.800  1.00  0.00           N  
ATOM   1224  CA  LYS A 118      34.810  43.820  58.870  1.00  0.00           C  
ATOM   1225  C   LYS A 118      35.100  43.240  57.480  1.00  0.00           C  
ATOM   1226  O   LYS A 118      36.190  42.980  57.030  1.00  0.00           O  
ATOM   1227  CB  LYS A 118      35.980  44.680  59.430  1.00  0.00           C  
ATOM   1228  CG  LYS A 118      36.120  46.040  58.800  1.00  0.00           C  
ATOM   1229  CD  LYS A 118      34.850  46.850  59.010  1.00  0.00           C  
ATOM   1230  CE  LYS A 118      35.050  48.190  58.380  1.00  0.00           C  
ATOM   1231  NZ  LYS A 118      33.860  49.050  58.230  1.00  0.00           N1+
ATOM   1232  H   LYS A 118      35.200  42.350  60.390  1.00  0.00           H  
ATOM   1233  HZ1 LYS A 118      33.460  49.350  59.100  1.00  0.00           H  
ATOM   1234  HZ2 LYS A 118      34.160  49.810  57.660  1.00  0.00           H  
ATOM   1235  HZ3 LYS A 118      33.220  48.610  57.590  1.00  0.00           H  
ATOM   1236  N   SER A 119      34.030  43.470  56.710  1.00  0.00           N  
ATOM   1237  CA  SER A 119      33.910  43.020  55.270  1.00  0.00           C  
ATOM   1238  C   SER A 119      34.860  43.890  54.370  1.00  0.00           C  
ATOM   1239  O   SER A 119      34.780  45.130  54.300  1.00  0.00           O  
ATOM   1240  CB  SER A 119      32.440  43.350  54.840  1.00  0.00           C  
ATOM   1241  OG  SER A 119      32.240  43.040  53.440  1.00  0.00           O  
ATOM   1242  H   SER A 119      33.200  43.860  57.110  1.00  0.00           H  
ATOM   1243  HG  SER A 119      31.430  42.450  53.420  1.00  0.00           H  
ATOM   1244  N   LYS A 120      35.480  43.050  53.550  1.00  0.00           N  
ATOM   1245  CA  LYS A 120      36.440  43.390  52.480  1.00  0.00           C  
ATOM   1246  C   LYS A 120      35.830  43.540  51.020  1.00  0.00           C  
ATOM   1247  O   LYS A 120      36.460  44.250  50.290  1.00  0.00           O  
ATOM   1248  CB  LYS A 120      37.620  42.450  52.390  1.00  0.00           C  
ATOM   1249  CG  LYS A 120      38.300  42.380  53.770  1.00  0.00           C  
ATOM   1250  CD  LYS A 120      39.560  41.540  53.700  1.00  0.00           C  
ATOM   1251  CE  LYS A 120      39.960  41.310  55.150  1.00  0.00           C  
ATOM   1252  NZ  LYS A 120      40.970  40.240  55.320  1.00  0.00           N1+
ATOM   1253  H   LYS A 120      35.250  42.090  53.660  1.00  0.00           H  
ATOM   1254  HZ1 LYS A 120      41.780  40.490  54.790  1.00  0.00           H  
ATOM   1255  HZ2 LYS A 120      41.070  40.160  56.320  1.00  0.00           H  
ATOM   1256  HZ3 LYS A 120      40.600  39.390  54.940  1.00  0.00           H  
ATOM   1257  N   CYS A 121      34.800  42.780  50.700  1.00  0.00           N  
ATOM   1258  CA  CYS A 121      34.040  42.770  49.440  1.00  0.00           C  
ATOM   1259  C   CYS A 121      32.670  42.150  49.680  1.00  0.00           C  
ATOM   1260  O   CYS A 121      32.460  41.540  50.720  1.00  0.00           O  
ATOM   1261  CB  CYS A 121      34.720  41.860  48.470  1.00  0.00           C  
ATOM   1262  SG  CYS A 121      34.120  42.220  46.790  1.00  0.00           S  
ATOM   1263  H   CYS A 121      34.430  42.250  51.470  1.00  0.00           H  
ATOM   1264  HG  CYS A 121      33.460  41.060  46.700  1.00  0.00           H  
ATOM   1265  N   VAL A 122      31.670  42.670  48.960  1.00  0.00           N  
ATOM   1266  CA  VAL A 122      30.350  42.090  49.060  1.00  0.00           C  
ATOM   1267  C   VAL A 122      30.140  40.690  48.430  1.00  0.00           C  
ATOM   1268  O   VAL A 122      30.600  40.320  47.310  1.00  0.00           O  
ATOM   1269  CB  VAL A 122      29.510  43.200  48.370  1.00  0.00           C  
ATOM   1270  CG1 VAL A 122      28.380  42.720  47.430  1.00  0.00           C  
ATOM   1271  CG2 VAL A 122      28.980  44.110  49.430  1.00  0.00           C  
ATOM   1272  H   VAL A 122      31.680  43.430  48.300  1.00  0.00           H  
ATOM   1273  N   LYS A 123      29.280  39.850  49.050  1.00  0.00           N  
ATOM   1274  CA  LYS A 123      28.960  38.540  48.530  1.00  0.00           C  
ATOM   1275  C   LYS A 123      27.970  38.650  47.340  1.00  0.00           C  
ATOM   1276  O   LYS A 123      26.770  38.510  47.440  1.00  0.00           O  
ATOM   1277  CB  LYS A 123      28.400  37.700  49.650  1.00  0.00           C  
ATOM   1278  CG  LYS A 123      28.180  36.270  49.210  1.00  0.00           C  
ATOM   1279  CD  LYS A 123      27.760  35.390  50.360  1.00  0.00           C  
ATOM   1280  CE  LYS A 123      27.450  33.930  49.950  1.00  0.00           C  
ATOM   1281  NZ  LYS A 123      26.330  33.650  49.120  1.00  0.00           N1+
ATOM   1282  H   LYS A 123      28.790  40.130  49.880  1.00  0.00           H  
ATOM   1283  HZ1 LYS A 123      26.390  32.660  49.020  1.00  0.00           H  
ATOM   1284  HZ2 LYS A 123      25.510  33.920  49.630  1.00  0.00           H  
ATOM   1285  HZ3 LYS A 123      26.300  34.100  48.220  1.00  0.00           H  
ATOM   1286  N   TYR A 124      28.520  38.970  46.140  1.00  0.00           N  
ATOM   1287  CA  TYR A 124      27.770  39.280  44.860  1.00  0.00           C  
ATOM   1288  C   TYR A 124      26.900  38.100  44.250  1.00  0.00           C  
ATOM   1289  O   TYR A 124      26.310  38.190  43.150  1.00  0.00           O  
ATOM   1290  CB  TYR A 124      28.810  39.890  43.810  1.00  0.00           C  
ATOM   1291  CG  TYR A 124      29.770  38.770  43.450  1.00  0.00           C  
ATOM   1292  CD1 TYR A 124      31.030  38.640  43.940  1.00  0.00           C  
ATOM   1293  CD2 TYR A 124      29.460  37.950  42.390  1.00  0.00           C  
ATOM   1294  CE1 TYR A 124      31.970  37.840  43.390  1.00  0.00           C  
ATOM   1295  CE2 TYR A 124      30.390  37.050  41.940  1.00  0.00           C  
ATOM   1296  CZ  TYR A 124      31.670  37.020  42.380  1.00  0.00           C  
ATOM   1297  OH  TYR A 124      32.530  36.060  41.880  1.00  0.00           O  
ATOM   1298  H   TYR A 124      29.490  39.200  46.140  1.00  0.00           H  
ATOM   1299  HD1 TYR A 124      31.430  39.460  44.530  1.00  0.00           H  
ATOM   1300  HD2 TYR A 124      28.490  38.120  41.920  1.00  0.00           H  
ATOM   1301  HE1 TYR A 124      32.940  37.840  43.890  1.00  0.00           H  
ATOM   1302  HE2 TYR A 124      30.020  36.320  41.210  1.00  0.00           H  
ATOM   1303  HH  TYR A 124      32.100  35.710  41.060  1.00  0.00           H  
ATOM   1304  N   TRP A 125      26.570  37.090  45.100  1.00  0.00           N  
ATOM   1305  CA  TRP A 125      26.020  35.760  44.600  1.00  0.00           C  
ATOM   1306  C   TRP A 125      25.040  35.170  45.620  1.00  0.00           C  
ATOM   1307  O   TRP A 125      25.320  35.300  46.830  1.00  0.00           O  
ATOM   1308  CB  TRP A 125      27.110  34.800  44.120  1.00  0.00           C  
ATOM   1309  CG  TRP A 125      27.850  34.000  45.190  1.00  0.00           C  
ATOM   1310  CD1 TRP A 125      27.500  32.780  45.690  1.00  0.00           C  
ATOM   1311  CD2 TRP A 125      28.960  34.360  45.910  1.00  0.00           C  
ATOM   1312  CE2 TRP A 125      29.210  33.340  46.880  1.00  0.00           C  
ATOM   1313  CE3 TRP A 125      29.770  35.450  45.810  1.00  0.00           C  
ATOM   1314  NE1 TRP A 125      28.340  32.350  46.600  1.00  0.00           N  
ATOM   1315  CZ2 TRP A 125      30.320  33.540  47.680  1.00  0.00           C  
ATOM   1316  CZ3 TRP A 125      30.840  35.610  46.610  1.00  0.00           C  
ATOM   1317  CH2 TRP A 125      31.130  34.660  47.560  1.00  0.00           C  
ATOM   1318  H   TRP A 125      26.460  37.270  46.080  1.00  0.00           H  
ATOM   1319  HD1 TRP A 125      26.670  32.110  45.450  1.00  0.00           H  
ATOM   1320  HE1 TRP A 125      28.350  31.380  46.830  1.00  0.00           H  
ATOM   1321  HE3 TRP A 125      29.640  36.100  44.950  1.00  0.00           H  
ATOM   1322  HZ2 TRP A 125      30.280  33.000  48.620  1.00  0.00           H  
ATOM   1323  HZ3 TRP A 125      31.510  36.460  46.490  1.00  0.00           H  
ATOM   1324  HH2 TRP A 125      31.760  34.910  48.410  1.00  0.00           H  
ATOM   1325  N   PRO A 126      24.000  34.460  45.140  1.00  0.00           N  
ATOM   1326  CA  PRO A 126      22.920  33.850  45.940  1.00  0.00           C  
ATOM   1327  C   PRO A 126      23.350  32.610  46.740  1.00  0.00           C  
ATOM   1328  O   PRO A 126      24.540  32.410  46.880  1.00  0.00           O  
ATOM   1329  CB  PRO A 126      21.770  33.610  44.910  1.00  0.00           C  
ATOM   1330  CG  PRO A 126      22.520  33.440  43.580  1.00  0.00           C  
ATOM   1331  CD  PRO A 126      23.800  34.240  43.740  1.00  0.00           C  
ATOM   1332  N   ASP A 127      22.450  32.090  47.590  1.00  0.00           N  
ATOM   1333  CA  ASP A 127      22.520  30.740  48.210  1.00  0.00           C  
ATOM   1334  C   ASP A 127      22.390  29.540  47.240  1.00  0.00           C  
ATOM   1335  O   ASP A 127      21.680  29.600  46.230  1.00  0.00           O  
ATOM   1336  CB  ASP A 127      21.400  30.660  49.270  1.00  0.00           C  
ATOM   1337  CG  ASP A 127      22.060  30.050  50.460  1.00  0.00           C  
ATOM   1338  OD1 ASP A 127      22.420  28.810  50.550  1.00  0.00           O  
ATOM   1339  OD2 ASP A 127      22.310  30.740  51.460  1.00  0.00           O1-
ATOM   1340  H   ASP A 127      21.790  32.710  48.030  1.00  0.00           H  
ATOM   1341  N   GLU A 128      22.890  28.320  47.590  1.00  0.00           N  
ATOM   1342  CA  GLU A 128      22.700  27.100  46.800  1.00  0.00           C  
ATOM   1343  C   GLU A 128      21.180  26.740  46.580  1.00  0.00           C  
ATOM   1344  O   GLU A 128      20.410  26.620  47.470  1.00  0.00           O  
ATOM   1345  CB  GLU A 128      23.330  25.890  47.500  1.00  0.00           C  
ATOM   1346  CG  GLU A 128      24.830  25.830  47.300  1.00  0.00           C  
ATOM   1347  CD  GLU A 128      25.540  24.540  47.810  1.00  0.00           C  
ATOM   1348  OE1 GLU A 128      25.810  23.680  46.960  1.00  0.00           O  
ATOM   1349  OE2 GLU A 128      25.690  24.390  48.960  1.00  0.00           O1-
ATOM   1350  H   GLU A 128      23.260  28.200  48.510  1.00  0.00           H  
ATOM   1351  N   TYR A 129      20.920  26.510  45.270  1.00  0.00           N  
ATOM   1352  CA  TYR A 129      19.490  26.310  44.900  1.00  0.00           C  
ATOM   1353  C   TYR A 129      18.500  27.410  45.130  1.00  0.00           C  
ATOM   1354  O   TYR A 129      17.370  27.140  45.510  1.00  0.00           O  
ATOM   1355  CB  TYR A 129      18.890  24.890  45.200  1.00  0.00           C  
ATOM   1356  CG  TYR A 129      19.220  23.940  44.010  1.00  0.00           C  
ATOM   1357  CD1 TYR A 129      20.170  22.930  44.200  1.00  0.00           C  
ATOM   1358  CD2 TYR A 129      18.460  23.990  42.860  1.00  0.00           C  
ATOM   1359  CE1 TYR A 129      20.300  21.980  43.240  1.00  0.00           C  
ATOM   1360  CE2 TYR A 129      18.600  23.020  41.900  1.00  0.00           C  
ATOM   1361  CZ  TYR A 129      19.500  21.970  42.120  1.00  0.00           C  
ATOM   1362  OH  TYR A 129      19.880  21.070  41.160  1.00  0.00           O  
ATOM   1363  H   TYR A 129      21.670  26.330  44.640  1.00  0.00           H  
ATOM   1364  HD1 TYR A 129      20.750  22.790  45.110  1.00  0.00           H  
ATOM   1365  HD2 TYR A 129      17.820  24.870  42.700  1.00  0.00           H  
ATOM   1366  HE1 TYR A 129      20.900  21.080  43.400  1.00  0.00           H  
ATOM   1367  HE2 TYR A 129      18.150  23.120  40.910  1.00  0.00           H  
ATOM   1368  HH  TYR A 129      20.760  20.690  41.460  1.00  0.00           H  
ATOM   1369  N   ALA A 130      19.040  28.630  45.330  1.00  0.00           N  
ATOM   1370  CA  ALA A 130      18.180  29.860  45.300  1.00  0.00           C  
ATOM   1371  C   ALA A 130      18.410  30.810  44.140  1.00  0.00           C  
ATOM   1372  O   ALA A 130      19.490  30.670  43.490  1.00  0.00           O  
ATOM   1373  CB  ALA A 130      18.180  30.490  46.680  1.00  0.00           C  
ATOM   1374  H   ALA A 130      20.020  28.810  45.280  1.00  0.00           H  
ATOM   1375  N   LEU A 131      17.470  31.680  43.890  1.00  0.00           N  
ATOM   1376  CA  LEU A 131      17.460  32.760  42.840  1.00  0.00           C  
ATOM   1377  C   LEU A 131      17.720  34.230  43.290  1.00  0.00           C  
ATOM   1378  O   LEU A 131      16.990  34.680  44.230  1.00  0.00           O  
ATOM   1379  CB  LEU A 131      16.150  32.540  42.020  1.00  0.00           C  
ATOM   1380  CG  LEU A 131      15.930  33.560  40.910  1.00  0.00           C  
ATOM   1381  CD1 LEU A 131      16.850  33.200  39.750  1.00  0.00           C  
ATOM   1382  CD2 LEU A 131      14.470  33.570  40.450  1.00  0.00           C  
ATOM   1383  H   LEU A 131      16.670  31.640  44.490  1.00  0.00           H  
ATOM   1384  N   LYS A 132      18.560  34.910  42.590  1.00  0.00           N  
ATOM   1385  CA  LYS A 132      18.860  36.320  42.840  1.00  0.00           C  
ATOM   1386  C   LYS A 132      18.730  37.180  41.590  1.00  0.00           C  
ATOM   1387  O   LYS A 132      19.100  36.770  40.500  1.00  0.00           O  
ATOM   1388  CB  LYS A 132      20.240  36.500  43.500  1.00  0.00           C  
ATOM   1389  CG  LYS A 132      20.190  37.420  44.730  1.00  0.00           C  
ATOM   1390  CD  LYS A 132      19.210  36.940  45.710  1.00  0.00           C  
ATOM   1391  CE  LYS A 132      19.050  37.870  46.920  1.00  0.00           C  
ATOM   1392  NZ  LYS A 132      18.150  37.310  47.860  1.00  0.00           N1+
ATOM   1393  H   LYS A 132      18.760  34.550  41.670  1.00  0.00           H  
ATOM   1394  HZ1 LYS A 132      18.190  37.880  48.680  1.00  0.00           H  
ATOM   1395  HZ2 LYS A 132      17.220  37.470  47.530  1.00  0.00           H  
ATOM   1396  HZ3 LYS A 132      18.180  36.340  48.100  1.00  0.00           H  
ATOM   1397  N   GLU A 133      17.740  38.000  41.630  1.00  0.00           N  
ATOM   1398  CA  GLU A 133      17.300  38.830  40.500  1.00  0.00           C  
ATOM   1399  C   GLU A 133      18.250  40.090  40.490  1.00  0.00           C  
ATOM   1400  O   GLU A 133      18.420  40.680  41.530  1.00  0.00           O  
ATOM   1401  CB  GLU A 133      15.840  39.280  40.650  1.00  0.00           C  
ATOM   1402  CG  GLU A 133      14.790  38.170  40.470  1.00  0.00           C  
ATOM   1403  CD  GLU A 133      13.390  38.800  40.440  1.00  0.00           C  
ATOM   1404  OE1 GLU A 133      13.050  39.380  39.420  1.00  0.00           O  
ATOM   1405  OE2 GLU A 133      12.490  38.550  41.280  1.00  0.00           O1-
ATOM   1406  H   GLU A 133      17.130  37.970  42.430  1.00  0.00           H  
ATOM   1407  N   TYR A 134      18.720  40.460  39.330  1.00  0.00           N  
ATOM   1408  CA  TYR A 134      19.520  41.770  39.120  1.00  0.00           C  
ATOM   1409  C   TYR A 134      19.140  42.570  37.880  1.00  0.00           C  
ATOM   1410  O   TYR A 134      19.730  42.470  36.790  1.00  0.00           O  
ATOM   1411  CB  TYR A 134      21.000  41.430  39.210  1.00  0.00           C  
ATOM   1412  CG  TYR A 134      21.480  40.900  40.580  1.00  0.00           C  
ATOM   1413  CD1 TYR A 134      22.290  39.780  40.760  1.00  0.00           C  
ATOM   1414  CD2 TYR A 134      21.190  41.680  41.670  1.00  0.00           C  
ATOM   1415  CE1 TYR A 134      22.750  39.300  41.980  1.00  0.00           C  
ATOM   1416  CE2 TYR A 134      21.600  41.260  42.950  1.00  0.00           C  
ATOM   1417  CZ  TYR A 134      22.260  40.020  43.060  1.00  0.00           C  
ATOM   1418  OH  TYR A 134      22.460  39.510  44.330  1.00  0.00           O  
ATOM   1419  H   TYR A 134      18.320  40.050  38.510  1.00  0.00           H  
ATOM   1420  HD1 TYR A 134      22.460  39.220  39.840  1.00  0.00           H  
ATOM   1421  HD2 TYR A 134      20.570  42.560  41.480  1.00  0.00           H  
ATOM   1422  HE1 TYR A 134      23.400  38.430  42.080  1.00  0.00           H  
ATOM   1423  HE2 TYR A 134      21.430  41.890  43.820  1.00  0.00           H  
ATOM   1424  HH  TYR A 134      21.910  40.010  44.990  1.00  0.00           H  
ATOM   1425  N   GLY A 135      17.850  42.970  37.970  1.00  0.00           N  
ATOM   1426  CA  GLY A 135      17.220  43.740  36.870  1.00  0.00           C  
ATOM   1427  C   GLY A 135      16.720  42.730  35.820  1.00  0.00           C  
ATOM   1428  O   GLY A 135      16.180  41.650  36.120  1.00  0.00           O  
ATOM   1429  H   GLY A 135      17.320  42.970  38.820  1.00  0.00           H  
ATOM   1430  N   VAL A 136      17.150  43.120  34.620  1.00  0.00           N  
ATOM   1431  CA  VAL A 136      17.130  42.240  33.390  1.00  0.00           C  
ATOM   1432  C   VAL A 136      17.740  40.860  33.520  1.00  0.00           C  
ATOM   1433  O   VAL A 136      17.530  40.090  32.620  1.00  0.00           O  
ATOM   1434  CB  VAL A 136      17.690  42.760  32.070  1.00  0.00           C  
ATOM   1435  CG1 VAL A 136      16.790  43.950  31.690  1.00  0.00           C  
ATOM   1436  CG2 VAL A 136      19.200  43.290  32.250  1.00  0.00           C  
ATOM   1437  H   VAL A 136      17.460  44.020  34.340  1.00  0.00           H  
ATOM   1438  N   MET A 137      18.710  40.740  34.470  1.00  0.00           N  
ATOM   1439  CA  MET A 137      19.490  39.540  34.790  1.00  0.00           C  
ATOM   1440  C   MET A 137      18.940  38.700  35.980  1.00  0.00           C  
ATOM   1441  O   MET A 137      18.490  39.140  37.040  1.00  0.00           O  
ATOM   1442  CB  MET A 137      20.950  39.930  35.040  1.00  0.00           C  
ATOM   1443  CG  MET A 137      21.660  40.610  33.870  1.00  0.00           C  
ATOM   1444  SD  MET A 137      23.230  41.470  34.240  1.00  0.00           S  
ATOM   1445  CE  MET A 137      22.780  42.590  35.510  1.00  0.00           C  
ATOM   1446  H   MET A 137      18.830  41.500  35.100  1.00  0.00           H  
ATOM   1447  N   ARG A 138      19.130  37.390  35.810  1.00  0.00           N  
ATOM   1448  CA  ARG A 138      18.670  36.360  36.880  1.00  0.00           C  
ATOM   1449  C   ARG A 138      19.730  35.300  37.170  1.00  0.00           C  
ATOM   1450  O   ARG A 138      20.180  34.670  36.210  1.00  0.00           O  
ATOM   1451  CB  ARG A 138      17.350  35.630  36.460  1.00  0.00           C  
ATOM   1452  CG  ARG A 138      16.130  36.460  36.460  1.00  0.00           C  
ATOM   1453  CD  ARG A 138      14.930  35.580  36.400  1.00  0.00           C  
ATOM   1454  NE  ARG A 138      13.760  36.340  36.820  1.00  0.00           N  
ATOM   1455  CZ  ARG A 138      12.610  35.790  37.270  1.00  0.00           C  
ATOM   1456  NH1 ARG A 138      12.250  34.530  36.910  1.00  0.00           N1+
ATOM   1457  NH2 ARG A 138      11.660  36.530  37.930  1.00  0.00           N  
ATOM   1458  H   ARG A 138      19.450  37.090  34.920  1.00  0.00           H  
ATOM   1459  HE  ARG A 138      13.740  37.310  36.620  1.00  0.00           H  
ATOM   1460 1HH1 ARG A 138      12.850  33.960  36.360  1.00  0.00           H  
ATOM   1461 2HH1 ARG A 138      11.330  34.180  37.110  1.00  0.00           H  
ATOM   1462 1HH2 ARG A 138      11.700  37.490  38.200  1.00  0.00           H  
ATOM   1463 2HH2 ARG A 138      10.780  36.080  38.060  1.00  0.00           H  
ATOM   1464  N   VAL A 139      20.190  35.200  38.370  1.00  0.00           N  
ATOM   1465  CA  VAL A 139      21.350  34.310  38.740  1.00  0.00           C  
ATOM   1466  C   VAL A 139      21.030  33.240  39.760  1.00  0.00           C  
ATOM   1467  O   VAL A 139      20.250  33.520  40.670  1.00  0.00           O  
ATOM   1468  CB  VAL A 139      22.580  35.150  39.120  1.00  0.00           C  
ATOM   1469  CG1 VAL A 139      23.010  36.160  38.020  1.00  0.00           C  
ATOM   1470  CG2 VAL A 139      22.520  35.990  40.410  1.00  0.00           C  
ATOM   1471  H   VAL A 139      19.700  35.620  39.130  1.00  0.00           H  
ATOM   1472  N   ARG A 140      21.210  31.950  39.390  1.00  0.00           N  
ATOM   1473  CA  ARG A 140      20.980  30.800  40.290  1.00  0.00           C  
ATOM   1474  C   ARG A 140      22.310  30.230  40.790  1.00  0.00           C  
ATOM   1475  O   ARG A 140      23.290  30.370  39.980  1.00  0.00           O  
ATOM   1476  CB  ARG A 140      20.130  29.700  39.640  1.00  0.00           C  
ATOM   1477  CG  ARG A 140      18.710  30.220  39.350  1.00  0.00           C  
ATOM   1478  CD  ARG A 140      17.640  29.190  39.260  1.00  0.00           C  
ATOM   1479  NE  ARG A 140      16.330  29.780  38.830  1.00  0.00           N  
ATOM   1480  CZ  ARG A 140      15.200  29.740  39.490  1.00  0.00           C  
ATOM   1481  NH1 ARG A 140      15.200  29.280  40.710  1.00  0.00           N1+
ATOM   1482  NH2 ARG A 140      14.170  30.370  38.940  1.00  0.00           N  
ATOM   1483  H   ARG A 140      21.390  31.770  38.420  1.00  0.00           H  
ATOM   1484  HE  ARG A 140      16.440  30.180  37.920  1.00  0.00           H  
ATOM   1485 1HH1 ARG A 140      16.060  28.940  41.090  1.00  0.00           H  
ATOM   1486 2HH1 ARG A 140      14.430  29.260  41.350  1.00  0.00           H  
ATOM   1487 1HH2 ARG A 140      14.280  30.990  38.170  1.00  0.00           H  
ATOM   1488 2HH2 ARG A 140      13.250  30.140  39.260  1.00  0.00           H  
ATOM   1489  N   ASN A 141      22.400  29.980  42.030  1.00  0.00           N  
ATOM   1490  CA  ASN A 141      23.600  29.310  42.630  1.00  0.00           C  
ATOM   1491  C   ASN A 141      23.450  27.760  42.630  1.00  0.00           C  
ATOM   1492  O   ASN A 141      22.400  27.230  43.020  1.00  0.00           O  
ATOM   1493  CB  ASN A 141      24.090  29.870  43.940  1.00  0.00           C  
ATOM   1494  CG  ASN A 141      25.360  29.300  44.520  1.00  0.00           C  
ATOM   1495  ND2 ASN A 141      25.640  29.800  45.700  1.00  0.00           N  
ATOM   1496  OD1 ASN A 141      26.050  28.470  44.040  1.00  0.00           O  
ATOM   1497  H   ASN A 141      21.650  30.220  42.640  1.00  0.00           H  
ATOM   1498 1HD2 ASN A 141      25.020  30.430  46.190  1.00  0.00           H  
ATOM   1499 2HD2 ASN A 141      26.490  29.510  46.130  1.00  0.00           H  
ATOM   1500  N   VAL A 142      24.430  27.140  41.990  1.00  0.00           N  
ATOM   1501  CA  VAL A 142      24.280  25.670  41.600  1.00  0.00           C  
ATOM   1502  C   VAL A 142      24.670  24.710  42.670  1.00  0.00           C  
ATOM   1503  O   VAL A 142      23.840  24.040  43.270  1.00  0.00           O  
ATOM   1504  CB  VAL A 142      24.720  25.330  40.170  1.00  0.00           C  
ATOM   1505  CG1 VAL A 142      24.200  23.950  39.730  1.00  0.00           C  
ATOM   1506  CG2 VAL A 142      24.240  26.370  39.140  1.00  0.00           C  
ATOM   1507  H   VAL A 142      25.370  27.470  41.990  1.00  0.00           H  
ATOM   1508  N   LYS A 143      25.920  24.890  43.030  1.00  0.00           N  
ATOM   1509  CA  LYS A 143      26.710  24.020  43.960  1.00  0.00           C  
ATOM   1510  C   LYS A 143      28.040  24.680  44.360  1.00  0.00           C  
ATOM   1511  O   LYS A 143      28.630  25.520  43.720  1.00  0.00           O  
ATOM   1512  CB  LYS A 143      26.950  22.630  43.230  1.00  0.00           C  
ATOM   1513  CG  LYS A 143      27.260  21.590  44.250  1.00  0.00           C  
ATOM   1514  CD  LYS A 143      27.900  20.370  43.620  1.00  0.00           C  
ATOM   1515  CE  LYS A 143      29.440  20.310  43.740  1.00  0.00           C  
ATOM   1516  NZ  LYS A 143      29.860  19.020  43.110  1.00  0.00           N1+
ATOM   1517  H   LYS A 143      26.500  25.620  42.660  1.00  0.00           H  
ATOM   1518  HZ1 LYS A 143      29.200  18.270  43.080  1.00  0.00           H  
ATOM   1519  HZ2 LYS A 143      30.000  19.180  42.130  1.00  0.00           H  
ATOM   1520  HZ3 LYS A 143      30.680  18.610  43.500  1.00  0.00           H  
ATOM   1521  N   GLU A 144      28.360  24.310  45.620  1.00  0.00           N  
ATOM   1522  CA  GLU A 144      29.600  24.830  46.260  1.00  0.00           C  
ATOM   1523  C   GLU A 144      30.440  23.740  46.880  1.00  0.00           C  
ATOM   1524  O   GLU A 144      30.460  23.630  48.150  1.00  0.00           O  
ATOM   1525  CB  GLU A 144      29.270  25.950  47.200  1.00  0.00           C  
ATOM   1526  CG  GLU A 144      28.460  27.150  46.620  1.00  0.00           C  
ATOM   1527  CD  GLU A 144      28.590  28.450  47.420  1.00  0.00           C  
ATOM   1528  OE1 GLU A 144      29.190  28.450  48.550  1.00  0.00           O  
ATOM   1529  OE2 GLU A 144      28.230  29.560  46.930  1.00  0.00           O1-
ATOM   1530  H   GLU A 144      27.590  24.070  46.220  1.00  0.00           H  
ATOM   1531  N   SER A 145      31.420  23.190  46.130  1.00  0.00           N  
ATOM   1532  CA  SER A 145      32.360  22.130  46.450  1.00  0.00           C  
ATOM   1533  C   SER A 145      33.390  22.650  47.400  1.00  0.00           C  
ATOM   1534  O   SER A 145      34.300  23.450  47.030  1.00  0.00           O  
ATOM   1535  CB  SER A 145      33.140  21.660  45.270  1.00  0.00           C  
ATOM   1536  OG  SER A 145      33.320  20.240  45.430  1.00  0.00           O  
ATOM   1537  H   SER A 145      31.660  23.600  45.250  1.00  0.00           H  
ATOM   1538  HG  SER A 145      34.270  19.910  45.450  1.00  0.00           H  
ATOM   1539  N   ALA A 146      33.360  22.090  48.600  1.00  0.00           N  
ATOM   1540  CA  ALA A 146      34.380  22.330  49.640  1.00  0.00           C  
ATOM   1541  C   ALA A 146      35.720  21.670  49.430  1.00  0.00           C  
ATOM   1542  O   ALA A 146      35.860  20.410  49.290  1.00  0.00           O  
ATOM   1543  CB  ALA A 146      33.890  21.800  50.920  1.00  0.00           C  
ATOM   1544  H   ALA A 146      32.520  21.650  48.920  1.00  0.00           H  
ATOM   1545  N   ALA A 147      36.740  22.490  49.420  1.00  0.00           N  
ATOM   1546  CA  ALA A 147      38.150  22.010  49.290  1.00  0.00           C  
ATOM   1547  C   ALA A 147      39.200  22.780  50.070  1.00  0.00           C  
ATOM   1548  O   ALA A 147      38.980  23.950  50.370  1.00  0.00           O  
ATOM   1549  CB  ALA A 147      38.550  21.740  47.790  1.00  0.00           C  
ATOM   1550  H   ALA A 147      36.610  23.420  49.090  1.00  0.00           H  
ATOM   1551  N   HIS A 148      40.350  22.180  50.120  1.00  0.00           N  
ATOM   1552  CA  HIS A 148      41.250  22.550  51.210  1.00  0.00           C  
ATOM   1553  C   HIS A 148      42.090  23.890  50.970  1.00  0.00           C  
ATOM   1554  O   HIS A 148      42.550  24.420  52.030  1.00  0.00           O  
ATOM   1555  CB  HIS A 148      42.130  21.330  51.640  1.00  0.00           C  
ATOM   1556  CG  HIS A 148      43.300  21.600  52.670  1.00  0.00           C  
ATOM   1557  CD2 HIS A 148      44.490  22.120  52.380  1.00  0.00           C  
ATOM   1558  ND1 HIS A 148      43.140  21.380  53.980  1.00  0.00           N  
ATOM   1559  CE1 HIS A 148      44.180  21.880  54.530  1.00  0.00           C  
ATOM   1560  NE2 HIS A 148      44.990  22.280  53.570  1.00  0.00           N  
ATOM   1561  H   HIS A 148      40.610  21.370  49.590  1.00  0.00           H  
ATOM   1562  HD2 HIS A 148      44.950  22.540  51.480  1.00  0.00           H  
ATOM   1563  HE1 HIS A 148      44.470  21.920  55.580  1.00  0.00           H  
ATOM   1564  HE2 HIS A 148      45.910  22.660  53.730  1.00  0.00           H  
ATOM   1565  N   ASP A 149      42.370  24.180  49.710  1.00  0.00           N  
ATOM   1566  CA  ASP A 149      43.130  25.410  49.280  1.00  0.00           C  
ATOM   1567  C   ASP A 149      42.210  26.320  48.460  1.00  0.00           C  
ATOM   1568  O   ASP A 149      42.430  27.560  48.460  1.00  0.00           O  
ATOM   1569  CB  ASP A 149      44.470  25.150  48.590  1.00  0.00           C  
ATOM   1570  CG  ASP A 149      45.350  24.130  49.420  1.00  0.00           C  
ATOM   1571  OD1 ASP A 149      46.300  24.470  50.140  1.00  0.00           O  
ATOM   1572  OD2 ASP A 149      45.370  22.950  49.100  1.00  0.00           O1-
ATOM   1573  H   ASP A 149      42.410  23.460  49.020  1.00  0.00           H  
ATOM   1574  N   TYR A 150      41.270  25.640  47.700  1.00  0.00           N  
ATOM   1575  CA  TYR A 150      40.310  26.390  46.800  1.00  0.00           C  
ATOM   1576  C   TYR A 150      38.890  25.910  46.640  1.00  0.00           C  
ATOM   1577  O   TYR A 150      38.560  24.900  46.030  1.00  0.00           O  
ATOM   1578  CB  TYR A 150      40.980  26.750  45.460  1.00  0.00           C  
ATOM   1579  CG  TYR A 150      41.510  25.580  44.580  1.00  0.00           C  
ATOM   1580  CD1 TYR A 150      42.900  25.280  44.640  1.00  0.00           C  
ATOM   1581  CD2 TYR A 150      40.730  25.070  43.570  1.00  0.00           C  
ATOM   1582  CE1 TYR A 150      43.430  24.440  43.690  1.00  0.00           C  
ATOM   1583  CE2 TYR A 150      41.280  24.240  42.630  1.00  0.00           C  
ATOM   1584  CZ  TYR A 150      42.620  23.930  42.720  1.00  0.00           C  
ATOM   1585  OH  TYR A 150      42.990  22.930  41.890  1.00  0.00           O  
ATOM   1586  H   TYR A 150      41.300  24.650  47.610  1.00  0.00           H  
ATOM   1587  HD1 TYR A 150      43.680  25.780  45.220  1.00  0.00           H  
ATOM   1588  HD2 TYR A 150      39.650  25.130  43.630  1.00  0.00           H  
ATOM   1589  HE1 TYR A 150      44.510  24.540  43.540  1.00  0.00           H  
ATOM   1590  HE2 TYR A 150      40.630  23.740  41.920  1.00  0.00           H  
ATOM   1591  HH  TYR A 150      42.310  22.830  41.160  1.00  0.00           H  
ATOM   1592  N   THR A 151      37.930  26.800  47.080  1.00  0.00           N  
ATOM   1593  CA  THR A 151      36.480  26.490  47.050  1.00  0.00           C  
ATOM   1594  C   THR A 151      36.030  26.560  45.600  1.00  0.00           C  
ATOM   1595  O   THR A 151      36.170  27.660  45.000  1.00  0.00           O  
ATOM   1596  CB  THR A 151      35.650  27.400  48.000  1.00  0.00           C  
ATOM   1597  CG2 THR A 151      34.180  26.900  48.180  1.00  0.00           C  
ATOM   1598  OG1 THR A 151      36.350  27.440  49.270  1.00  0.00           O  
ATOM   1599  H   THR A 151      38.170  27.730  47.330  1.00  0.00           H  
ATOM   1600  HG1 THR A 151      36.310  28.360  49.660  1.00  0.00           H  
ATOM   1601  N   LEU A 152      35.490  25.490  44.980  1.00  0.00           N  
ATOM   1602  CA  LEU A 152      34.930  25.450  43.580  1.00  0.00           C  
ATOM   1603  C   LEU A 152      33.420  25.670  43.630  1.00  0.00           C  
ATOM   1604  O   LEU A 152      32.680  24.770  44.050  1.00  0.00           O  
ATOM   1605  CB  LEU A 152      35.330  24.180  42.840  1.00  0.00           C  
ATOM   1606  CG  LEU A 152      35.100  24.310  41.340  1.00  0.00           C  
ATOM   1607  CD1 LEU A 152      36.100  25.310  40.810  1.00  0.00           C  
ATOM   1608  CD2 LEU A 152      35.270  22.930  40.630  1.00  0.00           C  
ATOM   1609  H   LEU A 152      35.290  24.700  45.570  1.00  0.00           H  
ATOM   1610  N   ARG A 153      33.010  26.840  43.130  1.00  0.00           N  
ATOM   1611  CA  ARG A 153      31.590  27.290  43.130  1.00  0.00           C  
ATOM   1612  C   ARG A 153      31.000  27.430  41.720  1.00  0.00           C  
ATOM   1613  O   ARG A 153      31.700  27.970  40.870  1.00  0.00           O  
ATOM   1614  CB  ARG A 153      31.520  28.630  43.830  1.00  0.00           C  
ATOM   1615  CG  ARG A 153      31.800  28.740  45.310  1.00  0.00           C  
ATOM   1616  CD  ARG A 153      31.400  30.100  45.770  1.00  0.00           C  
ATOM   1617  NE  ARG A 153      31.340  30.120  47.210  1.00  0.00           N  
ATOM   1618  CZ  ARG A 153      32.170  30.730  48.100  1.00  0.00           C  
ATOM   1619  NH1 ARG A 153      33.160  31.460  47.700  1.00  0.00           N1+
ATOM   1620  NH2 ARG A 153      32.070  30.480  49.380  1.00  0.00           N  
ATOM   1621  H   ARG A 153      33.670  27.530  42.840  1.00  0.00           H  
ATOM   1622  HE  ARG A 153      30.590  29.540  47.540  1.00  0.00           H  
ATOM   1623 1HH1 ARG A 153      33.310  31.610  46.730  1.00  0.00           H  
ATOM   1624 2HH1 ARG A 153      33.820  31.900  48.310  1.00  0.00           H  
ATOM   1625 1HH2 ARG A 153      31.380  29.820  49.690  1.00  0.00           H  
ATOM   1626 2HH2 ARG A 153      32.580  31.040  50.040  1.00  0.00           H  
ATOM   1627  N   GLU A 154      29.880  26.720  41.510  1.00  0.00           N  
ATOM   1628  CA  GLU A 154      29.230  26.770  40.200  1.00  0.00           C  
ATOM   1629  C   GLU A 154      28.100  27.820  40.370  1.00  0.00           C  
ATOM   1630  O   GLU A 154      27.210  27.640  41.250  1.00  0.00           O  
ATOM   1631  CB  GLU A 154      28.640  25.380  39.850  1.00  0.00           C  
ATOM   1632  CG  GLU A 154      29.860  24.500  39.600  1.00  0.00           C  
ATOM   1633  CD  GLU A 154      29.680  22.990  39.560  1.00  0.00           C  
ATOM   1634  OE1 GLU A 154      30.640  22.220  39.930  1.00  0.00           O  
ATOM   1635  OE2 GLU A 154      28.670  22.460  39.040  1.00  0.00           O1-
ATOM   1636  H   GLU A 154      29.410  26.290  42.290  1.00  0.00           H  
ATOM   1637  N   LEU A 155      27.920  28.570  39.270  1.00  0.00           N  
ATOM   1638  CA  LEU A 155      26.780  29.530  39.150  1.00  0.00           C  
ATOM   1639  C   LEU A 155      26.110  29.640  37.780  1.00  0.00           C  
ATOM   1640  O   LEU A 155      26.710  29.530  36.710  1.00  0.00           O  
ATOM   1641  CB  LEU A 155      27.220  30.850  39.830  1.00  0.00           C  
ATOM   1642  CG  LEU A 155      26.220  31.900  40.240  1.00  0.00           C  
ATOM   1643  CD1 LEU A 155      26.470  32.460  41.590  1.00  0.00           C  
ATOM   1644  CD2 LEU A 155      26.220  33.140  39.310  1.00  0.00           C  
ATOM   1645  H   LEU A 155      28.640  28.530  38.590  1.00  0.00           H  
ATOM   1646  N   LYS A 156      24.800  29.960  37.730  1.00  0.00           N  
ATOM   1647  CA  LYS A 156      24.030  29.810  36.480  1.00  0.00           C  
ATOM   1648  C   LYS A 156      23.120  30.950  36.040  1.00  0.00           C  
ATOM   1649  O   LYS A 156      22.250  31.430  36.770  1.00  0.00           O  
ATOM   1650  CB  LYS A 156      23.350  28.440  36.430  1.00  0.00           C  
ATOM   1651  CG  LYS A 156      22.800  28.110  35.040  1.00  0.00           C  
ATOM   1652  CD  LYS A 156      22.030  26.850  34.750  1.00  0.00           C  
ATOM   1653  CE  LYS A 156      21.530  26.820  33.310  1.00  0.00           C  
ATOM   1654  NZ  LYS A 156      21.380  25.420  32.830  1.00  0.00           N1+
ATOM   1655  H   LYS A 156      24.230  30.290  38.480  1.00  0.00           H  
ATOM   1656  HZ1 LYS A 156      20.750  24.890  33.400  1.00  0.00           H  
ATOM   1657  HZ2 LYS A 156      21.080  25.290  31.890  1.00  0.00           H  
ATOM   1658  HZ3 LYS A 156      22.270  25.010  33.030  1.00  0.00           H  
ATOM   1659  N   LEU A 157      23.600  31.430  34.860  1.00  0.00           N  
ATOM   1660  CA  LEU A 157      23.000  32.590  34.150  1.00  0.00           C  
ATOM   1661  C   LEU A 157      21.680  32.340  33.380  1.00  0.00           C  
ATOM   1662  O   LEU A 157      21.200  31.250  33.100  1.00  0.00           O  
ATOM   1663  CB  LEU A 157      24.070  33.270  33.200  1.00  0.00           C  
ATOM   1664  CG  LEU A 157      25.450  33.570  33.770  1.00  0.00           C  
ATOM   1665  CD1 LEU A 157      26.350  33.920  32.600  1.00  0.00           C  
ATOM   1666  CD2 LEU A 157      25.470  34.590  34.960  1.00  0.00           C  
ATOM   1667  H   LEU A 157      24.280  30.940  34.300  1.00  0.00           H  
ATOM   1668  N   SER A 158      21.020  33.460  33.250  1.00  0.00           N  
ATOM   1669  CA  SER A 158      19.830  33.690  32.420  1.00  0.00           C  
ATOM   1670  C   SER A 158      19.460  35.210  32.320  1.00  0.00           C  
ATOM   1671  O   SER A 158      19.410  35.760  33.420  1.00  0.00           O  
ATOM   1672  CB  SER A 158      18.610  32.820  32.880  1.00  0.00           C  
ATOM   1673  OG  SER A 158      17.460  33.000  32.040  1.00  0.00           O  
ATOM   1674  H   SER A 158      21.240  34.320  33.700  1.00  0.00           H  
ATOM   1675  HG  SER A 158      17.050  32.100  31.960  1.00  0.00           H  
ATOM   1676  N   LYS A 159      19.390  35.760  31.110  1.00  0.00           N  
ATOM   1677  CA  LYS A 159      18.800  37.100  30.930  1.00  0.00           C  
ATOM   1678  C   LYS A 159      17.330  37.040  30.550  1.00  0.00           C  
ATOM   1679  O   LYS A 159      16.990  36.420  29.530  1.00  0.00           O  
ATOM   1680  CB  LYS A 159      19.670  37.990  30.010  1.00  0.00           C  
ATOM   1681  CG  LYS A 159      21.150  38.120  30.480  1.00  0.00           C  
ATOM   1682  CD  LYS A 159      21.970  39.100  29.620  1.00  0.00           C  
ATOM   1683  CE  LYS A 159      21.490  40.560  29.860  1.00  0.00           C  
ATOM   1684  NZ  LYS A 159      22.470  41.650  29.450  1.00  0.00           N1+
ATOM   1685  H   LYS A 159      19.560  35.240  30.270  1.00  0.00           H  
ATOM   1686  HZ1 LYS A 159      22.010  42.540  29.490  1.00  0.00           H  
ATOM   1687  HZ2 LYS A 159      23.270  41.750  30.040  1.00  0.00           H  
ATOM   1688  HZ3 LYS A 159      22.770  41.600  28.500  1.00  0.00           H  
ATOM   1689  N   VAL A 160      16.440  37.810  31.160  1.00  0.00           N  
ATOM   1690  CA  VAL A 160      14.930  37.740  31.010  1.00  0.00           C  
ATOM   1691  C   VAL A 160      14.410  38.220  29.610  1.00  0.00           C  
ATOM   1692  O   VAL A 160      14.210  39.400  29.350  1.00  0.00           O  
ATOM   1693  CB  VAL A 160      14.210  38.540  32.120  1.00  0.00           C  
ATOM   1694  CG1 VAL A 160      12.710  38.650  31.890  1.00  0.00           C  
ATOM   1695  CG2 VAL A 160      14.480  37.950  33.520  1.00  0.00           C  
ATOM   1696  H   VAL A 160      16.730  38.630  31.650  1.00  0.00           H  
ATOM   1697  N   GLY A 161      13.920  37.190  28.870  1.00  0.00           N  
ATOM   1698  CA  GLY A 161      13.530  37.450  27.470  1.00  0.00           C  
ATOM   1699  C   GLY A 161      14.580  36.980  26.480  1.00  0.00           C  
ATOM   1700  O   GLY A 161      14.310  36.370  25.410  1.00  0.00           O  
ATOM   1701  H   GLY A 161      13.780  36.230  29.110  1.00  0.00           H  
ATOM   1702  N   GLN A 162      15.890  36.990  26.900  1.00  0.00           N  
ATOM   1703  CA  GLN A 162      16.960  36.810  25.860  1.00  0.00           C  
ATOM   1704  C   GLN A 162      17.330  35.380  25.590  1.00  0.00           C  
ATOM   1705  O   GLN A 162      18.040  34.800  26.430  1.00  0.00           O  
ATOM   1706  CB  GLN A 162      18.230  37.650  26.060  1.00  0.00           C  
ATOM   1707  CG  GLN A 162      17.780  39.150  26.210  1.00  0.00           C  
ATOM   1708  CD  GLN A 162      18.960  40.150  26.400  1.00  0.00           C  
ATOM   1709  NE2 GLN A 162      19.770  40.430  25.390  1.00  0.00           N  
ATOM   1710  OE1 GLN A 162      19.260  40.610  27.520  1.00  0.00           O  
ATOM   1711  H   GLN A 162      16.130  36.940  27.870  1.00  0.00           H  
ATOM   1712 1HE2 GLN A 162      19.680  40.110  24.450  1.00  0.00           H  
ATOM   1713 2HE2 GLN A 162      20.640  40.900  25.550  1.00  0.00           H  
ATOM   1714  N   GLY A 163      17.180  35.080  24.310  1.00  0.00           N  
ATOM   1715  CA  GLY A 163      17.440  33.740  23.860  1.00  0.00           C  
ATOM   1716  C   GLY A 163      18.930  33.370  23.920  1.00  0.00           C  
ATOM   1717  O   GLY A 163      19.840  34.120  23.680  1.00  0.00           O  
ATOM   1718  H   GLY A 163      16.680  35.660  23.670  1.00  0.00           H  
ATOM   1719  N   ASN A 164      19.160  32.140  24.180  1.00  0.00           N  
ATOM   1720  CA  ASN A 164      20.470  31.430  24.300  1.00  0.00           C  
ATOM   1721  C   ASN A 164      21.380  31.710  25.480  1.00  0.00           C  
ATOM   1722  O   ASN A 164      22.070  30.780  25.850  1.00  0.00           O  
ATOM   1723  CB  ASN A 164      21.340  31.580  22.980  1.00  0.00           C  
ATOM   1724  CG  ASN A 164      22.420  30.600  22.830  1.00  0.00           C  
ATOM   1725  ND2 ASN A 164      22.340  29.720  21.870  1.00  0.00           N  
ATOM   1726  OD1 ASN A 164      23.490  30.770  23.400  1.00  0.00           O  
ATOM   1727  H   ASN A 164      18.370  31.540  24.270  1.00  0.00           H  
ATOM   1728 1HD2 ASN A 164      21.510  29.710  21.320  1.00  0.00           H  
ATOM   1729 2HD2 ASN A 164      23.020  28.980  21.870  1.00  0.00           H  
ATOM   1730  N   THR A 165      21.090  32.800  26.210  1.00  0.00           N  
ATOM   1731  CA  THR A 165      21.780  33.300  27.480  1.00  0.00           C  
ATOM   1732  C   THR A 165      22.300  32.400  28.590  1.00  0.00           C  
ATOM   1733  O   THR A 165      23.130  32.820  29.370  1.00  0.00           O  
ATOM   1734  CB  THR A 165      21.060  34.450  28.170  1.00  0.00           C  
ATOM   1735  CG2 THR A 165      21.040  35.740  27.350  1.00  0.00           C  
ATOM   1736  OG1 THR A 165      19.730  34.080  28.620  1.00  0.00           O  
ATOM   1737  H   THR A 165      20.430  33.400  25.760  1.00  0.00           H  
ATOM   1738  HG1 THR A 165      19.150  34.580  27.970  1.00  0.00           H  
ATOM   1739  N   GLU A 166      21.590  31.250  28.690  1.00  0.00           N  
ATOM   1740  CA  GLU A 166      21.930  30.280  29.780  1.00  0.00           C  
ATOM   1741  C   GLU A 166      23.170  29.470  29.670  1.00  0.00           C  
ATOM   1742  O   GLU A 166      23.240  28.320  29.400  1.00  0.00           O  
ATOM   1743  CB  GLU A 166      20.730  29.310  29.960  1.00  0.00           C  
ATOM   1744  CG  GLU A 166      19.460  29.880  30.510  1.00  0.00           C  
ATOM   1745  CD  GLU A 166      18.430  28.740  30.550  1.00  0.00           C  
ATOM   1746  OE1 GLU A 166      17.620  28.720  29.590  1.00  0.00           O  
ATOM   1747  OE2 GLU A 166      18.240  27.950  31.440  1.00  0.00           O1-
ATOM   1748  H   GLU A 166      21.200  30.830  27.870  1.00  0.00           H  
ATOM   1749  N   ARG A 167      24.250  30.160  30.070  1.00  0.00           N  
ATOM   1750  CA  ARG A 167      25.600  29.590  30.140  1.00  0.00           C  
ATOM   1751  C   ARG A 167      26.030  29.450  31.630  1.00  0.00           C  
ATOM   1752  O   ARG A 167      25.560  30.190  32.450  1.00  0.00           O  
ATOM   1753  CB  ARG A 167      26.560  30.470  29.350  1.00  0.00           C  
ATOM   1754  CG  ARG A 167      26.150  30.340  27.860  1.00  0.00           C  
ATOM   1755  CD  ARG A 167      27.240  31.110  27.080  1.00  0.00           C  
ATOM   1756  NE  ARG A 167      26.760  32.450  26.890  1.00  0.00           N  
ATOM   1757  CZ  ARG A 167      26.130  32.920  25.850  1.00  0.00           C  
ATOM   1758  NH1 ARG A 167      25.840  32.140  24.800  1.00  0.00           N1+
ATOM   1759  NH2 ARG A 167      26.120  34.240  25.540  1.00  0.00           N  
ATOM   1760  H   ARG A 167      24.130  31.070  30.470  1.00  0.00           H  
ATOM   1761  HE  ARG A 167      26.860  33.080  27.660  1.00  0.00           H  
ATOM   1762 1HH1 ARG A 167      26.220  31.210  24.810  1.00  0.00           H  
ATOM   1763 2HH1 ARG A 167      25.200  32.380  24.080  1.00  0.00           H  
ATOM   1764 1HH2 ARG A 167      26.800  34.850  25.940  1.00  0.00           H  
ATOM   1765 2HH2 ARG A 167      25.510  34.610  24.840  1.00  0.00           H  
ATOM   1766  N   THR A 168      26.660  28.360  32.000  1.00  0.00           N  
ATOM   1767  CA  THR A 168      27.400  28.220  33.280  1.00  0.00           C  
ATOM   1768  C   THR A 168      28.620  29.130  33.500  1.00  0.00           C  
ATOM   1769  O   THR A 168      29.610  29.120  32.710  1.00  0.00           O  
ATOM   1770  CB  THR A 168      27.720  26.750  33.750  1.00  0.00           C  
ATOM   1771  CG2 THR A 168      26.500  25.860  33.700  1.00  0.00           C  
ATOM   1772  OG1 THR A 168      28.610  26.170  32.770  1.00  0.00           O  
ATOM   1773  H   THR A 168      26.670  27.560  31.390  1.00  0.00           H  
ATOM   1774  HG1 THR A 168      28.830  25.220  33.010  1.00  0.00           H  
ATOM   1775  N   VAL A 169      28.710  29.700  34.750  1.00  0.00           N  
ATOM   1776  CA  VAL A 169      29.950  30.400  35.120  1.00  0.00           C  
ATOM   1777  C   VAL A 169      30.650  29.850  36.380  1.00  0.00           C  
ATOM   1778  O   VAL A 169      29.980  29.420  37.360  1.00  0.00           O  
ATOM   1779  CB  VAL A 169      29.830  31.920  35.350  1.00  0.00           C  
ATOM   1780  CG1 VAL A 169      29.570  32.680  34.040  1.00  0.00           C  
ATOM   1781  CG2 VAL A 169      28.810  32.370  36.360  1.00  0.00           C  
ATOM   1782  H   VAL A 169      28.000  29.560  35.430  1.00  0.00           H  
ATOM   1783  N   TRP A 170      31.970  30.040  36.390  1.00  0.00           N  
ATOM   1784  CA  TRP A 170      32.790  29.370  37.430  1.00  0.00           C  
ATOM   1785  C   TRP A 170      33.460  30.300  38.400  1.00  0.00           C  
ATOM   1786  O   TRP A 170      34.090  31.250  37.900  1.00  0.00           O  
ATOM   1787  CB  TRP A 170      34.010  28.520  36.730  1.00  0.00           C  
ATOM   1788  CG  TRP A 170      33.350  27.530  35.740  1.00  0.00           C  
ATOM   1789  CD1 TRP A 170      32.910  27.810  34.470  1.00  0.00           C  
ATOM   1790  CD2 TRP A 170      33.100  26.230  36.050  1.00  0.00           C  
ATOM   1791  CE2 TRP A 170      32.670  25.760  34.800  1.00  0.00           C  
ATOM   1792  CE3 TRP A 170      33.350  25.280  37.060  1.00  0.00           C  
ATOM   1793  NE1 TRP A 170      32.560  26.700  33.920  1.00  0.00           N  
ATOM   1794  CZ2 TRP A 170      32.400  24.460  34.620  1.00  0.00           C  
ATOM   1795  CZ3 TRP A 170      33.090  23.950  36.860  1.00  0.00           C  
ATOM   1796  CH2 TRP A 170      32.530  23.530  35.600  1.00  0.00           C  
ATOM   1797  H   TRP A 170      32.510  30.370  35.610  1.00  0.00           H  
ATOM   1798  HD1 TRP A 170      32.820  28.790  34.020  1.00  0.00           H  
ATOM   1799  HE1 TRP A 170      32.310  26.540  32.970  1.00  0.00           H  
ATOM   1800  HE3 TRP A 170      33.650  25.510  38.080  1.00  0.00           H  
ATOM   1801  HZ2 TRP A 170      32.090  24.100  33.640  1.00  0.00           H  
ATOM   1802  HZ3 TRP A 170      33.450  23.210  37.580  1.00  0.00           H  
ATOM   1803  HH2 TRP A 170      32.490  22.450  35.450  1.00  0.00           H  
ATOM   1804  N   GLN A 171      33.180  30.180  39.730  1.00  0.00           N  
ATOM   1805  CA  GLN A 171      33.950  30.920  40.780  1.00  0.00           C  
ATOM   1806  C   GLN A 171      34.970  29.960  41.390  1.00  0.00           C  
ATOM   1807  O   GLN A 171      34.690  28.990  42.110  1.00  0.00           O  
ATOM   1808  CB  GLN A 171      33.090  31.550  41.890  1.00  0.00           C  
ATOM   1809  CG  GLN A 171      34.000  32.310  42.800  1.00  0.00           C  
ATOM   1810  CD  GLN A 171      33.280  32.930  44.010  1.00  0.00           C  
ATOM   1811  NE2 GLN A 171      32.870  34.150  43.940  1.00  0.00           N  
ATOM   1812  OE1 GLN A 171      33.390  32.430  45.150  1.00  0.00           O  
ATOM   1813  H   GLN A 171      32.350  29.710  40.040  1.00  0.00           H  
ATOM   1814 1HE2 GLN A 171      32.940  34.740  43.140  1.00  0.00           H  
ATOM   1815 2HE2 GLN A 171      32.240  34.450  44.660  1.00  0.00           H  
ATOM   1816  N   TYR A 172      36.210  30.310  41.150  1.00  0.00           N  
ATOM   1817  CA  TYR A 172      37.420  29.640  41.810  1.00  0.00           C  
ATOM   1818  C   TYR A 172      37.860  30.420  43.050  1.00  0.00           C  
ATOM   1819  O   TYR A 172      38.490  31.440  42.840  1.00  0.00           O  
ATOM   1820  CB  TYR A 172      38.510  29.540  40.770  1.00  0.00           C  
ATOM   1821  CG  TYR A 172      38.500  28.250  39.910  1.00  0.00           C  
ATOM   1822  CD1 TYR A 172      37.900  28.220  38.620  1.00  0.00           C  
ATOM   1823  CD2 TYR A 172      39.240  27.160  40.320  1.00  0.00           C  
ATOM   1824  CE1 TYR A 172      37.920  27.090  37.890  1.00  0.00           C  
ATOM   1825  CE2 TYR A 172      39.330  26.090  39.540  1.00  0.00           C  
ATOM   1826  CZ  TYR A 172      38.660  26.020  38.400  1.00  0.00           C  
ATOM   1827  OH  TYR A 172      38.440  24.840  37.820  1.00  0.00           O  
ATOM   1828  H   TYR A 172      36.350  31.220  40.760  1.00  0.00           H  
ATOM   1829  HD1 TYR A 172      37.270  29.030  38.270  1.00  0.00           H  
ATOM   1830  HD2 TYR A 172      39.780  27.110  41.270  1.00  0.00           H  
ATOM   1831  HE1 TYR A 172      37.500  27.040  36.880  1.00  0.00           H  
ATOM   1832  HE2 TYR A 172      39.860  25.210  39.920  1.00  0.00           H  
ATOM   1833  HH  TYR A 172      38.990  24.270  38.430  1.00  0.00           H  
ATOM   1834  N   HIS A 173      37.220  30.190  44.200  1.00  0.00           N  
ATOM   1835  CA  HIS A 173      37.660  30.990  45.370  1.00  0.00           C  
ATOM   1836  C   HIS A 173      38.850  30.340  46.030  1.00  0.00           C  
ATOM   1837  O   HIS A 173      38.650  29.390  46.770  1.00  0.00           O  
ATOM   1838  CB  HIS A 173      36.490  31.170  46.350  1.00  0.00           C  
ATOM   1839  CG  HIS A 173      36.750  32.160  47.500  1.00  0.00           C  
ATOM   1840  CD2 HIS A 173      37.620  33.200  47.610  1.00  0.00           C  
ATOM   1841  ND1 HIS A 173      35.880  32.290  48.500  1.00  0.00           N  
ATOM   1842  CE1 HIS A 173      36.150  33.440  49.130  1.00  0.00           C  
ATOM   1843  NE2 HIS A 173      37.230  34.000  48.620  1.00  0.00           N  
ATOM   1844  H   HIS A 173      36.510  29.500  44.330  1.00  0.00           H  
ATOM   1845  HD2 HIS A 173      38.510  33.380  47.000  1.00  0.00           H  
ATOM   1846  HE1 HIS A 173      35.610  33.980  49.910  1.00  0.00           H  
ATOM   1847  HE2 HIS A 173      37.710  34.790  49.000  1.00  0.00           H  
ATOM   1848  N   PHE A 174      40.060  30.930  45.880  1.00  0.00           N  
ATOM   1849  CA  PHE A 174      41.280  30.440  46.530  1.00  0.00           C  
ATOM   1850  C   PHE A 174      41.250  30.960  47.990  1.00  0.00           C  
ATOM   1851  O   PHE A 174      40.780  32.010  48.260  1.00  0.00           O  
ATOM   1852  CB  PHE A 174      42.540  30.970  45.810  1.00  0.00           C  
ATOM   1853  CG  PHE A 174      43.780  30.230  46.280  1.00  0.00           C  
ATOM   1854  CD1 PHE A 174      44.020  29.010  45.670  1.00  0.00           C  
ATOM   1855  CD2 PHE A 174      44.590  30.700  47.280  1.00  0.00           C  
ATOM   1856  CE1 PHE A 174      45.050  28.230  46.020  1.00  0.00           C  
ATOM   1857  CE2 PHE A 174      45.700  29.940  47.590  1.00  0.00           C  
ATOM   1858  CZ  PHE A 174      45.830  28.680  47.060  1.00  0.00           C  
ATOM   1859  H   PHE A 174      40.080  31.810  45.390  1.00  0.00           H  
ATOM   1860  HD1 PHE A 174      43.410  28.660  44.840  1.00  0.00           H  
ATOM   1861  HD2 PHE A 174      44.650  31.760  47.500  1.00  0.00           H  
ATOM   1862  HE1 PHE A 174      45.400  27.490  45.300  1.00  0.00           H  
ATOM   1863  HE2 PHE A 174      46.400  30.360  48.320  1.00  0.00           H  
ATOM   1864  HZ  PHE A 174      46.470  27.960  47.560  1.00  0.00           H  
ATOM   1865  N   ARG A 175      41.800  30.180  48.920  1.00  0.00           N  
ATOM   1866  CA  ARG A 175      41.840  30.300  50.420  1.00  0.00           C  
ATOM   1867  C   ARG A 175      43.130  30.780  51.000  1.00  0.00           C  
ATOM   1868  O   ARG A 175      43.300  31.900  51.490  1.00  0.00           O  
ATOM   1869  CB  ARG A 175      41.370  29.050  51.200  1.00  0.00           C  
ATOM   1870  CG  ARG A 175      39.980  28.530  50.650  1.00  0.00           C  
ATOM   1871  CD  ARG A 175      39.580  27.350  51.520  1.00  0.00           C  
ATOM   1872  NE  ARG A 175      38.270  26.830  51.300  1.00  0.00           N  
ATOM   1873  CZ  ARG A 175      37.540  26.310  52.280  1.00  0.00           C  
ATOM   1874  NH1 ARG A 175      38.080  26.150  53.530  1.00  0.00           N1+
ATOM   1875  NH2 ARG A 175      36.240  26.050  52.090  1.00  0.00           N  
ATOM   1876  H   ARG A 175      42.250  29.320  48.670  1.00  0.00           H  
ATOM   1877  HE  ARG A 175      37.920  26.790  50.370  1.00  0.00           H  
ATOM   1878 1HH1 ARG A 175      38.970  26.540  53.750  1.00  0.00           H  
ATOM   1879 2HH1 ARG A 175      37.570  25.750  54.290  1.00  0.00           H  
ATOM   1880 1HH2 ARG A 175      35.740  26.380  51.290  1.00  0.00           H  
ATOM   1881 2HH2 ARG A 175      35.650  25.710  52.810  1.00  0.00           H  
ATOM   1882  N   THR A 176      44.130  29.920  50.980  1.00  0.00           N  
ATOM   1883  CA  THR A 176      45.400  29.980  51.740  1.00  0.00           C  
ATOM   1884  C   THR A 176      46.270  31.190  51.630  1.00  0.00           C  
ATOM   1885  O   THR A 176      47.010  31.580  52.510  1.00  0.00           O  
ATOM   1886  CB  THR A 176      46.260  28.720  51.620  1.00  0.00           C  
ATOM   1887  CG2 THR A 176      45.660  27.620  52.410  1.00  0.00           C  
ATOM   1888  OG1 THR A 176      46.590  28.400  50.310  1.00  0.00           O  
ATOM   1889  H   THR A 176      44.100  29.250  50.240  1.00  0.00           H  
ATOM   1890  HG1 THR A 176      47.280  27.680  50.290  1.00  0.00           H  
ATOM   1891  N   TRP A 177      45.920  32.050  50.700  1.00  0.00           N  
ATOM   1892  CA  TRP A 177      46.700  33.220  50.240  1.00  0.00           C  
ATOM   1893  C   TRP A 177      46.610  34.430  51.260  1.00  0.00           C  
ATOM   1894  O   TRP A 177      45.500  34.910  51.470  1.00  0.00           O  
ATOM   1895  CB  TRP A 177      46.230  33.730  48.830  1.00  0.00           C  
ATOM   1896  CG  TRP A 177      47.220  34.610  48.070  1.00  0.00           C  
ATOM   1897  CD1 TRP A 177      47.390  35.880  48.380  1.00  0.00           C  
ATOM   1898  CD2 TRP A 177      48.210  34.250  47.220  1.00  0.00           C  
ATOM   1899  CE2 TRP A 177      48.950  35.380  47.080  1.00  0.00           C  
ATOM   1900  CE3 TRP A 177      48.610  33.090  46.540  1.00  0.00           C  
ATOM   1901  NE1 TRP A 177      48.410  36.370  47.770  1.00  0.00           N  
ATOM   1902  CZ2 TRP A 177      50.130  35.290  46.280  1.00  0.00           C  
ATOM   1903  CZ3 TRP A 177      49.800  32.950  45.810  1.00  0.00           C  
ATOM   1904  CH2 TRP A 177      50.570  34.120  45.690  1.00  0.00           C  
ATOM   1905  H   TRP A 177      44.960  32.100  50.430  1.00  0.00           H  
ATOM   1906  HD1 TRP A 177      46.690  36.360  49.060  1.00  0.00           H  
ATOM   1907  HE1 TRP A 177      48.670  37.330  47.790  1.00  0.00           H  
ATOM   1908  HE3 TRP A 177      47.920  32.250  46.600  1.00  0.00           H  
ATOM   1909  HZ2 TRP A 177      50.780  36.170  46.300  1.00  0.00           H  
ATOM   1910  HZ3 TRP A 177      50.130  31.940  45.560  1.00  0.00           H  
ATOM   1911  HH2 TRP A 177      51.480  34.170  45.080  1.00  0.00           H  
ATOM   1912  N   PRO A 178      47.640  34.610  52.090  1.00  0.00           N  
ATOM   1913  CA  PRO A 178      47.590  35.710  53.110  1.00  0.00           C  
ATOM   1914  C   PRO A 178      47.400  37.120  52.540  1.00  0.00           C  
ATOM   1915  O   PRO A 178      47.820  37.400  51.410  1.00  0.00           O  
ATOM   1916  CB  PRO A 178      48.840  35.560  53.950  1.00  0.00           C  
ATOM   1917  CG  PRO A 178      49.810  34.680  53.070  1.00  0.00           C  
ATOM   1918  CD  PRO A 178      48.860  33.800  52.290  1.00  0.00           C  
ATOM   1919  N   ASP A 179      46.550  37.830  53.280  1.00  0.00           N  
ATOM   1920  CA  ASP A 179      46.150  39.260  52.960  1.00  0.00           C  
ATOM   1921  C   ASP A 179      47.460  40.040  52.850  1.00  0.00           C  
ATOM   1922  O   ASP A 179      48.290  40.020  53.750  1.00  0.00           O  
ATOM   1923  CB  ASP A 179      45.260  39.880  53.990  1.00  0.00           C  
ATOM   1924  CG  ASP A 179      44.240  40.940  53.440  1.00  0.00           C  
ATOM   1925  OD1 ASP A 179      44.710  42.030  53.050  1.00  0.00           O  
ATOM   1926  OD2 ASP A 179      43.030  40.680  53.360  1.00  0.00           O1-
ATOM   1927  H   ASP A 179      45.990  37.310  53.940  1.00  0.00           H  
ATOM   1928  N   HIS A 180      47.670  40.610  51.680  1.00  0.00           N  
ATOM   1929  CA  HIS A 180      48.920  41.220  51.200  1.00  0.00           C  
ATOM   1930  C   HIS A 180      50.220  40.410  51.240  1.00  0.00           C  
ATOM   1931  O   HIS A 180      51.360  40.790  50.840  1.00  0.00           O  
ATOM   1932  CB  HIS A 180      49.260  42.550  51.930  1.00  0.00           C  
ATOM   1933  CG  HIS A 180      48.520  43.750  51.390  1.00  0.00           C  
ATOM   1934  CD2 HIS A 180      47.300  43.710  50.980  1.00  0.00           C  
ATOM   1935  ND1 HIS A 180      49.100  44.930  51.060  1.00  0.00           N  
ATOM   1936  CE1 HIS A 180      48.150  45.650  50.540  1.00  0.00           C  
ATOM   1937  NE2 HIS A 180      47.080  44.910  50.440  1.00  0.00           N  
ATOM   1938  H   HIS A 180      47.100  40.440  50.870  1.00  0.00           H  
ATOM   1939  HD2 HIS A 180      46.550  42.990  51.330  1.00  0.00           H  
ATOM   1940  HE1 HIS A 180      48.210  46.690  50.230  1.00  0.00           H  
ATOM   1941  HE2 HIS A 180      46.360  45.070  49.760  1.00  0.00           H  
ATOM   1942  N   GLY A 181      50.230  39.300  51.940  1.00  0.00           N  
ATOM   1943  CA  GLY A 181      51.410  38.380  52.050  1.00  0.00           C  
ATOM   1944  C   GLY A 181      51.560  37.410  50.860  1.00  0.00           C  
ATOM   1945  O   GLY A 181      50.870  37.500  49.840  1.00  0.00           O  
ATOM   1946  H   GLY A 181      49.380  38.920  52.320  1.00  0.00           H  
ATOM   1947  N   VAL A 182      52.330  36.310  51.170  1.00  0.00           N  
ATOM   1948  CA  VAL A 182      52.570  35.120  50.270  1.00  0.00           C  
ATOM   1949  C   VAL A 182      52.560  33.720  50.910  1.00  0.00           C  
ATOM   1950  O   VAL A 182      53.060  33.590  52.090  1.00  0.00           O  
ATOM   1951  CB  VAL A 182      53.690  35.340  49.380  1.00  0.00           C  
ATOM   1952  CG1 VAL A 182      53.160  36.020  48.130  1.00  0.00           C  
ATOM   1953  CG2 VAL A 182      54.900  36.090  49.900  1.00  0.00           C  
ATOM   1954  H   VAL A 182      52.900  36.340  51.990  1.00  0.00           H  
ATOM   1955  N   PRO A 183      51.990  32.650  50.280  1.00  0.00           N  
ATOM   1956  CA  PRO A 183      52.330  31.260  50.660  1.00  0.00           C  
ATOM   1957  C   PRO A 183      53.730  30.880  50.250  1.00  0.00           C  
ATOM   1958  O   PRO A 183      54.300  31.240  49.250  1.00  0.00           O  
ATOM   1959  CB  PRO A 183      51.220  30.350  50.030  1.00  0.00           C  
ATOM   1960  CG  PRO A 183      50.180  31.370  49.410  1.00  0.00           C  
ATOM   1961  CD  PRO A 183      51.000  32.710  49.200  1.00  0.00           C  
ATOM   1962  N   SER A 184      54.370  30.160  51.190  1.00  0.00           N  
ATOM   1963  CA  SER A 184      55.730  29.630  50.930  1.00  0.00           C  
ATOM   1964  C   SER A 184      55.700  28.290  50.210  1.00  0.00           C  
ATOM   1965  O   SER A 184      56.680  27.930  49.600  1.00  0.00           O  
ATOM   1966  CB  SER A 184      56.380  29.480  52.280  1.00  0.00           C  
ATOM   1967  OG  SER A 184      55.800  28.360  53.050  1.00  0.00           O  
ATOM   1968  H   SER A 184      54.240  30.320  52.170  1.00  0.00           H  
ATOM   1969  HG  SER A 184      56.050  28.430  54.010  1.00  0.00           H  
ATOM   1970  N   ASP A 185      54.680  27.480  50.340  1.00  0.00           N  
ATOM   1971  CA  ASP A 185      54.410  26.310  49.470  1.00  0.00           C  
ATOM   1972  C   ASP A 185      53.420  26.630  48.330  1.00  0.00           C  
ATOM   1973  O   ASP A 185      52.250  26.930  48.600  1.00  0.00           O  
ATOM   1974  CB  ASP A 185      53.990  25.110  50.230  1.00  0.00           C  
ATOM   1975  CG  ASP A 185      53.950  23.830  49.380  1.00  0.00           C  
ATOM   1976  OD1 ASP A 185      53.480  23.780  48.180  1.00  0.00           O  
ATOM   1977  OD2 ASP A 185      54.520  22.830  49.830  1.00  0.00           O1-
ATOM   1978  H   ASP A 185      54.050  27.680  51.100  1.00  0.00           H  
ATOM   1979  N   PRO A 186      53.890  26.790  47.070  1.00  0.00           N  
ATOM   1980  CA  PRO A 186      53.030  27.130  45.940  1.00  0.00           C  
ATOM   1981  C   PRO A 186      52.280  25.850  45.300  1.00  0.00           C  
ATOM   1982  O   PRO A 186      51.440  26.240  44.530  1.00  0.00           O  
ATOM   1983  CB  PRO A 186      54.050  27.710  45.010  1.00  0.00           C  
ATOM   1984  CG  PRO A 186      55.360  26.940  45.220  1.00  0.00           C  
ATOM   1985  CD  PRO A 186      55.280  26.570  46.720  1.00  0.00           C  
ATOM   1986  N   GLY A 187      52.490  24.650  45.680  1.00  0.00           N  
ATOM   1987  CA  GLY A 187      51.730  23.540  45.090  1.00  0.00           C  
ATOM   1988  C   GLY A 187      50.200  23.680  44.980  1.00  0.00           C  
ATOM   1989  O   GLY A 187      49.620  23.160  44.050  1.00  0.00           O  
ATOM   1990  H   GLY A 187      53.170  24.420  46.380  1.00  0.00           H  
ATOM   1991  N   GLY A 188      49.560  24.370  45.960  1.00  0.00           N  
ATOM   1992  CA  GLY A 188      48.140  24.690  45.740  1.00  0.00           C  
ATOM   1993  C   GLY A 188      47.750  25.630  44.560  1.00  0.00           C  
ATOM   1994  O   GLY A 188      47.080  25.280  43.620  1.00  0.00           O  
ATOM   1995  H   GLY A 188      49.880  24.610  46.880  1.00  0.00           H  
ATOM   1996  N   VAL A 189      48.380  26.760  44.440  1.00  0.00           N  
ATOM   1997  CA  VAL A 189      48.360  27.720  43.250  1.00  0.00           C  
ATOM   1998  C   VAL A 189      48.880  27.080  41.970  1.00  0.00           C  
ATOM   1999  O   VAL A 189      48.310  27.260  40.920  1.00  0.00           O  
ATOM   2000  CB  VAL A 189      48.950  29.110  43.450  1.00  0.00           C  
ATOM   2001  CG1 VAL A 189      47.860  30.060  43.030  1.00  0.00           C  
ATOM   2002  CG2 VAL A 189      49.630  29.480  44.750  1.00  0.00           C  
ATOM   2003  H   VAL A 189      48.720  27.200  45.280  1.00  0.00           H  
ATOM   2004  N   LEU A 190      49.930  26.250  42.080  1.00  0.00           N  
ATOM   2005  CA  LEU A 190      50.350  25.410  40.950  1.00  0.00           C  
ATOM   2006  C   LEU A 190      49.320  24.470  40.370  1.00  0.00           C  
ATOM   2007  O   LEU A 190      48.940  24.620  39.190  1.00  0.00           O  
ATOM   2008  CB  LEU A 190      51.700  24.790  41.250  1.00  0.00           C  
ATOM   2009  CG  LEU A 190      52.910  25.790  41.110  1.00  0.00           C  
ATOM   2010  CD1 LEU A 190      54.030  25.350  42.050  1.00  0.00           C  
ATOM   2011  CD2 LEU A 190      53.410  25.560  39.660  1.00  0.00           C  
ATOM   2012  H   LEU A 190      50.650  26.370  42.760  1.00  0.00           H  
ATOM   2013  N   ASP A 191      48.530  23.840  41.250  1.00  0.00           N  
ATOM   2014  CA  ASP A 191      47.290  23.150  40.850  1.00  0.00           C  
ATOM   2015  C   ASP A 191      46.080  23.980  40.420  1.00  0.00           C  
ATOM   2016  O   ASP A 191      45.220  23.580  39.620  1.00  0.00           O  
ATOM   2017  CB  ASP A 191      46.840  22.180  41.950  1.00  0.00           C  
ATOM   2018  CG  ASP A 191      47.770  20.990  42.040  1.00  0.00           C  
ATOM   2019  OD1 ASP A 191      47.750  20.340  43.110  1.00  0.00           O  
ATOM   2020  OD2 ASP A 191      48.360  20.480  41.010  1.00  0.00           O1-
ATOM   2021  H   ASP A 191      48.900  23.670  42.160  1.00  0.00           H  
ATOM   2022  N   PHE A 192      45.900  25.140  41.040  1.00  0.00           N  
ATOM   2023  CA  PHE A 192      44.870  26.050  40.610  1.00  0.00           C  
ATOM   2024  C   PHE A 192      45.110  26.700  39.180  1.00  0.00           C  
ATOM   2025  O   PHE A 192      44.170  26.690  38.390  1.00  0.00           O  
ATOM   2026  CB  PHE A 192      44.970  27.120  41.620  1.00  0.00           C  
ATOM   2027  CG  PHE A 192      43.870  28.160  41.610  1.00  0.00           C  
ATOM   2028  CD1 PHE A 192      42.600  27.830  42.080  1.00  0.00           C  
ATOM   2029  CD2 PHE A 192      44.220  29.420  41.190  1.00  0.00           C  
ATOM   2030  CE1 PHE A 192      41.670  28.870  42.200  1.00  0.00           C  
ATOM   2031  CE2 PHE A 192      43.270  30.430  41.280  1.00  0.00           C  
ATOM   2032  CZ  PHE A 192      42.020  30.150  41.830  1.00  0.00           C  
ATOM   2033  H   PHE A 192      46.180  25.210  42.000  1.00  0.00           H  
ATOM   2034  HD1 PHE A 192      42.400  26.760  42.170  1.00  0.00           H  
ATOM   2035  HD2 PHE A 192      45.240  29.610  40.860  1.00  0.00           H  
ATOM   2036  HE1 PHE A 192      40.730  28.670  42.710  1.00  0.00           H  
ATOM   2037  HE2 PHE A 192      43.380  31.320  40.660  1.00  0.00           H  
ATOM   2038  HZ  PHE A 192      41.230  30.900  41.860  1.00  0.00           H  
ATOM   2039  N   LEU A 193      46.330  26.950  38.790  1.00  0.00           N  
ATOM   2040  CA  LEU A 193      46.830  27.430  37.480  1.00  0.00           C  
ATOM   2041  C   LEU A 193      46.660  26.420  36.350  1.00  0.00           C  
ATOM   2042  O   LEU A 193      46.170  26.860  35.340  1.00  0.00           O  
ATOM   2043  CB  LEU A 193      48.300  27.740  37.420  1.00  0.00           C  
ATOM   2044  CG  LEU A 193      48.590  29.200  37.960  1.00  0.00           C  
ATOM   2045  CD1 LEU A 193      50.020  29.130  38.500  1.00  0.00           C  
ATOM   2046  CD2 LEU A 193      48.530  30.150  36.780  1.00  0.00           C  
ATOM   2047  H   LEU A 193      47.020  26.790  39.500  1.00  0.00           H  
ATOM   2048  N   GLU A 194      46.850  25.140  36.540  1.00  0.00           N  
ATOM   2049  CA  GLU A 194      46.250  24.090  35.720  1.00  0.00           C  
ATOM   2050  C   GLU A 194      44.730  24.000  35.660  1.00  0.00           C  
ATOM   2051  O   GLU A 194      44.090  24.020  34.620  1.00  0.00           O  
ATOM   2052  CB  GLU A 194      46.870  22.770  36.080  1.00  0.00           C  
ATOM   2053  CG  GLU A 194      48.320  22.830  35.600  1.00  0.00           C  
ATOM   2054  CD  GLU A 194      48.890  21.430  35.350  1.00  0.00           C  
ATOM   2055  OE1 GLU A 194      49.040  20.650  36.290  1.00  0.00           O  
ATOM   2056  OE2 GLU A 194      49.480  21.310  34.250  1.00  0.00           O1-
ATOM   2057  H   GLU A 194      47.570  24.780  37.120  1.00  0.00           H  
ATOM   2058  N   GLU A 195      44.030  23.950  36.800  1.00  0.00           N  
ATOM   2059  CA  GLU A 195      42.580  23.890  36.750  1.00  0.00           C  
ATOM   2060  C   GLU A 195      41.840  25.040  35.950  1.00  0.00           C  
ATOM   2061  O   GLU A 195      41.240  24.680  34.950  1.00  0.00           O  
ATOM   2062  CB  GLU A 195      42.000  23.850  38.170  1.00  0.00           C  
ATOM   2063  CG  GLU A 195      41.790  22.400  38.540  1.00  0.00           C  
ATOM   2064  CD  GLU A 195      40.640  22.310  39.560  1.00  0.00           C  
ATOM   2065  OE1 GLU A 195      40.790  21.490  40.490  1.00  0.00           O  
ATOM   2066  OE2 GLU A 195      39.590  22.970  39.370  1.00  0.00           O1-
ATOM   2067  H   GLU A 195      44.400  23.790  37.710  1.00  0.00           H  
ATOM   2068  N   VAL A 196      42.200  26.290  36.200  1.00  0.00           N  
ATOM   2069  CA  VAL A 196      41.660  27.440  35.470  1.00  0.00           C  
ATOM   2070  C   VAL A 196      42.130  27.510  33.950  1.00  0.00           C  
ATOM   2071  O   VAL A 196      41.370  27.830  33.080  1.00  0.00           O  
ATOM   2072  CB  VAL A 196      42.170  28.690  36.300  1.00  0.00           C  
ATOM   2073  CG1 VAL A 196      41.760  29.990  35.720  1.00  0.00           C  
ATOM   2074  CG2 VAL A 196      41.630  28.810  37.710  1.00  0.00           C  
ATOM   2075  H   VAL A 196      42.800  26.510  36.970  1.00  0.00           H  
ATOM   2076  N   HIS A 197      43.310  27.030  33.700  1.00  0.00           N  
ATOM   2077  CA  HIS A 197      43.810  26.830  32.320  1.00  0.00           C  
ATOM   2078  C   HIS A 197      43.110  25.700  31.490  1.00  0.00           C  
ATOM   2079  O   HIS A 197      42.570  25.930  30.420  1.00  0.00           O  
ATOM   2080  CB  HIS A 197      45.290  26.570  32.200  1.00  0.00           C  
ATOM   2081  CG  HIS A 197      46.160  27.910  32.220  1.00  0.00           C  
ATOM   2082  CD2 HIS A 197      45.890  29.030  32.880  1.00  0.00           C  
ATOM   2083  ND1 HIS A 197      47.370  28.070  31.660  1.00  0.00           N  
ATOM   2084  CE1 HIS A 197      47.850  29.240  31.980  1.00  0.00           C  
ATOM   2085  NE2 HIS A 197      46.980  29.810  32.780  1.00  0.00           N  
ATOM   2086  H   HIS A 197      43.880  26.690  34.450  1.00  0.00           H  
ATOM   2087  HD2 HIS A 197      44.990  29.280  33.440  1.00  0.00           H  
ATOM   2088  HE1 HIS A 197      48.840  29.630  31.730  1.00  0.00           H  
ATOM   2089  HE2 HIS A 197      47.080  30.680  33.260  1.00  0.00           H  
ATOM   2090  N   HIS A 198      42.880  24.550  32.160  1.00  0.00           N  
ATOM   2091  CA  HIS A 198      41.980  23.490  31.640  1.00  0.00           C  
ATOM   2092  C   HIS A 198      40.610  23.950  31.190  1.00  0.00           C  
ATOM   2093  O   HIS A 198      40.140  23.560  30.150  1.00  0.00           O  
ATOM   2094  CB  HIS A 198      41.870  22.320  32.590  1.00  0.00           C  
ATOM   2095  CG  HIS A 198      43.230  21.590  32.690  1.00  0.00           C  
ATOM   2096  CD2 HIS A 198      43.630  20.970  33.820  1.00  0.00           C  
ATOM   2097  ND1 HIS A 198      44.000  21.300  31.600  1.00  0.00           N  
ATOM   2098  CE1 HIS A 198      45.000  20.530  32.140  1.00  0.00           C  
ATOM   2099  NE2 HIS A 198      44.740  20.300  33.450  1.00  0.00           N  
ATOM   2100  H   HIS A 198      43.200  24.440  33.100  1.00  0.00           H  
ATOM   2101  HD2 HIS A 198      43.380  21.300  34.830  1.00  0.00           H  
ATOM   2102  HE1 HIS A 198      45.720  19.900  31.600  1.00  0.00           H  
ATOM   2103  HE2 HIS A 198      45.200  19.670  34.090  1.00  0.00           H  
ATOM   2104  N   LYS A 199      40.040  24.740  32.110  1.00  0.00           N  
ATOM   2105  CA  LYS A 199      38.740  25.420  31.970  1.00  0.00           C  
ATOM   2106  C   LYS A 199      38.630  26.380  30.720  1.00  0.00           C  
ATOM   2107  O   LYS A 199      37.680  26.310  29.920  1.00  0.00           O  
ATOM   2108  CB  LYS A 199      38.440  26.240  33.270  1.00  0.00           C  
ATOM   2109  CG  LYS A 199      37.940  25.390  34.500  1.00  0.00           C  
ATOM   2110  CD  LYS A 199      36.630  24.630  34.290  1.00  0.00           C  
ATOM   2111  CE  LYS A 199      36.330  23.760  35.550  1.00  0.00           C  
ATOM   2112  NZ  LYS A 199      37.450  22.960  35.990  1.00  0.00           N1+
ATOM   2113  H   LYS A 199      40.590  24.770  32.940  1.00  0.00           H  
ATOM   2114  HZ1 LYS A 199      37.710  22.390  35.210  1.00  0.00           H  
ATOM   2115  HZ2 LYS A 199      38.200  23.560  36.270  1.00  0.00           H  
ATOM   2116  HZ3 LYS A 199      37.330  22.370  36.790  1.00  0.00           H  
ATOM   2117  N   GLN A 200      39.750  27.110  30.410  1.00  0.00           N  
ATOM   2118  CA  GLN A 200      39.900  28.070  29.310  1.00  0.00           C  
ATOM   2119  C   GLN A 200      40.030  27.290  28.000  1.00  0.00           C  
ATOM   2120  O   GLN A 200      39.530  27.750  26.980  1.00  0.00           O  
ATOM   2121  CB  GLN A 200      41.120  28.980  29.680  1.00  0.00           C  
ATOM   2122  CG  GLN A 200      41.500  30.040  28.610  1.00  0.00           C  
ATOM   2123  CD  GLN A 200      40.520  31.300  28.560  1.00  0.00           C  
ATOM   2124  NE2 GLN A 200      41.130  32.430  28.800  1.00  0.00           N  
ATOM   2125  OE1 GLN A 200      39.290  31.280  28.330  1.00  0.00           O  
ATOM   2126  H   GLN A 200      40.550  27.100  31.010  1.00  0.00           H  
ATOM   2127 1HE2 GLN A 200      42.030  32.450  29.250  1.00  0.00           H  
ATOM   2128 2HE2 GLN A 200      40.670  33.230  28.410  1.00  0.00           H  
ATOM   2129  N   GLU A 201      40.640  26.160  28.050  1.00  0.00           N  
ATOM   2130  CA  GLU A 201      40.650  25.190  26.890  1.00  0.00           C  
ATOM   2131  C   GLU A 201      39.380  24.400  26.650  1.00  0.00           C  
ATOM   2132  O   GLU A 201      38.700  24.610  25.670  1.00  0.00           O  
ATOM   2133  CB  GLU A 201      41.800  24.180  27.170  1.00  0.00           C  
ATOM   2134  CG  GLU A 201      42.170  23.370  25.880  1.00  0.00           C  
ATOM   2135  CD  GLU A 201      43.080  24.220  24.990  1.00  0.00           C  
ATOM   2136  OE1 GLU A 201      42.850  24.150  23.790  1.00  0.00           O  
ATOM   2137  OE2 GLU A 201      43.860  25.100  25.480  1.00  0.00           O1-
ATOM   2138  H   GLU A 201      41.220  25.870  28.810  1.00  0.00           H  
ATOM   2139  N   SER A 202      38.880  23.740  27.670  1.00  0.00           N  
ATOM   2140  CA  SER A 202      37.810  22.680  27.450  1.00  0.00           C  
ATOM   2141  C   SER A 202      36.450  23.180  26.920  1.00  0.00           C  
ATOM   2142  O   SER A 202      35.850  22.540  26.050  1.00  0.00           O  
ATOM   2143  CB  SER A 202      37.530  21.700  28.570  1.00  0.00           C  
ATOM   2144  OG  SER A 202      36.650  22.220  29.520  1.00  0.00           O  
ATOM   2145  H   SER A 202      39.060  23.920  28.640  1.00  0.00           H  
ATOM   2146  HG  SER A 202      37.220  22.360  30.330  1.00  0.00           H  
ATOM   2147  N   ILE A 203      36.010  24.280  27.530  1.00  0.00           N  
ATOM   2148  CA  ILE A 203      34.830  25.050  27.130  1.00  0.00           C  
ATOM   2149  C   ILE A 203      34.880  25.690  25.780  1.00  0.00           C  
ATOM   2150  O   ILE A 203      35.530  26.730  25.630  1.00  0.00           O  
ATOM   2151  CB  ILE A 203      34.640  26.080  28.270  1.00  0.00           C  
ATOM   2152  CG1 ILE A 203      34.430  25.410  29.600  1.00  0.00           C  
ATOM   2153  CG2 ILE A 203      33.570  27.140  27.960  1.00  0.00           C  
ATOM   2154  CD  ILE A 203      34.280  26.250  30.840  1.00  0.00           C  
ATOM   2155  H   ILE A 203      36.550  24.740  28.230  1.00  0.00           H  
ATOM   2156  N   MET A 204      34.030  25.290  24.880  1.00  0.00           N  
ATOM   2157  CA  MET A 204      33.980  25.630  23.460  1.00  0.00           C  
ATOM   2158  C   MET A 204      34.050  27.130  23.310  1.00  0.00           C  
ATOM   2159  O   MET A 204      35.080  27.630  22.830  1.00  0.00           O  
ATOM   2160  CB  MET A 204      32.690  25.080  22.820  1.00  0.00           C  
ATOM   2161  CG  MET A 204      32.860  23.620  22.580  1.00  0.00           C  
ATOM   2162  SD  MET A 204      33.010  22.510  24.070  1.00  0.00           S  
ATOM   2163  CE  MET A 204      32.230  21.100  23.320  1.00  0.00           C  
ATOM   2164  H   MET A 204      33.300  24.690  25.210  1.00  0.00           H  
ATOM   2165  N   ASP A 205      33.180  27.860  24.020  1.00  0.00           N  
ATOM   2166  CA  ASP A 205      33.180  29.320  23.970  1.00  0.00           C  
ATOM   2167  C   ASP A 205      33.520  29.980  25.340  1.00  0.00           C  
ATOM   2168  O   ASP A 205      32.650  30.390  26.070  1.00  0.00           O  
ATOM   2169  CB  ASP A 205      32.010  29.990  23.220  1.00  0.00           C  
ATOM   2170  CG  ASP A 205      30.600  29.340  23.430  1.00  0.00           C  
ATOM   2171  OD1 ASP A 205      30.210  28.430  22.640  1.00  0.00           O  
ATOM   2172  OD2 ASP A 205      29.970  29.720  24.460  1.00  0.00           O1-
ATOM   2173  H   ASP A 205      32.470  27.390  24.550  1.00  0.00           H  
ATOM   2174  N   ALA A 206      34.770  30.410  25.360  1.00  0.00           N  
ATOM   2175  CA  ALA A 206      35.310  31.210  26.540  1.00  0.00           C  
ATOM   2176  C   ALA A 206      35.660  32.640  26.190  1.00  0.00           C  
ATOM   2177  O   ALA A 206      35.610  32.910  24.990  1.00  0.00           O  
ATOM   2178  CB  ALA A 206      36.540  30.350  26.980  1.00  0.00           C  
ATOM   2179  H   ALA A 206      35.250  30.580  24.500  1.00  0.00           H  
ATOM   2180  N   GLY A 207      36.300  33.410  27.090  1.00  0.00           N  
ATOM   2181  CA  GLY A 207      36.710  34.810  26.890  1.00  0.00           C  
ATOM   2182  C   GLY A 207      37.810  35.280  27.840  1.00  0.00           C  
ATOM   2183  O   GLY A 207      38.440  34.570  28.540  1.00  0.00           O  
ATOM   2184  H   GLY A 207      36.690  32.910  27.870  1.00  0.00           H  
ATOM   2185  N   PRO A 208      37.840  36.610  28.100  1.00  0.00           N  
ATOM   2186  CA  PRO A 208      38.800  37.230  29.000  1.00  0.00           C  
ATOM   2187  C   PRO A 208      38.590  36.730  30.430  1.00  0.00           C  
ATOM   2188  O   PRO A 208      37.490  36.300  30.760  1.00  0.00           O  
ATOM   2189  CB  PRO A 208      38.440  38.680  28.940  1.00  0.00           C  
ATOM   2190  CG  PRO A 208      37.030  38.800  28.410  1.00  0.00           C  
ATOM   2191  CD  PRO A 208      36.920  37.560  27.550  1.00  0.00           C  
ATOM   2192  N   VAL A 209      39.630  36.710  31.270  1.00  0.00           N  
ATOM   2193  CA  VAL A 209      39.480  36.220  32.640  1.00  0.00           C  
ATOM   2194  C   VAL A 209      39.400  37.340  33.760  1.00  0.00           C  
ATOM   2195  O   VAL A 209      40.100  38.350  33.530  1.00  0.00           O  
ATOM   2196  CB  VAL A 209      40.710  35.340  32.900  1.00  0.00           C  
ATOM   2197  CG1 VAL A 209      40.690  34.790  34.350  1.00  0.00           C  
ATOM   2198  CG2 VAL A 209      40.640  34.110  32.000  1.00  0.00           C  
ATOM   2199  H   VAL A 209      40.530  37.080  31.060  1.00  0.00           H  
ATOM   2200  N   VAL A 210      38.300  37.350  34.570  1.00  0.00           N  
ATOM   2201  CA  VAL A 210      38.130  38.240  35.750  1.00  0.00           C  
ATOM   2202  C   VAL A 210      38.860  37.750  36.990  1.00  0.00           C  
ATOM   2203  O   VAL A 210      38.660  36.630  37.440  1.00  0.00           O  
ATOM   2204  CB  VAL A 210      36.670  38.490  36.040  1.00  0.00           C  
ATOM   2205  CG1 VAL A 210      36.290  39.420  37.200  1.00  0.00           C  
ATOM   2206  CG2 VAL A 210      35.960  38.970  34.750  1.00  0.00           C  
ATOM   2207  H   VAL A 210      37.610  36.630  34.500  1.00  0.00           H  
ATOM   2208  N   VAL A 211      39.970  38.430  37.160  1.00  0.00           N  
ATOM   2209  CA  VAL A 211      40.900  38.160  38.310  1.00  0.00           C  
ATOM   2210  C   VAL A 211      40.550  39.080  39.520  1.00  0.00           C  
ATOM   2211  O   VAL A 211      40.810  40.290  39.580  1.00  0.00           O  
ATOM   2212  CB  VAL A 211      42.360  38.410  37.850  1.00  0.00           C  
ATOM   2213  CG1 VAL A 211      43.290  37.630  38.800  1.00  0.00           C  
ATOM   2214  CG2 VAL A 211      42.760  37.860  36.480  1.00  0.00           C  
ATOM   2215  H   VAL A 211      40.160  39.200  36.560  1.00  0.00           H  
ATOM   2216  N   HIS A 212      39.660  38.650  40.410  1.00  0.00           N  
ATOM   2217  CA  HIS A 212      38.830  39.460  41.390  1.00  0.00           C  
ATOM   2218  C   HIS A 212      39.390  39.390  42.850  1.00  0.00           C  
ATOM   2219  O   HIS A 212      40.120  38.460  43.190  1.00  0.00           O  
ATOM   2220  CB  HIS A 212      37.350  39.080  41.190  1.00  0.00           C  
ATOM   2221  CG  HIS A 212      36.320  39.830  42.090  1.00  0.00           C  
ATOM   2222  CD2 HIS A 212      35.090  39.440  42.430  1.00  0.00           C  
ATOM   2223  ND1 HIS A 212      36.610  41.020  42.640  1.00  0.00           N  
ATOM   2224  CE1 HIS A 212      35.500  41.300  43.400  1.00  0.00           C  
ATOM   2225  NE2 HIS A 212      34.580  40.370  43.200  1.00  0.00           N  
ATOM   2226  H   HIS A 212      39.610  37.680  40.660  1.00  0.00           H  
ATOM   2227  HD2 HIS A 212      34.510  38.590  42.070  1.00  0.00           H  
ATOM   2228  HE1 HIS A 212      35.300  42.240  43.920  1.00  0.00           H  
ATOM   2229  HE2 HIS A 212      33.580  40.460  43.290  1.00  0.00           H  
ATOM   2230  N   SER A 213      39.390  40.550  43.500  1.00  0.00           N  
ATOM   2231  CA  SER A 213      40.000  40.890  44.810  1.00  0.00           C  
ATOM   2232  C   SER A 213      39.560  42.290  45.280  1.00  0.00           C  
ATOM   2233  O   SER A 213      38.970  43.070  44.530  1.00  0.00           O  
ATOM   2234  CB  SER A 213      41.540  40.800  44.840  1.00  0.00           C  
ATOM   2235  OG  SER A 213      42.160  41.800  44.060  1.00  0.00           O  
ATOM   2236  H   SER A 213      38.760  41.240  43.130  1.00  0.00           H  
ATOM   2237  HG  SER A 213      42.160  41.520  43.090  1.00  0.00           H  
ATOM   2238  N   SER A 214      39.580  42.520  46.610  1.00  0.00           N  
ATOM   2239  CA  SER A 214      39.030  43.710  47.280  1.00  0.00           C  
ATOM   2240  C   SER A 214      39.390  45.060  46.610  1.00  0.00           C  
ATOM   2241  O   SER A 214      38.540  45.960  46.650  1.00  0.00           O  
ATOM   2242  CB  SER A 214      39.670  43.800  48.690  1.00  0.00           C  
ATOM   2243  OG  SER A 214      39.050  44.810  49.500  1.00  0.00           O  
ATOM   2244  H   SER A 214      40.170  41.910  47.140  1.00  0.00           H  
ATOM   2245  HG  SER A 214      38.090  44.540  49.490  1.00  0.00           H  
ATOM   2246  N   ALA A 215      40.670  45.270  46.180  1.00  0.00           N  
ATOM   2247  CA  ALA A 215      41.040  46.520  45.500  1.00  0.00           C  
ATOM   2248  C   ALA A 215      42.050  46.310  44.340  1.00  0.00           C  
ATOM   2249  O   ALA A 215      42.310  47.300  43.670  1.00  0.00           O  
ATOM   2250  CB  ALA A 215      41.680  47.450  46.510  1.00  0.00           C  
ATOM   2251  H   ALA A 215      41.380  44.640  46.500  1.00  0.00           H  
ATOM   2252  N   GLY A 216      42.610  45.140  44.270  1.00  0.00           N  
ATOM   2253  CA  GLY A 216      43.420  44.640  43.170  1.00  0.00           C  
ATOM   2254  C   GLY A 216      44.930  44.980  42.910  1.00  0.00           C  
ATOM   2255  O   GLY A 216      45.430  44.180  42.100  1.00  0.00           O  
ATOM   2256  H   GLY A 216      42.770  44.750  45.170  1.00  0.00           H  
ATOM   2257  N   ILE A 217      45.550  45.790  43.730  1.00  0.00           N  
ATOM   2258  CA  ILE A 217      46.890  46.330  43.440  1.00  0.00           C  
ATOM   2259  C   ILE A 217      48.000  45.370  43.860  1.00  0.00           C  
ATOM   2260  O   ILE A 217      49.080  45.420  43.290  1.00  0.00           O  
ATOM   2261  CB  ILE A 217      47.110  47.750  44.080  1.00  0.00           C  
ATOM   2262  CG1 ILE A 217      47.000  47.700  45.600  1.00  0.00           C  
ATOM   2263  CG2 ILE A 217      46.030  48.680  43.560  1.00  0.00           C  
ATOM   2264  CD  ILE A 217      47.520  48.940  46.270  1.00  0.00           C  
ATOM   2265  H   ILE A 217      45.380  45.750  44.720  1.00  0.00           H  
ATOM   2266  N   GLY A 218      47.740  44.510  44.840  1.00  0.00           N  
ATOM   2267  CA  GLY A 218      48.600  43.390  45.260  1.00  0.00           C  
ATOM   2268  C   GLY A 218      48.180  42.070  44.650  1.00  0.00           C  
ATOM   2269  O   GLY A 218      48.850  41.740  43.650  1.00  0.00           O  
ATOM   2270  H   GLY A 218      47.010  44.700  45.500  1.00  0.00           H  
ATOM   2271  N   ARG A 219      46.910  41.680  44.960  1.00  0.00           N  
ATOM   2272  CA  ARG A 219      46.390  40.360  44.620  1.00  0.00           C  
ATOM   2273  C   ARG A 219      46.190  40.040  43.130  1.00  0.00           C  
ATOM   2274  O   ARG A 219      47.030  39.450  42.540  1.00  0.00           O  
ATOM   2275  CB  ARG A 219      45.080  40.110  45.410  1.00  0.00           C  
ATOM   2276  CG  ARG A 219      45.530  39.700  46.800  1.00  0.00           C  
ATOM   2277  CD  ARG A 219      44.260  39.720  47.660  1.00  0.00           C  
ATOM   2278  NE  ARG A 219      44.250  40.980  48.360  1.00  0.00           N  
ATOM   2279  CZ  ARG A 219      43.840  41.060  49.590  1.00  0.00           C  
ATOM   2280  NH1 ARG A 219      43.670  39.920  50.320  1.00  0.00           N1+
ATOM   2281  NH2 ARG A 219      43.850  42.280  50.140  1.00  0.00           N  
ATOM   2282  H   ARG A 219      46.360  42.080  45.690  1.00  0.00           H  
ATOM   2283  HE  ARG A 219      44.800  41.730  48.000  1.00  0.00           H  
ATOM   2284 1HH1 ARG A 219      43.830  38.980  50.020  1.00  0.00           H  
ATOM   2285 2HH1 ARG A 219      43.420  40.120  51.270  1.00  0.00           H  
ATOM   2286 1HH2 ARG A 219      44.030  43.110  49.600  1.00  0.00           H  
ATOM   2287 2HH2 ARG A 219      43.810  42.350  51.140  1.00  0.00           H  
ATOM   2288  N   THR A 220      45.210  40.760  42.560  1.00  0.00           N  
ATOM   2289  CA  THR A 220      44.960  40.710  41.130  1.00  0.00           C  
ATOM   2290  C   THR A 220      46.200  41.050  40.290  1.00  0.00           C  
ATOM   2291  O   THR A 220      46.560  40.190  39.480  1.00  0.00           O  
ATOM   2292  CB  THR A 220      43.770  41.590  40.750  1.00  0.00           C  
ATOM   2293  CG2 THR A 220      43.380  41.790  39.250  1.00  0.00           C  
ATOM   2294  OG1 THR A 220      42.570  40.970  41.350  1.00  0.00           O  
ATOM   2295  H   THR A 220      44.550  41.300  43.080  1.00  0.00           H  
ATOM   2296  HG1 THR A 220      41.920  40.780  40.620  1.00  0.00           H  
ATOM   2297  N   GLY A 221      46.880  42.140  40.700  1.00  0.00           N  
ATOM   2298  CA  GLY A 221      48.130  42.510  40.060  1.00  0.00           C  
ATOM   2299  C   GLY A 221      49.230  41.460  39.980  1.00  0.00           C  
ATOM   2300  O   GLY A 221      49.580  41.140  38.850  1.00  0.00           O  
ATOM   2301  H   GLY A 221      46.600  42.670  41.500  1.00  0.00           H  
ATOM   2302  N   THR A 222      49.510  40.750  41.090  1.00  0.00           N  
ATOM   2303  CA  THR A 222      50.580  39.750  41.070  1.00  0.00           C  
ATOM   2304  C   THR A 222      50.030  38.590  40.260  1.00  0.00           C  
ATOM   2305  O   THR A 222      50.720  38.260  39.260  1.00  0.00           O  
ATOM   2306  CB  THR A 222      51.000  39.390  42.490  1.00  0.00           C  
ATOM   2307  CG2 THR A 222      51.990  38.140  42.430  1.00  0.00           C  
ATOM   2308  OG1 THR A 222      51.570  40.510  43.100  1.00  0.00           O  
ATOM   2309  H   THR A 222      49.310  41.170  41.980  1.00  0.00           H  
ATOM   2310  HG1 THR A 222      51.220  40.460  44.030  1.00  0.00           H  
ATOM   2311  N   PHE A 223      48.820  38.130  40.520  1.00  0.00           N  
ATOM   2312  CA  PHE A 223      48.300  36.980  39.740  1.00  0.00           C  
ATOM   2313  C   PHE A 223      48.210  37.030  38.220  1.00  0.00           C  
ATOM   2314  O   PHE A 223      48.620  36.070  37.570  1.00  0.00           O  
ATOM   2315  CB  PHE A 223      46.940  36.470  40.250  1.00  0.00           C  
ATOM   2316  CG  PHE A 223      46.930  35.590  41.500  1.00  0.00           C  
ATOM   2317  CD1 PHE A 223      47.680  35.840  42.610  1.00  0.00           C  
ATOM   2318  CD2 PHE A 223      46.150  34.490  41.460  1.00  0.00           C  
ATOM   2319  CE1 PHE A 223      47.860  34.770  43.550  1.00  0.00           C  
ATOM   2320  CE2 PHE A 223      46.310  33.420  42.340  1.00  0.00           C  
ATOM   2321  CZ  PHE A 223      47.190  33.560  43.410  1.00  0.00           C  
ATOM   2322  H   PHE A 223      48.350  38.470  41.330  1.00  0.00           H  
ATOM   2323  HD1 PHE A 223      47.980  36.840  42.950  1.00  0.00           H  
ATOM   2324  HD2 PHE A 223      45.320  34.500  40.760  1.00  0.00           H  
ATOM   2325  HE1 PHE A 223      48.480  34.960  44.430  1.00  0.00           H  
ATOM   2326  HE2 PHE A 223      45.650  32.560  42.230  1.00  0.00           H  
ATOM   2327  HZ  PHE A 223      47.400  32.800  44.160  1.00  0.00           H  
ATOM   2328  N   ILE A 224      48.010  38.250  37.680  1.00  0.00           N  
ATOM   2329  CA  ILE A 224      48.170  38.550  36.270  1.00  0.00           C  
ATOM   2330  C   ILE A 224      49.620  38.380  35.810  1.00  0.00           C  
ATOM   2331  O   ILE A 224      49.780  37.500  35.040  1.00  0.00           O  
ATOM   2332  CB  ILE A 224      47.600  39.950  35.870  1.00  0.00           C  
ATOM   2333  CG1 ILE A 224      46.040  39.820  36.050  1.00  0.00           C  
ATOM   2334  CG2 ILE A 224      47.980  40.340  34.420  1.00  0.00           C  
ATOM   2335  CD  ILE A 224      45.390  41.130  35.840  1.00  0.00           C  
ATOM   2336  H   ILE A 224      47.610  38.970  38.240  1.00  0.00           H  
ATOM   2337  N   VAL A 225      50.620  38.970  36.480  1.00  0.00           N  
ATOM   2338  CA  VAL A 225      52.010  38.840  35.950  1.00  0.00           C  
ATOM   2339  C   VAL A 225      52.430  37.370  35.900  1.00  0.00           C  
ATOM   2340  O   VAL A 225      52.850  36.830  34.850  1.00  0.00           O  
ATOM   2341  CB  VAL A 225      53.050  39.740  36.720  1.00  0.00           C  
ATOM   2342  CG1 VAL A 225      54.460  39.500  36.350  1.00  0.00           C  
ATOM   2343  CG2 VAL A 225      52.700  41.220  36.520  1.00  0.00           C  
ATOM   2344  H   VAL A 225      50.500  39.560  37.280  1.00  0.00           H  
ATOM   2345  N   ILE A 226      52.100  36.590  36.980  1.00  0.00           N  
ATOM   2346  CA  ILE A 226      52.390  35.170  37.070  1.00  0.00           C  
ATOM   2347  C   ILE A 226      51.760  34.360  35.940  1.00  0.00           C  
ATOM   2348  O   ILE A 226      52.360  33.660  35.200  1.00  0.00           O  
ATOM   2349  CB  ILE A 226      52.050  34.520  38.410  1.00  0.00           C  
ATOM   2350  CG1 ILE A 226      52.620  35.330  39.550  1.00  0.00           C  
ATOM   2351  CG2 ILE A 226      52.560  33.020  38.480  1.00  0.00           C  
ATOM   2352  CD  ILE A 226      52.320  34.930  41.000  1.00  0.00           C  
ATOM   2353  H   ILE A 226      51.600  37.000  37.750  1.00  0.00           H  
ATOM   2354  N   ASP A 227      50.500  34.620  35.600  1.00  0.00           N  
ATOM   2355  CA  ASP A 227      49.760  33.870  34.540  1.00  0.00           C  
ATOM   2356  C   ASP A 227      50.300  33.990  33.090  1.00  0.00           C  
ATOM   2357  O   ASP A 227      50.610  33.000  32.450  1.00  0.00           O  
ATOM   2358  CB  ASP A 227      48.270  34.090  34.690  1.00  0.00           C  
ATOM   2359  CG  ASP A 227      47.400  33.090  33.900  1.00  0.00           C  
ATOM   2360  OD1 ASP A 227      47.120  32.050  34.480  1.00  0.00           O  
ATOM   2361  OD2 ASP A 227      46.800  33.490  32.850  1.00  0.00           O1-
ATOM   2362  H   ASP A 227      50.010  35.390  36.000  1.00  0.00           H  
ATOM   2363  N   ILE A 228      50.760  35.190  32.840  1.00  0.00           N  
ATOM   2364  CA  ILE A 228      51.530  35.650  31.640  1.00  0.00           C  
ATOM   2365  C   ILE A 228      52.820  34.870  31.410  1.00  0.00           C  
ATOM   2366  O   ILE A 228      52.780  34.100  30.440  1.00  0.00           O  
ATOM   2367  CB  ILE A 228      51.790  37.140  31.570  1.00  0.00           C  
ATOM   2368  CG1 ILE A 228      50.410  37.790  31.660  1.00  0.00           C  
ATOM   2369  CG2 ILE A 228      52.500  37.620  30.260  1.00  0.00           C  
ATOM   2370  CD  ILE A 228      50.450  39.320  32.010  1.00  0.00           C  
ATOM   2371  H   ILE A 228      50.680  35.880  33.560  1.00  0.00           H  
ATOM   2372  N   LEU A 229      53.630  34.820  32.430  1.00  0.00           N  
ATOM   2373  CA  LEU A 229      54.780  33.870  32.500  1.00  0.00           C  
ATOM   2374  C   LEU A 229      54.550  32.340  32.560  1.00  0.00           C  
ATOM   2375  O   LEU A 229      55.400  31.600  32.030  1.00  0.00           O  
ATOM   2376  CB  LEU A 229      55.680  34.210  33.660  1.00  0.00           C  
ATOM   2377  CG  LEU A 229      56.410  35.510  33.420  1.00  0.00           C  
ATOM   2378  CD1 LEU A 229      56.440  36.330  34.720  1.00  0.00           C  
ATOM   2379  CD2 LEU A 229      57.660  35.390  32.600  1.00  0.00           C  
ATOM   2380  H   LEU A 229      53.440  35.250  33.310  1.00  0.00           H  
ATOM   2381  N   ILE A 230      53.360  31.800  32.970  1.00  0.00           N  
ATOM   2382  CA  ILE A 230      52.980  30.340  32.780  1.00  0.00           C  
ATOM   2383  C   ILE A 230      53.000  30.070  31.250  1.00  0.00           C  
ATOM   2384  O   ILE A 230      53.860  29.350  30.750  1.00  0.00           O  
ATOM   2385  CB  ILE A 230      51.710  29.950  33.630  1.00  0.00           C  
ATOM   2386  CG1 ILE A 230      51.810  30.490  35.060  1.00  0.00           C  
ATOM   2387  CG2 ILE A 230      51.390  28.470  33.450  1.00  0.00           C  
ATOM   2388  CD  ILE A 230      52.940  29.840  35.820  1.00  0.00           C  
ATOM   2389  H   ILE A 230      52.840  32.230  33.720  1.00  0.00           H  
ATOM   2390  N   ASP A 231      52.190  30.860  30.560  1.00  0.00           N  
ATOM   2391  CA  ASP A 231      51.970  30.840  29.110  1.00  0.00           C  
ATOM   2392  C   ASP A 231      53.130  30.880  28.130  1.00  0.00           C  
ATOM   2393  O   ASP A 231      53.310  29.850  27.420  1.00  0.00           O  
ATOM   2394  CB  ASP A 231      51.110  31.960  28.550  1.00  0.00           C  
ATOM   2395  CG  ASP A 231      50.740  31.750  27.030  1.00  0.00           C  
ATOM   2396  OD1 ASP A 231      50.290  30.600  26.700  1.00  0.00           O  
ATOM   2397  OD2 ASP A 231      50.730  32.800  26.310  1.00  0.00           O1-
ATOM   2398  H   ASP A 231      51.480  31.460  30.940  1.00  0.00           H  
ATOM   2399  N   ILE A 232      54.040  31.830  28.400  1.00  0.00           N  
ATOM   2400  CA  ILE A 232      55.360  31.930  27.780  1.00  0.00           C  
ATOM   2401  C   ILE A 232      56.200  30.650  27.810  1.00  0.00           C  
ATOM   2402  O   ILE A 232      56.320  30.000  26.770  1.00  0.00           O  
ATOM   2403  CB  ILE A 232      56.190  33.120  28.210  1.00  0.00           C  
ATOM   2404  CG1 ILE A 232      55.350  34.420  28.370  1.00  0.00           C  
ATOM   2405  CG2 ILE A 232      57.310  33.470  27.340  1.00  0.00           C  
ATOM   2406  CD  ILE A 232      56.050  35.580  29.050  1.00  0.00           C  
ATOM   2407  H   ILE A 232      54.010  32.530  29.120  1.00  0.00           H  
ATOM   2408  N   ILE A 233      56.480  30.270  28.990  1.00  0.00           N  
ATOM   2409  CA  ILE A 233      57.120  28.910  29.230  1.00  0.00           C  
ATOM   2410  C   ILE A 233      56.400  27.610  28.790  1.00  0.00           C  
ATOM   2411  O   ILE A 233      56.900  26.640  28.210  1.00  0.00           O  
ATOM   2412  CB  ILE A 233      57.520  28.920  30.700  1.00  0.00           C  
ATOM   2413  CG1 ILE A 233      58.430  30.050  30.990  1.00  0.00           C  
ATOM   2414  CG2 ILE A 233      58.260  27.650  31.050  1.00  0.00           C  
ATOM   2415  CD  ILE A 233      58.390  30.330  32.490  1.00  0.00           C  
ATOM   2416  H   ILE A 233      56.480  30.900  29.770  1.00  0.00           H  
ATOM   2417  N   ARG A 234      55.080  27.630  29.110  1.00  0.00           N  
ATOM   2418  CA  ARG A 234      54.170  26.510  28.770  1.00  0.00           C  
ATOM   2419  C   ARG A 234      54.000  26.180  27.270  1.00  0.00           C  
ATOM   2420  O   ARG A 234      53.810  25.040  26.890  1.00  0.00           O  
ATOM   2421  CB  ARG A 234      52.800  26.840  29.350  1.00  0.00           C  
ATOM   2422  CG  ARG A 234      52.090  25.580  29.900  1.00  0.00           C  
ATOM   2423  CD  ARG A 234      50.680  25.860  30.500  1.00  0.00           C  
ATOM   2424  NE  ARG A 234      49.850  24.670  30.450  1.00  0.00           N  
ATOM   2425  CZ  ARG A 234      48.680  24.510  29.810  1.00  0.00           C  
ATOM   2426  NH1 ARG A 234      48.200  25.460  28.990  1.00  0.00           N1+
ATOM   2427  NH2 ARG A 234      47.990  23.370  29.760  1.00  0.00           N  
ATOM   2428  H   ARG A 234      54.650  28.340  29.670  1.00  0.00           H  
ATOM   2429  HE  ARG A 234      50.160  23.980  31.110  1.00  0.00           H  
ATOM   2430 1HH1 ARG A 234      48.630  26.340  28.770  1.00  0.00           H  
ATOM   2431 2HH1 ARG A 234      47.430  25.220  28.390  1.00  0.00           H  
ATOM   2432 1HH2 ARG A 234      48.250  22.450  30.040  1.00  0.00           H  
ATOM   2433 2HH2 ARG A 234      47.210  23.400  29.130  1.00  0.00           H  
ATOM   2434  N   GLU A 235      54.040  27.180  26.410  1.00  0.00           N  
ATOM   2435  CA  GLU A 235      54.060  27.180  24.930  1.00  0.00           C  
ATOM   2436  C   GLU A 235      55.440  27.060  24.350  1.00  0.00           C  
ATOM   2437  O   GLU A 235      55.890  25.930  24.150  1.00  0.00           O  
ATOM   2438  CB  GLU A 235      53.280  28.410  24.380  1.00  0.00           C  
ATOM   2439  CG  GLU A 235      51.770  28.420  24.600  1.00  0.00           C  
ATOM   2440  CD  GLU A 235      50.950  27.750  23.550  1.00  0.00           C  
ATOM   2441  OE1 GLU A 235      50.310  28.440  22.770  1.00  0.00           O  
ATOM   2442  OE2 GLU A 235      50.900  26.510  23.550  1.00  0.00           O1-
ATOM   2443  H   GLU A 235      53.870  28.100  26.760  1.00  0.00           H  
ATOM   2444  N   LYS A 236      56.210  28.120  24.490  1.00  0.00           N  
ATOM   2445  CA  LYS A 236      57.450  28.460  23.830  1.00  0.00           C  
ATOM   2446  C   LYS A 236      58.690  27.900  24.590  1.00  0.00           C  
ATOM   2447  O   LYS A 236      59.760  28.480  24.450  1.00  0.00           O  
ATOM   2448  CB  LYS A 236      57.590  29.950  23.710  1.00  0.00           C  
ATOM   2449  CG  LYS A 236      56.260  30.590  23.140  1.00  0.00           C  
ATOM   2450  CD  LYS A 236      56.090  31.980  23.610  1.00  0.00           C  
ATOM   2451  CE  LYS A 236      57.320  32.840  23.390  1.00  0.00           C  
ATOM   2452  NZ  LYS A 236      57.200  33.690  22.170  1.00  0.00           N1+
ATOM   2453  H   LYS A 236      56.040  28.840  25.170  1.00  0.00           H  
ATOM   2454  HZ1 LYS A 236      58.010  34.250  21.970  1.00  0.00           H  
ATOM   2455  HZ2 LYS A 236      57.090  32.970  21.490  1.00  0.00           H  
ATOM   2456  HZ3 LYS A 236      56.340  34.200  22.120  1.00  0.00           H  
ATOM   2457  N   GLY A 237      58.510  26.830  25.390  1.00  0.00           N  
ATOM   2458  CA  GLY A 237      59.560  26.160  26.210  1.00  0.00           C  
ATOM   2459  C   GLY A 237      60.430  27.060  27.170  1.00  0.00           C  
ATOM   2460  O   GLY A 237      60.200  28.300  27.380  1.00  0.00           O  
ATOM   2461  H   GLY A 237      57.560  26.510  25.440  1.00  0.00           H  
ATOM   2462  N   VAL A 238      61.480  26.380  27.650  1.00  0.00           N  
ATOM   2463  CA  VAL A 238      62.450  27.110  28.410  1.00  0.00           C  
ATOM   2464  C   VAL A 238      63.290  28.150  27.620  1.00  0.00           C  
ATOM   2465  O   VAL A 238      63.750  29.130  28.230  1.00  0.00           O  
ATOM   2466  CB  VAL A 238      63.190  26.340  29.400  1.00  0.00           C  
ATOM   2467  CG1 VAL A 238      62.320  25.390  30.190  1.00  0.00           C  
ATOM   2468  CG2 VAL A 238      64.330  25.490  28.770  1.00  0.00           C  
ATOM   2469  H   VAL A 238      61.630  25.390  27.610  1.00  0.00           H  
ATOM   2470  N   ASP A 239      63.590  27.890  26.350  1.00  0.00           N  
ATOM   2471  CA  ASP A 239      64.350  28.810  25.520  1.00  0.00           C  
ATOM   2472  C   ASP A 239      63.640  30.080  25.030  1.00  0.00           C  
ATOM   2473  O   ASP A 239      64.250  30.800  24.290  1.00  0.00           O  
ATOM   2474  CB  ASP A 239      64.920  28.220  24.170  1.00  0.00           C  
ATOM   2475  CG  ASP A 239      65.860  26.950  24.460  1.00  0.00           C  
ATOM   2476  OD1 ASP A 239      66.160  26.630  25.640  1.00  0.00           O  
ATOM   2477  OD2 ASP A 239      66.410  26.380  23.530  1.00  0.00           O1-
ATOM   2478  H   ASP A 239      63.490  27.000  25.910  1.00  0.00           H  
ATOM   2479  N   CYS A 240      62.660  30.520  25.770  1.00  0.00           N  
ATOM   2480  CA  CYS A 240      61.860  31.660  25.330  1.00  0.00           C  
ATOM   2481  C   CYS A 240      62.280  33.100  25.740  1.00  0.00           C  
ATOM   2482  O   CYS A 240      63.000  33.170  26.740  1.00  0.00           O  
ATOM   2483  CB  CYS A 240      60.360  31.390  25.700  1.00  0.00           C  
ATOM   2484  SG  CYS A 240      59.950  31.010  27.450  1.00  0.00           S  
ATOM   2485  H   CYS A 240      62.530  30.110  26.670  1.00  0.00           H  
ATOM   2486  HG  CYS A 240      60.180  29.700  27.430  1.00  0.00           H  
ATOM   2487  N   ASP A 241      61.620  34.070  25.120  1.00  0.00           N  
ATOM   2488  CA  ASP A 241      61.750  35.540  25.430  1.00  0.00           C  
ATOM   2489  C   ASP A 241      61.230  35.990  26.780  1.00  0.00           C  
ATOM   2490  O   ASP A 241      60.240  36.690  26.870  1.00  0.00           O  
ATOM   2491  CB  ASP A 241      61.120  36.300  24.220  1.00  0.00           C  
ATOM   2492  CG  ASP A 241      62.010  36.550  23.020  1.00  0.00           C  
ATOM   2493  OD1 ASP A 241      61.630  36.240  21.860  1.00  0.00           O  
ATOM   2494  OD2 ASP A 241      63.080  37.170  23.180  1.00  0.00           O1-
ATOM   2495  H   ASP A 241      60.900  33.760  24.510  1.00  0.00           H  
ATOM   2496  N   ILE A 242      61.810  35.370  27.850  1.00  0.00           N  
ATOM   2497  CA  ILE A 242      61.560  35.830  29.210  1.00  0.00           C  
ATOM   2498  C   ILE A 242      62.150  37.190  29.580  1.00  0.00           C  
ATOM   2499  O   ILE A 242      63.380  37.270  29.530  1.00  0.00           O  
ATOM   2500  CB  ILE A 242      62.110  34.830  30.300  1.00  0.00           C  
ATOM   2501  CG1 ILE A 242      61.330  33.520  30.230  1.00  0.00           C  
ATOM   2502  CG2 ILE A 242      62.110  35.250  31.770  1.00  0.00           C  
ATOM   2503  CD  ILE A 242      59.860  33.660  30.490  1.00  0.00           C  
ATOM   2504  H   ILE A 242      62.150  34.440  27.740  1.00  0.00           H  
ATOM   2505  N   ASP A 243      61.340  37.980  30.330  1.00  0.00           N  
ATOM   2506  CA  ASP A 243      61.920  39.280  30.840  1.00  0.00           C  
ATOM   2507  C   ASP A 243      60.890  40.050  31.670  1.00  0.00           C  
ATOM   2508  O   ASP A 243      60.000  40.870  31.320  1.00  0.00           O  
ATOM   2509  CB  ASP A 243      62.290  40.330  29.830  1.00  0.00           C  
ATOM   2510  CG  ASP A 243      63.090  41.470  30.460  1.00  0.00           C  
ATOM   2511  OD1 ASP A 243      62.540  42.530  30.770  1.00  0.00           O  
ATOM   2512  OD2 ASP A 243      64.340  41.370  30.580  1.00  0.00           O1-
ATOM   2513  H   ASP A 243      60.350  37.880  30.350  1.00  0.00           H  
ATOM   2514  N   VAL A 244      61.100  39.680  32.940  1.00  0.00           N  
ATOM   2515  CA  VAL A 244      60.300  40.260  33.980  1.00  0.00           C  
ATOM   2516  C   VAL A 244      60.190  41.800  34.070  1.00  0.00           C  
ATOM   2517  O   VAL A 244      59.030  42.230  34.210  1.00  0.00           O  
ATOM   2518  CB  VAL A 244      60.320  39.660  35.360  1.00  0.00           C  
ATOM   2519  CG1 VAL A 244      59.590  38.300  35.440  1.00  0.00           C  
ATOM   2520  CG2 VAL A 244      61.770  39.480  35.860  1.00  0.00           C  
ATOM   2521  H   VAL A 244      61.680  38.930  33.270  1.00  0.00           H  
ATOM   2522  N   PRO A 245      61.180  42.680  33.970  1.00  0.00           N  
ATOM   2523  CA  PRO A 245      61.030  44.160  33.900  1.00  0.00           C  
ATOM   2524  C   PRO A 245      59.970  44.640  32.950  1.00  0.00           C  
ATOM   2525  O   PRO A 245      58.950  45.120  33.440  1.00  0.00           O  
ATOM   2526  CB  PRO A 245      62.390  44.650  33.400  1.00  0.00           C  
ATOM   2527  CG  PRO A 245      63.310  43.750  34.150  1.00  0.00           C  
ATOM   2528  CD  PRO A 245      62.670  42.380  33.990  1.00  0.00           C  
ATOM   2529  N   LYS A 246      60.050  44.140  31.720  1.00  0.00           N  
ATOM   2530  CA  LYS A 246      59.070  44.470  30.660  1.00  0.00           C  
ATOM   2531  C   LYS A 246      57.660  43.940  30.970  1.00  0.00           C  
ATOM   2532  O   LYS A 246      56.730  44.680  30.780  1.00  0.00           O  
ATOM   2533  CB  LYS A 246      59.470  43.830  29.340  1.00  0.00           C  
ATOM   2534  CG  LYS A 246      60.620  44.550  28.580  1.00  0.00           C  
ATOM   2535  CD  LYS A 246      60.650  44.200  27.080  1.00  0.00           C  
ATOM   2536  CE  LYS A 246      61.350  42.890  27.000  1.00  0.00           C  
ATOM   2537  NZ  LYS A 246      61.280  42.290  25.650  1.00  0.00           N1+
ATOM   2538  H   LYS A 246      60.880  43.670  31.410  1.00  0.00           H  
ATOM   2539  HZ1 LYS A 246      61.850  42.770  24.980  1.00  0.00           H  
ATOM   2540  HZ2 LYS A 246      61.620  41.350  25.710  1.00  0.00           H  
ATOM   2541  HZ3 LYS A 246      60.350  42.270  25.270  1.00  0.00           H  
ATOM   2542  N   THR A 247      57.430  42.640  31.370  1.00  0.00           N  
ATOM   2543  CA  THR A 247      56.100  42.110  31.780  1.00  0.00           C  
ATOM   2544  C   THR A 247      55.520  43.000  32.940  1.00  0.00           C  
ATOM   2545  O   THR A 247      54.290  43.180  32.970  1.00  0.00           O  
ATOM   2546  CB  THR A 247      56.250  40.700  32.270  1.00  0.00           C  
ATOM   2547  CG2 THR A 247      54.840  40.180  32.500  1.00  0.00           C  
ATOM   2548  OG1 THR A 247      56.890  39.880  31.290  1.00  0.00           O  
ATOM   2549  H   THR A 247      58.190  41.990  31.470  1.00  0.00           H  
ATOM   2550  HG1 THR A 247      56.330  39.870  30.460  1.00  0.00           H  
ATOM   2551  N   ILE A 248      56.380  43.490  33.810  1.00  0.00           N  
ATOM   2552  CA  ILE A 248      55.970  44.470  34.870  1.00  0.00           C  
ATOM   2553  C   ILE A 248      55.510  45.840  34.410  1.00  0.00           C  
ATOM   2554  O   ILE A 248      54.440  46.360  34.640  1.00  0.00           O  
ATOM   2555  CB  ILE A 248      56.850  44.460  36.070  1.00  0.00           C  
ATOM   2556  CG1 ILE A 248      56.810  43.040  36.700  1.00  0.00           C  
ATOM   2557  CG2 ILE A 248      56.690  45.550  37.110  1.00  0.00           C  
ATOM   2558  CD  ILE A 248      57.960  42.730  37.710  1.00  0.00           C  
ATOM   2559  H   ILE A 248      57.270  43.060  33.930  1.00  0.00           H  
ATOM   2560  N   GLN A 249      56.430  46.370  33.590  1.00  0.00           N  
ATOM   2561  CA  GLN A 249      56.260  47.630  32.830  1.00  0.00           C  
ATOM   2562  C   GLN A 249      55.010  47.600  31.930  1.00  0.00           C  
ATOM   2563  O   GLN A 249      54.060  48.370  32.260  1.00  0.00           O  
ATOM   2564  CB  GLN A 249      57.460  48.060  31.990  1.00  0.00           C  
ATOM   2565  CG  GLN A 249      57.370  49.450  31.260  1.00  0.00           C  
ATOM   2566  CD  GLN A 249      58.700  49.680  30.460  1.00  0.00           C  
ATOM   2567  NE2 GLN A 249      59.670  50.250  31.190  1.00  0.00           N  
ATOM   2568  OE1 GLN A 249      58.740  49.750  29.280  1.00  0.00           O  
ATOM   2569  H   GLN A 249      57.290  45.890  33.470  1.00  0.00           H  
ATOM   2570 1HE2 GLN A 249      59.540  50.370  32.180  1.00  0.00           H  
ATOM   2571 2HE2 GLN A 249      60.360  50.720  30.640  1.00  0.00           H  
ATOM   2572  N   MET A 250      54.670  46.360  31.500  1.00  0.00           N  
ATOM   2573  CA  MET A 250      53.500  45.950  30.660  1.00  0.00           C  
ATOM   2574  C   MET A 250      52.150  46.050  31.390  1.00  0.00           C  
ATOM   2575  O   MET A 250      51.340  46.820  30.920  1.00  0.00           O  
ATOM   2576  CB  MET A 250      53.750  44.690  29.870  1.00  0.00           C  
ATOM   2577  CG  MET A 250      52.680  44.560  28.820  1.00  0.00           C  
ATOM   2578  SD  MET A 250      52.880  45.480  27.240  1.00  0.00           S  
ATOM   2579  CE  MET A 250      52.040  44.420  26.110  1.00  0.00           C  
ATOM   2580  H   MET A 250      55.330  45.610  31.510  1.00  0.00           H  
ATOM   2581  N   VAL A 251      52.000  45.510  32.580  1.00  0.00           N  
ATOM   2582  CA  VAL A 251      50.790  45.720  33.420  1.00  0.00           C  
ATOM   2583  C   VAL A 251      50.660  47.130  34.040  1.00  0.00           C  
ATOM   2584  O   VAL A 251      49.600  47.730  33.920  1.00  0.00           O  
ATOM   2585  CB  VAL A 251      50.510  44.620  34.430  1.00  0.00           C  
ATOM   2586  CG1 VAL A 251      50.360  43.170  33.930  1.00  0.00           C  
ATOM   2587  CG2 VAL A 251      51.650  44.620  35.460  1.00  0.00           C  
ATOM   2588  H   VAL A 251      52.700  44.890  32.940  1.00  0.00           H  
ATOM   2589  N   ARG A 252      51.750  47.620  34.610  1.00  0.00           N  
ATOM   2590  CA  ARG A 252      51.770  49.000  35.220  1.00  0.00           C  
ATOM   2591  C   ARG A 252      51.500  50.140  34.220  1.00  0.00           C  
ATOM   2592  O   ARG A 252      51.060  51.200  34.600  1.00  0.00           O  
ATOM   2593  CB  ARG A 252      53.080  49.350  35.840  1.00  0.00           C  
ATOM   2594  CG  ARG A 252      53.170  48.750  37.220  1.00  0.00           C  
ATOM   2595  CD  ARG A 252      54.600  48.930  37.760  1.00  0.00           C  
ATOM   2596  NE  ARG A 252      54.810  48.330  39.080  1.00  0.00           N  
ATOM   2597  CZ  ARG A 252      54.890  49.010  40.240  1.00  0.00           C  
ATOM   2598  NH1 ARG A 252      54.800  50.370  40.190  1.00  0.00           N1+
ATOM   2599  NH2 ARG A 252      55.180  48.360  41.310  1.00  0.00           N  
ATOM   2600  H   ARG A 252      52.580  47.060  34.630  1.00  0.00           H  
ATOM   2601  HE  ARG A 252      54.740  47.330  39.120  1.00  0.00           H  
ATOM   2602 1HH1 ARG A 252      54.880  50.900  39.350  1.00  0.00           H  
ATOM   2603 2HH1 ARG A 252      54.600  50.890  41.020  1.00  0.00           H  
ATOM   2604 1HH2 ARG A 252      55.390  47.380  41.310  1.00  0.00           H  
ATOM   2605 2HH2 ARG A 252      54.760  48.700  42.150  1.00  0.00           H  
ATOM   2606  N   SER A 253      51.850  49.920  32.960  1.00  0.00           N  
ATOM   2607  CA  SER A 253      51.350  50.810  31.900  1.00  0.00           C  
ATOM   2608  C   SER A 253      49.850  50.870  31.550  1.00  0.00           C  
ATOM   2609  O   SER A 253      49.440  51.870  30.950  1.00  0.00           O  
ATOM   2610  CB  SER A 253      52.190  50.590  30.640  1.00  0.00           C  
ATOM   2611  OG  SER A 253      51.630  49.540  29.780  1.00  0.00           O  
ATOM   2612  H   SER A 253      52.680  49.420  32.720  1.00  0.00           H  
ATOM   2613  HG  SER A 253      52.390  49.060  29.330  1.00  0.00           H  
ATOM   2614  N   GLN A 254      49.170  49.700  31.770  1.00  0.00           N  
ATOM   2615  CA  GLN A 254      47.740  49.540  31.530  1.00  0.00           C  
ATOM   2616  C   GLN A 254      46.800  49.790  32.720  1.00  0.00           C  
ATOM   2617  O   GLN A 254      45.680  50.290  32.570  1.00  0.00           O  
ATOM   2618  CB  GLN A 254      47.480  48.170  30.940  1.00  0.00           C  
ATOM   2619  CG  GLN A 254      48.350  47.980  29.690  1.00  0.00           C  
ATOM   2620  CD  GLN A 254      48.250  46.530  29.300  1.00  0.00           C  
ATOM   2621  NE2 GLN A 254      49.380  45.840  29.570  1.00  0.00           N  
ATOM   2622  OE1 GLN A 254      47.320  45.970  28.790  1.00  0.00           O  
ATOM   2623  H   GLN A 254      49.630  48.820  31.930  1.00  0.00           H  
ATOM   2624 1HE2 GLN A 254      50.170  46.230  30.040  1.00  0.00           H  
ATOM   2625 2HE2 GLN A 254      49.450  44.960  29.110  1.00  0.00           H  
ATOM   2626  N   ARG A 255      47.340  49.450  33.900  1.00  0.00           N  
ATOM   2627  CA  ARG A 255      46.670  49.680  35.210  1.00  0.00           C  
ATOM   2628  C   ARG A 255      47.760  49.890  36.300  1.00  0.00           C  
ATOM   2629  O   ARG A 255      48.390  49.000  36.870  1.00  0.00           O  
ATOM   2630  CB  ARG A 255      45.900  48.410  35.660  1.00  0.00           C  
ATOM   2631  CG  ARG A 255      45.160  48.510  37.030  1.00  0.00           C  
ATOM   2632  CD  ARG A 255      43.880  49.300  37.170  1.00  0.00           C  
ATOM   2633  NE  ARG A 255      43.230  48.880  38.410  1.00  0.00           N  
ATOM   2634  CZ  ARG A 255      41.930  49.120  38.770  1.00  0.00           C  
ATOM   2635  NH1 ARG A 255      41.070  49.750  37.930  1.00  0.00           N1+
ATOM   2636  NH2 ARG A 255      41.430  48.730  39.950  1.00  0.00           N  
ATOM   2637  H   ARG A 255      48.160  48.890  33.970  1.00  0.00           H  
ATOM   2638  HE  ARG A 255      43.840  48.510  39.110  1.00  0.00           H  
ATOM   2639 1HH1 ARG A 255      41.300  49.990  36.980  1.00  0.00           H  
ATOM   2640 2HH1 ARG A 255      40.190  50.070  38.280  1.00  0.00           H  
ATOM   2641 1HH2 ARG A 255      42.100  48.200  40.480  1.00  0.00           H  
ATOM   2642 2HH2 ARG A 255      40.470  48.820  40.220  1.00  0.00           H  
ATOM   2643  N   SER A 256      47.890  51.170  36.630  1.00  0.00           N  
ATOM   2644  CA  SER A 256      48.930  51.730  37.480  1.00  0.00           C  
ATOM   2645  C   SER A 256      48.620  51.750  38.970  1.00  0.00           C  
ATOM   2646  O   SER A 256      47.530  51.230  39.310  1.00  0.00           O  
ATOM   2647  CB  SER A 256      49.360  53.170  37.090  1.00  0.00           C  
ATOM   2648  OG  SER A 256      48.360  54.160  37.150  1.00  0.00           O  
ATOM   2649  H   SER A 256      47.160  51.810  36.400  1.00  0.00           H  
ATOM   2650  HG  SER A 256      48.570  54.730  37.940  1.00  0.00           H  
ATOM   2651  N   GLY A 257      49.550  52.050  39.820  1.00  0.00           N  
ATOM   2652  CA  GLY A 257      49.370  52.040  41.350  1.00  0.00           C  
ATOM   2653  C   GLY A 257      49.630  50.690  42.040  1.00  0.00           C  
ATOM   2654  O   GLY A 257      49.250  50.510  43.210  1.00  0.00           O  
ATOM   2655  H   GLY A 257      50.520  52.060  39.590  1.00  0.00           H  
ATOM   2656  N   MET A 258      50.560  49.940  41.470  1.00  0.00           N  
ATOM   2657  CA  MET A 258      50.750  48.550  41.930  1.00  0.00           C  
ATOM   2658  C   MET A 258      51.600  48.280  43.140  1.00  0.00           C  
ATOM   2659  O   MET A 258      52.820  48.600  43.200  1.00  0.00           O  
ATOM   2660  CB  MET A 258      51.050  47.500  40.840  1.00  0.00           C  
ATOM   2661  CG  MET A 258      49.820  47.220  39.930  1.00  0.00           C  
ATOM   2662  SD  MET A 258      50.300  46.290  38.360  1.00  0.00           S  
ATOM   2663  CE  MET A 258      48.620  45.980  37.930  1.00  0.00           C  
ATOM   2664  H   MET A 258      51.210  50.300  40.790  1.00  0.00           H  
ATOM   2665  N   VAL A 259      51.170  47.290  43.880  1.00  0.00           N  
ATOM   2666  CA  VAL A 259      51.430  46.840  45.270  1.00  0.00           C  
ATOM   2667  C   VAL A 259      52.010  47.820  46.280  1.00  0.00           C  
ATOM   2668  O   VAL A 259      52.780  48.730  46.060  1.00  0.00           O  
ATOM   2669  CB  VAL A 259      52.280  45.590  45.010  1.00  0.00           C  
ATOM   2670  CG1 VAL A 259      53.760  45.790  44.660  1.00  0.00           C  
ATOM   2671  CG2 VAL A 259      52.280  44.640  46.240  1.00  0.00           C  
ATOM   2672  H   VAL A 259      50.600  46.640  43.380  1.00  0.00           H  
ATOM   2673  N   GLN A 260      51.510  47.460  47.450  1.00  0.00           N  
ATOM   2674  CA  GLN A 260      52.040  47.940  48.730  1.00  0.00           C  
ATOM   2675  C   GLN A 260      53.310  47.210  49.190  1.00  0.00           C  
ATOM   2676  O   GLN A 260      54.410  47.640  48.880  1.00  0.00           O  
ATOM   2677  CB  GLN A 260      50.870  48.030  49.750  1.00  0.00           C  
ATOM   2678  CG  GLN A 260      49.650  48.940  49.360  1.00  0.00           C  
ATOM   2679  CD  GLN A 260      50.000  50.440  49.580  1.00  0.00           C  
ATOM   2680  NE2 GLN A 260      49.920  51.370  48.630  1.00  0.00           N  
ATOM   2681  OE1 GLN A 260      50.410  50.770  50.720  1.00  0.00           O  
ATOM   2682  H   GLN A 260      50.570  47.120  47.450  1.00  0.00           H  
ATOM   2683 1HE2 GLN A 260      49.570  51.130  47.720  1.00  0.00           H  
ATOM   2684 2HE2 GLN A 260      50.300  52.280  48.780  1.00  0.00           H  
ATOM   2685  N   THR A 261      53.170  45.890  49.460  1.00  0.00           N  
ATOM   2686  CA  THR A 261      54.150  44.960  50.090  1.00  0.00           C  
ATOM   2687  C   THR A 261      55.290  44.380  49.210  1.00  0.00           C  
ATOM   2688  O   THR A 261      55.090  43.690  48.210  1.00  0.00           O  
ATOM   2689  CB  THR A 261      53.460  43.750  50.730  1.00  0.00           C  
ATOM   2690  CG2 THR A 261      52.790  44.210  52.010  1.00  0.00           C  
ATOM   2691  OG1 THR A 261      52.440  43.190  49.820  1.00  0.00           O  
ATOM   2692  H   THR A 261      52.450  45.310  49.070  1.00  0.00           H  
ATOM   2693  HG1 THR A 261      51.920  42.580  50.420  1.00  0.00           H  
ATOM   2694  N   GLU A 262      56.400  44.350  49.940  1.00  0.00           N  
ATOM   2695  CA  GLU A 262      57.690  44.030  49.350  1.00  0.00           C  
ATOM   2696  C   GLU A 262      57.890  42.590  48.890  1.00  0.00           C  
ATOM   2697  O   GLU A 262      58.460  42.420  47.830  1.00  0.00           O  
ATOM   2698  CB  GLU A 262      58.760  44.460  50.370  1.00  0.00           C  
ATOM   2699  CG  GLU A 262      60.140  44.300  49.720  1.00  0.00           C  
ATOM   2700  CD  GLU A 262      61.110  44.220  50.890  1.00  0.00           C  
ATOM   2701  OE1 GLU A 262      61.010  44.980  51.880  1.00  0.00           O  
ATOM   2702  OE2 GLU A 262      61.860  43.240  50.890  1.00  0.00           O1-
ATOM   2703  H   GLU A 262      56.400  44.800  50.840  1.00  0.00           H  
ATOM   2704  N   ALA A 263      57.150  41.600  49.530  1.00  0.00           N  
ATOM   2705  CA  ALA A 263      57.270  40.170  49.140  1.00  0.00           C  
ATOM   2706  C   ALA A 263      56.720  39.730  47.790  1.00  0.00           C  
ATOM   2707  O   ALA A 263      57.370  38.900  47.140  1.00  0.00           O  
ATOM   2708  CB  ALA A 263      56.790  39.320  50.320  1.00  0.00           C  
ATOM   2709  H   ALA A 263      56.400  41.930  50.110  1.00  0.00           H  
ATOM   2710  N   GLN A 264      55.780  40.470  47.160  1.00  0.00           N  
ATOM   2711  CA  GLN A 264      55.250  40.030  45.870  1.00  0.00           C  
ATOM   2712  C   GLN A 264      56.210  40.140  44.680  1.00  0.00           C  
ATOM   2713  O   GLN A 264      56.390  39.140  43.960  1.00  0.00           O  
ATOM   2714  CB  GLN A 264      53.830  40.700  45.620  1.00  0.00           C  
ATOM   2715  CG  GLN A 264      52.880  40.120  46.650  1.00  0.00           C  
ATOM   2716  CD  GLN A 264      51.510  40.760  46.580  1.00  0.00           C  
ATOM   2717  NE2 GLN A 264      51.150  41.580  47.600  1.00  0.00           N  
ATOM   2718  OE1 GLN A 264      50.650  40.280  45.820  1.00  0.00           O  
ATOM   2719  H   GLN A 264      55.480  41.360  47.510  1.00  0.00           H  
ATOM   2720 1HE2 GLN A 264      51.750  41.910  48.330  1.00  0.00           H  
ATOM   2721 2HE2 GLN A 264      50.210  41.940  47.590  1.00  0.00           H  
ATOM   2722  N   TYR A 265      57.120  41.110  44.660  1.00  0.00           N  
ATOM   2723  CA  TYR A 265      58.290  41.010  43.700  1.00  0.00           C  
ATOM   2724  C   TYR A 265      59.180  39.830  43.740  1.00  0.00           C  
ATOM   2725  O   TYR A 265      59.330  39.050  42.820  1.00  0.00           O  
ATOM   2726  CB  TYR A 265      59.040  42.350  43.630  1.00  0.00           C  
ATOM   2727  CG  TYR A 265      60.180  42.410  42.530  1.00  0.00           C  
ATOM   2728  CD1 TYR A 265      59.820  42.180  41.200  1.00  0.00           C  
ATOM   2729  CD2 TYR A 265      61.500  42.530  42.920  1.00  0.00           C  
ATOM   2730  CE1 TYR A 265      60.790  41.980  40.210  1.00  0.00           C  
ATOM   2731  CE2 TYR A 265      62.450  42.260  41.940  1.00  0.00           C  
ATOM   2732  CZ  TYR A 265      62.170  42.070  40.640  1.00  0.00           C  
ATOM   2733  OH  TYR A 265      63.230  41.770  39.800  1.00  0.00           O  
ATOM   2734  H   TYR A 265      56.960  41.980  45.150  1.00  0.00           H  
ATOM   2735  HD1 TYR A 265      58.800  42.190  40.800  1.00  0.00           H  
ATOM   2736  HD2 TYR A 265      61.700  42.680  43.980  1.00  0.00           H  
ATOM   2737  HE1 TYR A 265      60.590  42.280  39.180  1.00  0.00           H  
ATOM   2738  HE2 TYR A 265      63.460  42.190  42.350  1.00  0.00           H  
ATOM   2739  HH  TYR A 265      64.090  41.720  40.300  1.00  0.00           H  
ATOM   2740  N   ARG A 266      59.630  39.490  44.960  1.00  0.00           N  
ATOM   2741  CA  ARG A 266      60.350  38.240  45.290  1.00  0.00           C  
ATOM   2742  C   ARG A 266      59.600  36.940  44.940  1.00  0.00           C  
ATOM   2743  O   ARG A 266      60.160  35.950  44.390  1.00  0.00           O  
ATOM   2744  CB  ARG A 266      60.580  38.330  46.800  1.00  0.00           C  
ATOM   2745  CG  ARG A 266      61.920  37.550  46.900  1.00  0.00           C  
ATOM   2746  CD  ARG A 266      62.410  37.710  48.290  1.00  0.00           C  
ATOM   2747  NE  ARG A 266      61.420  37.200  49.300  1.00  0.00           N  
ATOM   2748  CZ  ARG A 266      60.650  37.820  50.170  1.00  0.00           C  
ATOM   2749  NH1 ARG A 266      60.740  39.130  50.480  1.00  0.00           N1+
ATOM   2750  NH2 ARG A 266      59.990  37.080  51.050  1.00  0.00           N  
ATOM   2751  H   ARG A 266      59.650  40.060  45.780  1.00  0.00           H  
ATOM   2752  HE  ARG A 266      61.250  36.220  49.190  1.00  0.00           H  
ATOM   2753 1HH1 ARG A 266      61.240  39.810  49.950  1.00  0.00           H  
ATOM   2754 2HH1 ARG A 266      60.310  39.410  51.340  1.00  0.00           H  
ATOM   2755 1HH2 ARG A 266      59.990  36.080  50.940  1.00  0.00           H  
ATOM   2756 2HH2 ARG A 266      59.540  37.500  51.840  1.00  0.00           H  
ATOM   2757  N   PHE A 267      58.260  37.010  45.070  1.00  0.00           N  
ATOM   2758  CA  PHE A 267      57.390  35.850  44.710  1.00  0.00           C  
ATOM   2759  C   PHE A 267      57.510  35.660  43.160  1.00  0.00           C  
ATOM   2760  O   PHE A 267      57.560  34.560  42.700  1.00  0.00           O  
ATOM   2761  CB  PHE A 267      55.970  36.120  45.120  1.00  0.00           C  
ATOM   2762  CG  PHE A 267      55.160  34.860  45.080  1.00  0.00           C  
ATOM   2763  CD1 PHE A 267      55.120  34.020  46.180  1.00  0.00           C  
ATOM   2764  CD2 PHE A 267      54.510  34.500  43.860  1.00  0.00           C  
ATOM   2765  CE1 PHE A 267      54.500  32.820  46.020  1.00  0.00           C  
ATOM   2766  CE2 PHE A 267      53.860  33.250  43.790  1.00  0.00           C  
ATOM   2767  CZ  PHE A 267      53.760  32.420  44.900  1.00  0.00           C  
ATOM   2768  H   PHE A 267      57.880  37.870  45.410  1.00  0.00           H  
ATOM   2769  HD1 PHE A 267      55.770  34.360  46.990  1.00  0.00           H  
ATOM   2770  HD2 PHE A 267      54.570  35.120  42.960  1.00  0.00           H  
ATOM   2771  HE1 PHE A 267      54.360  32.150  46.870  1.00  0.00           H  
ATOM   2772  HE2 PHE A 267      53.500  32.900  42.820  1.00  0.00           H  
ATOM   2773  HZ  PHE A 267      53.120  31.540  44.930  1.00  0.00           H  
ATOM   2774  N   ILE A 268      57.220  36.790  42.470  1.00  0.00           N  
ATOM   2775  CA  ILE A 268      57.290  36.800  40.990  1.00  0.00           C  
ATOM   2776  C   ILE A 268      58.650  36.360  40.490  1.00  0.00           C  
ATOM   2777  O   ILE A 268      58.650  35.370  39.710  1.00  0.00           O  
ATOM   2778  CB  ILE A 268      56.840  38.060  40.250  1.00  0.00           C  
ATOM   2779  CG1 ILE A 268      55.560  38.630  40.940  1.00  0.00           C  
ATOM   2780  CG2 ILE A 268      56.440  37.640  38.820  1.00  0.00           C  
ATOM   2781  CD  ILE A 268      55.360  40.130  40.650  1.00  0.00           C  
ATOM   2782  H   ILE A 268      56.810  37.600  42.880  1.00  0.00           H  
ATOM   2783  N   TYR A 269      59.760  36.880  41.040  1.00  0.00           N  
ATOM   2784  CA  TYR A 269      61.070  36.390  40.560  1.00  0.00           C  
ATOM   2785  C   TYR A 269      61.410  34.960  40.890  1.00  0.00           C  
ATOM   2786  O   TYR A 269      61.870  34.300  39.970  1.00  0.00           O  
ATOM   2787  CB  TYR A 269      62.100  37.380  41.150  1.00  0.00           C  
ATOM   2788  CG  TYR A 269      63.410  37.470  40.350  1.00  0.00           C  
ATOM   2789  CD1 TYR A 269      63.670  38.650  39.660  1.00  0.00           C  
ATOM   2790  CD2 TYR A 269      64.380  36.460  40.360  1.00  0.00           C  
ATOM   2791  CE1 TYR A 269      64.880  38.930  39.060  1.00  0.00           C  
ATOM   2792  CE2 TYR A 269      65.510  36.750  39.610  1.00  0.00           C  
ATOM   2793  CZ  TYR A 269      65.770  37.860  38.960  1.00  0.00           C  
ATOM   2794  OH  TYR A 269      66.800  38.010  38.100  1.00  0.00           O  
ATOM   2795  H   TYR A 269      59.740  37.510  41.820  1.00  0.00           H  
ATOM   2796  HD1 TYR A 269      62.870  39.290  39.310  1.00  0.00           H  
ATOM   2797  HD2 TYR A 269      64.340  35.480  40.840  1.00  0.00           H  
ATOM   2798  HE1 TYR A 269      65.180  39.970  38.960  1.00  0.00           H  
ATOM   2799  HE2 TYR A 269      66.350  36.070  39.780  1.00  0.00           H  
ATOM   2800  HH  TYR A 269      66.470  38.660  37.420  1.00  0.00           H  
ATOM   2801  N   MET A 270      60.910  34.470  42.000  1.00  0.00           N  
ATOM   2802  CA  MET A 270      61.090  33.010  42.290  1.00  0.00           C  
ATOM   2803  C   MET A 270      60.180  32.120  41.470  1.00  0.00           C  
ATOM   2804  O   MET A 270      60.660  31.190  40.830  1.00  0.00           O  
ATOM   2805  CB  MET A 270      61.020  32.700  43.800  1.00  0.00           C  
ATOM   2806  CG  MET A 270      62.250  33.350  44.420  1.00  0.00           C  
ATOM   2807  SD  MET A 270      63.870  32.750  43.840  1.00  0.00           S  
ATOM   2808  CE  MET A 270      64.850  33.140  45.250  1.00  0.00           C  
ATOM   2809  H   MET A 270      60.760  34.980  42.850  1.00  0.00           H  
ATOM   2810  N   ALA A 271      58.880  32.460  41.300  1.00  0.00           N  
ATOM   2811  CA  ALA A 271      57.880  31.710  40.470  1.00  0.00           C  
ATOM   2812  C   ALA A 271      58.300  31.310  39.030  1.00  0.00           C  
ATOM   2813  O   ALA A 271      58.120  30.160  38.650  1.00  0.00           O  
ATOM   2814  CB  ALA A 271      56.620  32.620  40.580  1.00  0.00           C  
ATOM   2815  H   ALA A 271      58.530  33.190  41.880  1.00  0.00           H  
ATOM   2816  N   VAL A 272      58.840  32.220  38.250  1.00  0.00           N  
ATOM   2817  CA  VAL A 272      59.360  31.960  36.940  1.00  0.00           C  
ATOM   2818  C   VAL A 272      60.450  30.870  36.920  1.00  0.00           C  
ATOM   2819  O   VAL A 272      60.230  29.790  36.300  1.00  0.00           O  
ATOM   2820  CB  VAL A 272      59.910  33.180  36.190  1.00  0.00           C  
ATOM   2821  CG1 VAL A 272      60.320  32.890  34.720  1.00  0.00           C  
ATOM   2822  CG2 VAL A 272      59.160  34.500  36.330  1.00  0.00           C  
ATOM   2823  H   VAL A 272      58.890  33.180  38.510  1.00  0.00           H  
ATOM   2824  N   GLN A 273      61.560  30.960  37.750  1.00  0.00           N  
ATOM   2825  CA  GLN A 273      62.610  29.880  37.720  1.00  0.00           C  
ATOM   2826  C   GLN A 273      62.020  28.590  38.300  1.00  0.00           C  
ATOM   2827  O   GLN A 273      62.250  27.520  37.710  1.00  0.00           O  
ATOM   2828  CB  GLN A 273      63.750  30.430  38.560  1.00  0.00           C  
ATOM   2829  CG  GLN A 273      64.840  31.300  37.880  1.00  0.00           C  
ATOM   2830  CD  GLN A 273      64.370  32.660  37.400  1.00  0.00           C  
ATOM   2831  NE2 GLN A 273      64.150  33.480  38.360  1.00  0.00           N  
ATOM   2832  OE1 GLN A 273      64.190  32.910  36.230  1.00  0.00           O  
ATOM   2833  H   GLN A 273      61.540  31.620  38.500  1.00  0.00           H  
ATOM   2834 1HE2 GLN A 273      64.290  33.350  39.340  1.00  0.00           H  
ATOM   2835 2HE2 GLN A 273      63.720  34.350  38.100  1.00  0.00           H  
ATOM   2836  N   HIS A 274      61.220  28.650  39.340  1.00  0.00           N  
ATOM   2837  CA  HIS A 274      60.420  27.470  39.840  1.00  0.00           C  
ATOM   2838  C   HIS A 274      59.540  26.750  38.750  1.00  0.00           C  
ATOM   2839  O   HIS A 274      59.660  25.530  38.590  1.00  0.00           O  
ATOM   2840  CB  HIS A 274      59.630  27.860  41.090  1.00  0.00           C  
ATOM   2841  CG  HIS A 274      60.400  28.010  42.350  1.00  0.00           C  
ATOM   2842  CD2 HIS A 274      61.680  27.770  42.570  1.00  0.00           C  
ATOM   2843  ND1 HIS A 274      60.010  28.720  43.390  1.00  0.00           N  
ATOM   2844  CE1 HIS A 274      61.050  28.960  44.190  1.00  0.00           C  
ATOM   2845  NE2 HIS A 274      62.140  28.330  43.750  1.00  0.00           N  
ATOM   2846  H   HIS A 274      61.320  29.390  40.010  1.00  0.00           H  
ATOM   2847  HD1 HIS A 274      59.100  29.060  43.640  1.00  0.00           H  
ATOM   2848  HD2 HIS A 274      62.280  27.110  41.950  1.00  0.00           H  
ATOM   2849  HE1 HIS A 274      61.050  29.750  44.950  1.00  0.00           H  
ATOM   2850  N   TYR A 275      58.710  27.530  38.010  1.00  0.00           N  
ATOM   2851  CA  TYR A 275      57.950  26.960  36.880  1.00  0.00           C  
ATOM   2852  C   TYR A 275      58.800  26.330  35.790  1.00  0.00           C  
ATOM   2853  O   TYR A 275      58.590  25.170  35.330  1.00  0.00           O  
ATOM   2854  CB  TYR A 275      57.050  27.970  36.240  1.00  0.00           C  
ATOM   2855  CG  TYR A 275      55.890  27.430  35.400  1.00  0.00           C  
ATOM   2856  CD1 TYR A 275      54.720  27.020  36.080  1.00  0.00           C  
ATOM   2857  CD2 TYR A 275      56.210  27.050  34.090  1.00  0.00           C  
ATOM   2858  CE1 TYR A 275      53.750  26.220  35.420  1.00  0.00           C  
ATOM   2859  CE2 TYR A 275      55.260  26.210  33.470  1.00  0.00           C  
ATOM   2860  CZ  TYR A 275      54.100  25.850  34.150  1.00  0.00           C  
ATOM   2861  OH  TYR A 275      53.200  25.150  33.400  1.00  0.00           O  
ATOM   2862  H   TYR A 275      58.510  28.500  38.160  1.00  0.00           H  
ATOM   2863  HD1 TYR A 275      54.520  27.230  37.130  1.00  0.00           H  
ATOM   2864  HD2 TYR A 275      57.210  27.270  33.710  1.00  0.00           H  
ATOM   2865  HE1 TYR A 275      52.780  25.930  35.840  1.00  0.00           H  
ATOM   2866  HE2 TYR A 275      55.180  26.000  32.400  1.00  0.00           H  
ATOM   2867  HH  TYR A 275      52.240  25.330  33.640  1.00  0.00           H  
ATOM   2868  N   ILE A 276      59.890  27.020  35.450  1.00  0.00           N  
ATOM   2869  CA  ILE A 276      60.960  26.450  34.620  1.00  0.00           C  
ATOM   2870  C   ILE A 276      61.600  25.140  35.050  1.00  0.00           C  
ATOM   2871  O   ILE A 276      61.680  24.260  34.220  1.00  0.00           O  
ATOM   2872  CB  ILE A 276      62.070  27.470  34.370  1.00  0.00           C  
ATOM   2873  CG1 ILE A 276      61.550  28.690  33.590  1.00  0.00           C  
ATOM   2874  CG2 ILE A 276      63.180  26.920  33.450  1.00  0.00           C  
ATOM   2875  CD  ILE A 276      62.490  29.780  33.050  1.00  0.00           C  
ATOM   2876  H   ILE A 276      60.050  27.960  35.760  1.00  0.00           H  
ATOM   2877  N   GLU A 277      61.950  25.010  36.300  1.00  0.00           N  
ATOM   2878  CA  GLU A 277      62.240  23.730  36.910  1.00  0.00           C  
ATOM   2879  C   GLU A 277      61.100  22.680  36.850  1.00  0.00           C  
ATOM   2880  O   GLU A 277      61.280  21.540  36.530  1.00  0.00           O  
ATOM   2881  CB  GLU A 277      62.720  23.880  38.340  1.00  0.00           C  
ATOM   2882  CG  GLU A 277      64.040  24.600  38.460  1.00  0.00           C  
ATOM   2883  CD  GLU A 277      64.450  24.780  39.920  1.00  0.00           C  
ATOM   2884  OE1 GLU A 277      65.640  24.370  40.140  1.00  0.00           O  
ATOM   2885  OE2 GLU A 277      63.690  25.250  40.840  1.00  0.00           O1-
ATOM   2886  H   GLU A 277      61.950  25.760  36.960  1.00  0.00           H  
ATOM   2887  N   THR A 278      59.820  23.090  37.270  1.00  0.00           N  
ATOM   2888  CA  THR A 278      58.640  22.150  37.220  1.00  0.00           C  
ATOM   2889  C   THR A 278      58.370  21.610  35.770  1.00  0.00           C  
ATOM   2890  O   THR A 278      58.290  20.430  35.620  1.00  0.00           O  
ATOM   2891  CB  THR A 278      57.360  22.840  37.780  1.00  0.00           C  
ATOM   2892  CG2 THR A 278      55.990  22.120  37.560  1.00  0.00           C  
ATOM   2893  OG1 THR A 278      57.650  23.210  39.180  1.00  0.00           O  
ATOM   2894  H   THR A 278      59.730  23.840  37.920  1.00  0.00           H  
ATOM   2895  HG1 THR A 278      56.950  22.810  39.760  1.00  0.00           H  
ATOM   2896  N   LEU A 279      58.640  22.410  34.760  1.00  0.00           N  
ATOM   2897  CA  LEU A 279      58.510  22.000  33.370  1.00  0.00           C  
ATOM   2898  C   LEU A 279      59.410  20.800  32.920  1.00  0.00           C  
ATOM   2899  O   LEU A 279      59.020  20.000  32.050  1.00  0.00           O  
ATOM   2900  CB  LEU A 279      58.840  23.120  32.380  1.00  0.00           C  
ATOM   2901  CG  LEU A 279      58.000  22.930  31.100  1.00  0.00           C  
ATOM   2902  CD1 LEU A 279      56.590  23.550  31.160  1.00  0.00           C  
ATOM   2903  CD2 LEU A 279      58.610  23.270  29.760  1.00  0.00           C  
ATOM   2904  H   LEU A 279      58.740  23.380  34.950  1.00  0.00           H  
ATOM   2905  N   GLN A 280      60.580  20.640  33.620  1.00  0.00           N  
ATOM   2906  CA  GLN A 280      61.500  19.570  33.290  1.00  0.00           C  
ATOM   2907  C   GLN A 280      61.390  18.320  34.290  1.00  0.00           C  
ATOM   2908  O   GLN A 280      62.250  17.460  34.140  1.00  0.00           O  
ATOM   2909  CB  GLN A 280      63.010  19.930  33.120  1.00  0.00           C  
ATOM   2910  CG  GLN A 280      63.200  20.830  31.920  1.00  0.00           C  
ATOM   2911  CD  GLN A 280      64.670  21.180  31.620  1.00  0.00           C  
ATOM   2912  NE2 GLN A 280      65.400  20.320  30.850  1.00  0.00           N  
ATOM   2913  OE1 GLN A 280      65.180  22.220  32.030  1.00  0.00           O  
ATOM   2914  H   GLN A 280      60.750  21.160  34.460  1.00  0.00           H  
ATOM   2915 1HE2 GLN A 280      64.990  19.520  30.410  1.00  0.00           H  
ATOM   2916 2HE2 GLN A 280      66.250  20.760  30.570  1.00  0.00           H  
ATOM   2917  N   ARG A 281      60.250  18.090  34.970  1.00  0.00           N  
ATOM   2918  CA  ARG A 281      60.090  17.030  35.970  1.00  0.00           C  
ATOM   2919  C   ARG A 281      58.790  16.200  35.780  1.00  0.00           C  
ATOM   2920  CB  ARG A 281      59.920  17.680  37.320  1.00  0.00           C  
ATOM   2921  CG  ARG A 281      61.090  18.420  37.930  1.00  0.00           C  
ATOM   2922  CD  ARG A 281      60.830  18.960  39.330  1.00  0.00           C  
ATOM   2923  NE  ARG A 281      61.850  19.900  39.780  1.00  0.00           N  
ATOM   2924  CZ  ARG A 281      61.680  20.950  40.550  1.00  0.00           C  
ATOM   2925  NH1 ARG A 281      60.470  21.370  40.950  1.00  0.00           N1+
ATOM   2926  NH2 ARG A 281      62.760  21.640  41.040  1.00  0.00           N  
ATOM   2927  O1  ARG A 281      57.690  16.840  35.750  1.00  0.00           O  
ATOM   2928  O2  ARG A 281      58.960  15.120  35.150  1.00  0.00           O  
ATOM   2929  H   ARG A 281      59.460  18.700  34.900  1.00  0.00           H  
ATOM   2930  HE  ARG A 281      62.760  19.640  39.440  1.00  0.00           H  
ATOM   2931 1HH1 ARG A 281      59.700  20.860  40.570  1.00  0.00           H  
ATOM   2932 2HH1 ARG A 281      60.250  22.280  41.320  1.00  0.00           H  
ATOM   2933 1HH2 ARG A 281      63.740  21.510  40.940  1.00  0.00           H  
ATOM   2934 2HH2 ARG A 281      62.460  22.350  41.680  1.00  0.00           H  
ATOM   2935  N   GLY B   1      29.740  49.730  57.660  1.00  0.00           N  
ATOM   2936  CA  GLY B   1      30.050  50.370  56.410  1.00  0.00           C  
ATOM   2937  C   GLY B   1      31.380  51.090  56.560  1.00  0.00           C  
ATOM   2938  O   GLY B   1      31.920  51.280  57.670  1.00  0.00           O  
ATOM   2939  H1  GLY B   1      28.740  49.720  57.770  1.00  0.00           H  
ATOM   2940  H2  GLY B   1      30.120  48.810  57.660  1.00  0.00           H  
ATOM   2941  H3  GLY B   1      30.110  50.170  58.480  1.00  0.00           H  
ATOM   2942  N   ARG B   2      31.780  51.660  55.440  1.00  0.00           N  
ATOM   2943  CA  ARG B   2      33.150  52.190  55.260  1.00  0.00           C  
ATOM   2944  C   ARG B   2      33.290  53.550  55.990  1.00  0.00           C  
ATOM   2945  O   ARG B   2      32.320  54.350  56.230  1.00  0.00           O  
ATOM   2946  CB  ARG B   2      33.700  52.120  53.870  1.00  0.00           C  
ATOM   2947  CG  ARG B   2      32.740  52.550  52.810  1.00  0.00           C  
ATOM   2948  CD  ARG B   2      33.030  51.810  51.520  1.00  0.00           C  
ATOM   2949  NE  ARG B   2      31.800  51.870  50.680  1.00  0.00           N  
ATOM   2950  CZ  ARG B   2      31.700  52.570  49.560  1.00  0.00           C  
ATOM   2951  NH1 ARG B   2      32.700  53.160  48.950  1.00  0.00           N1+
ATOM   2952  NH2 ARG B   2      30.480  52.900  49.050  1.00  0.00           N  
ATOM   2953  H   ARG B   2      31.110  52.090  54.840  1.00  0.00           H  
ATOM   2954  HE  ARG B   2      31.030  51.250  50.830  1.00  0.00           H  
ATOM   2955 1HH1 ARG B   2      33.640  53.070  49.290  1.00  0.00           H  
ATOM   2956 2HH1 ARG B   2      32.520  53.810  48.210  1.00  0.00           H  
ATOM   2957 1HH2 ARG B   2      29.650  52.680  49.560  1.00  0.00           H  
ATOM   2958 2HH2 ARG B   2      30.290  53.140  48.100  1.00  0.00           H  
ATOM   2959  N   LYS B   3      34.450  53.640  56.640  1.00  0.00           N  
ATOM   2960  CA  LYS B   3      34.950  54.790  57.390  1.00  0.00           C  
ATOM   2961  C   LYS B   3      35.460  55.820  56.350  1.00  0.00           C  
ATOM   2962  O   LYS B   3      36.270  55.490  55.560  1.00  0.00           O  
ATOM   2963  CB  LYS B   3      36.010  54.380  58.450  1.00  0.00           C  
ATOM   2964  CG  LYS B   3      36.260  55.590  59.360  1.00  0.00           C  
ATOM   2965  CD  LYS B   3      37.600  55.550  60.070  1.00  0.00           C  
ATOM   2966  CE  LYS B   3      38.260  54.180  60.060  1.00  0.00           C  
ATOM   2967  NZ  LYS B   3      39.460  53.900  60.870  1.00  0.00           N1+
ATOM   2968  H   LYS B   3      34.940  52.780  56.790  1.00  0.00           H  
ATOM   2969  HZ1 LYS B   3      40.090  54.680  60.880  1.00  0.00           H  
ATOM   2970  HZ2 LYS B   3      39.160  53.490  61.730  1.00  0.00           H  
ATOM   2971  HZ3 LYS B   3      40.080  53.200  60.520  1.00  0.00           H  
ATOM   2972  N   GLY B   4      34.730  56.890  56.180  1.00  0.00           N  
ATOM   2973  CA  GLY B   4      35.030  57.910  55.190  1.00  0.00           C  
ATOM   2974  C   GLY B   4      35.260  57.460  53.700  1.00  0.00           C  
ATOM   2975  O   GLY B   4      36.450  57.380  53.380  1.00  0.00           O  
ATOM   2976  H   GLY B   4      34.000  57.080  56.830  1.00  0.00           H  
ATOM   2977  N   SER B   5      34.230  56.980  53.020  1.00  0.00           N  
ATOM   2978  CA  SER B   5      34.310  56.440  51.590  1.00  0.00           C  
ATOM   2979  C   SER B   5      35.060  55.120  51.380  1.00  0.00           C  
ATOM   2980  O   SER B   5      34.770  54.460  50.350  1.00  0.00           O  
ATOM   2981  CB  SER B   5      34.940  57.420  50.530  1.00  0.00           C  
ATOM   2982  OG  SER B   5      34.090  58.640  50.520  1.00  0.00           O  
ATOM   2983  H   SER B   5      33.310  57.060  53.400  1.00  0.00           H  
ATOM   2984  HG  SER B   5      34.080  59.100  51.410  1.00  0.00           H  
ATOM   2985  N   GLY B   6      35.700  54.650  52.420  1.00  0.00           N  
ATOM   2986  CA  GLY B   6      36.690  53.580  52.280  1.00  0.00           C  
ATOM   2987  C   GLY B   6      38.130  54.040  51.970  1.00  0.00           C  
ATOM   2988  O   GLY B   6      38.410  54.960  51.220  1.00  0.00           O  
ATOM   2989  H   GLY B   6      35.820  55.170  53.260  1.00  0.00           H  
ATOM   2990  N   ASP B   7      39.140  53.270  52.430  1.00  0.00           N  
ATOM   2991  CA  ASP B   7      40.610  53.490  52.160  1.00  0.00           C  
ATOM   2992  C   ASP B   7      41.440  52.230  52.380  1.00  0.00           C  
ATOM   2993  O   ASP B   7      41.260  51.560  53.350  1.00  0.00           O  
ATOM   2994  CB  ASP B   7      41.090  54.650  53.030  1.00  0.00           C  
ATOM   2995  CG  ASP B   7      42.460  55.250  52.560  1.00  0.00           C  
ATOM   2996  OD1 ASP B   7      43.420  54.460  52.340  1.00  0.00           O  
ATOM   2997  OD2 ASP B   7      42.610  56.430  52.290  1.00  0.00           O1-
ATOM   2998  H   ASP B   7      38.930  52.500  53.030  1.00  0.00           H  
ATOM   2999  N   Y2P B   8      42.080  51.870  51.310  1.00  0.00           N  
ATOM   3000  CA  Y2P B   8      42.900  50.640  51.220  1.00  0.00           C  
ATOM   3001  C   Y2P B   8      44.390  51.050  51.290  1.00  0.00           C  
ATOM   3002  O   Y2P B   8      44.950  51.740  50.380  1.00  0.00           O  
ATOM   3003  CB  Y2P B   8      42.510  49.920  49.890  1.00  0.00           C  
ATOM   3004  CG  Y2P B   8      43.170  48.600  49.690  1.00  0.00           C  
ATOM   3005  CD1 Y2P B   8      44.250  48.460  48.810  1.00  0.00           C  
ATOM   3006  CD2 Y2P B   8      42.670  47.480  50.280  1.00  0.00           C  
ATOM   3007  CE1 Y2P B   8      44.820  47.190  48.580  1.00  0.00           C  
ATOM   3008  CE2 Y2P B   8      43.290  46.240  50.010  1.00  0.00           C  
ATOM   3009  CZ  Y2P B   8      44.350  46.050  49.160  1.00  0.00           C  
ATOM   3010  OH  Y2P B   8      44.520  44.760  48.710  1.00  0.00           O  
ATOM   3011  OI1 Y2P B   8      46.870  45.010  47.720  1.00  0.00           O  
ATOM   3012  OI2 Y2P B   8      45.910  43.010  47.400  1.00  0.00           O  
ATOM   3013  OI3 Y2P B   8      45.000  44.860  46.240  1.00  0.00           O  
ATOM   3014  PT  Y2P B   8      45.540  44.400  47.470  1.00  0.00           P  
ATOM   3015  H   Y2P B   8      42.290  52.550  50.610  1.00  0.00           H  
ATOM   3016  HD1 Y2P B   8      44.820  49.330  48.490  1.00  0.00           H  
ATOM   3017  HD2 Y2P B   8      41.760  47.600  50.870  1.00  0.00           H  
ATOM   3018  HE1 Y2P B   8      45.650  47.100  47.880  1.00  0.00           H  
ATOM   3019  HE2 Y2P B   8      43.040  45.500  50.770  1.00  0.00           H  
ATOM   3020  N   MET B   9      45.070  50.540  52.360  1.00  0.00           N  
ATOM   3021  CA  MET B   9      46.560  50.480  52.420  1.00  0.00           C  
ATOM   3022  C   MET B   9      47.120  49.310  53.250  1.00  0.00           C  
ATOM   3023  O   MET B   9      48.120  48.720  52.860  1.00  0.00           O  
ATOM   3024  CB  MET B   9      47.080  51.820  52.920  1.00  0.00           C  
ATOM   3025  CG  MET B   9      48.560  51.940  52.810  1.00  0.00           C  
ATOM   3026  SD  MET B   9      49.340  53.440  53.530  1.00  0.00           S  
ATOM   3027  CE  MET B   9      50.930  52.700  53.910  1.00  0.00           C  
ATOM   3028  H   MET B   9      44.560  50.100  53.100  1.00  0.00           H  
ATOM   3029  N   PRO B  10      46.420  48.890  54.370  1.00  0.00           N  
ATOM   3030  CA  PRO B  10      46.960  47.790  55.160  1.00  0.00           C  
ATOM   3031  C   PRO B  10      46.560  46.390  54.640  1.00  0.00           C  
ATOM   3032  O   PRO B  10      45.440  46.200  54.160  1.00  0.00           O  
ATOM   3033  CB  PRO B  10      46.430  48.020  56.600  1.00  0.00           C  
ATOM   3034  CG  PRO B  10      45.100  48.720  56.380  1.00  0.00           C  
ATOM   3035  CD  PRO B  10      45.610  49.720  55.290  1.00  0.00           C  
ATOM   3036  N   MET B  11      47.410  45.380  54.880  1.00  0.00           N  
ATOM   3037  CA  MET B  11      47.010  44.020  55.180  1.00  0.00           C  
ATOM   3038  C   MET B  11      45.670  43.950  56.010  1.00  0.00           C  
ATOM   3039  O   MET B  11      45.650  44.740  56.980  1.00  0.00           O  
ATOM   3040  CB  MET B  11      48.200  43.330  55.890  1.00  0.00           C  
ATOM   3041  CG  MET B  11      48.300  41.930  56.460  1.00  0.00           C  
ATOM   3042  SD  MET B  11      49.940  41.700  57.230  1.00  0.00           S  
ATOM   3043  CE  MET B  11      50.940  41.810  55.750  1.00  0.00           C  
ATOM   3044  H   MET B  11      48.390  45.580  54.880  1.00  0.00           H  
ATOM   3045  N   S2P B  12      44.670  43.140  55.600  1.00  0.00           N  
ATOM   3046  CA  S2P B  12      43.370  43.010  56.290  1.00  0.00           C  
ATOM   3047  C   S2P B  12      42.810  44.440  56.420  1.00  0.00           C  
ATOM   3048  O   S2P B  12      42.870  45.050  57.470  1.00  0.00           O  
ATOM   3049  CB  S2P B  12      43.260  42.280  57.650  1.00  0.00           C  
ATOM   3050  OG  S2P B  12      41.890  41.910  57.770  1.00  0.00           O  
ATOM   3051  OE1 S2P B  12      40.090  40.050  58.150  1.00  0.00           O  
ATOM   3052  OE2 S2P B  12      41.880  40.510  59.860  1.00  0.00           O  
ATOM   3053  OE3 S2P B  12      42.330  39.470  57.770  1.00  0.00           O  
ATOM   3054  PD  S2P B  12      41.500  40.500  58.400  1.00  0.00           P  
ATOM   3055  H   S2P B  12      44.530  43.030  54.620  1.00  0.00           H  
ATOM   3056  N   PRO B  13      42.330  45.000  55.280  1.00  0.00           N  
ATOM   3057  CA  PRO B  13      41.840  46.370  55.180  1.00  0.00           C  
ATOM   3058  C   PRO B  13      40.500  46.560  55.890  1.00  0.00           C  
ATOM   3059  O   PRO B  13      39.530  45.770  55.860  1.00  0.00           O  
ATOM   3060  CB  PRO B  13      41.730  46.550  53.620  1.00  0.00           C  
ATOM   3061  CG  PRO B  13      41.230  45.170  53.120  1.00  0.00           C  
ATOM   3062  CD  PRO B  13      42.140  44.270  53.960  1.00  0.00           C  
ATOM   3063  N   LYS B  14      40.450  47.700  56.600  1.00  0.00           N  
ATOM   3064  CA  LYS B  14      39.610  47.930  57.830  1.00  0.00           C  
ATOM   3065  C   LYS B  14      38.660  49.160  57.890  1.00  0.00           C  
ATOM   3066  O   LYS B  14      38.080  49.420  58.920  1.00  0.00           O  
ATOM   3067  CB  LYS B  14      40.610  47.790  58.960  1.00  0.00           C  
ATOM   3068  CG  LYS B  14      40.140  46.740  59.950  1.00  0.00           C  
ATOM   3069  CD  LYS B  14      40.580  45.370  59.460  1.00  0.00           C  
ATOM   3070  CE  LYS B  14      40.190  44.300  60.430  1.00  0.00           C  
ATOM   3071  NZ  LYS B  14      40.490  43.020  59.870  1.00  0.00           N1+
ATOM   3072  H   LYS B  14      40.950  48.490  56.240  1.00  0.00           H  
ATOM   3073  HZ1 LYS B  14      41.440  42.840  59.620  1.00  0.00           H  
ATOM   3074  HZ2 LYS B  14      40.110  42.360  60.520  1.00  0.00           H  
ATOM   3075  HZ3 LYS B  14      39.920  42.950  59.040  1.00  0.00           H  
ATOM   3076  N   SER B  15      38.750  50.030  56.870  1.00  0.00           N  
ATOM   3077  CA  SER B  15      37.920  51.260  56.720  1.00  0.00           C  
ATOM   3078  C   SER B  15      36.440  50.920  56.480  1.00  0.00           C  
ATOM   3079  CB  SER B  15      38.400  52.080  55.490  1.00  0.00           C  
ATOM   3080  OG  SER B  15      38.110  51.380  54.260  1.00  0.00           O  
ATOM   3081  O1  SER B  15      35.710  51.120  57.430  1.00  0.00           O  
ATOM   3082  O2  SER B  15      36.080  50.220  55.540  1.00  0.00           O  
ATOM   3083  H   SER B  15      39.450  49.970  56.170  1.00  0.00           H  
ATOM   3084  HG  SER B  15      37.280  50.880  54.520  1.00  0.00           H  
ENDMDL
MODEL        2
ATOM      1  N   GLY A   5      69.666  42.563  43.130  1.00  0.00           N  
ATOM      2  CA  GLY A   5      69.083  41.355  43.658  1.00  0.00           C  
ATOM      3  C   GLY A   5      67.564  41.648  43.689  1.00  0.00           C  
ATOM      4  O   GLY A   5      67.088  42.576  43.086  1.00  0.00           O  
ATOM      5  H1  GLY A   5      70.534  42.337  42.686  1.00  0.00           H  
ATOM      6  H2  GLY A   5      69.088  42.912  42.394  1.00  0.00           H  
ATOM      7  H3  GLY A   5      69.756  43.232  43.870  1.00  0.00           H  
ATOM      8  N   PHE A   6      66.782  40.842  44.472  1.00  0.00           N  
ATOM      9  CA  PHE A   6      65.251  40.996  44.422  1.00  0.00           C  
ATOM     10  C   PHE A   6      64.732  42.430  44.809  1.00  0.00           C  
ATOM     11  O   PHE A   6      64.145  43.059  43.968  1.00  0.00           O  
ATOM     12  CB  PHE A   6      64.503  40.063  45.428  1.00  0.00           C  
ATOM     13  CG  PHE A   6      64.622  38.538  45.057  1.00  0.00           C  
ATOM     14  CD1 PHE A   6      65.597  37.696  45.524  1.00  0.00           C  
ATOM     15  CD2 PHE A   6      63.730  38.074  44.059  1.00  0.00           C  
ATOM     16  CE1 PHE A   6      65.779  36.460  44.922  1.00  0.00           C  
ATOM     17  CE2 PHE A   6      63.955  36.841  43.406  1.00  0.00           C  
ATOM     18  CZ  PHE A   6      64.919  35.975  43.909  1.00  0.00           C  
ATOM     19  H   PHE A   6      67.150  40.164  45.108  1.00  0.00           H  
ATOM     20  HD1 PHE A   6      66.181  38.039  46.391  1.00  0.00           H  
ATOM     21  HD2 PHE A   6      62.876  38.725  43.849  1.00  0.00           H  
ATOM     22  HE1 PHE A   6      66.549  35.845  45.384  1.00  0.00           H  
ATOM     23  HE2 PHE A   6      63.220  36.516  42.669  1.00  0.00           H  
ATOM     24  HZ  PHE A   6      64.887  34.915  43.667  1.00  0.00           H  
ATOM     25  N   TRP A   7      65.417  42.933  45.832  1.00  0.00           N  
ATOM     26  CA  TRP A   7      65.152  44.346  46.320  1.00  0.00           C  
ATOM     27  C   TRP A   7      65.396  45.400  45.276  1.00  0.00           C  
ATOM     28  O   TRP A   7      64.504  46.197  44.918  1.00  0.00           O  
ATOM     29  CB  TRP A   7      66.201  44.484  47.423  1.00  0.00           C  
ATOM     30  CG  TRP A   7      66.044  45.762  48.213  1.00  0.00           C  
ATOM     31  CD1 TRP A   7      64.819  46.175  48.610  1.00  0.00           C  
ATOM     32  CD2 TRP A   7      66.786  46.941  48.280  1.00  0.00           C  
ATOM     33  CE2 TRP A   7      66.044  47.916  48.860  1.00  0.00           C  
ATOM     34  CE3 TRP A   7      68.144  47.089  48.052  1.00  0.00           C  
ATOM     35  NE1 TRP A   7      64.804  47.457  48.968  1.00  0.00           N  
ATOM     36  CZ2 TRP A   7      66.624  49.129  49.243  1.00  0.00           C  
ATOM     37  CZ3 TRP A   7      68.785  48.258  48.414  1.00  0.00           C  
ATOM     38  CH2 TRP A   7      68.010  49.288  48.992  1.00  0.00           C  
ATOM     39  H   TRP A   7      66.027  42.363  46.385  1.00  0.00           H  
ATOM     40  HD1 TRP A   7      63.913  45.583  48.537  1.00  0.00           H  
ATOM     41  HE1 TRP A   7      64.007  47.928  49.343  1.00  0.00           H  
ATOM     42  HE3 TRP A   7      68.690  46.275  47.566  1.00  0.00           H  
ATOM     43  HZ2 TRP A   7      66.100  49.976  49.697  1.00  0.00           H  
ATOM     44  HZ3 TRP A   7      69.850  48.334  48.199  1.00  0.00           H  
ATOM     45  HH2 TRP A   7      68.551  50.160  49.380  1.00  0.00           H  
ATOM     46  N   GLU A   8      66.604  45.318  44.705  1.00  0.00           N  
ATOM     47  CA  GLU A   8      67.016  46.233  43.574  1.00  0.00           C  
ATOM     48  C   GLU A   8      66.184  46.149  42.281  1.00  0.00           C  
ATOM     49  O   GLU A   8      65.587  47.162  41.896  1.00  0.00           O  
ATOM     50  CB  GLU A   8      68.461  45.899  43.167  1.00  0.00           C  
ATOM     51  CG  GLU A   8      69.452  46.453  44.241  1.00  0.00           C  
ATOM     52  CD  GLU A   8      69.785  45.428  45.358  1.00  0.00           C  
ATOM     53  OE1 GLU A   8      69.190  44.308  45.406  1.00  0.00           O  
ATOM     54  OE2 GLU A   8      70.686  45.768  46.147  1.00  0.00           O1-
ATOM     55  H   GLU A   8      67.391  44.834  45.083  1.00  0.00           H  
ATOM     56  N   GLU A   9      65.834  44.917  41.921  1.00  0.00           N  
ATOM     57  CA  GLU A   9      64.930  44.661  40.830  1.00  0.00           C  
ATOM     58  C   GLU A   9      63.487  45.116  41.167  1.00  0.00           C  
ATOM     59  O   GLU A   9      62.949  45.869  40.415  1.00  0.00           O  
ATOM     60  CB  GLU A   9      64.971  43.137  40.440  1.00  0.00           C  
ATOM     61  CG  GLU A   9      64.409  43.000  39.021  1.00  0.00           C  
ATOM     62  CD  GLU A   9      64.876  41.695  38.399  1.00  0.00           C  
ATOM     63  OE1 GLU A   9      64.569  40.756  39.108  1.00  0.00           O  
ATOM     64  OE2 GLU A   9      65.796  41.612  37.549  1.00  0.00           O1-
ATOM     65  H   GLU A   9      66.088  44.089  42.419  1.00  0.00           H  
ATOM     66  N   PHE A  10      62.991  44.952  42.363  1.00  0.00           N  
ATOM     67  CA  PHE A  10      61.731  45.593  42.829  1.00  0.00           C  
ATOM     68  C   PHE A  10      61.752  47.156  42.751  1.00  0.00           C  
ATOM     69  O   PHE A  10      60.907  47.801  42.139  1.00  0.00           O  
ATOM     70  CB  PHE A  10      61.501  45.252  44.288  1.00  0.00           C  
ATOM     71  CG  PHE A  10      60.143  45.818  44.638  1.00  0.00           C  
ATOM     72  CD1 PHE A  10      59.012  45.041  44.396  1.00  0.00           C  
ATOM     73  CD2 PHE A  10      59.969  47.092  45.185  1.00  0.00           C  
ATOM     74  CE1 PHE A  10      57.751  45.525  44.678  1.00  0.00           C  
ATOM     75  CE2 PHE A  10      58.696  47.555  45.555  1.00  0.00           C  
ATOM     76  CZ  PHE A  10      57.606  46.776  45.219  1.00  0.00           C  
ATOM     77  H   PHE A  10      63.431  44.426  43.096  1.00  0.00           H  
ATOM     78  HD1 PHE A  10      59.088  44.104  43.853  1.00  0.00           H  
ATOM     79  HD2 PHE A  10      60.744  47.758  45.555  1.00  0.00           H  
ATOM     80  HE1 PHE A  10      56.865  44.882  44.666  1.00  0.00           H  
ATOM     81  HE2 PHE A  10      58.625  48.534  46.010  1.00  0.00           H  
ATOM     82  HZ  PHE A  10      56.624  47.175  45.456  1.00  0.00           H  
ATOM     83  N   GLU A  11      62.748  47.832  43.384  1.00  0.00           N  
ATOM     84  CA  GLU A  11      62.987  49.311  43.299  1.00  0.00           C  
ATOM     85  C   GLU A  11      62.998  49.925  41.879  1.00  0.00           C  
ATOM     86  O   GLU A  11      62.562  51.079  41.736  1.00  0.00           O  
ATOM     87  CB  GLU A  11      64.273  49.812  43.870  1.00  0.00           C  
ATOM     88  CG  GLU A  11      64.325  49.835  45.409  1.00  0.00           C  
ATOM     89  CD  GLU A  11      64.659  51.293  45.977  1.00  0.00           C  
ATOM     90  OE1 GLU A  11      65.866  51.711  45.897  1.00  0.00           O  
ATOM     91  OE2 GLU A  11      63.762  52.037  46.368  1.00  0.00           O1-
ATOM     92  H   GLU A  11      63.366  47.344  44.000  1.00  0.00           H  
ATOM     93  N   THR A  12      63.805  49.283  41.042  1.00  0.00           N  
ATOM     94  CA  THR A  12      63.968  49.601  39.585  1.00  0.00           C  
ATOM     95  C   THR A  12      62.732  49.447  38.744  1.00  0.00           C  
ATOM     96  O   THR A  12      62.318  50.280  37.907  1.00  0.00           O  
ATOM     97  CB  THR A  12      65.047  48.841  38.802  1.00  0.00           C  
ATOM     98  CG2 THR A  12      66.480  49.117  39.270  1.00  0.00           C  
ATOM     99  OG1 THR A  12      64.771  47.418  38.811  1.00  0.00           O  
ATOM    100  H   THR A  12      64.309  48.491  41.378  1.00  0.00           H  
ATOM    101  HG1 THR A  12      65.473  46.933  39.334  1.00  0.00           H  
ATOM    102  N   LEU A  13      61.982  48.379  39.050  1.00  0.00           N  
ATOM    103  CA  LEU A  13      60.674  48.058  38.370  1.00  0.00           C  
ATOM    104  C   LEU A  13      59.559  49.039  38.910  1.00  0.00           C  
ATOM    105  O   LEU A  13      58.539  49.190  38.261  1.00  0.00           O  
ATOM    106  CB  LEU A  13      60.298  46.592  38.474  1.00  0.00           C  
ATOM    107  CG  LEU A  13      60.928  45.733  37.372  1.00  0.00           C  
ATOM    108  CD1 LEU A  13      60.615  44.322  37.685  1.00  0.00           C  
ATOM    109  CD2 LEU A  13      60.127  46.011  36.077  1.00  0.00           C  
ATOM    110  H   LEU A  13      62.388  47.582  39.496  1.00  0.00           H  
ATOM    111  N   GLN A  14      59.687  49.457  40.180  1.00  0.00           N  
ATOM    112  CA  GLN A  14      59.066  50.686  40.663  1.00  0.00           C  
ATOM    113  C   GLN A  14      59.386  51.922  39.855  1.00  0.00           C  
ATOM    114  O   GLN A  14      58.610  52.304  38.961  1.00  0.00           O  
ATOM    115  CB  GLN A  14      59.194  51.084  42.149  1.00  0.00           C  
ATOM    116  CG  GLN A  14      58.407  50.271  43.127  1.00  0.00           C  
ATOM    117  CD  GLN A  14      58.716  50.695  44.650  1.00  0.00           C  
ATOM    118  NE2 GLN A  14      57.750  50.572  45.485  1.00  0.00           N  
ATOM    119  OE1 GLN A  14      59.808  50.884  45.065  1.00  0.00           O  
ATOM    120  H   GLN A  14      60.037  48.926  40.942  1.00  0.00           H  
ATOM    121 1HE2 GLN A  14      56.896  50.113  45.223  1.00  0.00           H  
ATOM    122 2HE2 GLN A  14      57.927  50.816  46.437  1.00  0.00           H  
ATOM    123  N   GLN A  15      60.630  52.404  40.010  1.00  0.00           N  
ATOM    124  CA  GLN A  15      61.117  53.606  39.312  1.00  0.00           C  
ATOM    125  C   GLN A  15      61.063  53.539  37.799  1.00  0.00           C  
ATOM    126  O   GLN A  15      61.972  53.096  37.135  1.00  0.00           O  
ATOM    127  CB  GLN A  15      62.539  53.917  39.761  1.00  0.00           C  
ATOM    128  CG  GLN A  15      62.633  54.601  41.115  1.00  0.00           C  
ATOM    129  CD  GLN A  15      63.979  54.395  41.755  1.00  0.00           C  
ATOM    130  NE2 GLN A  15      63.951  53.511  42.726  1.00  0.00           N  
ATOM    131  OE1 GLN A  15      64.846  55.238  41.660  1.00  0.00           O  
ATOM    132  H   GLN A  15      61.420  51.981  40.458  1.00  0.00           H  
ATOM    133 1HE2 GLN A  15      63.175  52.988  43.077  1.00  0.00           H  
ATOM    134 2HE2 GLN A  15      64.886  53.226  42.946  1.00  0.00           H  
ATOM    135  N   GLN A  16      59.972  54.006  37.200  1.00  0.00           N  
ATOM    136  CA  GLN A  16      59.815  54.058  35.716  1.00  0.00           C  
ATOM    137  C   GLN A  16      59.388  55.417  35.121  1.00  0.00           C  
ATOM    138  O   GLN A  16      58.211  55.837  35.137  1.00  0.00           O  
ATOM    139  CB  GLN A  16      59.034  52.809  35.237  1.00  0.00           C  
ATOM    140  CG  GLN A  16      59.723  51.444  35.232  1.00  0.00           C  
ATOM    141  CD  GLN A  16      61.087  51.268  34.555  1.00  0.00           C  
ATOM    142  NE2 GLN A  16      62.151  50.728  35.046  1.00  0.00           N  
ATOM    143  OE1 GLN A  16      61.162  51.666  33.395  1.00  0.00           O  
ATOM    144  H   GLN A  16      59.190  54.390  37.682  1.00  0.00           H  
ATOM    145 1HE2 GLN A  16      62.134  50.395  35.989  1.00  0.00           H  
ATOM    146 2HE2 GLN A  16      63.020  50.949  34.602  1.00  0.00           H  
ATOM    147  N   GLU A  17      60.269  55.853  34.217  1.00  0.00           N  
ATOM    148  CA  GLU A  17      60.149  57.127  33.409  1.00  0.00           C  
ATOM    149  C   GLU A  17      59.358  57.084  32.007  1.00  0.00           C  
ATOM    150  O   GLU A  17      59.297  56.043  31.367  1.00  0.00           O  
ATOM    151  CB  GLU A  17      61.583  57.805  33.177  1.00  0.00           C  
ATOM    152  CG  GLU A  17      62.174  58.488  34.446  1.00  0.00           C  
ATOM    153  CD  GLU A  17      63.528  59.206  34.136  1.00  0.00           C  
ATOM    154  OE1 GLU A  17      64.621  59.047  34.781  1.00  0.00           O  
ATOM    155  OE2 GLU A  17      63.534  59.857  33.030  1.00  0.00           O1-
ATOM    156  H   GLU A  17      61.149  55.410  34.084  1.00  0.00           H  
ATOM    157  N   CYS A  18      58.745  58.232  31.685  1.00  0.00           N  
ATOM    158  CA  CYS A  18      58.070  58.371  30.342  1.00  0.00           C  
ATOM    159  C   CYS A  18      56.915  57.435  29.879  1.00  0.00           C  
ATOM    160  O   CYS A  18      55.849  58.030  30.015  1.00  0.00           O  
ATOM    161  CB  CYS A  18      59.003  58.756  29.186  1.00  0.00           C  
ATOM    162  SG  CYS A  18      60.184  57.421  28.591  1.00  0.00           S  
ATOM    163  H   CYS A  18      59.112  59.054  32.127  1.00  0.00           H  
ATOM    164  HG  CYS A  18      60.502  58.098  27.492  1.00  0.00           H  
ATOM    165  N   LYS A  19      57.025  56.121  29.675  1.00  0.00           N  
ATOM    166  CA  LYS A  19      55.864  55.329  29.195  1.00  0.00           C  
ATOM    167  C   LYS A  19      54.536  55.302  29.994  1.00  0.00           C  
ATOM    168  O   LYS A  19      53.460  55.784  29.565  1.00  0.00           O  
ATOM    169  CB  LYS A  19      56.310  53.927  28.784  1.00  0.00           C  
ATOM    170  CG  LYS A  19      55.144  53.307  28.023  1.00  0.00           C  
ATOM    171  CD  LYS A  19      55.453  51.834  27.715  1.00  0.00           C  
ATOM    172  CE  LYS A  19      54.331  51.352  26.804  1.00  0.00           C  
ATOM    173  NZ  LYS A  19      54.519  49.981  26.364  1.00  0.00           N1+
ATOM    174  H   LYS A  19      57.870  55.651  29.903  1.00  0.00           H  
ATOM    175  HZ1 LYS A  19      54.398  49.377  27.146  1.00  0.00           H  
ATOM    176  HZ2 LYS A  19      53.785  49.798  25.706  1.00  0.00           H  
ATOM    177  HZ3 LYS A  19      55.337  49.687  25.869  1.00  0.00           H  
ATOM    178  N   LEU A  20      54.707  55.239  31.324  1.00  0.00           N  
ATOM    179  CA  LEU A  20      53.627  55.180  32.377  1.00  0.00           C  
ATOM    180  C   LEU A  20      52.646  56.304  32.511  1.00  0.00           C  
ATOM    181  O   LEU A  20      51.552  56.127  33.102  1.00  0.00           O  
ATOM    182  CB  LEU A  20      54.180  54.853  33.772  1.00  0.00           C  
ATOM    183  CG  LEU A  20      53.672  53.438  34.119  1.00  0.00           C  
ATOM    184  CD1 LEU A  20      54.500  52.774  35.243  1.00  0.00           C  
ATOM    185  CD2 LEU A  20      52.167  53.324  34.512  1.00  0.00           C  
ATOM    186  H   LEU A  20      55.606  55.112  31.750  1.00  0.00           H  
ATOM    187  N   LEU A  21      53.035  57.471  31.992  1.00  0.00           N  
ATOM    188  CA  LEU A  21      52.270  58.725  32.121  1.00  0.00           C  
ATOM    189  C   LEU A  21      50.958  58.806  31.257  1.00  0.00           C  
ATOM    190  O   LEU A  21      50.815  59.646  30.374  1.00  0.00           O  
ATOM    191  CB  LEU A  21      53.151  59.883  31.796  1.00  0.00           C  
ATOM    192  CG  LEU A  21      54.300  60.059  32.762  1.00  0.00           C  
ATOM    193  CD1 LEU A  21      55.261  61.040  32.116  1.00  0.00           C  
ATOM    194  CD2 LEU A  21      53.862  60.577  34.122  1.00  0.00           C  
ATOM    195  H   LEU A  21      53.849  57.496  31.398  1.00  0.00           H  
ATOM    196  N   TYR A  22      50.157  57.774  31.492  1.00  0.00           N  
ATOM    197  CA  TYR A  22      48.841  57.599  30.940  1.00  0.00           C  
ATOM    198  C   TYR A  22      47.762  58.471  31.570  1.00  0.00           C  
ATOM    199  O   TYR A  22      47.907  58.936  32.705  1.00  0.00           O  
ATOM    200  CB  TYR A  22      48.437  56.149  30.947  1.00  0.00           C  
ATOM    201  CG  TYR A  22      49.321  55.211  30.137  1.00  0.00           C  
ATOM    202  CD1 TYR A  22      50.065  54.247  30.854  1.00  0.00           C  
ATOM    203  CD2 TYR A  22      49.555  55.292  28.722  1.00  0.00           C  
ATOM    204  CE1 TYR A  22      50.982  53.412  30.230  1.00  0.00           C  
ATOM    205  CE2 TYR A  22      50.453  54.440  28.081  1.00  0.00           C  
ATOM    206  CZ  TYR A  22      51.107  53.510  28.852  1.00  0.00           C  
ATOM    207  OH  TYR A  22      51.686  52.542  28.129  1.00  0.00           O  
ATOM    208  H   TYR A  22      50.396  57.022  32.109  1.00  0.00           H  
ATOM    209  HD1 TYR A  22      49.800  53.989  31.889  1.00  0.00           H  
ATOM    210  HD2 TYR A  22      49.083  56.142  28.235  1.00  0.00           H  
ATOM    211  HE1 TYR A  22      51.626  52.763  30.813  1.00  0.00           H  
ATOM    212  HE2 TYR A  22      50.581  54.332  27.012  1.00  0.00           H  
ATOM    213  HH  TYR A  22      51.663  51.721  28.715  1.00  0.00           H  
ATOM    214  N   SER A  23      46.646  58.556  30.890  1.00  0.00           N  
ATOM    215  CA  SER A  23      45.560  59.524  31.208  1.00  0.00           C  
ATOM    216  C   SER A  23      44.783  59.013  32.419  1.00  0.00           C  
ATOM    217  O   SER A  23      44.371  57.855  32.374  1.00  0.00           O  
ATOM    218  CB  SER A  23      44.629  59.632  29.923  1.00  0.00           C  
ATOM    219  OG  SER A  23      43.615  60.525  30.281  1.00  0.00           O  
ATOM    220  H   SER A  23      46.381  57.923  30.173  1.00  0.00           H  
ATOM    221  HG  SER A  23      42.914  60.076  30.845  1.00  0.00           H  
ATOM    222  N   ARG A  24      44.509  59.874  33.371  1.00  0.00           N  
ATOM    223  CA  ARG A  24      43.881  59.401  34.634  1.00  0.00           C  
ATOM    224  C   ARG A  24      42.618  60.191  34.981  1.00  0.00           C  
ATOM    225  O   ARG A  24      42.007  60.099  36.043  1.00  0.00           O  
ATOM    226  CB  ARG A  24      44.728  59.353  35.915  1.00  0.00           C  
ATOM    227  CG  ARG A  24      46.115  58.749  35.734  1.00  0.00           C  
ATOM    228  CD  ARG A  24      46.801  58.690  37.078  1.00  0.00           C  
ATOM    229  NE  ARG A  24      47.253  59.940  37.589  1.00  0.00           N  
ATOM    230  CZ  ARG A  24      47.651  60.170  38.833  1.00  0.00           C  
ATOM    231  NH1 ARG A  24      47.661  59.252  39.799  1.00  0.00           N1+
ATOM    232  NH2 ARG A  24      48.222  61.417  39.052  1.00  0.00           N  
ATOM    233  H   ARG A  24      44.888  60.798  33.372  1.00  0.00           H  
ATOM    234  HE  ARG A  24      47.227  60.642  36.875  1.00  0.00           H  
ATOM    235 1HH1 ARG A  24      47.408  58.290  39.679  1.00  0.00           H  
ATOM    236 2HH1 ARG A  24      47.969  59.538  40.705  1.00  0.00           H  
ATOM    237 1HH2 ARG A  24      48.595  61.996  38.329  1.00  0.00           H  
ATOM    238 2HH2 ARG A  24      48.115  61.788  39.969  1.00  0.00           H  
ATOM    239  N   LYS A  25      42.145  61.114  34.047  1.00  0.00           N  
ATOM    240  CA  LYS A  25      41.185  62.245  34.186  1.00  0.00           C  
ATOM    241  C   LYS A  25      39.730  61.874  34.562  1.00  0.00           C  
ATOM    242  O   LYS A  25      39.266  62.477  35.552  1.00  0.00           O  
ATOM    243  CB  LYS A  25      41.162  62.917  32.816  1.00  0.00           C  
ATOM    244  CG  LYS A  25      42.494  63.255  32.188  1.00  0.00           C  
ATOM    245  CD  LYS A  25      42.191  64.226  31.000  1.00  0.00           C  
ATOM    246  CE  LYS A  25      43.380  64.255  30.084  1.00  0.00           C  
ATOM    247  NZ  LYS A  25      43.450  63.155  29.107  1.00  0.00           N1+
ATOM    248  H   LYS A  25      42.125  60.855  33.080  1.00  0.00           H  
ATOM    249  HZ1 LYS A  25      42.684  63.235  28.482  1.00  0.00           H  
ATOM    250  HZ2 LYS A  25      44.206  63.051  28.463  1.00  0.00           H  
ATOM    251  HZ3 LYS A  25      43.400  62.280  29.597  1.00  0.00           H  
ATOM    252  N   GLU A  26      39.064  60.931  33.908  1.00  0.00           N  
ATOM    253  CA  GLU A  26      37.756  60.457  34.257  1.00  0.00           C  
ATOM    254  C   GLU A  26      37.834  59.319  35.287  1.00  0.00           C  
ATOM    255  O   GLU A  26      36.878  58.701  35.728  1.00  0.00           O  
ATOM    256  CB  GLU A  26      36.931  60.012  33.070  1.00  0.00           C  
ATOM    257  CG  GLU A  26      36.424  61.340  32.536  1.00  0.00           C  
ATOM    258  CD  GLU A  26      35.470  60.986  31.380  1.00  0.00           C  
ATOM    259  OE1 GLU A  26      35.894  60.733  30.243  1.00  0.00           O  
ATOM    260  OE2 GLU A  26      34.292  61.287  31.599  1.00  0.00           O1-
ATOM    261  H   GLU A  26      39.529  60.480  33.143  1.00  0.00           H  
ATOM    262  N   GLY A  27      39.082  59.103  35.716  1.00  0.00           N  
ATOM    263  CA  GLY A  27      39.471  58.454  37.003  1.00  0.00           C  
ATOM    264  C   GLY A  27      39.362  59.484  38.149  1.00  0.00           C  
ATOM    265  O   GLY A  27      38.613  59.374  39.082  1.00  0.00           O  
ATOM    266  H   GLY A  27      39.795  59.042  35.015  1.00  0.00           H  
ATOM    267  N   GLN A  28      40.123  60.537  38.010  1.00  0.00           N  
ATOM    268  CA  GLN A  28      40.412  61.706  38.866  1.00  0.00           C  
ATOM    269  C   GLN A  28      39.145  62.321  39.525  1.00  0.00           C  
ATOM    270  O   GLN A  28      39.176  62.693  40.693  1.00  0.00           O  
ATOM    271  CB  GLN A  28      41.270  62.762  38.130  1.00  0.00           C  
ATOM    272  CG  GLN A  28      42.735  62.413  38.390  1.00  0.00           C  
ATOM    273  CD  GLN A  28      43.719  63.136  37.533  1.00  0.00           C  
ATOM    274  NE2 GLN A  28      44.824  63.754  38.062  1.00  0.00           N  
ATOM    275  OE1 GLN A  28      43.826  62.985  36.351  1.00  0.00           O  
ATOM    276  H   GLN A  28      40.790  60.465  37.276  1.00  0.00           H  
ATOM    277 1HE2 GLN A  28      44.950  63.694  39.050  1.00  0.00           H  
ATOM    278 2HE2 GLN A  28      45.549  64.029  37.423  1.00  0.00           H  
ATOM    279  N   ARG A  29      38.199  62.609  38.640  1.00  0.00           N  
ATOM    280  CA  ARG A  29      36.928  63.312  38.965  1.00  0.00           C  
ATOM    281  C   ARG A  29      36.129  62.568  40.041  1.00  0.00           C  
ATOM    282  O   ARG A  29      35.832  61.430  39.912  1.00  0.00           O  
ATOM    283  CB  ARG A  29      36.058  63.398  37.713  1.00  0.00           C  
ATOM    284  CG  ARG A  29      34.968  64.450  37.874  1.00  0.00           C  
ATOM    285  CD  ARG A  29      34.080  64.298  36.601  1.00  0.00           C  
ATOM    286  NE  ARG A  29      32.957  65.281  36.549  1.00  0.00           N  
ATOM    287  CZ  ARG A  29      31.762  65.024  36.049  1.00  0.00           C  
ATOM    288  NH1 ARG A  29      31.472  63.942  35.296  1.00  0.00           N1+
ATOM    289  NH2 ARG A  29      30.899  66.047  36.014  1.00  0.00           N  
ATOM    290  H   ARG A  29      38.371  62.400  37.674  1.00  0.00           H  
ATOM    291  HE  ARG A  29      33.145  66.258  36.602  1.00  0.00           H  
ATOM    292 1HH1 ARG A  29      32.191  63.328  34.989  1.00  0.00           H  
ATOM    293 2HH1 ARG A  29      30.523  63.699  35.086  1.00  0.00           H  
ATOM    294 1HH2 ARG A  29      31.118  66.886  36.525  1.00  0.00           H  
ATOM    295 2HH2 ARG A  29      30.104  66.107  35.410  1.00  0.00           H  
ATOM    296  N   GLN A  30      35.582  63.312  41.026  1.00  0.00           N  
ATOM    297  CA  GLN A  30      34.785  62.678  42.115  1.00  0.00           C  
ATOM    298  C   GLN A  30      33.432  62.044  41.751  1.00  0.00           C  
ATOM    299  O   GLN A  30      33.082  61.023  42.285  1.00  0.00           O  
ATOM    300  CB  GLN A  30      34.817  63.476  43.363  1.00  0.00           C  
ATOM    301  CG  GLN A  30      36.085  63.295  44.174  1.00  0.00           C  
ATOM    302  CD  GLN A  30      37.400  63.923  43.668  1.00  0.00           C  
ATOM    303  NE2 GLN A  30      37.327  65.093  43.129  1.00  0.00           N  
ATOM    304  OE1 GLN A  30      38.515  63.553  43.995  1.00  0.00           O  
ATOM    305  H   GLN A  30      35.560  64.304  41.143  1.00  0.00           H  
ATOM    306 1HE2 GLN A  30      36.479  65.618  43.083  1.00  0.00           H  
ATOM    307 2HE2 GLN A  30      38.065  65.324  42.498  1.00  0.00           H  
ATOM    308  N   GLU A  31      32.756  62.611  40.767  1.00  0.00           N  
ATOM    309  CA  GLU A  31      31.524  62.006  40.167  1.00  0.00           C  
ATOM    310  C   GLU A  31      31.752  60.654  39.563  1.00  0.00           C  
ATOM    311  O   GLU A  31      30.843  59.776  39.509  1.00  0.00           O  
ATOM    312  CB  GLU A  31      30.732  62.967  39.293  1.00  0.00           C  
ATOM    313  CG  GLU A  31      30.354  64.354  39.760  1.00  0.00           C  
ATOM    314  CD  GLU A  31      31.422  65.449  39.888  1.00  0.00           C  
ATOM    315  OE1 GLU A  31      31.007  66.610  39.751  1.00  0.00           O  
ATOM    316  OE2 GLU A  31      32.629  65.212  40.128  1.00  0.00           O1-
ATOM    317  H   GLU A  31      32.850  63.576  40.547  1.00  0.00           H  
ATOM    318  N   ASN A  32      32.989  60.522  39.108  1.00  0.00           N  
ATOM    319  CA  ASN A  32      33.374  59.108  38.681  1.00  0.00           C  
ATOM    320  C   ASN A  32      33.792  58.278  39.861  1.00  0.00           C  
ATOM    321  O   ASN A  32      33.324  57.140  39.938  1.00  0.00           O  
ATOM    322  CB  ASN A  32      34.483  59.433  37.665  1.00  0.00           C  
ATOM    323  CG  ASN A  32      33.783  59.942  36.389  1.00  0.00           C  
ATOM    324  ND2 ASN A  32      33.345  58.935  35.649  1.00  0.00           N  
ATOM    325  OD1 ASN A  32      33.645  61.060  36.056  1.00  0.00           O  
ATOM    326  H   ASN A  32      33.665  61.262  39.099  1.00  0.00           H  
ATOM    327 1HD2 ASN A  32      33.329  57.995  35.995  1.00  0.00           H  
ATOM    328 2HD2 ASN A  32      33.104  59.035  34.689  1.00  0.00           H  
ATOM    329  N   LYS A  33      34.665  58.750  40.813  1.00  0.00           N  
ATOM    330  CA  LYS A  33      35.012  57.950  42.052  1.00  0.00           C  
ATOM    331  C   LYS A  33      33.819  57.448  42.872  1.00  0.00           C  
ATOM    332  O   LYS A  33      33.991  56.452  43.538  1.00  0.00           O  
ATOM    333  CB  LYS A  33      35.960  58.630  42.985  1.00  0.00           C  
ATOM    334  CG  LYS A  33      37.252  59.103  42.300  1.00  0.00           C  
ATOM    335  CD  LYS A  33      38.246  59.321  43.378  1.00  0.00           C  
ATOM    336  CE  LYS A  33      39.239  60.348  42.890  1.00  0.00           C  
ATOM    337  NZ  LYS A  33      40.111  60.859  44.002  1.00  0.00           N1+
ATOM    338  H   LYS A  33      35.301  59.477  40.566  1.00  0.00           H  
ATOM    339  HZ1 LYS A  33      40.714  60.194  44.438  1.00  0.00           H  
ATOM    340  HZ2 LYS A  33      40.658  61.658  43.740  1.00  0.00           H  
ATOM    341  HZ3 LYS A  33      39.501  61.021  44.771  1.00  0.00           H  
ATOM    342  N   ASN A  34      32.618  58.100  42.774  1.00  0.00           N  
ATOM    343  CA  ASN A  34      31.367  57.635  43.376  1.00  0.00           C  
ATOM    344  C   ASN A  34      31.008  56.194  43.062  1.00  0.00           C  
ATOM    345  O   ASN A  34      30.520  55.439  43.904  1.00  0.00           O  
ATOM    346  CB  ASN A  34      30.138  58.411  42.849  1.00  0.00           C  
ATOM    347  CG  ASN A  34      28.750  57.916  43.259  1.00  0.00           C  
ATOM    348  ND2 ASN A  34      28.188  58.209  44.438  1.00  0.00           N  
ATOM    349  OD1 ASN A  34      28.241  57.008  42.668  1.00  0.00           O  
ATOM    350  H   ASN A  34      32.477  58.757  42.036  1.00  0.00           H  
ATOM    351 1HD2 ASN A  34      28.725  58.716  45.115  1.00  0.00           H  
ATOM    352 2HD2 ASN A  34      27.229  57.977  44.590  1.00  0.00           H  
ATOM    353  N   LYS A  35      31.217  55.759  41.801  1.00  0.00           N  
ATOM    354  CA  LYS A  35      31.034  54.365  41.381  1.00  0.00           C  
ATOM    355  C   LYS A  35      31.956  53.319  42.040  1.00  0.00           C  
ATOM    356  O   LYS A  35      31.563  52.126  42.160  1.00  0.00           O  
ATOM    357  CB  LYS A  35      31.337  54.414  39.917  1.00  0.00           C  
ATOM    358  CG  LYS A  35      30.216  55.018  39.087  1.00  0.00           C  
ATOM    359  CD  LYS A  35      29.030  54.118  38.827  1.00  0.00           C  
ATOM    360  CE  LYS A  35      27.898  54.930  38.256  1.00  0.00           C  
ATOM    361  NZ  LYS A  35      26.748  54.181  37.753  1.00  0.00           N1+
ATOM    362  H   LYS A  35      31.718  56.212  41.074  1.00  0.00           H  
ATOM    363  HZ1 LYS A  35      26.975  53.549  37.013  1.00  0.00           H  
ATOM    364  HZ2 LYS A  35      26.323  53.576  38.419  1.00  0.00           H  
ATOM    365  HZ3 LYS A  35      26.018  54.816  37.489  1.00  0.00           H  
ATOM    366  N   ASN A  36      32.997  53.792  42.713  1.00  0.00           N  
ATOM    367  CA  ASN A  36      34.033  52.863  43.174  1.00  0.00           C  
ATOM    368  C   ASN A  36      33.897  52.711  44.657  1.00  0.00           C  
ATOM    369  O   ASN A  36      33.851  53.678  45.408  1.00  0.00           O  
ATOM    370  CB  ASN A  36      35.478  53.407  42.950  1.00  0.00           C  
ATOM    371  CG  ASN A  36      35.721  53.938  41.505  1.00  0.00           C  
ATOM    372  ND2 ASN A  36      36.696  54.812  41.316  1.00  0.00           N  
ATOM    373  OD1 ASN A  36      35.122  53.401  40.582  1.00  0.00           O  
ATOM    374  H   ASN A  36      33.146  54.725  43.041  1.00  0.00           H  
ATOM    375 1HD2 ASN A  36      37.262  54.994  42.119  1.00  0.00           H  
ATOM    376 2HD2 ASN A  36      36.899  55.323  40.481  1.00  0.00           H  
ATOM    377  N   ARG A  37      34.132  51.472  45.125  1.00  0.00           N  
ATOM    378  CA  ARG A  37      34.069  51.146  46.637  1.00  0.00           C  
ATOM    379  C   ARG A  37      35.100  51.910  47.485  1.00  0.00           C  
ATOM    380  O   ARG A  37      34.788  52.590  48.532  1.00  0.00           O  
ATOM    381  CB  ARG A  37      34.135  49.600  46.748  1.00  0.00           C  
ATOM    382  CG  ARG A  37      34.018  49.256  48.214  1.00  0.00           C  
ATOM    383  CD  ARG A  37      34.512  47.800  48.503  1.00  0.00           C  
ATOM    384  NE  ARG A  37      33.824  47.109  49.623  1.00  0.00           N  
ATOM    385  CZ  ARG A  37      34.157  47.100  50.958  1.00  0.00           C  
ATOM    386  NH1 ARG A  37      35.170  47.856  51.294  1.00  0.00           N1+
ATOM    387  NH2 ARG A  37      33.353  46.610  51.896  1.00  0.00           N  
ATOM    388  H   ARG A  37      34.419  50.686  44.568  1.00  0.00           H  
ATOM    389  HE  ARG A  37      33.043  46.617  49.250  1.00  0.00           H  
ATOM    390 1HH1 ARG A  37      35.655  48.276  50.528  1.00  0.00           H  
ATOM    391 2HH1 ARG A  37      35.365  48.130  52.233  1.00  0.00           H  
ATOM    392 1HH2 ARG A  37      32.447  46.255  51.653  1.00  0.00           H  
ATOM    393 2HH2 ARG A  37      33.617  46.528  52.853  1.00  0.00           H  
ATOM    394  N   TYR A  38      36.314  51.791  46.953  1.00  0.00           N  
ATOM    395  CA  TYR A  38      37.442  52.567  47.568  1.00  0.00           C  
ATOM    396  C   TYR A  38      37.935  53.750  46.787  1.00  0.00           C  
ATOM    397  O   TYR A  38      38.061  53.655  45.553  1.00  0.00           O  
ATOM    398  CB  TYR A  38      38.710  51.703  47.607  1.00  0.00           C  
ATOM    399  CG  TYR A  38      38.485  50.415  48.421  1.00  0.00           C  
ATOM    400  CD1 TYR A  38      38.916  50.346  49.743  1.00  0.00           C  
ATOM    401  CD2 TYR A  38      38.006  49.266  47.863  1.00  0.00           C  
ATOM    402  CE1 TYR A  38      38.782  49.131  50.474  1.00  0.00           C  
ATOM    403  CE2 TYR A  38      37.946  48.022  48.526  1.00  0.00           C  
ATOM    404  CZ  TYR A  38      38.249  48.006  49.853  1.00  0.00           C  
ATOM    405  OH  TYR A  38      37.952  46.933  50.570  1.00  0.00           O  
ATOM    406  H   TYR A  38      36.535  51.171  46.202  1.00  0.00           H  
ATOM    407  HD1 TYR A  38      39.505  51.064  50.322  1.00  0.00           H  
ATOM    408  HD2 TYR A  38      37.895  49.205  46.782  1.00  0.00           H  
ATOM    409  HE1 TYR A  38      38.998  49.100  51.539  1.00  0.00           H  
ATOM    410  HE2 TYR A  38      37.582  47.140  47.995  1.00  0.00           H  
ATOM    411  HH  TYR A  38      37.760  46.284  49.838  1.00  0.00           H  
ATOM    412  N   LYS A  39      38.410  54.707  47.561  1.00  0.00           N  
ATOM    413  CA  LYS A  39      39.129  55.869  47.041  1.00  0.00           C  
ATOM    414  C   LYS A  39      40.531  55.710  46.436  1.00  0.00           C  
ATOM    415  O   LYS A  39      40.705  56.287  45.363  1.00  0.00           O  
ATOM    416  CB  LYS A  39      39.129  57.064  48.087  1.00  0.00           C  
ATOM    417  CG  LYS A  39      39.935  56.726  49.367  1.00  0.00           C  
ATOM    418  CD  LYS A  39      39.719  57.796  50.378  1.00  0.00           C  
ATOM    419  CE  LYS A  39      40.564  57.512  51.611  1.00  0.00           C  
ATOM    420  NZ  LYS A  39      40.343  58.319  52.839  1.00  0.00           N1+
ATOM    421  H   LYS A  39      38.513  54.639  48.553  1.00  0.00           H  
ATOM    422  HZ1 LYS A  39      40.712  57.888  53.669  1.00  0.00           H  
ATOM    423  HZ2 LYS A  39      40.692  59.248  52.750  1.00  0.00           H  
ATOM    424  HZ3 LYS A  39      39.379  58.429  53.090  1.00  0.00           H  
ATOM    425  N   ASN A  40      41.349  54.793  46.908  1.00  0.00           N  
ATOM    426  CA  ASN A  40      42.829  54.706  46.590  1.00  0.00           C  
ATOM    427  C   ASN A  40      43.126  54.427  45.088  1.00  0.00           C  
ATOM    428  O   ASN A  40      43.769  55.267  44.388  1.00  0.00           O  
ATOM    429  CB  ASN A  40      43.403  53.494  47.403  1.00  0.00           C  
ATOM    430  CG  ASN A  40      42.992  53.757  48.896  1.00  0.00           C  
ATOM    431  ND2 ASN A  40      43.924  54.399  49.602  1.00  0.00           N  
ATOM    432  OD1 ASN A  40      41.843  53.474  49.347  1.00  0.00           O  
ATOM    433  H   ASN A  40      41.160  54.441  47.826  1.00  0.00           H  
ATOM    434 1HD2 ASN A  40      44.868  54.497  49.256  1.00  0.00           H  
ATOM    435 2HD2 ASN A  40      43.718  54.687  50.537  1.00  0.00           H  
ATOM    436  N   ILE A  41      42.473  53.411  44.511  1.00  0.00           N  
ATOM    437  CA  ILE A  41      42.791  52.864  43.160  1.00  0.00           C  
ATOM    438  C   ILE A  41      42.242  53.573  41.934  1.00  0.00           C  
ATOM    439  O   ILE A  41      41.200  53.224  41.389  1.00  0.00           O  
ATOM    440  CB  ILE A  41      42.422  51.338  43.104  1.00  0.00           C  
ATOM    441  CG1 ILE A  41      40.956  51.162  43.469  1.00  0.00           C  
ATOM    442  CG2 ILE A  41      43.228  50.713  44.258  1.00  0.00           C  
ATOM    443  CD  ILE A  41      40.517  49.838  42.900  1.00  0.00           C  
ATOM    444  H   ILE A  41      41.936  52.745  45.039  1.00  0.00           H  
ATOM    445  N   LEU A  42      42.830  54.702  41.605  1.00  0.00           N  
ATOM    446  CA  LEU A  42      42.472  55.475  40.351  1.00  0.00           C  
ATOM    447  C   LEU A  42      42.584  54.523  39.152  1.00  0.00           C  
ATOM    448  O   LEU A  42      43.523  53.634  39.117  1.00  0.00           O  
ATOM    449  CB  LEU A  42      43.329  56.751  40.292  1.00  0.00           C  
ATOM    450  CG  LEU A  42      42.927  57.628  41.452  1.00  0.00           C  
ATOM    451  CD1 LEU A  42      43.889  58.846  41.215  1.00  0.00           C  
ATOM    452  CD2 LEU A  42      41.416  57.913  41.391  1.00  0.00           C  
ATOM    453  H   LEU A  42      43.458  55.109  42.273  1.00  0.00           H  
ATOM    454  N   PRO A  43      41.535  54.507  38.342  1.00  0.00           N  
ATOM    455  CA  PRO A  43      41.552  53.762  37.050  1.00  0.00           C  
ATOM    456  C   PRO A  43      42.184  54.621  36.007  1.00  0.00           C  
ATOM    457  O   PRO A  43      41.809  55.736  35.802  1.00  0.00           O  
ATOM    458  CB  PRO A  43      40.056  53.608  36.704  1.00  0.00           C  
ATOM    459  CG  PRO A  43      39.408  54.809  37.333  1.00  0.00           C  
ATOM    460  CD  PRO A  43      40.203  55.046  38.654  1.00  0.00           C  
ATOM    461  N   PHE A  44      43.125  54.100  35.290  1.00  0.00           N  
ATOM    462  CA  PHE A  44      43.513  54.642  33.944  1.00  0.00           C  
ATOM    463  C   PHE A  44      42.362  54.672  32.886  1.00  0.00           C  
ATOM    464  O   PHE A  44      41.562  53.695  32.796  1.00  0.00           O  
ATOM    465  CB  PHE A  44      44.696  53.866  33.413  1.00  0.00           C  
ATOM    466  CG  PHE A  44      46.080  54.050  33.993  1.00  0.00           C  
ATOM    467  CD1 PHE A  44      46.482  55.332  34.247  1.00  0.00           C  
ATOM    468  CD2 PHE A  44      47.037  53.052  33.992  1.00  0.00           C  
ATOM    469  CE1 PHE A  44      47.834  55.584  34.516  1.00  0.00           C  
ATOM    470  CE2 PHE A  44      48.395  53.328  34.161  1.00  0.00           C  
ATOM    471  CZ  PHE A  44      48.815  54.622  34.525  1.00  0.00           C  
ATOM    472  H   PHE A  44      43.872  53.499  35.593  1.00  0.00           H  
ATOM    473  HD1 PHE A  44      45.894  56.229  34.027  1.00  0.00           H  
ATOM    474  HD2 PHE A  44      46.777  52.042  33.648  1.00  0.00           H  
ATOM    475  HE1 PHE A  44      47.972  56.577  34.931  1.00  0.00           H  
ATOM    476  HE2 PHE A  44      49.159  52.575  33.934  1.00  0.00           H  
ATOM    477  HZ  PHE A  44      49.868  54.836  34.716  1.00  0.00           H  
ATOM    478  N   ASP A  45      42.426  55.824  32.151  1.00  0.00           N  
ATOM    479  CA  ASP A  45      41.341  56.125  31.202  1.00  0.00           C  
ATOM    480  C   ASP A  45      41.161  55.248  29.919  1.00  0.00           C  
ATOM    481  O   ASP A  45      40.085  54.801  29.593  1.00  0.00           O  
ATOM    482  CB  ASP A  45      41.269  57.647  30.693  1.00  0.00           C  
ATOM    483  CG  ASP A  45      41.133  58.589  31.906  1.00  0.00           C  
ATOM    484  OD1 ASP A  45      40.416  58.381  32.866  1.00  0.00           O  
ATOM    485  OD2 ASP A  45      41.501  59.752  31.651  1.00  0.00           O1-
ATOM    486  H   ASP A  45      43.017  56.583  32.435  1.00  0.00           H  
ATOM    487  N   HIS A  46      42.333  54.861  29.450  1.00  0.00           N  
ATOM    488  CA  HIS A  46      42.521  54.234  28.120  1.00  0.00           C  
ATOM    489  C   HIS A  46      41.936  52.818  28.168  1.00  0.00           C  
ATOM    490  O   HIS A  46      40.961  52.502  27.488  1.00  0.00           O  
ATOM    491  CB  HIS A  46      43.937  54.225  27.588  1.00  0.00           C  
ATOM    492  CG  HIS A  46      45.022  53.719  28.545  1.00  0.00           C  
ATOM    493  CD2 HIS A  46      46.137  53.121  28.245  1.00  0.00           C  
ATOM    494  ND1 HIS A  46      44.968  53.737  29.911  1.00  0.00           N  
ATOM    495  CE1 HIS A  46      45.997  53.086  30.351  1.00  0.00           C  
ATOM    496  NE2 HIS A  46      46.766  52.705  29.348  1.00  0.00           N  
ATOM    497  H   HIS A  46      43.148  54.947  30.013  1.00  0.00           H  
ATOM    498  HD2 HIS A  46      46.453  52.798  27.260  1.00  0.00           H  
ATOM    499  HE1 HIS A  46      46.095  52.729  31.371  1.00  0.00           H  
ATOM    500  HE2 HIS A  46      47.491  52.017  29.418  1.00  0.00           H  
ATOM    501  N   THR A  47      42.632  51.983  28.950  1.00  0.00           N  
ATOM    502  CA  THR A  47      42.297  50.495  29.176  1.00  0.00           C  
ATOM    503  C   THR A  47      40.983  50.273  29.977  1.00  0.00           C  
ATOM    504  O   THR A  47      40.683  49.141  30.314  1.00  0.00           O  
ATOM    505  CB  THR A  47      43.378  49.847  30.064  1.00  0.00           C  
ATOM    506  CG2 THR A  47      44.671  49.442  29.333  1.00  0.00           C  
ATOM    507  OG1 THR A  47      43.600  50.484  31.289  1.00  0.00           O  
ATOM    508  H   THR A  47      43.465  52.331  29.371  1.00  0.00           H  
ATOM    509  HG1 THR A  47      44.276  49.962  31.812  1.00  0.00           H  
ATOM    510  N   ARG A  48      40.234  51.294  30.301  1.00  0.00           N  
ATOM    511  CA  ARG A  48      39.038  51.104  31.145  1.00  0.00           C  
ATOM    512  C   ARG A  48      37.718  50.569  30.479  1.00  0.00           C  
ATOM    513  O   ARG A  48      36.974  51.238  29.760  1.00  0.00           O  
ATOM    514  CB  ARG A  48      38.888  52.537  31.684  1.00  0.00           C  
ATOM    515  CG  ARG A  48      38.000  52.479  32.940  1.00  0.00           C  
ATOM    516  CD  ARG A  48      37.726  53.815  33.552  1.00  0.00           C  
ATOM    517  NE  ARG A  48      36.700  54.485  32.753  1.00  0.00           N  
ATOM    518  CZ  ARG A  48      36.852  55.604  31.973  1.00  0.00           C  
ATOM    519  NH1 ARG A  48      38.079  56.196  31.866  1.00  0.00           N1+
ATOM    520  NH2 ARG A  48      35.821  56.159  31.346  1.00  0.00           N  
ATOM    521  H   ARG A  48      40.286  52.184  29.855  1.00  0.00           H  
ATOM    522  HE  ARG A  48      35.785  54.064  32.779  1.00  0.00           H  
ATOM    523 1HH1 ARG A  48      38.805  55.757  32.400  1.00  0.00           H  
ATOM    524 2HH1 ARG A  48      38.337  56.994  31.326  1.00  0.00           H  
ATOM    525 1HH2 ARG A  48      34.890  55.874  31.571  1.00  0.00           H  
ATOM    526 2HH2 ARG A  48      35.950  56.808  30.602  1.00  0.00           H  
ATOM    527  N   VAL A  49      37.209  49.525  31.148  1.00  0.00           N  
ATOM    528  CA  VAL A  49      35.974  48.916  30.515  1.00  0.00           C  
ATOM    529  C   VAL A  49      34.738  49.798  30.620  1.00  0.00           C  
ATOM    530  O   VAL A  49      34.253  50.131  31.667  1.00  0.00           O  
ATOM    531  CB  VAL A  49      35.668  47.412  30.829  1.00  0.00           C  
ATOM    532  CG1 VAL A  49      36.942  46.664  30.686  1.00  0.00           C  
ATOM    533  CG2 VAL A  49      35.108  47.116  32.222  1.00  0.00           C  
ATOM    534  H   VAL A  49      37.653  48.954  31.835  1.00  0.00           H  
ATOM    535  N   VAL A  50      34.152  49.999  29.421  1.00  0.00           N  
ATOM    536  CA  VAL A  50      32.874  50.776  29.286  1.00  0.00           C  
ATOM    537  C   VAL A  50      31.531  49.958  29.215  1.00  0.00           C  
ATOM    538  O   VAL A  50      31.480  49.198  28.298  1.00  0.00           O  
ATOM    539  CB  VAL A  50      33.008  51.701  28.014  1.00  0.00           C  
ATOM    540  CG1 VAL A  50      31.728  52.376  27.598  1.00  0.00           C  
ATOM    541  CG2 VAL A  50      34.020  52.844  28.279  1.00  0.00           C  
ATOM    542  H   VAL A  50      34.586  49.704  28.572  1.00  0.00           H  
ATOM    543  N   LEU A  51      30.635  50.026  30.224  1.00  0.00           N  
ATOM    544  CA  LEU A  51      29.399  49.221  30.191  1.00  0.00           C  
ATOM    545  C   LEU A  51      28.429  49.631  29.034  1.00  0.00           C  
ATOM    546  O   LEU A  51      28.287  50.807  28.800  1.00  0.00           O  
ATOM    547  CB  LEU A  51      28.683  49.532  31.510  1.00  0.00           C  
ATOM    548  CG  LEU A  51      29.522  49.055  32.741  1.00  0.00           C  
ATOM    549  CD1 LEU A  51      28.885  49.732  33.986  1.00  0.00           C  
ATOM    550  CD2 LEU A  51      29.354  47.550  32.954  1.00  0.00           C  
ATOM    551  H   LEU A  51      30.661  50.667  30.997  1.00  0.00           H  
ATOM    552  N   HIS A  52      27.858  48.689  28.372  1.00  0.00           N  
ATOM    553  CA  HIS A  52      26.646  48.767  27.522  1.00  0.00           C  
ATOM    554  C   HIS A  52      25.410  48.678  28.471  1.00  0.00           C  
ATOM    555  O   HIS A  52      25.502  48.340  29.658  1.00  0.00           O  
ATOM    556  CB  HIS A  52      26.505  47.547  26.624  1.00  0.00           C  
ATOM    557  CG  HIS A  52      26.956  47.835  25.162  1.00  0.00           C  
ATOM    558  CD2 HIS A  52      28.130  47.467  24.695  1.00  0.00           C  
ATOM    559  ND1 HIS A  52      26.226  48.472  24.225  1.00  0.00           N  
ATOM    560  CE1 HIS A  52      26.985  48.560  23.147  1.00  0.00           C  
ATOM    561  NE2 HIS A  52      28.099  47.891  23.430  1.00  0.00           N  
ATOM    562  H   HIS A  52      28.276  47.786  28.477  1.00  0.00           H  
ATOM    563  HD2 HIS A  52      28.888  46.833  25.153  1.00  0.00           H  
ATOM    564  HE1 HIS A  52      26.842  49.121  22.222  1.00  0.00           H  
ATOM    565  HE2 HIS A  52      28.881  47.686  22.833  1.00  0.00           H  
ATOM    566  N   ASP A  53      24.236  49.151  27.965  1.00  0.00           N  
ATOM    567  CA  ASP A  53      22.933  49.030  28.687  1.00  0.00           C  
ATOM    568  C   ASP A  53      22.751  49.879  29.950  1.00  0.00           C  
ATOM    569  O   ASP A  53      22.127  49.490  30.892  1.00  0.00           O  
ATOM    570  CB  ASP A  53      22.427  47.593  28.970  1.00  0.00           C  
ATOM    571  CG  ASP A  53      21.879  46.969  27.686  1.00  0.00           C  
ATOM    572  OD1 ASP A  53      22.710  46.286  26.986  1.00  0.00           O  
ATOM    573  OD2 ASP A  53      20.667  46.965  27.501  1.00  0.00           O1-
ATOM    574  H   ASP A  53      24.213  49.545  27.051  1.00  0.00           H  
ATOM    575  N   GLY A  54      23.410  51.081  29.989  1.00  0.00           N  
ATOM    576  CA  GLY A  54      23.302  52.151  31.068  1.00  0.00           C  
ATOM    577  C   GLY A  54      21.911  52.747  31.082  1.00  0.00           C  
ATOM    578  O   GLY A  54      21.368  53.116  30.026  1.00  0.00           O  
ATOM    579  H   GLY A  54      24.194  51.153  29.372  1.00  0.00           H  
ATOM    580  N   ASP A  55      21.623  53.065  32.300  1.00  0.00           N  
ATOM    581  CA  ASP A  55      20.357  53.794  32.578  1.00  0.00           C  
ATOM    582  C   ASP A  55      20.244  55.083  31.659  1.00  0.00           C  
ATOM    583  O   ASP A  55      21.205  55.868  31.612  1.00  0.00           O  
ATOM    584  CB  ASP A  55      20.238  54.113  34.097  1.00  0.00           C  
ATOM    585  CG  ASP A  55      18.956  54.761  34.527  1.00  0.00           C  
ATOM    586  OD1 ASP A  55      18.046  53.946  34.605  1.00  0.00           O  
ATOM    587  OD2 ASP A  55      18.807  55.959  34.647  1.00  0.00           O1-
ATOM    588  H   ASP A  55      22.348  53.093  32.990  1.00  0.00           H  
ATOM    589  N   PRO A  56      19.070  55.531  31.182  1.00  0.00           N  
ATOM    590  CA  PRO A  56      18.781  56.853  30.596  1.00  0.00           C  
ATOM    591  C   PRO A  56      18.842  58.126  31.470  1.00  0.00           C  
ATOM    592  O   PRO A  56      19.544  59.111  31.143  1.00  0.00           O  
ATOM    593  CB  PRO A  56      17.425  56.679  29.993  1.00  0.00           C  
ATOM    594  CG  PRO A  56      17.256  55.179  29.668  1.00  0.00           C  
ATOM    595  CD  PRO A  56      18.030  54.523  30.853  1.00  0.00           C  
ATOM    596  N   ASN A  57      18.266  58.214  32.674  1.00  0.00           N  
ATOM    597  CA  ASN A  57      18.356  59.304  33.669  1.00  0.00           C  
ATOM    598  C   ASN A  57      19.744  59.599  34.252  1.00  0.00           C  
ATOM    599  O   ASN A  57      20.102  60.777  34.411  1.00  0.00           O  
ATOM    600  CB  ASN A  57      17.329  59.203  34.824  1.00  0.00           C  
ATOM    601  CG  ASN A  57      15.930  59.541  34.227  1.00  0.00           C  
ATOM    602  ND2 ASN A  57      15.216  58.529  33.739  1.00  0.00           N  
ATOM    603  OD1 ASN A  57      15.495  60.705  34.085  1.00  0.00           O  
ATOM    604  H   ASN A  57      17.653  57.493  33.001  1.00  0.00           H  
ATOM    605 1HD2 ASN A  57      15.546  57.591  33.798  1.00  0.00           H  
ATOM    606 2HD2 ASN A  57      14.421  58.707  33.159  1.00  0.00           H  
ATOM    607  N   GLU A  58      20.482  58.513  34.612  1.00  0.00           N  
ATOM    608  CA  GLU A  58      21.848  58.579  35.330  1.00  0.00           C  
ATOM    609  C   GLU A  58      22.980  59.106  34.384  1.00  0.00           C  
ATOM    610  O   GLU A  58      23.101  58.520  33.322  1.00  0.00           O  
ATOM    611  CB  GLU A  58      22.095  57.149  35.852  1.00  0.00           C  
ATOM    612  CG  GLU A  58      23.437  57.120  36.532  1.00  0.00           C  
ATOM    613  CD  GLU A  58      23.916  55.873  37.235  1.00  0.00           C  
ATOM    614  OE1 GLU A  58      24.348  55.964  38.429  1.00  0.00           O  
ATOM    615  OE2 GLU A  58      23.909  54.766  36.590  1.00  0.00           O1-
ATOM    616  H   GLU A  58      20.178  57.609  34.342  1.00  0.00           H  
ATOM    617  N   PRO A  59      23.696  60.143  34.833  1.00  0.00           N  
ATOM    618  CA  PRO A  59      24.850  60.732  34.148  1.00  0.00           C  
ATOM    619  C   PRO A  59      25.879  59.734  33.658  1.00  0.00           C  
ATOM    620  O   PRO A  59      25.708  59.092  32.569  1.00  0.00           O  
ATOM    621  CB  PRO A  59      25.300  61.990  34.899  1.00  0.00           C  
ATOM    622  CG  PRO A  59      24.037  62.376  35.667  1.00  0.00           C  
ATOM    623  CD  PRO A  59      23.269  61.080  35.870  1.00  0.00           C  
ATOM    624  N   VAL A  60      26.780  59.374  34.513  1.00  0.00           N  
ATOM    625  CA  VAL A  60      27.825  58.409  34.061  1.00  0.00           C  
ATOM    626  C   VAL A  60      27.514  56.940  34.420  1.00  0.00           C  
ATOM    627  O   VAL A  60      28.297  56.180  34.962  1.00  0.00           O  
ATOM    628  CB  VAL A  60      29.236  58.844  34.500  1.00  0.00           C  
ATOM    629  CG1 VAL A  60      29.557  60.199  33.851  1.00  0.00           C  
ATOM    630  CG2 VAL A  60      29.254  58.899  35.982  1.00  0.00           C  
ATOM    631  H   VAL A  60      26.598  59.584  35.476  1.00  0.00           H  
ATOM    632  N   SER A  61      26.467  56.480  33.736  1.00  0.00           N  
ATOM    633  CA  SER A  61      25.884  55.105  33.852  1.00  0.00           C  
ATOM    634  C   SER A  61      26.714  54.042  33.108  1.00  0.00           C  
ATOM    635  O   SER A  61      26.671  52.897  33.486  1.00  0.00           O  
ATOM    636  CB  SER A  61      24.530  54.998  33.278  1.00  0.00           C  
ATOM    637  OG  SER A  61      23.834  54.039  34.002  1.00  0.00           O  
ATOM    638  H   SER A  61      26.024  56.976  32.999  1.00  0.00           H  
ATOM    639  HG  SER A  61      23.798  54.368  34.943  1.00  0.00           H  
ATOM    640  N   ASP A  62      27.486  54.483  32.187  1.00  0.00           N  
ATOM    641  CA  ASP A  62      28.525  53.576  31.616  1.00  0.00           C  
ATOM    642  C   ASP A  62      29.845  53.159  32.330  1.00  0.00           C  
ATOM    643  O   ASP A  62      30.711  52.329  31.932  1.00  0.00           O  
ATOM    644  CB  ASP A  62      28.884  53.957  30.204  1.00  0.00           C  
ATOM    645  CG  ASP A  62      29.441  55.367  30.003  1.00  0.00           C  
ATOM    646  OD1 ASP A  62      30.415  55.553  29.218  1.00  0.00           O  
ATOM    647  OD2 ASP A  62      29.003  56.375  30.765  1.00  0.00           O1-
ATOM    648  H   ASP A  62      27.733  55.435  32.014  1.00  0.00           H  
ATOM    649  N   TYR A  63      30.077  53.740  33.520  1.00  0.00           N  
ATOM    650  CA  TYR A  63      31.355  53.882  34.266  1.00  0.00           C  
ATOM    651  C   TYR A  63      31.744  52.753  35.209  1.00  0.00           C  
ATOM    652  O   TYR A  63      30.832  52.121  35.721  1.00  0.00           O  
ATOM    653  CB  TYR A  63      31.400  55.257  35.002  1.00  0.00           C  
ATOM    654  CG  TYR A  63      32.838  55.458  35.494  1.00  0.00           C  
ATOM    655  CD1 TYR A  63      33.703  56.095  34.692  1.00  0.00           C  
ATOM    656  CD2 TYR A  63      33.137  55.162  36.799  1.00  0.00           C  
ATOM    657  CE1 TYR A  63      35.010  56.373  35.170  1.00  0.00           C  
ATOM    658  CE2 TYR A  63      34.364  55.552  37.332  1.00  0.00           C  
ATOM    659  CZ  TYR A  63      35.332  56.079  36.511  1.00  0.00           C  
ATOM    660  OH  TYR A  63      36.432  56.613  37.144  1.00  0.00           O  
ATOM    661  H   TYR A  63      29.292  54.146  33.984  1.00  0.00           H  
ATOM    662  HD1 TYR A  63      33.420  56.291  33.659  1.00  0.00           H  
ATOM    663  HD2 TYR A  63      32.413  54.627  37.409  1.00  0.00           H  
ATOM    664  HE1 TYR A  63      35.710  56.970  34.571  1.00  0.00           H  
ATOM    665  HE2 TYR A  63      34.534  55.434  38.407  1.00  0.00           H  
ATOM    666  HH  TYR A  63      36.453  57.536  36.766  1.00  0.00           H  
ATOM    667  N   ILE A  64      33.035  52.398  35.146  1.00  0.00           N  
ATOM    668  CA  ILE A  64      33.621  51.414  36.132  1.00  0.00           C  
ATOM    669  C   ILE A  64      35.135  51.541  36.293  1.00  0.00           C  
ATOM    670  O   ILE A  64      35.773  51.939  35.345  1.00  0.00           O  
ATOM    671  CB  ILE A  64      33.185  49.993  35.668  1.00  0.00           C  
ATOM    672  CG1 ILE A  64      32.995  48.920  36.733  1.00  0.00           C  
ATOM    673  CG2 ILE A  64      33.960  49.323  34.550  1.00  0.00           C  
ATOM    674  CD  ILE A  64      31.721  48.105  36.368  1.00  0.00           C  
ATOM    675  H   ILE A  64      33.615  52.468  34.333  1.00  0.00           H  
ATOM    676  N   ASN A  65      35.634  51.154  37.439  1.00  0.00           N  
ATOM    677  CA  ASN A  65      37.069  51.311  37.739  1.00  0.00           C  
ATOM    678  C   ASN A  65      37.989  50.406  36.879  1.00  0.00           C  
ATOM    679  O   ASN A  65      39.208  50.500  36.859  1.00  0.00           O  
ATOM    680  CB  ASN A  65      37.341  50.931  39.152  1.00  0.00           C  
ATOM    681  CG  ASN A  65      38.676  51.178  39.758  1.00  0.00           C  
ATOM    682  ND2 ASN A  65      38.778  52.335  40.338  1.00  0.00           N  
ATOM    683  OD1 ASN A  65      39.520  50.291  40.001  1.00  0.00           O  
ATOM    684  H   ASN A  65      35.062  50.808  38.181  1.00  0.00           H  
ATOM    685 1HD2 ASN A  65      37.977  52.926  40.445  1.00  0.00           H  
ATOM    686 2HD2 ASN A  65      39.596  52.494  40.889  1.00  0.00           H  
ATOM    687  N   ALA A  66      37.405  49.266  36.555  1.00  0.00           N  
ATOM    688  CA  ALA A  66      38.110  48.097  36.017  1.00  0.00           C  
ATOM    689  C   ALA A  66      38.807  48.179  34.664  1.00  0.00           C  
ATOM    690  O   ALA A  66      38.199  48.445  33.601  1.00  0.00           O  
ATOM    691  CB  ALA A  66      37.244  46.862  36.005  1.00  0.00           C  
ATOM    692  H   ALA A  66      36.406  49.252  36.566  1.00  0.00           H  
ATOM    693  N   ASN A  67      40.107  48.131  34.793  1.00  0.00           N  
ATOM    694  CA  ASN A  67      41.063  48.033  33.733  1.00  0.00           C  
ATOM    695  C   ASN A  67      41.187  46.678  33.083  1.00  0.00           C  
ATOM    696  O   ASN A  67      40.979  45.635  33.660  1.00  0.00           O  
ATOM    697  CB  ASN A  67      42.385  48.651  34.306  1.00  0.00           C  
ATOM    698  CG  ASN A  67      42.282  50.180  34.567  1.00  0.00           C  
ATOM    699  ND2 ASN A  67      42.140  51.010  33.537  1.00  0.00           N  
ATOM    700  OD1 ASN A  67      42.436  50.658  35.674  1.00  0.00           O  
ATOM    701  H   ASN A  67      40.475  48.206  35.711  1.00  0.00           H  
ATOM    702 1HD2 ASN A  67      42.249  50.726  32.579  1.00  0.00           H  
ATOM    703 2HD2 ASN A  67      41.775  51.930  33.706  1.00  0.00           H  
ATOM    704  N   ILE A  68      41.360  46.776  31.810  1.00  0.00           N  
ATOM    705  CA  ILE A  68      41.669  45.601  30.966  1.00  0.00           C  
ATOM    706  C   ILE A  68      43.148  45.312  30.574  1.00  0.00           C  
ATOM    707  O   ILE A  68      43.918  46.134  30.121  1.00  0.00           O  
ATOM    708  CB  ILE A  68      40.718  45.540  29.751  1.00  0.00           C  
ATOM    709  CG1 ILE A  68      40.370  44.095  29.388  1.00  0.00           C  
ATOM    710  CG2 ILE A  68      41.121  46.519  28.603  1.00  0.00           C  
ATOM    711  CD  ILE A  68      39.134  44.052  28.477  1.00  0.00           C  
ATOM    712  H   ILE A  68      41.432  47.681  31.381  1.00  0.00           H  
ATOM    713  N   ILE A  69      43.576  44.220  31.147  1.00  0.00           N  
ATOM    714  CA  ILE A  69      44.956  43.745  31.071  1.00  0.00           C  
ATOM    715  C   ILE A  69      45.127  42.562  30.099  1.00  0.00           C  
ATOM    716  O   ILE A  69      44.571  41.513  30.341  1.00  0.00           O  
ATOM    717  CB  ILE A  69      45.574  43.295  32.427  1.00  0.00           C  
ATOM    718  CG1 ILE A  69      45.291  44.392  33.517  1.00  0.00           C  
ATOM    719  CG2 ILE A  69      47.088  42.898  32.268  1.00  0.00           C  
ATOM    720  CD  ILE A  69      45.434  43.908  34.979  1.00  0.00           C  
ATOM    721  H   ILE A  69      42.970  43.579  31.629  1.00  0.00           H  
ATOM    722  N   MET A  70      45.927  42.807  29.029  1.00  0.00           N  
ATOM    723  CA  MET A  70      46.415  41.841  28.077  1.00  0.00           C  
ATOM    724  C   MET A  70      47.959  41.583  28.139  1.00  0.00           C  
ATOM    725  O   MET A  70      48.690  42.524  28.466  1.00  0.00           O  
ATOM    726  CB  MET A  70      46.008  42.400  26.723  1.00  0.00           C  
ATOM    727  CG  MET A  70      44.542  42.123  26.216  1.00  0.00           C  
ATOM    728  SD  MET A  70      43.230  43.017  27.019  1.00  0.00           S  
ATOM    729  CE  MET A  70      43.768  44.702  26.751  1.00  0.00           C  
ATOM    730  H   MET A  70      46.181  43.783  28.974  1.00  0.00           H  
ATOM    731  N   PRO A  71      48.419  40.348  28.040  1.00  0.00           N  
ATOM    732  CA  PRO A  71      49.878  39.990  28.008  1.00  0.00           C  
ATOM    733  C   PRO A  71      50.779  40.534  26.903  1.00  0.00           C  
ATOM    734  O   PRO A  71      51.793  41.110  27.218  1.00  0.00           O  
ATOM    735  CB  PRO A  71      49.884  38.450  27.980  1.00  0.00           C  
ATOM    736  CG  PRO A  71      48.567  38.182  28.672  1.00  0.00           C  
ATOM    737  CD  PRO A  71      47.547  39.192  28.057  1.00  0.00           C  
ATOM    738  N   GLU A  72      50.360  40.377  25.663  1.00  0.00           N  
ATOM    739  CA  GLU A  72      51.006  41.020  24.558  1.00  0.00           C  
ATOM    740  C   GLU A  72      49.992  41.973  23.835  1.00  0.00           C  
ATOM    741  O   GLU A  72      48.818  42.225  24.185  1.00  0.00           O  
ATOM    742  CB  GLU A  72      51.395  39.893  23.667  1.00  0.00           C  
ATOM    743  CG  GLU A  72      52.823  39.903  23.140  1.00  0.00           C  
ATOM    744  CD  GLU A  72      53.110  40.967  22.056  1.00  0.00           C  
ATOM    745  OE1 GLU A  72      54.027  41.789  22.220  1.00  0.00           O  
ATOM    746  OE2 GLU A  72      52.354  40.937  21.048  1.00  0.00           O1-
ATOM    747  H   GLU A  72      49.451  40.006  25.469  1.00  0.00           H  
ATOM    748  N   PHE A  73      50.578  42.751  22.897  1.00  0.00           N  
ATOM    749  CA  PHE A  73      49.846  43.760  22.063  1.00  0.00           C  
ATOM    750  C   PHE A  73      49.004  43.056  20.926  1.00  0.00           C  
ATOM    751  O   PHE A  73      48.033  43.697  20.365  1.00  0.00           O  
ATOM    752  CB  PHE A  73      50.831  44.706  21.428  1.00  0.00           C  
ATOM    753  CG  PHE A  73      51.848  45.325  22.381  1.00  0.00           C  
ATOM    754  CD1 PHE A  73      51.471  45.940  23.581  1.00  0.00           C  
ATOM    755  CD2 PHE A  73      53.191  45.238  22.030  1.00  0.00           C  
ATOM    756  CE1 PHE A  73      52.434  46.422  24.463  1.00  0.00           C  
ATOM    757  CE2 PHE A  73      54.184  45.683  22.936  1.00  0.00           C  
ATOM    758  CZ  PHE A  73      53.790  46.233  24.175  1.00  0.00           C  
ATOM    759  H   PHE A  73      51.554  42.570  22.775  1.00  0.00           H  
ATOM    760  HD1 PHE A  73      50.396  46.003  23.747  1.00  0.00           H  
ATOM    761  HD2 PHE A  73      53.477  44.557  21.226  1.00  0.00           H  
ATOM    762  HE1 PHE A  73      52.066  47.016  25.299  1.00  0.00           H  
ATOM    763  HE2 PHE A  73      55.235  45.507  22.720  1.00  0.00           H  
ATOM    764  HZ  PHE A  73      54.532  46.503  24.938  1.00  0.00           H  
ATOM    765  N   GLY A  74      49.275  41.772  20.672  1.00  0.00           N  
ATOM    766  CA  GLY A  74      48.392  40.980  19.836  1.00  0.00           C  
ATOM    767  C   GLY A  74      47.400  40.067  20.524  1.00  0.00           C  
ATOM    768  O   GLY A  74      46.625  39.318  19.876  1.00  0.00           O  
ATOM    769  H   GLY A  74      50.159  41.397  20.920  1.00  0.00           H  
ATOM    770  N   SER A  75      47.439  40.048  21.869  1.00  0.00           N  
ATOM    771  CA  SER A  75      46.628  39.195  22.795  1.00  0.00           C  
ATOM    772  C   SER A  75      45.184  38.846  22.420  1.00  0.00           C  
ATOM    773  O   SER A  75      44.437  39.786  22.238  1.00  0.00           O  
ATOM    774  CB  SER A  75      46.629  39.576  24.278  1.00  0.00           C  
ATOM    775  OG  SER A  75      47.920  39.475  24.865  1.00  0.00           O  
ATOM    776  H   SER A  75      48.181  40.519  22.354  1.00  0.00           H  
ATOM    777  HG  SER A  75      48.308  38.552  24.774  1.00  0.00           H  
ATOM    778  N   SER A  76      44.849  37.575  22.328  1.00  0.00           N  
ATOM    779  CA  SER A  76      43.422  37.051  22.176  1.00  0.00           C  
ATOM    780  C   SER A  76      42.394  37.461  23.243  1.00  0.00           C  
ATOM    781  O   SER A  76      42.727  38.000  24.287  1.00  0.00           O  
ATOM    782  CB  SER A  76      43.423  35.526  22.046  1.00  0.00           C  
ATOM    783  OG  SER A  76      43.909  34.932  23.300  1.00  0.00           O  
ATOM    784  H   SER A  76      45.553  36.868  22.257  1.00  0.00           H  
ATOM    785  HG  SER A  76      43.952  33.933  23.219  1.00  0.00           H  
ATOM    786  N   GLY A  77      41.107  37.213  22.970  1.00  0.00           N  
ATOM    787  CA  GLY A  77      39.955  37.349  23.913  1.00  0.00           C  
ATOM    788  C   GLY A  77      40.177  36.584  25.218  1.00  0.00           C  
ATOM    789  O   GLY A  77      40.232  37.248  26.239  1.00  0.00           O  
ATOM    790  H   GLY A  77      40.719  37.159  22.060  1.00  0.00           H  
ATOM    791  N   LYS A  78      40.531  35.268  25.126  1.00  0.00           N  
ATOM    792  CA  LYS A  78      40.865  34.377  26.227  1.00  0.00           C  
ATOM    793  C   LYS A  78      41.940  34.930  27.249  1.00  0.00           C  
ATOM    794  O   LYS A  78      42.031  34.431  28.345  1.00  0.00           O  
ATOM    795  CB  LYS A  78      41.429  33.142  25.543  1.00  0.00           C  
ATOM    796  CG  LYS A  78      40.505  32.130  24.931  1.00  0.00           C  
ATOM    797  CD  LYS A  78      39.752  31.288  26.018  1.00  0.00           C  
ATOM    798  CE  LYS A  78      38.979  30.199  25.332  1.00  0.00           C  
ATOM    799  NZ  LYS A  78      39.925  29.264  24.745  1.00  0.00           N1+
ATOM    800  H   LYS A  78      40.553  34.876  24.207  1.00  0.00           H  
ATOM    801  HZ1 LYS A  78      39.358  28.534  24.377  1.00  0.00           H  
ATOM    802  HZ2 LYS A  78      40.409  29.674  23.978  1.00  0.00           H  
ATOM    803  HZ3 LYS A  78      40.557  28.916  25.431  1.00  0.00           H  
ATOM    804  N   LYS A  79      42.871  35.716  26.708  1.00  0.00           N  
ATOM    805  CA  LYS A  79      43.966  36.470  27.363  1.00  0.00           C  
ATOM    806  C   LYS A  79      43.604  37.732  28.131  1.00  0.00           C  
ATOM    807  O   LYS A  79      44.435  38.257  28.893  1.00  0.00           O  
ATOM    808  CB  LYS A  79      45.122  36.810  26.423  1.00  0.00           C  
ATOM    809  CG  LYS A  79      46.017  35.651  26.099  1.00  0.00           C  
ATOM    810  CD  LYS A  79      46.845  35.084  27.327  1.00  0.00           C  
ATOM    811  CE  LYS A  79      47.695  33.930  26.930  1.00  0.00           C  
ATOM    812  NZ  LYS A  79      47.958  33.022  28.063  1.00  0.00           N1+
ATOM    813  H   LYS A  79      42.952  35.685  25.709  1.00  0.00           H  
ATOM    814  HZ1 LYS A  79      47.158  32.435  28.162  1.00  0.00           H  
ATOM    815  HZ2 LYS A  79      48.812  32.511  27.999  1.00  0.00           H  
ATOM    816  HZ3 LYS A  79      47.982  33.594  28.890  1.00  0.00           H  
ATOM    817  N   SER A  80      42.449  38.361  27.731  1.00  0.00           N  
ATOM    818  CA  SER A  80      41.957  39.579  28.410  1.00  0.00           C  
ATOM    819  C   SER A  80      41.576  39.398  29.860  1.00  0.00           C  
ATOM    820  O   SER A  80      40.469  38.883  30.119  1.00  0.00           O  
ATOM    821  CB  SER A  80      40.776  40.220  27.725  1.00  0.00           C  
ATOM    822  OG  SER A  80      41.358  40.865  26.584  1.00  0.00           O  
ATOM    823  H   SER A  80      41.966  38.019  26.920  1.00  0.00           H  
ATOM    824  HG  SER A  80      41.947  41.629  26.836  1.00  0.00           H  
ATOM    825  N   TYR A  81      42.407  39.886  30.732  1.00  0.00           N  
ATOM    826  CA  TYR A  81      42.091  39.920  32.119  1.00  0.00           C  
ATOM    827  C   TYR A  81      41.557  41.280  32.617  1.00  0.00           C  
ATOM    828  O   TYR A  81      42.212  42.342  32.494  1.00  0.00           O  
ATOM    829  CB  TYR A  81      43.314  39.646  32.980  1.00  0.00           C  
ATOM    830  CG  TYR A  81      44.046  38.352  32.652  1.00  0.00           C  
ATOM    831  CD1 TYR A  81      45.153  38.524  31.867  1.00  0.00           C  
ATOM    832  CD2 TYR A  81      43.737  37.141  33.206  1.00  0.00           C  
ATOM    833  CE1 TYR A  81      46.085  37.490  31.639  1.00  0.00           C  
ATOM    834  CE2 TYR A  81      44.553  36.038  32.900  1.00  0.00           C  
ATOM    835  CZ  TYR A  81      45.674  36.272  32.094  1.00  0.00           C  
ATOM    836  OH  TYR A  81      46.194  35.190  31.510  1.00  0.00           O  
ATOM    837  H   TYR A  81      43.302  40.190  30.406  1.00  0.00           H  
ATOM    838  HD1 TYR A  81      45.208  39.322  31.131  1.00  0.00           H  
ATOM    839  HD2 TYR A  81      43.047  37.283  34.036  1.00  0.00           H  
ATOM    840  HE1 TYR A  81      47.092  37.724  31.281  1.00  0.00           H  
ATOM    841  HE2 TYR A  81      44.188  35.073  33.260  1.00  0.00           H  
ATOM    842  HH  TYR A  81      46.238  34.532  32.265  1.00  0.00           H  
ATOM    843  N   ILE A  82      40.325  41.277  33.017  1.00  0.00           N  
ATOM    844  CA  ILE A  82      39.675  42.493  33.615  1.00  0.00           C  
ATOM    845  C   ILE A  82      39.954  42.635  35.141  1.00  0.00           C  
ATOM    846  O   ILE A  82      39.344  41.843  35.906  1.00  0.00           O  
ATOM    847  CB  ILE A  82      38.117  42.405  33.355  1.00  0.00           C  
ATOM    848  CG1 ILE A  82      37.853  42.023  31.931  1.00  0.00           C  
ATOM    849  CG2 ILE A  82      37.384  43.518  34.026  1.00  0.00           C  
ATOM    850  CD  ILE A  82      36.352  41.808  31.661  1.00  0.00           C  
ATOM    851  H   ILE A  82      39.760  40.455  32.940  1.00  0.00           H  
ATOM    852  N   ALA A  83      40.476  43.774  35.595  1.00  0.00           N  
ATOM    853  CA  ALA A  83      40.757  44.043  37.011  1.00  0.00           C  
ATOM    854  C   ALA A  83      39.634  44.712  37.752  1.00  0.00           C  
ATOM    855  O   ALA A  83      39.620  45.918  37.926  1.00  0.00           O  
ATOM    856  CB  ALA A  83      42.017  44.951  37.092  1.00  0.00           C  
ATOM    857  H   ALA A  83      40.700  44.571  35.025  1.00  0.00           H  
ATOM    858  N   THR A  84      38.644  43.868  38.023  1.00  0.00           N  
ATOM    859  CA  THR A  84      37.484  44.342  38.806  1.00  0.00           C  
ATOM    860  C   THR A  84      37.801  44.584  40.321  1.00  0.00           C  
ATOM    861  O   THR A  84      38.634  43.902  40.916  1.00  0.00           O  
ATOM    862  CB  THR A  84      36.259  43.364  38.621  1.00  0.00           C  
ATOM    863  CG2 THR A  84      36.634  42.013  39.131  1.00  0.00           C  
ATOM    864  OG1 THR A  84      35.015  43.862  39.158  1.00  0.00           O  
ATOM    865  H   THR A  84      38.750  42.876  37.990  1.00  0.00           H  
ATOM    866  HG1 THR A  84      34.725  43.326  39.948  1.00  0.00           H  
ATOM    867  N   GLN A  85      36.854  45.369  40.818  1.00  0.00           N  
ATOM    868  CA  GLN A  85      36.877  45.832  42.213  1.00  0.00           C  
ATOM    869  C   GLN A  85      35.584  45.518  42.998  1.00  0.00           C  
ATOM    870  O   GLN A  85      34.668  44.934  42.436  1.00  0.00           O  
ATOM    871  CB  GLN A  85      37.126  47.329  42.277  1.00  0.00           C  
ATOM    872  CG  GLN A  85      36.364  48.314  41.423  1.00  0.00           C  
ATOM    873  CD  GLN A  85      35.078  48.777  42.163  1.00  0.00           C  
ATOM    874  NE2 GLN A  85      33.955  48.169  41.941  1.00  0.00           N  
ATOM    875  OE1 GLN A  85      34.980  49.779  42.842  1.00  0.00           O  
ATOM    876  H   GLN A  85      35.981  45.605  40.391  1.00  0.00           H  
ATOM    877 1HE2 GLN A  85      33.886  47.448  41.263  1.00  0.00           H  
ATOM    878 2HE2 GLN A  85      33.139  48.440  42.455  1.00  0.00           H  
ATOM    879  N   GLY A  86      35.751  45.403  44.269  1.00  0.00           N  
ATOM    880  CA  GLY A  86      34.654  45.148  45.276  1.00  0.00           C  
ATOM    881  C   GLY A  86      33.303  45.885  44.984  1.00  0.00           C  
ATOM    882  O   GLY A  86      33.054  46.964  45.376  1.00  0.00           O  
ATOM    883  H   GLY A  86      36.672  45.280  44.649  1.00  0.00           H  
ATOM    884  N   CYS A  87      32.407  45.123  44.449  1.00  0.00           N  
ATOM    885  CA  CYS A  87      31.015  45.474  44.186  1.00  0.00           C  
ATOM    886  C   CYS A  87      30.029  45.945  45.291  1.00  0.00           C  
ATOM    887  O   CYS A  87      30.152  45.581  46.420  1.00  0.00           O  
ATOM    888  CB  CYS A  87      30.300  44.281  43.544  1.00  0.00           C  
ATOM    889  SG  CYS A  87      30.214  42.790  44.618  1.00  0.00           S  
ATOM    890  H   CYS A  87      32.561  44.136  44.344  1.00  0.00           H  
ATOM    891  HG  CYS A  87      31.043  42.141  43.817  1.00  0.00           H  
ATOM    892  N   LEU A  88      29.267  46.947  44.895  1.00  0.00           N  
ATOM    893  CA  LEU A  88      28.161  47.516  45.681  1.00  0.00           C  
ATOM    894  C   LEU A  88      26.896  46.768  45.408  1.00  0.00           C  
ATOM    895  O   LEU A  88      26.725  46.158  44.385  1.00  0.00           O  
ATOM    896  CB  LEU A  88      28.148  49.036  45.279  1.00  0.00           C  
ATOM    897  CG  LEU A  88      29.463  49.749  45.404  1.00  0.00           C  
ATOM    898  CD1 LEU A  88      29.310  51.316  45.139  1.00  0.00           C  
ATOM    899  CD2 LEU A  88      30.207  49.374  46.706  1.00  0.00           C  
ATOM    900  H   LEU A  88      29.273  47.272  43.948  1.00  0.00           H  
ATOM    901  N   GLN A  89      25.844  46.984  46.282  1.00  0.00           N  
ATOM    902  CA  GLN A  89      24.552  46.260  46.006  1.00  0.00           C  
ATOM    903  C   GLN A  89      23.965  46.679  44.633  1.00  0.00           C  
ATOM    904  O   GLN A  89      23.532  45.798  43.857  1.00  0.00           O  
ATOM    905  CB  GLN A  89      23.479  46.288  47.081  1.00  0.00           C  
ATOM    906  CG  GLN A  89      23.669  45.619  48.451  1.00  0.00           C  
ATOM    907  CD  GLN A  89      22.371  45.662  49.296  1.00  0.00           C  
ATOM    908  NE2 GLN A  89      22.319  46.381  50.369  1.00  0.00           N  
ATOM    909  OE1 GLN A  89      21.312  45.177  48.876  1.00  0.00           O  
ATOM    910  H   GLN A  89      25.931  47.784  46.891  1.00  0.00           H  
ATOM    911 1HE2 GLN A  89      23.257  46.552  50.672  1.00  0.00           H  
ATOM    912 2HE2 GLN A  89      21.518  46.682  50.879  1.00  0.00           H  
ATOM    913  N   ASN A  90      23.890  47.982  44.451  1.00  0.00           N  
ATOM    914  CA  ASN A  90      23.544  48.480  43.116  1.00  0.00           C  
ATOM    915  C   ASN A  90      24.456  47.984  41.959  1.00  0.00           C  
ATOM    916  O   ASN A  90      23.900  47.819  40.809  1.00  0.00           O  
ATOM    917  CB  ASN A  90      23.312  50.035  43.141  1.00  0.00           C  
ATOM    918  CG  ASN A  90      24.590  50.740  43.422  1.00  0.00           C  
ATOM    919  ND2 ASN A  90      24.501  51.920  42.829  1.00  0.00           N  
ATOM    920  OD1 ASN A  90      25.585  50.371  44.051  1.00  0.00           O  
ATOM    921  H   ASN A  90      24.166  48.647  45.144  1.00  0.00           H  
ATOM    922 1HD2 ASN A  90      23.623  52.069  42.370  1.00  0.00           H  
ATOM    923 2HD2 ASN A  90      25.259  52.541  42.661  1.00  0.00           H  
ATOM    924  N   THR A  91      25.787  48.150  42.130  1.00  0.00           N  
ATOM    925  CA  THR A  91      26.756  47.773  41.021  1.00  0.00           C  
ATOM    926  C   THR A  91      27.010  46.307  40.774  1.00  0.00           C  
ATOM    927  O   THR A  91      27.614  45.963  39.785  1.00  0.00           O  
ATOM    928  CB  THR A  91      28.115  48.510  41.150  1.00  0.00           C  
ATOM    929  CG2 THR A  91      27.933  50.030  41.390  1.00  0.00           C  
ATOM    930  OG1 THR A  91      29.019  47.883  42.100  1.00  0.00           O  
ATOM    931  H   THR A  91      26.125  48.519  43.001  1.00  0.00           H  
ATOM    932  HG1 THR A  91      29.836  48.456  42.232  1.00  0.00           H  
ATOM    933  N   VAL A  92      26.419  45.472  41.611  1.00  0.00           N  
ATOM    934  CA  VAL A  92      26.321  44.016  41.278  1.00  0.00           C  
ATOM    935  C   VAL A  92      25.598  43.754  39.940  1.00  0.00           C  
ATOM    936  O   VAL A  92      26.097  42.942  39.257  1.00  0.00           O  
ATOM    937  CB  VAL A  92      25.549  43.243  42.399  1.00  0.00           C  
ATOM    938  CG1 VAL A  92      25.472  41.733  42.075  1.00  0.00           C  
ATOM    939  CG2 VAL A  92      26.424  43.218  43.710  1.00  0.00           C  
ATOM    940  H   VAL A  92      26.183  45.754  42.538  1.00  0.00           H  
ATOM    941  N   ASN A  93      24.590  44.599  39.621  1.00  0.00           N  
ATOM    942  CA  ASN A  93      23.929  44.625  38.279  1.00  0.00           C  
ATOM    943  C   ASN A  93      24.802  44.980  37.095  1.00  0.00           C  
ATOM    944  O   ASN A  93      24.766  44.279  36.105  1.00  0.00           O  
ATOM    945  CB  ASN A  93      22.744  45.584  38.302  1.00  0.00           C  
ATOM    946  CG  ASN A  93      21.738  45.327  39.403  1.00  0.00           C  
ATOM    947  ND2 ASN A  93      20.545  45.957  39.169  1.00  0.00           N  
ATOM    948  OD1 ASN A  93      22.019  45.047  40.529  1.00  0.00           O  
ATOM    949  H   ASN A  93      24.055  45.148  40.255  1.00  0.00           H  
ATOM    950 1HD2 ASN A  93      20.253  46.401  38.329  1.00  0.00           H  
ATOM    951 2HD2 ASN A  93      19.981  45.882  39.996  1.00  0.00           H  
ATOM    952  N   ASP A  94      25.661  45.955  37.292  1.00  0.00           N  
ATOM    953  CA  ASP A  94      26.742  46.429  36.400  1.00  0.00           C  
ATOM    954  C   ASP A  94      27.804  45.345  36.208  1.00  0.00           C  
ATOM    955  O   ASP A  94      28.292  45.196  35.079  1.00  0.00           O  
ATOM    956  CB  ASP A  94      27.365  47.710  36.999  1.00  0.00           C  
ATOM    957  CG  ASP A  94      26.424  48.897  37.087  1.00  0.00           C  
ATOM    958  OD1 ASP A  94      26.688  49.869  37.842  1.00  0.00           O  
ATOM    959  OD2 ASP A  94      25.339  48.840  36.595  1.00  0.00           O1-
ATOM    960  H   ASP A  94      25.314  46.672  37.888  1.00  0.00           H  
ATOM    961  N   PHE A  95      28.114  44.580  37.225  1.00  0.00           N  
ATOM    962  CA  PHE A  95      28.986  43.363  37.188  1.00  0.00           C  
ATOM    963  C   PHE A  95      28.374  42.124  36.431  1.00  0.00           C  
ATOM    964  O   PHE A  95      28.896  41.704  35.394  1.00  0.00           O  
ATOM    965  CB  PHE A  95      29.205  43.019  38.675  1.00  0.00           C  
ATOM    966  CG  PHE A  95      29.979  41.740  38.939  1.00  0.00           C  
ATOM    967  CD1 PHE A  95      29.464  40.489  39.282  1.00  0.00           C  
ATOM    968  CD2 PHE A  95      31.332  41.899  38.784  1.00  0.00           C  
ATOM    969  CE1 PHE A  95      30.324  39.481  39.650  1.00  0.00           C  
ATOM    970  CE2 PHE A  95      32.211  40.870  39.061  1.00  0.00           C  
ATOM    971  CZ  PHE A  95      31.677  39.639  39.495  1.00  0.00           C  
ATOM    972  H   PHE A  95      27.851  44.825  38.151  1.00  0.00           H  
ATOM    973  HD1 PHE A  95      28.381  40.395  39.202  1.00  0.00           H  
ATOM    974  HD2 PHE A  95      31.793  42.870  38.593  1.00  0.00           H  
ATOM    975  HE1 PHE A  95      29.985  38.573  40.159  1.00  0.00           H  
ATOM    976  HE2 PHE A  95      33.288  40.959  38.891  1.00  0.00           H  
ATOM    977  HZ  PHE A  95      32.264  38.725  39.402  1.00  0.00           H  
ATOM    978  N   TRP A  96      27.177  41.816  36.806  1.00  0.00           N  
ATOM    979  CA  TRP A  96      26.592  40.610  36.225  1.00  0.00           C  
ATOM    980  C   TRP A  96      26.154  40.662  34.744  1.00  0.00           C  
ATOM    981  O   TRP A  96      26.387  39.729  33.971  1.00  0.00           O  
ATOM    982  CB  TRP A  96      25.455  39.940  36.967  1.00  0.00           C  
ATOM    983  CG  TRP A  96      25.943  39.067  38.180  1.00  0.00           C  
ATOM    984  CD1 TRP A  96      25.391  39.021  39.376  1.00  0.00           C  
ATOM    985  CD2 TRP A  96      26.881  38.040  38.110  1.00  0.00           C  
ATOM    986  CE2 TRP A  96      26.776  37.374  39.324  1.00  0.00           C  
ATOM    987  CE3 TRP A  96      27.593  37.498  37.074  1.00  0.00           C  
ATOM    988  NE1 TRP A  96      25.922  38.001  40.086  1.00  0.00           N  
ATOM    989  CZ2 TRP A  96      27.453  36.167  39.511  1.00  0.00           C  
ATOM    990  CZ3 TRP A  96      28.279  36.327  37.287  1.00  0.00           C  
ATOM    991  CH2 TRP A  96      28.200  35.656  38.519  1.00  0.00           C  
ATOM    992  H   TRP A  96      26.694  42.184  37.598  1.00  0.00           H  
ATOM    993  HD1 TRP A  96      24.792  39.827  39.816  1.00  0.00           H  
ATOM    994  HE1 TRP A  96      25.588  37.670  40.971  1.00  0.00           H  
ATOM    995  HE3 TRP A  96      27.676  37.923  36.075  1.00  0.00           H  
ATOM    996  HZ2 TRP A  96      27.286  35.544  40.394  1.00  0.00           H  
ATOM    997  HZ3 TRP A  96      29.059  35.971  36.611  1.00  0.00           H  
ATOM    998  HH2 TRP A  96      28.822  34.784  38.750  1.00  0.00           H  
ATOM    999  N   ARG A  97      25.808  41.902  34.353  1.00  0.00           N  
ATOM   1000  CA  ARG A  97      25.556  42.317  32.960  1.00  0.00           C  
ATOM   1001  C   ARG A  97      26.862  42.089  32.189  1.00  0.00           C  
ATOM   1002  O   ARG A  97      26.852  41.272  31.286  1.00  0.00           O  
ATOM   1003  CB  ARG A  97      25.123  43.755  32.891  1.00  0.00           C  
ATOM   1004  CG  ARG A  97      24.291  44.025  31.680  1.00  0.00           C  
ATOM   1005  CD  ARG A  97      23.694  45.422  31.887  1.00  0.00           C  
ATOM   1006  NE  ARG A  97      24.781  46.448  31.981  1.00  0.00           N  
ATOM   1007  CZ  ARG A  97      24.916  47.347  32.934  1.00  0.00           C  
ATOM   1008  NH1 ARG A  97      24.015  47.490  33.920  1.00  0.00           N1+
ATOM   1009  NH2 ARG A  97      25.759  48.331  32.715  1.00  0.00           N  
ATOM   1010  H   ARG A  97      25.675  42.709  34.930  1.00  0.00           H  
ATOM   1011  HE  ARG A  97      25.361  46.618  31.190  1.00  0.00           H  
ATOM   1012 1HH1 ARG A  97      23.258  46.847  34.023  1.00  0.00           H  
ATOM   1013 2HH1 ARG A  97      24.244  48.123  34.659  1.00  0.00           H  
ATOM   1014 1HH2 ARG A  97      26.446  48.338  31.984  1.00  0.00           H  
ATOM   1015 2HH2 ARG A  97      25.692  49.168  33.248  1.00  0.00           H  
ATOM   1016  N   MET A  98      27.939  42.797  32.535  1.00  0.00           N  
ATOM   1017  CA  MET A  98      29.223  42.698  31.805  1.00  0.00           C  
ATOM   1018  C   MET A  98      29.761  41.269  31.652  1.00  0.00           C  
ATOM   1019  O   MET A  98      29.858  40.767  30.521  1.00  0.00           O  
ATOM   1020  CB  MET A  98      30.296  43.473  32.613  1.00  0.00           C  
ATOM   1021  CG  MET A  98      31.509  43.653  31.689  1.00  0.00           C  
ATOM   1022  SD  MET A  98      33.073  43.221  32.545  1.00  0.00           S  
ATOM   1023  CE  MET A  98      33.235  44.381  33.855  1.00  0.00           C  
ATOM   1024  H   MET A  98      27.913  43.458  33.277  1.00  0.00           H  
ATOM   1025  N   VAL A  99      29.754  40.484  32.774  1.00  0.00           N  
ATOM   1026  CA  VAL A  99      30.125  39.061  32.850  1.00  0.00           C  
ATOM   1027  C   VAL A  99      29.283  38.109  31.965  1.00  0.00           C  
ATOM   1028  O   VAL A  99      29.897  37.112  31.569  1.00  0.00           O  
ATOM   1029  CB  VAL A  99      30.161  38.543  34.354  1.00  0.00           C  
ATOM   1030  CG1 VAL A  99      30.784  37.235  34.578  1.00  0.00           C  
ATOM   1031  CG2 VAL A  99      31.076  39.549  35.088  1.00  0.00           C  
ATOM   1032  H   VAL A  99      29.507  40.906  33.652  1.00  0.00           H  
ATOM   1033  N   PHE A 100      27.983  38.361  31.828  1.00  0.00           N  
ATOM   1034  CA  PHE A 100      27.174  37.718  30.810  1.00  0.00           C  
ATOM   1035  C   PHE A 100      27.399  38.365  29.425  1.00  0.00           C  
ATOM   1036  O   PHE A 100      27.593  37.603  28.475  1.00  0.00           O  
ATOM   1037  CB  PHE A 100      25.687  37.642  31.283  1.00  0.00           C  
ATOM   1038  CG  PHE A 100      24.715  37.079  30.255  1.00  0.00           C  
ATOM   1039  CD1 PHE A 100      24.141  37.933  29.318  1.00  0.00           C  
ATOM   1040  CD2 PHE A 100      24.395  35.673  30.245  1.00  0.00           C  
ATOM   1041  CE1 PHE A 100      23.431  37.497  28.265  1.00  0.00           C  
ATOM   1042  CE2 PHE A 100      23.590  35.218  29.187  1.00  0.00           C  
ATOM   1043  CZ  PHE A 100      23.178  36.141  28.215  1.00  0.00           C  
ATOM   1044  H   PHE A 100      27.343  38.869  32.401  1.00  0.00           H  
ATOM   1045  HD1 PHE A 100      24.139  39.000  29.531  1.00  0.00           H  
ATOM   1046  HD2 PHE A 100      24.913  34.940  30.871  1.00  0.00           H  
ATOM   1047  HE1 PHE A 100      23.288  38.067  27.351  1.00  0.00           H  
ATOM   1048  HE2 PHE A 100      23.473  34.139  29.078  1.00  0.00           H  
ATOM   1049  HZ  PHE A 100      22.868  35.697  27.270  1.00  0.00           H  
ATOM   1050  N   GLN A 101      27.430  39.709  29.305  1.00  0.00           N  
ATOM   1051  CA  GLN A 101      27.490  40.410  27.948  1.00  0.00           C  
ATOM   1052  C   GLN A 101      28.725  39.948  27.164  1.00  0.00           C  
ATOM   1053  O   GLN A 101      28.589  39.487  25.991  1.00  0.00           O  
ATOM   1054  CB  GLN A 101      27.211  41.917  28.060  1.00  0.00           C  
ATOM   1055  CG  GLN A 101      25.748  42.316  28.313  1.00  0.00           C  
ATOM   1056  CD  GLN A 101      25.383  43.790  28.151  1.00  0.00           C  
ATOM   1057  NE2 GLN A 101      24.520  44.029  27.188  1.00  0.00           N  
ATOM   1058  OE1 GLN A 101      25.956  44.649  28.752  1.00  0.00           O  
ATOM   1059  H   GLN A 101      27.162  40.268  30.089  1.00  0.00           H  
ATOM   1060 1HE2 GLN A 101      24.006  43.306  26.731  1.00  0.00           H  
ATOM   1061 2HE2 GLN A 101      24.250  44.984  27.105  1.00  0.00           H  
ATOM   1062  N   GLU A 102      29.903  39.876  27.851  1.00  0.00           N  
ATOM   1063  CA  GLU A 102      31.178  39.442  27.267  1.00  0.00           C  
ATOM   1064  C   GLU A 102      31.652  37.984  27.375  1.00  0.00           C  
ATOM   1065  O   GLU A 102      32.631  37.580  26.742  1.00  0.00           O  
ATOM   1066  CB  GLU A 102      32.266  40.494  27.686  1.00  0.00           C  
ATOM   1067  CG  GLU A 102      31.914  41.901  27.561  1.00  0.00           C  
ATOM   1068  CD  GLU A 102      31.717  42.385  26.064  1.00  0.00           C  
ATOM   1069  OE1 GLU A 102      30.585  42.762  25.631  1.00  0.00           O  
ATOM   1070  OE2 GLU A 102      32.741  42.573  25.375  1.00  0.00           O1-
ATOM   1071  H   GLU A 102      29.995  40.213  28.782  1.00  0.00           H  
ATOM   1072  N   ASN A 103      30.701  37.152  27.751  1.00  0.00           N  
ATOM   1073  CA  ASN A 103      30.902  35.648  27.890  1.00  0.00           C  
ATOM   1074  C   ASN A 103      32.067  35.191  28.800  1.00  0.00           C  
ATOM   1075  O   ASN A 103      33.007  34.545  28.327  1.00  0.00           O  
ATOM   1076  CB  ASN A 103      30.810  34.922  26.542  1.00  0.00           C  
ATOM   1077  CG  ASN A 103      30.718  33.366  26.707  1.00  0.00           C  
ATOM   1078  ND2 ASN A 103      31.271  32.680  25.730  1.00  0.00           N  
ATOM   1079  OD1 ASN A 103      30.226  32.711  27.630  1.00  0.00           O  
ATOM   1080  H   ASN A 103      29.768  37.497  27.829  1.00  0.00           H  
ATOM   1081 1HD2 ASN A 103      31.683  33.150  24.952  1.00  0.00           H  
ATOM   1082 2HD2 ASN A 103      31.245  31.686  25.818  1.00  0.00           H  
ATOM   1083  N   SER A 104      32.243  35.996  29.877  1.00  0.00           N  
ATOM   1084  CA  SER A 104      33.253  35.558  30.844  1.00  0.00           C  
ATOM   1085  C   SER A 104      32.924  34.148  31.453  1.00  0.00           C  
ATOM   1086  O   SER A 104      31.990  34.013  32.274  1.00  0.00           O  
ATOM   1087  CB  SER A 104      33.556  36.473  31.975  1.00  0.00           C  
ATOM   1088  OG  SER A 104      34.264  37.629  31.368  1.00  0.00           O  
ATOM   1089  H   SER A 104      31.774  36.828  30.176  1.00  0.00           H  
ATOM   1090  HG  SER A 104      35.140  37.250  31.065  1.00  0.00           H  
ATOM   1091  N   ARG A 105      33.617  33.091  30.987  1.00  0.00           N  
ATOM   1092  CA  ARG A 105      33.454  31.729  31.487  1.00  0.00           C  
ATOM   1093  C   ARG A 105      33.999  31.361  32.896  1.00  0.00           C  
ATOM   1094  O   ARG A 105      33.358  30.746  33.725  1.00  0.00           O  
ATOM   1095  CB  ARG A 105      33.785  30.622  30.501  1.00  0.00           C  
ATOM   1096  CG  ARG A 105      32.780  30.544  29.374  1.00  0.00           C  
ATOM   1097  CD  ARG A 105      31.378  30.212  29.860  1.00  0.00           C  
ATOM   1098  NE  ARG A 105      30.451  29.990  28.757  1.00  0.00           N  
ATOM   1099  CZ  ARG A 105      29.473  29.042  28.823  1.00  0.00           C  
ATOM   1100  NH1 ARG A 105      29.340  28.158  29.799  1.00  0.00           N1+
ATOM   1101  NH2 ARG A 105      28.943  28.669  27.614  1.00  0.00           N  
ATOM   1102  H   ARG A 105      34.419  33.333  30.445  1.00  0.00           H  
ATOM   1103  HE  ARG A 105      30.443  30.554  27.927  1.00  0.00           H  
ATOM   1104 1HH1 ARG A 105      29.967  28.277  30.568  1.00  0.00           H  
ATOM   1105 2HH1 ARG A 105      28.591  27.506  29.820  1.00  0.00           H  
ATOM   1106 1HH2 ARG A 105      29.411  29.093  26.834  1.00  0.00           H  
ATOM   1107 2HH2 ARG A 105      28.111  28.127  27.565  1.00  0.00           H  
ATOM   1108  N   VAL A 106      35.202  31.892  33.170  1.00  0.00           N  
ATOM   1109  CA  VAL A 106      35.897  31.808  34.461  1.00  0.00           C  
ATOM   1110  C   VAL A 106      36.080  33.218  35.205  1.00  0.00           C  
ATOM   1111  O   VAL A 106      36.475  34.180  34.623  1.00  0.00           O  
ATOM   1112  CB  VAL A 106      37.306  31.148  34.237  1.00  0.00           C  
ATOM   1113  CG1 VAL A 106      37.128  29.707  33.855  1.00  0.00           C  
ATOM   1114  CG2 VAL A 106      38.131  31.839  33.151  1.00  0.00           C  
ATOM   1115  H   VAL A 106      35.722  32.398  32.485  1.00  0.00           H  
ATOM   1116  N   ILE A 107      35.633  33.256  36.445  1.00  0.00           N  
ATOM   1117  CA  ILE A 107      36.001  34.418  37.362  1.00  0.00           C  
ATOM   1118  C   ILE A 107      36.939  33.890  38.446  1.00  0.00           C  
ATOM   1119  O   ILE A 107      36.544  32.925  39.120  1.00  0.00           O  
ATOM   1120  CB  ILE A 107      34.784  35.083  38.058  1.00  0.00           C  
ATOM   1121  CG1 ILE A 107      33.817  35.651  37.076  1.00  0.00           C  
ATOM   1122  CG2 ILE A 107      35.059  35.872  39.324  1.00  0.00           C  
ATOM   1123  CD  ILE A 107      32.586  36.318  37.697  1.00  0.00           C  
ATOM   1124  H   ILE A 107      35.365  32.417  36.917  1.00  0.00           H  
ATOM   1125  N   VAL A 108      37.986  34.590  38.648  1.00  0.00           N  
ATOM   1126  CA  VAL A 108      39.074  34.157  39.593  1.00  0.00           C  
ATOM   1127  C   VAL A 108      39.299  35.142  40.796  1.00  0.00           C  
ATOM   1128  O   VAL A 108      39.756  36.264  40.621  1.00  0.00           O  
ATOM   1129  CB  VAL A 108      40.476  33.876  38.913  1.00  0.00           C  
ATOM   1130  CG1 VAL A 108      41.541  33.418  39.901  1.00  0.00           C  
ATOM   1131  CG2 VAL A 108      40.275  32.862  37.816  1.00  0.00           C  
ATOM   1132  H   VAL A 108      38.182  35.487  38.259  1.00  0.00           H  
ATOM   1133  N   MET A 109      38.804  34.766  41.989  1.00  0.00           N  
ATOM   1134  CA  MET A 109      38.758  35.604  43.150  1.00  0.00           C  
ATOM   1135  C   MET A 109      39.896  35.310  44.143  1.00  0.00           C  
ATOM   1136  O   MET A 109      39.954  34.149  44.483  1.00  0.00           O  
ATOM   1137  CB  MET A 109      37.316  35.455  43.741  1.00  0.00           C  
ATOM   1138  CG  MET A 109      37.108  36.087  45.118  1.00  0.00           C  
ATOM   1139  SD  MET A 109      37.939  37.668  45.584  1.00  0.00           S  
ATOM   1140  CE  MET A 109      36.883  38.151  46.953  1.00  0.00           C  
ATOM   1141  H   MET A 109      38.629  33.780  42.052  1.00  0.00           H  
ATOM   1142  N   THR A 110      40.549  36.320  44.761  1.00  0.00           N  
ATOM   1143  CA  THR A 110      41.837  36.149  45.494  1.00  0.00           C  
ATOM   1144  C   THR A 110      41.805  36.346  47.011  1.00  0.00           C  
ATOM   1145  O   THR A 110      42.583  35.747  47.716  1.00  0.00           O  
ATOM   1146  CB  THR A 110      42.916  36.946  44.763  1.00  0.00           C  
ATOM   1147  CG2 THR A 110      43.290  36.442  43.420  1.00  0.00           C  
ATOM   1148  OG1 THR A 110      42.505  38.346  44.798  1.00  0.00           O  
ATOM   1149  H   THR A 110      40.242  37.247  44.551  1.00  0.00           H  
ATOM   1150  HG1 THR A 110      41.906  38.598  44.047  1.00  0.00           H  
ATOM   1151  N   THR A 111      40.853  37.095  47.555  1.00  0.00           N  
ATOM   1152  CA  THR A 111      40.836  37.514  49.007  1.00  0.00           C  
ATOM   1153  C   THR A 111      39.658  37.046  49.783  1.00  0.00           C  
ATOM   1154  O   THR A 111      38.587  36.826  49.214  1.00  0.00           O  
ATOM   1155  CB  THR A 111      40.802  39.075  49.123  1.00  0.00           C  
ATOM   1156  CG2 THR A 111      39.920  39.704  48.075  1.00  0.00           C  
ATOM   1157  OG1 THR A 111      40.771  39.490  50.540  1.00  0.00           O  
ATOM   1158  H   THR A 111      39.942  37.180  47.153  1.00  0.00           H  
ATOM   1159  HG1 THR A 111      41.601  39.064  50.904  1.00  0.00           H  
ATOM   1160  N   LYS A 112      39.938  36.777  51.054  1.00  0.00           N  
ATOM   1161  CA  LYS A 112      38.862  36.334  51.941  1.00  0.00           C  
ATOM   1162  C   LYS A 112      37.978  37.562  52.348  1.00  0.00           C  
ATOM   1163  O   LYS A 112      38.409  38.496  53.026  1.00  0.00           O  
ATOM   1164  CB  LYS A 112      39.376  35.617  53.179  1.00  0.00           C  
ATOM   1165  CG  LYS A 112      38.611  34.314  53.361  1.00  0.00           C  
ATOM   1166  CD  LYS A 112      39.072  33.447  54.558  1.00  0.00           C  
ATOM   1167  CE  LYS A 112      39.025  34.128  55.898  1.00  0.00           C  
ATOM   1168  NZ  LYS A 112      39.298  33.078  56.945  1.00  0.00           N1+
ATOM   1169  H   LYS A 112      40.700  37.082  51.619  1.00  0.00           H  
ATOM   1170  HZ1 LYS A 112      38.554  32.407  56.882  1.00  0.00           H  
ATOM   1171  HZ2 LYS A 112      40.193  32.665  56.808  1.00  0.00           H  
ATOM   1172  HZ3 LYS A 112      39.431  33.411  57.875  1.00  0.00           H  
ATOM   1173  N   GLU A 113      36.672  37.492  51.904  1.00  0.00           N  
ATOM   1174  CA  GLU A 113      35.684  38.556  52.257  1.00  0.00           C  
ATOM   1175  C   GLU A 113      35.273  38.657  53.742  1.00  0.00           C  
ATOM   1176  O   GLU A 113      35.182  39.693  54.323  1.00  0.00           O  
ATOM   1177  CB  GLU A 113      34.371  38.478  51.437  1.00  0.00           C  
ATOM   1178  CG  GLU A 113      34.738  38.352  49.949  1.00  0.00           C  
ATOM   1179  CD  GLU A 113      34.598  36.938  49.423  1.00  0.00           C  
ATOM   1180  OE1 GLU A 113      35.233  35.991  49.815  1.00  0.00           O  
ATOM   1181  OE2 GLU A 113      33.686  36.862  48.568  1.00  0.00           O1-
ATOM   1182  H   GLU A 113      36.473  36.787  51.216  1.00  0.00           H  
ATOM   1183  N   VAL A 114      34.990  37.478  54.337  1.00  0.00           N  
ATOM   1184  CA  VAL A 114      34.486  37.235  55.739  1.00  0.00           C  
ATOM   1185  C   VAL A 114      35.672  37.465  56.804  1.00  0.00           C  
ATOM   1186  O   VAL A 114      36.827  37.305  56.460  1.00  0.00           O  
ATOM   1187  CB  VAL A 114      33.960  35.804  55.707  1.00  0.00           C  
ATOM   1188  CG1 VAL A 114      34.958  34.649  55.927  1.00  0.00           C  
ATOM   1189  CG2 VAL A 114      32.782  35.759  56.654  1.00  0.00           C  
ATOM   1190  H   VAL A 114      35.117  36.634  53.807  1.00  0.00           H  
ATOM   1191  N   GLU A 115      35.282  37.574  58.067  1.00  0.00           N  
ATOM   1192  CA  GLU A 115      35.964  37.600  59.388  1.00  0.00           C  
ATOM   1193  C   GLU A 115      36.790  38.848  59.764  1.00  0.00           C  
ATOM   1194  O   GLU A 115      36.840  39.779  58.949  1.00  0.00           O  
ATOM   1195  CB  GLU A 115      36.602  36.275  59.718  1.00  0.00           C  
ATOM   1196  CG  GLU A 115      35.571  35.197  60.025  1.00  0.00           C  
ATOM   1197  CD  GLU A 115      36.364  34.003  60.615  1.00  0.00           C  
ATOM   1198  OE1 GLU A 115      36.953  34.195  61.683  1.00  0.00           O  
ATOM   1199  OE2 GLU A 115      36.580  33.039  59.855  1.00  0.00           O1-
ATOM   1200  H   GLU A 115      34.392  38.030  58.116  1.00  0.00           H  
ATOM   1201  N   ARG A 116      36.968  38.964  61.127  1.00  0.00           N  
ATOM   1202  CA  ARG A 116      37.524  40.141  61.863  1.00  0.00           C  
ATOM   1203  C   ARG A 116      36.603  41.308  62.078  1.00  0.00           C  
ATOM   1204  O   ARG A 116      36.381  41.565  63.244  1.00  0.00           O  
ATOM   1205  CB  ARG A 116      38.865  40.598  61.178  1.00  0.00           C  
ATOM   1206  CG  ARG A 116      40.197  40.168  61.832  1.00  0.00           C  
ATOM   1207  CD  ARG A 116      40.579  38.749  61.372  1.00  0.00           C  
ATOM   1208  NE  ARG A 116      40.893  38.634  59.986  1.00  0.00           N  
ATOM   1209  CZ  ARG A 116      40.847  37.448  59.281  1.00  0.00           C  
ATOM   1210  NH1 ARG A 116      40.601  36.264  59.802  1.00  0.00           N1+
ATOM   1211  NH2 ARG A 116      41.165  37.565  57.974  1.00  0.00           N  
ATOM   1212  H   ARG A 116      36.708  38.252  61.770  1.00  0.00           H  
ATOM   1213  HE  ARG A 116      40.948  39.537  59.583  1.00  0.00           H  
ATOM   1214 1HH1 ARG A 116      40.424  36.068  60.762  1.00  0.00           H  
ATOM   1215 2HH1 ARG A 116      40.676  35.465  59.212  1.00  0.00           H  
ATOM   1216 1HH2 ARG A 116      41.297  38.508  57.668  1.00  0.00           H  
ATOM   1217 2HH2 ARG A 116      41.226  36.771  57.361  1.00  0.00           H  
ATOM   1218  N   GLY A 117      35.951  41.657  61.034  1.00  0.00           N  
ATOM   1219  CA  GLY A 117      35.009  42.773  60.907  1.00  0.00           C  
ATOM   1220  C   GLY A 117      34.044  42.525  59.729  1.00  0.00           C  
ATOM   1221  O   GLY A 117      33.711  41.425  59.285  1.00  0.00           O  
ATOM   1222  H   GLY A 117      36.203  41.188  60.194  1.00  0.00           H  
ATOM   1223  N   LYS A 118      33.738  43.712  59.176  1.00  0.00           N  
ATOM   1224  CA  LYS A 118      32.969  43.933  57.975  1.00  0.00           C  
ATOM   1225  C   LYS A 118      33.497  43.145  56.732  1.00  0.00           C  
ATOM   1226  O   LYS A 118      34.649  42.861  56.414  1.00  0.00           O  
ATOM   1227  CB  LYS A 118      33.159  45.407  57.743  1.00  0.00           C  
ATOM   1228  CG  LYS A 118      31.979  46.081  58.419  1.00  0.00           C  
ATOM   1229  CD  LYS A 118      31.943  47.612  58.033  1.00  0.00           C  
ATOM   1230  CE  LYS A 118      30.737  48.350  58.637  1.00  0.00           C  
ATOM   1231  NZ  LYS A 118      30.522  49.769  58.237  1.00  0.00           N1+
ATOM   1232  H   LYS A 118      34.218  44.485  59.589  1.00  0.00           H  
ATOM   1233  HZ1 LYS A 118      29.987  50.342  58.843  1.00  0.00           H  
ATOM   1234  HZ2 LYS A 118      31.405  50.176  57.983  1.00  0.00           H  
ATOM   1235  HZ3 LYS A 118      30.112  49.760  57.316  1.00  0.00           H  
ATOM   1236  N   SER A 119      32.451  42.839  55.962  1.00  0.00           N  
ATOM   1237  CA  SER A 119      32.549  42.223  54.622  1.00  0.00           C  
ATOM   1238  C   SER A 119      33.234  43.040  53.546  1.00  0.00           C  
ATOM   1239  O   SER A 119      32.723  44.121  53.190  1.00  0.00           O  
ATOM   1240  CB  SER A 119      31.089  41.958  54.097  1.00  0.00           C  
ATOM   1241  OG  SER A 119      31.110  41.290  52.835  1.00  0.00           O  
ATOM   1242  H   SER A 119      31.561  43.213  56.230  1.00  0.00           H  
ATOM   1243  HG  SER A 119      30.238  41.554  52.422  1.00  0.00           H  
ATOM   1244  N   LYS A 120      34.286  42.431  53.012  1.00  0.00           N  
ATOM   1245  CA  LYS A 120      35.129  43.052  51.985  1.00  0.00           C  
ATOM   1246  C   LYS A 120      34.645  43.143  50.549  1.00  0.00           C  
ATOM   1247  O   LYS A 120      35.146  43.917  49.703  1.00  0.00           O  
ATOM   1248  CB  LYS A 120      36.554  42.483  52.106  1.00  0.00           C  
ATOM   1249  CG  LYS A 120      37.056  42.800  53.447  1.00  0.00           C  
ATOM   1250  CD  LYS A 120      38.391  42.050  53.485  1.00  0.00           C  
ATOM   1251  CE  LYS A 120      39.021  42.169  54.825  1.00  0.00           C  
ATOM   1252  NZ  LYS A 120      40.136  41.133  54.973  1.00  0.00           N1+
ATOM   1253  H   LYS A 120      34.533  41.510  53.311  1.00  0.00           H  
ATOM   1254  HZ1 LYS A 120      39.782  40.228  55.187  1.00  0.00           H  
ATOM   1255  HZ2 LYS A 120      40.704  41.114  54.158  1.00  0.00           H  
ATOM   1256  HZ3 LYS A 120      40.756  41.379  55.713  1.00  0.00           H  
ATOM   1257  N   CYS A 121      33.518  42.445  50.244  1.00  0.00           N  
ATOM   1258  CA  CYS A 121      32.805  42.579  48.974  1.00  0.00           C  
ATOM   1259  C   CYS A 121      31.542  41.693  49.101  1.00  0.00           C  
ATOM   1260  O   CYS A 121      31.481  40.704  49.835  1.00  0.00           O  
ATOM   1261  CB  CYS A 121      33.550  42.326  47.658  1.00  0.00           C  
ATOM   1262  SG  CYS A 121      34.771  41.010  47.397  1.00  0.00           S  
ATOM   1263  H   CYS A 121      33.138  41.706  50.813  1.00  0.00           H  
ATOM   1264  HG  CYS A 121      33.960  40.108  46.856  1.00  0.00           H  
ATOM   1265  N   VAL A 122      30.462  42.156  48.452  1.00  0.00           N  
ATOM   1266  CA  VAL A 122      29.085  41.625  48.529  1.00  0.00           C  
ATOM   1267  C   VAL A 122      29.104  40.194  47.926  1.00  0.00           C  
ATOM   1268  O   VAL A 122      29.716  39.887  46.882  1.00  0.00           O  
ATOM   1269  CB  VAL A 122      28.041  42.542  47.867  1.00  0.00           C  
ATOM   1270  CG1 VAL A 122      26.610  42.083  47.907  1.00  0.00           C  
ATOM   1271  CG2 VAL A 122      28.129  44.014  48.386  1.00  0.00           C  
ATOM   1272  H   VAL A 122      30.616  42.892  47.786  1.00  0.00           H  
ATOM   1273  N   LYS A 123      28.234  39.347  48.486  1.00  0.00           N  
ATOM   1274  CA  LYS A 123      27.852  37.974  47.999  1.00  0.00           C  
ATOM   1275  C   LYS A 123      26.734  38.119  46.962  1.00  0.00           C  
ATOM   1276  O   LYS A 123      25.532  38.303  47.163  1.00  0.00           O  
ATOM   1277  CB  LYS A 123      27.395  37.066  49.110  1.00  0.00           C  
ATOM   1278  CG  LYS A 123      27.335  35.604  48.650  1.00  0.00           C  
ATOM   1279  CD  LYS A 123      26.671  34.667  49.697  1.00  0.00           C  
ATOM   1280  CE  LYS A 123      26.516  33.320  48.916  1.00  0.00           C  
ATOM   1281  NZ  LYS A 123      25.986  32.263  49.847  1.00  0.00           N1+
ATOM   1282  H   LYS A 123      27.794  39.515  49.371  1.00  0.00           H  
ATOM   1283  HZ1 LYS A 123      26.627  32.268  50.617  1.00  0.00           H  
ATOM   1284  HZ2 LYS A 123      25.160  32.725  50.162  1.00  0.00           H  
ATOM   1285  HZ3 LYS A 123      25.789  31.376  49.439  1.00  0.00           H  
ATOM   1286  N   TYR A 124      27.329  38.239  45.713  1.00  0.00           N  
ATOM   1287  CA  TYR A 124      26.722  38.350  44.374  1.00  0.00           C  
ATOM   1288  C   TYR A 124      26.071  37.097  43.823  1.00  0.00           C  
ATOM   1289  O   TYR A 124      25.596  37.041  42.705  1.00  0.00           O  
ATOM   1290  CB  TYR A 124      27.847  38.926  43.442  1.00  0.00           C  
ATOM   1291  CG  TYR A 124      29.072  38.090  43.236  1.00  0.00           C  
ATOM   1292  CD1 TYR A 124      30.325  38.416  43.706  1.00  0.00           C  
ATOM   1293  CD2 TYR A 124      28.967  37.007  42.352  1.00  0.00           C  
ATOM   1294  CE1 TYR A 124      31.430  37.714  43.289  1.00  0.00           C  
ATOM   1295  CE2 TYR A 124      30.096  36.294  41.918  1.00  0.00           C  
ATOM   1296  CZ  TYR A 124      31.357  36.593  42.429  1.00  0.00           C  
ATOM   1297  OH  TYR A 124      32.460  35.790  42.227  1.00  0.00           O  
ATOM   1298  H   TYR A 124      28.294  38.472  45.760  1.00  0.00           H  
ATOM   1299  HD1 TYR A 124      30.509  39.347  44.240  1.00  0.00           H  
ATOM   1300  HD2 TYR A 124      27.964  36.868  41.944  1.00  0.00           H  
ATOM   1301  HE1 TYR A 124      32.404  38.188  43.355  1.00  0.00           H  
ATOM   1302  HE2 TYR A 124      30.048  35.488  41.183  1.00  0.00           H  
ATOM   1303  HH  TYR A 124      32.333  35.392  41.322  1.00  0.00           H  
ATOM   1304  N   TRP A 125      26.222  36.018  44.661  1.00  0.00           N  
ATOM   1305  CA  TRP A 125      25.719  34.634  44.422  1.00  0.00           C  
ATOM   1306  C   TRP A 125      24.788  34.151  45.557  1.00  0.00           C  
ATOM   1307  O   TRP A 125      24.969  34.634  46.683  1.00  0.00           O  
ATOM   1308  CB  TRP A 125      26.816  33.598  44.151  1.00  0.00           C  
ATOM   1309  CG  TRP A 125      27.762  33.253  45.227  1.00  0.00           C  
ATOM   1310  CD1 TRP A 125      27.877  32.054  45.793  1.00  0.00           C  
ATOM   1311  CD2 TRP A 125      28.826  33.989  45.738  1.00  0.00           C  
ATOM   1312  CE2 TRP A 125      29.525  33.154  46.594  1.00  0.00           C  
ATOM   1313  CE3 TRP A 125      29.241  35.269  45.488  1.00  0.00           C  
ATOM   1314  NE1 TRP A 125      28.923  31.976  46.551  1.00  0.00           N  
ATOM   1315  CZ2 TRP A 125      30.635  33.640  47.337  1.00  0.00           C  
ATOM   1316  CZ3 TRP A 125      30.363  35.770  46.184  1.00  0.00           C  
ATOM   1317  CH2 TRP A 125      31.016  34.987  47.137  1.00  0.00           C  
ATOM   1318  H   TRP A 125      26.559  36.115  45.595  1.00  0.00           H  
ATOM   1319  HD1 TRP A 125      27.028  31.371  45.818  1.00  0.00           H  
ATOM   1320  HE1 TRP A 125      29.147  31.261  47.209  1.00  0.00           H  
ATOM   1321  HE3 TRP A 125      28.734  35.802  44.687  1.00  0.00           H  
ATOM   1322  HZ2 TRP A 125      31.061  32.961  48.080  1.00  0.00           H  
ATOM   1323  HZ3 TRP A 125      30.854  36.729  45.988  1.00  0.00           H  
ATOM   1324  HH2 TRP A 125      31.745  35.545  47.733  1.00  0.00           H  
ATOM   1325  N   PRO A 126      23.562  33.611  45.287  1.00  0.00           N  
ATOM   1326  CA  PRO A 126      22.617  33.082  46.320  1.00  0.00           C  
ATOM   1327  C   PRO A 126      23.103  31.823  47.034  1.00  0.00           C  
ATOM   1328  O   PRO A 126      24.281  31.559  46.839  1.00  0.00           O  
ATOM   1329  CB  PRO A 126      21.329  32.883  45.628  1.00  0.00           C  
ATOM   1330  CG  PRO A 126      21.776  32.579  44.181  1.00  0.00           C  
ATOM   1331  CD  PRO A 126      23.015  33.440  43.962  1.00  0.00           C  
ATOM   1332  N   ASP A 127      22.375  31.293  47.976  1.00  0.00           N  
ATOM   1333  CA  ASP A 127      22.514  29.877  48.482  1.00  0.00           C  
ATOM   1334  C   ASP A 127      22.231  28.777  47.418  1.00  0.00           C  
ATOM   1335  O   ASP A 127      21.466  29.102  46.489  1.00  0.00           O  
ATOM   1336  CB  ASP A 127      21.506  29.581  49.568  1.00  0.00           C  
ATOM   1337  CG  ASP A 127      21.564  30.701  50.589  1.00  0.00           C  
ATOM   1338  OD1 ASP A 127      22.344  30.611  51.642  1.00  0.00           O  
ATOM   1339  OD2 ASP A 127      20.797  31.687  50.387  1.00  0.00           O1-
ATOM   1340  H   ASP A 127      21.650  31.807  48.425  1.00  0.00           H  
ATOM   1341  N   GLU A 128      22.963  27.639  47.501  1.00  0.00           N  
ATOM   1342  CA  GLU A 128      22.916  26.546  46.496  1.00  0.00           C  
ATOM   1343  C   GLU A 128      21.547  26.082  46.085  1.00  0.00           C  
ATOM   1344  O   GLU A 128      20.635  25.686  46.872  1.00  0.00           O  
ATOM   1345  CB  GLU A 128      23.638  25.387  47.103  1.00  0.00           C  
ATOM   1346  CG  GLU A 128      25.156  25.629  47.091  1.00  0.00           C  
ATOM   1347  CD  GLU A 128      25.856  24.401  47.705  1.00  0.00           C  
ATOM   1348  OE1 GLU A 128      26.010  24.388  48.913  1.00  0.00           O  
ATOM   1349  OE2 GLU A 128      26.412  23.552  47.021  1.00  0.00           O1-
ATOM   1350  H   GLU A 128      23.313  27.433  48.414  1.00  0.00           H  
ATOM   1351  N   TYR A 129      21.432  26.055  44.769  1.00  0.00           N  
ATOM   1352  CA  TYR A 129      20.268  25.798  43.955  1.00  0.00           C  
ATOM   1353  C   TYR A 129      19.210  26.885  43.910  1.00  0.00           C  
ATOM   1354  O   TYR A 129      18.222  26.784  43.147  1.00  0.00           O  
ATOM   1355  CB  TYR A 129      19.579  24.416  44.209  1.00  0.00           C  
ATOM   1356  CG  TYR A 129      20.444  23.204  43.851  1.00  0.00           C  
ATOM   1357  CD1 TYR A 129      21.118  22.390  44.786  1.00  0.00           C  
ATOM   1358  CD2 TYR A 129      20.528  22.897  42.490  1.00  0.00           C  
ATOM   1359  CE1 TYR A 129      21.725  21.237  44.277  1.00  0.00           C  
ATOM   1360  CE2 TYR A 129      21.228  21.791  42.010  1.00  0.00           C  
ATOM   1361  CZ  TYR A 129      21.741  20.925  42.940  1.00  0.00           C  
ATOM   1362  OH  TYR A 129      22.363  19.807  42.387  1.00  0.00           O  
ATOM   1363  H   TYR A 129      22.291  26.051  44.276  1.00  0.00           H  
ATOM   1364  HD1 TYR A 129      21.349  22.819  45.751  1.00  0.00           H  
ATOM   1365  HD2 TYR A 129      20.028  23.586  41.802  1.00  0.00           H  
ATOM   1366  HE1 TYR A 129      22.437  20.678  44.887  1.00  0.00           H  
ATOM   1367  HE2 TYR A 129      21.351  21.634  40.934  1.00  0.00           H  
ATOM   1368  HH  TYR A 129      22.003  19.649  41.472  1.00  0.00           H  
ATOM   1369  N   ALA A 130      19.380  27.996  44.616  1.00  0.00           N  
ATOM   1370  CA  ALA A 130      18.464  29.157  44.583  1.00  0.00           C  
ATOM   1371  C   ALA A 130      18.751  30.016  43.373  1.00  0.00           C  
ATOM   1372  O   ALA A 130      19.811  30.092  42.731  1.00  0.00           O  
ATOM   1373  CB  ALA A 130      18.606  30.037  45.806  1.00  0.00           C  
ATOM   1374  H   ALA A 130      20.144  28.077  45.259  1.00  0.00           H  
ATOM   1375  N   LEU A 131      17.649  30.652  42.882  1.00  0.00           N  
ATOM   1376  CA  LEU A 131      17.700  31.667  41.756  1.00  0.00           C  
ATOM   1377  C   LEU A 131      17.432  33.079  42.253  1.00  0.00           C  
ATOM   1378  O   LEU A 131      16.433  33.307  42.996  1.00  0.00           O  
ATOM   1379  CB  LEU A 131      16.592  31.306  40.768  1.00  0.00           C  
ATOM   1380  CG  LEU A 131      16.715  32.001  39.405  1.00  0.00           C  
ATOM   1381  CD1 LEU A 131      17.755  31.431  38.458  1.00  0.00           C  
ATOM   1382  CD2 LEU A 131      15.381  31.667  38.697  1.00  0.00           C  
ATOM   1383  H   LEU A 131      16.753  30.470  43.283  1.00  0.00           H  
ATOM   1384  N   LYS A 132      18.378  33.941  41.962  1.00  0.00           N  
ATOM   1385  CA  LYS A 132      18.355  35.381  42.357  1.00  0.00           C  
ATOM   1386  C   LYS A 132      18.394  36.379  41.143  1.00  0.00           C  
ATOM   1387  O   LYS A 132      19.098  36.122  40.179  1.00  0.00           O  
ATOM   1388  CB  LYS A 132      19.537  35.675  43.252  1.00  0.00           C  
ATOM   1389  CG  LYS A 132      19.510  36.962  44.023  1.00  0.00           C  
ATOM   1390  CD  LYS A 132      20.357  36.818  45.335  1.00  0.00           C  
ATOM   1391  CE  LYS A 132      19.944  38.001  46.278  1.00  0.00           C  
ATOM   1392  NZ  LYS A 132      20.273  37.875  47.650  1.00  0.00           N1+
ATOM   1393  H   LYS A 132      19.068  33.781  41.254  1.00  0.00           H  
ATOM   1394  HZ1 LYS A 132      21.270  37.924  47.757  1.00  0.00           H  
ATOM   1395  HZ2 LYS A 132      19.875  38.667  48.108  1.00  0.00           H  
ATOM   1396  HZ3 LYS A 132      19.877  37.049  48.050  1.00  0.00           H  
ATOM   1397  N   GLU A 133      17.563  37.441  41.172  1.00  0.00           N  
ATOM   1398  CA  GLU A 133      17.408  38.191  39.923  1.00  0.00           C  
ATOM   1399  C   GLU A 133      18.147  39.515  40.047  1.00  0.00           C  
ATOM   1400  O   GLU A 133      18.057  40.217  41.047  1.00  0.00           O  
ATOM   1401  CB  GLU A 133      15.912  38.321  39.796  1.00  0.00           C  
ATOM   1402  CG  GLU A 133      15.330  39.013  38.570  1.00  0.00           C  
ATOM   1403  CD  GLU A 133      13.783  39.143  38.483  1.00  0.00           C  
ATOM   1404  OE1 GLU A 133      13.247  39.716  39.451  1.00  0.00           O  
ATOM   1405  OE2 GLU A 133      13.094  38.687  37.556  1.00  0.00           O1-
ATOM   1406  H   GLU A 133      17.097  37.805  41.978  1.00  0.00           H  
ATOM   1407  N   TYR A 134      18.851  39.820  38.981  1.00  0.00           N  
ATOM   1408  CA  TYR A 134      19.571  41.135  38.820  1.00  0.00           C  
ATOM   1409  C   TYR A 134      19.260  41.977  37.543  1.00  0.00           C  
ATOM   1410  O   TYR A 134      19.878  41.701  36.493  1.00  0.00           O  
ATOM   1411  CB  TYR A 134      21.113  40.967  39.037  1.00  0.00           C  
ATOM   1412  CG  TYR A 134      21.757  40.471  40.342  1.00  0.00           C  
ATOM   1413  CD1 TYR A 134      22.070  39.144  40.507  1.00  0.00           C  
ATOM   1414  CD2 TYR A 134      21.682  41.279  41.523  1.00  0.00           C  
ATOM   1415  CE1 TYR A 134      22.430  38.666  41.755  1.00  0.00           C  
ATOM   1416  CE2 TYR A 134      21.976  40.753  42.800  1.00  0.00           C  
ATOM   1417  CZ  TYR A 134      22.387  39.450  42.869  1.00  0.00           C  
ATOM   1418  OH  TYR A 134      22.923  38.957  44.013  1.00  0.00           O  
ATOM   1419  H   TYR A 134      18.864  39.150  38.245  1.00  0.00           H  
ATOM   1420  HD1 TYR A 134      22.103  38.445  39.670  1.00  0.00           H  
ATOM   1421  HD2 TYR A 134      21.298  42.299  41.429  1.00  0.00           H  
ATOM   1422  HE1 TYR A 134      22.891  37.681  41.757  1.00  0.00           H  
ATOM   1423  HE2 TYR A 134      21.990  41.436  43.648  1.00  0.00           H  
ATOM   1424  HH  TYR A 134      23.127  39.688  44.653  1.00  0.00           H  
ATOM   1425  N   GLY A 135      18.034  42.532  37.583  1.00  0.00           N  
ATOM   1426  CA  GLY A 135      17.462  43.251  36.373  1.00  0.00           C  
ATOM   1427  C   GLY A 135      17.209  42.245  35.192  1.00  0.00           C  
ATOM   1428  O   GLY A 135      16.742  41.113  35.446  1.00  0.00           O  
ATOM   1429  H   GLY A 135      17.412  42.472  38.355  1.00  0.00           H  
ATOM   1430  N   VAL A 136      17.892  42.550  34.079  1.00  0.00           N  
ATOM   1431  CA  VAL A 136      17.942  41.716  32.816  1.00  0.00           C  
ATOM   1432  C   VAL A 136      18.709  40.410  32.909  1.00  0.00           C  
ATOM   1433  O   VAL A 136      18.498  39.607  31.989  1.00  0.00           O  
ATOM   1434  CB  VAL A 136      18.316  42.493  31.535  1.00  0.00           C  
ATOM   1435  CG1 VAL A 136      17.195  43.578  31.266  1.00  0.00           C  
ATOM   1436  CG2 VAL A 136      19.670  43.128  31.536  1.00  0.00           C  
ATOM   1437  H   VAL A 136      18.314  43.466  34.027  1.00  0.00           H  
ATOM   1438  N   MET A 137      19.344  40.115  34.017  1.00  0.00           N  
ATOM   1439  CA  MET A 137      19.951  38.831  34.374  1.00  0.00           C  
ATOM   1440  C   MET A 137      19.469  38.027  35.564  1.00  0.00           C  
ATOM   1441  O   MET A 137      18.744  38.588  36.401  1.00  0.00           O  
ATOM   1442  CB  MET A 137      21.442  38.980  34.469  1.00  0.00           C  
ATOM   1443  CG  MET A 137      22.217  39.061  33.136  1.00  0.00           C  
ATOM   1444  SD  MET A 137      22.086  40.851  32.643  1.00  0.00           S  
ATOM   1445  CE  MET A 137      22.042  40.695  30.811  1.00  0.00           C  
ATOM   1446  H   MET A 137      19.421  40.774  34.763  1.00  0.00           H  
ATOM   1447  N   ARG A 138      19.535  36.700  35.409  1.00  0.00           N  
ATOM   1448  CA  ARG A 138      19.255  35.779  36.552  1.00  0.00           C  
ATOM   1449  C   ARG A 138      20.490  35.019  36.885  1.00  0.00           C  
ATOM   1450  O   ARG A 138      21.194  34.589  35.995  1.00  0.00           O  
ATOM   1451  CB  ARG A 138      18.213  34.720  36.155  1.00  0.00           C  
ATOM   1452  CG  ARG A 138      16.772  35.200  36.092  1.00  0.00           C  
ATOM   1453  CD  ARG A 138      15.838  34.138  35.627  1.00  0.00           C  
ATOM   1454  NE  ARG A 138      14.414  34.665  35.657  1.00  0.00           N  
ATOM   1455  CZ  ARG A 138      13.559  34.600  34.609  1.00  0.00           C  
ATOM   1456  NH1 ARG A 138      13.773  33.834  33.529  1.00  0.00           N1+
ATOM   1457  NH2 ARG A 138      12.471  35.317  34.691  1.00  0.00           N  
ATOM   1458  H   ARG A 138      19.930  36.263  34.598  1.00  0.00           H  
ATOM   1459  HE  ARG A 138      14.190  35.139  36.515  1.00  0.00           H  
ATOM   1460 1HH1 ARG A 138      14.646  33.391  33.332  1.00  0.00           H  
ATOM   1461 2HH1 ARG A 138      13.088  33.588  32.845  1.00  0.00           H  
ATOM   1462 1HH2 ARG A 138      12.159  35.774  35.515  1.00  0.00           H  
ATOM   1463 2HH2 ARG A 138      11.830  35.322  33.922  1.00  0.00           H  
ATOM   1464  N   VAL A 139      20.631  34.696  38.138  1.00  0.00           N  
ATOM   1465  CA  VAL A 139      21.812  33.821  38.683  1.00  0.00           C  
ATOM   1466  C   VAL A 139      21.337  32.683  39.639  1.00  0.00           C  
ATOM   1467  O   VAL A 139      20.307  32.840  40.335  1.00  0.00           O  
ATOM   1468  CB  VAL A 139      22.871  34.719  39.356  1.00  0.00           C  
ATOM   1469  CG1 VAL A 139      23.302  35.976  38.527  1.00  0.00           C  
ATOM   1470  CG2 VAL A 139      22.316  35.190  40.702  1.00  0.00           C  
ATOM   1471  H   VAL A 139      19.976  35.049  38.814  1.00  0.00           H  
ATOM   1472  N   ARG A 140      21.736  31.511  39.211  1.00  0.00           N  
ATOM   1473  CA  ARG A 140      21.478  30.271  39.930  1.00  0.00           C  
ATOM   1474  C   ARG A 140      22.851  29.721  40.466  1.00  0.00           C  
ATOM   1475  O   ARG A 140      23.640  29.331  39.591  1.00  0.00           O  
ATOM   1476  CB  ARG A 140      20.863  29.187  39.013  1.00  0.00           C  
ATOM   1477  CG  ARG A 140      20.314  28.050  39.796  1.00  0.00           C  
ATOM   1478  CD  ARG A 140      19.634  26.906  38.991  1.00  0.00           C  
ATOM   1479  NE  ARG A 140      18.329  27.329  38.438  1.00  0.00           N  
ATOM   1480  CZ  ARG A 140      17.219  27.666  39.144  1.00  0.00           C  
ATOM   1481  NH1 ARG A 140      17.234  27.737  40.514  1.00  0.00           N1+
ATOM   1482  NH2 ARG A 140      16.080  27.817  38.518  1.00  0.00           N  
ATOM   1483  H   ARG A 140      22.099  31.531  38.278  1.00  0.00           H  
ATOM   1484  HE  ARG A 140      18.258  27.262  37.449  1.00  0.00           H  
ATOM   1485 1HH1 ARG A 140      18.069  27.495  41.013  1.00  0.00           H  
ATOM   1486 2HH1 ARG A 140      16.427  27.868  41.085  1.00  0.00           H  
ATOM   1487 1HH2 ARG A 140      16.011  27.823  37.517  1.00  0.00           H  
ATOM   1488 2HH2 ARG A 140      15.223  27.932  39.024  1.00  0.00           H  
ATOM   1489  N   ASN A 141      23.072  29.503  41.708  1.00  0.00           N  
ATOM   1490  CA  ASN A 141      24.273  28.881  42.318  1.00  0.00           C  
ATOM   1491  C   ASN A 141      24.082  27.369  42.307  1.00  0.00           C  
ATOM   1492  O   ASN A 141      23.352  26.850  43.177  1.00  0.00           O  
ATOM   1493  CB  ASN A 141      24.498  29.472  43.725  1.00  0.00           C  
ATOM   1494  CG  ASN A 141      25.480  28.746  44.590  1.00  0.00           C  
ATOM   1495  ND2 ASN A 141      25.694  29.243  45.808  1.00  0.00           N  
ATOM   1496  OD1 ASN A 141      26.184  27.921  44.132  1.00  0.00           O  
ATOM   1497  H   ASN A 141      22.408  29.814  42.398  1.00  0.00           H  
ATOM   1498 1HD2 ASN A 141      25.097  29.948  46.175  1.00  0.00           H  
ATOM   1499 2HD2 ASN A 141      26.478  28.893  46.324  1.00  0.00           H  
ATOM   1500  N   VAL A 142      24.802  26.688  41.465  1.00  0.00           N  
ATOM   1501  CA  VAL A 142      24.444  25.257  41.153  1.00  0.00           C  
ATOM   1502  C   VAL A 142      25.190  24.196  41.984  1.00  0.00           C  
ATOM   1503  O   VAL A 142      24.714  23.107  42.303  1.00  0.00           O  
ATOM   1504  CB  VAL A 142      24.415  24.918  39.678  1.00  0.00           C  
ATOM   1505  CG1 VAL A 142      25.823  24.669  39.127  1.00  0.00           C  
ATOM   1506  CG2 VAL A 142      23.374  23.810  39.337  1.00  0.00           C  
ATOM   1507  H   VAL A 142      25.521  27.193  40.995  1.00  0.00           H  
ATOM   1508  N   LYS A 143      26.421  24.541  42.338  1.00  0.00           N  
ATOM   1509  CA  LYS A 143      27.153  23.732  43.339  1.00  0.00           C  
ATOM   1510  C   LYS A 143      28.390  24.481  43.915  1.00  0.00           C  
ATOM   1511  O   LYS A 143      28.848  25.466  43.342  1.00  0.00           O  
ATOM   1512  CB  LYS A 143      27.616  22.382  42.752  1.00  0.00           C  
ATOM   1513  CG  LYS A 143      27.777  21.330  43.833  1.00  0.00           C  
ATOM   1514  CD  LYS A 143      28.650  20.164  43.285  1.00  0.00           C  
ATOM   1515  CE  LYS A 143      30.081  20.704  43.026  1.00  0.00           C  
ATOM   1516  NZ  LYS A 143      30.877  19.701  42.239  1.00  0.00           N1+
ATOM   1517  H   LYS A 143      26.814  25.432  42.121  1.00  0.00           H  
ATOM   1518  HZ1 LYS A 143      30.529  19.543  41.316  1.00  0.00           H  
ATOM   1519  HZ2 LYS A 143      31.818  20.024  42.176  1.00  0.00           H  
ATOM   1520  HZ3 LYS A 143      30.947  18.849  42.761  1.00  0.00           H  
ATOM   1521  N   GLU A 144      28.735  24.086  45.095  1.00  0.00           N  
ATOM   1522  CA  GLU A 144      29.999  24.450  45.718  1.00  0.00           C  
ATOM   1523  C   GLU A 144      30.765  23.159  46.145  1.00  0.00           C  
ATOM   1524  O   GLU A 144      30.130  22.143  46.568  1.00  0.00           O  
ATOM   1525  CB  GLU A 144      29.655  25.294  46.920  1.00  0.00           C  
ATOM   1526  CG  GLU A 144      28.751  26.473  46.530  1.00  0.00           C  
ATOM   1527  CD  GLU A 144      28.740  27.618  47.505  1.00  0.00           C  
ATOM   1528  OE1 GLU A 144      29.230  27.474  48.657  1.00  0.00           O  
ATOM   1529  OE2 GLU A 144      28.393  28.739  47.091  1.00  0.00           O1-
ATOM   1530  H   GLU A 144      27.984  23.789  45.695  1.00  0.00           H  
ATOM   1531  N   SER A 145      32.097  23.296  46.158  1.00  0.00           N  
ATOM   1532  CA  SER A 145      32.972  22.150  46.555  1.00  0.00           C  
ATOM   1533  C   SER A 145      33.999  22.561  47.611  1.00  0.00           C  
ATOM   1534  O   SER A 145      34.837  23.397  47.363  1.00  0.00           O  
ATOM   1535  CB  SER A 145      33.707  21.607  45.287  1.00  0.00           C  
ATOM   1536  OG  SER A 145      34.442  20.405  45.540  1.00  0.00           O  
ATOM   1537  H   SER A 145      32.497  23.935  45.489  1.00  0.00           H  
ATOM   1538  HG  SER A 145      35.328  20.514  45.087  1.00  0.00           H  
ATOM   1539  N   ALA A 146      33.809  21.979  48.794  1.00  0.00           N  
ATOM   1540  CA  ALA A 146      34.757  22.165  49.919  1.00  0.00           C  
ATOM   1541  C   ALA A 146      36.161  21.548  49.606  1.00  0.00           C  
ATOM   1542  O   ALA A 146      36.338  20.313  49.655  1.00  0.00           O  
ATOM   1543  CB  ALA A 146      34.247  21.624  51.214  1.00  0.00           C  
ATOM   1544  H   ALA A 146      33.008  21.408  48.998  1.00  0.00           H  
ATOM   1545  N   ALA A 147      37.138  22.393  49.704  1.00  0.00           N  
ATOM   1546  CA  ALA A 147      38.568  22.056  49.542  1.00  0.00           C  
ATOM   1547  C   ALA A 147      39.555  23.121  50.093  1.00  0.00           C  
ATOM   1548  O   ALA A 147      39.119  24.232  50.328  1.00  0.00           O  
ATOM   1549  CB  ALA A 147      39.038  21.712  48.148  1.00  0.00           C  
ATOM   1550  H   ALA A 147      36.967  23.357  49.916  1.00  0.00           H  
ATOM   1551  N   HIS A 148      40.775  22.684  50.375  1.00  0.00           N  
ATOM   1552  CA  HIS A 148      41.693  23.372  51.353  1.00  0.00           C  
ATOM   1553  C   HIS A 148      42.298  24.723  50.950  1.00  0.00           C  
ATOM   1554  O   HIS A 148      42.214  25.592  51.846  1.00  0.00           O  
ATOM   1555  CB  HIS A 148      42.807  22.406  51.726  1.00  0.00           C  
ATOM   1556  CG  HIS A 148      42.243  21.240  52.512  1.00  0.00           C  
ATOM   1557  CD2 HIS A 148      42.044  20.021  52.088  1.00  0.00           C  
ATOM   1558  ND1 HIS A 148      41.799  21.368  53.837  1.00  0.00           N  
ATOM   1559  CE1 HIS A 148      41.382  20.100  54.150  1.00  0.00           C  
ATOM   1560  NE2 HIS A 148      41.571  19.281  53.100  1.00  0.00           N  
ATOM   1561  H   HIS A 148      41.010  21.748  50.131  1.00  0.00           H  
ATOM   1562  HD2 HIS A 148      42.230  19.719  51.053  1.00  0.00           H  
ATOM   1563  HE1 HIS A 148      40.797  19.926  55.054  1.00  0.00           H  
ATOM   1564  HE2 HIS A 148      41.180  18.381  52.943  1.00  0.00           H  
ATOM   1565  N   ASP A 149      43.294  24.797  50.003  1.00  0.00           N  
ATOM   1566  CA  ASP A 149      43.877  26.059  49.460  1.00  0.00           C  
ATOM   1567  C   ASP A 149      42.811  26.846  48.726  1.00  0.00           C  
ATOM   1568  O   ASP A 149      42.930  28.071  48.738  1.00  0.00           O  
ATOM   1569  CB  ASP A 149      45.129  25.914  48.571  1.00  0.00           C  
ATOM   1570  CG  ASP A 149      46.277  25.498  49.492  1.00  0.00           C  
ATOM   1571  OD1 ASP A 149      47.212  26.260  49.632  1.00  0.00           O  
ATOM   1572  OD2 ASP A 149      46.305  24.346  50.011  1.00  0.00           O1-
ATOM   1573  H   ASP A 149      43.806  23.959  49.786  1.00  0.00           H  
ATOM   1574  N   TYR A 150      41.946  26.110  47.984  1.00  0.00           N  
ATOM   1575  CA  TYR A 150      40.915  26.668  47.047  1.00  0.00           C  
ATOM   1576  C   TYR A 150      39.662  25.819  46.838  1.00  0.00           C  
ATOM   1577  O   TYR A 150      39.841  24.646  46.512  1.00  0.00           O  
ATOM   1578  CB  TYR A 150      41.524  27.222  45.736  1.00  0.00           C  
ATOM   1579  CG  TYR A 150      41.931  26.046  44.823  1.00  0.00           C  
ATOM   1580  CD1 TYR A 150      43.271  25.669  44.801  1.00  0.00           C  
ATOM   1581  CD2 TYR A 150      41.071  25.579  43.822  1.00  0.00           C  
ATOM   1582  CE1 TYR A 150      43.707  24.687  43.927  1.00  0.00           C  
ATOM   1583  CE2 TYR A 150      41.520  24.671  42.846  1.00  0.00           C  
ATOM   1584  CZ  TYR A 150      42.823  24.178  42.957  1.00  0.00           C  
ATOM   1585  OH  TYR A 150      43.243  23.253  42.055  1.00  0.00           O  
ATOM   1586  H   TYR A 150      41.887  25.113  47.898  1.00  0.00           H  
ATOM   1587  HD1 TYR A 150      43.940  25.992  45.603  1.00  0.00           H  
ATOM   1588  HD2 TYR A 150      40.028  25.915  43.831  1.00  0.00           H  
ATOM   1589  HE1 TYR A 150      44.748  24.360  43.929  1.00  0.00           H  
ATOM   1590  HE2 TYR A 150      40.944  24.526  41.932  1.00  0.00           H  
ATOM   1591  HH  TYR A 150      42.487  22.874  41.504  1.00  0.00           H  
ATOM   1592  N   THR A 151      38.525  26.406  47.007  1.00  0.00           N  
ATOM   1593  CA  THR A 151      37.158  25.917  46.708  1.00  0.00           C  
ATOM   1594  C   THR A 151      36.779  26.287  45.299  1.00  0.00           C  
ATOM   1595  O   THR A 151      37.120  27.323  44.816  1.00  0.00           O  
ATOM   1596  CB  THR A 151      36.059  26.581  47.610  1.00  0.00           C  
ATOM   1597  CG2 THR A 151      36.093  26.185  49.107  1.00  0.00           C  
ATOM   1598  OG1 THR A 151      36.167  28.015  47.436  1.00  0.00           O  
ATOM   1599  H   THR A 151      38.435  27.365  47.269  1.00  0.00           H  
ATOM   1600  HG1 THR A 151      36.415  28.142  46.485  1.00  0.00           H  
ATOM   1601  N   LEU A 152      36.544  25.258  44.565  1.00  0.00           N  
ATOM   1602  CA  LEU A 152      35.639  25.488  43.331  1.00  0.00           C  
ATOM   1603  C   LEU A 152      34.167  25.712  43.605  1.00  0.00           C  
ATOM   1604  O   LEU A 152      33.550  24.881  44.291  1.00  0.00           O  
ATOM   1605  CB  LEU A 152      35.781  24.315  42.312  1.00  0.00           C  
ATOM   1606  CG  LEU A 152      35.092  24.398  40.949  1.00  0.00           C  
ATOM   1607  CD1 LEU A 152      35.137  25.821  40.323  1.00  0.00           C  
ATOM   1608  CD2 LEU A 152      35.637  23.395  39.996  1.00  0.00           C  
ATOM   1609  H   LEU A 152      37.006  24.367  44.620  1.00  0.00           H  
ATOM   1610  N   ARG A 153      33.676  26.750  42.958  1.00  0.00           N  
ATOM   1611  CA  ARG A 153      32.175  27.012  42.980  1.00  0.00           C  
ATOM   1612  C   ARG A 153      31.674  27.141  41.503  1.00  0.00           C  
ATOM   1613  O   ARG A 153      32.401  27.385  40.570  1.00  0.00           O  
ATOM   1614  CB  ARG A 153      31.727  28.233  43.826  1.00  0.00           C  
ATOM   1615  CG  ARG A 153      31.996  28.109  45.370  1.00  0.00           C  
ATOM   1616  CD  ARG A 153      32.815  29.288  45.819  1.00  0.00           C  
ATOM   1617  NE  ARG A 153      33.011  29.146  47.261  1.00  0.00           N  
ATOM   1618  CZ  ARG A 153      33.258  30.047  48.180  1.00  0.00           C  
ATOM   1619  NH1 ARG A 153      33.343  31.343  47.705  1.00  0.00           N1+
ATOM   1620  NH2 ARG A 153      33.435  29.779  49.447  1.00  0.00           N  
ATOM   1621  H   ARG A 153      34.206  27.399  42.406  1.00  0.00           H  
ATOM   1622  HE  ARG A 153      32.848  28.251  47.689  1.00  0.00           H  
ATOM   1623 1HH1 ARG A 153      33.145  31.628  46.766  1.00  0.00           H  
ATOM   1624 2HH1 ARG A 153      33.660  32.052  48.340  1.00  0.00           H  
ATOM   1625 1HH2 ARG A 153      33.453  28.837  49.780  1.00  0.00           H  
ATOM   1626 2HH2 ARG A 153      33.321  30.584  50.028  1.00  0.00           H  
ATOM   1627  N   GLU A 154      30.400  26.743  41.351  1.00  0.00           N  
ATOM   1628  CA  GLU A 154      29.709  26.673  39.991  1.00  0.00           C  
ATOM   1629  C   GLU A 154      28.395  27.459  39.973  1.00  0.00           C  
ATOM   1630  O   GLU A 154      27.476  27.173  40.771  1.00  0.00           O  
ATOM   1631  CB  GLU A 154      29.497  25.188  39.595  1.00  0.00           C  
ATOM   1632  CG  GLU A 154      30.858  24.532  39.225  1.00  0.00           C  
ATOM   1633  CD  GLU A 154      30.811  22.991  39.247  1.00  0.00           C  
ATOM   1634  OE1 GLU A 154      29.930  22.390  38.568  1.00  0.00           O  
ATOM   1635  OE2 GLU A 154      31.793  22.385  39.690  1.00  0.00           O1-
ATOM   1636  H   GLU A 154      29.853  26.345  42.083  1.00  0.00           H  
ATOM   1637  N   LEU A 155      28.190  28.239  38.912  1.00  0.00           N  
ATOM   1638  CA  LEU A 155      26.992  29.078  38.784  1.00  0.00           C  
ATOM   1639  C   LEU A 155      26.522  29.074  37.362  1.00  0.00           C  
ATOM   1640  O   LEU A 155      27.350  28.923  36.419  1.00  0.00           O  
ATOM   1641  CB  LEU A 155      27.438  30.436  39.254  1.00  0.00           C  
ATOM   1642  CG  LEU A 155      26.327  31.453  39.530  1.00  0.00           C  
ATOM   1643  CD1 LEU A 155      26.750  32.539  40.513  1.00  0.00           C  
ATOM   1644  CD2 LEU A 155      25.999  32.166  38.245  1.00  0.00           C  
ATOM   1645  H   LEU A 155      28.906  28.387  38.235  1.00  0.00           H  
ATOM   1646  N   LYS A 156      25.193  29.203  37.183  1.00  0.00           N  
ATOM   1647  CA  LYS A 156      24.409  29.246  35.896  1.00  0.00           C  
ATOM   1648  C   LYS A 156      23.703  30.586  35.645  1.00  0.00           C  
ATOM   1649  O   LYS A 156      22.806  30.946  36.386  1.00  0.00           O  
ATOM   1650  CB  LYS A 156      23.341  28.147  35.943  1.00  0.00           C  
ATOM   1651  CG  LYS A 156      23.054  27.411  34.671  1.00  0.00           C  
ATOM   1652  CD  LYS A 156      22.286  26.098  34.861  1.00  0.00           C  
ATOM   1653  CE  LYS A 156      22.038  25.208  33.642  1.00  0.00           C  
ATOM   1654  NZ  LYS A 156      21.149  24.060  34.050  1.00  0.00           N1+
ATOM   1655  H   LYS A 156      24.637  29.269  38.017  1.00  0.00           H  
ATOM   1656  HZ1 LYS A 156      21.687  23.426  34.609  1.00  0.00           H  
ATOM   1657  HZ2 LYS A 156      20.357  24.344  34.602  1.00  0.00           H  
ATOM   1658  HZ3 LYS A 156      20.889  23.695  33.157  1.00  0.00           H  
ATOM   1659  N   LEU A 157      24.373  31.430  34.828  1.00  0.00           N  
ATOM   1660  CA  LEU A 157      23.881  32.779  34.423  1.00  0.00           C  
ATOM   1661  C   LEU A 157      22.838  32.701  33.328  1.00  0.00           C  
ATOM   1662  O   LEU A 157      23.050  31.975  32.324  1.00  0.00           O  
ATOM   1663  CB  LEU A 157      25.069  33.547  33.964  1.00  0.00           C  
ATOM   1664  CG  LEU A 157      25.251  34.762  34.861  1.00  0.00           C  
ATOM   1665  CD1 LEU A 157      26.431  35.571  34.331  1.00  0.00           C  
ATOM   1666  CD2 LEU A 157      24.053  35.587  35.125  1.00  0.00           C  
ATOM   1667  H   LEU A 157      25.327  31.258  34.588  1.00  0.00           H  
ATOM   1668  N   SER A 158      21.635  33.325  33.578  1.00  0.00           N  
ATOM   1669  CA  SER A 158      20.593  33.421  32.544  1.00  0.00           C  
ATOM   1670  C   SER A 158      20.192  34.844  32.191  1.00  0.00           C  
ATOM   1671  O   SER A 158      20.425  35.688  33.090  1.00  0.00           O  
ATOM   1672  CB  SER A 158      19.353  32.722  33.133  1.00  0.00           C  
ATOM   1673  OG  SER A 158      18.266  32.590  32.239  1.00  0.00           O  
ATOM   1674  H   SER A 158      21.455  33.882  34.384  1.00  0.00           H  
ATOM   1675  HG  SER A 158      18.378  31.660  31.903  1.00  0.00           H  
ATOM   1676  N   LYS A 159      19.525  35.005  31.050  1.00  0.00           N  
ATOM   1677  CA  LYS A 159      18.942  36.345  30.716  1.00  0.00           C  
ATOM   1678  C   LYS A 159      17.410  36.381  30.777  1.00  0.00           C  
ATOM   1679  O   LYS A 159      16.713  35.768  29.966  1.00  0.00           O  
ATOM   1680  CB  LYS A 159      19.432  36.739  29.327  1.00  0.00           C  
ATOM   1681  CG  LYS A 159      19.285  38.248  29.181  1.00  0.00           C  
ATOM   1682  CD  LYS A 159      20.031  38.828  28.011  1.00  0.00           C  
ATOM   1683  CE  LYS A 159      19.476  40.269  27.798  1.00  0.00           C  
ATOM   1684  NZ  LYS A 159      19.932  40.800  26.551  1.00  0.00           N1+
ATOM   1685  H   LYS A 159      19.377  34.222  30.449  1.00  0.00           H  
ATOM   1686  HZ1 LYS A 159      20.912  40.887  26.399  1.00  0.00           H  
ATOM   1687  HZ2 LYS A 159      19.497  40.268  25.824  1.00  0.00           H  
ATOM   1688  HZ3 LYS A 159      19.538  41.695  26.337  1.00  0.00           H  
ATOM   1689  N   VAL A 160      16.868  37.281  31.522  1.00  0.00           N  
ATOM   1690  CA  VAL A 160      15.412  37.495  31.632  1.00  0.00           C  
ATOM   1691  C   VAL A 160      14.864  38.021  30.333  1.00  0.00           C  
ATOM   1692  O   VAL A 160      15.121  39.117  29.847  1.00  0.00           O  
ATOM   1693  CB  VAL A 160      15.116  38.296  32.820  1.00  0.00           C  
ATOM   1694  CG1 VAL A 160      13.591  38.100  33.157  1.00  0.00           C  
ATOM   1695  CG2 VAL A 160      15.922  37.929  34.086  1.00  0.00           C  
ATOM   1696  H   VAL A 160      17.284  38.063  31.992  1.00  0.00           H  
ATOM   1697  N   GLY A 161      14.091  37.085  29.788  1.00  0.00           N  
ATOM   1698  CA  GLY A 161      13.391  37.172  28.475  1.00  0.00           C  
ATOM   1699  C   GLY A 161      14.027  36.242  27.439  1.00  0.00           C  
ATOM   1700  O   GLY A 161      13.558  35.133  27.312  1.00  0.00           O  
ATOM   1701  H   GLY A 161      13.950  36.229  30.279  1.00  0.00           H  
ATOM   1702  N   GLN A 162      15.257  36.549  26.969  1.00  0.00           N  
ATOM   1703  CA  GLN A 162      16.153  35.658  26.178  1.00  0.00           C  
ATOM   1704  C   GLN A 162      16.396  34.243  26.814  1.00  0.00           C  
ATOM   1705  O   GLN A 162      17.405  34.006  27.503  1.00  0.00           O  
ATOM   1706  CB  GLN A 162      17.534  36.282  25.646  1.00  0.00           C  
ATOM   1707  CG  GLN A 162      17.327  37.290  24.559  1.00  0.00           C  
ATOM   1708  CD  GLN A 162      18.614  37.896  24.157  1.00  0.00           C  
ATOM   1709  NE2 GLN A 162      18.822  38.266  22.945  1.00  0.00           N  
ATOM   1710  OE1 GLN A 162      19.498  38.163  24.976  1.00  0.00           O  
ATOM   1711  H   GLN A 162      15.472  37.504  26.799  1.00  0.00           H  
ATOM   1712 1HE2 GLN A 162      18.142  38.147  22.225  1.00  0.00           H  
ATOM   1713 2HE2 GLN A 162      19.730  38.592  22.667  1.00  0.00           H  
ATOM   1714  N   GLY A 163      15.534  33.413  26.228  1.00  0.00           N  
ATOM   1715  CA  GLY A 163      15.610  31.957  26.486  1.00  0.00           C  
ATOM   1716  C   GLY A 163      16.949  31.355  25.972  1.00  0.00           C  
ATOM   1717  O   GLY A 163      17.590  31.891  25.051  1.00  0.00           O  
ATOM   1718  H   GLY A 163      14.712  33.805  25.810  1.00  0.00           H  
ATOM   1719  N   ASN A 164      17.218  30.187  26.559  1.00  0.00           N  
ATOM   1720  CA  ASN A 164      18.381  29.240  26.325  1.00  0.00           C  
ATOM   1721  C   ASN A 164      19.722  29.797  26.740  1.00  0.00           C  
ATOM   1722  O   ASN A 164      20.762  29.101  26.700  1.00  0.00           O  
ATOM   1723  CB  ASN A 164      18.435  28.849  24.864  1.00  0.00           C  
ATOM   1724  CG  ASN A 164      17.177  28.099  24.604  1.00  0.00           C  
ATOM   1725  ND2 ASN A 164      16.533  28.479  23.545  1.00  0.00           N  
ATOM   1726  OD1 ASN A 164      16.914  27.143  25.250  1.00  0.00           O  
ATOM   1727  H   ASN A 164      16.656  29.906  27.342  1.00  0.00           H  
ATOM   1728 1HD2 ASN A 164      17.004  29.095  22.912  1.00  0.00           H  
ATOM   1729 2HD2 ASN A 164      15.573  28.218  23.548  1.00  0.00           H  
ATOM   1730  N   THR A 165      19.692  30.796  27.612  1.00  0.00           N  
ATOM   1731  CA  THR A 165      20.944  31.559  27.862  1.00  0.00           C  
ATOM   1732  C   THR A 165      21.710  31.159  29.104  1.00  0.00           C  
ATOM   1733  O   THR A 165      22.715  31.826  29.510  1.00  0.00           O  
ATOM   1734  CB  THR A 165      20.624  33.037  28.001  1.00  0.00           C  
ATOM   1735  CG2 THR A 165      20.561  33.738  26.593  1.00  0.00           C  
ATOM   1736  OG1 THR A 165      19.487  33.219  28.819  1.00  0.00           O  
ATOM   1737  H   THR A 165      18.932  31.148  28.158  1.00  0.00           H  
ATOM   1738  HG1 THR A 165      18.694  33.280  28.205  1.00  0.00           H  
ATOM   1739  N   GLU A 166      21.336  30.047  29.726  1.00  0.00           N  
ATOM   1740  CA  GLU A 166      22.021  29.299  30.836  1.00  0.00           C  
ATOM   1741  C   GLU A 166      23.401  28.863  30.558  1.00  0.00           C  
ATOM   1742  O   GLU A 166      23.746  27.687  30.634  1.00  0.00           O  
ATOM   1743  CB  GLU A 166      21.141  28.145  31.204  1.00  0.00           C  
ATOM   1744  CG  GLU A 166      19.969  28.691  31.991  1.00  0.00           C  
ATOM   1745  CD  GLU A 166      18.768  29.125  31.132  1.00  0.00           C  
ATOM   1746  OE1 GLU A 166      17.995  29.957  31.668  1.00  0.00           O  
ATOM   1747  OE2 GLU A 166      18.581  28.741  29.955  1.00  0.00           O1-
ATOM   1748  H   GLU A 166      20.554  29.545  29.351  1.00  0.00           H  
ATOM   1749  N   ARG A 167      24.346  29.802  30.586  1.00  0.00           N  
ATOM   1750  CA  ARG A 167      25.825  29.558  30.447  1.00  0.00           C  
ATOM   1751  C   ARG A 167      26.585  29.529  31.802  1.00  0.00           C  
ATOM   1752  O   ARG A 167      26.534  30.411  32.656  1.00  0.00           O  
ATOM   1753  CB  ARG A 167      26.543  30.605  29.592  1.00  0.00           C  
ATOM   1754  CG  ARG A 167      26.070  30.500  28.168  1.00  0.00           C  
ATOM   1755  CD  ARG A 167      26.836  31.395  27.194  1.00  0.00           C  
ATOM   1756  NE  ARG A 167      26.878  32.842  27.492  1.00  0.00           N  
ATOM   1757  CZ  ARG A 167      26.364  33.883  26.768  1.00  0.00           C  
ATOM   1758  NH1 ARG A 167      25.633  33.629  25.740  1.00  0.00           N1+
ATOM   1759  NH2 ARG A 167      26.392  35.093  27.388  1.00  0.00           N  
ATOM   1760  H   ARG A 167      24.142  30.759  30.799  1.00  0.00           H  
ATOM   1761  HE  ARG A 167      27.488  33.054  28.257  1.00  0.00           H  
ATOM   1762 1HH1 ARG A 167      25.421  32.702  25.417  1.00  0.00           H  
ATOM   1763 2HH1 ARG A 167      25.429  34.370  25.100  1.00  0.00           H  
ATOM   1764 1HH2 ARG A 167      26.848  35.153  28.274  1.00  0.00           H  
ATOM   1765 2HH2 ARG A 167      26.174  35.944  26.922  1.00  0.00           H  
ATOM   1766  N   THR A 168      27.210  28.368  32.064  1.00  0.00           N  
ATOM   1767  CA  THR A 168      27.918  28.152  33.354  1.00  0.00           C  
ATOM   1768  C   THR A 168      29.258  28.952  33.557  1.00  0.00           C  
ATOM   1769  O   THR A 168      29.979  28.973  32.556  1.00  0.00           O  
ATOM   1770  CB  THR A 168      28.093  26.639  33.506  1.00  0.00           C  
ATOM   1771  CG2 THR A 168      26.733  26.198  34.012  1.00  0.00           C  
ATOM   1772  OG1 THR A 168      28.553  25.935  32.297  1.00  0.00           O  
ATOM   1773  H   THR A 168      27.177  27.470  31.612  1.00  0.00           H  
ATOM   1774  HG1 THR A 168      28.518  24.997  32.638  1.00  0.00           H  
ATOM   1775  N   VAL A 169      29.460  29.397  34.797  1.00  0.00           N  
ATOM   1776  CA  VAL A 169      30.477  30.385  35.212  1.00  0.00           C  
ATOM   1777  C   VAL A 169      31.135  29.927  36.524  1.00  0.00           C  
ATOM   1778  O   VAL A 169      30.570  30.121  37.609  1.00  0.00           O  
ATOM   1779  CB  VAL A 169      30.061  31.910  35.167  1.00  0.00           C  
ATOM   1780  CG1 VAL A 169      28.807  32.162  36.088  1.00  0.00           C  
ATOM   1781  CG2 VAL A 169      31.201  32.751  35.813  1.00  0.00           C  
ATOM   1782  H   VAL A 169      28.780  29.133  35.470  1.00  0.00           H  
ATOM   1783  N   TRP A 170      32.377  29.596  36.327  1.00  0.00           N  
ATOM   1784  CA  TRP A 170      33.279  28.967  37.287  1.00  0.00           C  
ATOM   1785  C   TRP A 170      34.030  29.958  38.185  1.00  0.00           C  
ATOM   1786  O   TRP A 170      35.004  30.666  37.811  1.00  0.00           O  
ATOM   1787  CB  TRP A 170      34.338  28.179  36.434  1.00  0.00           C  
ATOM   1788  CG  TRP A 170      33.818  27.095  35.510  1.00  0.00           C  
ATOM   1789  CD1 TRP A 170      33.385  27.229  34.236  1.00  0.00           C  
ATOM   1790  CD2 TRP A 170      33.643  25.736  35.707  1.00  0.00           C  
ATOM   1791  CE2 TRP A 170      33.115  25.139  34.576  1.00  0.00           C  
ATOM   1792  CE3 TRP A 170      34.018  24.943  36.870  1.00  0.00           C  
ATOM   1793  NE1 TRP A 170      32.921  26.140  33.740  1.00  0.00           N  
ATOM   1794  CZ2 TRP A 170      33.040  23.765  34.507  1.00  0.00           C  
ATOM   1795  CZ3 TRP A 170      33.792  23.587  36.796  1.00  0.00           C  
ATOM   1796  CH2 TRP A 170      33.342  23.000  35.603  1.00  0.00           C  
ATOM   1797  H   TRP A 170      32.802  29.727  35.421  1.00  0.00           H  
ATOM   1798  HD1 TRP A 170      33.173  28.200  33.776  1.00  0.00           H  
ATOM   1799  HE1 TRP A 170      32.454  26.090  32.863  1.00  0.00           H  
ATOM   1800  HE3 TRP A 170      34.214  25.373  37.858  1.00  0.00           H  
ATOM   1801  HZ2 TRP A 170      32.748  23.309  33.564  1.00  0.00           H  
ATOM   1802  HZ3 TRP A 170      33.655  23.035  37.726  1.00  0.00           H  
ATOM   1803  HH2 TRP A 170      33.225  21.917  35.670  1.00  0.00           H  
ATOM   1804  N   GLN A 171      33.652  29.792  39.451  1.00  0.00           N  
ATOM   1805  CA  GLN A 171      34.230  30.606  40.587  1.00  0.00           C  
ATOM   1806  C   GLN A 171      35.523  29.989  41.158  1.00  0.00           C  
ATOM   1807  O   GLN A 171      35.550  28.955  41.846  1.00  0.00           O  
ATOM   1808  CB  GLN A 171      33.205  30.711  41.724  1.00  0.00           C  
ATOM   1809  CG  GLN A 171      33.585  31.862  42.715  1.00  0.00           C  
ATOM   1810  CD  GLN A 171      32.653  32.194  43.900  1.00  0.00           C  
ATOM   1811  NE2 GLN A 171      31.541  32.779  43.557  1.00  0.00           N  
ATOM   1812  OE1 GLN A 171      32.876  32.205  45.096  1.00  0.00           O  
ATOM   1813  H   GLN A 171      33.239  28.948  39.782  1.00  0.00           H  
ATOM   1814 1HE2 GLN A 171      31.344  33.074  42.619  1.00  0.00           H  
ATOM   1815 2HE2 GLN A 171      30.836  32.819  44.258  1.00  0.00           H  
ATOM   1816  N   TYR A 172      36.641  30.485  40.661  1.00  0.00           N  
ATOM   1817  CA  TYR A 172      37.982  30.095  41.166  1.00  0.00           C  
ATOM   1818  C   TYR A 172      38.390  30.851  42.419  1.00  0.00           C  
ATOM   1819  O   TYR A 172      38.824  31.949  42.287  1.00  0.00           O  
ATOM   1820  CB  TYR A 172      39.069  30.087  40.086  1.00  0.00           C  
ATOM   1821  CG  TYR A 172      38.870  28.805  39.312  1.00  0.00           C  
ATOM   1822  CD1 TYR A 172      38.025  28.599  38.179  1.00  0.00           C  
ATOM   1823  CD2 TYR A 172      39.518  27.690  39.812  1.00  0.00           C  
ATOM   1824  CE1 TYR A 172      37.865  27.342  37.562  1.00  0.00           C  
ATOM   1825  CE2 TYR A 172      39.231  26.413  39.287  1.00  0.00           C  
ATOM   1826  CZ  TYR A 172      38.439  26.239  38.170  1.00  0.00           C  
ATOM   1827  OH  TYR A 172      38.360  24.965  37.686  1.00  0.00           O  
ATOM   1828  H   TYR A 172      36.623  31.176  39.947  1.00  0.00           H  
ATOM   1829  HD1 TYR A 172      37.499  29.457  37.752  1.00  0.00           H  
ATOM   1830  HD2 TYR A 172      40.464  27.847  40.344  1.00  0.00           H  
ATOM   1831  HE1 TYR A 172      37.257  27.166  36.677  1.00  0.00           H  
ATOM   1832  HE2 TYR A 172      39.568  25.596  39.930  1.00  0.00           H  
ATOM   1833  HH  TYR A 172      38.865  24.439  38.362  1.00  0.00           H  
ATOM   1834  N   HIS A 173      37.762  30.404  43.561  1.00  0.00           N  
ATOM   1835  CA  HIS A 173      37.968  31.100  44.892  1.00  0.00           C  
ATOM   1836  C   HIS A 173      38.921  30.404  45.857  1.00  0.00           C  
ATOM   1837  O   HIS A 173      38.882  29.204  46.188  1.00  0.00           O  
ATOM   1838  CB  HIS A 173      36.643  31.478  45.612  1.00  0.00           C  
ATOM   1839  CG  HIS A 173      36.656  32.344  46.895  1.00  0.00           C  
ATOM   1840  CD2 HIS A 173      35.968  33.475  47.111  1.00  0.00           C  
ATOM   1841  ND1 HIS A 173      37.436  32.151  47.884  1.00  0.00           N  
ATOM   1842  CE1 HIS A 173      37.321  33.147  48.766  1.00  0.00           C  
ATOM   1843  NE2 HIS A 173      36.427  33.971  48.296  1.00  0.00           N  
ATOM   1844  H   HIS A 173      37.277  29.527  43.601  1.00  0.00           H  
ATOM   1845  HD2 HIS A 173      35.312  33.888  46.343  1.00  0.00           H  
ATOM   1846  HE1 HIS A 173      37.671  33.189  49.790  1.00  0.00           H  
ATOM   1847  HE2 HIS A 173      36.045  34.798  48.710  1.00  0.00           H  
ATOM   1848  N   PHE A 174      39.919  31.258  46.230  1.00  0.00           N  
ATOM   1849  CA  PHE A 174      41.034  30.992  47.118  1.00  0.00           C  
ATOM   1850  C   PHE A 174      40.944  31.341  48.617  1.00  0.00           C  
ATOM   1851  O   PHE A 174      40.508  32.401  49.002  1.00  0.00           O  
ATOM   1852  CB  PHE A 174      42.140  31.820  46.511  1.00  0.00           C  
ATOM   1853  CG  PHE A 174      43.495  31.152  46.739  1.00  0.00           C
[truncated: 2,098,331 more chars]
