# Supplementary material for: Structural insights into the pSer/pThr dependent regulation of the SHP2 tyrosine phosphatase in insulin and CD28 signaling
Source: Nat Commun. 2022 Sep 16;13:5439. doi: 10.1038/s41467-022-32918-5 (PMC9481563; doi:10.1038/s41467-022-32918-5)
Supplement: Supplementary file 4 — Supplementary dataset 2 [file 41467_2022_32918_MOESM4_ESM.zip › WPD-ppCD28-01-dynamics.pdb]

MODEL        1
ATOM      1  N   GLY A   5      56.660  24.290  24.190  1.00  0.00           N  
ATOM      2  CA  GLY A   5      57.250  24.580  25.480  1.00  0.00           C  
ATOM      3  C   GLY A   5      56.680  25.810  26.100  1.00  0.00           C  
ATOM      4  O   GLY A   5      56.150  26.750  25.450  1.00  0.00           O  
ATOM      5  H1  GLY A   5      55.770  23.910  24.420  1.00  0.00           H  
ATOM      6  H2  GLY A   5      56.520  25.090  23.610  1.00  0.00           H  
ATOM      7  H3  GLY A   5      57.260  23.610  23.760  1.00  0.00           H  
ATOM      8  N   PHE A   6      56.870  25.950  27.440  1.00  0.00           N  
ATOM      9  CA  PHE A   6      56.320  27.070  28.250  1.00  0.00           C  
ATOM     10  C   PHE A   6      57.020  28.460  28.080  1.00  0.00           C  
ATOM     11  O   PHE A   6      56.310  29.400  27.740  1.00  0.00           O  
ATOM     12  CB  PHE A   6      56.190  26.580  29.730  1.00  0.00           C  
ATOM     13  CG  PHE A   6      55.210  25.500  30.090  1.00  0.00           C  
ATOM     14  CD1 PHE A   6      53.900  25.680  30.380  1.00  0.00           C  
ATOM     15  CD2 PHE A   6      55.750  24.220  30.270  1.00  0.00           C  
ATOM     16  CE1 PHE A   6      53.130  24.650  30.920  1.00  0.00           C  
ATOM     17  CE2 PHE A   6      55.000  23.190  30.840  1.00  0.00           C  
ATOM     18  CZ  PHE A   6      53.700  23.400  31.100  1.00  0.00           C  
ATOM     19  H   PHE A   6      57.360  25.230  27.920  1.00  0.00           H  
ATOM     20  HD1 PHE A   6      53.310  26.560  30.130  1.00  0.00           H  
ATOM     21  HD2 PHE A   6      56.830  24.080  30.260  1.00  0.00           H  
ATOM     22  HE1 PHE A   6      52.100  24.780  31.240  1.00  0.00           H  
ATOM     23  HE2 PHE A   6      55.480  22.260  31.160  1.00  0.00           H  
ATOM     24  HZ  PHE A   6      53.030  22.620  31.470  1.00  0.00           H  
ATOM     25  N   TRP A   7      58.320  28.430  27.790  1.00  0.00           N  
ATOM     26  CA  TRP A   7      59.040  29.650  27.510  1.00  0.00           C  
ATOM     27  C   TRP A   7      58.690  30.050  26.060  1.00  0.00           C  
ATOM     28  O   TRP A   7      58.410  31.210  25.720  1.00  0.00           O  
ATOM     29  CB  TRP A   7      60.570  29.310  27.660  1.00  0.00           C  
ATOM     30  CG  TRP A   7      61.430  30.580  27.320  1.00  0.00           C  
ATOM     31  CD1 TRP A   7      61.530  31.680  27.990  1.00  0.00           C  
ATOM     32  CD2 TRP A   7      61.990  30.750  26.080  1.00  0.00           C  
ATOM     33  CE2 TRP A   7      62.300  32.080  26.060  1.00  0.00           C  
ATOM     34  CE3 TRP A   7      62.100  30.020  24.880  1.00  0.00           C  
ATOM     35  NE1 TRP A   7      62.020  32.600  27.230  1.00  0.00           N  
ATOM     36  CZ2 TRP A   7      62.830  32.750  24.990  1.00  0.00           C  
ATOM     37  CZ3 TRP A   7      62.630  30.690  23.740  1.00  0.00           C  
ATOM     38  CH2 TRP A   7      63.000  32.060  23.770  1.00  0.00           C  
ATOM     39  H   TRP A   7      58.870  27.590  27.820  1.00  0.00           H  
ATOM     40  HD1 TRP A   7      61.270  31.900  29.030  1.00  0.00           H  
ATOM     41  HE1 TRP A   7      62.130  33.580  27.420  1.00  0.00           H  
ATOM     42  HE3 TRP A   7      61.970  28.930  24.920  1.00  0.00           H  
ATOM     43  HZ2 TRP A   7      62.790  33.840  25.040  1.00  0.00           H  
ATOM     44  HZ3 TRP A   7      62.770  30.080  22.850  1.00  0.00           H  
ATOM     45  HH2 TRP A   7      63.480  32.570  22.930  1.00  0.00           H  
ATOM     46  N   GLU A   8      58.630  29.020  25.160  1.00  0.00           N  
ATOM     47  CA  GLU A   8      58.160  29.250  23.790  1.00  0.00           C  
ATOM     48  C   GLU A   8      56.750  29.760  23.650  1.00  0.00           C  
ATOM     49  O   GLU A   8      56.560  30.490  22.670  1.00  0.00           O  
ATOM     50  CB  GLU A   8      58.460  27.920  23.030  1.00  0.00           C  
ATOM     51  CG  GLU A   8      59.940  27.360  23.120  1.00  0.00           C  
ATOM     52  CD  GLU A   8      60.480  26.720  24.410  1.00  0.00           C  
ATOM     53  OE1 GLU A   8      61.510  26.040  24.250  1.00  0.00           O  
ATOM     54  OE2 GLU A   8      59.810  26.560  25.420  1.00  0.00           O1-
ATOM     55  H   GLU A   8      59.110  28.170  25.330  1.00  0.00           H  
ATOM     56  N   GLU A   9      55.810  29.160  24.410  1.00  0.00           N  
ATOM     57  CA  GLU A   9      54.470  29.740  24.570  1.00  0.00           C  
ATOM     58  C   GLU A   9      54.430  31.180  25.140  1.00  0.00           C  
ATOM     59  O   GLU A   9      53.800  32.110  24.670  1.00  0.00           O  
ATOM     60  CB  GLU A   9      53.550  28.840  25.400  1.00  0.00           C  
ATOM     61  CG  GLU A   9      53.250  27.550  24.780  1.00  0.00           C  
ATOM     62  CD  GLU A   9      52.220  26.720  25.550  1.00  0.00           C  
ATOM     63  OE1 GLU A   9      51.400  27.180  26.390  1.00  0.00           O  
ATOM     64  OE2 GLU A   9      52.070  25.530  25.180  1.00  0.00           O1-
ATOM     65  H   GLU A   9      55.940  28.290  24.890  1.00  0.00           H  
ATOM     66  N   PHE A  10      55.160  31.390  26.270  1.00  0.00           N  
ATOM     67  CA  PHE A  10      55.390  32.780  26.880  1.00  0.00           C  
ATOM     68  C   PHE A  10      55.980  33.810  25.950  1.00  0.00           C  
ATOM     69  O   PHE A  10      55.380  34.840  25.660  1.00  0.00           O  
ATOM     70  CB  PHE A  10      56.350  32.570  28.020  1.00  0.00           C  
ATOM     71  CG  PHE A  10      56.420  33.880  28.830  1.00  0.00           C  
ATOM     72  CD1 PHE A  10      55.270  34.380  29.540  1.00  0.00           C  
ATOM     73  CD2 PHE A  10      57.690  34.340  29.050  1.00  0.00           C  
ATOM     74  CE1 PHE A  10      55.470  35.420  30.450  1.00  0.00           C  
ATOM     75  CE2 PHE A  10      57.880  35.360  30.040  1.00  0.00           C  
ATOM     76  CZ  PHE A  10      56.770  35.880  30.740  1.00  0.00           C  
ATOM     77  H   PHE A  10      55.500  30.760  26.960  1.00  0.00           H  
ATOM     78  HD1 PHE A  10      54.310  33.860  29.550  1.00  0.00           H  
ATOM     79  HD2 PHE A  10      58.400  34.230  28.240  1.00  0.00           H  
ATOM     80  HE1 PHE A  10      54.640  35.970  30.890  1.00  0.00           H  
ATOM     81  HE2 PHE A  10      58.880  35.780  30.120  1.00  0.00           H  
ATOM     82  HZ  PHE A  10      56.910  36.430  31.670  1.00  0.00           H  
ATOM     83  N   GLU A  11      56.990  33.400  25.220  1.00  0.00           N  
ATOM     84  CA  GLU A  11      57.670  34.260  24.180  1.00  0.00           C  
ATOM     85  C   GLU A  11      56.670  34.750  23.060  1.00  0.00           C  
ATOM     86  O   GLU A  11      56.630  35.890  22.710  1.00  0.00           O  
ATOM     87  CB  GLU A  11      58.900  33.570  23.490  1.00  0.00           C  
ATOM     88  CG  GLU A  11      59.660  34.380  22.460  1.00  0.00           C  
ATOM     89  CD  GLU A  11      60.410  35.550  23.120  1.00  0.00           C  
ATOM     90  OE1 GLU A  11      60.720  35.540  24.330  1.00  0.00           O  
ATOM     91  OE2 GLU A  11      60.750  36.400  22.300  1.00  0.00           O1-
ATOM     92  H   GLU A  11      57.280  32.450  25.330  1.00  0.00           H  
ATOM     93  N   THR A  12      55.830  33.790  22.560  1.00  0.00           N  
ATOM     94  CA  THR A  12      54.770  34.210  21.620  1.00  0.00           C  
ATOM     95  C   THR A  12      53.710  35.130  22.120  1.00  0.00           C  
ATOM     96  O   THR A  12      53.380  36.130  21.460  1.00  0.00           O  
ATOM     97  CB  THR A  12      54.150  32.920  20.900  1.00  0.00           C  
ATOM     98  CG2 THR A  12      53.220  33.430  19.810  1.00  0.00           C  
ATOM     99  OG1 THR A  12      55.130  32.120  20.240  1.00  0.00           O  
ATOM    100  H   THR A  12      56.140  32.840  22.540  1.00  0.00           H  
ATOM    101  HG1 THR A  12      55.310  32.420  19.300  1.00  0.00           H  
ATOM    102  N   LEU A  13      53.380  35.020  23.380  1.00  0.00           N  
ATOM    103  CA  LEU A  13      52.470  35.910  24.190  1.00  0.00           C  
ATOM    104  C   LEU A  13      53.050  37.260  24.380  1.00  0.00           C  
ATOM    105  O   LEU A  13      52.390  38.250  24.070  1.00  0.00           O  
ATOM    106  CB  LEU A  13      52.130  35.290  25.470  1.00  0.00           C  
ATOM    107  CG  LEU A  13      51.080  34.190  25.250  1.00  0.00           C  
ATOM    108  CD1 LEU A  13      50.740  33.670  26.700  1.00  0.00           C  
ATOM    109  CD2 LEU A  13      49.790  34.740  24.620  1.00  0.00           C  
ATOM    110  H   LEU A  13      53.830  34.330  23.940  1.00  0.00           H  
ATOM    111  N   GLN A  14      54.320  37.240  24.840  1.00  0.00           N  
ATOM    112  CA  GLN A  14      55.180  38.460  24.980  1.00  0.00           C  
ATOM    113  C   GLN A  14      55.290  39.240  23.640  1.00  0.00           C  
ATOM    114  O   GLN A  14      54.800  40.360  23.600  1.00  0.00           O  
ATOM    115  CB  GLN A  14      56.550  37.970  25.460  1.00  0.00           C  
ATOM    116  CG  GLN A  14      56.680  37.710  26.950  1.00  0.00           C  
ATOM    117  CD  GLN A  14      56.950  39.010  27.750  1.00  0.00           C  
ATOM    118  NE2 GLN A  14      57.970  39.120  28.620  1.00  0.00           N  
ATOM    119  OE1 GLN A  14      56.080  39.850  27.850  1.00  0.00           O  
ATOM    120  H   GLN A  14      54.660  36.390  25.250  1.00  0.00           H  
ATOM    121 1HE2 GLN A  14      58.700  38.440  28.530  1.00  0.00           H  
ATOM    122 2HE2 GLN A  14      57.940  39.750  29.390  1.00  0.00           H  
ATOM    123  N   GLN A  15      55.550  38.490  22.510  1.00  0.00           N  
ATOM    124  CA  GLN A  15      55.590  39.050  21.180  1.00  0.00           C  
ATOM    125  C   GLN A  15      54.240  39.710  20.760  1.00  0.00           C  
ATOM    126  O   GLN A  15      54.160  40.920  20.590  1.00  0.00           O  
ATOM    127  CB  GLN A  15      56.000  37.980  20.180  1.00  0.00           C  
ATOM    128  CG  GLN A  15      57.510  37.950  20.110  1.00  0.00           C  
ATOM    129  CD  GLN A  15      58.050  37.130  18.970  1.00  0.00           C  
ATOM    130  NE2 GLN A  15      59.000  36.300  19.390  1.00  0.00           N  
ATOM    131  OE1 GLN A  15      57.680  37.110  17.850  1.00  0.00           O  
ATOM    132  H   GLN A  15      55.870  37.550  22.440  1.00  0.00           H  
ATOM    133 1HE2 GLN A  15      59.440  36.400  20.290  1.00  0.00           H  
ATOM    134 2HE2 GLN A  15      59.430  35.700  18.720  1.00  0.00           H  
ATOM    135  N   GLN A  16      53.170  38.930  20.740  1.00  0.00           N  
ATOM    136  CA  GLN A  16      51.840  39.410  20.520  1.00  0.00           C  
ATOM    137  C   GLN A  16      51.300  40.630  21.300  1.00  0.00           C  
ATOM    138  O   GLN A  16      50.510  41.410  20.800  1.00  0.00           O  
ATOM    139  CB  GLN A  16      50.830  38.300  20.680  1.00  0.00           C  
ATOM    140  CG  GLN A  16      50.980  37.220  19.660  1.00  0.00           C  
ATOM    141  CD  GLN A  16      50.110  35.950  19.810  1.00  0.00           C  
ATOM    142  NE2 GLN A  16      50.590  34.840  19.300  1.00  0.00           N  
ATOM    143  OE1 GLN A  16      48.950  36.090  20.170  1.00  0.00           O  
ATOM    144  H   GLN A  16      53.270  37.960  20.920  1.00  0.00           H  
ATOM    145 1HE2 GLN A  16      51.490  34.940  18.860  1.00  0.00           H  
ATOM    146 2HE2 GLN A  16      50.220  33.950  19.560  1.00  0.00           H  
ATOM    147  N   GLU A  17      51.640  40.710  22.570  1.00  0.00           N  
ATOM    148  CA  GLU A  17      51.400  41.820  23.550  1.00  0.00           C  
ATOM    149  C   GLU A  17      52.310  43.030  23.230  1.00  0.00           C  
ATOM    150  O   GLU A  17      51.860  44.140  23.200  1.00  0.00           O  
ATOM    151  CB  GLU A  17      51.720  41.370  25.050  1.00  0.00           C  
ATOM    152  CG  GLU A  17      51.330  42.460  26.000  1.00  0.00           C  
ATOM    153  CD  GLU A  17      51.160  41.840  27.380  1.00  0.00           C  
ATOM    154  OE1 GLU A  17      52.140  41.950  28.150  1.00  0.00           O  
ATOM    155  OE2 GLU A  17      50.010  41.480  27.650  1.00  0.00           O1-
ATOM    156  H   GLU A  17      51.980  39.880  23.010  1.00  0.00           H  
ATOM    157  N   CYS A  18      53.550  42.740  22.860  1.00  0.00           N  
ATOM    158  CA  CYS A  18      54.430  43.740  22.330  1.00  0.00           C  
ATOM    159  C   CYS A  18      53.940  44.460  21.150  1.00  0.00           C  
ATOM    160  O   CYS A  18      54.060  45.690  21.040  1.00  0.00           O  
ATOM    161  CB  CYS A  18      55.880  43.230  22.010  1.00  0.00           C  
ATOM    162  SG  CYS A  18      56.740  42.400  23.430  1.00  0.00           S  
ATOM    163  H   CYS A  18      54.000  41.880  23.100  1.00  0.00           H  
ATOM    164  HG  CYS A  18      56.120  41.230  23.320  1.00  0.00           H  
ATOM    165  N   LYS A  19      53.150  43.710  20.360  1.00  0.00           N  
ATOM    166  CA  LYS A  19      52.390  44.250  19.180  1.00  0.00           C  
ATOM    167  C   LYS A  19      51.170  44.930  19.840  1.00  0.00           C  
ATOM    168  O   LYS A  19      50.100  44.370  20.120  1.00  0.00           O  
ATOM    169  CB  LYS A  19      51.990  43.090  18.310  1.00  0.00           C  
ATOM    170  CG  LYS A  19      51.370  43.500  17.020  1.00  0.00           C  
ATOM    171  CD  LYS A  19      50.880  42.310  16.190  1.00  0.00           C  
ATOM    172  CE  LYS A  19      50.130  42.770  14.960  1.00  0.00           C  
ATOM    173  NZ  LYS A  19      49.730  41.510  14.320  1.00  0.00           N1+
ATOM    174  H   LYS A  19      53.140  42.720  20.500  1.00  0.00           H  
ATOM    175  HZ1 LYS A  19      49.670  40.750  14.970  1.00  0.00           H  
ATOM    176  HZ2 LYS A  19      48.770  41.660  14.060  1.00  0.00           H  
ATOM    177  HZ3 LYS A  19      50.240  41.280  13.490  1.00  0.00           H  
ATOM    178  N   LEU A  20      51.300  46.260  19.770  1.00  0.00           N  
ATOM    179  CA  LEU A  20      50.280  47.200  20.350  1.00  0.00           C  
ATOM    180  C   LEU A  20      49.220  47.310  19.270  1.00  0.00           C  
ATOM    181  O   LEU A  20      49.440  47.830  18.180  1.00  0.00           O  
ATOM    182  CB  LEU A  20      51.130  48.440  20.640  1.00  0.00           C  
ATOM    183  CG  LEU A  20      50.440  49.520  21.540  1.00  0.00           C  
ATOM    184  CD1 LEU A  20      50.050  49.040  22.910  1.00  0.00           C  
ATOM    185  CD2 LEU A  20      51.440  50.600  21.710  1.00  0.00           C  
ATOM    186  H   LEU A  20      52.140  46.640  19.390  1.00  0.00           H  
ATOM    187  N   LEU A  21      47.990  46.740  19.530  1.00  0.00           N  
ATOM    188  CA  LEU A  21      46.810  47.010  18.690  1.00  0.00           C  
ATOM    189  C   LEU A  21      45.670  47.750  19.370  1.00  0.00           C  
ATOM    190  O   LEU A  21      45.410  48.930  19.030  1.00  0.00           O  
ATOM    191  CB  LEU A  21      46.200  45.810  18.090  1.00  0.00           C  
ATOM    192  CG  LEU A  21      45.700  46.130  16.670  1.00  0.00           C  
ATOM    193  CD1 LEU A  21      46.250  45.240  15.650  1.00  0.00           C  
ATOM    194  CD2 LEU A  21      44.150  46.060  16.630  1.00  0.00           C  
ATOM    195  H   LEU A  21      47.930  46.080  20.280  1.00  0.00           H  
ATOM    196  N   TYR A  22      45.180  47.280  20.540  1.00  0.00           N  
ATOM    197  CA  TYR A  22      43.920  47.750  21.090  1.00  0.00           C  
ATOM    198  C   TYR A  22      44.040  49.180  21.830  1.00  0.00           C  
ATOM    199  O   TYR A  22      44.930  49.470  22.640  1.00  0.00           O  
ATOM    200  CB  TYR A  22      43.370  46.650  22.050  1.00  0.00           C  
ATOM    201  CG  TYR A  22      42.950  45.330  21.410  1.00  0.00           C  
ATOM    202  CD1 TYR A  22      42.240  45.290  20.210  1.00  0.00           C  
ATOM    203  CD2 TYR A  22      43.230  44.160  22.070  1.00  0.00           C  
ATOM    204  CE1 TYR A  22      41.910  44.060  19.630  1.00  0.00           C  
ATOM    205  CE2 TYR A  22      42.800  42.920  21.600  1.00  0.00           C  
ATOM    206  CZ  TYR A  22      42.200  42.880  20.300  1.00  0.00           C  
ATOM    207  OH  TYR A  22      42.060  41.650  19.730  1.00  0.00           O  
ATOM    208  H   TYR A  22      45.710  46.730  21.190  1.00  0.00           H  
ATOM    209  HD1 TYR A  22      41.660  46.150  19.900  1.00  0.00           H  
ATOM    210  HD2 TYR A  22      44.030  44.100  22.810  1.00  0.00           H  
ATOM    211  HE1 TYR A  22      41.640  44.120  18.580  1.00  0.00           H  
ATOM    212  HE2 TYR A  22      42.850  42.060  22.270  1.00  0.00           H  
ATOM    213  HH  TYR A  22      42.250  41.670  18.750  1.00  0.00           H  
ATOM    214  N   SER A  23      43.140  50.120  21.420  1.00  0.00           N  
ATOM    215  CA  SER A  23      43.100  51.560  21.880  1.00  0.00           C  
ATOM    216  C   SER A  23      43.210  51.770  23.370  1.00  0.00           C  
ATOM    217  O   SER A  23      42.390  51.330  24.180  1.00  0.00           O  
ATOM    218  CB  SER A  23      41.780  52.180  21.440  1.00  0.00           C  
ATOM    219  OG  SER A  23      41.560  53.520  21.800  1.00  0.00           O  
ATOM    220  H   SER A  23      42.520  49.940  20.670  1.00  0.00           H  
ATOM    221  HG  SER A  23      41.320  53.570  22.770  1.00  0.00           H  
ATOM    222  N   ARG A  24      43.880  52.850  23.630  1.00  0.00           N  
ATOM    223  CA  ARG A  24      44.220  53.360  24.970  1.00  0.00           C  
ATOM    224  C   ARG A  24      44.180  54.870  25.060  1.00  0.00           C  
ATOM    225  O   ARG A  24      44.880  55.520  25.810  1.00  0.00           O  
ATOM    226  CB  ARG A  24      45.630  52.970  25.460  1.00  0.00           C  
ATOM    227  CG  ARG A  24      46.060  51.450  25.490  1.00  0.00           C  
ATOM    228  CD  ARG A  24      47.540  51.150  25.050  1.00  0.00           C  
ATOM    229  NE  ARG A  24      48.090  51.940  23.930  1.00  0.00           N  
ATOM    230  CZ  ARG A  24      49.270  52.640  23.940  1.00  0.00           C  
ATOM    231  NH1 ARG A  24      49.960  52.750  25.070  1.00  0.00           N1+
ATOM    232  NH2 ARG A  24      49.660  53.410  22.900  1.00  0.00           N  
ATOM    233  H   ARG A  24      44.280  53.370  22.880  1.00  0.00           H  
ATOM    234  HE  ARG A  24      47.730  51.680  23.030  1.00  0.00           H  
ATOM    235 1HH1 ARG A  24      49.800  52.080  25.790  1.00  0.00           H  
ATOM    236 2HH1 ARG A  24      50.810  53.280  25.110  1.00  0.00           H  
ATOM    237 1HH2 ARG A  24      49.230  53.300  22.000  1.00  0.00           H  
ATOM    238 2HH2 ARG A  24      50.400  54.080  23.040  1.00  0.00           H  
ATOM    239  N   LYS A  25      43.010  55.350  24.610  1.00  0.00           N  
ATOM    240  CA  LYS A  25      42.860  56.770  24.330  1.00  0.00           C  
ATOM    241  C   LYS A  25      42.810  57.770  25.490  1.00  0.00           C  
ATOM    242  O   LYS A  25      43.570  58.770  25.370  1.00  0.00           O  
ATOM    243  CB  LYS A  25      41.660  57.080  23.510  1.00  0.00           C  
ATOM    244  CG  LYS A  25      41.960  57.090  22.000  1.00  0.00           C  
ATOM    245  CD  LYS A  25      40.770  57.420  21.130  1.00  0.00           C  
ATOM    246  CE  LYS A  25      39.580  56.410  21.300  1.00  0.00           C  
ATOM    247  NZ  LYS A  25      39.750  55.190  20.520  1.00  0.00           N1+
ATOM    248  H   LYS A  25      42.200  54.800  24.410  1.00  0.00           H  
ATOM    249  HZ1 LYS A  25      39.900  55.350  19.540  1.00  0.00           H  
ATOM    250  HZ2 LYS A  25      40.470  54.570  20.840  1.00  0.00           H  
ATOM    251  HZ3 LYS A  25      38.890  54.680  20.460  1.00  0.00           H  
ATOM    252  N   GLU A  26      41.980  57.610  26.530  1.00  0.00           N  
ATOM    253  CA  GLU A  26      41.890  58.510  27.660  1.00  0.00           C  
ATOM    254  C   GLU A  26      43.190  58.500  28.520  1.00  0.00           C  
ATOM    255  O   GLU A  26      43.680  59.630  28.710  1.00  0.00           O  
ATOM    256  CB  GLU A  26      40.680  58.280  28.560  1.00  0.00           C  
ATOM    257  CG  GLU A  26      39.390  58.410  27.810  1.00  0.00           C  
ATOM    258  CD  GLU A  26      38.730  59.790  27.720  1.00  0.00           C  
ATOM    259  OE1 GLU A  26      37.530  59.790  27.940  1.00  0.00           O  
ATOM    260  OE2 GLU A  26      39.340  60.890  27.620  1.00  0.00           O1-
ATOM    261  H   GLU A  26      41.560  56.700  26.570  1.00  0.00           H  
ATOM    262  N   GLY A  27      43.780  57.330  28.870  1.00  0.00           N  
ATOM    263  CA  GLY A  27      45.080  57.180  29.560  1.00  0.00           C  
ATOM    264  C   GLY A  27      46.290  57.560  28.710  1.00  0.00           C  
ATOM    265  O   GLY A  27      47.380  57.820  29.250  1.00  0.00           O  
ATOM    266  H   GLY A  27      43.190  56.530  28.860  1.00  0.00           H  
ATOM    267  N   GLN A  28      46.270  57.620  27.370  1.00  0.00           N  
ATOM    268  CA  GLN A  28      47.250  58.330  26.550  1.00  0.00           C  
ATOM    269  C   GLN A  28      47.300  59.850  26.610  1.00  0.00           C  
ATOM    270  O   GLN A  28      48.170  60.510  26.000  1.00  0.00           O  
ATOM    271  CB  GLN A  28      47.190  57.910  25.120  1.00  0.00           C  
ATOM    272  CG  GLN A  28      48.050  56.610  24.980  1.00  0.00           C  
ATOM    273  CD  GLN A  28      49.560  56.830  25.380  1.00  0.00           C  
ATOM    274  NE2 GLN A  28      50.430  57.210  24.470  1.00  0.00           N  
ATOM    275  OE1 GLN A  28      49.920  56.650  26.540  1.00  0.00           O  
ATOM    276  H   GLN A  28      45.820  56.930  26.800  1.00  0.00           H  
ATOM    277 1HE2 GLN A  28      50.160  57.470  23.540  1.00  0.00           H  
ATOM    278 2HE2 GLN A  28      51.390  57.070  24.710  1.00  0.00           H  
ATOM    279  N   ARG A  29      46.390  60.540  27.300  1.00  0.00           N  
ATOM    280  CA  ARG A  29      46.320  62.050  27.480  1.00  0.00           C  
ATOM    281  C   ARG A  29      47.260  62.490  28.620  1.00  0.00           C  
ATOM    282  O   ARG A  29      47.240  61.830  29.650  1.00  0.00           O  
ATOM    283  CB  ARG A  29      44.960  62.520  27.860  1.00  0.00           C  
ATOM    284  CG  ARG A  29      43.960  62.510  26.700  1.00  0.00           C  
ATOM    285  CD  ARG A  29      42.560  62.840  27.240  1.00  0.00           C  
ATOM    286  NE  ARG A  29      42.500  64.220  27.750  1.00  0.00           N  
ATOM    287  CZ  ARG A  29      41.560  64.710  28.660  1.00  0.00           C  
ATOM    288  NH1 ARG A  29      40.610  63.890  29.090  1.00  0.00           N1+
ATOM    289  NH2 ARG A  29      41.680  65.950  29.170  1.00  0.00           N  
ATOM    290  H   ARG A  29      45.620  60.050  27.710  1.00  0.00           H  
ATOM    291  HE  ARG A  29      43.190  64.840  27.380  1.00  0.00           H  
ATOM    292 1HH1 ARG A  29      40.580  63.020  28.590  1.00  0.00           H  
ATOM    293 2HH1 ARG A  29      39.990  64.090  29.850  1.00  0.00           H  
ATOM    294 1HH2 ARG A  29      42.410  66.560  28.840  1.00  0.00           H  
ATOM    295 2HH2 ARG A  29      40.940  66.260  29.760  1.00  0.00           H  
ATOM    296  N   GLN A  30      47.940  63.620  28.440  1.00  0.00           N  
ATOM    297  CA  GLN A  30      49.010  64.060  29.340  1.00  0.00           C  
ATOM    298  C   GLN A  30      48.550  64.460  30.770  1.00  0.00           C  
ATOM    299  O   GLN A  30      49.360  64.370  31.710  1.00  0.00           O  
ATOM    300  CB  GLN A  30      49.900  65.260  28.850  1.00  0.00           C  
ATOM    301  CG  GLN A  30      50.840  64.800  27.720  1.00  0.00           C  
ATOM    302  CD  GLN A  30      52.200  65.530  27.720  1.00  0.00           C  
ATOM    303  NE2 GLN A  30      52.160  66.790  27.400  1.00  0.00           N  
ATOM    304  OE1 GLN A  30      53.220  65.020  28.160  1.00  0.00           O  
ATOM    305  H   GLN A  30      47.520  64.280  27.830  1.00  0.00           H  
ATOM    306 1HE2 GLN A  30      51.330  67.340  27.250  1.00  0.00           H  
ATOM    307 2HE2 GLN A  30      53.010  67.270  27.170  1.00  0.00           H  
ATOM    308  N   GLU A  31      47.330  64.920  30.890  1.00  0.00           N  
ATOM    309  CA  GLU A  31      46.520  64.970  32.140  1.00  0.00           C  
ATOM    310  C   GLU A  31      46.440  63.680  32.910  1.00  0.00           C  
ATOM    311  O   GLU A  31      46.170  63.730  34.110  1.00  0.00           O  
ATOM    312  CB  GLU A  31      45.140  65.630  31.930  1.00  0.00           C  
ATOM    313  CG  GLU A  31      45.160  66.980  31.200  1.00  0.00           C  
ATOM    314  CD  GLU A  31      45.080  66.780  29.680  1.00  0.00           C  
ATOM    315  OE1 GLU A  31      44.320  67.570  29.100  1.00  0.00           O  
ATOM    316  OE2 GLU A  31      45.800  65.950  29.100  1.00  0.00           O1-
ATOM    317  H   GLU A  31      47.030  65.420  30.080  1.00  0.00           H  
ATOM    318  N   ASN A  32      46.540  62.550  32.190  1.00  0.00           N  
ATOM    319  CA  ASN A  32      46.290  61.290  32.890  1.00  0.00           C  
ATOM    320  C   ASN A  32      47.480  60.480  33.440  1.00  0.00           C  
ATOM    321  O   ASN A  32      47.240  59.530  34.230  1.00  0.00           O  
ATOM    322  CB  ASN A  32      45.280  60.380  32.140  1.00  0.00           C  
ATOM    323  CG  ASN A  32      43.930  60.920  32.350  1.00  0.00           C  
ATOM    324  ND2 ASN A  32      43.180  60.890  31.250  1.00  0.00           N  
ATOM    325  OD1 ASN A  32      43.500  61.300  33.410  1.00  0.00           O  
ATOM    326  H   ASN A  32      46.670  62.540  31.200  1.00  0.00           H  
ATOM    327 1HD2 ASN A  32      43.480  60.530  30.360  1.00  0.00           H  
ATOM    328 2HD2 ASN A  32      42.210  61.110  31.230  1.00  0.00           H  
ATOM    329  N   LYS A  33      48.610  61.160  33.470  1.00  0.00           N  
ATOM    330  CA  LYS A  33      49.930  60.480  33.410  1.00  0.00           C  
ATOM    331  C   LYS A  33      50.420  59.840  34.730  1.00  0.00           C  
ATOM    332  O   LYS A  33      50.520  58.640  34.780  1.00  0.00           O  
ATOM    333  CB  LYS A  33      51.020  61.340  32.780  1.00  0.00           C  
ATOM    334  CG  LYS A  33      50.910  61.360  31.220  1.00  0.00           C  
ATOM    335  CD  LYS A  33      51.190  60.030  30.430  1.00  0.00           C  
ATOM    336  CE  LYS A  33      50.440  59.920  29.090  1.00  0.00           C  
ATOM    337  NZ  LYS A  33      50.740  58.580  28.480  1.00  0.00           N1+
ATOM    338  H   LYS A  33      48.580  62.150  33.340  1.00  0.00           H  
ATOM    339  HZ1 LYS A  33      50.110  58.280  27.760  1.00  0.00           H  
ATOM    340  HZ2 LYS A  33      51.680  58.510  28.140  1.00  0.00           H  
ATOM    341  HZ3 LYS A  33      50.680  57.910  29.220  1.00  0.00           H  
ATOM    342  N   ASN A  34      50.070  60.580  35.790  1.00  0.00           N  
ATOM    343  CA  ASN A  34      50.330  60.200  37.150  1.00  0.00           C  
ATOM    344  C   ASN A  34      49.500  58.940  37.600  1.00  0.00           C  
ATOM    345  O   ASN A  34      49.910  58.380  38.620  1.00  0.00           O  
ATOM    346  CB  ASN A  34      49.980  61.280  38.130  1.00  0.00           C  
ATOM    347  CG  ASN A  34      50.990  62.400  38.030  1.00  0.00           C  
ATOM    348  ND2 ASN A  34      51.100  63.140  39.070  1.00  0.00           N  
ATOM    349  OD1 ASN A  34      51.660  62.720  37.040  1.00  0.00           O  
ATOM    350  H   ASN A  34      49.600  61.460  35.730  1.00  0.00           H  
ATOM    351 1HD2 ASN A  34      50.550  62.960  39.890  1.00  0.00           H  
ATOM    352 2HD2 ASN A  34      51.740  63.900  39.050  1.00  0.00           H  
ATOM    353  N   LYS A  35      48.270  58.790  37.140  1.00  0.00           N  
ATOM    354  CA  LYS A  35      47.190  57.870  37.610  1.00  0.00           C  
ATOM    355  C   LYS A  35      47.530  56.350  37.470  1.00  0.00           C  
ATOM    356  O   LYS A  35      46.990  55.520  38.230  1.00  0.00           O  
ATOM    357  CB  LYS A  35      45.780  58.180  37.070  1.00  0.00           C  
ATOM    358  CG  LYS A  35      45.370  59.630  37.260  1.00  0.00           C  
ATOM    359  CD  LYS A  35      43.850  59.820  37.170  1.00  0.00           C  
ATOM    360  CE  LYS A  35      43.460  61.290  36.980  1.00  0.00           C  
ATOM    361  NZ  LYS A  35      44.000  62.200  35.870  1.00  0.00           N1+
ATOM    362  H   LYS A  35      47.960  59.140  36.260  1.00  0.00           H  
ATOM    363  HZ1 LYS A  35      44.050  61.810  34.950  1.00  0.00           H  
ATOM    364  HZ2 LYS A  35      43.430  63.020  35.800  1.00  0.00           H  
ATOM    365  HZ3 LYS A  35      44.910  62.490  36.150  1.00  0.00           H  
ATOM    366  N   ASN A  36      48.730  56.120  36.970  1.00  0.00           N  
ATOM    367  CA  ASN A  36      49.440  54.830  36.950  1.00  0.00           C  
ATOM    368  C   ASN A  36      50.940  54.830  37.350  1.00  0.00           C  
ATOM    369  O   ASN A  36      51.660  55.700  36.950  1.00  0.00           O  
ATOM    370  CB  ASN A  36      49.200  54.010  35.640  1.00  0.00           C  
ATOM    371  CG  ASN A  36      49.890  54.630  34.390  1.00  0.00           C  
ATOM    372  ND2 ASN A  36      50.910  54.050  33.840  1.00  0.00           N  
ATOM    373  OD1 ASN A  36      49.410  55.660  33.860  1.00  0.00           O  
ATOM    374  H   ASN A  36      49.190  56.850  36.470  1.00  0.00           H  
ATOM    375 1HD2 ASN A  36      51.280  53.200  34.210  1.00  0.00           H  
ATOM    376 2HD2 ASN A  36      51.280  54.550  33.060  1.00  0.00           H  
ATOM    377  N   ARG A  37      51.170  54.180  38.510  1.00  0.00           N  
ATOM    378  CA  ARG A  37      52.530  54.060  39.080  1.00  0.00           C  
ATOM    379  C   ARG A  37      53.360  53.210  38.170  1.00  0.00           C  
ATOM    380  O   ARG A  37      54.460  53.550  37.880  1.00  0.00           O  
ATOM    381  CB  ARG A  37      52.200  53.440  40.480  1.00  0.00           C  
ATOM    382  CG  ARG A  37      53.500  53.080  41.190  1.00  0.00           C  
ATOM    383  CD  ARG A  37      53.150  52.500  42.550  1.00  0.00           C  
ATOM    384  NE  ARG A  37      54.470  52.190  43.140  1.00  0.00           N  
ATOM    385  CZ  ARG A  37      54.730  51.350  44.150  1.00  0.00           C  
ATOM    386  NH1 ARG A  37      53.880  50.440  44.640  1.00  0.00           N1+
ATOM    387  NH2 ARG A  37      55.870  51.300  44.750  1.00  0.00           N  
ATOM    388  H   ARG A  37      50.440  53.620  38.910  1.00  0.00           H  
ATOM    389  HE  ARG A  37      55.240  52.470  42.570  1.00  0.00           H  
ATOM    390 1HH1 ARG A  37      53.000  50.300  44.190  1.00  0.00           H  
ATOM    391 2HH1 ARG A  37      53.960  50.140  45.590  1.00  0.00           H  
ATOM    392 1HH2 ARG A  37      56.590  51.900  44.410  1.00  0.00           H  
ATOM    393 2HH2 ARG A  37      56.120  50.380  45.080  1.00  0.00           H  
ATOM    394  N   TYR A  38      52.860  51.960  37.970  1.00  0.00           N  
ATOM    395  CA  TYR A  38      53.270  50.990  36.970  1.00  0.00           C  
ATOM    396  C   TYR A  38      53.050  51.280  35.450  1.00  0.00           C  
ATOM    397  O   TYR A  38      52.100  51.920  35.060  1.00  0.00           O  
ATOM    398  CB  TYR A  38      52.640  49.650  37.400  1.00  0.00           C  
ATOM    399  CG  TYR A  38      53.290  49.210  38.720  1.00  0.00           C  
ATOM    400  CD1 TYR A  38      54.620  48.660  38.740  1.00  0.00           C  
ATOM    401  CD2 TYR A  38      52.660  49.510  39.910  1.00  0.00           C  
ATOM    402  CE1 TYR A  38      55.260  48.400  39.930  1.00  0.00           C  
ATOM    403  CE2 TYR A  38      53.320  49.320  41.100  1.00  0.00           C  
ATOM    404  CZ  TYR A  38      54.590  48.780  41.110  1.00  0.00           C  
ATOM    405  OH  TYR A  38      55.240  48.710  42.270  1.00  0.00           O  
ATOM    406  H   TYR A  38      52.120  51.720  38.600  1.00  0.00           H  
ATOM    407  HD1 TYR A  38      55.180  48.620  37.810  1.00  0.00           H  
ATOM    408  HD2 TYR A  38      51.680  50.000  39.920  1.00  0.00           H  
ATOM    409  HE1 TYR A  38      56.220  47.880  39.890  1.00  0.00           H  
ATOM    410  HE2 TYR A  38      52.620  49.260  41.940  1.00  0.00           H  
ATOM    411  HH  TYR A  38      56.210  48.940  42.170  1.00  0.00           H  
ATOM    412  N   LYS A  39      54.030  50.970  34.560  1.00  0.00           N  
ATOM    413  CA  LYS A  39      54.230  51.570  33.150  1.00  0.00           C  
ATOM    414  C   LYS A  39      53.150  51.270  32.180  1.00  0.00           C  
ATOM    415  O   LYS A  39      52.450  52.170  31.680  1.00  0.00           O  
ATOM    416  CB  LYS A  39      55.640  51.230  32.680  1.00  0.00           C  
ATOM    417  CG  LYS A  39      56.660  52.040  33.480  1.00  0.00           C  
ATOM    418  CD  LYS A  39      58.050  52.120  32.880  1.00  0.00           C  
ATOM    419  CE  LYS A  39      58.890  52.800  33.970  1.00  0.00           C  
ATOM    420  NZ  LYS A  39      60.330  52.530  34.090  1.00  0.00           N1+
ATOM    421  H   LYS A  39      54.770  50.350  34.810  1.00  0.00           H  
ATOM    422  HZ1 LYS A  39      60.470  51.630  34.500  1.00  0.00           H  
ATOM    423  HZ2 LYS A  39      60.630  52.420  33.140  1.00  0.00           H  
ATOM    424  HZ3 LYS A  39      60.920  53.200  34.540  1.00  0.00           H  
ATOM    425  N   ASN A  40      53.170  49.960  31.790  1.00  0.00           N  
ATOM    426  CA  ASN A  40      52.320  49.560  30.650  1.00  0.00           C  
ATOM    427  C   ASN A  40      50.830  49.630  30.720  1.00  0.00           C  
ATOM    428  O   ASN A  40      50.270  50.160  29.770  1.00  0.00           O  
ATOM    429  CB  ASN A  40      52.700  48.080  30.270  1.00  0.00           C  
ATOM    430  CG  ASN A  40      52.440  46.960  31.340  1.00  0.00           C  
ATOM    431  ND2 ASN A  40      52.300  45.700  31.010  1.00  0.00           N  
ATOM    432  OD1 ASN A  40      52.370  47.210  32.530  1.00  0.00           O  
ATOM    433  H   ASN A  40      53.490  49.210  32.370  1.00  0.00           H  
ATOM    434 1HD2 ASN A  40      52.210  45.300  30.100  1.00  0.00           H  
ATOM    435 2HD2 ASN A  40      52.310  45.090  31.800  1.00  0.00           H  
ATOM    436  N   ILE A  41      50.230  49.450  31.900  1.00  0.00           N  
ATOM    437  CA  ILE A  41      48.750  49.090  32.040  1.00  0.00           C  
ATOM    438  C   ILE A  41      47.540  49.990  31.720  1.00  0.00           C  
ATOM    439  O   ILE A  41      46.540  49.970  32.410  1.00  0.00           O  
ATOM    440  CB  ILE A  41      48.390  48.300  33.360  1.00  0.00           C  
ATOM    441  CG1 ILE A  41      49.160  48.840  34.560  1.00  0.00           C  
ATOM    442  CG2 ILE A  41      48.540  46.810  33.010  1.00  0.00           C  
ATOM    443  CD  ILE A  41      48.560  48.480  35.900  1.00  0.00           C  
ATOM    444  H   ILE A  41      50.790  49.520  32.730  1.00  0.00           H  
ATOM    445  N   LEU A  42      47.660  50.840  30.700  1.00  0.00           N  
ATOM    446  CA  LEU A  42      46.620  51.790  30.160  1.00  0.00           C  
ATOM    447  C   LEU A  42      45.280  51.120  29.620  1.00  0.00           C  
ATOM    448  O   LEU A  42      45.270  50.260  28.730  1.00  0.00           O  
ATOM    449  CB  LEU A  42      47.250  52.640  29.080  1.00  0.00           C  
ATOM    450  CG  LEU A  42      48.570  53.360  29.550  1.00  0.00           C  
ATOM    451  CD1 LEU A  42      49.500  53.720  28.370  1.00  0.00           C  
ATOM    452  CD2 LEU A  42      48.230  54.570  30.390  1.00  0.00           C  
ATOM    453  H   LEU A  42      48.560  51.160  30.390  1.00  0.00           H  
ATOM    454  N   PRO A  43      44.190  51.430  30.260  1.00  0.00           N  
ATOM    455  CA  PRO A  43      42.880  50.810  30.050  1.00  0.00           C  
ATOM    456  C   PRO A  43      42.170  50.990  28.660  1.00  0.00           C  
ATOM    457  O   PRO A  43      42.110  52.080  28.130  1.00  0.00           O  
ATOM    458  CB  PRO A  43      42.060  51.360  31.200  1.00  0.00           C  
ATOM    459  CG  PRO A  43      42.550  52.840  31.290  1.00  0.00           C  
ATOM    460  CD  PRO A  43      44.050  52.610  31.080  1.00  0.00           C  
ATOM    461  N   PHE A  44      41.880  49.890  28.110  1.00  0.00           N  
ATOM    462  CA  PHE A  44      41.200  49.770  26.830  1.00  0.00           C  
ATOM    463  C   PHE A  44      39.810  50.350  26.860  1.00  0.00           C  
ATOM    464  O   PHE A  44      38.950  50.130  27.670  1.00  0.00           O  
ATOM    465  CB  PHE A  44      40.950  48.430  26.260  1.00  0.00           C  
ATOM    466  CG  PHE A  44      42.240  47.580  25.980  1.00  0.00           C  
ATOM    467  CD1 PHE A  44      43.440  48.060  25.560  1.00  0.00           C  
ATOM    468  CD2 PHE A  44      42.200  46.220  26.130  1.00  0.00           C  
ATOM    469  CE1 PHE A  44      44.600  47.330  25.400  1.00  0.00           C  
ATOM    470  CE2 PHE A  44      43.300  45.410  25.950  1.00  0.00           C  
ATOM    471  CZ  PHE A  44      44.500  45.950  25.580  1.00  0.00           C  
ATOM    472  H   PHE A  44      42.220  49.040  28.510  1.00  0.00           H  
ATOM    473  HD1 PHE A  44      43.340  49.090  25.230  1.00  0.00           H  
ATOM    474  HD2 PHE A  44      41.280  45.880  26.600  1.00  0.00           H  
ATOM    475  HE1 PHE A  44      45.520  47.900  25.600  1.00  0.00           H  
ATOM    476  HE2 PHE A  44      43.130  44.340  25.840  1.00  0.00           H  
ATOM    477  HZ  PHE A  44      45.300  45.250  25.340  1.00  0.00           H  
ATOM    478  N   ASP A  45      39.630  51.100  25.750  1.00  0.00           N  
ATOM    479  CA  ASP A  45      38.430  51.990  25.400  1.00  0.00           C  
ATOM    480  C   ASP A  45      37.060  51.310  25.540  1.00  0.00           C  
ATOM    481  O   ASP A  45      36.080  52.000  25.870  1.00  0.00           O  
ATOM    482  CB  ASP A  45      38.490  52.660  24.050  1.00  0.00           C  
ATOM    483  CG  ASP A  45      39.210  54.060  24.060  1.00  0.00           C  
ATOM    484  OD1 ASP A  45      38.590  55.110  23.850  1.00  0.00           O  
ATOM    485  OD2 ASP A  45      40.410  54.100  24.240  1.00  0.00           O1-
ATOM    486  H   ASP A  45      40.450  51.220  25.200  1.00  0.00           H  
ATOM    487  N   HIS A  46      37.040  50.040  25.170  1.00  0.00           N  
ATOM    488  CA  HIS A  46      35.830  49.210  25.290  1.00  0.00           C  
ATOM    489  C   HIS A  46      35.620  48.380  26.600  1.00  0.00           C  
ATOM    490  O   HIS A  46      34.550  48.500  27.240  1.00  0.00           O  
ATOM    491  CB  HIS A  46      35.860  48.280  24.090  1.00  0.00           C  
ATOM    492  CG  HIS A  46      37.040  47.330  24.090  1.00  0.00           C  
ATOM    493  CD2 HIS A  46      36.900  46.000  24.220  1.00  0.00           C  
ATOM    494  ND1 HIS A  46      38.340  47.570  24.140  1.00  0.00           N  
ATOM    495  CE1 HIS A  46      39.050  46.450  24.240  1.00  0.00           C  
ATOM    496  NE2 HIS A  46      38.130  45.490  24.300  1.00  0.00           N  
ATOM    497  H   HIS A  46      37.790  49.520  24.770  1.00  0.00           H  
ATOM    498  HD2 HIS A  46      35.950  45.510  23.980  1.00  0.00           H  
ATOM    499  HE1 HIS A  46      40.120  46.320  24.110  1.00  0.00           H  
ATOM    500  HE2 HIS A  46      38.340  44.520  24.180  1.00  0.00           H  
ATOM    501  N   THR A  47      36.690  47.820  27.170  1.00  0.00           N  
ATOM    502  CA  THR A  47      36.660  47.070  28.470  1.00  0.00           C  
ATOM    503  C   THR A  47      36.760  47.910  29.740  1.00  0.00           C  
ATOM    504  O   THR A  47      37.030  47.300  30.810  1.00  0.00           O  
ATOM    505  CB  THR A  47      37.700  45.940  28.470  1.00  0.00           C  
ATOM    506  CG2 THR A  47      37.310  44.860  27.460  1.00  0.00           C  
ATOM    507  OG1 THR A  47      39.080  46.300  28.330  1.00  0.00           O  
ATOM    508  H   THR A  47      37.590  47.830  26.740  1.00  0.00           H  
ATOM    509  HG1 THR A  47      39.690  45.510  28.260  1.00  0.00           H  
ATOM    510  N   ARG A  48      36.770  49.220  29.700  1.00  0.00           N  
ATOM    511  CA  ARG A  48      37.080  50.040  30.890  1.00  0.00           C  
ATOM    512  C   ARG A  48      35.740  50.340  31.690  1.00  0.00           C  
ATOM    513  O   ARG A  48      34.620  50.160  31.300  1.00  0.00           O  
ATOM    514  CB  ARG A  48      37.930  51.300  30.620  1.00  0.00           C  
ATOM    515  CG  ARG A  48      37.150  52.440  29.940  1.00  0.00           C  
ATOM    516  CD  ARG A  48      38.240  53.450  29.520  1.00  0.00           C  
ATOM    517  NE  ARG A  48      37.630  54.730  29.140  1.00  0.00           N  
ATOM    518  CZ  ARG A  48      37.420  55.860  29.830  1.00  0.00           C  
ATOM    519  NH1 ARG A  48      37.800  56.020  31.080  1.00  0.00           N1+
ATOM    520  NH2 ARG A  48      36.660  56.800  29.290  1.00  0.00           N  
ATOM    521  H   ARG A  48      36.440  49.560  28.820  1.00  0.00           H  
ATOM    522  HE  ARG A  48      37.370  54.710  28.180  1.00  0.00           H  
ATOM    523 1HH1 ARG A  48      38.120  55.330  31.730  1.00  0.00           H  
ATOM    524 2HH1 ARG A  48      37.730  56.950  31.450  1.00  0.00           H  
ATOM    525 1HH2 ARG A  48      36.280  56.730  28.360  1.00  0.00           H  
ATOM    526 2HH2 ARG A  48      36.440  57.590  29.860  1.00  0.00           H  
ATOM    527  N   VAL A  49      36.000  50.650  33.000  1.00  0.00           N  
ATOM    528  CA  VAL A  49      34.970  51.080  33.950  1.00  0.00           C  
ATOM    529  C   VAL A  49      35.100  52.580  34.300  1.00  0.00           C  
ATOM    530  O   VAL A  49      36.220  53.080  34.580  1.00  0.00           O  
ATOM    531  CB  VAL A  49      34.820  50.160  35.160  1.00  0.00           C  
ATOM    532  CG1 VAL A  49      35.940  50.360  36.140  1.00  0.00           C  
ATOM    533  CG2 VAL A  49      33.530  50.350  35.930  1.00  0.00           C  
ATOM    534  H   VAL A  49      36.940  50.580  33.320  1.00  0.00           H  
ATOM    535  N   VAL A  50      34.160  53.290  33.730  1.00  0.00           N  
ATOM    536  CA  VAL A  50      34.050  54.740  33.960  1.00  0.00           C  
ATOM    537  C   VAL A  50      33.210  55.070  35.260  1.00  0.00           C  
ATOM    538  O   VAL A  50      32.170  54.520  35.550  1.00  0.00           O  
ATOM    539  CB  VAL A  50      33.580  55.320  32.630  1.00  0.00           C  
ATOM    540  CG1 VAL A  50      33.500  56.860  32.610  1.00  0.00           C  
ATOM    541  CG2 VAL A  50      34.660  54.980  31.520  1.00  0.00           C  
ATOM    542  H   VAL A  50      33.430  52.880  33.190  1.00  0.00           H  
ATOM    543  N   LEU A  51      33.880  55.990  36.060  1.00  0.00           N  
ATOM    544  CA  LEU A  51      33.210  56.470  37.290  1.00  0.00           C  
ATOM    545  C   LEU A  51      32.060  57.470  37.160  1.00  0.00           C  
ATOM    546  O   LEU A  51      32.210  58.480  36.490  1.00  0.00           O  
ATOM    547  CB  LEU A  51      34.210  57.100  38.310  1.00  0.00           C  
ATOM    548  CG  LEU A  51      35.210  56.120  38.890  1.00  0.00           C  
ATOM    549  CD1 LEU A  51      36.220  56.720  39.830  1.00  0.00           C  
ATOM    550  CD2 LEU A  51      34.520  54.930  39.530  1.00  0.00           C  
ATOM    551  H   LEU A  51      34.720  56.370  35.680  1.00  0.00           H  
ATOM    552  N   HIS A  52      31.030  57.270  37.980  1.00  0.00           N  
ATOM    553  CA  HIS A  52      29.900  58.120  38.090  1.00  0.00           C  
ATOM    554  C   HIS A  52      29.890  59.210  39.090  1.00  0.00           C  
ATOM    555  O   HIS A  52      30.030  58.910  40.260  1.00  0.00           O  
ATOM    556  CB  HIS A  52      28.670  57.180  38.210  1.00  0.00           C  
ATOM    557  CG  HIS A  52      28.260  56.420  37.000  1.00  0.00           C  
ATOM    558  CD2 HIS A  52      27.620  55.200  37.060  1.00  0.00           C  
ATOM    559  ND1 HIS A  52      28.380  56.790  35.750  1.00  0.00           N  
ATOM    560  CE1 HIS A  52      27.820  55.880  34.990  1.00  0.00           C  
ATOM    561  NE2 HIS A  52      27.430  54.900  35.800  1.00  0.00           N  
ATOM    562  H   HIS A  52      31.210  56.580  38.680  1.00  0.00           H  
ATOM    563  HD2 HIS A  52      27.180  54.770  37.960  1.00  0.00           H  
ATOM    564  HE1 HIS A  52      27.550  55.930  33.940  1.00  0.00           H  
ATOM    565  HE2 HIS A  52      26.750  54.220  35.510  1.00  0.00           H  
ATOM    566  N   ASP A  53      29.770  60.460  38.720  1.00  0.00           N  
ATOM    567  CA  ASP A  53      30.160  61.640  39.540  1.00  0.00           C  
ATOM    568  C   ASP A  53      31.630  61.780  39.910  1.00  0.00           C  
ATOM    569  O   ASP A  53      32.410  60.870  39.960  1.00  0.00           O  
ATOM    570  CB  ASP A  53      29.570  61.790  40.980  1.00  0.00           C  
ATOM    571  CG  ASP A  53      28.820  63.090  41.180  1.00  0.00           C  
ATOM    572  OD1 ASP A  53      29.480  64.190  41.220  1.00  0.00           O  
ATOM    573  OD2 ASP A  53      27.630  63.050  41.400  1.00  0.00           O1-
ATOM    574  H   ASP A  53      29.480  60.700  37.790  1.00  0.00           H  
ATOM    575  N   GLY A  54      32.020  63.020  40.140  1.00  0.00           N  
ATOM    576  CA  GLY A  54      33.380  63.440  40.510  1.00  0.00           C  
ATOM    577  C   GLY A  54      33.470  64.980  40.350  1.00  0.00           C  
ATOM    578  O   GLY A  54      32.740  65.540  39.530  1.00  0.00           O  
ATOM    579  H   GLY A  54      31.350  63.740  40.340  1.00  0.00           H  
ATOM    580  N   ASP A  55      34.410  65.550  41.060  1.00  0.00           N  
ATOM    581  CA  ASP A  55      34.720  67.010  41.210  1.00  0.00           C  
ATOM    582  C   ASP A  55      34.550  67.760  39.830  1.00  0.00           C  
ATOM    583  O   ASP A  55      35.190  67.440  38.840  1.00  0.00           O  
ATOM    584  CB  ASP A  55      36.140  67.270  41.710  1.00  0.00           C  
ATOM    585  CG  ASP A  55      36.260  68.750  42.140  1.00  0.00           C  
ATOM    586  OD1 ASP A  55      36.670  69.550  41.280  1.00  0.00           O  
ATOM    587  OD2 ASP A  55      35.820  69.220  43.210  1.00  0.00           O1-
ATOM    588  H   ASP A  55      35.150  64.970  41.410  1.00  0.00           H  
ATOM    589  N   PRO A  56      33.770  68.870  39.980  1.00  0.00           N  
ATOM    590  CA  PRO A  56      33.330  69.640  38.780  1.00  0.00           C  
ATOM    591  C   PRO A  56      34.510  70.310  38.040  1.00  0.00           C  
ATOM    592  O   PRO A  56      34.530  70.410  36.790  1.00  0.00           O  
ATOM    593  CB  PRO A  56      32.350  70.670  39.280  1.00  0.00           C  
ATOM    594  CG  PRO A  56      32.330  70.490  40.840  1.00  0.00           C  
ATOM    595  CD  PRO A  56      32.890  69.160  41.170  1.00  0.00           C  
ATOM    596  N   ASN A  57      35.430  70.840  38.870  1.00  0.00           N  
ATOM    597  CA  ASN A  57      36.580  71.610  38.310  1.00  0.00           C  
ATOM    598  C   ASN A  57      37.750  70.760  37.780  1.00  0.00           C  
ATOM    599  O   ASN A  57      38.420  71.180  36.820  1.00  0.00           O  
ATOM    600  CB  ASN A  57      37.160  72.710  39.230  1.00  0.00           C  
ATOM    601  CG  ASN A  57      36.430  74.010  39.430  1.00  0.00           C  
ATOM    602  ND2 ASN A  57      36.230  74.410  40.630  1.00  0.00           N  
ATOM    603  OD1 ASN A  57      35.990  74.730  38.520  1.00  0.00           O  
ATOM    604  H   ASN A  57      35.550  70.490  39.790  1.00  0.00           H  
ATOM    605 1HD2 ASN A  57      36.470  73.800  41.390  1.00  0.00           H  
ATOM    606 2HD2 ASN A  57      36.090  75.350  40.950  1.00  0.00           H  
ATOM    607  N   GLU A  58      37.930  69.640  38.430  1.00  0.00           N  
ATOM    608  CA  GLU A  58      38.930  68.640  37.940  1.00  0.00           C  
ATOM    609  C   GLU A  58      38.650  68.140  36.520  1.00  0.00           C  
ATOM    610  O   GLU A  58      37.720  67.310  36.400  1.00  0.00           O  
ATOM    611  CB  GLU A  58      39.060  67.530  39.000  1.00  0.00           C  
ATOM    612  CG  GLU A  58      39.900  66.330  38.680  1.00  0.00           C  
ATOM    613  CD  GLU A  58      41.280  66.690  38.070  1.00  0.00           C  
ATOM    614  OE1 GLU A  58      42.140  67.050  38.930  1.00  0.00           O  
ATOM    615  OE2 GLU A  58      41.520  66.600  36.830  1.00  0.00           O1-
ATOM    616  H   GLU A  58      37.560  69.540  39.350  1.00  0.00           H  
ATOM    617  N   PRO A  59      39.370  68.490  35.510  1.00  0.00           N  
ATOM    618  CA  PRO A  59      39.220  68.050  34.090  1.00  0.00           C  
ATOM    619  C   PRO A  59      38.940  66.550  33.800  1.00  0.00           C  
ATOM    620  O   PRO A  59      38.040  66.300  32.990  1.00  0.00           O  
ATOM    621  CB  PRO A  59      40.440  68.550  33.380  1.00  0.00           C  
ATOM    622  CG  PRO A  59      40.750  69.800  34.170  1.00  0.00           C  
ATOM    623  CD  PRO A  59      40.530  69.410  35.620  1.00  0.00           C  
ATOM    624  N   VAL A  60      39.690  65.780  34.530  1.00  0.00           N  
ATOM    625  CA  VAL A  60      39.470  64.330  34.470  1.00  0.00           C  
ATOM    626  C   VAL A  60      38.960  63.880  35.800  1.00  0.00           C  
ATOM    627  O   VAL A  60      39.660  63.200  36.500  1.00  0.00           O  
ATOM    628  CB  VAL A  60      40.630  63.490  33.820  1.00  0.00           C  
ATOM    629  CG1 VAL A  60      40.260  62.070  33.460  1.00  0.00           C  
ATOM    630  CG2 VAL A  60      41.330  64.150  32.680  1.00  0.00           C  
ATOM    631  H   VAL A  60      40.270  66.070  35.290  1.00  0.00           H  
ATOM    632  N   SER A  61      37.660  63.980  36.090  1.00  0.00           N  
ATOM    633  CA  SER A  61      37.040  63.330  37.300  1.00  0.00           C  
ATOM    634  C   SER A  61      36.730  61.790  37.360  1.00  0.00           C  
ATOM    635  O   SER A  61      36.430  61.290  38.460  1.00  0.00           O  
ATOM    636  CB  SER A  61      35.760  64.060  37.640  1.00  0.00           C  
ATOM    637  OG  SER A  61      34.830  64.090  36.530  1.00  0.00           O  
ATOM    638  H   SER A  61      37.010  64.550  35.580  1.00  0.00           H  
ATOM    639  HG  SER A  61      33.960  63.640  36.740  1.00  0.00           H  
ATOM    640  N   ASP A  62      36.440  61.270  36.170  1.00  0.00           N  
ATOM    641  CA  ASP A  62      35.770  60.010  36.120  1.00  0.00           C  
ATOM    642  C   ASP A  62      36.580  58.710  35.860  1.00  0.00           C  
ATOM    643  O   ASP A  62      36.130  57.680  35.400  1.00  0.00           O  
ATOM    644  CB  ASP A  62      34.560  59.930  35.140  1.00  0.00           C  
ATOM    645  CG  ASP A  62      34.400  60.810  33.830  1.00  0.00           C  
ATOM    646  OD1 ASP A  62      33.260  61.260  33.600  1.00  0.00           O  
ATOM    647  OD2 ASP A  62      35.260  61.000  33.010  1.00  0.00           O1-
ATOM    648  H   ASP A  62      36.620  61.760  35.330  1.00  0.00           H  
ATOM    649  N   TYR A  63      37.830  58.770  36.300  1.00  0.00           N  
ATOM    650  CA  TYR A  63      38.930  57.910  35.820  1.00  0.00           C  
ATOM    651  C   TYR A  63      39.470  56.820  36.810  1.00  0.00           C  
ATOM    652  O   TYR A  63      40.070  57.090  37.880  1.00  0.00           O  
ATOM    653  CB  TYR A  63      40.080  58.840  35.450  1.00  0.00           C  
ATOM    654  CG  TYR A  63      41.140  58.240  34.530  1.00  0.00           C  
ATOM    655  CD1 TYR A  63      41.060  58.410  33.190  1.00  0.00           C  
ATOM    656  CD2 TYR A  63      42.190  57.430  35.000  1.00  0.00           C  
ATOM    657  CE1 TYR A  63      41.920  57.790  32.300  1.00  0.00           C  
ATOM    658  CE2 TYR A  63      43.100  56.770  34.110  1.00  0.00           C  
ATOM    659  CZ  TYR A  63      42.890  56.930  32.750  1.00  0.00           C  
ATOM    660  OH  TYR A  63      43.500  56.020  31.930  1.00  0.00           O  
ATOM    661  H   TYR A  63      38.130  59.450  36.970  1.00  0.00           H  
ATOM    662  HD1 TYR A  63      40.230  58.930  32.730  1.00  0.00           H  
ATOM    663  HD2 TYR A  63      42.330  57.210  36.060  1.00  0.00           H  
ATOM    664  HE1 TYR A  63      41.760  58.100  31.270  1.00  0.00           H  
ATOM    665  HE2 TYR A  63      44.120  56.530  34.410  1.00  0.00           H  
ATOM    666  HH  TYR A  63      43.000  55.820  31.090  1.00  0.00           H  
ATOM    667  N   ILE A  64      39.590  55.600  36.240  1.00  0.00           N  
ATOM    668  CA  ILE A  64      40.240  54.610  37.070  1.00  0.00           C  
ATOM    669  C   ILE A  64      41.050  53.590  36.290  1.00  0.00           C  
ATOM    670  O   ILE A  64      40.670  53.220  35.140  1.00  0.00           O  
ATOM    671  CB  ILE A  64      39.140  53.910  37.900  1.00  0.00           C  
ATOM    672  CG1 ILE A  64      39.720  52.860  38.810  1.00  0.00           C  
ATOM    673  CG2 ILE A  64      37.970  53.520  36.960  1.00  0.00           C  
ATOM    674  CD  ILE A  64      40.070  53.500  40.170  1.00  0.00           C  
ATOM    675  H   ILE A  64      39.060  55.300  35.450  1.00  0.00           H  
ATOM    676  N   ASN A  65      42.140  53.140  36.850  1.00  0.00           N  
ATOM    677  CA  ASN A  65      42.950  52.080  36.120  1.00  0.00           C  
ATOM    678  C   ASN A  65      42.340  50.670  36.440  1.00  0.00           C  
ATOM    679  O   ASN A  65      43.010  49.850  37.080  1.00  0.00           O  
ATOM    680  CB  ASN A  65      44.440  52.200  36.350  1.00  0.00           C  
ATOM    681  CG  ASN A  65      45.190  51.400  35.280  1.00  0.00           C  
ATOM    682  ND2 ASN A  65      45.670  51.920  34.240  1.00  0.00           N  
ATOM    683  OD1 ASN A  65      45.530  50.280  35.540  1.00  0.00           O  
ATOM    684  H   ASN A  65      42.610  53.590  37.610  1.00  0.00           H  
ATOM    685 1HD2 ASN A  65      45.530  52.900  34.070  1.00  0.00           H  
ATOM    686 2HD2 ASN A  65      46.340  51.310  33.810  1.00  0.00           H  
ATOM    687  N   ALA A  66      41.300  50.440  35.640  1.00  0.00           N  
ATOM    688  CA  ALA A  66      40.370  49.290  35.770  1.00  0.00           C  
ATOM    689  C   ALA A  66      39.620  48.850  34.530  1.00  0.00           C  
ATOM    690  O   ALA A  66      38.880  49.620  33.960  1.00  0.00           O  
ATOM    691  CB  ALA A  66      39.310  49.560  36.840  1.00  0.00           C  
ATOM    692  H   ALA A  66      41.110  51.140  34.950  1.00  0.00           H  
ATOM    693  N   ASN A  67      39.240  47.520  34.610  1.00  0.00           N  
ATOM    694  CA  ASN A  67      38.700  46.800  33.490  1.00  0.00           C  
ATOM    695  C   ASN A  67      37.770  45.620  33.840  1.00  0.00           C  
ATOM    696  O   ASN A  67      38.160  44.800  34.670  1.00  0.00           O  
ATOM    697  CB  ASN A  67      39.720  46.180  32.550  1.00  0.00           C  
ATOM    698  CG  ASN A  67      40.630  47.090  31.890  1.00  0.00           C  
ATOM    699  ND2 ASN A  67      40.660  47.010  30.540  1.00  0.00           N  
ATOM    700  OD1 ASN A  67      41.360  47.900  32.380  1.00  0.00           O  
ATOM    701  H   ASN A  67      39.450  46.930  35.390  1.00  0.00           H  
ATOM    702 1HD2 ASN A  67      39.970  46.580  29.960  1.00  0.00           H  
ATOM    703 2HD2 ASN A  67      41.550  47.130  30.100  1.00  0.00           H  
ATOM    704  N   ILE A  68      36.780  45.300  32.970  1.00  0.00           N  
ATOM    705  CA  ILE A  68      35.830  44.190  33.300  1.00  0.00           C  
ATOM    706  C   ILE A  68      36.400  42.990  32.450  1.00  0.00           C  
ATOM    707  O   ILE A  68      36.210  42.880  31.240  1.00  0.00           O  
ATOM    708  CB  ILE A  68      34.400  44.440  32.910  1.00  0.00           C  
ATOM    709  CG1 ILE A  68      34.040  45.810  33.510  1.00  0.00           C  
ATOM    710  CG2 ILE A  68      33.520  43.230  33.320  1.00  0.00           C  
ATOM    711  CD  ILE A  68      33.970  46.030  35.090  1.00  0.00           C  
ATOM    712  H   ILE A  68      36.640  45.780  32.110  1.00  0.00           H  
ATOM    713  N   ILE A  69      36.760  41.940  33.150  1.00  0.00           N  
ATOM    714  CA  ILE A  69      37.370  40.740  32.520  1.00  0.00           C  
ATOM    715  C   ILE A  69      36.280  39.700  32.470  1.00  0.00           C  
ATOM    716  O   ILE A  69      35.910  39.070  33.500  1.00  0.00           O  
ATOM    717  CB  ILE A  69      38.590  40.300  33.270  1.00  0.00           C  
ATOM    718  CG1 ILE A  69      39.620  41.360  33.270  1.00  0.00           C  
ATOM    719  CG2 ILE A  69      39.040  38.880  32.820  1.00  0.00           C  
ATOM    720  CD  ILE A  69      40.280  41.590  31.930  1.00  0.00           C  
ATOM    721  H   ILE A  69      36.230  41.790  33.990  1.00  0.00           H  
ATOM    722  N   MET A  70      35.570  39.660  31.350  1.00  0.00           N  
ATOM    723  CA  MET A  70      34.480  38.720  31.080  1.00  0.00           C  
ATOM    724  C   MET A  70      35.040  37.320  30.630  1.00  0.00           C  
ATOM    725  O   MET A  70      35.910  37.250  29.760  1.00  0.00           O  
ATOM    726  CB  MET A  70      33.510  39.200  29.970  1.00  0.00           C  
ATOM    727  CG  MET A  70      33.080  40.640  30.330  1.00  0.00           C  
ATOM    728  SD  MET A  70      32.380  41.610  28.970  1.00  0.00           S  
ATOM    729  CE  MET A  70      31.260  42.430  30.040  1.00  0.00           C  
ATOM    730  H   MET A  70      35.900  40.210  30.580  1.00  0.00           H  
ATOM    731  N   PRO A  71      34.560  36.240  31.200  1.00  0.00           N  
ATOM    732  CA  PRO A  71      35.070  34.940  30.770  1.00  0.00           C  
ATOM    733  C   PRO A  71      34.360  34.590  29.450  1.00  0.00           C  
ATOM    734  O   PRO A  71      34.930  33.950  28.610  1.00  0.00           O  
ATOM    735  CB  PRO A  71      34.900  33.860  31.790  1.00  0.00           C  
ATOM    736  CG  PRO A  71      34.700  34.730  33.020  1.00  0.00           C  
ATOM    737  CD  PRO A  71      34.030  36.040  32.540  1.00  0.00           C  
ATOM    738  N   GLU A  72      33.040  34.620  29.560  1.00  0.00           N  
ATOM    739  CA  GLU A  72      32.220  34.570  28.370  1.00  0.00           C  
ATOM    740  C   GLU A  72      31.760  35.980  27.990  1.00  0.00           C  
ATOM    741  O   GLU A  72      31.460  36.800  28.860  1.00  0.00           O  
ATOM    742  CB  GLU A  72      31.100  33.540  28.570  1.00  0.00           C  
ATOM    743  CG  GLU A  72      31.360  32.470  27.560  1.00  0.00           C  
ATOM    744  CD  GLU A  72      30.570  32.770  26.290  1.00  0.00           C  
ATOM    745  OE1 GLU A  72      29.380  32.360  26.220  1.00  0.00           O  
ATOM    746  OE2 GLU A  72      31.090  33.470  25.430  1.00  0.00           O1-
ATOM    747  H   GLU A  72      32.670  34.590  30.480  1.00  0.00           H  
ATOM    748  N   PHE A  73      31.450  36.150  26.720  1.00  0.00           N  
ATOM    749  CA  PHE A  73      31.240  37.450  26.040  1.00  0.00           C  
ATOM    750  C   PHE A  73      30.210  38.420  26.520  1.00  0.00           C  
ATOM    751  O   PHE A  73      30.490  39.590  26.640  1.00  0.00           O  
ATOM    752  CB  PHE A  73      31.040  37.350  24.460  1.00  0.00           C  
ATOM    753  CG  PHE A  73      32.390  37.140  23.750  1.00  0.00           C  
ATOM    754  CD1 PHE A  73      33.260  38.220  23.550  1.00  0.00           C  
ATOM    755  CD2 PHE A  73      32.710  35.880  23.200  1.00  0.00           C  
ATOM    756  CE1 PHE A  73      34.450  38.080  22.850  1.00  0.00           C  
ATOM    757  CE2 PHE A  73      33.880  35.770  22.450  1.00  0.00           C  
ATOM    758  CZ  PHE A  73      34.770  36.820  22.310  1.00  0.00           C  
ATOM    759  H   PHE A  73      31.320  35.340  26.140  1.00  0.00           H  
ATOM    760  HD1 PHE A  73      32.900  39.200  23.860  1.00  0.00           H  
ATOM    761  HD2 PHE A  73      32.000  35.050  23.170  1.00  0.00           H  
ATOM    762  HE1 PHE A  73      35.200  38.850  22.980  1.00  0.00           H  
ATOM    763  HE2 PHE A  73      34.130  34.910  21.830  1.00  0.00           H  
ATOM    764  HZ  PHE A  73      35.760  36.500  21.990  1.00  0.00           H  
ATOM    765  N   GLY A  74      29.100  37.920  27.060  1.00  0.00           N  
ATOM    766  CA  GLY A  74      28.150  38.670  27.930  1.00  0.00           C  
ATOM    767  C   GLY A  74      27.850  38.110  29.320  1.00  0.00           C  
ATOM    768  O   GLY A  74      26.700  38.080  29.720  1.00  0.00           O  
ATOM    769  H   GLY A  74      28.800  37.010  26.770  1.00  0.00           H  
ATOM    770  N   SER A  75      28.930  37.730  30.080  1.00  0.00           N  
ATOM    771  CA  SER A  75      28.850  37.210  31.420  1.00  0.00           C  
ATOM    772  C   SER A  75      28.240  38.160  32.530  1.00  0.00           C  
ATOM    773  O   SER A  75      28.090  39.340  32.180  1.00  0.00           O  
ATOM    774  CB  SER A  75      30.240  36.760  31.950  1.00  0.00           C  
ATOM    775  OG  SER A  75      30.630  35.470  31.400  1.00  0.00           O  
ATOM    776  H   SER A  75      29.810  37.910  29.650  1.00  0.00           H  
ATOM    777  HG  SER A  75      29.880  35.120  30.830  1.00  0.00           H  
ATOM    778  N   SER A  76      27.800  37.600  33.650  1.00  0.00           N  
ATOM    779  CA  SER A  76      27.170  38.320  34.800  1.00  0.00           C  
ATOM    780  C   SER A  76      28.200  38.790  35.830  1.00  0.00           C  
ATOM    781  O   SER A  76      29.080  37.980  36.180  1.00  0.00           O  
ATOM    782  CB  SER A  76      26.260  37.330  35.410  1.00  0.00           C  
ATOM    783  OG  SER A  76      25.610  38.030  36.450  1.00  0.00           O  
ATOM    784  H   SER A  76      27.700  36.610  33.610  1.00  0.00           H  
ATOM    785  HG  SER A  76      25.140  37.300  36.940  1.00  0.00           H  
ATOM    786  N   GLY A  77      27.780  39.750  36.650  1.00  0.00           N  
ATOM    787  CA  GLY A  77      28.540  40.370  37.770  1.00  0.00           C  
ATOM    788  C   GLY A  77      28.890  39.320  38.870  1.00  0.00           C  
ATOM    789  O   GLY A  77      29.760  39.540  39.720  1.00  0.00           O  
ATOM    790  H   GLY A  77      26.960  40.320  36.500  1.00  0.00           H  
ATOM    791  N   LYS A  78      27.890  38.490  39.180  1.00  0.00           N  
ATOM    792  CA  LYS A  78      28.120  37.180  39.870  1.00  0.00           C  
ATOM    793  C   LYS A  78      29.250  36.230  39.350  1.00  0.00           C  
ATOM    794  O   LYS A  78      29.530  35.210  40.000  1.00  0.00           O  
ATOM    795  CB  LYS A  78      26.680  36.650  39.920  1.00  0.00           C  
ATOM    796  CG  LYS A  78      26.380  35.280  40.550  1.00  0.00           C  
ATOM    797  CD  LYS A  78      24.960  34.770  40.640  1.00  0.00           C  
ATOM    798  CE  LYS A  78      24.720  33.780  41.860  1.00  0.00           C  
ATOM    799  NZ  LYS A  78      25.450  32.530  41.650  1.00  0.00           N1+
ATOM    800  H   LYS A  78      26.960  38.660  38.860  1.00  0.00           H  
ATOM    801  HZ1 LYS A  78      26.420  32.650  41.430  1.00  0.00           H  
ATOM    802  HZ2 LYS A  78      25.370  31.900  42.420  1.00  0.00           H  
ATOM    803  HZ3 LYS A  78      25.010  32.070  40.870  1.00  0.00           H  
ATOM    804  N   LYS A  79      29.720  36.350  38.090  1.00  0.00           N  
ATOM    805  CA  LYS A  79      30.830  35.530  37.480  1.00  0.00           C  
ATOM    806  C   LYS A  79      31.940  36.360  36.810  1.00  0.00           C  
ATOM    807  O   LYS A  79      33.110  35.930  36.750  1.00  0.00           O  
ATOM    808  CB  LYS A  79      30.280  34.540  36.380  1.00  0.00           C  
ATOM    809  CG  LYS A  79      29.450  33.470  37.040  1.00  0.00           C  
ATOM    810  CD  LYS A  79      28.770  32.680  35.940  1.00  0.00           C  
ATOM    811  CE  LYS A  79      29.430  31.360  35.410  1.00  0.00           C  
ATOM    812  NZ  LYS A  79      29.580  30.240  36.360  1.00  0.00           N1+
ATOM    813  H   LYS A  79      29.220  36.960  37.480  1.00  0.00           H  
ATOM    814  HZ1 LYS A  79      30.110  30.490  37.170  1.00  0.00           H  
ATOM    815  HZ2 LYS A  79      28.720  29.820  36.650  1.00  0.00           H  
ATOM    816  HZ3 LYS A  79      30.040  29.500  35.870  1.00  0.00           H  
ATOM    817  N   SER A  80      31.690  37.620  36.410  1.00  0.00           N  
ATOM    818  CA  SER A  80      32.730  38.500  35.860  1.00  0.00           C  
ATOM    819  C   SER A  80      33.780  38.920  36.930  1.00  0.00           C  
ATOM    820  O   SER A  80      33.390  39.170  38.110  1.00  0.00           O  
ATOM    821  CB  SER A  80      32.230  39.800  35.240  1.00  0.00           C  
ATOM    822  OG  SER A  80      31.490  39.520  34.050  1.00  0.00           O  
ATOM    823  H   SER A  80      30.780  37.900  36.120  1.00  0.00           H  
ATOM    824  HG  SER A  80      30.930  40.320  33.830  1.00  0.00           H  
ATOM    825  N   TYR A  81      34.970  39.200  36.430  1.00  0.00           N  
ATOM    826  CA  TYR A  81      35.980  39.760  37.370  1.00  0.00           C  
ATOM    827  C   TYR A  81      36.320  41.190  37.000  1.00  0.00           C  
ATOM    828  O   TYR A  81      35.940  41.650  35.960  1.00  0.00           O  
ATOM    829  CB  TYR A  81      37.200  38.850  37.260  1.00  0.00           C  
ATOM    830  CG  TYR A  81      36.890  37.360  37.280  1.00  0.00           C  
ATOM    831  CD1 TYR A  81      36.890  36.600  38.410  1.00  0.00           C  
ATOM    832  CD2 TYR A  81      36.930  36.830  36.030  1.00  0.00           C  
ATOM    833  CE1 TYR A  81      36.930  35.200  38.210  1.00  0.00           C  
ATOM    834  CE2 TYR A  81      36.910  35.470  35.880  1.00  0.00           C  
ATOM    835  CZ  TYR A  81      36.900  34.650  36.970  1.00  0.00           C  
ATOM    836  OH  TYR A  81      36.670  33.340  36.730  1.00  0.00           O  
ATOM    837  H   TYR A  81      35.190  39.170  35.450  1.00  0.00           H  
ATOM    838  HD1 TYR A  81      36.500  36.990  39.350  1.00  0.00           H  
ATOM    839  HD2 TYR A  81      36.740  37.450  35.160  1.00  0.00           H  
ATOM    840  HE1 TYR A  81      37.160  34.610  39.100  1.00  0.00           H  
ATOM    841  HE2 TYR A  81      37.060  35.100  34.870  1.00  0.00           H  
ATOM    842  HH  TYR A  81      36.660  32.930  37.640  1.00  0.00           H  
ATOM    843  N   ILE A  82      36.780  41.860  38.050  1.00  0.00           N  
ATOM    844  CA  ILE A  82      37.350  43.200  37.790  1.00  0.00           C  
ATOM    845  C   ILE A  82      38.800  43.330  38.190  1.00  0.00           C  
ATOM    846  O   ILE A  82      39.170  43.370  39.380  1.00  0.00           O  
ATOM    847  CB  ILE A  82      36.400  44.380  38.200  1.00  0.00           C  
ATOM    848  CG1 ILE A  82      37.080  45.700  37.850  1.00  0.00           C  
ATOM    849  CG2 ILE A  82      35.730  44.250  39.530  1.00  0.00           C  
ATOM    850  CD  ILE A  82      36.060  46.830  37.840  1.00  0.00           C  
ATOM    851  H   ILE A  82      36.950  41.520  38.980  1.00  0.00           H  
ATOM    852  N   ALA A  83      39.630  43.370  37.130  1.00  0.00           N  
ATOM    853  CA  ALA A  83      41.120  43.500  37.280  1.00  0.00           C  
ATOM    854  C   ALA A  83      41.550  44.940  37.390  1.00  0.00           C  
ATOM    855  O   ALA A  83      41.040  45.780  36.620  1.00  0.00           O  
ATOM    856  CB  ALA A  83      41.810  43.010  36.070  1.00  0.00           C  
ATOM    857  H   ALA A  83      39.270  43.360  36.200  1.00  0.00           H  
ATOM    858  N   THR A  84      42.240  45.240  38.530  1.00  0.00           N  
ATOM    859  CA  THR A  84      42.630  46.610  38.790  1.00  0.00           C  
ATOM    860  C   THR A  84      44.060  46.750  39.330  1.00  0.00           C  
ATOM    861  O   THR A  84      44.680  45.780  39.840  1.00  0.00           O  
ATOM    862  CB  THR A  84      41.610  47.210  39.710  1.00  0.00           C  
ATOM    863  CG2 THR A  84      41.510  46.490  41.090  1.00  0.00           C  
ATOM    864  OG1 THR A  84      41.990  48.640  39.920  1.00  0.00           O  
ATOM    865  H   THR A  84      42.440  44.580  39.250  1.00  0.00           H  
ATOM    866  HG1 THR A  84      41.560  49.210  39.220  1.00  0.00           H  
ATOM    867  N   GLN A  85      44.690  47.890  39.080  1.00  0.00           N  
ATOM    868  CA  GLN A  85      46.020  48.310  39.680  1.00  0.00           C  
ATOM    869  C   GLN A  85      46.050  48.190  41.200  1.00  0.00           C  
ATOM    870  O   GLN A  85      45.000  48.330  41.780  1.00  0.00           O  
ATOM    871  CB  GLN A  85      46.430  49.660  39.200  1.00  0.00           C  
ATOM    872  CG  GLN A  85      47.730  50.220  39.830  1.00  0.00           C  
ATOM    873  CD  GLN A  85      48.170  51.640  39.300  1.00  0.00           C  
ATOM    874  NE2 GLN A  85      47.300  52.640  39.330  1.00  0.00           N  
ATOM    875  OE1 GLN A  85      49.380  51.950  39.320  1.00  0.00           O  
ATOM    876  H   GLN A  85      44.120  48.630  38.710  1.00  0.00           H  
ATOM    877 1HE2 GLN A  85      46.390  52.560  39.750  1.00  0.00           H  
ATOM    878 2HE2 GLN A  85      47.520  53.520  38.910  1.00  0.00           H  
ATOM    879  N   GLY A  86      47.250  47.860  41.710  1.00  0.00           N  
ATOM    880  CA  GLY A  86      47.510  47.870  43.150  1.00  0.00           C  
ATOM    881  C   GLY A  86      47.480  49.190  43.880  1.00  0.00           C  
ATOM    882  O   GLY A  86      47.630  50.230  43.310  1.00  0.00           O  
ATOM    883  H   GLY A  86      48.010  47.450  41.200  1.00  0.00           H  
ATOM    884  N   CYS A  87      47.100  49.100  45.120  1.00  0.00           N  
ATOM    885  CA  CYS A  87      46.800  50.330  45.900  1.00  0.00           C  
ATOM    886  C   CYS A  87      47.850  51.440  46.090  1.00  0.00           C  
ATOM    887  O   CYS A  87      48.990  51.250  46.500  1.00  0.00           O  
ATOM    888  CB  CYS A  87      46.360  49.920  47.270  1.00  0.00           C  
ATOM    889  SG  CYS A  87      47.520  48.810  48.130  1.00  0.00           S  
ATOM    890  H   CYS A  87      47.250  48.230  45.580  1.00  0.00           H  
ATOM    891  HG  CYS A  87      47.780  47.800  47.310  1.00  0.00           H  
ATOM    892  N   LEU A  88      47.540  52.610  45.560  1.00  0.00           N  
ATOM    893  CA  LEU A  88      48.160  53.980  45.700  1.00  0.00           C  
ATOM    894  C   LEU A  88      47.320  54.760  46.770  1.00  0.00           C  
ATOM    895  O   LEU A  88      46.140  54.990  46.530  1.00  0.00           O  
ATOM    896  CB  LEU A  88      48.200  54.750  44.420  1.00  0.00           C  
ATOM    897  CG  LEU A  88      49.260  54.360  43.460  1.00  0.00           C  
ATOM    898  CD1 LEU A  88      49.080  55.150  42.160  1.00  0.00           C  
ATOM    899  CD2 LEU A  88      50.580  54.710  44.180  1.00  0.00           C  
ATOM    900  H   LEU A  88      46.680  52.650  45.040  1.00  0.00           H  
ATOM    901  N   GLN A  89      48.090  55.470  47.600  1.00  0.00           N  
ATOM    902  CA  GLN A  89      47.480  56.290  48.710  1.00  0.00           C  
ATOM    903  C   GLN A  89      46.520  57.370  48.220  1.00  0.00           C  
ATOM    904  O   GLN A  89      45.400  57.340  48.670  1.00  0.00           O  
ATOM    905  CB  GLN A  89      48.440  57.000  49.720  1.00  0.00           C  
ATOM    906  CG  GLN A  89      48.860  55.990  50.890  1.00  0.00           C  
ATOM    907  CD  GLN A  89      49.930  56.410  51.870  1.00  0.00           C  
ATOM    908  NE2 GLN A  89      49.730  57.470  52.610  1.00  0.00           N  
ATOM    909  OE1 GLN A  89      50.960  55.860  51.830  1.00  0.00           O  
ATOM    910  H   GLN A  89      49.090  55.360  47.580  1.00  0.00           H  
ATOM    911 1HE2 GLN A  89      48.980  58.080  52.320  1.00  0.00           H  
ATOM    912 2HE2 GLN A  89      50.350  57.730  53.340  1.00  0.00           H  
ATOM    913  N   ASN A  90      46.820  57.870  47.070  1.00  0.00           N  
ATOM    914  CA  ASN A  90      45.980  58.800  46.370  1.00  0.00           C  
ATOM    915  C   ASN A  90      44.680  58.170  45.780  1.00  0.00           C  
ATOM    916  O   ASN A  90      43.630  58.540  46.270  1.00  0.00           O  
ATOM    917  CB  ASN A  90      46.740  59.630  45.260  1.00  0.00           C  
ATOM    918  CG  ASN A  90      47.570  58.690  44.400  1.00  0.00           C  
ATOM    919  ND2 ASN A  90      47.290  58.690  43.090  1.00  0.00           N  
ATOM    920  OD1 ASN A  90      48.530  58.110  44.930  1.00  0.00           O  
ATOM    921  H   ASN A  90      47.750  57.750  46.710  1.00  0.00           H  
ATOM    922 1HD2 ASN A  90      46.530  59.130  42.600  1.00  0.00           H  
ATOM    923 2HD2 ASN A  90      48.080  58.590  42.500  1.00  0.00           H  
ATOM    924  N   THR A  91      44.790  57.200  44.860  1.00  0.00           N  
ATOM    925  CA  THR A  91      43.680  56.560  44.120  1.00  0.00           C  
ATOM    926  C   THR A  91      42.590  55.800  44.910  1.00  0.00           C  
ATOM    927  O   THR A  91      41.640  55.310  44.260  1.00  0.00           O  
ATOM    928  CB  THR A  91      44.250  55.470  43.180  1.00  0.00           C  
ATOM    929  CG2 THR A  91      44.850  56.060  41.900  1.00  0.00           C  
ATOM    930  OG1 THR A  91      45.150  54.540  43.770  1.00  0.00           O  
ATOM    931  H   THR A  91      45.600  56.620  44.710  1.00  0.00           H  
ATOM    932  HG1 THR A  91      45.110  53.660  43.290  1.00  0.00           H  
ATOM    933  N   VAL A  92      42.930  55.440  46.120  1.00  0.00           N  
ATOM    934  CA  VAL A  92      41.960  54.680  47.010  1.00  0.00           C  
ATOM    935  C   VAL A  92      40.530  55.270  47.120  1.00  0.00           C  
ATOM    936  O   VAL A  92      39.570  54.510  47.180  1.00  0.00           O  
ATOM    937  CB  VAL A  92      42.600  54.510  48.390  1.00  0.00           C  
ATOM    938  CG1 VAL A  92      41.680  53.940  49.450  1.00  0.00           C  
ATOM    939  CG2 VAL A  92      43.800  53.580  48.280  1.00  0.00           C  
ATOM    940  H   VAL A  92      43.830  55.580  46.530  1.00  0.00           H  
ATOM    941  N   ASN A  93      40.450  56.550  47.190  1.00  0.00           N  
ATOM    942  CA  ASN A  93      39.170  57.270  47.000  1.00  0.00           C  
ATOM    943  C   ASN A  93      38.320  56.860  45.800  1.00  0.00           C  
ATOM    944  O   ASN A  93      37.270  56.310  45.950  1.00  0.00           O  
ATOM    945  CB  ASN A  93      39.550  58.760  46.910  1.00  0.00           C  
ATOM    946  CG  ASN A  93      38.300  59.700  46.810  1.00  0.00           C  
ATOM    947  ND2 ASN A  93      37.880  60.320  47.820  1.00  0.00           N  
ATOM    948  OD1 ASN A  93      37.770  59.810  45.730  1.00  0.00           O  
ATOM    949  H   ASN A  93      41.270  57.110  47.340  1.00  0.00           H  
ATOM    950 1HD2 ASN A  93      38.290  60.130  48.720  1.00  0.00           H  
ATOM    951 2HD2 ASN A  93      37.160  61.010  47.740  1.00  0.00           H  
ATOM    952  N   ASP A  94      38.930  56.940  44.620  1.00  0.00           N  
ATOM    953  CA  ASP A  94      38.450  56.390  43.320  1.00  0.00           C  
ATOM    954  C   ASP A  94      38.290  54.880  43.270  1.00  0.00           C  
ATOM    955  O   ASP A  94      37.280  54.420  42.790  1.00  0.00           O  
ATOM    956  CB  ASP A  94      39.490  56.830  42.230  1.00  0.00           C  
ATOM    957  CG  ASP A  94      39.960  58.290  42.370  1.00  0.00           C  
ATOM    958  OD1 ASP A  94      40.750  58.610  43.210  1.00  0.00           O  
ATOM    959  OD2 ASP A  94      39.560  59.120  41.530  1.00  0.00           O1-
ATOM    960  H   ASP A  94      39.780  57.470  44.530  1.00  0.00           H  
ATOM    961  N   PHE A  95      39.130  54.160  43.990  1.00  0.00           N  
ATOM    962  CA  PHE A  95      39.000  52.680  44.210  1.00  0.00           C  
ATOM    963  C   PHE A  95      37.670  52.290  44.830  1.00  0.00           C  
ATOM    964  O   PHE A  95      36.940  51.490  44.250  1.00  0.00           O  
ATOM    965  CB  PHE A  95      40.120  52.030  45.030  1.00  0.00           C  
ATOM    966  CG  PHE A  95      40.360  50.650  44.680  1.00  0.00           C  
ATOM    967  CD1 PHE A  95      41.450  50.220  43.980  1.00  0.00           C  
ATOM    968  CD2 PHE A  95      39.500  49.780  45.240  1.00  0.00           C  
ATOM    969  CE1 PHE A  95      41.710  48.840  43.910  1.00  0.00           C  
ATOM    970  CE2 PHE A  95      39.730  48.420  45.100  1.00  0.00           C  
ATOM    971  CZ  PHE A  95      40.850  47.930  44.480  1.00  0.00           C  
ATOM    972  H   PHE A  95      39.960  54.590  44.320  1.00  0.00           H  
ATOM    973  HD1 PHE A  95      42.090  50.970  43.510  1.00  0.00           H  
ATOM    974  HD2 PHE A  95      38.660  50.040  45.890  1.00  0.00           H  
ATOM    975  HE1 PHE A  95      42.630  48.570  43.380  1.00  0.00           H  
ATOM    976  HE2 PHE A  95      38.910  47.750  45.340  1.00  0.00           H  
ATOM    977  HZ  PHE A  95      41.040  46.860  44.410  1.00  0.00           H  
ATOM    978  N   TRP A  96      37.430  52.750  46.090  1.00  0.00           N  
ATOM    979  CA  TRP A  96      36.120  52.410  46.760  1.00  0.00           C  
ATOM    980  C   TRP A  96      34.840  53.060  46.210  1.00  0.00           C  
ATOM    981  O   TRP A  96      33.720  52.620  46.470  1.00  0.00           O  
ATOM    982  CB  TRP A  96      36.150  52.610  48.270  1.00  0.00           C  
ATOM    983  CG  TRP A  96      36.450  54.070  48.840  1.00  0.00           C  
ATOM    984  CD1 TRP A  96      35.860  55.220  48.550  1.00  0.00           C  
ATOM    985  CD2 TRP A  96      37.330  54.320  49.890  1.00  0.00           C  
ATOM    986  CE2 TRP A  96      37.280  55.660  50.100  1.00  0.00           C  
ATOM    987  CE3 TRP A  96      38.260  53.520  50.670  1.00  0.00           C  
ATOM    988  NE1 TRP A  96      36.330  56.170  49.350  1.00  0.00           N  
ATOM    989  CZ2 TRP A  96      38.120  56.260  51.020  1.00  0.00           C  
ATOM    990  CZ3 TRP A  96      39.110  54.070  51.600  1.00  0.00           C  
ATOM    991  CH2 TRP A  96      39.010  55.460  51.790  1.00  0.00           C  
ATOM    992  H   TRP A  96      38.040  53.400  46.550  1.00  0.00           H  
ATOM    993  HD1 TRP A  96      35.030  55.430  47.870  1.00  0.00           H  
ATOM    994  HE1 TRP A  96      35.910  57.070  49.430  1.00  0.00           H  
ATOM    995  HE3 TRP A  96      38.520  52.510  50.360  1.00  0.00           H  
ATOM    996  HZ2 TRP A  96      38.360  57.300  50.810  1.00  0.00           H  
ATOM    997  HZ3 TRP A  96      39.860  53.490  52.130  1.00  0.00           H  
ATOM    998  HH2 TRP A  96      39.600  55.950  52.560  1.00  0.00           H  
ATOM    999  N   ARG A  97      35.070  54.190  45.560  1.00  0.00           N  
ATOM   1000  CA  ARG A  97      34.040  54.750  44.670  1.00  0.00           C  
ATOM   1001  C   ARG A  97      33.600  53.680  43.580  1.00  0.00           C  
ATOM   1002  O   ARG A  97      32.430  53.490  43.430  1.00  0.00           O  
ATOM   1003  CB  ARG A  97      34.500  56.010  44.040  1.00  0.00           C  
ATOM   1004  CG  ARG A  97      34.200  57.230  44.920  1.00  0.00           C  
ATOM   1005  CD  ARG A  97      35.000  58.520  44.630  1.00  0.00           C  
ATOM   1006  NE  ARG A  97      34.640  59.090  43.320  1.00  0.00           N  
ATOM   1007  CZ  ARG A  97      35.400  59.930  42.580  1.00  0.00           C  
ATOM   1008  NH1 ARG A  97      36.490  60.410  43.100  1.00  0.00           N1+
ATOM   1009  NH2 ARG A  97      34.970  60.310  41.330  1.00  0.00           N  
ATOM   1010  H   ARG A  97      35.930  54.710  45.610  1.00  0.00           H  
ATOM   1011  HE  ARG A  97      33.750  58.860  42.920  1.00  0.00           H  
ATOM   1012 1HH1 ARG A  97      36.700  60.250  44.060  1.00  0.00           H  
ATOM   1013 2HH1 ARG A  97      37.220  60.790  42.530  1.00  0.00           H  
ATOM   1014 1HH2 ARG A  97      34.130  60.090  40.830  1.00  0.00           H  
ATOM   1015 2HH2 ARG A  97      35.610  60.860  40.810  1.00  0.00           H  
ATOM   1016  N   MET A  98      34.630  53.130  42.860  1.00  0.00           N  
ATOM   1017  CA  MET A  98      34.440  51.930  42.010  1.00  0.00           C  
ATOM   1018  C   MET A  98      33.790  50.710  42.680  1.00  0.00           C  
ATOM   1019  O   MET A  98      32.690  50.410  42.330  1.00  0.00           O  
ATOM   1020  CB  MET A  98      35.730  51.700  41.200  1.00  0.00           C  
ATOM   1021  CG  MET A  98      35.640  50.390  40.450  1.00  0.00           C  
ATOM   1022  SD  MET A  98      36.340  49.030  41.470  1.00  0.00           S  
ATOM   1023  CE  MET A  98      38.130  49.220  41.170  1.00  0.00           C  
ATOM   1024  H   MET A  98      35.570  53.470  42.820  1.00  0.00           H  
ATOM   1025  N   VAL A  99      34.270  50.260  43.840  1.00  0.00           N  
ATOM   1026  CA  VAL A  99      33.630  49.110  44.530  1.00  0.00           C  
ATOM   1027  C   VAL A  99      32.090  49.420  44.930  1.00  0.00           C  
ATOM   1028  O   VAL A  99      31.300  48.500  44.730  1.00  0.00           O  
ATOM   1029  CB  VAL A  99      34.490  48.570  45.750  1.00  0.00           C  
ATOM   1030  CG1 VAL A  99      33.850  47.440  46.520  1.00  0.00           C  
ATOM   1031  CG2 VAL A  99      35.930  48.390  45.290  1.00  0.00           C  
ATOM   1032  H   VAL A  99      35.130  50.620  44.210  1.00  0.00           H  
ATOM   1033  N   PHE A 100      31.790  50.520  45.590  1.00  0.00           N  
ATOM   1034  CA  PHE A 100      30.390  50.900  45.930  1.00  0.00           C  
ATOM   1035  C   PHE A 100      29.490  50.870  44.650  1.00  0.00           C  
ATOM   1036  O   PHE A 100      28.450  50.210  44.570  1.00  0.00           O  
ATOM   1037  CB  PHE A 100      30.350  52.290  46.530  1.00  0.00           C  
ATOM   1038  CG  PHE A 100      29.070  52.660  47.210  1.00  0.00           C  
ATOM   1039  CD1 PHE A 100      28.820  52.370  48.560  1.00  0.00           C  
ATOM   1040  CD2 PHE A 100      28.150  53.450  46.520  1.00  0.00           C  
ATOM   1041  CE1 PHE A 100      27.590  52.780  49.140  1.00  0.00           C  
ATOM   1042  CE2 PHE A 100      26.890  53.770  47.080  1.00  0.00           C  
ATOM   1043  CZ  PHE A 100      26.580  53.420  48.440  1.00  0.00           C  
ATOM   1044  H   PHE A 100      32.500  51.160  45.870  1.00  0.00           H  
ATOM   1045  HD1 PHE A 100      29.600  51.830  49.110  1.00  0.00           H  
ATOM   1046  HD2 PHE A 100      28.460  53.960  45.610  1.00  0.00           H  
ATOM   1047  HE1 PHE A 100      27.410  52.670  50.210  1.00  0.00           H  
ATOM   1048  HE2 PHE A 100      26.350  54.460  46.430  1.00  0.00           H  
ATOM   1049  HZ  PHE A 100      25.660  53.780  48.890  1.00  0.00           H  
ATOM   1050  N   GLN A 101      29.990  51.620  43.700  1.00  0.00           N  
ATOM   1051  CA  GLN A 101      29.390  51.930  42.410  1.00  0.00           C  
ATOM   1052  C   GLN A 101      28.950  50.670  41.680  1.00  0.00           C  
ATOM   1053  O   GLN A 101      27.760  50.540  41.440  1.00  0.00           O  
ATOM   1054  CB  GLN A 101      30.240  52.850  41.600  1.00  0.00           C  
ATOM   1055  CG  GLN A 101      29.780  53.170  40.130  1.00  0.00           C  
ATOM   1056  CD  GLN A 101      30.860  53.970  39.360  1.00  0.00           C  
ATOM   1057  NE2 GLN A 101      31.170  53.400  38.240  1.00  0.00           N  
ATOM   1058  OE1 GLN A 101      31.450  54.950  39.770  1.00  0.00           O  
ATOM   1059  H   GLN A 101      30.780  52.210  43.870  1.00  0.00           H  
ATOM   1060 1HE2 GLN A 101      30.910  52.450  38.090  1.00  0.00           H  
ATOM   1061 2HE2 GLN A 101      31.760  53.770  37.530  1.00  0.00           H  
ATOM   1062  N   GLU A 102      29.880  49.760  41.400  1.00  0.00           N  
ATOM   1063  CA  GLU A 102      29.530  48.540  40.620  1.00  0.00           C  
ATOM   1064  C   GLU A 102      28.780  47.410  41.410  1.00  0.00           C  
ATOM   1065  O   GLU A 102      28.840  46.290  40.940  1.00  0.00           O  
ATOM   1066  CB  GLU A 102      30.640  47.910  39.760  1.00  0.00           C  
ATOM   1067  CG  GLU A 102      31.410  48.950  38.860  1.00  0.00           C  
ATOM   1068  CD  GLU A 102      30.480  49.660  37.850  1.00  0.00           C  
ATOM   1069  OE1 GLU A 102      29.590  49.030  37.140  1.00  0.00           O  
ATOM   1070  OE2 GLU A 102      30.600  50.920  37.760  1.00  0.00           O1-
ATOM   1071  H   GLU A 102      30.830  49.860  41.720  1.00  0.00           H  
ATOM   1072  N   ASN A 103      28.430  47.650  42.670  1.00  0.00           N  
ATOM   1073  CA  ASN A 103      27.840  46.630  43.580  1.00  0.00           C  
ATOM   1074  C   ASN A 103      28.800  45.500  43.970  1.00  0.00           C  
ATOM   1075  O   ASN A 103      28.340  44.460  44.380  1.00  0.00           O  
ATOM   1076  CB  ASN A 103      26.510  46.150  43.030  1.00  0.00           C  
ATOM   1077  CG  ASN A 103      25.470  45.830  44.110  1.00  0.00           C  
ATOM   1078  ND2 ASN A 103      24.210  45.920  43.800  1.00  0.00           N  
ATOM   1079  OD1 ASN A 103      25.710  45.210  45.130  1.00  0.00           O  
ATOM   1080  H   ASN A 103      28.310  48.560  43.060  1.00  0.00           H  
ATOM   1081 1HD2 ASN A 103      23.850  46.130  42.890  1.00  0.00           H  
ATOM   1082 2HD2 ASN A 103      23.540  45.930  44.540  1.00  0.00           H  
ATOM   1083  N   SER A 104      30.070  45.630  43.630  1.00  0.00           N  
ATOM   1084  CA  SER A 104      31.070  44.660  44.050  1.00  0.00           C  
ATOM   1085  C   SER A 104      31.050  44.450  45.610  1.00  0.00           C  
ATOM   1086  O   SER A 104      30.800  45.420  46.330  1.00  0.00           O  
ATOM   1087  CB  SER A 104      32.500  45.100  43.750  1.00  0.00           C  
ATOM   1088  OG  SER A 104      32.670  45.080  42.320  1.00  0.00           O  
ATOM   1089  H   SER A 104      30.340  46.250  42.890  1.00  0.00           H  
ATOM   1090  HG  SER A 104      33.040  44.220  41.960  1.00  0.00           H  
ATOM   1091  N   ARG A 105      31.390  43.240  45.990  1.00  0.00           N  
ATOM   1092  CA  ARG A 105      31.330  42.920  47.410  1.00  0.00           C  
ATOM   1093  C   ARG A 105      32.520  42.000  47.900  1.00  0.00           C  
ATOM   1094  O   ARG A 105      32.470  41.640  49.100  1.00  0.00           O  
ATOM   1095  CB  ARG A 105      30.010  42.290  47.830  1.00  0.00           C  
ATOM   1096  CG  ARG A 105      28.790  43.130  47.490  1.00  0.00           C  
ATOM   1097  CD  ARG A 105      27.490  42.430  47.790  1.00  0.00           C  
ATOM   1098  NE  ARG A 105      26.310  43.160  47.290  1.00  0.00           N  
ATOM   1099  CZ  ARG A 105      25.040  43.120  47.790  1.00  0.00           C  
ATOM   1100  NH1 ARG A 105      24.630  42.570  48.940  1.00  0.00           N1+
ATOM   1101  NH2 ARG A 105      24.180  43.940  47.140  1.00  0.00           N  
ATOM   1102  H   ARG A 105      31.810  42.580  45.370  1.00  0.00           H  
ATOM   1103  HE  ARG A 105      26.430  43.550  46.380  1.00  0.00           H  
ATOM   1104 1HH1 ARG A 105      25.400  42.100  49.360  1.00  0.00           H  
ATOM   1105 2HH1 ARG A 105      23.750  42.770  49.360  1.00  0.00           H  
ATOM   1106 1HH2 ARG A 105      24.510  44.550  46.430  1.00  0.00           H  
ATOM   1107 2HH2 ARG A 105      23.200  43.960  47.310  1.00  0.00           H  
ATOM   1108  N   VAL A 106      33.280  41.550  46.930  1.00  0.00           N  
ATOM   1109  CA  VAL A 106      34.550  40.790  47.230  1.00  0.00           C  
ATOM   1110  C   VAL A 106      35.760  41.560  46.650  1.00  0.00           C  
ATOM   1111  O   VAL A 106      35.760  41.940  45.430  1.00  0.00           O  
ATOM   1112  CB  VAL A 106      34.600  39.320  46.630  1.00  0.00           C  
ATOM   1113  CG1 VAL A 106      35.990  38.660  46.900  1.00  0.00           C  
ATOM   1114  CG2 VAL A 106      33.460  38.490  47.330  1.00  0.00           C  
ATOM   1115  H   VAL A 106      32.960  41.370  45.990  1.00  0.00           H  
ATOM   1116  N   ILE A 107      36.760  41.800  47.480  1.00  0.00           N  
ATOM   1117  CA  ILE A 107      38.170  42.270  47.160  1.00  0.00           C  
ATOM   1118  C   ILE A 107      39.160  41.230  47.530  1.00  0.00           C  
ATOM   1119  O   ILE A 107      39.160  40.770  48.660  1.00  0.00           O  
ATOM   1120  CB  ILE A 107      38.430  43.540  47.980  1.00  0.00           C  
ATOM   1121  CG1 ILE A 107      37.310  44.480  47.530  1.00  0.00           C  
ATOM   1122  CG2 ILE A 107      39.780  44.240  47.590  1.00  0.00           C  
ATOM   1123  CD  ILE A 107      37.180  45.630  48.490  1.00  0.00           C  
ATOM   1124  H   ILE A 107      36.500  41.790  48.440  1.00  0.00           H  
ATOM   1125  N   VAL A 108      40.030  40.920  46.580  1.00  0.00           N  
ATOM   1126  CA  VAL A 108      41.180  39.970  46.720  1.00  0.00           C  
ATOM   1127  C   VAL A 108      42.480  40.740  46.760  1.00  0.00           C  
ATOM   1128  O   VAL A 108      42.860  41.460  45.830  1.00  0.00           O  
ATOM   1129  CB  VAL A 108      41.190  38.770  45.730  1.00  0.00           C  
ATOM   1130  CG1 VAL A 108      42.450  37.900  45.760  1.00  0.00           C  
ATOM   1131  CG2 VAL A 108      39.950  37.880  45.840  1.00  0.00           C  
ATOM   1132  H   VAL A 108      39.920  41.290  45.660  1.00  0.00           H  
ATOM   1133  N   MET A 109      43.240  40.580  47.820  1.00  0.00           N  
ATOM   1134  CA  MET A 109      44.540  41.250  47.940  1.00  0.00           C  
ATOM   1135  C   MET A 109      45.720  40.290  48.170  1.00  0.00           C  
ATOM   1136  O   MET A 109      46.220  40.000  49.280  1.00  0.00           O  
ATOM   1137  CB  MET A 109      44.330  42.230  49.040  1.00  0.00           C  
ATOM   1138  CG  MET A 109      45.430  43.270  48.870  1.00  0.00           C  
ATOM   1139  SD  MET A 109      45.520  44.390  50.360  1.00  0.00           S  
ATOM   1140  CE  MET A 109      45.700  45.940  49.530  1.00  0.00           C  
ATOM   1141  H   MET A 109      42.680  40.330  48.610  1.00  0.00           H  
ATOM   1142  N   THR A 110      46.260  40.030  46.990  1.00  0.00           N  
ATOM   1143  CA  THR A 110      47.250  38.910  46.860  1.00  0.00           C  
ATOM   1144  C   THR A 110      48.710  39.410  46.990  1.00  0.00           C  
ATOM   1145  O   THR A 110      49.420  39.440  45.990  1.00  0.00           O  
ATOM   1146  CB  THR A 110      47.040  37.970  45.610  1.00  0.00           C  
ATOM   1147  CG2 THR A 110      45.970  36.950  45.980  1.00  0.00           C  
ATOM   1148  OG1 THR A 110      46.650  38.630  44.400  1.00  0.00           O  
ATOM   1149  H   THR A 110      45.900  40.450  46.160  1.00  0.00           H  
ATOM   1150  HG1 THR A 110      46.640  37.900  43.710  1.00  0.00           H  
ATOM   1151  N   THR A 111      49.020  39.960  48.140  1.00  0.00           N  
ATOM   1152  CA  THR A 111      50.420  40.430  48.380  1.00  0.00           C  
ATOM   1153  C   THR A 111      50.620  40.690  49.890  1.00  0.00           C  
ATOM   1154  O   THR A 111      49.740  40.750  50.740  1.00  0.00           O  
ATOM   1155  CB  THR A 111      50.830  41.700  47.590  1.00  0.00           C  
ATOM   1156  CG2 THR A 111      49.970  42.870  48.000  1.00  0.00           C  
ATOM   1157  OG1 THR A 111      52.190  42.100  47.580  1.00  0.00           O  
ATOM   1158  H   THR A 111      48.400  40.050  48.920  1.00  0.00           H  
ATOM   1159  HG1 THR A 111      52.340  43.000  47.160  1.00  0.00           H  
ATOM   1160  N   LYS A 112      51.910  40.860  50.240  1.00  0.00           N  
ATOM   1161  CA  LYS A 112      52.290  40.920  51.640  1.00  0.00           C  
ATOM   1162  C   LYS A 112      51.970  42.260  52.240  1.00  0.00           C  
ATOM   1163  O   LYS A 112      51.650  43.220  51.530  1.00  0.00           O  
ATOM   1164  CB  LYS A 112      53.690  40.390  51.890  1.00  0.00           C  
ATOM   1165  CG  LYS A 112      53.670  38.870  51.830  1.00  0.00           C  
ATOM   1166  CD  LYS A 112      55.160  38.550  52.230  1.00  0.00           C  
ATOM   1167  CE  LYS A 112      55.510  37.050  52.290  1.00  0.00           C  
ATOM   1168  NZ  LYS A 112      56.810  36.760  52.990  1.00  0.00           N1+
ATOM   1169  H   LYS A 112      52.670  40.890  49.590  1.00  0.00           H  
ATOM   1170  HZ1 LYS A 112      57.100  35.810  52.890  1.00  0.00           H  
ATOM   1171  HZ2 LYS A 112      57.560  37.260  52.550  1.00  0.00           H  
ATOM   1172  HZ3 LYS A 112      56.850  37.150  53.910  1.00  0.00           H  
ATOM   1173  N   GLU A 113      51.960  42.360  53.580  1.00  0.00           N  
ATOM   1174  CA  GLU A 113      51.870  43.700  54.270  1.00  0.00           C  
ATOM   1175  C   GLU A 113      53.090  44.610  54.130  1.00  0.00           C  
ATOM   1176  O   GLU A 113      53.030  45.640  53.380  1.00  0.00           O  
ATOM   1177  CB  GLU A 113      51.460  43.520  55.710  1.00  0.00           C  
ATOM   1178  CG  GLU A 113      50.040  42.970  55.780  1.00  0.00           C  
ATOM   1179  CD  GLU A 113      49.430  43.050  57.210  1.00  0.00           C  
ATOM   1180  OE1 GLU A 113      49.080  44.180  57.670  1.00  0.00           O  
ATOM   1181  OE2 GLU A 113      49.610  42.020  57.930  1.00  0.00           O1-
ATOM   1182  H   GLU A 113      52.020  41.560  54.180  1.00  0.00           H  
ATOM   1183  N   VAL A 114      54.160  44.130  54.690  1.00  0.00           N  
ATOM   1184  CA  VAL A 114      55.580  44.720  54.480  1.00  0.00           C  
ATOM   1185  C   VAL A 114      56.520  43.640  53.970  1.00  0.00           C  
ATOM   1186  O   VAL A 114      56.470  42.500  54.460  1.00  0.00           O  
ATOM   1187  CB  VAL A 114      56.080  45.410  55.790  1.00  0.00           C  
ATOM   1188  CG1 VAL A 114      57.410  46.150  55.640  1.00  0.00           C  
ATOM   1189  CG2 VAL A 114      55.060  46.200  56.560  1.00  0.00           C  
ATOM   1190  H   VAL A 114      54.110  43.320  55.270  1.00  0.00           H  
ATOM   1191  N   GLU A 115      57.500  44.040  53.140  1.00  0.00           N  
ATOM   1192  CA  GLU A 115      58.580  43.160  52.570  1.00  0.00           C  
ATOM   1193  C   GLU A 115      59.960  43.800  52.460  1.00  0.00           C  
ATOM   1194  O   GLU A 115      60.040  44.850  51.770  1.00  0.00           O  
ATOM   1195  CB  GLU A 115      58.220  42.710  51.170  1.00  0.00           C  
ATOM   1196  CG  GLU A 115      57.250  41.480  51.040  1.00  0.00           C  
ATOM   1197  CD  GLU A 115      57.340  40.960  49.520  1.00  0.00           C  
ATOM   1198  OE1 GLU A 115      57.810  39.860  49.160  1.00  0.00           O  
ATOM   1199  OE2 GLU A 115      56.580  41.450  48.710  1.00  0.00           O1-
ATOM   1200  H   GLU A 115      57.330  44.930  52.710  1.00  0.00           H  
ATOM   1201  N   ARG A 116      60.940  43.340  53.230  1.00  0.00           N  
ATOM   1202  CA  ARG A 116      62.280  43.990  53.320  1.00  0.00           C  
ATOM   1203  C   ARG A 116      62.190  45.520  53.590  1.00  0.00           C  
ATOM   1204  O   ARG A 116      62.760  46.320  52.870  1.00  0.00           O  
ATOM   1205  CB  ARG A 116      63.230  43.490  52.240  1.00  0.00           C  
ATOM   1206  CG  ARG A 116      63.610  42.080  52.560  1.00  0.00           C  
ATOM   1207  CD  ARG A 116      64.480  41.390  51.460  1.00  0.00           C  
ATOM   1208  NE  ARG A 116      64.080  41.740  50.110  1.00  0.00           N  
ATOM   1209  CZ  ARG A 116      63.150  41.070  49.330  1.00  0.00           C  
ATOM   1210  NH1 ARG A 116      62.670  39.920  49.630  1.00  0.00           N1+
ATOM   1211  NH2 ARG A 116      62.720  41.580  48.170  1.00  0.00           N  
ATOM   1212  H   ARG A 116      60.870  42.420  53.600  1.00  0.00           H  
ATOM   1213  HE  ARG A 116      64.340  42.650  49.780  1.00  0.00           H  
ATOM   1214 1HH1 ARG A 116      63.010  39.430  50.430  1.00  0.00           H  
ATOM   1215 2HH1 ARG A 116      61.870  39.480  49.220  1.00  0.00           H  
ATOM   1216 1HH2 ARG A 116      62.970  42.510  47.870  1.00  0.00           H  
ATOM   1217 2HH2 ARG A 116      62.220  41.030  47.500  1.00  0.00           H  
ATOM   1218  N   GLY A 117      61.330  45.880  54.540  1.00  0.00           N  
ATOM   1219  CA  GLY A 117      60.900  47.200  55.050  1.00  0.00           C  
ATOM   1220  C   GLY A 117      60.060  48.090  54.160  1.00  0.00           C  
ATOM   1221  O   GLY A 117      59.600  49.070  54.640  1.00  0.00           O  
ATOM   1222  H   GLY A 117      61.050  45.080  55.070  1.00  0.00           H  
ATOM   1223  N   LYS A 118      59.930  47.840  52.870  1.00  0.00           N  
ATOM   1224  CA  LYS A 118      58.910  48.510  52.010  1.00  0.00           C  
ATOM   1225  C   LYS A 118      57.460  47.990  52.240  1.00  0.00           C  
ATOM   1226  O   LYS A 118      57.250  46.820  52.070  1.00  0.00           O  
ATOM   1227  CB  LYS A 118      59.280  48.300  50.540  1.00  0.00           C  
ATOM   1228  CG  LYS A 118      58.650  49.250  49.460  1.00  0.00           C  
ATOM   1229  CD  LYS A 118      59.150  48.960  48.040  1.00  0.00           C  
ATOM   1230  CE  LYS A 118      60.650  49.370  47.900  1.00  0.00           C  
ATOM   1231  NZ  LYS A 118      61.000  49.060  46.500  1.00  0.00           N1+
ATOM   1232  H   LYS A 118      60.150  46.940  52.480  1.00  0.00           H  
ATOM   1233  HZ1 LYS A 118      60.970  48.100  46.230  1.00  0.00           H  
ATOM   1234  HZ2 LYS A 118      60.300  49.610  46.050  1.00  0.00           H  
ATOM   1235  HZ3 LYS A 118      61.850  49.490  46.200  1.00  0.00           H  
ATOM   1236  N   SER A 119      56.580  49.000  52.560  1.00  0.00           N  
ATOM   1237  CA  SER A 119      55.150  48.710  52.600  1.00  0.00           C  
ATOM   1238  C   SER A 119      54.590  48.370  51.230  1.00  0.00           C  
ATOM   1239  O   SER A 119      55.010  48.950  50.200  1.00  0.00           O  
ATOM   1240  CB  SER A 119      54.260  49.870  53.080  1.00  0.00           C  
ATOM   1241  OG  SER A 119      54.340  51.100  52.350  1.00  0.00           O  
ATOM   1242  H   SER A 119      56.890  49.920  52.800  1.00  0.00           H  
ATOM   1243  HG  SER A 119      54.040  51.830  52.970  1.00  0.00           H  
ATOM   1244  N   LYS A 120      53.790  47.410  51.180  1.00  0.00           N  
ATOM   1245  CA  LYS A 120      53.110  46.860  49.990  1.00  0.00           C  
ATOM   1246  C   LYS A 120      51.570  47.150  50.090  1.00  0.00           C  
ATOM   1247  O   LYS A 120      50.980  47.960  49.340  1.00  0.00           O  
ATOM   1248  CB  LYS A 120      53.220  45.260  49.880  1.00  0.00           C  
ATOM   1249  CG  LYS A 120      54.600  44.630  49.690  1.00  0.00           C  
ATOM   1250  CD  LYS A 120      55.030  44.850  48.230  1.00  0.00           C  
ATOM   1251  CE  LYS A 120      56.580  44.560  48.060  1.00  0.00           C  
ATOM   1252  NZ  LYS A 120      56.960  44.580  46.650  1.00  0.00           N1+
ATOM   1253  H   LYS A 120      53.750  46.870  52.020  1.00  0.00           H  
ATOM   1254  HZ1 LYS A 120      56.330  44.000  46.140  1.00  0.00           H  
ATOM   1255  HZ2 LYS A 120      56.760  45.500  46.320  1.00  0.00           H  
ATOM   1256  HZ3 LYS A 120      57.930  44.330  46.640  1.00  0.00           H  
ATOM   1257  N   CYS A 121      50.970  46.600  51.120  1.00  0.00           N  
ATOM   1258  CA  CYS A 121      49.530  46.820  51.430  1.00  0.00           C  
ATOM   1259  C   CYS A 121      49.320  48.160  52.170  1.00  0.00           C  
ATOM   1260  O   CYS A 121      49.800  48.400  53.290  1.00  0.00           O  
ATOM   1261  CB  CYS A 121      49.060  45.750  52.360  1.00  0.00           C  
ATOM   1262  SG  CYS A 121      48.810  44.150  51.440  1.00  0.00           S  
ATOM   1263  H   CYS A 121      51.410  45.950  51.730  1.00  0.00           H  
ATOM   1264  HG  CYS A 121      50.080  43.820  51.200  1.00  0.00           H  
ATOM   1265  N   VAL A 122      48.700  49.100  51.460  1.00  0.00           N  
ATOM   1266  CA  VAL A 122      48.280  50.330  52.160  1.00  0.00           C  
ATOM   1267  C   VAL A 122      47.010  49.890  53.050  1.00  0.00           C  
ATOM   1268  O   VAL A 122      45.890  49.830  52.630  1.00  0.00           O  
ATOM   1269  CB  VAL A 122      47.990  51.490  51.230  1.00  0.00           C  
ATOM   1270  CG1 VAL A 122      47.510  52.750  51.940  1.00  0.00           C  
ATOM   1271  CG2 VAL A 122      49.260  51.900  50.480  1.00  0.00           C  
ATOM   1272  H   VAL A 122      48.700  49.140  50.460  1.00  0.00           H  
ATOM   1273  N   LYS A 123      47.280  49.860  54.380  1.00  0.00           N  
ATOM   1274  CA  LYS A 123      46.310  49.500  55.520  1.00  0.00           C  
ATOM   1275  C   LYS A 123      45.290  50.590  55.800  1.00  0.00           C  
ATOM   1276  O   LYS A 123      45.270  51.280  56.850  1.00  0.00           O  
ATOM   1277  CB  LYS A 123      47.150  49.020  56.690  1.00  0.00           C  
ATOM   1278  CG  LYS A 123      46.450  48.070  57.730  1.00  0.00           C  
ATOM   1279  CD  LYS A 123      47.450  47.450  58.640  1.00  0.00           C  
ATOM   1280  CE  LYS A 123      46.650  46.670  59.710  1.00  0.00           C  
ATOM   1281  NZ  LYS A 123      47.450  45.990  60.740  1.00  0.00           N1+
ATOM   1282  H   LYS A 123      48.150  50.190  54.760  1.00  0.00           H  
ATOM   1283  HZ1 LYS A 123      47.930  45.230  60.290  1.00  0.00           H  
ATOM   1284  HZ2 LYS A 123      48.140  46.570  61.170  1.00  0.00           H  
ATOM   1285  HZ3 LYS A 123      46.820  45.720  61.460  1.00  0.00           H  
ATOM   1286  N   TYR A 124      44.540  50.820  54.700  1.00  0.00           N  
ATOM   1287  CA  TYR A 124      43.510  51.910  54.620  1.00  0.00           C  
ATOM   1288  C   TYR A 124      42.150  51.490  55.280  1.00  0.00           C  
ATOM   1289  O   TYR A 124      41.400  52.380  55.710  1.00  0.00           O  
ATOM   1290  CB  TYR A 124      43.110  52.350  53.220  1.00  0.00           C  
ATOM   1291  CG  TYR A 124      42.750  51.270  52.210  1.00  0.00           C  
ATOM   1292  CD1 TYR A 124      43.620  50.910  51.180  1.00  0.00           C  
ATOM   1293  CD2 TYR A 124      41.450  50.770  52.110  1.00  0.00           C  
ATOM   1294  CE1 TYR A 124      43.210  50.050  50.140  1.00  0.00           C  
ATOM   1295  CE2 TYR A 124      41.060  49.890  51.100  1.00  0.00           C  
ATOM   1296  CZ  TYR A 124      41.940  49.570  50.080  1.00  0.00           C  
ATOM   1297  OH  TYR A 124      41.430  48.810  49.070  1.00  0.00           O  
ATOM   1298  H   TYR A 124      44.860  50.400  53.860  1.00  0.00           H  
ATOM   1299  HD1 TYR A 124      44.610  51.330  51.370  1.00  0.00           H  
ATOM   1300  HD2 TYR A 124      40.670  50.930  52.850  1.00  0.00           H  
ATOM   1301  HE1 TYR A 124      43.840  49.980  49.250  1.00  0.00           H  
ATOM   1302  HE2 TYR A 124      40.060  49.440  51.080  1.00  0.00           H  
ATOM   1303  HH  TYR A 124      42.000  48.860  48.250  1.00  0.00           H  
ATOM   1304  N   TRP A 125      41.940  50.200  55.620  1.00  0.00           N  
ATOM   1305  CA  TRP A 125      40.730  49.750  56.320  1.00  0.00           C  
ATOM   1306  C   TRP A 125      40.930  49.900  57.870  1.00  0.00           C  
ATOM   1307  O   TRP A 125      42.100  49.830  58.340  1.00  0.00           O  
ATOM   1308  CB  TRP A 125      40.440  48.290  55.860  1.00  0.00           C  
ATOM   1309  CG  TRP A 125      41.700  47.370  55.930  1.00  0.00           C  
ATOM   1310  CD1 TRP A 125      42.190  46.670  57.000  1.00  0.00           C  
ATOM   1311  CD2 TRP A 125      42.700  47.300  54.930  1.00  0.00           C  
ATOM   1312  CE2 TRP A 125      43.770  46.590  55.520  1.00  0.00           C  
ATOM   1313  CE3 TRP A 125      42.760  47.720  53.610  1.00  0.00           C  
ATOM   1314  NE1 TRP A 125      43.460  46.220  56.760  1.00  0.00           N  
ATOM   1315  CZ2 TRP A 125      44.920  46.310  54.740  1.00  0.00           C  
ATOM   1316  CZ3 TRP A 125      43.910  47.430  52.900  1.00  0.00           C  
ATOM   1317  CH2 TRP A 125      44.990  46.690  53.370  1.00  0.00           C  
ATOM   1318  H   TRP A 125      42.700  49.550  55.610  1.00  0.00           H  
ATOM   1319  HD1 TRP A 125      41.640  46.410  57.910  1.00  0.00           H  
ATOM   1320  HE1 TRP A 125      44.010  45.670  57.390  1.00  0.00           H  
ATOM   1321  HE3 TRP A 125      41.870  47.980  53.050  1.00  0.00           H  
ATOM   1322  HZ2 TRP A 125      45.560  45.510  55.090  1.00  0.00           H  
ATOM   1323  HZ3 TRP A 125      43.960  47.700  51.850  1.00  0.00           H  
ATOM   1324  HH2 TRP A 125      45.880  46.580  52.750  1.00  0.00           H  
ATOM   1325  N   PRO A 126      39.860  50.440  58.510  1.00  0.00           N  
ATOM   1326  CA  PRO A 126      39.770  50.660  59.940  1.00  0.00           C  
ATOM   1327  C   PRO A 126      39.810  49.330  60.710  1.00  0.00           C  
ATOM   1328  O   PRO A 126      39.470  48.290  60.260  1.00  0.00           O  
ATOM   1329  CB  PRO A 126      38.410  51.280  60.250  1.00  0.00           C  
ATOM   1330  CG  PRO A 126      38.040  52.030  58.980  1.00  0.00           C  
ATOM   1331  CD  PRO A 126      38.850  51.340  57.870  1.00  0.00           C  
ATOM   1332  N   ASP A 127      40.260  49.540  61.990  1.00  0.00           N  
ATOM   1333  CA  ASP A 127      40.350  48.370  62.930  1.00  0.00           C  
ATOM   1334  C   ASP A 127      39.010  47.750  63.420  1.00  0.00           C  
ATOM   1335  O   ASP A 127      38.060  48.480  63.420  1.00  0.00           O  
ATOM   1336  CB  ASP A 127      41.490  48.580  63.950  1.00  0.00           C  
ATOM   1337  CG  ASP A 127      42.730  48.070  63.340  1.00  0.00           C  
ATOM   1338  OD1 ASP A 127      42.920  46.860  63.490  1.00  0.00           O  
ATOM   1339  OD2 ASP A 127      43.420  48.750  62.590  1.00  0.00           O1-
ATOM   1340  H   ASP A 127      40.570  50.390  62.420  1.00  0.00           H  
ATOM   1341  N   GLU A 128      38.970  46.560  64.040  1.00  0.00           N  
ATOM   1342  CA  GLU A 128      37.680  45.930  64.350  1.00  0.00           C  
ATOM   1343  C   GLU A 128      36.800  46.850  65.240  1.00  0.00           C  
ATOM   1344  O   GLU A 128      37.350  47.510  66.120  1.00  0.00           O  
ATOM   1345  CB  GLU A 128      37.920  44.560  65.050  1.00  0.00           C  
ATOM   1346  CG  GLU A 128      38.160  43.400  64.070  1.00  0.00           C  
ATOM   1347  CD  GLU A 128      38.350  42.080  64.820  1.00  0.00           C  
ATOM   1348  OE1 GLU A 128      39.040  42.030  65.850  1.00  0.00           O  
ATOM   1349  OE2 GLU A 128      37.770  41.020  64.370  1.00  0.00           O1-
ATOM   1350  H   GLU A 128      39.820  46.040  63.960  1.00  0.00           H  
ATOM   1351  N   TYR A 129      35.600  47.130  64.770  1.00  0.00           N  
ATOM   1352  CA  TYR A 129      34.490  48.060  65.230  1.00  0.00           C  
ATOM   1353  C   TYR A 129      34.820  49.600  65.250  1.00  0.00           C  
ATOM   1354  O   TYR A 129      33.900  50.420  65.280  1.00  0.00           O  
ATOM   1355  CB  TYR A 129      33.960  47.790  66.600  1.00  0.00           C  
ATOM   1356  CG  TYR A 129      33.420  46.470  66.980  1.00  0.00           C  
ATOM   1357  CD1 TYR A 129      32.320  45.980  66.300  1.00  0.00           C  
ATOM   1358  CD2 TYR A 129      34.020  45.640  67.960  1.00  0.00           C  
ATOM   1359  CE1 TYR A 129      31.930  44.660  66.340  1.00  0.00           C  
ATOM   1360  CE2 TYR A 129      33.620  44.330  68.130  1.00  0.00           C  
ATOM   1361  CZ  TYR A 129      32.590  43.860  67.260  1.00  0.00           C  
ATOM   1362  OH  TYR A 129      32.230  42.570  67.220  1.00  0.00           O  
ATOM   1363  H   TYR A 129      35.360  46.500  64.030  1.00  0.00           H  
ATOM   1364  HD1 TYR A 129      31.820  46.710  65.670  1.00  0.00           H  
ATOM   1365  HD2 TYR A 129      34.670  46.070  68.710  1.00  0.00           H  
ATOM   1366  HE1 TYR A 129      31.180  44.220  65.690  1.00  0.00           H  
ATOM   1367  HE2 TYR A 129      33.760  43.770  69.060  1.00  0.00           H  
ATOM   1368  HH  TYR A 129      32.770  42.150  67.950  1.00  0.00           H  
ATOM   1369  N   ALA A 130      36.110  49.920  65.400  1.00  0.00           N  
ATOM   1370  CA  ALA A 130      36.660  51.310  65.420  1.00  0.00           C  
ATOM   1371  C   ALA A 130      36.400  52.180  64.160  1.00  0.00           C  
ATOM   1372  O   ALA A 130      37.030  51.950  63.110  1.00  0.00           O  
ATOM   1373  CB  ALA A 130      38.170  51.180  65.740  1.00  0.00           C  
ATOM   1374  H   ALA A 130      36.820  49.220  65.330  1.00  0.00           H  
ATOM   1375  N   LEU A 131      35.440  53.110  64.170  1.00  0.00           N  
ATOM   1376  CA  LEU A 131      35.160  53.940  63.010  1.00  0.00           C  
ATOM   1377  C   LEU A 131      36.210  54.930  62.750  1.00  0.00           C  
ATOM   1378  O   LEU A 131      36.450  55.780  63.580  1.00  0.00           O  
ATOM   1379  CB  LEU A 131      33.760  54.660  63.020  1.00  0.00           C  
ATOM   1380  CG  LEU A 131      33.210  55.240  61.730  1.00  0.00           C  
ATOM   1381  CD1 LEU A 131      32.970  54.150  60.670  1.00  0.00           C  
ATOM   1382  CD2 LEU A 131      31.930  55.970  62.020  1.00  0.00           C  
ATOM   1383  H   LEU A 131      35.030  53.380  65.030  1.00  0.00           H  
ATOM   1384  N   LYS A 132      37.090  54.550  61.860  1.00  0.00           N  
ATOM   1385  CA  LYS A 132      38.090  55.550  61.400  1.00  0.00           C  
ATOM   1386  C   LYS A 132      37.550  56.420  60.320  1.00  0.00           C  
ATOM   1387  O   LYS A 132      36.800  56.030  59.360  1.00  0.00           O  
ATOM   1388  CB  LYS A 132      39.280  54.720  61.040  1.00  0.00           C  
ATOM   1389  CG  LYS A 132      40.390  55.660  60.590  1.00  0.00           C  
ATOM   1390  CD  LYS A 132      41.550  54.820  60.110  1.00  0.00           C  
ATOM   1391  CE  LYS A 132      42.770  55.730  60.000  1.00  0.00           C  
ATOM   1392  NZ  LYS A 132      43.960  54.860  59.970  1.00  0.00           N1+
ATOM   1393  H   LYS A 132      37.100  53.630  61.470  1.00  0.00           H  
ATOM   1394  HZ1 LYS A 132      44.100  54.640  60.940  1.00  0.00           H  
ATOM   1395  HZ2 LYS A 132      43.780  53.980  59.550  1.00  0.00           H  
ATOM   1396  HZ3 LYS A 132      44.760  55.310  59.580  1.00  0.00           H  
ATOM   1397  N   GLU A 133      37.740  57.750  60.580  1.00  0.00           N  
ATOM   1398  CA  GLU A 133      37.190  58.860  59.830  1.00  0.00           C  
ATOM   1399  C   GLU A 133      37.750  58.990  58.400  1.00  0.00           C  
ATOM   1400  O   GLU A 133      38.730  59.680  58.240  1.00  0.00           O  
ATOM   1401  CB  GLU A 133      37.290  60.090  60.670  1.00  0.00           C  
ATOM   1402  CG  GLU A 133      36.390  60.110  61.910  1.00  0.00           C  
ATOM   1403  CD  GLU A 133      36.170  61.530  62.430  1.00  0.00           C  
ATOM   1404  OE1 GLU A 133      35.210  62.220  61.950  1.00  0.00           O  
ATOM   1405  OE2 GLU A 133      36.800  61.860  63.430  1.00  0.00           O1-
ATOM   1406  H   GLU A 133      38.330  58.060  61.330  1.00  0.00           H  
ATOM   1407  N   TYR A 134      36.740  59.030  57.540  1.00  0.00           N  
ATOM   1408  CA  TYR A 134      36.890  59.140  56.060  1.00  0.00           C  
ATOM   1409  C   TYR A 134      35.840  60.040  55.410  1.00  0.00           C  
ATOM   1410  O   TYR A 134      35.540  59.750  54.230  1.00  0.00           O  
ATOM   1411  CB  TYR A 134      36.900  57.700  55.510  1.00  0.00           C  
ATOM   1412  CG  TYR A 134      38.270  57.020  55.600  1.00  0.00           C  
ATOM   1413  CD1 TYR A 134      39.380  57.430  54.820  1.00  0.00           C  
ATOM   1414  CD2 TYR A 134      38.410  55.880  56.400  1.00  0.00           C  
ATOM   1415  CE1 TYR A 134      40.540  56.680  54.880  1.00  0.00           C  
ATOM   1416  CE2 TYR A 134      39.620  55.160  56.470  1.00  0.00           C  
ATOM   1417  CZ  TYR A 134      40.680  55.580  55.680  1.00  0.00           C  
ATOM   1418  OH  TYR A 134      41.860  55.160  55.910  1.00  0.00           O  
ATOM   1419  H   TYR A 134      35.890  58.650  57.910  1.00  0.00           H  
ATOM   1420  HD1 TYR A 134      39.340  58.380  54.280  1.00  0.00           H  
ATOM   1421  HD2 TYR A 134      37.470  55.380  56.640  1.00  0.00           H  
ATOM   1422  HE1 TYR A 134      41.370  56.970  54.220  1.00  0.00           H  
ATOM   1423  HE2 TYR A 134      39.700  54.280  57.100  1.00  0.00           H  
ATOM   1424  HH  TYR A 134      41.670  54.290  56.350  1.00  0.00           H  
ATOM   1425  N   GLY A 135      35.490  61.150  56.030  1.00  0.00           N  
ATOM   1426  CA  GLY A 135      34.500  62.170  55.540  1.00  0.00           C  
ATOM   1427  C   GLY A 135      33.150  61.650  55.060  1.00  0.00           C  
ATOM   1428  O   GLY A 135      32.230  61.440  55.840  1.00  0.00           O  
ATOM   1429  H   GLY A 135      36.060  61.490  56.780  1.00  0.00           H  
ATOM   1430  N   VAL A 136      33.000  61.700  53.720  1.00  0.00           N  
ATOM   1431  CA  VAL A 136      31.700  61.280  53.100  1.00  0.00           C  
ATOM   1432  C   VAL A 136      31.200  59.820  53.240  1.00  0.00           C  
ATOM   1433  O   VAL A 136      30.080  59.440  52.830  1.00  0.00           O  
ATOM   1434  CB  VAL A 136      31.510  61.690  51.640  1.00  0.00           C  
ATOM   1435  CG1 VAL A 136      31.430  63.180  51.520  1.00  0.00           C  
ATOM   1436  CG2 VAL A 136      32.790  61.260  50.840  1.00  0.00           C  
ATOM   1437  H   VAL A 136      33.650  62.230  53.160  1.00  0.00           H  
ATOM   1438  N   MET A 137      32.160  58.900  53.340  1.00  0.00           N  
ATOM   1439  CA  MET A 137      31.880  57.490  53.570  1.00  0.00           C  
ATOM   1440  C   MET A 137      32.060  57.120  55.030  1.00  0.00           C  
ATOM   1441  O   MET A 137      32.960  57.620  55.670  1.00  0.00           O  
ATOM   1442  CB  MET A 137      32.710  56.660  52.630  1.00  0.00           C  
ATOM   1443  CG  MET A 137      32.460  56.590  51.100  1.00  0.00           C  
ATOM   1444  SD  MET A 137      30.790  56.320  50.330  1.00  0.00           S  
ATOM   1445  CE  MET A 137      31.250  55.410  48.840  1.00  0.00           C  
ATOM   1446  H   MET A 137      33.060  59.130  53.710  1.00  0.00           H  
ATOM   1447  N   ARG A 138      31.230  56.160  55.370  1.00  0.00           N  
ATOM   1448  CA  ARG A 138      31.270  55.540  56.660  1.00  0.00           C  
ATOM   1449  C   ARG A 138      31.590  54.050  56.300  1.00  0.00           C  
ATOM   1450  O   ARG A 138      30.780  53.250  55.950  1.00  0.00           O  
ATOM   1451  CB  ARG A 138      29.930  55.750  57.390  1.00  0.00           C  
ATOM   1452  CG  ARG A 138      29.970  54.920  58.630  1.00  0.00           C  
ATOM   1453  CD  ARG A 138      28.680  55.110  59.470  1.00  0.00           C  
ATOM   1454  NE  ARG A 138      27.490  54.470  58.950  1.00  0.00           N  
ATOM   1455  CZ  ARG A 138      26.280  55.000  58.650  1.00  0.00           C  
ATOM   1456  NH1 ARG A 138      26.050  56.300  58.740  1.00  0.00           N1+
ATOM   1457  NH2 ARG A 138      25.210  54.310  58.640  1.00  0.00           N  
ATOM   1458  H   ARG A 138      30.340  56.010  54.950  1.00  0.00           H  
ATOM   1459  HE  ARG A 138      27.600  53.510  58.720  1.00  0.00           H  
ATOM   1460 1HH1 ARG A 138      26.710  56.890  59.200  1.00  0.00           H  
ATOM   1461 2HH1 ARG A 138      25.110  56.620  58.660  1.00  0.00           H  
ATOM   1462 1HH2 ARG A 138      25.170  53.350  58.940  1.00  0.00           H  
ATOM   1463 2HH2 ARG A 138      24.360  54.670  58.250  1.00  0.00           H  
ATOM   1464  N   VAL A 139      32.860  53.800  56.460  1.00  0.00           N  
ATOM   1465  CA  VAL A 139      33.500  52.470  56.190  1.00  0.00           C  
ATOM   1466  C   VAL A 139      33.930  51.910  57.580  1.00  0.00           C  
ATOM   1467  O   VAL A 139      34.660  52.610  58.330  1.00  0.00           O  
ATOM   1468  CB  VAL A 139      34.720  52.680  55.280  1.00  0.00           C  
ATOM   1469  CG1 VAL A 139      35.410  51.300  55.050  1.00  0.00           C  
ATOM   1470  CG2 VAL A 139      34.470  53.580  54.050  1.00  0.00           C  
ATOM   1471  H   VAL A 139      33.580  54.450  56.700  1.00  0.00           H  
ATOM   1472  N   ARG A 140      33.580  50.620  57.850  1.00  0.00           N  
ATOM   1473  CA  ARG A 140      33.790  50.070  59.220  1.00  0.00           C  
ATOM   1474  C   ARG A 140      34.030  48.550  59.290  1.00  0.00           C  
ATOM   1475  O   ARG A 140      33.600  47.760  58.410  1.00  0.00           O  
ATOM   1476  CB  ARG A 140      32.640  50.580  60.000  1.00  0.00           C  
ATOM   1477  CG  ARG A 140      32.810  50.470  61.440  1.00  0.00           C  
ATOM   1478  CD  ARG A 140      31.520  50.590  62.280  1.00  0.00           C  
ATOM   1479  NE  ARG A 140      30.630  49.450  62.100  1.00  0.00           N  
ATOM   1480  CZ  ARG A 140      29.420  49.690  61.590  1.00  0.00           C  
ATOM   1481  NH1 ARG A 140      28.860  50.880  61.480  1.00  0.00           N1+
ATOM   1482  NH2 ARG A 140      28.650  48.680  61.260  1.00  0.00           N  
ATOM   1483  H   ARG A 140      33.020  50.150  57.170  1.00  0.00           H  
ATOM   1484  HE  ARG A 140      30.840  48.520  62.420  1.00  0.00           H  
ATOM   1485 1HH1 ARG A 140      29.310  51.670  61.890  1.00  0.00           H  
ATOM   1486 2HH1 ARG A 140      28.200  51.000  60.740  1.00  0.00           H  
ATOM   1487 1HH2 ARG A 140      29.130  47.830  61.470  1.00  0.00           H  
ATOM   1488 2HH2 ARG A 140      27.660  48.710  61.100  1.00  0.00           H  
ATOM   1489  N   ASN A 141      34.890  48.140  60.210  1.00  0.00           N  
ATOM   1490  CA  ASN A 141      35.350  46.710  60.290  1.00  0.00           C  
ATOM   1491  C   ASN A 141      34.500  45.900  61.270  1.00  0.00           C  
ATOM   1492  O   ASN A 141      34.720  46.080  62.460  1.00  0.00           O  
ATOM   1493  CB  ASN A 141      36.800  46.690  60.610  1.00  0.00           C  
ATOM   1494  CG  ASN A 141      37.520  45.300  60.760  1.00  0.00           C  
ATOM   1495  ND2 ASN A 141      38.840  45.330  60.520  1.00  0.00           N  
ATOM   1496  OD1 ASN A 141      37.040  44.220  60.970  1.00  0.00           O  
ATOM   1497  H   ASN A 141      35.100  48.700  61.010  1.00  0.00           H  
ATOM   1498 1HD2 ASN A 141      39.240  46.220  60.310  1.00  0.00           H  
ATOM   1499 2HD2 ASN A 141      39.460  44.570  60.700  1.00  0.00           H  
ATOM   1500  N   VAL A 142      33.790  44.840  60.810  1.00  0.00           N  
ATOM   1501  CA  VAL A 142      32.850  44.030  61.640  1.00  0.00           C  
ATOM   1502  C   VAL A 142      33.560  42.830  62.270  1.00  0.00           C  
ATOM   1503  O   VAL A 142      33.320  42.530  63.470  1.00  0.00           O  
ATOM   1504  CB  VAL A 142      31.580  43.570  60.900  1.00  0.00           C  
ATOM   1505  CG1 VAL A 142      30.550  42.940  61.830  1.00  0.00           C  
ATOM   1506  CG2 VAL A 142      30.910  44.680  60.170  1.00  0.00           C  
ATOM   1507  H   VAL A 142      33.870  44.480  59.880  1.00  0.00           H  
ATOM   1508  N   LYS A 143      34.560  42.250  61.530  1.00  0.00           N  
ATOM   1509  CA  LYS A 143      35.250  41.060  62.020  1.00  0.00           C  
ATOM   1510  C   LYS A 143      36.440  40.700  61.150  1.00  0.00           C  
ATOM   1511  O   LYS A 143      36.350  40.640  59.910  1.00  0.00           O  
ATOM   1512  CB  LYS A 143      34.330  39.840  62.130  1.00  0.00           C  
ATOM   1513  CG  LYS A 143      34.550  38.830  63.300  1.00  0.00           C  
ATOM   1514  CD  LYS A 143      35.690  37.900  62.850  1.00  0.00           C  
ATOM   1515  CE  LYS A 143      36.310  37.140  64.040  1.00  0.00           C  
ATOM   1516  NZ  LYS A 143      37.370  37.890  64.700  1.00  0.00           N1+
ATOM   1517  H   LYS A 143      34.710  42.530  60.580  1.00  0.00           H  
ATOM   1518  HZ1 LYS A 143      37.940  38.290  63.970  1.00  0.00           H  
ATOM   1519  HZ2 LYS A 143      37.120  38.520  65.430  1.00  0.00           H  
ATOM   1520  HZ3 LYS A 143      37.880  37.260  65.290  1.00  0.00           H  
ATOM   1521  N   GLU A 144      37.680  40.680  61.660  1.00  0.00           N  
ATOM   1522  CA  GLU A 144      38.810  40.000  61.040  1.00  0.00           C  
ATOM   1523  C   GLU A 144      39.220  38.740  61.720  1.00  0.00           C  
ATOM   1524  O   GLU A 144      39.790  38.750  62.830  1.00  0.00           O  
ATOM   1525  CB  GLU A 144      39.980  40.920  60.570  1.00  0.00           C  
ATOM   1526  CG  GLU A 144      40.480  41.640  61.810  1.00  0.00           C  
ATOM   1527  CD  GLU A 144      41.670  42.540  61.350  1.00  0.00           C  
ATOM   1528  OE1 GLU A 144      41.380  43.680  60.970  1.00  0.00           O  
ATOM   1529  OE2 GLU A 144      42.850  42.100  61.450  1.00  0.00           O1-
ATOM   1530  H   GLU A 144      37.780  41.010  62.610  1.00  0.00           H  
ATOM   1531  N   SER A 145      39.230  37.680  60.900  1.00  0.00           N  
ATOM   1532  CA  SER A 145      39.590  36.300  61.350  1.00  0.00           C  
ATOM   1533  C   SER A 145      40.830  35.740  60.610  1.00  0.00           C  
ATOM   1534  O   SER A 145      41.160  36.260  59.510  1.00  0.00           O  
ATOM   1535  CB  SER A 145      38.600  35.210  60.940  1.00  0.00           C  
ATOM   1536  OG  SER A 145      37.270  35.620  61.060  1.00  0.00           O  
ATOM   1537  H   SER A 145      39.020  37.750  59.930  1.00  0.00           H  
ATOM   1538  HG  SER A 145      36.650  34.930  61.430  1.00  0.00           H  
ATOM   1539  N   ALA A 146      41.550  34.860  61.250  1.00  0.00           N  
ATOM   1540  CA  ALA A 146      42.720  34.330  60.520  1.00  0.00           C  
ATOM   1541  C   ALA A 146      42.430  32.850  60.070  1.00  0.00           C  
ATOM   1542  O   ALA A 146      42.070  32.020  60.930  1.00  0.00           O  
ATOM   1543  CB  ALA A 146      43.780  34.400  61.590  1.00  0.00           C  
ATOM   1544  H   ALA A 146      41.180  34.360  62.030  1.00  0.00           H  
ATOM   1545  N   ALA A 147      42.880  32.520  58.930  1.00  0.00           N  
ATOM   1546  CA  ALA A 147      42.810  31.080  58.490  1.00  0.00           C  
ATOM   1547  C   ALA A 147      44.030  30.580  57.800  1.00  0.00           C  
ATOM   1548  O   ALA A 147      44.210  30.820  56.560  1.00  0.00           O  
ATOM   1549  CB  ALA A 147      41.540  30.610  57.790  1.00  0.00           C  
ATOM   1550  H   ALA A 147      43.320  33.160  58.300  1.00  0.00           H  
ATOM   1551  N   HIS A 148      45.040  30.050  58.560  1.00  0.00           N  
ATOM   1552  CA  HIS A 148      46.320  29.460  58.070  1.00  0.00           C  
ATOM   1553  C   HIS A 148      47.090  30.440  57.200  1.00  0.00           C  
ATOM   1554  O   HIS A 148      47.660  31.380  57.760  1.00  0.00           O  
ATOM   1555  CB  HIS A 148      46.170  27.990  57.610  1.00  0.00           C  
ATOM   1556  CG  HIS A 148      47.050  26.940  58.290  1.00  0.00           C  
ATOM   1557  CD2 HIS A 148      47.100  25.710  57.750  1.00  0.00           C  
ATOM   1558  ND1 HIS A 148      47.580  26.990  59.500  1.00  0.00           N  
ATOM   1559  CE1 HIS A 148      48.040  25.750  59.670  1.00  0.00           C  
ATOM   1560  NE2 HIS A 148      47.730  24.930  58.630  1.00  0.00           N  
ATOM   1561  H   HIS A 148      44.960  30.010  59.550  1.00  0.00           H  
ATOM   1562  HD2 HIS A 148      46.390  25.410  56.980  1.00  0.00           H  
ATOM   1563  HE1 HIS A 148      48.290  25.350  60.650  1.00  0.00           H  
ATOM   1564  HE2 HIS A 148      47.990  23.970  58.540  1.00  0.00           H  
ATOM   1565  N   ASP A 149      46.910  30.320  55.880  1.00  0.00           N  
ATOM   1566  CA  ASP A 149      47.590  31.070  54.800  1.00  0.00           C  
ATOM   1567  C   ASP A 149      46.940  32.360  54.350  1.00  0.00           C  
ATOM   1568  O   ASP A 149      47.490  33.190  53.610  1.00  0.00           O  
ATOM   1569  CB  ASP A 149      47.810  30.210  53.580  1.00  0.00           C  
ATOM   1570  CG  ASP A 149      49.110  29.370  53.660  1.00  0.00           C  
ATOM   1571  OD1 ASP A 149      50.150  29.910  54.070  1.00  0.00           O  
ATOM   1572  OD2 ASP A 149      49.070  28.140  53.300  1.00  0.00           O1-
ATOM   1573  H   ASP A 149      46.190  29.760  55.490  1.00  0.00           H  
ATOM   1574  N   TYR A 150      45.710  32.600  54.800  1.00  0.00           N  
ATOM   1575  CA  TYR A 150      45.030  33.880  54.480  1.00  0.00           C  
ATOM   1576  C   TYR A 150      44.260  34.520  55.660  1.00  0.00           C  
ATOM   1577  O   TYR A 150      43.910  33.800  56.580  1.00  0.00           O  
ATOM   1578  CB  TYR A 150      44.070  33.560  53.380  1.00  0.00           C  
ATOM   1579  CG  TYR A 150      43.030  32.490  53.600  1.00  0.00           C  
ATOM   1580  CD1 TYR A 150      43.300  31.290  53.090  1.00  0.00           C  
ATOM   1581  CD2 TYR A 150      41.750  32.840  53.970  1.00  0.00           C  
ATOM   1582  CE1 TYR A 150      42.230  30.450  53.090  1.00  0.00           C  
ATOM   1583  CE2 TYR A 150      40.720  31.960  53.880  1.00  0.00           C  
ATOM   1584  CZ  TYR A 150      40.940  30.690  53.480  1.00  0.00           C  
ATOM   1585  OH  TYR A 150      39.970  29.710  53.630  1.00  0.00           O  
ATOM   1586  H   TYR A 150      45.330  32.080  55.580  1.00  0.00           H  
ATOM   1587  HD1 TYR A 150      44.290  31.020  52.720  1.00  0.00           H  
ATOM   1588  HD2 TYR A 150      41.530  33.830  54.380  1.00  0.00           H  
ATOM   1589  HE1 TYR A 150      42.410  29.430  52.760  1.00  0.00           H  
ATOM   1590  HE2 TYR A 150      39.690  32.320  53.920  1.00  0.00           H  
ATOM   1591  HH  TYR A 150      40.140  28.950  53.000  1.00  0.00           H  
ATOM   1592  N   THR A 151      44.010  35.860  55.540  1.00  0.00           N  
ATOM   1593  CA  THR A 151      43.200  36.590  56.550  1.00  0.00           C  
ATOM   1594  C   THR A 151      41.880  37.060  55.920  1.00  0.00           C  
ATOM   1595  O   THR A 151      41.880  37.850  54.960  1.00  0.00           O  
ATOM   1596  CB  THR A 151      43.790  37.690  57.430  1.00  0.00           C  
ATOM   1597  CG2 THR A 151      44.970  37.160  58.220  1.00  0.00           C  
ATOM   1598  OG1 THR A 151      44.140  38.850  56.640  1.00  0.00           O  
ATOM   1599  H   THR A 151      44.150  36.330  54.670  1.00  0.00           H  
ATOM   1600  HG1 THR A 151      44.370  39.570  57.300  1.00  0.00           H  
ATOM   1601  N   LEU A 152      40.800  36.840  56.560  1.00  0.00           N  
ATOM   1602  CA  LEU A 152      39.480  37.110  55.930  1.00  0.00           C  
ATOM   1603  C   LEU A 152      38.780  38.160  56.800  1.00  0.00           C  
ATOM   1604  O   LEU A 152      38.560  37.980  58.000  1.00  0.00           O  
ATOM   1605  CB  LEU A 152      38.730  35.770  55.910  1.00  0.00           C  
ATOM   1606  CG  LEU A 152      37.220  35.980  55.740  1.00  0.00           C  
ATOM   1607  CD1 LEU A 152      36.770  36.730  54.490  1.00  0.00           C  
ATOM   1608  CD2 LEU A 152      36.410  34.680  55.940  1.00  0.00           C  
ATOM   1609  H   LEU A 152      40.740  36.470  57.490  1.00  0.00           H  
ATOM   1610  N   ARG A 153      38.390  39.250  56.090  1.00  0.00           N  
ATOM   1611  CA  ARG A 153      37.990  40.570  56.740  1.00  0.00           C  
ATOM   1612  C   ARG A 153      36.640  41.130  56.270  1.00  0.00           C  
ATOM   1613  O   ARG A 153      36.400  41.160  55.040  1.00  0.00           O  
ATOM   1614  CB  ARG A 153      39.040  41.620  56.510  1.00  0.00           C  
ATOM   1615  CG  ARG A 153      38.900  42.850  57.400  1.00  0.00           C  
ATOM   1616  CD  ARG A 153      40.130  43.810  57.390  1.00  0.00           C  
ATOM   1617  NE  ARG A 153      41.270  43.210  58.110  1.00  0.00           N  
ATOM   1618  CZ  ARG A 153      42.430  42.770  57.620  1.00  0.00           C  
ATOM   1619  NH1 ARG A 153      42.830  42.900  56.420  1.00  0.00           N1+
ATOM   1620  NH2 ARG A 153      43.250  42.130  58.420  1.00  0.00           N  
ATOM   1621  H   ARG A 153      38.370  39.360  55.100  1.00  0.00           H  
ATOM   1622  HE  ARG A 153      41.320  43.580  59.040  1.00  0.00           H  
ATOM   1623 1HH1 ARG A 153      42.220  43.410  55.810  1.00  0.00           H  
ATOM   1624 2HH1 ARG A 153      43.730  42.560  56.130  1.00  0.00           H  
ATOM   1625 1HH2 ARG A 153      43.140  42.050  59.410  1.00  0.00           H  
ATOM   1626 2HH2 ARG A 153      44.110  41.790  58.040  1.00  0.00           H  
ATOM   1627  N   GLU A 154      35.700  41.150  57.280  1.00  0.00           N  
ATOM   1628  CA  GLU A 154      34.350  41.650  57.140  1.00  0.00           C  
ATOM   1629  C   GLU A 154      34.350  43.180  57.170  1.00  0.00           C  
ATOM   1630  O   GLU A 154      34.710  43.780  58.150  1.00  0.00           O  
ATOM   1631  CB  GLU A 154      33.380  41.170  58.090  1.00  0.00           C  
ATOM   1632  CG  GLU A 154      31.940  41.300  57.640  1.00  0.00           C  
ATOM   1633  CD  GLU A 154      30.950  40.510  58.550  1.00  0.00           C  
ATOM   1634  OE1 GLU A 154      29.760  40.860  58.650  1.00  0.00           O  
ATOM   1635  OE2 GLU A 154      31.250  39.370  58.930  1.00  0.00           O1-
ATOM   1636  H   GLU A 154      36.000  40.980  58.220  1.00  0.00           H  
ATOM   1637  N   LEU A 155      34.260  43.830  55.990  1.00  0.00           N  
ATOM   1638  CA  LEU A 155      34.000  45.290  55.950  1.00  0.00           C  
ATOM   1639  C   LEU A 155      32.550  45.790  55.720  1.00  0.00           C  
ATOM   1640  O   LEU A 155      31.930  45.330  54.760  1.00  0.00           O  
ATOM   1641  CB  LEU A 155      34.990  46.040  55.010  1.00  0.00           C  
ATOM   1642  CG  LEU A 155      36.360  46.000  55.660  1.00  0.00           C  
ATOM   1643  CD1 LEU A 155      37.450  46.360  54.660  1.00  0.00           C  
ATOM   1644  CD2 LEU A 155      36.540  47.100  56.660  1.00  0.00           C  
ATOM   1645  H   LEU A 155      34.240  43.350  55.110  1.00  0.00           H  
ATOM   1646  N   LYS A 156      32.020  46.590  56.610  1.00  0.00           N  
ATOM   1647  CA  LYS A 156      30.690  47.300  56.510  1.00  0.00           C  
ATOM   1648  C   LYS A 156      30.880  48.670  55.820  1.00  0.00           C  
ATOM   1649  O   LYS A 156      31.460  49.600  56.420  1.00  0.00           O  
ATOM   1650  CB  LYS A 156      30.010  47.470  57.840  1.00  0.00           C  
ATOM   1651  CG  LYS A 156      28.490  47.800  57.680  1.00  0.00           C  
ATOM   1652  CD  LYS A 156      27.720  46.590  57.130  1.00  0.00           C  
ATOM   1653  CE  LYS A 156      27.530  45.480  58.170  1.00  0.00           C  
ATOM   1654  NZ  LYS A 156      26.650  44.430  57.650  1.00  0.00           N1+
ATOM   1655  H   LYS A 156      32.540  46.840  57.440  1.00  0.00           H  
ATOM   1656  HZ1 LYS A 156      26.430  43.700  58.290  1.00  0.00           H  
ATOM   1657  HZ2 LYS A 156      25.820  44.880  57.320  1.00  0.00           H  
ATOM   1658  HZ3 LYS A 156      27.210  43.980  56.950  1.00  0.00           H  
ATOM   1659  N   LEU A 157      30.620  48.710  54.530  1.00  0.00           N  
ATOM   1660  CA  LEU A 157      30.520  49.960  53.720  1.00  0.00           C  
ATOM   1661  C   LEU A 157      29.130  50.590  53.730  1.00  0.00           C  
ATOM   1662  O   LEU A 157      28.110  49.930  53.740  1.00  0.00           O  
ATOM   1663  CB  LEU A 157      30.970  49.720  52.250  1.00  0.00           C  
ATOM   1664  CG  LEU A 157      32.520  49.790  52.150  1.00  0.00           C  
ATOM   1665  CD1 LEU A 157      33.380  48.640  52.710  1.00  0.00           C  
ATOM   1666  CD2 LEU A 157      32.830  49.970  50.660  1.00  0.00           C  
ATOM   1667  H   LEU A 157      30.320  47.860  54.110  1.00  0.00           H  
ATOM   1668  N   SER A 158      29.170  51.950  53.710  1.00  0.00           N  
ATOM   1669  CA  SER A 158      27.910  52.820  53.810  1.00  0.00           C  
ATOM   1670  C   SER A 158      28.180  54.320  53.690  1.00  0.00           C  
ATOM   1671  O   SER A 158      29.160  54.780  54.280  1.00  0.00           O  
ATOM   1672  CB  SER A 158      27.230  52.790  55.170  1.00  0.00           C  
ATOM   1673  OG  SER A 158      28.110  53.070  56.260  1.00  0.00           O  
ATOM   1674  H   SER A 158      30.040  52.450  53.740  1.00  0.00           H  
ATOM   1675  HG  SER A 158      29.000  53.210  55.820  1.00  0.00           H  
ATOM   1676  N   LYS A 159      27.210  55.050  53.190  1.00  0.00           N  
ATOM   1677  CA  LYS A 159      27.440  56.540  53.070  1.00  0.00           C  
ATOM   1678  C   LYS A 159      26.960  57.330  54.350  1.00  0.00           C  
ATOM   1679  O   LYS A 159      25.820  57.220  54.820  1.00  0.00           O  
ATOM   1680  CB  LYS A 159      26.700  57.250  51.910  1.00  0.00           C  
ATOM   1681  CG  LYS A 159      27.300  56.830  50.580  1.00  0.00           C  
ATOM   1682  CD  LYS A 159      26.800  57.690  49.470  1.00  0.00           C  
ATOM   1683  CE  LYS A 159      27.540  57.300  48.170  1.00  0.00           C  
ATOM   1684  NZ  LYS A 159      27.730  58.410  47.210  1.00  0.00           N1+
ATOM   1685  H   LYS A 159      26.310  54.710  52.920  1.00  0.00           H  
ATOM   1686  HZ1 LYS A 159      27.760  57.960  46.310  1.00  0.00           H  
ATOM   1687  HZ2 LYS A 159      26.910  58.980  47.200  1.00  0.00           H  
ATOM   1688  HZ3 LYS A 159      28.570  58.940  47.320  1.00  0.00           H  
ATOM   1689  N   VAL A 160      27.770  58.370  54.470  1.00  0.00           N  
ATOM   1690  CA  VAL A 160      27.440  59.420  55.440  1.00  0.00           C  
ATOM   1691  C   VAL A 160      26.350  60.330  54.730  1.00  0.00           C  
ATOM   1692  O   VAL A 160      26.610  60.610  53.550  1.00  0.00           O  
ATOM   1693  CB  VAL A 160      28.610  60.310  55.800  1.00  0.00           C  
ATOM   1694  CG1 VAL A 160      28.300  61.320  56.900  1.00  0.00           C  
ATOM   1695  CG2 VAL A 160      29.740  59.450  56.350  1.00  0.00           C  
ATOM   1696  H   VAL A 160      28.370  58.700  53.740  1.00  0.00           H  
ATOM   1697  N   GLY A 161      25.370  60.650  55.560  1.00  0.00           N  
ATOM   1698  CA  GLY A 161      24.180  61.380  55.100  1.00  0.00           C  
ATOM   1699  C   GLY A 161      23.090  60.350  54.540  1.00  0.00           C  
ATOM   1700  O   GLY A 161      22.020  60.230  55.130  1.00  0.00           O  
ATOM   1701  H   GLY A 161      25.320  60.300  56.500  1.00  0.00           H  
ATOM   1702  N   GLN A 162      23.280  59.970  53.260  1.00  0.00           N  
ATOM   1703  CA  GLN A 162      22.560  59.000  52.470  1.00  0.00           C  
ATOM   1704  C   GLN A 162      22.380  57.600  53.170  1.00  0.00           C  
ATOM   1705  O   GLN A 162      23.280  56.790  53.170  1.00  0.00           O  
ATOM   1706  CB  GLN A 162      23.100  59.020  51.000  1.00  0.00           C  
ATOM   1707  CG  GLN A 162      22.440  58.120  49.890  1.00  0.00           C  
ATOM   1708  CD  GLN A 162      22.850  58.540  48.560  1.00  0.00           C  
ATOM   1709  NE2 GLN A 162      22.010  58.280  47.590  1.00  0.00           N  
ATOM   1710  OE1 GLN A 162      23.900  59.080  48.270  1.00  0.00           O  
ATOM   1711  H   GLN A 162      23.810  60.620  52.720  1.00  0.00           H  
ATOM   1712 1HE2 GLN A 162      21.150  57.810  47.780  1.00  0.00           H  
ATOM   1713 2HE2 GLN A 162      22.250  58.540  46.650  1.00  0.00           H  
ATOM   1714  N   GLY A 163      21.100  57.400  53.350  1.00  0.00           N  
ATOM   1715  CA  GLY A 163      20.480  56.140  53.910  1.00  0.00           C  
ATOM   1716  C   GLY A 163      20.040  55.070  52.860  1.00  0.00           C  
ATOM   1717  O   GLY A 163      20.100  55.270  51.680  1.00  0.00           O  
ATOM   1718  H   GLY A 163      20.390  58.050  53.080  1.00  0.00           H  
ATOM   1719  N   ASN A 164      19.670  53.930  53.420  1.00  0.00           N  
ATOM   1720  CA  ASN A 164      19.300  52.610  52.760  1.00  0.00           C  
ATOM   1721  C   ASN A 164      20.200  51.820  51.810  1.00  0.00           C  
ATOM   1722  O   ASN A 164      19.920  50.660  51.410  1.00  0.00           O  
ATOM   1723  CB  ASN A 164      17.870  52.620  52.100  1.00  0.00           C  
ATOM   1724  CG  ASN A 164      16.760  53.020  53.030  1.00  0.00           C  
ATOM   1725  ND2 ASN A 164      16.020  52.060  53.540  1.00  0.00           N  
ATOM   1726  OD1 ASN A 164      16.560  54.190  53.380  1.00  0.00           O  
ATOM   1727  H   ASN A 164      19.780  53.760  54.400  1.00  0.00           H  
ATOM   1728 1HD2 ASN A 164      16.270  51.100  53.390  1.00  0.00           H  
ATOM   1729 2HD2 ASN A 164      15.340  52.240  54.250  1.00  0.00           H  
ATOM   1730  N   THR A 165      21.150  52.580  51.290  1.00  0.00           N  
ATOM   1731  CA  THR A 165      22.280  52.050  50.430  1.00  0.00           C  
ATOM   1732  C   THR A 165      23.360  51.160  51.090  1.00  0.00           C  
ATOM   1733  O   THR A 165      24.330  50.910  50.380  1.00  0.00           O  
ATOM   1734  CB  THR A 165      22.840  53.180  49.580  1.00  0.00           C  
ATOM   1735  CG2 THR A 165      22.050  53.340  48.290  1.00  0.00           C  
ATOM   1736  OG1 THR A 165      22.940  54.460  50.200  1.00  0.00           O  
ATOM   1737  H   THR A 165      21.060  53.570  51.380  1.00  0.00           H  
ATOM   1738  HG1 THR A 165      23.320  54.270  51.100  1.00  0.00           H  
ATOM   1739  N   GLU A 166      23.320  50.850  52.410  1.00  0.00           N  
ATOM   1740  CA  GLU A 166      24.370  50.090  53.220  1.00  0.00           C  
ATOM   1741  C   GLU A 166      24.610  48.650  52.640  1.00  0.00           C  
ATOM   1742  O   GLU A 166      23.660  47.990  52.170  1.00  0.00           O  
ATOM   1743  CB  GLU A 166      23.960  50.070  54.760  1.00  0.00           C  
ATOM   1744  CG  GLU A 166      25.040  49.510  55.680  1.00  0.00           C  
ATOM   1745  CD  GLU A 166      24.550  49.580  57.140  1.00  0.00           C  
ATOM   1746  OE1 GLU A 166      23.380  49.730  57.410  1.00  0.00           O  
ATOM   1747  OE2 GLU A 166      25.460  49.950  57.880  1.00  0.00           O1-
ATOM   1748  H   GLU A 166      22.540  51.090  52.990  1.00  0.00           H  
ATOM   1749  N   ARG A 167      25.900  48.260  52.730  1.00  0.00           N  
ATOM   1750  CA  ARG A 167      26.310  46.890  52.250  1.00  0.00           C  
ATOM   1751  C   ARG A 167      27.650  46.310  52.860  1.00  0.00           C  
ATOM   1752  O   ARG A 167      28.690  46.900  52.960  1.00  0.00           O  
ATOM   1753  CB  ARG A 167      26.300  46.770  50.710  1.00  0.00           C  
ATOM   1754  CG  ARG A 167      27.270  47.630  49.910  1.00  0.00           C  
ATOM   1755  CD  ARG A 167      26.530  48.790  49.270  1.00  0.00           C  
ATOM   1756  NE  ARG A 167      26.790  48.910  47.840  1.00  0.00           N  
ATOM   1757  CZ  ARG A 167      25.900  49.600  47.080  1.00  0.00           C  
ATOM   1758  NH1 ARG A 167      24.860  50.260  47.700  1.00  0.00           N1+
ATOM   1759  NH2 ARG A 167      26.000  49.740  45.770  1.00  0.00           N  
ATOM   1760  H   ARG A 167      26.630  48.790  53.140  1.00  0.00           H  
ATOM   1761  HE  ARG A 167      27.770  48.760  47.710  1.00  0.00           H  
ATOM   1762 1HH1 ARG A 167      24.660  50.360  48.680  1.00  0.00           H  
ATOM   1763 2HH1 ARG A 167      24.100  50.520  47.110  1.00  0.00           H  
ATOM   1764 1HH2 ARG A 167      26.800  49.360  45.310  1.00  0.00           H  
ATOM   1765 2HH2 ARG A 167      25.290  50.260  45.290  1.00  0.00           H  
ATOM   1766  N   THR A 168      27.610  45.010  52.980  1.00  0.00           N  
ATOM   1767  CA  THR A 168      28.730  44.130  53.500  1.00  0.00           C  
ATOM   1768  C   THR A 168      29.610  43.570  52.380  1.00  0.00           C  
ATOM   1769  O   THR A 168      29.250  43.020  51.370  1.00  0.00           O  
ATOM   1770  CB  THR A 168      28.160  42.970  54.300  1.00  0.00           C  
ATOM   1771  CG2 THR A 168      29.250  42.410  55.190  1.00  0.00           C  
ATOM   1772  OG1 THR A 168      27.130  43.370  55.200  1.00  0.00           O  
ATOM   1773  H   THR A 168      26.740  44.550  52.800  1.00  0.00           H  
ATOM   1774  HG1 THR A 168      26.270  43.510  54.710  1.00  0.00           H  
ATOM   1775  N   VAL A 169      30.800  44.070  52.430  1.00  0.00           N  
ATOM   1776  CA  VAL A 169      31.960  43.810  51.500  1.00  0.00           C  
ATOM   1777  C   VAL A 169      33.080  43.130  52.270  1.00  0.00           C  
ATOM   1778  O   VAL A 169      33.670  43.680  53.170  1.00  0.00           O  
ATOM   1779  CB  VAL A 169      32.460  45.130  50.910  1.00  0.00           C  
ATOM   1780  CG1 VAL A 169      33.650  44.940  49.980  1.00  0.00           C  
ATOM   1781  CG2 VAL A 169      31.310  45.810  50.180  1.00  0.00           C  
ATOM   1782  H   VAL A 169      31.110  44.590  53.220  1.00  0.00           H  
ATOM   1783  N   TRP A 170      33.510  42.110  51.550  1.00  0.00           N  
ATOM   1784  CA  TRP A 170      34.510  41.140  52.090  1.00  0.00           C  
ATOM   1785  C   TRP A 170      35.910  41.320  51.490  1.00  0.00           C  
ATOM   1786  O   TRP A 170      36.090  41.300  50.250  1.00  0.00           O  
ATOM   1787  CB  TRP A 170      34.030  39.760  51.820  1.00  0.00           C  
ATOM   1788  CG  TRP A 170      32.800  39.410  52.670  1.00  0.00           C  
ATOM   1789  CD1 TRP A 170      31.560  39.550  52.250  1.00  0.00           C  
ATOM   1790  CD2 TRP A 170      32.760  38.890  53.920  1.00  0.00           C  
ATOM   1791  CE2 TRP A 170      31.400  38.680  54.250  1.00  0.00           C  
ATOM   1792  CE3 TRP A 170      33.690  38.480  54.890  1.00  0.00           C  
ATOM   1793  NE1 TRP A 170      30.720  39.070  53.190  1.00  0.00           N  
ATOM   1794  CZ2 TRP A 170      31.050  38.160  55.480  1.00  0.00           C  
ATOM   1795  CZ3 TRP A 170      33.350  37.680  55.950  1.00  0.00           C  
ATOM   1796  CH2 TRP A 170      32.020  37.630  56.300  1.00  0.00           C  
ATOM   1797  H   TRP A 170      33.070  41.860  50.690  1.00  0.00           H  
ATOM   1798  HD1 TRP A 170      31.190  39.780  51.250  1.00  0.00           H  
ATOM   1799  HE1 TRP A 170      29.770  38.840  52.960  1.00  0.00           H  
ATOM   1800  HE3 TRP A 170      34.620  39.050  54.910  1.00  0.00           H  
ATOM   1801  HZ2 TRP A 170      30.010  38.030  55.760  1.00  0.00           H  
ATOM   1802  HZ3 TRP A 170      34.110  37.350  56.660  1.00  0.00           H  
ATOM   1803  HH2 TRP A 170      31.640  37.340  57.280  1.00  0.00           H  
ATOM   1804  N   GLN A 171      36.800  41.570  52.410  1.00  0.00           N  
ATOM   1805  CA  GLN A 171      38.250  41.560  52.070  1.00  0.00           C  
ATOM   1806  C   GLN A 171      38.770  40.180  52.350  1.00  0.00           C  
ATOM   1807  O   GLN A 171      38.980  39.880  53.540  1.00  0.00           O  
ATOM   1808  CB  GLN A 171      39.030  42.640  52.780  1.00  0.00           C  
ATOM   1809  CG  GLN A 171      40.360  43.030  52.240  1.00  0.00           C  
ATOM   1810  CD  GLN A 171      41.120  43.890  53.210  1.00  0.00           C  
ATOM   1811  NE2 GLN A 171      41.530  45.070  52.740  1.00  0.00           N  
ATOM   1812  OE1 GLN A 171      41.330  43.610  54.380  1.00  0.00           O  
ATOM   1813  H   GLN A 171      36.540  41.690  53.370  1.00  0.00           H  
ATOM   1814 1HE2 GLN A 171      41.380  45.370  51.800  1.00  0.00           H  
ATOM   1815 2HE2 GLN A 171      41.990  45.630  53.420  1.00  0.00           H  
ATOM   1816  N   TYR A 172      39.320  39.590  51.310  1.00  0.00           N  
ATOM   1817  CA  TYR A 172      40.210  38.450  51.380  1.00  0.00           C  
ATOM   1818  C   TYR A 172      41.660  38.920  51.090  1.00  0.00           C  
ATOM   1819  O   TYR A 172      41.880  39.500  50.000  1.00  0.00           O  
ATOM   1820  CB  TYR A 172      39.890  37.510  50.280  1.00  0.00           C  
ATOM   1821  CG  TYR A 172      38.700  36.610  50.720  1.00  0.00           C  
ATOM   1822  CD1 TYR A 172      37.410  37.090  50.540  1.00  0.00           C  
ATOM   1823  CD2 TYR A 172      38.960  35.360  51.270  1.00  0.00           C  
ATOM   1824  CE1 TYR A 172      36.360  36.300  50.990  1.00  0.00           C  
ATOM   1825  CE2 TYR A 172      37.900  34.590  51.770  1.00  0.00           C  
ATOM   1826  CZ  TYR A 172      36.620  35.060  51.600  1.00  0.00           C  
ATOM   1827  OH  TYR A 172      35.560  34.380  52.100  1.00  0.00           O  
ATOM   1828  H   TYR A 172      39.230  39.880  50.360  1.00  0.00           H  
ATOM   1829  HD1 TYR A 172      37.240  37.950  49.890  1.00  0.00           H  
ATOM   1830  HD2 TYR A 172      39.970  35.010  51.410  1.00  0.00           H  
ATOM   1831  HE1 TYR A 172      35.340  36.700  50.940  1.00  0.00           H  
ATOM   1832  HE2 TYR A 172      38.140  33.630  52.230  1.00  0.00           H  
ATOM   1833  HH  TYR A 172      35.870  33.460  52.340  1.00  0.00           H  
ATOM   1834  N   HIS A 173      42.440  38.750  52.140  1.00  0.00           N  
ATOM   1835  CA  HIS A 173      43.930  39.040  52.130  1.00  0.00           C  
ATOM   1836  C   HIS A 173      44.760  37.770  52.190  1.00  0.00           C  
ATOM   1837  O   HIS A 173      44.530  36.920  53.020  1.00  0.00           O  
ATOM   1838  CB  HIS A 173      44.100  39.890  53.390  1.00  0.00           C  
ATOM   1839  CG  HIS A 173      45.320  40.770  53.170  1.00  0.00           C  
ATOM   1840  CD2 HIS A 173      45.420  42.010  52.740  1.00  0.00           C  
ATOM   1841  ND1 HIS A 173      46.570  40.280  53.230  1.00  0.00           N  
ATOM   1842  CE1 HIS A 173      47.450  41.250  52.920  1.00  0.00           C  
ATOM   1843  NE2 HIS A 173      46.700  42.260  52.600  1.00  0.00           N  
ATOM   1844  H   HIS A 173      42.100  38.410  53.020  1.00  0.00           H  
ATOM   1845  HD2 HIS A 173      44.570  42.650  52.490  1.00  0.00           H  
ATOM   1846  HE1 HIS A 173      48.530  41.190  52.760  1.00  0.00           H  
ATOM   1847  HE2 HIS A 173      47.070  43.070  52.150  1.00  0.00           H  
ATOM   1848  N   PHE A 174      45.960  37.760  51.610  1.00  0.00           N  
ATOM   1849  CA  PHE A 174      46.830  36.580  51.620  1.00  0.00           C  
ATOM   1850  C   PHE A 174      48.170  36.890  52.320  1.00  0.00           C  
ATOM   1851  O   PHE A 174      48.530  38.050  52.490  1.00  0.00           O  
ATOM   1852  CB  PHE A 174      47.030  36.130  50.130  1.00  0.00           C  
ATOM   1853  CG  PHE A 174      47.390  34.670  50.070  1.00  0.00           C  
ATOM   1854  CD1 PHE A 174      46.350  33.770  50.340  1.00  0.00           C  
ATOM   1855  CD2 PHE A 174      48.640  34.310  49.690  1.00  0.00           C  
ATOM   1856  CE1 PHE A 174      46.610  32.410  50.110  1.00  0.00           C  
ATOM   1857  CE2 PHE A 174      48.820  32.930  49.430  1.00  0.00           C  
ATOM   1858  CZ  PHE A 174      47.860  31.980  49.650  1.00  0.00           C  
ATOM   1859  H   PHE A 174      46.360  38.660  51.390  1.00  0.00           H  
ATOM   1860  HD1 PHE A 174      45.320  34.070  50.510  1.00  0.00           H  
ATOM   1861  HD2 PHE A 174      49.390  35.100  49.700  1.00  0.00           H  
ATOM   1862  HE1 PHE A 174      45.770  31.730  50.310  1.00  0.00           H  
ATOM   1863  HE2 PHE A 174      49.570  32.630  48.700  1.00  0.00           H  
ATOM   1864  HZ  PHE A 174      48.060  30.940  49.430  1.00  0.00           H  
ATOM   1865  N   ARG A 175      48.550  35.860  53.030  1.00  0.00           N  
ATOM   1866  CA  ARG A 175      49.690  36.040  53.990  1.00  0.00           C  
ATOM   1867  C   ARG A 175      51.060  35.730  53.430  1.00  0.00           C  
ATOM   1868  O   ARG A 175      51.970  36.550  53.330  1.00  0.00           O  
ATOM   1869  CB  ARG A 175      49.570  35.100  55.210  1.00  0.00           C  
ATOM   1870  CG  ARG A 175      48.640  35.420  56.310  1.00  0.00           C  
ATOM   1871  CD  ARG A 175      49.020  34.690  57.610  1.00  0.00           C  
ATOM   1872  NE  ARG A 175      48.290  35.270  58.750  1.00  0.00           N  
ATOM   1873  CZ  ARG A 175      47.640  34.550  59.690  1.00  0.00           C  
ATOM   1874  NH1 ARG A 175      47.560  33.220  59.650  1.00  0.00           N1+
ATOM   1875  NH2 ARG A 175      47.290  35.240  60.780  1.00  0.00           N  
ATOM   1876  H   ARG A 175      48.050  35.000  52.930  1.00  0.00           H  
ATOM   1877  HE  ARG A 175      48.250  36.260  58.760  1.00  0.00           H  
ATOM   1878 1HH1 ARG A 175      47.930  32.680  58.900  1.00  0.00           H  
ATOM   1879 2HH1 ARG A 175      47.160  32.750  60.440  1.00  0.00           H  
ATOM   1880 1HH2 ARG A 175      47.470  36.210  60.950  1.00  0.00           H  
ATOM   1881 2HH2 ARG A 175      46.740  34.740  61.450  1.00  0.00           H  
ATOM   1882  N   THR A 176      51.090  34.590  52.730  1.00  0.00           N  
ATOM   1883  CA  THR A 176      52.290  33.950  52.290  1.00  0.00           C  
ATOM   1884  C   THR A 176      52.710  34.030  50.810  1.00  0.00           C  
ATOM   1885  O   THR A 176      53.620  33.350  50.420  1.00  0.00           O  
ATOM   1886  CB  THR A 176      52.210  32.450  52.670  1.00  0.00           C  
ATOM   1887  CG2 THR A 176      52.490  32.190  54.150  1.00  0.00           C  
ATOM   1888  OG1 THR A 176      50.810  32.100  52.350  1.00  0.00           O  
ATOM   1889  H   THR A 176      50.200  34.300  52.380  1.00  0.00           H  
ATOM   1890  HG1 THR A 176      50.600  31.400  53.040  1.00  0.00           H  
ATOM   1891  N   TRP A 177      52.180  34.940  50.060  1.00  0.00           N  
ATOM   1892  CA  TRP A 177      52.640  35.140  48.680  1.00  0.00           C  
ATOM   1893  C   TRP A 177      53.680  36.300  48.610  1.00  0.00           C  
ATOM   1894  O   TRP A 177      53.340  37.460  48.880  1.00  0.00           O  
ATOM   1895  CB  TRP A 177      51.510  35.470  47.830  1.00  0.00           C  
ATOM   1896  CG  TRP A 177      51.770  35.150  46.370  1.00  0.00           C  
ATOM   1897  CD1 TRP A 177      52.840  35.200  45.600  1.00  0.00           C  
ATOM   1898  CD2 TRP A 177      50.800  34.390  45.710  1.00  0.00           C  
ATOM   1899  CE2 TRP A 177      51.410  34.010  44.520  1.00  0.00           C  
ATOM   1900  CE3 TRP A 177      49.480  34.180  45.920  1.00  0.00           C  
ATOM   1901  NE1 TRP A 177      52.650  34.590  44.420  1.00  0.00           N  
ATOM   1902  CZ2 TRP A 177      50.610  33.460  43.520  1.00  0.00           C  
ATOM   1903  CZ3 TRP A 177      48.690  33.660  44.900  1.00  0.00           C  
ATOM   1904  CH2 TRP A 177      49.260  33.200  43.690  1.00  0.00           C  
ATOM   1905  H   TRP A 177      51.740  35.750  50.440  1.00  0.00           H  
ATOM   1906  HD1 TRP A 177      53.780  35.670  45.860  1.00  0.00           H  
ATOM   1907  HE1 TRP A 177      53.270  34.490  43.650  1.00  0.00           H  
ATOM   1908  HE3 TRP A 177      49.000  34.710  46.730  1.00  0.00           H  
ATOM   1909  HZ2 TRP A 177      51.040  33.090  42.590  1.00  0.00           H  
ATOM   1910  HZ3 TRP A 177      47.620  33.510  45.010  1.00  0.00           H  
ATOM   1911  HH2 TRP A 177      48.760  32.400  43.140  1.00  0.00           H  
ATOM   1912  N   PRO A 178      54.960  36.050  48.340  1.00  0.00           N  
ATOM   1913  CA  PRO A 178      56.040  37.080  48.110  1.00  0.00           C  
ATOM   1914  C   PRO A 178      55.970  37.760  46.790  1.00  0.00           C  
ATOM   1915  O   PRO A 178      55.420  37.180  45.850  1.00  0.00           O  
ATOM   1916  CB  PRO A 178      57.360  36.340  48.280  1.00  0.00           C  
ATOM   1917  CG  PRO A 178      57.080  34.990  47.750  1.00  0.00           C  
ATOM   1918  CD  PRO A 178      55.570  34.760  48.140  1.00  0.00           C  
ATOM   1919  N   ASP A 179      56.680  38.870  46.620  1.00  0.00           N  
ATOM   1920  CA  ASP A 179      56.560  39.610  45.320  1.00  0.00           C  
ATOM   1921  C   ASP A 179      57.540  38.770  44.440  1.00  0.00           C  
ATOM   1922  O   ASP A 179      58.560  38.140  44.780  1.00  0.00           O  
ATOM   1923  CB  ASP A 179      57.170  40.980  45.520  1.00  0.00           C  
ATOM   1924  CG  ASP A 179      56.590  42.030  44.570  1.00  0.00           C  
ATOM   1925  OD1 ASP A 179      55.480  42.510  44.880  1.00  0.00           O  
ATOM   1926  OD2 ASP A 179      57.200  42.330  43.510  1.00  0.00           O1-
ATOM   1927  H   ASP A 179      57.030  39.400  47.390  1.00  0.00           H  
ATOM   1928  N   HIS A 180      57.040  38.620  43.200  1.00  0.00           N  
ATOM   1929  CA  HIS A 180      57.390  37.670  42.080  1.00  0.00           C  
ATOM   1930  C   HIS A 180      57.450  36.180  42.420  1.00  0.00           C  
ATOM   1931  O   HIS A 180      56.870  35.410  41.640  1.00  0.00           O  
ATOM   1932  CB  HIS A 180      58.660  38.000  41.380  1.00  0.00           C  
ATOM   1933  CG  HIS A 180      58.500  39.280  40.470  1.00  0.00           C  
ATOM   1934  CD2 HIS A 180      58.140  40.510  40.810  1.00  0.00           C  
ATOM   1935  ND1 HIS A 180      58.760  39.260  39.170  1.00  0.00           N  
ATOM   1936  CE1 HIS A 180      58.610  40.500  38.660  1.00  0.00           C  
ATOM   1937  NE2 HIS A 180      58.190  41.200  39.690  1.00  0.00           N  
ATOM   1938  H   HIS A 180      56.340  39.270  42.910  1.00  0.00           H  
ATOM   1939  HD2 HIS A 180      58.270  40.970  41.790  1.00  0.00           H  
ATOM   1940  HE1 HIS A 180      58.560  40.870  37.640  1.00  0.00           H  
ATOM   1941  HE2 HIS A 180      58.120  42.190  39.600  1.00  0.00           H  
ATOM   1942  N   GLY A 181      57.920  35.930  43.640  1.00  0.00           N  
ATOM   1943  CA  GLY A 181      58.250  34.580  44.140  1.00  0.00           C  
ATOM   1944  C   GLY A 181      56.930  33.820  44.400  1.00  0.00           C  
ATOM   1945  O   GLY A 181      55.950  34.460  44.730  1.00  0.00           O  
ATOM   1946  H   GLY A 181      58.100  36.750  44.180  1.00  0.00           H  
ATOM   1947  N   VAL A 182      57.100  32.510  44.590  1.00  0.00           N  
ATOM   1948  CA  VAL A 182      55.910  31.590  44.730  1.00  0.00           C  
ATOM   1949  C   VAL A 182      55.740  30.930  46.100  1.00  0.00           C  
ATOM   1950  O   VAL A 182      56.710  30.560  46.800  1.00  0.00           O  
ATOM   1951  CB  VAL A 182      55.910  30.550  43.650  1.00  0.00           C  
ATOM   1952  CG1 VAL A 182      55.860  31.210  42.240  1.00  0.00           C  
ATOM   1953  CG2 VAL A 182      57.160  29.610  43.760  1.00  0.00           C  
ATOM   1954  H   VAL A 182      57.940  32.030  44.340  1.00  0.00           H  
ATOM   1955  N   PRO A 183      54.520  30.590  46.470  1.00  0.00           N  
ATOM   1956  CA  PRO A 183      54.150  29.720  47.630  1.00  0.00           C  
ATOM   1957  C   PRO A 183      54.640  28.290  47.420  1.00  0.00           C  
ATOM   1958  O   PRO A 183      54.840  27.800  46.340  1.00  0.00           O  
ATOM   1959  CB  PRO A 183      52.600  29.660  47.710  1.00  0.00           C  
ATOM   1960  CG  PRO A 183      52.270  31.040  47.170  1.00  0.00           C  
ATOM   1961  CD  PRO A 183      53.260  31.150  46.000  1.00  0.00           C  
ATOM   1962  N   SER A 184      54.830  27.660  48.590  1.00  0.00           N  
ATOM   1963  CA  SER A 184      55.390  26.300  48.730  1.00  0.00           C  
ATOM   1964  C   SER A 184      54.490  25.220  48.130  1.00  0.00           C  
ATOM   1965  O   SER A 184      54.840  24.710  47.080  1.00  0.00           O  
ATOM   1966  CB  SER A 184      55.940  25.860  50.100  1.00  0.00           C  
ATOM   1967  OG  SER A 184      54.890  25.920  51.110  1.00  0.00           O  
ATOM   1968  H   SER A 184      54.330  27.970  49.400  1.00  0.00           H  
ATOM   1969  HG  SER A 184      54.590  26.870  51.190  1.00  0.00           H  
ATOM   1970  N   ASP A 185      53.300  24.990  48.750  1.00  0.00           N  
ATOM   1971  CA  ASP A 185      52.260  24.210  48.140  1.00  0.00           C  
ATOM   1972  C   ASP A 185      51.110  25.110  47.620  1.00  0.00           C  
ATOM   1973  O   ASP A 185      50.940  26.190  48.170  1.00  0.00           O  
ATOM   1974  CB  ASP A 185      51.870  23.210  49.250  1.00  0.00           C  
ATOM   1975  CG  ASP A 185      50.970  22.070  48.750  1.00  0.00           C  
ATOM   1976  OD1 ASP A 185      49.820  22.380  48.450  1.00  0.00           O  
ATOM   1977  OD2 ASP A 185      51.300  20.890  48.630  1.00  0.00           O1-
ATOM   1978  H   ASP A 185      53.080  25.530  49.560  1.00  0.00           H  
ATOM   1979  N   PRO A 186      50.350  24.730  46.580  1.00  0.00           N  
ATOM   1980  CA  PRO A 186      49.170  25.450  46.240  1.00  0.00           C  
ATOM   1981  C   PRO A 186      47.880  25.270  47.100  1.00  0.00           C  
ATOM   1982  O   PRO A 186      46.980  26.090  46.950  1.00  0.00           O  
ATOM   1983  CB  PRO A 186      48.890  25.030  44.800  1.00  0.00           C  
ATOM   1984  CG  PRO A 186      49.460  23.620  44.790  1.00  0.00           C  
ATOM   1985  CD  PRO A 186      50.770  23.790  45.510  1.00  0.00           C  
ATOM   1986  N   GLY A 187      47.870  24.450  48.150  1.00  0.00           N  
ATOM   1987  CA  GLY A 187      46.650  24.190  49.040  1.00  0.00           C  
ATOM   1988  C   GLY A 187      45.890  25.440  49.510  1.00  0.00           C  
ATOM   1989  O   GLY A 187      44.750  25.580  49.050  1.00  0.00           O  
ATOM   1990  H   GLY A 187      48.660  23.850  48.230  1.00  0.00           H  
ATOM   1991  N   GLY A 188      46.660  26.360  50.110  1.00  0.00           N  
ATOM   1992  CA  GLY A 188      46.100  27.670  50.540  1.00  0.00           C  
ATOM   1993  C   GLY A 188      45.700  28.520  49.310  1.00  0.00           C  
ATOM   1994  O   GLY A 188      44.570  29.120  49.380  1.00  0.00           O  
ATOM   1995  H   GLY A 188      47.650  26.290  50.280  1.00  0.00           H  
ATOM   1996  N   VAL A 189      46.490  28.650  48.230  1.00  0.00           N  
ATOM   1997  CA  VAL A 189      46.030  29.350  47.020  1.00  0.00           C  
ATOM   1998  C   VAL A 189      44.690  28.850  46.330  1.00  0.00           C  
ATOM   1999  O   VAL A 189      43.660  29.500  46.370  1.00  0.00           O  
ATOM   2000  CB  VAL A 189      47.020  29.400  45.830  1.00  0.00           C  
ATOM   2001  CG1 VAL A 189      46.500  30.470  44.800  1.00  0.00           C  
ATOM   2002  CG2 VAL A 189      48.410  29.630  46.420  1.00  0.00           C  
ATOM   2003  H   VAL A 189      47.470  28.440  48.300  1.00  0.00           H  
ATOM   2004  N   LEU A 190      44.580  27.490  46.250  1.00  0.00           N  
ATOM   2005  CA  LEU A 190      43.380  26.740  45.820  1.00  0.00           C  
ATOM   2006  C   LEU A 190      42.110  26.990  46.790  1.00  0.00           C  
ATOM   2007  O   LEU A 190      40.980  27.310  46.420  1.00  0.00           O  
ATOM   2008  CB  LEU A 190      43.710  25.330  45.470  1.00  0.00           C  
ATOM   2009  CG  LEU A 190      44.470  25.230  44.090  1.00  0.00           C  
ATOM   2010  CD1 LEU A 190      45.010  23.800  44.000  1.00  0.00           C  
ATOM   2011  CD2 LEU A 190      43.560  25.570  42.920  1.00  0.00           C  
ATOM   2012  H   LEU A 190      45.270  26.870  46.610  1.00  0.00           H  
ATOM   2013  N   ASP A 191      42.380  26.860  48.070  1.00  0.00           N  
ATOM   2014  CA  ASP A 191      41.460  27.080  49.190  1.00  0.00           C  
ATOM   2015  C   ASP A 191      40.860  28.470  49.040  1.00  0.00           C  
ATOM   2016  O   ASP A 191      39.660  28.560  48.900  1.00  0.00           O  
ATOM   2017  CB  ASP A 191      42.200  27.060  50.540  1.00  0.00           C  
ATOM   2018  CG  ASP A 191      41.230  26.770  51.700  1.00  0.00           C  
ATOM   2019  OD1 ASP A 191      41.230  25.770  52.420  1.00  0.00           O  
ATOM   2020  OD2 ASP A 191      40.490  27.720  52.050  1.00  0.00           O1-
ATOM   2021  H   ASP A 191      43.280  26.550  48.370  1.00  0.00           H  
ATOM   2022  N   PHE A 192      41.690  29.500  49.080  1.00  0.00           N  
ATOM   2023  CA  PHE A 192      41.350  30.880  48.810  1.00  0.00           C  
ATOM   2024  C   PHE A 192      40.490  31.060  47.560  1.00  0.00           C  
ATOM   2025  O   PHE A 192      39.580  31.870  47.650  1.00  0.00           O  
ATOM   2026  CB  PHE A 192      42.680  31.620  48.800  1.00  0.00           C  
ATOM   2027  CG  PHE A 192      42.530  33.170  48.900  1.00  0.00           C  
ATOM   2028  CD1 PHE A 192      42.580  33.850  50.100  1.00  0.00           C  
ATOM   2029  CD2 PHE A 192      42.830  33.810  47.700  1.00  0.00           C  
ATOM   2030  CE1 PHE A 192      42.800  35.210  50.160  1.00  0.00           C  
ATOM   2031  CE2 PHE A 192      43.080  35.190  47.770  1.00  0.00           C  
ATOM   2032  CZ  PHE A 192      43.000  35.890  48.980  1.00  0.00           C  
ATOM   2033  H   PHE A 192      42.650  29.240  49.080  1.00  0.00           H  
ATOM   2034  HD1 PHE A 192      42.670  33.230  51.000  1.00  0.00           H  
ATOM   2035  HD2 PHE A 192      42.780  33.350  46.710  1.00  0.00           H  
ATOM   2036  HE1 PHE A 192      42.530  35.730  51.080  1.00  0.00           H  
ATOM   2037  HE2 PHE A 192      43.270  35.680  46.820  1.00  0.00           H  
ATOM   2038  HZ  PHE A 192      43.010  36.980  48.930  1.00  0.00           H  
ATOM   2039  N   LEU A 193      40.840  30.470  46.370  1.00  0.00           N  
ATOM   2040  CA  LEU A 193      40.000  30.500  45.120  1.00  0.00           C  
ATOM   2041  C   LEU A 193      38.580  30.010  45.420  1.00  0.00           C  
ATOM   2042  O   LEU A 193      37.570  30.710  45.220  1.00  0.00           O  
ATOM   2043  CB  LEU A 193      40.550  29.640  43.920  1.00  0.00           C  
ATOM   2044  CG  LEU A 193      41.580  30.300  42.920  1.00  0.00           C  
ATOM   2045  CD1 LEU A 193      42.430  29.260  42.230  1.00  0.00           C  
ATOM   2046  CD2 LEU A 193      40.760  31.140  41.870  1.00  0.00           C  
ATOM   2047  H   LEU A 193      41.710  30.050  46.110  1.00  0.00           H  
ATOM   2048  N   GLU A 194      38.460  28.790  45.980  1.00  0.00           N  
ATOM   2049  CA  GLU A 194      37.110  28.220  46.200  1.00  0.00           C  
ATOM   2050  C   GLU A 194      36.280  28.940  47.240  1.00  0.00           C  
ATOM   2051  O   GLU A 194      35.110  28.800  47.120  1.00  0.00           O  
ATOM   2052  CB  GLU A 194      37.150  26.770  46.640  1.00  0.00           C  
ATOM   2053  CG  GLU A 194      37.920  25.980  45.620  1.00  0.00           C  
ATOM   2054  CD  GLU A 194      37.940  24.490  45.930  1.00  0.00           C  
ATOM   2055  OE1 GLU A 194      39.040  24.110  46.430  1.00  0.00           O  
ATOM   2056  OE2 GLU A 194      37.130  23.660  45.560  1.00  0.00           O1-
ATOM   2057  H   GLU A 194      39.170  28.310  46.500  1.00  0.00           H  
ATOM   2058  N   GLU A 195      37.000  29.620  48.150  1.00  0.00           N  
ATOM   2059  CA  GLU A 195      36.490  30.590  49.220  1.00  0.00           C  
ATOM   2060  C   GLU A 195      35.810  31.920  48.710  1.00  0.00           C  
ATOM   2061  O   GLU A 195      34.610  32.090  49.040  1.00  0.00           O  
ATOM   2062  CB  GLU A 195      37.540  30.960  50.310  1.00  0.00           C  
ATOM   2063  CG  GLU A 195      37.430  30.100  51.550  1.00  0.00           C  
ATOM   2064  CD  GLU A 195      36.380  30.480  52.550  1.00  0.00           C  
ATOM   2065  OE1 GLU A 195      35.900  29.630  53.290  1.00  0.00           O  
ATOM   2066  OE2 GLU A 195      36.180  31.720  52.860  1.00  0.00           O1-
ATOM   2067  H   GLU A 195      37.910  29.290  48.410  1.00  0.00           H  
ATOM   2068  N   VAL A 196      36.630  32.540  47.900  1.00  0.00           N  
ATOM   2069  CA  VAL A 196      36.230  33.690  47.140  1.00  0.00           C  
ATOM   2070  C   VAL A 196      35.050  33.460  46.210  1.00  0.00           C  
ATOM   2071  O   VAL A 196      33.990  34.160  46.190  1.00  0.00           O  
ATOM   2072  CB  VAL A 196      37.420  34.200  46.350  1.00  0.00           C  
ATOM   2073  CG1 VAL A 196      37.110  35.230  45.250  1.00  0.00           C  
ATOM   2074  CG2 VAL A 196      38.450  34.760  47.320  1.00  0.00           C  
ATOM   2075  H   VAL A 196      37.630  32.510  47.950  1.00  0.00           H  
ATOM   2076  N   HIS A 197      35.130  32.360  45.480  1.00  0.00           N  
ATOM   2077  CA  HIS A 197      34.020  31.900  44.640  1.00  0.00           C  
ATOM   2078  C   HIS A 197      32.790  31.370  45.430  1.00  0.00           C  
ATOM   2079  O   HIS A 197      31.690  31.890  45.260  1.00  0.00           O  
ATOM   2080  CB  HIS A 197      34.550  30.740  43.710  1.00  0.00           C  
ATOM   2081  CG  HIS A 197      33.500  30.110  42.800  1.00  0.00           C  
ATOM   2082  CD2 HIS A 197      33.440  30.240  41.490  1.00  0.00           C  
ATOM   2083  ND1 HIS A 197      32.650  29.190  43.260  1.00  0.00           N  
ATOM   2084  CE1 HIS A 197      32.030  28.770  42.130  1.00  0.00           C  
ATOM   2085  NE2 HIS A 197      32.520  29.400  41.030  1.00  0.00           N  
ATOM   2086  H   HIS A 197      35.980  31.840  45.510  1.00  0.00           H  
ATOM   2087  HD2 HIS A 197      34.090  30.900  40.900  1.00  0.00           H  
ATOM   2088  HE1 HIS A 197      31.210  28.060  42.250  1.00  0.00           H  
ATOM   2089  HE2 HIS A 197      32.400  29.090  40.080  1.00  0.00           H  
ATOM   2090  N   HIS A 198      32.930  30.620  46.490  1.00  0.00           N  
ATOM   2091  CA  HIS A 198      31.810  30.250  47.430  1.00  0.00           C  
ATOM   2092  C   HIS A 198      31.160  31.590  47.910  1.00  0.00           C  
ATOM   2093  O   HIS A 198      29.950  31.640  47.890  1.00  0.00           O  
ATOM   2094  CB  HIS A 198      32.430  29.440  48.610  1.00  0.00           C  
ATOM   2095  CG  HIS A 198      31.280  28.850  49.450  1.00  0.00           C  
ATOM   2096  CD2 HIS A 198      30.620  29.450  50.520  1.00  0.00           C  
ATOM   2097  ND1 HIS A 198      30.830  27.610  49.390  1.00  0.00           N  
ATOM   2098  CE1 HIS A 198      29.950  27.420  50.400  1.00  0.00           C  
ATOM   2099  NE2 HIS A 198      29.860  28.580  51.090  1.00  0.00           N  
ATOM   2100  H   HIS A 198      33.710  30.110  46.840  1.00  0.00           H  
ATOM   2101  HD2 HIS A 198      30.660  30.500  50.800  1.00  0.00           H  
ATOM   2102  HE1 HIS A 198      29.700  26.420  50.760  1.00  0.00           H  
ATOM   2103  HE2 HIS A 198      29.220  28.850  51.810  1.00  0.00           H  
ATOM   2104  N   LYS A 199      31.970  32.500  48.450  1.00  0.00           N  
ATOM   2105  CA  LYS A 199      31.600  33.810  48.990  1.00  0.00           C  
ATOM   2106  C   LYS A 199      30.670  34.640  48.100  1.00  0.00           C  
ATOM   2107  O   LYS A 199      29.460  34.870  48.400  1.00  0.00           O  
ATOM   2108  CB  LYS A 199      32.890  34.520  49.430  1.00  0.00           C  
ATOM   2109  CG  LYS A 199      32.780  35.920  50.050  1.00  0.00           C  
ATOM   2110  CD  LYS A 199      32.110  35.990  51.420  1.00  0.00           C  
ATOM   2111  CE  LYS A 199      32.790  35.250  52.620  1.00  0.00           C  
ATOM   2112  NZ  LYS A 199      31.910  35.320  53.790  1.00  0.00           N1+
ATOM   2113  H   LYS A 199      32.930  32.230  48.550  1.00  0.00           H  
ATOM   2114  HZ1 LYS A 199      30.950  35.120  53.580  1.00  0.00           H  
ATOM   2115  HZ2 LYS A 199      32.210  34.750  54.550  1.00  0.00           H  
ATOM   2116  HZ3 LYS A 199      32.020  36.230  54.180  1.00  0.00           H  
ATOM   2117  N   GLN A 200      31.080  34.860  46.830  1.00  0.00           N  
ATOM   2118  CA  GLN A 200      30.280  35.390  45.720  1.00  0.00           C  
ATOM   2119  C   GLN A 200      28.880  34.750  45.520  1.00  0.00           C  
ATOM   2120  O   GLN A 200      27.820  35.350  45.840  1.00  0.00           O  
ATOM   2121  CB  GLN A 200      31.090  35.290  44.370  1.00  0.00           C  
ATOM   2122  CG  GLN A 200      30.410  35.800  43.120  1.00  0.00           C  
ATOM   2123  CD  GLN A 200      29.910  37.230  43.160  1.00  0.00           C  
ATOM   2124  NE2 GLN A 200      30.360  38.050  42.200  1.00  0.00           N  
ATOM   2125  OE1 GLN A 200      29.060  37.660  43.950  1.00  0.00           O  
ATOM   2126  H   GLN A 200      32.050  34.700  46.630  1.00  0.00           H  
ATOM   2127 1HE2 GLN A 200      31.140  37.780  41.640  1.00  0.00           H  
ATOM   2128 2HE2 GLN A 200      29.940  38.900  41.890  1.00  0.00           H  
ATOM   2129  N   GLU A 201      28.860  33.450  45.190  1.00  0.00           N  
ATOM   2130  CA  GLU A 201      27.590  32.670  45.200  1.00  0.00           C  
ATOM   2131  C   GLU A 201      26.680  32.810  46.480  1.00  0.00           C  
ATOM   2132  O   GLU A 201      25.440  32.770  46.400  1.00  0.00           O  
ATOM   2133  CB  GLU A 201      28.020  31.250  45.030  1.00  0.00           C  
ATOM   2134  CG  GLU A 201      26.970  30.120  44.860  1.00  0.00           C  
ATOM   2135  CD  GLU A 201      26.170  30.170  43.590  1.00  0.00           C  
ATOM   2136  OE1 GLU A 201      26.830  29.930  42.550  1.00  0.00           O  
ATOM   2137  OE2 GLU A 201      24.910  30.430  43.610  1.00  0.00           O1-
ATOM   2138  H   GLU A 201      29.670  32.940  44.920  1.00  0.00           H  
ATOM   2139  N   SER A 202      27.240  32.910  47.700  1.00  0.00           N  
ATOM   2140  CA  SER A 202      26.390  33.170  48.930  1.00  0.00           C  
ATOM   2141  C   SER A 202      25.980  34.630  49.200  1.00  0.00           C  
ATOM   2142  O   SER A 202      25.170  34.850  50.130  1.00  0.00           O  
ATOM   2143  CB  SER A 202      27.320  32.750  50.090  1.00  0.00           C  
ATOM   2144  OG  SER A 202      27.430  31.280  50.110  1.00  0.00           O  
ATOM   2145  H   SER A 202      28.240  32.880  47.740  1.00  0.00           H  
ATOM   2146  HG  SER A 202      26.670  31.070  50.720  1.00  0.00           H  
ATOM   2147  N   ILE A 203      26.790  35.600  48.860  1.00  0.00           N  
ATOM   2148  CA  ILE A 203      26.400  37.060  49.040  1.00  0.00           C  
ATOM   2149  C   ILE A 203      25.440  37.410  47.870  1.00  0.00           C  
ATOM   2150  O   ILE A 203      25.820  37.780  46.760  1.00  0.00           O  
ATOM   2151  CB  ILE A 203      27.520  38.100  49.160  1.00  0.00           C  
ATOM   2152  CG1 ILE A 203      28.730  37.590  49.950  1.00  0.00           C  
ATOM   2153  CG2 ILE A 203      27.090  39.370  49.790  1.00  0.00           C  
ATOM   2154  CD  ILE A 203      29.890  38.330  49.340  1.00  0.00           C  
ATOM   2155  H   ILE A 203      27.480  35.510  48.150  1.00  0.00           H  
ATOM   2156  N   MET A 204      24.120  37.320  48.210  1.00  0.00           N  
ATOM   2157  CA  MET A 204      22.990  37.560  47.280  1.00  0.00           C  
ATOM   2158  C   MET A 204      23.010  39.020  46.830  1.00  0.00           C  
ATOM   2159  O   MET A 204      23.300  39.980  47.570  1.00  0.00           O  
ATOM   2160  CB  MET A 204      21.720  37.190  47.940  1.00  0.00           C  
ATOM   2161  CG  MET A 204      21.510  35.650  48.030  1.00  0.00           C  
ATOM   2162  SD  MET A 204      22.330  34.980  49.500  1.00  0.00           S  
ATOM   2163  CE  MET A 204      21.530  33.400  49.600  1.00  0.00           C  
ATOM   2164  H   MET A 204      23.840  36.840  49.040  1.00  0.00           H  
ATOM   2165  N   ASP A 205      22.770  39.160  45.530  1.00  0.00           N  
ATOM   2166  CA  ASP A 205      22.720  40.400  44.790  1.00  0.00           C  
ATOM   2167  C   ASP A 205      24.090  41.120  44.400  1.00  0.00           C  
ATOM   2168  O   ASP A 205      24.150  42.320  44.120  1.00  0.00           O  
ATOM   2169  CB  ASP A 205      21.840  41.440  45.500  1.00  0.00           C  
ATOM   2170  CG  ASP A 205      20.370  41.040  45.610  1.00  0.00           C  
ATOM   2171  OD1 ASP A 205      20.080  40.630  46.790  1.00  0.00           O  
ATOM   2172  OD2 ASP A 205      19.700  40.820  44.570  1.00  0.00           O1-
ATOM   2173  H   ASP A 205      22.590  38.340  44.990  1.00  0.00           H  
ATOM   2174  N   ALA A 206      25.130  40.330  44.180  1.00  0.00           N  
ATOM   2175  CA  ALA A 206      26.480  40.980  43.990  1.00  0.00           C  
ATOM   2176  C   ALA A 206      27.060  41.420  42.590  1.00  0.00           C  
ATOM   2177  O   ALA A 206      26.720  40.950  41.480  1.00  0.00           O  
ATOM   2178  CB  ALA A 206      27.490  40.070  44.810  1.00  0.00           C  
ATOM   2179  H   ALA A 206      25.140  39.360  44.440  1.00  0.00           H  
ATOM   2180  N   GLY A 207      27.970  42.340  42.630  1.00  0.00           N  
ATOM   2181  CA  GLY A 207      28.840  42.770  41.560  1.00  0.00           C  
ATOM   2182  C   GLY A 207      30.160  41.940  41.450  1.00  0.00           C  
ATOM   2183  O   GLY A 207      30.520  41.190  42.350  1.00  0.00           O  
ATOM   2184  H   GLY A 207      28.070  42.950  43.420  1.00  0.00           H  
ATOM   2185  N   PRO A 208      31.000  42.300  40.400  1.00  0.00           N  
ATOM   2186  CA  PRO A 208      32.310  41.620  40.180  1.00  0.00           C  
ATOM   2187  C   PRO A 208      33.380  41.590  41.270  1.00  0.00           C  
ATOM   2188  O   PRO A 208      33.330  42.430  42.140  1.00  0.00           O  
ATOM   2189  CB  PRO A 208      32.810  42.270  38.850  1.00  0.00           C  
ATOM   2190  CG  PRO A 208      32.040  43.540  38.710  1.00  0.00           C  
ATOM   2191  CD  PRO A 208      30.600  43.120  39.260  1.00  0.00           C  
ATOM   2192  N   VAL A 209      34.120  40.490  41.340  1.00  0.00           N  
ATOM   2193  CA  VAL A 209      35.320  40.230  42.230  1.00  0.00           C  
ATOM   2194  C   VAL A 209      36.510  41.140  41.780  1.00  0.00           C  
ATOM   2195  O   VAL A 209      37.070  41.010  40.700  1.00  0.00           O  
ATOM   2196  CB  VAL A 209      35.660  38.740  42.200  1.00  0.00           C  
ATOM   2197  CG1 VAL A 209      37.030  38.430  42.840  1.00  0.00           C  
ATOM   2198  CG2 VAL A 209      34.710  37.660  42.700  1.00  0.00           C  
ATOM   2199  H   VAL A 209      33.800  39.660  40.880  1.00  0.00           H  
ATOM   2200  N   VAL A 210      36.930  41.970  42.700  1.00  0.00           N  
ATOM   2201  CA  VAL A 210      37.960  43.020  42.500  1.00  0.00           C  
ATOM   2202  C   VAL A 210      39.330  42.370  42.890  1.00  0.00           C  
ATOM   2203  O   VAL A 210      39.610  41.880  44.000  1.00  0.00           O  
ATOM   2204  CB  VAL A 210      37.560  44.260  43.370  1.00  0.00           C  
ATOM   2205  CG1 VAL A 210      38.540  45.290  42.890  1.00  0.00           C  
ATOM   2206  CG2 VAL A 210      36.100  44.800  43.260  1.00  0.00           C  
ATOM   2207  H   VAL A 210      36.430  42.070  43.560  1.00  0.00           H  
ATOM   2208  N   VAL A 211      40.020  42.180  41.780  1.00  0.00           N  
ATOM   2209  CA  VAL A 211      41.400  41.630  41.840  1.00  0.00           C  
ATOM   2210  C   VAL A 211      42.620  42.590  41.690  1.00  0.00           C  
ATOM   2211  O   VAL A 211      42.480  43.630  40.950  1.00  0.00           O  
ATOM   2212  CB  VAL A 211      41.680  40.340  41.070  1.00  0.00           C  
ATOM   2213  CG1 VAL A 211      41.100  39.100  41.770  1.00  0.00           C  
ATOM   2214  CG2 VAL A 211      40.950  40.410  39.730  1.00  0.00           C  
ATOM   2215  H   VAL A 211      39.760  42.480  40.860  1.00  0.00           H  
ATOM   2216  N   HIS A 212      43.480  42.450  42.650  1.00  0.00           N  
ATOM   2217  CA  HIS A 212      44.770  43.180  42.720  1.00  0.00           C  
ATOM   2218  C   HIS A 212      45.920  42.500  43.610  1.00  0.00           C  
ATOM   2219  O   HIS A 212      45.640  41.860  44.650  1.00  0.00           O  
ATOM   2220  CB  HIS A 212      44.660  44.610  43.210  1.00  0.00           C  
ATOM   2221  CG  HIS A 212      44.140  45.080  44.530  1.00  0.00           C  
ATOM   2222  CD2 HIS A 212      44.440  46.220  45.080  1.00  0.00           C  
ATOM   2223  ND1 HIS A 212      43.260  44.440  45.330  1.00  0.00           N  
ATOM   2224  CE1 HIS A 212      43.140  45.150  46.420  1.00  0.00           C  
ATOM   2225  NE2 HIS A 212      43.890  46.240  46.270  1.00  0.00           N  
ATOM   2226  H   HIS A 212      43.390  41.560  43.080  1.00  0.00           H  
ATOM   2227  HD1 HIS A 212      42.820  43.560  45.110  1.00  0.00           H  
ATOM   2228  HD2 HIS A 212      44.900  47.090  44.610  1.00  0.00           H  
ATOM   2229  HE1 HIS A 212      42.660  44.820  47.340  1.00  0.00           H  
ATOM   2230  N   SER A 213      47.140  42.720  43.180  1.00  0.00           N  
ATOM   2231  CA  SER A 213      48.450  42.320  43.840  1.00  0.00           C  
ATOM   2232  C   SER A 213      49.240  43.560  44.170  1.00  0.00           C  
ATOM   2233  O   SER A 213      48.650  44.460  44.840  1.00  0.00           O  
ATOM   2234  CB  SER A 213      49.100  41.300  42.890  1.00  0.00           C  
ATOM   2235  OG  SER A 213      49.230  41.870  41.590  1.00  0.00           O  
ATOM   2236  H   SER A 213      47.210  42.920  42.200  1.00  0.00           H  
ATOM   2237  HG  SER A 213      50.150  41.730  41.230  1.00  0.00           H  
ATOM   2238  N   SER A 214      50.550  43.420  44.070  1.00  0.00           N  
ATOM   2239  CA  SER A 214      51.420  44.640  44.140  1.00  0.00           C  
ATOM   2240  C   SER A 214      51.320  45.580  42.950  1.00  0.00           C  
ATOM   2241  O   SER A 214      51.180  46.810  43.160  1.00  0.00           O  
ATOM   2242  CB  SER A 214      52.880  44.220  44.280  1.00  0.00           C  
ATOM   2243  OG  SER A 214      53.050  43.690  45.550  1.00  0.00           O  
ATOM   2244  H   SER A 214      51.050  42.790  43.470  1.00  0.00           H  
ATOM   2245  HG  SER A 214      53.750  43.010  45.360  1.00  0.00           H  
ATOM   2246  N   ALA A 215      51.450  45.100  41.740  1.00  0.00           N  
ATOM   2247  CA  ALA A 215      51.180  45.970  40.540  1.00  0.00           C  
ATOM   2248  C   ALA A 215      49.780  45.660  40.000  1.00  0.00           C  
ATOM   2249  O   ALA A 215      48.920  46.520  39.880  1.00  0.00           O  
ATOM   2250  CB  ALA A 215      52.250  45.680  39.410  1.00  0.00           C  
ATOM   2251  H   ALA A 215      52.020  44.300  41.520  1.00  0.00           H  
ATOM   2252  N   GLY A 216      49.450  44.390  39.960  1.00  0.00           N  
ATOM   2253  CA  GLY A 216      48.140  43.900  39.490  1.00  0.00           C  
ATOM   2254  C   GLY A 216      48.360  42.900  38.320  1.00  0.00           C  
ATOM   2255  O   GLY A 216      47.390  42.380  37.770  1.00  0.00           O  
ATOM   2256  H   GLY A 216      50.130  43.740  40.300  1.00  0.00           H  
ATOM   2257  N   ILE A 217      49.620  42.480  38.060  1.00  0.00           N  
ATOM   2258  CA  ILE A 217      50.040  41.920  36.700  1.00  0.00           C  
ATOM   2259  C   ILE A 217      50.400  40.450  36.720  1.00  0.00           C  
ATOM   2260  O   ILE A 217      49.610  39.680  36.160  1.00  0.00           O  
ATOM   2261  CB  ILE A 217      50.900  42.780  35.750  1.00  0.00           C  
ATOM   2262  CG1 ILE A 217      52.290  43.290  36.270  1.00  0.00           C  
ATOM   2263  CG2 ILE A 217      50.090  44.020  35.230  1.00  0.00           C  
ATOM   2264  CD  ILE A 217      53.100  43.920  35.140  1.00  0.00           C  
ATOM   2265  H   ILE A 217      50.250  42.350  38.830  1.00  0.00           H  
ATOM   2266  N   GLY A 218      51.410  40.140  37.550  1.00  0.00           N  
ATOM   2267  CA  GLY A 218      51.850  38.690  37.560  1.00  0.00           C  
ATOM   2268  C   GLY A 218      50.740  37.780  38.060  1.00  0.00           C  
ATOM   2269  O   GLY A 218      50.330  36.860  37.340  1.00  0.00           O  
ATOM   2270  H   GLY A 218      51.970  40.800  38.060  1.00  0.00           H  
ATOM   2271  N   ARG A 219      50.410  37.970  39.360  1.00  0.00           N  
ATOM   2272  CA  ARG A 219      49.580  37.040  40.160  1.00  0.00           C  
ATOM   2273  C   ARG A 219      48.140  36.770  39.680  1.00  0.00           C  
ATOM   2274  O   ARG A 219      47.670  35.630  39.490  1.00  0.00           O  
ATOM   2275  CB  ARG A 219      49.470  37.580  41.560  1.00  0.00           C  
ATOM   2276  CG  ARG A 219      50.730  37.090  42.330  1.00  0.00           C  
ATOM   2277  CD  ARG A 219      50.850  37.690  43.750  1.00  0.00           C  
ATOM   2278  NE  ARG A 219      51.760  38.880  43.640  1.00  0.00           N  
ATOM   2279  CZ  ARG A 219      52.650  39.270  44.500  1.00  0.00           C  
ATOM   2280  NH1 ARG A 219      52.600  38.760  45.710  1.00  0.00           N1+
ATOM   2281  NH2 ARG A 219      53.280  40.400  44.330  1.00  0.00           N  
ATOM   2282  H   ARG A 219      50.870  38.660  39.910  1.00  0.00           H  
ATOM   2283  HE  ARG A 219      51.720  39.330  42.740  1.00  0.00           H  
ATOM   2284 1HH1 ARG A 219      51.950  38.090  46.060  1.00  0.00           H  
ATOM   2285 2HH1 ARG A 219      53.130  39.260  46.390  1.00  0.00           H  
ATOM   2286 1HH2 ARG A 219      53.050  40.980  43.550  1.00  0.00           H  
ATOM   2287 2HH2 ARG A 219      54.120  40.500  44.870  1.00  0.00           H  
ATOM   2288  N   THR A 220      47.520  37.920  39.370  1.00  0.00           N  
ATOM   2289  CA  THR A 220      46.100  37.970  38.850  1.00  0.00           C  
ATOM   2290  C   THR A 220      46.060  37.100  37.610  1.00  0.00           C  
ATOM   2291  O   THR A 220      45.100  36.400  37.380  1.00  0.00           O  
ATOM   2292  CB  THR A 220      45.710  39.410  38.530  1.00  0.00           C  
ATOM   2293  CG2 THR A 220      45.760  40.350  39.720  1.00  0.00           C  
ATOM   2294  OG1 THR A 220      46.400  39.860  37.330  1.00  0.00           O  
ATOM   2295  H   THR A 220      47.880  38.780  39.720  1.00  0.00           H  
ATOM   2296  HG1 THR A 220      46.400  40.830  37.570  1.00  0.00           H  
ATOM   2297  N   GLY A 221      47.100  37.200  36.750  1.00  0.00           N  
ATOM   2298  CA  GLY A 221      47.390  36.390  35.520  1.00  0.00           C  
ATOM   2299  C   GLY A 221      47.090  34.930  35.620  1.00  0.00           C  
ATOM   2300  O   GLY A 221      46.450  34.430  34.700  1.00  0.00           O  
ATOM   2301  H   GLY A 221      47.790  37.900  36.930  1.00  0.00           H  
ATOM   2302  N   THR A 222      47.430  34.280  36.740  1.00  0.00           N  
ATOM   2303  CA  THR A 222      47.040  32.850  36.950  1.00  0.00           C  
ATOM   2304  C   THR A 222      45.610  32.720  37.530  1.00  0.00           C  
ATOM   2305  O   THR A 222      44.780  32.050  36.960  1.00  0.00           O  
ATOM   2306  CB  THR A 222      48.000  32.050  37.850  1.00  0.00           C  
ATOM   2307  CG2 THR A 222      49.390  32.050  37.320  1.00  0.00           C  
ATOM   2308  OG1 THR A 222      48.080  32.690  39.140  1.00  0.00           O  
ATOM   2309  H   THR A 222      48.060  34.700  37.400  1.00  0.00           H  
ATOM   2310  HG1 THR A 222      48.170  31.960  39.810  1.00  0.00           H  
ATOM   2311  N   PHE A 223      45.240  33.640  38.460  1.00  0.00           N  
ATOM   2312  CA  PHE A 223      43.970  33.650  39.280  1.00  0.00           C  
ATOM   2313  C   PHE A 223      42.710  33.700  38.400  1.00  0.00           C  
ATOM   2314  O   PHE A 223      41.910  32.790  38.660  1.00  0.00           O  
ATOM   2315  CB  PHE A 223      43.880  34.850  40.150  1.00  0.00           C  
ATOM   2316  CG  PHE A 223      42.950  34.910  41.380  1.00  0.00           C  
ATOM   2317  CD1 PHE A 223      41.570  35.160  41.310  1.00  0.00           C  
ATOM   2318  CD2 PHE A 223      43.560  34.610  42.620  1.00  0.00           C  
ATOM   2319  CE1 PHE A 223      40.780  35.100  42.430  1.00  0.00           C  
ATOM   2320  CE2 PHE A 223      42.770  34.630  43.830  1.00  0.00           C  
ATOM   2321  CZ  PHE A 223      41.400  34.890  43.690  1.00  0.00           C  
ATOM   2322  H   PHE A 223      45.880  34.310  38.820  1.00  0.00           H  
ATOM   2323  HD1 PHE A 223      41.050  35.370  40.370  1.00  0.00           H  
ATOM   2324  HD2 PHE A 223      44.590  34.270  42.700  1.00  0.00           H  
ATOM   2325  HE1 PHE A 223      39.690  35.090  42.340  1.00  0.00           H  
ATOM   2326  HE2 PHE A 223      43.250  34.620  44.810  1.00  0.00           H  
ATOM   2327  HZ  PHE A 223      40.770  34.990  44.580  1.00  0.00           H  
ATOM   2328  N   ILE A 224      42.700  34.570  37.360  1.00  0.00           N  
ATOM   2329  CA  ILE A 224      41.510  34.720  36.430  1.00  0.00           C  
ATOM   2330  C   ILE A 224      41.250  33.400  35.670  1.00  0.00           C  
ATOM   2331  O   ILE A 224      40.390  32.670  36.020  1.00  0.00           O  
ATOM   2332  CB  ILE A 224      41.660  35.890  35.400  1.00  0.00           C  
ATOM   2333  CG1 ILE A 224      41.920  37.200  36.190  1.00  0.00           C  
ATOM   2334  CG2 ILE A 224      40.340  36.030  34.570  1.00  0.00           C  
ATOM   2335  CD  ILE A 224      42.060  38.470  35.380  1.00  0.00           C  
ATOM   2336  H   ILE A 224      43.410  35.270  37.280  1.00  0.00           H  
ATOM   2337  N   VAL A 225      42.330  32.940  35.030  1.00  0.00           N  
ATOM   2338  CA  VAL A 225      42.370  31.720  34.170  1.00  0.00           C  
ATOM   2339  C   VAL A 225      42.170  30.360  34.830  1.00  0.00           C  
ATOM   2340  O   VAL A 225      41.070  29.870  34.520  1.00  0.00           O  
ATOM   2341  CB  VAL A 225      43.620  31.760  33.320  1.00  0.00           C  
ATOM   2342  CG1 VAL A 225      43.780  30.530  32.410  1.00  0.00           C  
ATOM   2343  CG2 VAL A 225      43.810  33.070  32.630  1.00  0.00           C  
ATOM   2344  H   VAL A 225      43.220  33.310  35.290  1.00  0.00           H  
ATOM   2345  N   ILE A 226      42.740  30.170  36.040  1.00  0.00           N  
ATOM   2346  CA  ILE A 226      42.580  29.080  36.960  1.00  0.00           C  
ATOM   2347  C   ILE A 226      41.120  28.980  37.470  1.00  0.00           C  
ATOM   2348  O   ILE A 226      40.500  27.940  37.280  1.00  0.00           O  
ATOM   2349  CB  ILE A 226      43.600  28.920  38.090  1.00  0.00           C  
ATOM   2350  CG1 ILE A 226      44.990  28.650  37.430  1.00  0.00           C  
ATOM   2351  CG2 ILE A 226      43.240  27.840  39.140  1.00  0.00           C  
ATOM   2352  CD  ILE A 226      46.120  28.620  38.520  1.00  0.00           C  
ATOM   2353  H   ILE A 226      43.450  30.840  36.280  1.00  0.00           H  
ATOM   2354  N   ASP A 227      40.550  30.070  37.950  1.00  0.00           N  
ATOM   2355  CA  ASP A 227      39.100  30.110  38.370  1.00  0.00           C  
ATOM   2356  C   ASP A 227      38.050  29.760  37.250  1.00  0.00           C  
ATOM   2357  O   ASP A 227      37.160  28.940  37.420  1.00  0.00           O  
ATOM   2358  CB  ASP A 227      38.790  31.450  38.980  1.00  0.00           C  
ATOM   2359  CG  ASP A 227      37.400  31.600  39.590  1.00  0.00           C  
ATOM   2360  OD1 ASP A 227      37.210  30.920  40.610  1.00  0.00           O  
ATOM   2361  OD2 ASP A 227      36.630  32.410  39.120  1.00  0.00           O1-
ATOM   2362  H   ASP A 227      41.050  30.930  38.090  1.00  0.00           H  
ATOM   2363  N   ILE A 228      38.270  30.250  36.040  1.00  0.00           N  
ATOM   2364  CA  ILE A 228      37.540  29.870  34.810  1.00  0.00           C  
ATOM   2365  C   ILE A 228      37.590  28.380  34.470  1.00  0.00           C  
ATOM   2366  O   ILE A 228      36.620  27.680  34.360  1.00  0.00           O  
ATOM   2367  CB  ILE A 228      37.970  30.710  33.620  1.00  0.00           C  
ATOM   2368  CG1 ILE A 228      38.080  32.180  33.940  1.00  0.00           C  
ATOM   2369  CG2 ILE A 228      37.090  30.590  32.380  1.00  0.00           C  
ATOM   2370  CD  ILE A 228      38.690  33.150  32.900  1.00  0.00           C  
ATOM   2371  H   ILE A 228      39.050  30.840  35.850  1.00  0.00           H  
ATOM   2372  N   LEU A 229      38.820  27.820  34.620  1.00  0.00           N  
ATOM   2373  CA  LEU A 229      39.070  26.340  34.570  1.00  0.00           C  
ATOM   2374  C   LEU A 229      38.530  25.430  35.680  1.00  0.00           C  
ATOM   2375  O   LEU A 229      37.880  24.450  35.340  1.00  0.00           O  
ATOM   2376  CB  LEU A 229      40.480  26.040  34.150  1.00  0.00           C  
ATOM   2377  CG  LEU A 229      40.670  26.540  32.670  1.00  0.00           C  
ATOM   2378  CD1 LEU A 229      42.070  26.920  32.390  1.00  0.00           C  
ATOM   2379  CD2 LEU A 229      40.170  25.520  31.630  1.00  0.00           C  
ATOM   2380  H   LEU A 229      39.640  28.380  34.700  1.00  0.00           H  
ATOM   2381  N   ILE A 230      38.720  25.900  36.960  1.00  0.00           N  
ATOM   2382  CA  ILE A 230      38.210  25.140  38.090  1.00  0.00           C  
ATOM   2383  C   ILE A 230      36.640  25.130  38.110  1.00  0.00           C  
ATOM   2384  O   ILE A 230      36.050  24.100  38.170  1.00  0.00           O  
ATOM   2385  CB  ILE A 230      38.930  25.250  39.440  1.00  0.00           C  
ATOM   2386  CG1 ILE A 230      38.770  26.580  40.120  1.00  0.00           C  
ATOM   2387  CG2 ILE A 230      40.370  24.730  39.210  1.00  0.00           C  
ATOM   2388  CD  ILE A 230      39.280  26.440  41.540  1.00  0.00           C  
ATOM   2389  H   ILE A 230      39.320  26.660  37.210  1.00  0.00           H  
ATOM   2390  N   ASP A 231      36.000  26.260  37.710  1.00  0.00           N  
ATOM   2391  CA  ASP A 231      34.540  26.370  37.550  1.00  0.00           C  
ATOM   2392  C   ASP A 231      33.990  25.300  36.540  1.00  0.00           C  
ATOM   2393  O   ASP A 231      33.080  24.620  37.000  1.00  0.00           O  
ATOM   2394  CB  ASP A 231      34.240  27.750  37.050  1.00  0.00           C  
ATOM   2395  CG  ASP A 231      32.800  28.190  37.310  1.00  0.00           C  
ATOM   2396  OD1 ASP A 231      32.160  28.760  36.450  1.00  0.00           O  
ATOM   2397  OD2 ASP A 231      32.490  28.190  38.500  1.00  0.00           O1-
ATOM   2398  H   ASP A 231      36.470  27.130  37.840  1.00  0.00           H  
ATOM   2399  N   ILE A 232      34.780  25.080  35.460  1.00  0.00           N  
ATOM   2400  CA  ILE A 232      34.550  23.990  34.430  1.00  0.00           C  
ATOM   2401  C   ILE A 232      34.770  22.560  35.030  1.00  0.00           C  
ATOM   2402  O   ILE A 232      33.830  21.740  34.980  1.00  0.00           O  
ATOM   2403  CB  ILE A 232      35.480  24.160  33.240  1.00  0.00           C  
ATOM   2404  CG1 ILE A 232      35.020  25.390  32.410  1.00  0.00           C  
ATOM   2405  CG2 ILE A 232      35.510  23.030  32.250  1.00  0.00           C  
ATOM   2406  CD  ILE A 232      36.060  26.120  31.640  1.00  0.00           C  
ATOM   2407  H   ILE A 232      35.540  25.700  35.290  1.00  0.00           H  
ATOM   2408  N   ILE A 233      35.910  22.340  35.710  1.00  0.00           N  
ATOM   2409  CA  ILE A 233      36.070  21.090  36.340  1.00  0.00           C  
ATOM   2410  C   ILE A 233      34.970  20.710  37.300  1.00  0.00           C  
ATOM   2411  O   ILE A 233      34.530  19.540  37.350  1.00  0.00           O  
ATOM   2412  CB  ILE A 233      37.470  20.950  37.060  1.00  0.00           C  
ATOM   2413  CG1 ILE A 233      38.680  21.520  36.250  1.00  0.00           C  
ATOM   2414  CG2 ILE A 233      37.700  19.450  37.270  1.00  0.00           C  
ATOM   2415  CD  ILE A 233      39.960  21.600  37.090  1.00  0.00           C  
ATOM   2416  H   ILE A 233      36.640  23.010  35.840  1.00  0.00           H  
ATOM   2417  N   ARG A 234      34.550  21.690  38.130  1.00  0.00           N  
ATOM   2418  CA  ARG A 234      33.410  21.520  39.090  1.00  0.00           C  
ATOM   2419  C   ARG A 234      32.060  21.190  38.470  1.00  0.00           C  
ATOM   2420  O   ARG A 234      31.390  20.270  38.940  1.00  0.00           O  
ATOM   2421  CB  ARG A 234      33.370  22.720  40.060  1.00  0.00           C  
ATOM   2422  CG  ARG A 234      34.300  22.600  41.240  1.00  0.00           C  
ATOM   2423  CD  ARG A 234      33.990  23.430  42.480  1.00  0.00           C  
ATOM   2424  NE  ARG A 234      34.070  24.890  42.080  1.00  0.00           N  
ATOM   2425  CZ  ARG A 234      35.150  25.690  42.210  1.00  0.00           C  
ATOM   2426  NH1 ARG A 234      36.330  25.260  42.490  1.00  0.00           N1+
ATOM   2427  NH2 ARG A 234      34.920  26.990  42.240  1.00  0.00           N  
ATOM   2428  H   ARG A 234      34.820  22.660  38.090  1.00  0.00           H  
ATOM   2429  HE  ARG A 234      33.200  25.240  41.730  1.00  0.00           H  
ATOM   2430 1HH1 ARG A 234      36.410  24.280  42.670  1.00  0.00           H  
ATOM   2431 2HH1 ARG A 234      37.020  25.870  42.870  1.00  0.00           H  
ATOM   2432 1HH2 ARG A 234      34.050  27.480  42.220  1.00  0.00           H  
ATOM   2433 2HH2 ARG A 234      35.730  27.510  41.990  1.00  0.00           H  
ATOM   2434  N   GLU A 235      31.710  21.990  37.430  1.00  0.00           N  
ATOM   2435  CA  GLU A 235      30.420  21.800  36.760  1.00  0.00           C  
ATOM   2436  C   GLU A 235      30.370  20.620  35.750  1.00  0.00           C  
ATOM   2437  O   GLU A 235      29.530  19.720  35.810  1.00  0.00           O  
ATOM   2438  CB  GLU A 235      30.080  22.990  35.940  1.00  0.00           C  
ATOM   2439  CG  GLU A 235      28.550  22.870  35.600  1.00  0.00           C  
ATOM   2440  CD  GLU A 235      28.580  23.800  34.350  1.00  0.00           C  
ATOM   2441  OE1 GLU A 235      28.080  24.920  34.390  1.00  0.00           O  
ATOM   2442  OE2 GLU A 235      28.940  23.300  33.220  1.00  0.00           O1-
ATOM   2443  H   GLU A 235      32.140  22.890  37.350  1.00  0.00           H  
ATOM   2444  N   LYS A 236      31.320  20.560  34.780  1.00  0.00           N  
ATOM   2445  CA  LYS A 236      31.450  19.480  33.820  1.00  0.00           C  
ATOM   2446  C   LYS A 236      32.190  18.190  34.280  1.00  0.00           C  
ATOM   2447  O   LYS A 236      31.800  17.060  33.880  1.00  0.00           O  
ATOM   2448  CB  LYS A 236      32.270  20.170  32.680  1.00  0.00           C  
ATOM   2449  CG  LYS A 236      31.370  21.240  32.060  1.00  0.00           C  
ATOM   2450  CD  LYS A 236      31.810  21.730  30.680  1.00  0.00           C  
ATOM   2451  CE  LYS A 236      30.690  22.590  30.110  1.00  0.00           C  
ATOM   2452  NZ  LYS A 236      30.310  23.740  30.880  1.00  0.00           N1+
ATOM   2453  H   LYS A 236      31.990  21.300  34.690  1.00  0.00           H  
ATOM   2454  HZ1 LYS A 236      29.560  24.280  30.520  1.00  0.00           H  
ATOM   2455  HZ2 LYS A 236      29.890  23.550  31.770  1.00  0.00           H  
ATOM   2456  HZ3 LYS A 236      31.080  24.360  31.070  1.00  0.00           H  
ATOM   2457  N   GLY A 237      33.210  18.260  35.110  1.00  0.00           N  
ATOM   2458  CA  GLY A 237      33.960  17.040  35.670  1.00  0.00           C  
ATOM   2459  C   GLY A 237      35.130  16.560  34.850  1.00  0.00           C  
ATOM   2460  O   GLY A 237      35.350  16.890  33.680  1.00  0.00           O  
ATOM   2461  H   GLY A 237      33.390  19.110  35.600  1.00  0.00           H  
ATOM   2462  N   VAL A 238      35.730  15.580  35.520  1.00  0.00           N  
ATOM   2463  CA  VAL A 238      37.010  15.070  35.050  1.00  0.00           C  
ATOM   2464  C   VAL A 238      37.330  14.580  33.600  1.00  0.00           C  
ATOM   2465  O   VAL A 238      38.400  14.710  33.030  1.00  0.00           O  
ATOM   2466  CB  VAL A 238      37.570  13.920  35.910  1.00  0.00           C  
ATOM   2467  CG1 VAL A 238      37.810  14.410  37.340  1.00  0.00           C  
ATOM   2468  CG2 VAL A 238      36.650  12.670  35.900  1.00  0.00           C  
ATOM   2469  H   VAL A 238      35.280  14.960  36.160  1.00  0.00           H  
ATOM   2470  N   ASP A 239      36.210  14.240  32.880  1.00  0.00           N  
ATOM   2471  CA  ASP A 239      36.220  13.790  31.510  1.00  0.00           C  
ATOM   2472  C   ASP A 239      36.200  14.810  30.390  1.00  0.00           C  
ATOM   2473  O   ASP A 239      36.800  14.590  29.350  1.00  0.00           O  
ATOM   2474  CB  ASP A 239      35.120  12.750  31.210  1.00  0.00           C  
ATOM   2475  CG  ASP A 239      35.180  11.440  32.070  1.00  0.00           C  
ATOM   2476  OD1 ASP A 239      34.380  11.340  32.970  1.00  0.00           O  
ATOM   2477  OD2 ASP A 239      35.890  10.480  31.710  1.00  0.00           O1-
ATOM   2478  H   ASP A 239      35.260  14.380  33.190  1.00  0.00           H  
ATOM   2479  N   CYS A 240      35.860  16.020  30.710  1.00  0.00           N  
ATOM   2480  CA  CYS A 240      35.890  17.210  29.770  1.00  0.00           C  
ATOM   2481  C   CYS A 240      37.290  17.790  29.410  1.00  0.00           C  
ATOM   2482  O   CYS A 240      38.130  17.910  30.250  1.00  0.00           O  
ATOM   2483  CB  CYS A 240      35.030  18.350  30.430  1.00  0.00           C  
ATOM   2484  SG  CYS A 240      35.560  19.080  31.960  1.00  0.00           S  
ATOM   2485  H   CYS A 240      35.500  16.210  31.620  1.00  0.00           H  
ATOM   2486  HG  CYS A 240      35.400  18.000  32.720  1.00  0.00           H  
ATOM   2487  N   ASP A 241      37.490  18.000  28.100  1.00  0.00           N  
ATOM   2488  CA  ASP A 241      38.770  18.480  27.490  1.00  0.00           C  
ATOM   2489  C   ASP A 241      39.040  20.000  27.750  1.00  0.00           C  
ATOM   2490  O   ASP A 241      38.280  20.850  27.310  1.00  0.00           O  
ATOM   2491  CB  ASP A 241      38.870  18.140  26.000  1.00  0.00           C  
ATOM   2492  CG  ASP A 241      40.140  18.700  25.280  1.00  0.00           C  
ATOM   2493  OD1 ASP A 241      41.200  18.510  25.780  1.00  0.00           O  
ATOM   2494  OD2 ASP A 241      40.070  19.190  24.160  1.00  0.00           O1-
ATOM   2495  H   ASP A 241      36.770  17.920  27.420  1.00  0.00           H  
ATOM   2496  N   ILE A 242      39.850  20.160  28.840  1.00  0.00           N  
ATOM   2497  CA  ILE A 242      40.370  21.360  29.410  1.00  0.00           C  
ATOM   2498  C   ILE A 242      41.250  22.160  28.370  1.00  0.00           C  
ATOM   2499  O   ILE A 242      42.350  21.740  27.990  1.00  0.00           O  
ATOM   2500  CB  ILE A 242      41.090  21.170  30.710  1.00  0.00           C  
ATOM   2501  CG1 ILE A 242      40.210  20.310  31.670  1.00  0.00           C  
ATOM   2502  CG2 ILE A 242      41.680  22.450  31.360  1.00  0.00           C  
ATOM   2503  CD  ILE A 242      38.880  20.860  32.080  1.00  0.00           C  
ATOM   2504  H   ILE A 242      39.800  19.380  29.460  1.00  0.00           H  
ATOM   2505  N   ASP A 243      40.670  23.230  27.770  1.00  0.00           N  
ATOM   2506  CA  ASP A 243      41.450  24.180  27.000  1.00  0.00           C  
ATOM   2507  C   ASP A 243      41.990  25.360  27.750  1.00  0.00           C  
ATOM   2508  O   ASP A 243      41.320  26.410  27.970  1.00  0.00           O  
ATOM   2509  CB  ASP A 243      40.770  24.700  25.730  1.00  0.00           C  
ATOM   2510  CG  ASP A 243      41.710  24.810  24.550  1.00  0.00           C  
ATOM   2511  OD1 ASP A 243      42.460  25.780  24.470  1.00  0.00           O  
ATOM   2512  OD2 ASP A 243      41.650  23.870  23.720  1.00  0.00           O1-
ATOM   2513  H   ASP A 243      39.680  23.330  27.790  1.00  0.00           H  
ATOM   2514  N   VAL A 244      43.290  25.220  27.990  1.00  0.00           N  
ATOM   2515  CA  VAL A 244      44.020  26.370  28.620  1.00  0.00           C  
ATOM   2516  C   VAL A 244      44.240  27.520  27.660  1.00  0.00           C  
ATOM   2517  O   VAL A 244      43.660  28.620  27.990  1.00  0.00           O  
ATOM   2518  CB  VAL A 244      45.230  25.720  29.390  1.00  0.00           C  
ATOM   2519  CG1 VAL A 244      46.060  26.690  30.210  1.00  0.00           C  
ATOM   2520  CG2 VAL A 244      44.810  24.580  30.340  1.00  0.00           C  
ATOM   2521  H   VAL A 244      43.880  24.410  27.890  1.00  0.00           H  
ATOM   2522  N   PRO A 245      44.910  27.310  26.460  1.00  0.00           N  
ATOM   2523  CA  PRO A 245      45.110  28.380  25.520  1.00  0.00           C  
ATOM   2524  C   PRO A 245      43.910  29.240  25.150  1.00  0.00           C  
ATOM   2525  O   PRO A 245      44.070  30.470  25.320  1.00  0.00           O  
ATOM   2526  CB  PRO A 245      45.900  27.880  24.280  1.00  0.00           C  
ATOM   2527  CG  PRO A 245      46.420  26.540  24.810  1.00  0.00           C  
ATOM   2528  CD  PRO A 245      45.360  26.060  25.800  1.00  0.00           C  
ATOM   2529  N   LYS A 246      42.750  28.740  24.930  1.00  0.00           N  
ATOM   2530  CA  LYS A 246      41.540  29.640  24.720  1.00  0.00           C  
ATOM   2531  C   LYS A 246      41.410  30.660  25.860  1.00  0.00           C  
ATOM   2532  O   LYS A 246      41.440  31.870  25.680  1.00  0.00           O  
ATOM   2533  CB  LYS A 246      40.210  28.830  24.600  1.00  0.00           C  
ATOM   2534  CG  LYS A 246      40.220  28.170  23.260  1.00  0.00           C  
ATOM   2535  CD  LYS A 246      38.920  27.410  23.050  1.00  0.00           C  
ATOM   2536  CE  LYS A 246      39.100  26.520  21.790  1.00  0.00           C  
ATOM   2537  NZ  LYS A 246      40.330  25.600  21.850  1.00  0.00           N1+
ATOM   2538  H   LYS A 246      42.530  27.770  24.800  1.00  0.00           H  
ATOM   2539  HZ1 LYS A 246      40.440  25.240  22.770  1.00  0.00           H  
ATOM   2540  HZ2 LYS A 246      40.100  24.770  21.340  1.00  0.00           H  
ATOM   2541  HZ3 LYS A 246      41.150  26.020  21.480  1.00  0.00           H  
ATOM   2542  N   THR A 247      41.030  30.130  27.030  1.00  0.00           N  
ATOM   2543  CA  THR A 247      40.740  30.970  28.290  1.00  0.00           C  
ATOM   2544  C   THR A 247      41.860  32.060  28.510  1.00  0.00           C  
ATOM   2545  O   THR A 247      41.540  33.240  28.720  1.00  0.00           O  
ATOM   2546  CB  THR A 247      40.500  30.220  29.610  1.00  0.00           C  
ATOM   2547  CG2 THR A 247      39.250  29.340  29.740  1.00  0.00           C  
ATOM   2548  OG1 THR A 247      41.720  29.540  29.900  1.00  0.00           O  
ATOM   2549  H   THR A 247      40.930  29.130  27.110  1.00  0.00           H  
ATOM   2550  HG1 THR A 247      41.620  28.620  29.510  1.00  0.00           H  
ATOM   2551  N   ILE A 248      43.140  31.650  28.390  1.00  0.00           N  
ATOM   2552  CA  ILE A 248      44.260  32.650  28.540  1.00  0.00           C  
ATOM   2553  C   ILE A 248      44.140  33.880  27.640  1.00  0.00           C  
ATOM   2554  O   ILE A 248      44.020  35.000  28.060  1.00  0.00           O  
ATOM   2555  CB  ILE A 248      45.680  32.080  28.350  1.00  0.00           C  
ATOM   2556  CG1 ILE A 248      45.910  30.940  29.390  1.00  0.00           C  
ATOM   2557  CG2 ILE A 248      46.850  33.130  28.300  1.00  0.00           C  
ATOM   2558  CD  ILE A 248      47.140  30.060  29.150  1.00  0.00           C  
ATOM   2559  H   ILE A 248      43.380  30.680  28.360  1.00  0.00           H  
ATOM   2560  N   GLN A 249      44.090  33.580  26.340  1.00  0.00           N  
ATOM   2561  CA  GLN A 249      44.140  34.560  25.230  1.00  0.00           C  
ATOM   2562  C   GLN A 249      42.890  35.460  25.150  1.00  0.00           C  
ATOM   2563  O   GLN A 249      42.980  36.680  25.100  1.00  0.00           O  
ATOM   2564  CB  GLN A 249      44.580  33.930  23.990  1.00  0.00           C  
ATOM   2565  CG  GLN A 249      46.070  33.500  24.110  1.00  0.00           C  
ATOM   2566  CD  GLN A 249      46.600  32.890  22.810  1.00  0.00           C  
ATOM   2567  NE2 GLN A 249      47.100  31.720  22.790  1.00  0.00           N  
ATOM   2568  OE1 GLN A 249      46.420  33.500  21.790  1.00  0.00           O  
ATOM   2569  H   GLN A 249      44.380  32.660  26.060  1.00  0.00           H  
ATOM   2570 1HE2 GLN A 249      47.250  31.290  23.680  1.00  0.00           H  
ATOM   2571 2HE2 GLN A 249      47.370  31.140  22.020  1.00  0.00           H  
ATOM   2572  N   MET A 250      41.800  34.900  25.650  1.00  0.00           N  
ATOM   2573  CA  MET A 250      40.410  35.510  25.880  1.00  0.00           C  
ATOM   2574  C   MET A 250      40.450  36.680  26.880  1.00  0.00           C  
ATOM   2575  O   MET A 250      39.870  37.780  26.640  1.00  0.00           O  
ATOM   2576  CB  MET A 250      39.410  34.420  26.420  1.00  0.00           C  
ATOM   2577  CG  MET A 250      37.940  34.850  26.670  1.00  0.00           C  
ATOM   2578  SD  MET A 250      37.080  35.640  25.310  1.00  0.00           S  
ATOM   2579  CE  MET A 250      35.800  36.450  26.320  1.00  0.00           C  
ATOM   2580  H   MET A 250      41.790  33.920  25.850  1.00  0.00           H  
ATOM   2581  N   VAL A 251      40.940  36.430  28.110  1.00  0.00           N  
ATOM   2582  CA  VAL A 251      41.260  37.420  29.090  1.00  0.00           C  
ATOM   2583  C   VAL A 251      42.500  38.360  28.830  1.00  0.00           C  
ATOM   2584  O   VAL A 251      42.270  39.550  29.070  1.00  0.00           O  
ATOM   2585  CB  VAL A 251      41.260  36.770  30.470  1.00  0.00           C  
ATOM   2586  CG1 VAL A 251      39.970  36.080  30.890  1.00  0.00           C  
ATOM   2587  CG2 VAL A 251      42.390  35.740  30.790  1.00  0.00           C  
ATOM   2588  H   VAL A 251      41.070  35.480  28.380  1.00  0.00           H  
ATOM   2589  N   ARG A 252      43.520  38.010  28.060  1.00  0.00           N  
ATOM   2590  CA  ARG A 252      44.600  38.870  27.510  1.00  0.00           C  
ATOM   2591  C   ARG A 252      44.220  39.890  26.450  1.00  0.00           C  
ATOM   2592  O   ARG A 252      44.760  41.030  26.300  1.00  0.00           O  
ATOM   2593  CB  ARG A 252      45.800  38.060  26.950  1.00  0.00           C  
ATOM   2594  CG  ARG A 252      47.060  37.960  27.780  1.00  0.00           C  
ATOM   2595  CD  ARG A 252      47.940  36.760  27.390  1.00  0.00           C  
ATOM   2596  NE  ARG A 252      49.170  36.710  28.180  1.00  0.00           N  
ATOM   2597  CZ  ARG A 252      50.270  37.490  27.910  1.00  0.00           C  
ATOM   2598  NH1 ARG A 252      50.340  38.160  26.820  1.00  0.00           N1+
ATOM   2599  NH2 ARG A 252      51.130  37.860  28.860  1.00  0.00           N  
ATOM   2600  H   ARG A 252      43.740  37.030  28.030  1.00  0.00           H  
ATOM   2601  HE  ARG A 252      49.270  35.980  28.860  1.00  0.00           H  
ATOM   2602 1HH1 ARG A 252      49.580  38.010  26.190  1.00  0.00           H  
ATOM   2603 2HH1 ARG A 252      51.020  38.840  26.560  1.00  0.00           H  
ATOM   2604 1HH2 ARG A 252      51.060  37.590  29.830  1.00  0.00           H  
ATOM   2605 2HH2 ARG A 252      51.930  38.350  28.540  1.00  0.00           H  
ATOM   2606  N   SER A 253      43.270  39.460  25.560  1.00  0.00           N  
ATOM   2607  CA  SER A 253      42.650  40.450  24.610  1.00  0.00           C  
ATOM   2608  C   SER A 253      41.810  41.530  25.340  1.00  0.00           C  
ATOM   2609  O   SER A 253      41.600  42.650  24.790  1.00  0.00           O  
ATOM   2610  CB  SER A 253      41.820  39.770  23.590  1.00  0.00           C  
ATOM   2611  OG  SER A 253      40.690  39.070  24.170  1.00  0.00           O  
ATOM   2612  H   SER A 253      43.010  38.510  25.410  1.00  0.00           H  
ATOM   2613  HG  SER A 253      39.820  39.540  24.090  1.00  0.00           H  
ATOM   2614  N   GLN A 254      41.290  41.200  26.540  1.00  0.00           N  
ATOM   2615  CA  GLN A 254      40.500  42.120  27.330  1.00  0.00           C  
ATOM   2616  C   GLN A 254      41.300  43.020  28.270  1.00  0.00           C  
ATOM   2617  O   GLN A 254      40.860  44.180  28.520  1.00  0.00           O  
ATOM   2618  CB  GLN A 254      39.460  41.440  28.170  1.00  0.00           C  
ATOM   2619  CG  GLN A 254      38.480  40.760  27.330  1.00  0.00           C  
ATOM   2620  CD  GLN A 254      37.530  39.910  28.200  1.00  0.00           C  
ATOM   2621  NE2 GLN A 254      37.710  38.640  28.130  1.00  0.00           N  
ATOM   2622  OE1 GLN A 254      36.620  40.390  28.850  1.00  0.00           O  
ATOM   2623  H   GLN A 254      41.530  40.330  26.960  1.00  0.00           H  
ATOM   2624 1HE2 GLN A 254      38.380  38.210  27.530  1.00  0.00           H  
ATOM   2625 2HE2 GLN A 254      37.090  38.080  28.670  1.00  0.00           H  
ATOM   2626  N   ARG A 255      42.510  42.650  28.690  1.00  0.00           N  
ATOM   2627  CA  ARG A 255      43.470  43.560  29.410  1.00  0.00           C  
ATOM   2628  C   ARG A 255      44.890  42.950  29.290  1.00  0.00           C  
ATOM   2629  O   ARG A 255      45.030  41.820  29.740  1.00  0.00           O  
ATOM   2630  CB  ARG A 255      43.130  43.750  30.910  1.00  0.00           C  
ATOM   2631  CG  ARG A 255      44.090  44.610  31.730  1.00  0.00           C  
ATOM   2632  CD  ARG A 255      43.440  45.050  33.060  1.00  0.00           C  
ATOM   2633  NE  ARG A 255      44.450  45.770  33.880  1.00  0.00           N  
ATOM   2634  CZ  ARG A 255      44.690  47.100  33.920  1.00  0.00           C  
ATOM   2635  NH1 ARG A 255      44.030  47.950  33.170  1.00  0.00           N1+
ATOM   2636  NH2 ARG A 255      45.360  47.490  35.020  1.00  0.00           N  
ATOM   2637  H   ARG A 255      42.730  41.690  28.550  1.00  0.00           H  
ATOM   2638  HE  ARG A 255      45.170  45.160  34.220  1.00  0.00           H  
ATOM   2639 1HH1 ARG A 255      43.170  47.750  32.690  1.00  0.00           H  
ATOM   2640 2HH1 ARG A 255      44.420  48.840  32.940  1.00  0.00           H  
ATOM   2641 1HH2 ARG A 255      45.620  46.820  35.720  1.00  0.00           H  
ATOM   2642 2HH2 ARG A 255      45.500  48.450  35.220  1.00  0.00           H  
ATOM   2643  N   SER A 256      45.900  43.810  29.180  1.00  0.00           N  
ATOM   2644  CA  SER A 256      47.280  43.400  28.870  1.00  0.00           C  
ATOM   2645  C   SER A 256      48.220  43.430  30.090  1.00  0.00           C  
ATOM   2646  O   SER A 256      47.680  43.840  31.120  1.00  0.00           O  
ATOM   2647  CB  SER A 256      47.930  44.250  27.750  1.00  0.00           C  
ATOM   2648  OG  SER A 256      47.760  45.630  28.040  1.00  0.00           O  
ATOM   2649  H   SER A 256      45.790  44.740  29.540  1.00  0.00           H  
ATOM   2650  HG  SER A 256      48.230  46.090  27.280  1.00  0.00           H  
ATOM   2651  N   GLY A 257      49.270  42.600  30.070  1.00  0.00           N  
ATOM   2652  CA  GLY A 257      50.210  42.410  31.220  1.00  0.00           C  
ATOM   2653  C   GLY A 257      50.160  41.110  32.030  1.00  0.00           C  
ATOM   2654  O   GLY A 257      51.080  40.910  32.810  1.00  0.00           O  
ATOM   2655  H   GLY A 257      49.520  42.240  29.170  1.00  0.00           H  
ATOM   2656  N   MET A 258      49.290  40.200  31.690  1.00  0.00           N  
ATOM   2657  CA  MET A 258      49.080  38.970  32.510  1.00  0.00           C  
ATOM   2658  C   MET A 258      50.240  37.960  32.510  1.00  0.00           C  
ATOM   2659  O   MET A 258      50.660  37.500  31.420  1.00  0.00           O  
ATOM   2660  CB  MET A 258      47.760  38.220  32.140  1.00  0.00           C  
ATOM   2661  CG  MET A 258      46.560  39.200  32.230  1.00  0.00           C  
ATOM   2662  SD  MET A 258      45.040  38.400  31.550  1.00  0.00           S  
ATOM   2663  CE  MET A 258      43.830  39.620  32.080  1.00  0.00           C  
ATOM   2664  H   MET A 258      48.700  40.290  30.890  1.00  0.00           H  
ATOM   2665  N   VAL A 259      50.690  37.570  33.710  1.00  0.00           N  
ATOM   2666  CA  VAL A 259      51.840  36.670  33.850  1.00  0.00           C  
ATOM   2667  C   VAL A 259      53.190  37.280  33.440  1.00  0.00           C  
ATOM   2668  O   VAL A 259      53.390  37.840  32.400  1.00  0.00           O  
ATOM   2669  CB  VAL A 259      51.470  35.270  33.230  1.00  0.00           C  
ATOM   2670  CG1 VAL A 259      52.640  34.340  33.320  1.00  0.00           C  
ATOM   2671  CG2 VAL A 259      50.220  34.690  33.940  1.00  0.00           C  
ATOM   2672  H   VAL A 259      50.260  37.910  34.550  1.00  0.00           H  
ATOM   2673  N   GLN A 260      54.000  37.220  34.460  1.00  0.00           N  
ATOM   2674  CA  GLN A 260      55.330  37.830  34.370  1.00  0.00           C  
ATOM   2675  C   GLN A 260      56.510  36.880  34.490  1.00  0.00           C  
ATOM   2676  O   GLN A 260      57.480  37.270  33.900  1.00  0.00           O  
ATOM   2677  CB  GLN A 260      55.550  39.010  35.330  1.00  0.00           C  
ATOM   2678  CG  GLN A 260      54.600  40.180  35.100  1.00  0.00           C  
ATOM   2679  CD  GLN A 260      54.960  41.000  33.880  1.00  0.00           C  
ATOM   2680  NE2 GLN A 260      53.950  41.510  33.170  1.00  0.00           N  
ATOM   2681  OE1 GLN A 260      56.120  41.120  33.520  1.00  0.00           O  
ATOM   2682  H   GLN A 260      53.720  36.880  35.360  1.00  0.00           H  
ATOM   2683 1HE2 GLN A 260      53.010  41.250  33.410  1.00  0.00           H  
ATOM   2684 2HE2 GLN A 260      54.200  42.100  32.400  1.00  0.00           H  
ATOM   2685  N   THR A 261      56.430  35.720  35.200  1.00  0.00           N  
ATOM   2686  CA  THR A 261      57.510  34.700  35.080  1.00  0.00           C  
ATOM   2687  C   THR A 261      57.090  33.530  34.190  1.00  0.00           C  
ATOM   2688  O   THR A 261      55.930  33.280  34.110  1.00  0.00           O  
ATOM   2689  CB  THR A 261      58.040  34.100  36.380  1.00  0.00           C  
ATOM   2690  CG2 THR A 261      58.700  35.200  37.180  1.00  0.00           C  
ATOM   2691  OG1 THR A 261      56.940  33.470  37.070  1.00  0.00           O  
ATOM   2692  H   THR A 261      55.750  35.700  35.930  1.00  0.00           H  
ATOM   2693  HG1 THR A 261      57.260  33.450  38.020  1.00  0.00           H  
ATOM   2694  N   GLU A 262      58.070  32.830  33.600  1.00  0.00           N  
ATOM   2695  CA  GLU A 262      57.780  31.440  33.020  1.00  0.00           C  
ATOM   2696  C   GLU A 262      57.250  30.490  34.080  1.00  0.00           C  
ATOM   2697  O   GLU A 262      56.490  29.650  33.630  1.00  0.00           O  
ATOM   2698  CB  GLU A 262      59.060  30.830  32.470  1.00  0.00           C  
ATOM   2699  CG  GLU A 262      59.900  31.650  31.540  1.00  0.00           C  
ATOM   2700  CD  GLU A 262      60.860  32.590  32.340  1.00  0.00           C  
ATOM   2701  OE1 GLU A 262      61.720  32.060  33.050  1.00  0.00           O  
ATOM   2702  OE2 GLU A 262      60.700  33.840  32.300  1.00  0.00           O1-
ATOM   2703  H   GLU A 262      58.880  33.290  33.240  1.00  0.00           H  
ATOM   2704  N   ALA A 263      57.710  30.580  35.340  1.00  0.00           N  
ATOM   2705  CA  ALA A 263      57.020  29.930  36.480  1.00  0.00           C  
ATOM   2706  C   ALA A 263      55.530  30.180  36.560  1.00  0.00           C  
ATOM   2707  O   ALA A 263      54.750  29.240  36.360  1.00  0.00           O  
ATOM   2708  CB  ALA A 263      57.650  30.200  37.780  1.00  0.00           C  
ATOM   2709  H   ALA A 263      58.520  31.100  35.610  1.00  0.00           H  
ATOM   2710  N   GLN A 264      55.100  31.420  36.500  1.00  0.00           N  
ATOM   2711  CA  GLN A 264      53.620  31.680  36.620  1.00  0.00           C  
ATOM   2712  C   GLN A 264      52.760  31.210  35.430  1.00  0.00           C  
ATOM   2713  O   GLN A 264      51.720  30.530  35.710  1.00  0.00           O  
ATOM   2714  CB  GLN A 264      53.380  33.170  36.790  1.00  0.00           C  
ATOM   2715  CG  GLN A 264      53.800  33.790  38.170  1.00  0.00           C  
ATOM   2716  CD  GLN A 264      54.080  35.300  38.060  1.00  0.00           C  
ATOM   2717  NE2 GLN A 264      54.080  36.050  39.180  1.00  0.00           N  
ATOM   2718  OE1 GLN A 264      54.300  35.970  37.040  1.00  0.00           O  
ATOM   2719  H   GLN A 264      55.690  32.220  36.390  1.00  0.00           H  
ATOM   2720 1HE2 GLN A 264      53.980  35.620  40.070  1.00  0.00           H  
ATOM   2721 2HE2 GLN A 264      54.350  37.010  39.100  1.00  0.00           H  
ATOM   2722  N   TYR A 265      53.460  31.130  34.270  1.00  0.00           N  
ATOM   2723  CA  TYR A 265      52.810  30.460  33.130  1.00  0.00           C  
ATOM   2724  C   TYR A 265      52.740  28.910  33.290  1.00  0.00           C  
ATOM   2725  O   TYR A 265      51.630  28.420  33.070  1.00  0.00           O  
ATOM   2726  CB  TYR A 265      53.570  30.790  31.800  1.00  0.00           C  
ATOM   2727  CG  TYR A 265      52.800  30.550  30.450  1.00  0.00           C  
ATOM   2728  CD1 TYR A 265      51.610  31.200  30.230  1.00  0.00           C  
ATOM   2729  CD2 TYR A 265      53.230  29.520  29.670  1.00  0.00           C  
ATOM   2730  CE1 TYR A 265      50.690  30.730  29.300  1.00  0.00           C  
ATOM   2731  CE2 TYR A 265      52.320  29.080  28.720  1.00  0.00           C  
ATOM   2732  CZ  TYR A 265      51.080  29.670  28.500  1.00  0.00           C  
ATOM   2733  OH  TYR A 265      50.170  29.300  27.590  1.00  0.00           O  
ATOM   2734  H   TYR A 265      54.330  31.620  34.190  1.00  0.00           H  
ATOM   2735  HD1 TYR A 265      51.370  32.100  30.790  1.00  0.00           H  
ATOM   2736  HD2 TYR A 265      54.290  29.270  29.650  1.00  0.00           H  
ATOM   2737  HE1 TYR A 265      49.800  31.320  29.080  1.00  0.00           H  
ATOM   2738  HE2 TYR A 265      52.630  28.250  28.080  1.00  0.00           H  
ATOM   2739  HH  TYR A 265      50.610  28.580  27.040  1.00  0.00           H  
ATOM   2740  N   ARG A 266      53.700  28.330  33.990  1.00  0.00           N  
ATOM   2741  CA  ARG A 266      53.600  26.890  34.150  1.00  0.00           C  
ATOM   2742  C   ARG A 266      52.560  26.580  35.270  1.00  0.00           C  
ATOM   2743  O   ARG A 266      51.660  25.800  35.060  1.00  0.00           O  
ATOM   2744  CB  ARG A 266      54.840  26.220  34.710  1.00  0.00           C  
ATOM   2745  CG  ARG A 266      55.960  26.050  33.700  1.00  0.00           C  
ATOM   2746  CD  ARG A 266      57.110  25.290  34.250  1.00  0.00           C  
ATOM   2747  NE  ARG A 266      57.660  25.850  35.470  1.00  0.00           N  
ATOM   2748  CZ  ARG A 266      58.850  26.360  35.660  1.00  0.00           C  
ATOM   2749  NH1 ARG A 266      59.460  26.830  34.590  1.00  0.00           N1+
ATOM   2750  NH2 ARG A 266      59.530  26.210  36.820  1.00  0.00           N  
ATOM   2751  H   ARG A 266      54.350  28.830  34.560  1.00  0.00           H  
ATOM   2752  HE  ARG A 266      57.030  25.850  36.250  1.00  0.00           H  
ATOM   2753 1HH1 ARG A 266      59.080  26.830  33.660  1.00  0.00           H  
ATOM   2754 2HH1 ARG A 266      60.170  27.500  34.800  1.00  0.00           H  
ATOM   2755 1HH2 ARG A 266      59.130  25.770  37.620  1.00  0.00           H  
ATOM   2756 2HH2 ARG A 266      60.510  26.410  36.910  1.00  0.00           H  
ATOM   2757  N   PHE A 267      52.410  27.410  36.290  1.00  0.00           N  
ATOM   2758  CA  PHE A 267      51.440  27.260  37.380  1.00  0.00           C  
ATOM   2759  C   PHE A 267      50.000  27.400  37.010  1.00  0.00           C  
ATOM   2760  O   PHE A 267      49.170  26.700  37.670  1.00  0.00           O  
ATOM   2761  CB  PHE A 267      51.730  28.140  38.540  1.00  0.00           C  
ATOM   2762  CG  PHE A 267      53.000  27.780  39.290  1.00  0.00           C  
ATOM   2763  CD1 PHE A 267      53.130  26.650  40.110  1.00  0.00           C  
ATOM   2764  CD2 PHE A 267      54.000  28.660  39.260  1.00  0.00           C  
ATOM   2765  CE1 PHE A 267      54.200  26.340  40.870  1.00  0.00           C  
ATOM   2766  CE2 PHE A 267      55.110  28.450  40.020  1.00  0.00           C  
ATOM   2767  CZ  PHE A 267      55.260  27.290  40.780  1.00  0.00           C  
ATOM   2768  H   PHE A 267      53.160  28.050  36.450  1.00  0.00           H  
ATOM   2769  HD1 PHE A 267      52.350  25.880  40.070  1.00  0.00           H  
ATOM   2770  HD2 PHE A 267      53.840  29.690  38.950  1.00  0.00           H  
ATOM   2771  HE1 PHE A 267      54.330  25.520  41.590  1.00  0.00           H  
ATOM   2772  HE2 PHE A 267      55.860  29.230  40.090  1.00  0.00           H  
ATOM   2773  HZ  PHE A 267      56.130  27.150  41.430  1.00  0.00           H  
ATOM   2774  N   ILE A 268      49.620  28.140  35.950  1.00  0.00           N  
ATOM   2775  CA  ILE A 268      48.250  28.080  35.310  1.00  0.00           C  
ATOM   2776  C   ILE A 268      47.780  26.610  35.060  1.00  0.00           C  
ATOM   2777  O   ILE A 268      46.870  26.070  35.760  1.00  0.00           O  
ATOM   2778  CB  ILE A 268      48.260  28.930  34.030  1.00  0.00           C  
ATOM   2779  CG1 ILE A 268      48.560  30.420  34.310  1.00  0.00           C  
ATOM   2780  CG2 ILE A 268      46.890  28.810  33.260  1.00  0.00           C  
ATOM   2781  CD  ILE A 268      48.760  31.160  32.970  1.00  0.00           C  
ATOM   2782  H   ILE A 268      50.250  28.760  35.490  1.00  0.00           H  
ATOM   2783  N   TYR A 269      48.580  25.920  34.330  1.00  0.00           N  
ATOM   2784  CA  TYR A 269      48.440  24.480  33.880  1.00  0.00           C  
ATOM   2785  C   TYR A 269      48.550  23.570  35.170  1.00  0.00           C  
ATOM   2786  O   TYR A 269      47.750  22.720  35.350  1.00  0.00           O  
ATOM   2787  CB  TYR A 269      49.570  24.050  32.930  1.00  0.00           C  
ATOM   2788  CG  TYR A 269      49.140  24.710  31.590  1.00  0.00           C  
ATOM   2789  CD1 TYR A 269      49.750  25.910  31.080  1.00  0.00           C  
ATOM   2790  CD2 TYR A 269      48.540  23.880  30.600  1.00  0.00           C  
ATOM   2791  CE1 TYR A 269      49.750  26.160  29.730  1.00  0.00           C  
ATOM   2792  CE2 TYR A 269      48.610  24.100  29.230  1.00  0.00           C  
ATOM   2793  CZ  TYR A 269      49.210  25.240  28.790  1.00  0.00           C  
ATOM   2794  OH  TYR A 269      49.470  25.360  27.450  1.00  0.00           O  
ATOM   2795  H   TYR A 269      49.520  26.230  34.230  1.00  0.00           H  
ATOM   2796  HD1 TYR A 269      50.230  26.630  31.740  1.00  0.00           H  
ATOM   2797  HD2 TYR A 269      47.830  23.130  30.960  1.00  0.00           H  
ATOM   2798  HE1 TYR A 269      49.980  27.190  29.460  1.00  0.00           H  
ATOM   2799  HE2 TYR A 269      48.230  23.340  28.550  1.00  0.00           H  
ATOM   2800  HH  TYR A 269      50.050  26.150  27.240  1.00  0.00           H  
ATOM   2801  N   MET A 270      49.560  23.750  36.020  1.00  0.00           N  
ATOM   2802  CA  MET A 270      49.730  22.890  37.250  1.00  0.00           C  
ATOM   2803  C   MET A 270      48.520  22.940  38.190  1.00  0.00           C  
ATOM   2804  O   MET A 270      48.070  21.850  38.600  1.00  0.00           O  
ATOM   2805  CB  MET A 270      51.050  23.250  37.950  1.00  0.00           C  
ATOM   2806  CG  MET A 270      51.660  22.260  38.840  1.00  0.00           C  
ATOM   2807  SD  MET A 270      53.040  23.010  39.830  1.00  0.00           S  
ATOM   2808  CE  MET A 270      53.410  21.640  40.870  1.00  0.00           C  
ATOM   2809  H   MET A 270      50.400  24.210  35.740  1.00  0.00           H  
ATOM   2810  N   ALA A 271      48.120  24.100  38.600  1.00  0.00           N  
ATOM   2811  CA  ALA A 271      46.870  24.200  39.320  1.00  0.00           C  
ATOM   2812  C   ALA A 271      45.550  23.660  38.760  1.00  0.00           C  
ATOM   2813  O   ALA A 271      44.850  23.120  39.630  1.00  0.00           O  
ATOM   2814  CB  ALA A 271      46.720  25.560  40.050  1.00  0.00           C  
ATOM   2815  H   ALA A 271      48.490  24.990  38.330  1.00  0.00           H  
ATOM   2816  N   VAL A 272      45.310  23.800  37.450  1.00  0.00           N  
ATOM   2817  CA  VAL A 272      44.170  23.040  36.870  1.00  0.00           C  
ATOM   2818  C   VAL A 272      44.440  21.490  36.890  1.00  0.00           C  
ATOM   2819  O   VAL A 272      43.700  20.800  37.620  1.00  0.00           O  
ATOM   2820  CB  VAL A 272      43.840  23.600  35.520  1.00  0.00           C  
ATOM   2821  CG1 VAL A 272      42.380  23.300  35.280  1.00  0.00           C  
ATOM   2822  CG2 VAL A 272      43.910  25.160  35.550  1.00  0.00           C  
ATOM   2823  H   VAL A 272      45.660  24.490  36.810  1.00  0.00           H  
ATOM   2824  N   GLN A 273      45.610  21.060  36.490  1.00  0.00           N  
ATOM   2825  CA  GLN A 273      46.010  19.690  36.520  1.00  0.00           C  
ATOM   2826  C   GLN A 273      46.000  18.950  37.900  1.00  0.00           C  
ATOM   2827  O   GLN A 273      45.340  17.940  37.980  1.00  0.00           O  
ATOM   2828  CB  GLN A 273      47.390  19.540  35.840  1.00  0.00           C  
ATOM   2829  CG  GLN A 273      47.350  19.520  34.290  1.00  0.00           C  
ATOM   2830  CD  GLN A 273      48.680  19.820  33.620  1.00  0.00           C  
ATOM   2831  NE2 GLN A 273      48.680  19.960  32.370  1.00  0.00           N  
ATOM   2832  OE1 GLN A 273      49.770  19.770  34.210  1.00  0.00           O  
ATOM   2833  H   GLN A 273      46.130  21.670  35.890  1.00  0.00           H  
ATOM   2834 1HE2 GLN A 273      47.840  19.920  31.840  1.00  0.00           H  
ATOM   2835 2HE2 GLN A 273      49.560  20.030  31.900  1.00  0.00           H  
ATOM   2836  N   HIS A 274      46.530  19.660  38.890  1.00  0.00           N  
ATOM   2837  CA  HIS A 274      46.520  19.180  40.340  1.00  0.00           C  
ATOM   2838  C   HIS A 274      45.120  18.960  40.830  1.00  0.00           C  
ATOM   2839  O   HIS A 274      44.790  17.900  41.300  1.00  0.00           O  
ATOM   2840  CB  HIS A 274      47.180  20.220  41.250  1.00  0.00           C  
ATOM   2841  CG  HIS A 274      47.510  19.800  42.670  1.00  0.00           C  
ATOM   2842  CD2 HIS A 274      46.940  20.240  43.820  1.00  0.00           C  
ATOM   2843  ND1 HIS A 274      48.680  19.110  42.930  1.00  0.00           N  
ATOM   2844  CE1 HIS A 274      48.810  19.310  44.240  1.00  0.00           C  
ATOM   2845  NE2 HIS A 274      47.750  19.890  44.800  1.00  0.00           N  
ATOM   2846  H   HIS A 274      47.070  20.500  38.800  1.00  0.00           H  
ATOM   2847  HD2 HIS A 274      46.010  20.810  43.930  1.00  0.00           H  
ATOM   2848  HE1 HIS A 274      49.800  19.240  44.690  1.00  0.00           H  
ATOM   2849  HE2 HIS A 274      47.790  20.260  45.720  1.00  0.00           H  
ATOM   2850  N   TYR A 275      44.260  19.910  40.540  1.00  0.00           N  
ATOM   2851  CA  TYR A 275      42.820  19.730  40.900  1.00  0.00           C  
ATOM   2852  C   TYR A 275      42.090  18.500  40.250  1.00  0.00           C  
ATOM   2853  O   TYR A 275      41.330  17.800  40.910  1.00  0.00           O  
ATOM   2854  CB  TYR A 275      42.040  21.030  40.590  1.00  0.00           C  
ATOM   2855  CG  TYR A 275      40.700  21.250  41.370  1.00  0.00           C  
ATOM   2856  CD1 TYR A 275      40.750  21.880  42.620  1.00  0.00           C  
ATOM   2857  CD2 TYR A 275      39.490  20.830  40.790  1.00  0.00           C  
ATOM   2858  CE1 TYR A 275      39.550  22.270  43.270  1.00  0.00           C  
ATOM   2859  CE2 TYR A 275      38.250  21.130  41.500  1.00  0.00           C  
ATOM   2860  CZ  TYR A 275      38.350  21.910  42.640  1.00  0.00           C  
ATOM   2861  OH  TYR A 275      37.160  22.500  43.110  1.00  0.00           O  
ATOM   2862  H   TYR A 275      44.510  20.780  40.120  1.00  0.00           H  
ATOM   2863  HD1 TYR A 275      41.660  22.010  43.210  1.00  0.00           H  
ATOM   2864  HD2 TYR A 275      39.490  19.910  40.200  1.00  0.00           H  
ATOM   2865  HE1 TYR A 275      39.540  22.690  44.280  1.00  0.00           H  
ATOM   2866  HE2 TYR A 275      37.340  20.630  41.170  1.00  0.00           H  
ATOM   2867  HH  TYR A 275      37.280  22.880  44.020  1.00  0.00           H  
ATOM   2868  N   ILE A 276      42.320  18.240  38.960  1.00  0.00           N  
ATOM   2869  CA  ILE A 276      41.820  17.020  38.250  1.00  0.00           C  
ATOM   2870  C   ILE A 276      42.410  15.740  38.860  1.00  0.00           C  
ATOM   2871  O   ILE A 276      41.660  14.790  39.160  1.00  0.00           O  
ATOM   2872  CB  ILE A 276      42.180  17.020  36.750  1.00  0.00           C  
ATOM   2873  CG1 ILE A 276      41.640  18.300  36.160  1.00  0.00           C  
ATOM   2874  CG2 ILE A 276      41.570  15.880  36.050  1.00  0.00           C  
ATOM   2875  CD  ILE A 276      42.320  18.510  34.780  1.00  0.00           C  
ATOM   2876  H   ILE A 276      43.060  18.720  38.490  1.00  0.00           H  
ATOM   2877  N   GLU A 277      43.720  15.740  39.170  1.00  0.00           N  
ATOM   2878  CA  GLU A 277      44.340  14.550  39.700  1.00  0.00           C  
ATOM   2879  C   GLU A 277      43.880  14.150  41.080  1.00  0.00           C  
ATOM   2880  O   GLU A 277      43.790  12.980  41.450  1.00  0.00           O  
ATOM   2881  CB  GLU A 277      45.850  14.570  39.760  1.00  0.00           C  
ATOM   2882  CG  GLU A 277      46.450  14.490  38.340  1.00  0.00           C  
ATOM   2883  CD  GLU A 277      47.970  14.200  38.330  1.00  0.00           C  
ATOM   2884  OE1 GLU A 277      48.280  13.040  38.130  1.00  0.00           O  
ATOM   2885  OE2 GLU A 277      48.770  15.080  38.490  1.00  0.00           O1-
ATOM   2886  H   GLU A 277      44.310  16.520  38.930  1.00  0.00           H  
ATOM   2887  N   THR A 278      43.500  15.130  41.940  1.00  0.00           N  
ATOM   2888  CA  THR A 278      42.790  14.920  43.240  1.00  0.00           C  
ATOM   2889  C   THR A 278      41.320  14.470  43.180  1.00  0.00           C  
ATOM   2890  O   THR A 278      40.740  14.060  44.160  1.00  0.00           O  
ATOM   2891  CB  THR A 278      42.760  16.280  43.900  1.00  0.00           C  
ATOM   2892  CG2 THR A 278      42.420  16.220  45.400  1.00  0.00           C  
ATOM   2893  OG1 THR A 278      44.070  16.930  43.820  1.00  0.00           O  
ATOM   2894  H   THR A 278      43.830  16.060  41.790  1.00  0.00           H  
ATOM   2895  HG1 THR A 278      43.850  17.880  44.040  1.00  0.00           H  
ATOM   2896  N   LEU A 279      40.620  14.890  42.100  1.00  0.00           N  
ATOM   2897  CA  LEU A 279      39.290  14.390  41.790  1.00  0.00           C  
ATOM   2898  C   LEU A 279      39.380  12.920  41.240  1.00  0.00           C  
ATOM   2899  O   LEU A 279      38.760  12.060  41.830  1.00  0.00           O  
ATOM   2900  CB  LEU A 279      38.540  15.320  40.860  1.00  0.00           C  
ATOM   2901  CG  LEU A 279      38.030  16.620  41.590  1.00  0.00           C  
ATOM   2902  CD1 LEU A 279      37.400  17.510  40.560  1.00  0.00           C  
ATOM   2903  CD2 LEU A 279      37.090  16.360  42.770  1.00  0.00           C  
ATOM   2904  H   LEU A 279      40.900  15.780  41.750  1.00  0.00           H  
ATOM   2905  N   GLN A 280      40.260  12.740  40.210  1.00  0.00           N  
ATOM   2906  CA  GLN A 280      40.780  11.400  39.880  1.00  0.00           C  
ATOM   2907  C   GLN A 280      41.550  10.600  41.020  1.00  0.00           C  
ATOM   2908  O   GLN A 280      42.630  10.070  40.750  1.00  0.00           O  
ATOM   2909  CB  GLN A 280      41.540  11.540  38.620  1.00  0.00           C  
ATOM   2910  CG  GLN A 280      40.630  12.070  37.550  1.00  0.00           C  
ATOM   2911  CD  GLN A 280      41.340  12.360  36.200  1.00  0.00           C  
ATOM   2912  NE2 GLN A 280      40.770  11.790  35.150  1.00  0.00           N  
ATOM   2913  OE1 GLN A 280      42.530  12.760  36.020  1.00  0.00           O  
ATOM   2914  H   GLN A 280      40.650  13.540  39.740  1.00  0.00           H  
ATOM   2915 1HE2 GLN A 280      39.890  11.330  35.250  1.00  0.00           H  
ATOM   2916 2HE2 GLN A 280      41.160  12.040  34.260  1.00  0.00           H  
ATOM   2917  N   ARG A 281      40.880  10.290  42.140  1.00  0.00           N  
ATOM   2918  CA  ARG A 281      41.400   9.360  43.230  1.00  0.00           C  
ATOM   2919  C   ARG A 281      40.290   8.410  43.690  1.00  0.00           C  
ATOM   2920  CB  ARG A 281      41.940  10.130  44.430  1.00  0.00           C  
ATOM   2921  CG  ARG A 281      43.200  10.860  44.060  1.00  0.00           C  
ATOM   2922  CD  ARG A 281      44.070  11.320  45.230  1.00  0.00           C  
ATOM   2923  NE  ARG A 281      45.360  11.850  44.810  1.00  0.00           N  
ATOM   2924  CZ  ARG A 281      46.250  12.560  45.590  1.00  0.00           C  
ATOM   2925  NH1 ARG A 281      45.960  12.920  46.840  1.00  0.00           N1+
ATOM   2926  NH2 ARG A 281      47.460  12.860  45.120  1.00  0.00           N  
ATOM   2927  O1  ARG A 281      39.280   8.820  44.260  1.00  0.00           O  
ATOM   2928  O2  ARG A 281      40.440   7.200  43.530  1.00  0.00           O  
ATOM   2929  H   ARG A 281      39.960  10.590  42.390  1.00  0.00           H  
ATOM   2930  HE  ARG A 281      45.580  11.510  43.900  1.00  0.00           H  
ATOM   2931 1HH1 ARG A 281      45.170  12.550  47.330  1.00  0.00           H  
ATOM   2932 2HH1 ARG A 281      46.630  13.420  47.390  1.00  0.00           H  
ATOM   2933 1HH2 ARG A 281      47.780  12.580  44.210  1.00  0.00           H  
ATOM   2934 2HH2 ARG A 281      48.130  13.160  45.790  1.00  0.00           H  
ATOM   2935  N   ARG B   0      56.260  65.880  42.590  1.00  0.00           N  
ATOM   2936  CA  ARG B   0      57.340  64.950  42.970  1.00  0.00           C  
ATOM   2937  C   ARG B   0      57.000  64.190  44.260  1.00  0.00           C  
ATOM   2938  O   ARG B   0      57.100  64.830  45.340  1.00  0.00           O  
ATOM   2939  CB  ARG B   0      58.710  65.740  43.070  1.00  0.00           C  
ATOM   2940  CG  ARG B   0      59.940  65.100  43.730  1.00  0.00           C  
ATOM   2941  CD  ARG B   0      61.180  66.070  43.620  1.00  0.00           C  
ATOM   2942  NE  ARG B   0      62.330  65.330  44.270  1.00  0.00           N  
ATOM   2943  CZ  ARG B   0      62.580  65.310  45.510  1.00  0.00           C  
ATOM   2944  NH1 ARG B   0      61.760  65.880  46.370  1.00  0.00           N1+
ATOM   2945  NH2 ARG B   0      63.460  64.480  46.030  1.00  0.00           N  
ATOM   2946  HE  ARG B   0      62.970  64.950  43.610  1.00  0.00           H  
ATOM   2947 1HH1 ARG B   0      60.900  66.310  46.100  1.00  0.00           H  
ATOM   2948 2HH1 ARG B   0      61.920  65.850  47.360  1.00  0.00           H  
ATOM   2949 1HH2 ARG B   0      63.860  63.770  45.440  1.00  0.00           H  
ATOM   2950 2HH2 ARG B   0      63.790  64.710  46.940  1.00  0.00           H  
ATOM   2951  H1  ARG B   0      56.340  66.700  43.160  1.00  0.00           H  
ATOM   2952  H2  ARG B   0      56.210  66.260  41.670  1.00  0.00           H  
ATOM   2953  H3  ARG B   0      55.420  65.380  42.790  1.00  0.00           H  
ATOM   2954  N   SER B   1      57.000  62.830  44.200  1.00  0.00           N  
ATOM   2955  CA  SER B   1      56.650  61.860  45.260  1.00  0.00           C  
ATOM   2956  C   SER B   1      57.180  60.420  45.020  1.00  0.00           C  
ATOM   2957  O   SER B   1      56.920  59.840  43.960  1.00  0.00           O  
ATOM   2958  CB  SER B   1      55.130  61.820  45.460  1.00  0.00           C  
ATOM   2959  OG  SER B   1      54.730  61.230  46.700  1.00  0.00           O  
ATOM   2960  H   SER B   1      57.340  62.310  43.420  1.00  0.00           H  
ATOM   2961  HG  SER B   1      53.990  61.720  47.180  1.00  0.00           H  
ATOM   2962  N   ARG B   2      57.830  59.850  46.000  1.00  0.00           N  
ATOM   2963  CA  ARG B   2      58.450  58.560  45.970  1.00  0.00           C  
ATOM   2964  C   ARG B   2      57.700  57.400  45.240  1.00  0.00           C  
ATOM   2965  O   ARG B   2      58.150  57.090  44.150  1.00  0.00           O  
ATOM   2966  CB  ARG B   2      58.850  58.170  47.400  1.00  0.00           C  
ATOM   2967  CG  ARG B   2      59.900  58.990  48.110  1.00  0.00           C  
ATOM   2968  CD  ARG B   2      59.830  58.520  49.550  1.00  0.00           C  
ATOM   2969  NE  ARG B   2      60.720  59.270  50.500  1.00  0.00           N  
ATOM   2970  CZ  ARG B   2      60.360  60.500  51.000  1.00  0.00           C  
ATOM   2971  NH1 ARG B   2      59.180  61.120  50.840  1.00  0.00           N1+
ATOM   2972  NH2 ARG B   2      61.060  61.000  52.010  1.00  0.00           N  
ATOM   2973  H   ARG B   2      57.680  60.250  46.910  1.00  0.00           H  
ATOM   2974  HE  ARG B   2      61.580  58.890  50.830  1.00  0.00           H  
ATOM   2975 1HH1 ARG B   2      58.470  60.800  50.210  1.00  0.00           H  
ATOM   2976 2HH1 ARG B   2      58.860  61.820  51.480  1.00  0.00           H  
ATOM   2977 1HH2 ARG B   2      61.830  60.490  52.400  1.00  0.00           H  
ATOM   2978 2HH2 ARG B   2      60.870  61.950  52.250  1.00  0.00           H  
ATOM   2979  N   LEU B   3      56.470  57.030  45.630  1.00  0.00           N  
ATOM   2980  CA  LEU B   3      55.790  55.840  45.020  1.00  0.00           C  
ATOM   2981  C   LEU B   3      55.510  55.900  43.490  1.00  0.00           C  
ATOM   2982  O   LEU B   3      55.440  54.820  42.910  1.00  0.00           O  
ATOM   2983  CB  LEU B   3      54.720  55.220  46.000  1.00  0.00           C  
ATOM   2984  CG  LEU B   3      55.340  54.170  46.930  1.00  0.00           C  
ATOM   2985  CD1 LEU B   3      56.490  54.770  47.780  1.00  0.00           C  
ATOM   2986  CD2 LEU B   3      54.300  53.420  47.800  1.00  0.00           C  
ATOM   2987  H   LEU B   3      55.810  57.600  46.120  1.00  0.00           H  
ATOM   2988  N   LEU B   4      55.250  57.080  43.010  1.00  0.00           N  
ATOM   2989  CA  LEU B   4      54.690  57.300  41.670  1.00  0.00           C  
ATOM   2990  C   LEU B   4      55.390  56.670  40.470  1.00  0.00           C  
ATOM   2991  O   LEU B   4      54.710  56.100  39.640  1.00  0.00           O  
ATOM   2992  CB  LEU B   4      54.440  58.840  41.610  1.00  0.00           C  
ATOM   2993  CG  LEU B   4      53.080  59.390  42.110  1.00  0.00           C  
ATOM   2994  CD1 LEU B   4      52.990  59.410  43.590  1.00  0.00           C  
ATOM   2995  CD2 LEU B   4      52.850  60.730  41.360  1.00  0.00           C  
ATOM   2996  H   LEU B   4      55.670  57.850  43.490  1.00  0.00           H  
ATOM   2997  N   HIS B   5      56.730  56.800  40.290  1.00  0.00           N  
ATOM   2998  CA  HIS B   5      57.450  56.190  39.220  1.00  0.00           C  
ATOM   2999  C   HIS B   5      58.180  54.940  39.650  1.00  0.00           C  
ATOM   3000  O   HIS B   5      59.210  54.860  40.380  1.00  0.00           O  
ATOM   3001  CB  HIS B   5      58.420  57.120  38.590  1.00  0.00           C  
ATOM   3002  CG  HIS B   5      58.950  56.750  37.210  1.00  0.00           C  
ATOM   3003  CD2 HIS B   5      60.240  56.830  36.900  1.00  0.00           C  
ATOM   3004  ND1 HIS B   5      58.280  56.420  36.090  1.00  0.00           N  
ATOM   3005  CE1 HIS B   5      59.190  56.180  35.140  1.00  0.00           C  
ATOM   3006  NE2 HIS B   5      60.390  56.410  35.700  1.00  0.00           N  
ATOM   3007  H   HIS B   5      57.180  57.460  40.900  1.00  0.00           H  
ATOM   3008  HD2 HIS B   5      60.950  57.250  37.620  1.00  0.00           H  
ATOM   3009  HE1 HIS B   5      59.050  55.860  34.100  1.00  0.00           H  
ATOM   3010  HE2 HIS B   5      61.270  56.130  35.330  1.00  0.00           H  
ATOM   3011  N   SER B   6      57.450  53.950  39.280  1.00  0.00           N  
ATOM   3012  CA  SER B   6      57.850  52.510  39.600  1.00  0.00           C  
ATOM   3013  C   SER B   6      58.050  51.500  38.510  1.00  0.00           C  
ATOM   3014  O   SER B   6      57.250  51.500  37.560  1.00  0.00           O  
ATOM   3015  CB  SER B   6      56.830  51.960  40.600  1.00  0.00           C  
ATOM   3016  OG  SER B   6      56.920  52.600  41.870  1.00  0.00           O  
ATOM   3017  H   SER B   6      56.520  54.110  38.960  1.00  0.00           H  
ATOM   3018  HG  SER B   6      57.530  51.990  42.380  1.00  0.00           H  
ATOM   3019  N   ASP B   7      58.880  50.420  38.720  1.00  0.00           N  
ATOM   3020  CA  ASP B   7      59.170  49.430  37.710  1.00  0.00           C  
ATOM   3021  C   ASP B   7      59.060  48.060  38.370  1.00  0.00           C  
ATOM   3022  O   ASP B   7      59.450  47.900  39.490  1.00  0.00           O  
ATOM   3023  CB  ASP B   7      60.580  49.580  37.210  1.00  0.00           C  
ATOM   3024  CG  ASP B   7      60.740  48.880  35.830  1.00  0.00           C  
ATOM   3025  OD1 ASP B   7      60.680  47.590  35.770  1.00  0.00           O  
ATOM   3026  OD2 ASP B   7      60.790  49.590  34.820  1.00  0.00           O1-
ATOM   3027  H   ASP B   7      59.200  50.170  39.630  1.00  0.00           H  
ATOM   3028  N   Y2P B   8      58.290  47.160  37.750  1.00  0.00           N  
ATOM   3029  CA  Y2P B   8      58.030  45.810  38.300  1.00  0.00           C  
ATOM   3030  C   Y2P B   8      59.130  44.710  38.110  1.00  0.00           C  
ATOM   3031  O   Y2P B   8      59.360  43.870  39.000  1.00  0.00           O  
ATOM   3032  CB  Y2P B   8      56.650  45.330  37.790  1.00  0.00           C  
ATOM   3033  CG  Y2P B   8      56.120  44.160  38.550  1.00  0.00           C  
ATOM   3034  CD1 Y2P B   8      56.100  42.940  37.950  1.00  0.00           C  
ATOM   3035  CD2 Y2P B   8      55.410  44.390  39.690  1.00  0.00           C  
ATOM   3036  CE1 Y2P B   8      55.360  41.940  38.600  1.00  0.00           C  
ATOM   3037  CE2 Y2P B   8      54.580  43.470  40.320  1.00  0.00           C  
ATOM   3038  CZ  Y2P B   8      54.500  42.180  39.630  1.00  0.00           C  
ATOM   3039  OH  Y2P B   8      53.660  41.220  39.960  1.00  0.00           O  
ATOM   3040  OI1 Y2P B   8      51.400  42.380  40.080  1.00  0.00           O  
ATOM   3041  OI2 Y2P B   8      51.550  40.090  40.810  1.00  0.00           O  
ATOM   3042  OI3 Y2P B   8      52.300  41.930  42.080  1.00  0.00           O  
ATOM   3043  PT  Y2P B   8      52.210  41.350  40.720  1.00  0.00           P  
ATOM   3044  H   Y2P B   8      57.840  47.480  36.920  1.00  0.00           H  
ATOM   3045  HD1 Y2P B   8      56.510  42.880  36.940  1.00  0.00           H  
ATOM   3046  HD2 Y2P B   8      55.520  45.300  40.290  1.00  0.00           H  
ATOM   3047  HE1 Y2P B   8      55.230  41.040  38.000  1.00  0.00           H  
ATOM   3048  HE2 Y2P B   8      54.230  43.590  41.340  1.00  0.00           H  
ATOM   3049  N   MET B   9      59.750  44.820  36.920  1.00  0.00           N  
ATOM   3050  CA  MET B   9      60.800  43.870  36.530  1.00  0.00           C  
ATOM   3051  C   MET B   9      61.980  43.890  37.460  1.00  0.00           C  
ATOM   3052  O   MET B   9      62.610  42.870  37.830  1.00  0.00           O  
ATOM   3053  CB  MET B   9      61.270  44.140  35.170  1.00  0.00           C  
ATOM   3054  CG  MET B   9      60.240  43.840  34.120  1.00  0.00           C  
ATOM   3055  SD  MET B   9      58.730  44.880  34.020  1.00  0.00           S  
ATOM   3056  CE  MET B   9      57.630  43.910  33.020  1.00  0.00           C  
ATOM   3057  H   MET B   9      59.490  45.440  36.180  1.00  0.00           H  
ATOM   3058  N   ASN B  10      62.260  45.060  38.100  1.00  0.00           N  
ATOM   3059  CA  ASN B  10      63.260  45.160  39.140  1.00  0.00           C  
ATOM   3060  C   ASN B  10      62.580  45.750  40.340  1.00  0.00           C  
ATOM   3061  O   ASN B  10      61.560  46.460  40.280  1.00  0.00           O  
ATOM   3062  CB  ASN B  10      64.470  46.020  38.740  1.00  0.00           C  
ATOM   3063  CG  ASN B  10      64.170  47.490  38.470  1.00  0.00           C  
ATOM   3064  ND2 ASN B  10      63.820  47.750  37.210  1.00  0.00           N  
ATOM   3065  OD1 ASN B  10      64.380  48.370  39.260  1.00  0.00           O  
ATOM   3066  H   ASN B  10      62.060  45.950  37.680  1.00  0.00           H  
ATOM   3067 1HD2 ASN B  10      63.870  47.090  36.470  1.00  0.00           H  
ATOM   3068 2HD2 ASN B  10      63.730  48.700  36.900  1.00  0.00           H  
ATOM   3069  N   MET B  11      63.330  45.620  41.450  1.00  0.00           N  
ATOM   3070  CA  MET B  11      63.100  46.240  42.650  1.00  0.00           C  
ATOM   3071  C   MET B  11      63.570  47.700  42.590  1.00  0.00           C  
ATOM   3072  O   MET B  11      64.720  47.920  42.330  1.00  0.00           O  
ATOM   3073  CB  MET B  11      63.750  45.460  43.820  1.00  0.00           C  
ATOM   3074  CG  MET B  11      62.770  44.450  44.500  1.00  0.00           C  
ATOM   3075  SD  MET B  11      63.520  43.500  45.850  1.00  0.00           S  
ATOM   3076  CE  MET B  11      65.250  43.200  45.460  1.00  0.00           C  
ATOM   3077  H   MET B  11      64.010  44.880  41.490  1.00  0.00           H  
ATOM   3078  N   T2P B  12      62.740  48.550  43.210  1.00  0.00           N  
ATOM   3079  CA  T2P B  12      62.910  49.980  43.330  1.00  0.00           C  
ATOM   3080  C   T2P B  12      63.870  50.470  44.430  1.00  0.00           C  
ATOM   3081  O   T2P B  12      63.380  50.460  45.570  1.00  0.00           O  
ATOM   3082  CB  T2P B  12      61.470  50.640  43.270  1.00  0.00           C  
ATOM   3083  CG2 T2P B  12      61.080  50.590  41.810  1.00  0.00           C  
ATOM   3084  OG1 T2P B  12      60.540  49.850  44.030  1.00  0.00           O  
ATOM   3085  OE1 T2P B  12      59.220  51.490  45.470  1.00  0.00           O  
ATOM   3086  OE2 T2P B  12      58.290  49.370  45.160  1.00  0.00           O  
ATOM   3087  OE3 T2P B  12      58.430  50.900  43.340  1.00  0.00           O  
ATOM   3088  PD  T2P B  12      59.100  50.370  44.520  1.00  0.00           P  
ATOM   3089  H   T2P B  12      61.840  48.220  43.510  1.00  0.00           H  
ATOM   3090  N   PRO B  13      65.100  50.910  44.190  1.00  0.00           N  
ATOM   3091  CA  PRO B  13      66.080  51.300  45.230  1.00  0.00           C  
ATOM   3092  C   PRO B  13      65.680  52.300  46.300  1.00  0.00           C  
ATOM   3093  O   PRO B  13      66.510  52.480  47.210  1.00  0.00           O  
ATOM   3094  CB  PRO B  13      67.210  51.910  44.480  1.00  0.00           C  
ATOM   3095  CG  PRO B  13      66.820  52.100  42.990  1.00  0.00           C  
ATOM   3096  CD  PRO B  13      65.630  51.150  42.830  1.00  0.00           C  
ATOM   3097  N   ARG B  14      64.630  53.100  46.160  1.00  0.00           N  
ATOM   3098  CA  ARG B  14      64.330  54.030  47.260  1.00  0.00           C  
ATOM   3099  C   ARG B  14      64.270  53.570  48.730  1.00  0.00           C  
ATOM   3100  O   ARG B  14      64.480  54.290  49.710  1.00  0.00           O  
ATOM   3101  CB  ARG B  14      63.070  54.780  46.860  1.00  0.00           C  
ATOM   3102  CG  ARG B  14      61.820  54.020  46.520  1.00  0.00           C  
ATOM   3103  CD  ARG B  14      60.670  54.850  45.990  1.00  0.00           C  
ATOM   3104  NE  ARG B  14      60.090  54.100  44.810  1.00  0.00           N  
ATOM   3105  CZ  ARG B  14      60.080  54.610  43.560  1.00  0.00           C  
ATOM   3106  NH1 ARG B  14      60.630  55.790  43.100  1.00  0.00           N1+
ATOM   3107  NH2 ARG B  14      59.710  53.740  42.590  1.00  0.00           N  
ATOM   3108  H   ARG B  14      64.190  53.260  45.280  1.00  0.00           H  
ATOM   3109  HE  ARG B  14      59.730  53.180  44.950  1.00  0.00           H  
ATOM   3110 1HH1 ARG B  14      60.980  56.440  43.770  1.00  0.00           H  
ATOM   3111 2HH1 ARG B  14      60.730  56.060  42.140  1.00  0.00           H  
ATOM   3112 1HH2 ARG B  14      59.410  52.830  42.880  1.00  0.00           H  
ATOM   3113 2HH2 ARG B  14      59.560  54.040  41.650  1.00  0.00           H  
ATOM   3114  N   ARG B  15      63.840  52.290  48.840  1.00  0.00           N  
ATOM   3115  CA  ARG B  15      63.890  51.450  50.080  1.00  0.00           C  
ATOM   3116  C   ARG B  15      64.420  50.070  49.650  1.00  0.00           C  
ATOM   3117  CB  ARG B  15      62.470  51.280  50.670  1.00  0.00           C  
ATOM   3118  CG  ARG B  15      62.050  52.450  51.520  1.00  0.00           C  
ATOM   3119  CD  ARG B  15      60.880  53.140  50.780  1.00  0.00           C  
ATOM   3120  NE  ARG B  15      60.390  54.310  51.560  1.00  0.00           N  
ATOM   3121  CZ  ARG B  15      59.170  54.860  51.420  1.00  0.00           C  
ATOM   3122  NH1 ARG B  15      58.310  54.410  50.460  1.00  0.00           N1+
ATOM   3123  NH2 ARG B  15      58.550  55.600  52.390  1.00  0.00           N  
ATOM   3124  O1  ARG B  15      64.320  49.720  48.540  1.00  0.00           O  
ATOM   3125  O2  ARG B  15      65.180  49.630  50.540  1.00  0.00           O  
ATOM   3126  H   ARG B  15      63.890  51.680  48.040  1.00  0.00           H  
ATOM   3127  HE  ARG B  15      61.020  54.550  52.300  1.00  0.00           H  
ATOM   3128 1HH1 ARG B  15      58.470  53.670  49.810  1.00  0.00           H  
ATOM   3129 2HH1 ARG B  15      57.330  54.590  50.540  1.00  0.00           H  
ATOM   3130 1HH2 ARG B  15      58.910  55.760  53.310  1.00  0.00           H  
ATOM   3131 2HH2 ARG B  15      57.700  56.020  52.080  1.00  0.00           H  
ENDMDL
MODEL        2
ATOM      1  N   GLY A   5      57.667  23.352  25.379  1.00  0.00           N  
ATOM      2  CA  GLY A   5      57.662  23.384  26.876  1.00  0.00           C  
ATOM      3  C   GLY A   5      57.166  24.716  27.394  1.00  0.00           C  
ATOM      4  O   GLY A   5      56.683  25.503  26.566  1.00  0.00           O  
ATOM      5  H1  GLY A   5      58.421  23.955  25.132  1.00  0.00           H  
ATOM      6  H2  GLY A   5      57.908  22.411  25.139  1.00  0.00           H  
ATOM      7  H3  GLY A   5      56.789  23.666  25.024  1.00  0.00           H  
ATOM      8  N   PHE A   6      57.310  24.923  28.692  1.00  0.00           N  
ATOM      9  CA  PHE A   6      56.700  26.085  29.444  1.00  0.00           C  
ATOM     10  C   PHE A   6      57.187  27.422  28.995  1.00  0.00           C  
ATOM     11  O   PHE A   6      56.384  28.393  29.040  1.00  0.00           O  
ATOM     12  CB  PHE A   6      57.008  25.900  30.902  1.00  0.00           C  
ATOM     13  CG  PHE A   6      56.689  24.490  31.347  1.00  0.00           C  
ATOM     14  CD1 PHE A   6      55.371  24.125  31.562  1.00  0.00           C  
ATOM     15  CD2 PHE A   6      57.685  23.601  31.653  1.00  0.00           C  
ATOM     16  CE1 PHE A   6      55.078  22.810  31.913  1.00  0.00           C  
ATOM     17  CE2 PHE A   6      57.381  22.324  32.114  1.00  0.00           C  
ATOM     18  CZ  PHE A   6      56.072  21.887  32.193  1.00  0.00           C  
ATOM     19  H   PHE A   6      58.099  24.601  29.211  1.00  0.00           H  
ATOM     20  HD1 PHE A   6      54.659  24.953  31.641  1.00  0.00           H  
ATOM     21  HD2 PHE A   6      58.703  23.909  31.392  1.00  0.00           H  
ATOM     22  HE1 PHE A   6      54.035  22.552  32.112  1.00  0.00           H  
ATOM     23  HE2 PHE A   6      58.185  21.659  32.422  1.00  0.00           H  
ATOM     24  HZ  PHE A   6      55.785  20.872  32.463  1.00  0.00           H  
ATOM     25  N   TRP A   7      58.432  27.515  28.553  1.00  0.00           N  
ATOM     26  CA  TRP A   7      58.942  28.679  27.855  1.00  0.00           C  
ATOM     27  C   TRP A   7      58.433  28.918  26.427  1.00  0.00           C  
ATOM     28  O   TRP A   7      57.830  29.954  26.238  1.00  0.00           O  
ATOM     29  CB  TRP A   7      60.496  28.857  27.993  1.00  0.00           C  
ATOM     30  CG  TRP A   7      61.019  30.026  27.202  1.00  0.00           C  
ATOM     31  CD1 TRP A   7      60.642  31.352  27.269  1.00  0.00           C  
ATOM     32  CD2 TRP A   7      61.667  29.924  25.975  1.00  0.00           C  
ATOM     33  CE2 TRP A   7      61.744  31.195  25.442  1.00  0.00           C  
ATOM     34  CE3 TRP A   7      61.985  28.810  25.195  1.00  0.00           C  
ATOM     35  NE1 TRP A   7      61.148  32.076  26.221  1.00  0.00           N  
ATOM     36  CZ2 TRP A   7      62.195  31.410  24.128  1.00  0.00           C  
ATOM     37  CZ3 TRP A   7      62.394  29.016  23.896  1.00  0.00           C  
ATOM     38  CH2 TRP A   7      62.578  30.268  23.342  1.00  0.00           C  
ATOM     39  H   TRP A   7      59.048  26.742  28.714  1.00  0.00           H  
ATOM     40  HD1 TRP A   7      60.062  31.757  28.093  1.00  0.00           H  
ATOM     41  HE1 TRP A   7      60.742  32.965  25.991  1.00  0.00           H  
ATOM     42  HE3 TRP A   7      62.142  27.852  25.706  1.00  0.00           H  
ATOM     43  HZ2 TRP A   7      62.584  32.387  23.838  1.00  0.00           H  
ATOM     44  HZ3 TRP A   7      62.644  28.130  23.304  1.00  0.00           H  
ATOM     45  HH2 TRP A   7      62.867  30.467  22.313  1.00  0.00           H  
ATOM     46  N   GLU A   8      58.371  27.960  25.497  1.00  0.00           N  
ATOM     47  CA  GLU A   8      57.923  27.987  24.083  1.00  0.00           C  
ATOM     48  C   GLU A   8      56.488  28.532  23.897  1.00  0.00           C  
ATOM     49  O   GLU A   8      56.148  29.246  22.927  1.00  0.00           O  
ATOM     50  CB  GLU A   8      58.074  26.613  23.542  1.00  0.00           C  
ATOM     51  CG  GLU A   8      59.558  26.303  23.313  1.00  0.00           C  
ATOM     52  CD  GLU A   8      59.972  25.266  24.408  1.00  0.00           C  
ATOM     53  OE1 GLU A   8      59.648  25.519  25.579  1.00  0.00           O  
ATOM     54  OE2 GLU A   8      60.416  24.172  24.096  1.00  0.00           O1-
ATOM     55  H   GLU A   8      58.709  27.046  25.728  1.00  0.00           H  
ATOM     56  N   GLU A   9      55.665  27.994  24.826  1.00  0.00           N  
ATOM     57  CA  GLU A   9      54.349  28.523  25.133  1.00  0.00           C  
ATOM     58  C   GLU A   9      54.385  29.929  25.788  1.00  0.00           C  
ATOM     59  O   GLU A   9      53.749  30.847  25.271  1.00  0.00           O  
ATOM     60  CB  GLU A   9      53.619  27.597  26.119  1.00  0.00           C  
ATOM     61  CG  GLU A   9      53.075  26.320  25.344  1.00  0.00           C  
ATOM     62  CD  GLU A   9      52.691  25.290  26.428  1.00  0.00           C  
ATOM     63  OE1 GLU A   9      52.751  25.495  27.625  1.00  0.00           O  
ATOM     64  OE2 GLU A   9      52.835  24.075  26.136  1.00  0.00           O1-
ATOM     65  H   GLU A   9      55.927  27.121  25.224  1.00  0.00           H  
ATOM     66  N   PHE A  10      55.085  30.220  26.936  1.00  0.00           N  
ATOM     67  CA  PHE A  10      54.941  31.591  27.547  1.00  0.00           C  
ATOM     68  C   PHE A  10      55.327  32.708  26.575  1.00  0.00           C  
ATOM     69  O   PHE A  10      54.670  33.745  26.454  1.00  0.00           O  
ATOM     70  CB  PHE A  10      55.862  31.671  28.850  1.00  0.00           C  
ATOM     71  CG  PHE A  10      55.615  33.000  29.579  1.00  0.00           C  
ATOM     72  CD1 PHE A  10      54.354  33.318  30.042  1.00  0.00           C  
ATOM     73  CD2 PHE A  10      56.647  33.907  29.873  1.00  0.00           C  
ATOM     74  CE1 PHE A  10      54.126  34.413  30.843  1.00  0.00           C  
ATOM     75  CE2 PHE A  10      56.379  35.010  30.658  1.00  0.00           C  
ATOM     76  CZ  PHE A  10      55.105  35.321  31.124  1.00  0.00           C  
ATOM     77  H   PHE A  10      55.785  29.610  27.313  1.00  0.00           H  
ATOM     78  HD1 PHE A  10      53.556  32.604  29.830  1.00  0.00           H  
ATOM     79  HD2 PHE A  10      57.669  33.608  29.661  1.00  0.00           H  
ATOM     80  HE1 PHE A  10      53.106  34.649  31.132  1.00  0.00           H  
ATOM     81  HE2 PHE A  10      57.188  35.737  30.746  1.00  0.00           H  
ATOM     82  HZ  PHE A  10      55.046  36.062  31.918  1.00  0.00           H  
ATOM     83  N   GLU A  11      56.418  32.447  25.915  1.00  0.00           N  
ATOM     84  CA  GLU A  11      57.011  33.273  24.855  1.00  0.00           C  
ATOM     85  C   GLU A  11      56.057  33.698  23.780  1.00  0.00           C  
ATOM     86  O   GLU A  11      55.593  34.795  23.678  1.00  0.00           O  
ATOM     87  CB  GLU A  11      58.233  32.566  24.274  1.00  0.00           C  
ATOM     88  CG  GLU A  11      59.246  33.417  23.401  1.00  0.00           C  
ATOM     89  CD  GLU A  11      60.028  34.506  24.145  1.00  0.00           C  
ATOM     90  OE1 GLU A  11      60.964  35.078  23.522  1.00  0.00           O  
ATOM     91  OE2 GLU A  11      59.980  34.605  25.357  1.00  0.00           O1-
ATOM     92  H   GLU A  11      56.781  31.511  25.942  1.00  0.00           H  
ATOM     93  N   THR A  12      55.435  32.651  23.184  1.00  0.00           N  
ATOM     94  CA  THR A  12      54.432  32.841  22.127  1.00  0.00           C  
ATOM     95  C   THR A  12      53.140  33.631  22.416  1.00  0.00           C  
ATOM     96  O   THR A  12      52.912  34.617  21.749  1.00  0.00           O  
ATOM     97  CB  THR A  12      54.060  31.585  21.348  1.00  0.00           C  
ATOM     98  CG2 THR A  12      55.198  31.127  20.540  1.00  0.00           C  
ATOM     99  OG1 THR A  12      53.606  30.584  22.286  1.00  0.00           O  
ATOM    100  H   THR A  12      55.609  31.697  23.439  1.00  0.00           H  
ATOM    101  HG1 THR A  12      54.302  29.883  22.440  1.00  0.00           H  
ATOM    102  N   LEU A  13      52.742  33.496  23.645  1.00  0.00           N  
ATOM    103  CA  LEU A  13      51.648  34.229  24.187  1.00  0.00           C  
ATOM    104  C   LEU A  13      51.999  35.703  24.603  1.00  0.00           C  
ATOM    105  O   LEU A  13      51.167  36.575  24.318  1.00  0.00           O  
ATOM    106  CB  LEU A  13      51.043  33.432  25.367  1.00  0.00           C  
ATOM    107  CG  LEU A  13      50.303  32.175  24.848  1.00  0.00           C  
ATOM    108  CD1 LEU A  13      50.004  31.240  26.023  1.00  0.00           C  
ATOM    109  CD2 LEU A  13      49.026  32.505  24.107  1.00  0.00           C  
ATOM    110  H   LEU A  13      53.046  32.700  24.162  1.00  0.00           H  
ATOM    111  N   GLN A  14      53.208  35.945  25.063  1.00  0.00           N  
ATOM    112  CA  GLN A  14      53.827  37.284  25.194  1.00  0.00           C  
ATOM    113  C   GLN A  14      54.094  37.973  23.825  1.00  0.00           C  
ATOM    114  O   GLN A  14      53.661  39.119  23.603  1.00  0.00           O  
ATOM    115  CB  GLN A  14      55.173  37.261  25.947  1.00  0.00           C  
ATOM    116  CG  GLN A  14      55.220  36.969  27.449  1.00  0.00           C  
ATOM    117  CD  GLN A  14      56.582  37.249  28.088  1.00  0.00           C  
ATOM    118  NE2 GLN A  14      56.544  38.083  29.073  1.00  0.00           N  
ATOM    119  OE1 GLN A  14      57.661  36.799  27.702  1.00  0.00           O  
ATOM    120  H   GLN A  14      53.782  35.192  25.379  1.00  0.00           H  
ATOM    121 1HE2 GLN A  14      55.627  38.435  29.256  1.00  0.00           H  
ATOM    122 2HE2 GLN A  14      57.304  38.199  29.715  1.00  0.00           H  
ATOM    123  N   GLN A  15      54.600  37.143  22.952  1.00  0.00           N  
ATOM    124  CA  GLN A  15      54.845  37.495  21.508  1.00  0.00           C  
ATOM    125  C   GLN A  15      53.619  37.813  20.690  1.00  0.00           C  
ATOM    126  O   GLN A  15      53.536  38.733  19.879  1.00  0.00           O  
ATOM    127  CB  GLN A  15      55.561  36.493  20.585  1.00  0.00           C  
ATOM    128  CG  GLN A  15      56.996  36.377  21.112  1.00  0.00           C  
ATOM    129  CD  GLN A  15      57.764  35.372  20.193  1.00  0.00           C  
ATOM    130  NE2 GLN A  15      58.053  35.764  18.972  1.00  0.00           N  
ATOM    131  OE1 GLN A  15      57.856  34.207  20.582  1.00  0.00           O  
ATOM    132  H   GLN A  15      54.988  36.252  23.215  1.00  0.00           H  
ATOM    133 1HE2 GLN A  15      57.859  36.697  18.681  1.00  0.00           H  
ATOM    134 2HE2 GLN A  15      58.238  35.075  18.258  1.00  0.00           H  
ATOM    135  N   GLN A  16      52.539  37.130  20.987  1.00  0.00           N  
ATOM    136  CA  GLN A  16      51.178  37.440  20.492  1.00  0.00           C  
ATOM    137  C   GLN A  16      50.439  38.661  21.143  1.00  0.00           C  
ATOM    138  O   GLN A  16      49.627  39.339  20.520  1.00  0.00           O  
ATOM    139  CB  GLN A  16      50.304  36.190  20.485  1.00  0.00           C  
ATOM    140  CG  GLN A  16      50.648  35.311  19.253  1.00  0.00           C  
ATOM    141  CD  GLN A  16      50.295  33.815  19.377  1.00  0.00           C  
ATOM    142  NE2 GLN A  16      50.935  32.977  18.619  1.00  0.00           N  
ATOM    143  OE1 GLN A  16      49.612  33.445  20.342  1.00  0.00           O  
ATOM    144  H   GLN A  16      52.668  36.245  21.444  1.00  0.00           H  
ATOM    145 1HE2 GLN A  16      51.439  33.445  17.900  1.00  0.00           H  
ATOM    146 2HE2 GLN A  16      50.917  31.969  18.651  1.00  0.00           H  
ATOM    147  N   GLU A  17      50.829  38.958  22.390  1.00  0.00           N  
ATOM    148  CA  GLU A  17      50.358  40.144  23.112  1.00  0.00           C  
ATOM    149  C   GLU A  17      51.021  41.470  22.591  1.00  0.00           C  
ATOM    150  O   GLU A  17      50.386  42.559  22.664  1.00  0.00           O  
ATOM    151  CB  GLU A  17      50.685  40.121  24.653  1.00  0.00           C  
ATOM    152  CG  GLU A  17      50.073  41.233  25.501  1.00  0.00           C  
ATOM    153  CD  GLU A  17      50.388  41.316  26.962  1.00  0.00           C  
ATOM    154  OE1 GLU A  17      49.445  41.106  27.711  1.00  0.00           O  
ATOM    155  OE2 GLU A  17      51.493  41.773  27.282  1.00  0.00           O1-
ATOM    156  H   GLU A  17      51.324  38.286  22.941  1.00  0.00           H  
ATOM    157  N   CYS A  18      52.234  41.442  22.033  1.00  0.00           N  
ATOM    158  CA  CYS A  18      52.912  42.642  21.371  1.00  0.00           C  
ATOM    159  C   CYS A  18      52.087  43.536  20.475  1.00  0.00           C  
ATOM    160  O   CYS A  18      52.321  44.781  20.432  1.00  0.00           O  
ATOM    161  CB  CYS A  18      54.212  42.274  20.594  1.00  0.00           C  
ATOM    162  SG  CYS A  18      55.696  41.949  21.521  1.00  0.00           S  
ATOM    163  H   CYS A  18      52.855  40.663  22.164  1.00  0.00           H  
ATOM    164  HG  CYS A  18      56.175  41.110  20.612  1.00  0.00           H  
ATOM    165  N   LYS A  19      51.325  42.860  19.596  1.00  0.00           N  
ATOM    166  CA  LYS A  19      50.310  43.493  18.730  1.00  0.00           C  
ATOM    167  C   LYS A  19      49.163  44.100  19.475  1.00  0.00           C  
ATOM    168  O   LYS A  19      48.416  43.414  20.206  1.00  0.00           O  
ATOM    169  CB  LYS A  19      49.845  42.350  17.770  1.00  0.00           C  
ATOM    170  CG  LYS A  19      48.946  42.974  16.738  1.00  0.00           C  
ATOM    171  CD  LYS A  19      48.546  42.152  15.503  1.00  0.00           C  
ATOM    172  CE  LYS A  19      47.177  42.720  14.983  1.00  0.00           C  
ATOM    173  NZ  LYS A  19      46.545  41.986  13.901  1.00  0.00           N1+
ATOM    174  H   LYS A  19      51.369  41.864  19.599  1.00  0.00           H  
ATOM    175  HZ1 LYS A  19      45.657  42.423  13.758  1.00  0.00           H  
ATOM    176  HZ2 LYS A  19      47.110  41.926  13.075  1.00  0.00           H  
ATOM    177  HZ3 LYS A  19      46.347  41.040  14.153  1.00  0.00           H  
ATOM    178  N   LEU A  20      48.989  45.463  19.411  1.00  0.00           N  
ATOM    179  CA  LEU A  20      47.844  46.209  20.029  1.00  0.00           C  
ATOM    180  C   LEU A  20      46.552  45.935  19.249  1.00  0.00           C  
ATOM    181  O   LEU A  20      46.394  46.500  18.200  1.00  0.00           O  
ATOM    182  CB  LEU A  20      48.182  47.741  20.076  1.00  0.00           C  
ATOM    183  CG  LEU A  20      49.545  47.965  20.771  1.00  0.00           C  
ATOM    184  CD1 LEU A  20      49.796  49.465  20.650  1.00  0.00           C  
ATOM    185  CD2 LEU A  20      49.654  47.552  22.176  1.00  0.00           C  
ATOM    186  H   LEU A  20      49.599  46.056  18.899  1.00  0.00           H  
ATOM    187  N   LEU A  21      45.701  45.033  19.802  1.00  0.00           N  
ATOM    188  CA  LEU A  21      44.452  44.595  19.043  1.00  0.00           C  
ATOM    189  C   LEU A  21      43.338  45.656  19.271  1.00  0.00           C  
ATOM    190  O   LEU A  21      42.691  45.880  18.268  1.00  0.00           O  
ATOM    191  CB  LEU A  21      43.934  43.317  19.642  1.00  0.00           C  
ATOM    192  CG  LEU A  21      44.860  42.090  19.616  1.00  0.00           C  
ATOM    193  CD1 LEU A  21      44.221  40.848  20.268  1.00  0.00           C  
ATOM    194  CD2 LEU A  21      45.124  41.761  18.157  1.00  0.00           C  
ATOM    195  H   LEU A  21      45.651  44.819  20.772  1.00  0.00           H  
ATOM    196  N   TYR A  22      43.272  46.312  20.430  1.00  0.00           N  
ATOM    197  CA  TYR A  22      42.112  47.196  20.651  1.00  0.00           C  
ATOM    198  C   TYR A  22      42.695  48.617  20.941  1.00  0.00           C  
ATOM    199  O   TYR A  22      43.883  48.793  21.258  1.00  0.00           O  
ATOM    200  CB  TYR A  22      41.312  46.579  21.808  1.00  0.00           C  
ATOM    201  CG  TYR A  22      40.547  45.302  21.405  1.00  0.00           C  
ATOM    202  CD1 TYR A  22      39.644  45.429  20.373  1.00  0.00           C  
ATOM    203  CD2 TYR A  22      41.011  44.039  21.827  1.00  0.00           C  
ATOM    204  CE1 TYR A  22      39.202  44.354  19.666  1.00  0.00           C  
ATOM    205  CE2 TYR A  22      40.495  42.921  21.123  1.00  0.00           C  
ATOM    206  CZ  TYR A  22      39.631  43.120  20.079  1.00  0.00           C  
ATOM    207  OH  TYR A  22      39.451  42.054  19.287  1.00  0.00           O  
ATOM    208  H   TYR A  22      43.897  46.334  21.209  1.00  0.00           H  
ATOM    209  HD1 TYR A  22      39.321  46.423  20.072  1.00  0.00           H  
ATOM    210  HD2 TYR A  22      41.901  43.945  22.452  1.00  0.00           H  
ATOM    211  HE1 TYR A  22      38.450  44.446  18.881  1.00  0.00           H  
ATOM    212  HE2 TYR A  22      41.052  41.995  21.195  1.00  0.00           H  
ATOM    213  HH  TYR A  22      39.507  41.294  19.933  1.00  0.00           H  
ATOM    214  N   SER A  23      41.714  49.461  21.195  1.00  0.00           N  
ATOM    215  CA  SER A  23      41.835  50.941  21.386  1.00  0.00           C  
ATOM    216  C   SER A  23      42.270  51.334  22.821  1.00  0.00           C  
ATOM    217  O   SER A  23      41.575  50.923  23.771  1.00  0.00           O  
ATOM    218  CB  SER A  23      40.487  51.647  20.930  1.00  0.00           C  
ATOM    219  OG  SER A  23      40.367  51.583  19.503  1.00  0.00           O  
ATOM    220  H   SER A  23      40.782  49.126  21.246  1.00  0.00           H  
ATOM    221  HG  SER A  23      39.986  50.696  19.235  1.00  0.00           H  
ATOM    222  N   ARG A  24      43.134  52.340  22.843  1.00  0.00           N  
ATOM    223  CA  ARG A  24      43.653  52.888  24.110  1.00  0.00           C  
ATOM    224  C   ARG A  24      43.755  54.438  23.932  1.00  0.00           C  
ATOM    225  O   ARG A  24      44.479  55.176  24.586  1.00  0.00           O  
ATOM    226  CB  ARG A  24      45.035  52.325  24.537  1.00  0.00           C  
ATOM    227  CG  ARG A  24      46.088  52.296  23.433  1.00  0.00           C  
ATOM    228  CD  ARG A  24      47.425  51.764  23.853  1.00  0.00           C  
ATOM    229  NE  ARG A  24      48.381  52.198  22.857  1.00  0.00           N  
ATOM    230  CZ  ARG A  24      49.658  52.004  23.048  1.00  0.00           C  
ATOM    231  NH1 ARG A  24      50.109  51.092  23.983  1.00  0.00           N1+
ATOM    232  NH2 ARG A  24      50.510  52.730  22.339  1.00  0.00           N  
ATOM    233  H   ARG A  24      43.430  52.778  21.991  1.00  0.00           H  
ATOM    234  HE  ARG A  24      48.007  52.606  22.023  1.00  0.00           H  
ATOM    235 1HH1 ARG A  24      49.447  50.627  24.580  1.00  0.00           H  
ATOM    236 2HH1 ARG A  24      51.063  50.869  24.137  1.00  0.00           H  
ATOM    237 1HH2 ARG A  24      50.234  53.594  21.923  1.00  0.00           H  
ATOM    238 2HH2 ARG A  24      51.372  52.325  22.047  1.00  0.00           H  
ATOM    239  N   LYS A  25      42.713  54.862  23.323  1.00  0.00           N  
ATOM    240  CA  LYS A  25      42.556  56.250  22.849  1.00  0.00           C  
ATOM    241  C   LYS A  25      42.913  57.387  23.875  1.00  0.00           C  
ATOM    242  O   LYS A  25      43.906  58.051  23.591  1.00  0.00           O  
ATOM    243  CB  LYS A  25      41.354  56.682  22.078  1.00  0.00           C  
ATOM    244  CG  LYS A  25      40.980  55.738  20.994  1.00  0.00           C  
ATOM    245  CD  LYS A  25      39.877  56.341  20.052  1.00  0.00           C  
ATOM    246  CE  LYS A  25      39.553  55.473  18.762  1.00  0.00           C  
ATOM    247  NZ  LYS A  25      38.985  54.147  18.987  1.00  0.00           N1+
ATOM    248  H   LYS A  25      41.863  54.342  23.230  1.00  0.00           H  
ATOM    249  HZ1 LYS A  25      38.746  53.630  18.157  1.00  0.00           H  
ATOM    250  HZ2 LYS A  25      39.691  53.532  19.333  1.00  0.00           H  
ATOM    251  HZ3 LYS A  25      38.301  54.314  19.696  1.00  0.00           H  
ATOM    252  N   GLU A  26      42.063  57.635  24.891  1.00  0.00           N  
ATOM    253  CA  GLU A  26      42.289  58.677  25.893  1.00  0.00           C  
ATOM    254  C   GLU A  26      43.492  58.397  26.801  1.00  0.00           C  
ATOM    255  O   GLU A  26      44.346  59.235  26.952  1.00  0.00           O  
ATOM    256  CB  GLU A  26      41.015  58.888  26.713  1.00  0.00           C  
ATOM    257  CG  GLU A  26      40.845  60.192  27.546  1.00  0.00           C  
ATOM    258  CD  GLU A  26      39.592  60.145  28.409  1.00  0.00           C  
ATOM    259  OE1 GLU A  26      39.718  60.042  29.599  1.00  0.00           O  
ATOM    260  OE2 GLU A  26      38.413  60.236  28.014  1.00  0.00           O1-
ATOM    261  H   GLU A  26      41.371  56.935  25.070  1.00  0.00           H  
ATOM    262  N   GLY A  27      43.626  57.117  27.185  1.00  0.00           N  
ATOM    263  CA  GLY A  27      44.551  56.767  28.297  1.00  0.00           C  
ATOM    264  C   GLY A  27      46.046  57.098  28.074  1.00  0.00           C  
ATOM    265  O   GLY A  27      46.665  57.426  29.036  1.00  0.00           O  
ATOM    266  H   GLY A  27      42.877  56.452  27.124  1.00  0.00           H  
ATOM    267  N   GLN A  28      46.550  57.247  26.830  1.00  0.00           N  
ATOM    268  CA  GLN A  28      48.009  57.629  26.534  1.00  0.00           C  
ATOM    269  C   GLN A  28      48.544  58.913  27.108  1.00  0.00           C  
ATOM    270  O   GLN A  28      49.766  59.008  27.347  1.00  0.00           O  
ATOM    271  CB  GLN A  28      48.023  57.741  24.961  1.00  0.00           C  
ATOM    272  CG  GLN A  28      47.777  56.352  24.433  1.00  0.00           C  
ATOM    273  CD  GLN A  28      48.557  56.074  23.216  1.00  0.00           C  
ATOM    274  NE2 GLN A  28      48.026  56.206  22.045  1.00  0.00           N  
ATOM    275  OE1 GLN A  28      49.678  55.743  23.340  1.00  0.00           O  
ATOM    276  H   GLN A  28      45.882  57.167  26.082  1.00  0.00           H  
ATOM    277 1HE2 GLN A  28      47.204  56.758  21.953  1.00  0.00           H  
ATOM    278 2HE2 GLN A  28      48.429  55.802  21.224  1.00  0.00           H  
ATOM    279  N   ARG A  29      47.627  59.741  27.517  1.00  0.00           N  
ATOM    280  CA  ARG A  29      47.819  61.153  27.959  1.00  0.00           C  
ATOM    281  C   ARG A  29      48.351  61.152  29.420  1.00  0.00           C  
ATOM    282  O   ARG A  29      47.983  60.298  30.211  1.00  0.00           O  
ATOM    283  CB  ARG A  29      46.507  61.911  27.726  1.00  0.00           C  
ATOM    284  CG  ARG A  29      45.868  61.982  26.362  1.00  0.00           C  
ATOM    285  CD  ARG A  29      44.717  62.930  26.616  1.00  0.00           C  
ATOM    286  NE  ARG A  29      43.755  62.544  25.592  1.00  0.00           N  
ATOM    287  CZ  ARG A  29      42.514  63.001  25.492  1.00  0.00           C  
ATOM    288  NH1 ARG A  29      41.862  63.615  26.506  1.00  0.00           N1+
ATOM    289  NH2 ARG A  29      41.887  62.713  24.345  1.00  0.00           N  
ATOM    290  H   ARG A  29      46.694  59.458  27.735  1.00  0.00           H  
ATOM    291  HE  ARG A  29      44.056  61.747  25.066  1.00  0.00           H  
ATOM    292 1HH1 ARG A  29      42.328  63.750  27.376  1.00  0.00           H  
ATOM    293 2HH1 ARG A  29      41.063  64.178  26.299  1.00  0.00           H  
ATOM    294 1HH2 ARG A  29      42.347  62.035  23.756  1.00  0.00           H  
ATOM    295 2HH2 ARG A  29      41.067  63.136  23.981  1.00  0.00           H  
ATOM    296  N   GLN A  30      49.056  62.180  29.866  1.00  0.00           N  
ATOM    297  CA  GLN A  30      49.697  62.242  31.217  1.00  0.00           C  
ATOM    298  C   GLN A  30      48.757  62.382  32.427  1.00  0.00           C  
ATOM    299  O   GLN A  30      48.904  61.744  33.454  1.00  0.00           O  
ATOM    300  CB  GLN A  30      50.780  63.247  31.251  1.00  0.00           C  
ATOM    301  CG  GLN A  30      51.781  63.085  30.066  1.00  0.00           C  
ATOM    302  CD  GLN A  30      52.541  61.753  30.113  1.00  0.00           C  
ATOM    303  NE2 GLN A  30      52.382  61.105  29.073  1.00  0.00           N  
ATOM    304  OE1 GLN A  30      53.135  61.292  31.106  1.00  0.00           O  
ATOM    305  H   GLN A  30      49.164  62.905  29.182  1.00  0.00           H  
ATOM    306 1HE2 GLN A  30      51.774  61.508  28.391  1.00  0.00           H  
ATOM    307 2HE2 GLN A  30      52.725  60.171  29.001  1.00  0.00           H  
ATOM    308  N   GLU A  31      47.602  62.994  32.168  1.00  0.00           N  
ATOM    309  CA  GLU A  31      46.495  63.243  33.105  1.00  0.00           C  
ATOM    310  C   GLU A  31      45.794  61.931  33.427  1.00  0.00           C  
ATOM    311  O   GLU A  31      45.790  61.420  34.583  1.00  0.00           O  
ATOM    312  CB  GLU A  31      45.445  64.270  32.721  1.00  0.00           C  
ATOM    313  CG  GLU A  31      46.034  65.631  32.408  1.00  0.00           C  
ATOM    314  CD  GLU A  31      46.644  65.807  31.016  1.00  0.00           C  
ATOM    315  OE1 GLU A  31      46.467  64.889  30.178  1.00  0.00           O  
ATOM    316  OE2 GLU A  31      47.451  66.700  30.864  1.00  0.00           O1-
ATOM    317  H   GLU A  31      47.478  63.393  31.263  1.00  0.00           H  
ATOM    318  N   ASN A  32      45.607  61.191  32.340  1.00  0.00           N  
ATOM    319  CA  ASN A  32      45.022  59.827  32.399  1.00  0.00           C  
ATOM    320  C   ASN A  32      45.947  58.778  32.933  1.00  0.00           C  
ATOM    321  O   ASN A  32      45.488  57.902  33.707  1.00  0.00           O  
ATOM    322  CB  ASN A  32      44.619  59.469  30.977  1.00  0.00           C  
ATOM    323  CG  ASN A  32      43.299  60.051  30.499  1.00  0.00           C  
ATOM    324  ND2 ASN A  32      42.290  59.172  30.462  1.00  0.00           N  
ATOM    325  OD1 ASN A  32      43.182  61.201  30.105  1.00  0.00           O  
ATOM    326  H   ASN A  32      45.739  61.579  31.433  1.00  0.00           H  
ATOM    327 1HD2 ASN A  32      42.472  58.205  30.627  1.00  0.00           H  
ATOM    328 2HD2 ASN A  32      41.393  59.536  30.216  1.00  0.00           H  
ATOM    329  N   LYS A  33      47.230  58.922  32.633  1.00  0.00           N  
ATOM    330  CA  LYS A  33      48.246  58.011  33.203  1.00  0.00           C  
ATOM    331  C   LYS A  33      48.396  58.377  34.768  1.00  0.00           C  
ATOM    332  O   LYS A  33      48.702  57.490  35.537  1.00  0.00           O  
ATOM    333  CB  LYS A  33      49.560  58.081  32.471  1.00  0.00           C  
ATOM    334  CG  LYS A  33      49.480  57.300  31.121  1.00  0.00           C  
ATOM    335  CD  LYS A  33      50.681  57.349  30.254  1.00  0.00           C  
ATOM    336  CE  LYS A  33      50.617  56.400  29.070  1.00  0.00           C  
ATOM    337  NZ  LYS A  33      51.965  56.122  28.440  1.00  0.00           N1+
ATOM    338  H   LYS A  33      47.650  59.496  31.935  1.00  0.00           H  
ATOM    339  HZ1 LYS A  33      52.371  57.030  28.287  1.00  0.00           H  
ATOM    340  HZ2 LYS A  33      52.445  55.493  29.049  1.00  0.00           H  
ATOM    341  HZ3 LYS A  33      51.849  55.710  27.533  1.00  0.00           H  
ATOM    342  N   ASN A  34      48.346  59.620  35.207  1.00  0.00           N  
ATOM    343  CA  ASN A  34      48.212  59.969  36.668  1.00  0.00           C  
ATOM    344  C   ASN A  34      47.213  59.234  37.588  1.00  0.00           C  
ATOM    345  O   ASN A  34      47.333  59.253  38.827  1.00  0.00           O  
ATOM    346  CB  ASN A  34      48.099  61.444  37.021  1.00  0.00           C  
ATOM    347  CG  ASN A  34      49.379  62.129  36.638  1.00  0.00           C  
ATOM    348  ND2 ASN A  34      49.320  63.415  36.365  1.00  0.00           N  
ATOM    349  OD1 ASN A  34      50.442  61.553  36.610  1.00  0.00           O  
ATOM    350  H   ASN A  34      48.607  60.381  34.611  1.00  0.00           H  
ATOM    351 1HD2 ASN A  34      48.467  63.936  36.452  1.00  0.00           H  
ATOM    352 2HD2 ASN A  34      50.142  63.975  36.396  1.00  0.00           H  
ATOM    353  N   LYS A  35      46.384  58.491  36.938  1.00  0.00           N  
ATOM    354  CA  LYS A  35      45.484  57.572  37.671  1.00  0.00           C  
ATOM    355  C   LYS A  35      46.102  56.193  37.964  1.00  0.00           C  
ATOM    356  O   LYS A  35      45.514  55.506  38.826  1.00  0.00           O  
ATOM    357  CB  LYS A  35      44.235  57.349  36.880  1.00  0.00           C  
ATOM    358  CG  LYS A  35      43.238  58.543  36.999  1.00  0.00           C  
ATOM    359  CD  LYS A  35      42.908  58.791  38.435  1.00  0.00           C  
ATOM    360  CE  LYS A  35      41.721  59.700  38.637  1.00  0.00           C  
ATOM    361  NZ  LYS A  35      41.531  59.727  40.067  1.00  0.00           N1+
ATOM    362  H   LYS A  35      45.998  58.717  36.043  1.00  0.00           H  
ATOM    363  HZ1 LYS A  35      41.226  58.843  40.437  1.00  0.00           H  
ATOM    364  HZ2 LYS A  35      42.364  59.934  40.588  1.00  0.00           H  
ATOM    365  HZ3 LYS A  35      40.773  60.363  40.181  1.00  0.00           H  
ATOM    366  N   ASN A  36      47.334  55.858  37.556  1.00  0.00           N  
ATOM    367  CA  ASN A  36      47.923  54.544  37.815  1.00  0.00           C  
ATOM    368  C   ASN A  36      49.358  54.742  38.362  1.00  0.00           C  
ATOM    369  O   ASN A  36      50.038  55.608  37.844  1.00  0.00           O  
ATOM    370  CB  ASN A  36      48.013  53.831  36.426  1.00  0.00           C  
ATOM    371  CG  ASN A  36      49.018  52.672  36.191  1.00  0.00           C  
ATOM    372  ND2 ASN A  36      49.543  52.620  34.955  1.00  0.00           N  
ATOM    373  OD1 ASN A  36      49.386  51.991  37.145  1.00  0.00           O  
ATOM    374  H   ASN A  36      47.885  56.541  37.063  1.00  0.00           H  
ATOM    375 1HD2 ASN A  36      49.179  53.217  34.242  1.00  0.00           H  
ATOM    376 2HD2 ASN A  36      50.517  52.426  34.819  1.00  0.00           H  
ATOM    377  N   ARG A  37      49.825  53.863  39.262  1.00  0.00           N  
ATOM    378  CA  ARG A  37      51.123  54.071  39.866  1.00  0.00           C  
ATOM    379  C   ARG A  37      52.317  53.455  38.985  1.00  0.00           C  
ATOM    380  O   ARG A  37      53.391  54.057  38.930  1.00  0.00           O  
ATOM    381  CB  ARG A  37      51.109  53.301  41.170  1.00  0.00           C  
ATOM    382  CG  ARG A  37      52.371  53.443  41.998  1.00  0.00           C  
ATOM    383  CD  ARG A  37      53.003  54.832  42.133  1.00  0.00           C  
ATOM    384  NE  ARG A  37      54.214  54.735  42.860  1.00  0.00           N  
ATOM    385  CZ  ARG A  37      54.624  55.305  44.016  1.00  0.00           C  
ATOM    386  NH1 ARG A  37      53.809  56.182  44.590  1.00  0.00           N1+
ATOM    387  NH2 ARG A  37      55.648  54.780  44.698  1.00  0.00           N  
ATOM    388  H   ARG A  37      49.354  53.061  39.625  1.00  0.00           H  
ATOM    389  HE  ARG A  37      54.834  54.106  42.388  1.00  0.00           H  
ATOM    390 1HH1 ARG A  37      52.949  56.473  44.174  1.00  0.00           H  
ATOM    391 2HH1 ARG A  37      54.147  56.757  45.330  1.00  0.00           H  
ATOM    392 1HH2 ARG A  37      55.989  53.897  44.378  1.00  0.00           H  
ATOM    393 2HH2 ARG A  37      56.222  55.313  45.321  1.00  0.00           H  
ATOM    394  N   TYR A  38      52.010  52.484  38.128  1.00  0.00           N  
ATOM    395  CA  TYR A  38      53.074  51.816  37.320  1.00  0.00           C  
ATOM    396  C   TYR A  38      53.201  52.096  35.817  1.00  0.00           C  
ATOM    397  O   TYR A  38      52.220  52.126  35.078  1.00  0.00           O  
ATOM    398  CB  TYR A  38      52.945  50.311  37.629  1.00  0.00           C  
ATOM    399  CG  TYR A  38      53.256  49.756  39.043  1.00  0.00           C  
ATOM    400  CD1 TYR A  38      54.521  49.156  39.124  1.00  0.00           C  
ATOM    401  CD2 TYR A  38      52.482  49.929  40.178  1.00  0.00           C  
ATOM    402  CE1 TYR A  38      54.998  48.902  40.375  1.00  0.00           C  
ATOM    403  CE2 TYR A  38      52.989  49.676  41.415  1.00  0.00           C  
ATOM    404  CZ  TYR A  38      54.286  49.295  41.561  1.00  0.00           C  
ATOM    405  OH  TYR A  38      55.023  49.837  42.639  1.00  0.00           O  
ATOM    406  H   TYR A  38      51.099  52.091  38.020  1.00  0.00           H  
ATOM    407  HD1 TYR A  38      55.027  48.770  38.237  1.00  0.00           H  
ATOM    408  HD2 TYR A  38      51.399  50.086  40.148  1.00  0.00           H  
ATOM    409  HE1 TYR A  38      55.839  48.212  40.398  1.00  0.00           H  
ATOM    410  HE2 TYR A  38      52.397  49.804  42.308  1.00  0.00           H  
ATOM    411  HH  TYR A  38      55.977  49.867  42.352  1.00  0.00           H  
ATOM    412  N   LYS A  39      54.487  52.156  35.353  1.00  0.00           N  
ATOM    413  CA  LYS A  39      54.819  52.753  34.035  1.00  0.00           C  
ATOM    414  C   LYS A  39      54.245  52.017  32.815  1.00  0.00           C  
ATOM    415  O   LYS A  39      53.890  52.672  31.842  1.00  0.00           O  
ATOM    416  CB  LYS A  39      56.278  53.063  33.818  1.00  0.00           C  
ATOM    417  CG  LYS A  39      57.225  51.920  33.994  1.00  0.00           C  
ATOM    418  CD  LYS A  39      58.637  52.450  34.187  1.00  0.00           C  
ATOM    419  CE  LYS A  39      59.728  51.396  34.123  1.00  0.00           C  
ATOM    420  NZ  LYS A  39      60.519  51.487  32.888  1.00  0.00           N1+
ATOM    421  H   LYS A  39      55.198  51.721  35.894  1.00  0.00           H  
ATOM    422  HZ1 LYS A  39      60.976  52.360  32.722  1.00  0.00           H  
ATOM    423  HZ2 LYS A  39      61.206  50.772  32.994  1.00  0.00           H  
ATOM    424  HZ3 LYS A  39      59.884  51.295  32.138  1.00  0.00           H  
ATOM    425  N   ASN A  40      54.251  50.667  32.736  1.00  0.00           N  
ATOM    426  CA  ASN A  40      53.816  49.849  31.547  1.00  0.00           C  
ATOM    427  C   ASN A  40      52.335  49.784  31.134  1.00  0.00           C  
ATOM    428  O   ASN A  40      51.901  49.884  29.984  1.00  0.00           O  
ATOM    429  CB  ASN A  40      54.357  48.384  31.513  1.00  0.00           C  
ATOM    430  CG  ASN A  40      54.100  47.607  32.788  1.00  0.00           C  
ATOM    431  ND2 ASN A  40      54.222  46.345  32.808  1.00  0.00           N  
ATOM    432  OD1 ASN A  40      53.841  48.146  33.882  1.00  0.00           O  
ATOM    433  H   ASN A  40      54.607  50.165  33.531  1.00  0.00           H  
ATOM    434 1HD2 ASN A  40      54.320  45.863  31.932  1.00  0.00           H  
ATOM    435 2HD2 ASN A  40      54.286  45.851  33.670  1.00  0.00           H  
ATOM    436  N   ILE A  41      51.577  49.586  32.243  1.00  0.00           N  
ATOM    437  CA  ILE A  41      50.125  49.322  32.110  1.00  0.00           C  
ATOM    438  C   ILE A  41      49.259  50.485  31.760  1.00  0.00           C  
ATOM    439  O   ILE A  41      49.581  51.631  31.918  1.00  0.00           O  
ATOM    440  CB  ILE A  41      49.490  48.490  33.288  1.00  0.00           C  
ATOM    441  CG1 ILE A  41      50.005  49.029  34.637  1.00  0.00           C  
ATOM    442  CG2 ILE A  41      49.779  46.985  33.108  1.00  0.00           C  
ATOM    443  CD  ILE A  41      49.364  48.419  35.904  1.00  0.00           C  
ATOM    444  H   ILE A  41      52.012  49.290  33.089  1.00  0.00           H  
ATOM    445  N   LEU A  42      48.250  50.134  31.002  1.00  0.00           N  
ATOM    446  CA  LEU A  42      47.304  51.027  30.344  1.00  0.00           C  
ATOM    447  C   LEU A  42      46.088  50.227  29.810  1.00  0.00           C  
ATOM    448  O   LEU A  42      46.080  49.661  28.722  1.00  0.00           O  
ATOM    449  CB  LEU A  42      48.017  51.817  29.232  1.00  0.00           C  
ATOM    450  CG  LEU A  42      47.121  52.899  28.691  1.00  0.00           C  
ATOM    451  CD1 LEU A  42      47.193  54.094  29.626  1.00  0.00           C  
ATOM    452  CD2 LEU A  42      47.483  53.271  27.220  1.00  0.00           C  
ATOM    453  H   LEU A  42      48.263  49.186  30.680  1.00  0.00           H  
ATOM    454  N   PRO A  43      44.971  50.293  30.604  1.00  0.00           N  
ATOM    455  CA  PRO A  43      43.695  49.773  30.190  1.00  0.00           C  
ATOM    456  C   PRO A  43      43.210  50.258  28.785  1.00  0.00           C  
ATOM    457  O   PRO A  43      43.277  51.378  28.432  1.00  0.00           O  
ATOM    458  CB  PRO A  43      42.766  50.289  31.280  1.00  0.00           C  
ATOM    459  CG  PRO A  43      43.462  51.489  31.912  1.00  0.00           C  
ATOM    460  CD  PRO A  43      44.859  50.965  31.878  1.00  0.00           C  
ATOM    461  N   PHE A  44      42.391  49.331  28.182  1.00  0.00           N  
ATOM    462  CA  PHE A  44      41.733  49.549  26.877  1.00  0.00           C  
ATOM    463  C   PHE A  44      40.268  49.968  27.022  1.00  0.00           C  
ATOM    464  O   PHE A  44      39.477  49.420  27.775  1.00  0.00           O  
ATOM    465  CB  PHE A  44      41.805  48.202  26.000  1.00  0.00           C  
ATOM    466  CG  PHE A  44      43.217  47.612  25.879  1.00  0.00           C  
ATOM    467  CD1 PHE A  44      44.390  48.307  25.538  1.00  0.00           C  
ATOM    468  CD2 PHE A  44      43.299  46.193  25.899  1.00  0.00           C  
ATOM    469  CE1 PHE A  44      45.539  47.620  25.217  1.00  0.00           C  
ATOM    470  CE2 PHE A  44      44.509  45.519  25.629  1.00  0.00           C  
ATOM    471  CZ  PHE A  44      45.616  46.264  25.231  1.00  0.00           C  
ATOM    472  H   PHE A  44      42.133  48.434  28.538  1.00  0.00           H  
ATOM    473  HD1 PHE A  44      44.385  49.395  25.592  1.00  0.00           H  
ATOM    474  HD2 PHE A  44      42.379  45.671  26.139  1.00  0.00           H  
ATOM    475  HE1 PHE A  44      46.476  48.171  25.073  1.00  0.00           H  
ATOM    476  HE2 PHE A  44      44.445  44.432  25.615  1.00  0.00           H  
ATOM    477  HZ  PHE A  44      46.568  45.782  24.996  1.00  0.00           H  
ATOM    478  N   ASP A  45      39.797  50.750  26.011  1.00  0.00           N  
ATOM    479  CA  ASP A  45      38.467  51.477  25.986  1.00  0.00           C  
ATOM    480  C   ASP A  45      37.206  50.652  26.199  1.00  0.00           C  
ATOM    481  O   ASP A  45      36.166  51.128  26.699  1.00  0.00           O  
ATOM    482  CB  ASP A  45      38.304  52.407  24.779  1.00  0.00           C  
ATOM    483  CG  ASP A  45      39.326  53.546  24.687  1.00  0.00           C  
ATOM    484  OD1 ASP A  45      39.359  54.314  25.619  1.00  0.00           O  
ATOM    485  OD2 ASP A  45      39.974  53.827  23.614  1.00  0.00           O1-
ATOM    486  H   ASP A  45      40.344  50.828  25.173  1.00  0.00           H  
ATOM    487  N   HIS A  46      37.099  49.532  25.535  1.00  0.00           N  
ATOM    488  CA  HIS A  46      35.935  48.631  25.672  1.00  0.00           C  
ATOM    489  C   HIS A  46      35.819  47.833  26.962  1.00  0.00           C  
ATOM    490  O   HIS A  46      34.736  47.749  27.544  1.00  0.00           O  
ATOM    491  CB  HIS A  46      35.789  47.778  24.357  1.00  0.00           C  
ATOM    492  CG  HIS A  46      36.974  46.875  24.114  1.00  0.00           C  
ATOM    493  CD2 HIS A  46      36.940  45.629  23.575  1.00  0.00           C  
ATOM    494  ND1 HIS A  46      38.201  47.036  24.550  1.00  0.00           N  
ATOM    495  CE1 HIS A  46      38.996  45.990  24.310  1.00  0.00           C  
ATOM    496  NE2 HIS A  46      38.177  45.128  23.649  1.00  0.00           N  
ATOM    497  H   HIS A  46      37.915  49.026  25.258  1.00  0.00           H  
ATOM    498  HD2 HIS A  46      36.066  45.209  23.090  1.00  0.00           H  
ATOM    499  HE1 HIS A  46      39.905  45.723  24.839  1.00  0.00           H  
ATOM    500  HE2 HIS A  46      38.406  44.172  23.432  1.00  0.00           H  
ATOM    501  N   THR A  47      36.877  47.192  27.458  1.00  0.00           N  
ATOM    502  CA  THR A  47      36.911  46.501  28.739  1.00  0.00           C  
ATOM    503  C   THR A  47      36.935  47.443  29.948  1.00  0.00           C  
ATOM    504  O   THR A  47      36.556  47.068  31.047  1.00  0.00           O  
ATOM    505  CB  THR A  47      38.016  45.421  28.979  1.00  0.00           C  
ATOM    506  CG2 THR A  47      37.901  44.281  27.984  1.00  0.00           C  
ATOM    507  OG1 THR A  47      39.292  46.118  28.838  1.00  0.00           O  
ATOM    508  H   THR A  47      37.773  47.299  27.019  1.00  0.00           H  
ATOM    509  HG1 THR A  47      39.976  45.403  28.701  1.00  0.00           H  
ATOM    510  N   ARG A  48      37.264  48.732  29.707  1.00  0.00           N  
ATOM    511  CA  ARG A  48      37.441  49.664  30.816  1.00  0.00           C  
ATOM    512  C   ARG A  48      36.183  50.105  31.510  1.00  0.00           C  
ATOM    513  O   ARG A  48      35.336  50.744  30.845  1.00  0.00           O  
ATOM    514  CB  ARG A  48      38.445  50.804  30.544  1.00  0.00           C  
ATOM    515  CG  ARG A  48      38.130  52.106  29.755  1.00  0.00           C  
ATOM    516  CD  ARG A  48      39.378  52.895  29.709  1.00  0.00           C  
ATOM    517  NE  ARG A  48      39.123  54.076  28.904  1.00  0.00           N  
ATOM    518  CZ  ARG A  48      38.402  55.218  29.216  1.00  0.00           C  
ATOM    519  NH1 ARG A  48      37.984  55.418  30.516  1.00  0.00           N1+
ATOM    520  NH2 ARG A  48      38.231  56.192  28.330  1.00  0.00           N  
ATOM    521  H   ARG A  48      37.659  48.997  28.829  1.00  0.00           H  
ATOM    522  HE  ARG A  48      39.360  54.006  27.939  1.00  0.00           H  
ATOM    523 1HH1 ARG A  48      38.215  54.841  31.294  1.00  0.00           H  
ATOM    524 2HH1 ARG A  48      37.638  56.352  30.659  1.00  0.00           H  
ATOM    525 1HH2 ARG A  48      38.522  56.129  27.367  1.00  0.00           H  
ATOM    526 2HH2 ARG A  48      37.890  57.075  28.650  1.00  0.00           H  
ATOM    527  N   VAL A  49      36.205  50.100  32.855  1.00  0.00           N  
ATOM    528  CA  VAL A  49      35.026  50.533  33.641  1.00  0.00           C  
ATOM    529  C   VAL A  49      35.062  52.041  33.729  1.00  0.00           C  
ATOM    530  O   VAL A  49      36.129  52.590  34.054  1.00  0.00           O  
ATOM    531  CB  VAL A  49      34.848  50.006  35.064  1.00  0.00           C  
ATOM    532  CG1 VAL A  49      33.593  50.473  35.724  1.00  0.00           C  
ATOM    533  CG2 VAL A  49      34.749  48.490  34.874  1.00  0.00           C  
ATOM    534  H   VAL A  49      37.027  50.046  33.424  1.00  0.00           H  
ATOM    535  N   VAL A  50      33.983  52.623  33.382  1.00  0.00           N  
ATOM    536  CA  VAL A  50      33.912  54.093  33.538  1.00  0.00           C  
ATOM    537  C   VAL A  50      32.942  54.429  34.682  1.00  0.00           C  
ATOM    538  O   VAL A  50      31.941  53.708  34.831  1.00  0.00           O  
ATOM    539  CB  VAL A  50      33.478  54.909  32.306  1.00  0.00           C  
ATOM    540  CG1 VAL A  50      34.505  54.864  31.187  1.00  0.00           C  
ATOM    541  CG2 VAL A  50      32.140  54.358  31.772  1.00  0.00           C  
ATOM    542  H   VAL A  50      33.270  52.263  32.790  1.00  0.00           H  
ATOM    543  N   LEU A  51      33.325  55.499  35.326  1.00  0.00           N  
ATOM    544  CA  LEU A  51      32.566  55.995  36.498  1.00  0.00           C  
ATOM    545  C   LEU A  51      31.544  57.140  36.200  1.00  0.00           C  
ATOM    546  O   LEU A  51      31.605  57.794  35.134  1.00  0.00           O  
ATOM    547  CB  LEU A  51      33.516  56.451  37.638  1.00  0.00           C  
ATOM    548  CG  LEU A  51      34.512  55.403  38.153  1.00  0.00           C  
ATOM    549  CD1 LEU A  51      35.162  55.840  39.455  1.00  0.00           C  
ATOM    550  CD2 LEU A  51      33.974  53.936  38.226  1.00  0.00           C  
ATOM    551  H   LEU A  51      34.194  55.984  35.187  1.00  0.00           H  
ATOM    552  N   HIS A  52      30.862  57.474  37.317  1.00  0.00           N  
ATOM    553  CA  HIS A  52      30.098  58.740  37.308  1.00  0.00           C  
ATOM    554  C   HIS A  52      30.821  59.922  37.938  1.00  0.00           C  
ATOM    555  O   HIS A  52      31.485  59.826  38.998  1.00  0.00           O  
ATOM    556  CB  HIS A  52      28.812  58.529  38.050  1.00  0.00           C  
ATOM    557  CG  HIS A  52      27.790  59.629  37.959  1.00  0.00           C  
ATOM    558  CD2 HIS A  52      27.162  60.160  39.009  1.00  0.00           C  
ATOM    559  ND1 HIS A  52      27.333  60.220  36.864  1.00  0.00           N  
ATOM    560  CE1 HIS A  52      26.587  61.241  37.242  1.00  0.00           C  
ATOM    561  NE2 HIS A  52      26.535  61.200  38.570  1.00  0.00           N  
ATOM    562  H   HIS A  52      30.659  56.749  37.973  1.00  0.00           H  
ATOM    563  HD2 HIS A  52      27.346  59.973  40.068  1.00  0.00           H  
ATOM    564  HE1 HIS A  52      26.107  61.969  36.592  1.00  0.00           H  
ATOM    565  HE2 HIS A  52      26.064  61.896  39.117  1.00  0.00           H  
ATOM    566  N   ASP A  53      30.601  61.069  37.254  1.00  0.00           N  
ATOM    567  CA  ASP A  53      31.218  62.347  37.625  1.00  0.00           C  
ATOM    568  C   ASP A  53      30.324  62.973  38.669  1.00  0.00           C  
ATOM    569  O   ASP A  53      29.167  63.198  38.460  1.00  0.00           O  
ATOM    570  CB  ASP A  53      31.365  63.291  36.468  1.00  0.00           C  
ATOM    571  CG  ASP A  53      32.081  64.649  36.687  1.00  0.00           C  
ATOM    572  OD1 ASP A  53      31.792  65.588  35.951  1.00  0.00           O  
ATOM    573  OD2 ASP A  53      32.870  64.701  37.685  1.00  0.00           O1-
ATOM    574  H   ASP A  53      30.043  61.161  36.434  1.00  0.00           H  
ATOM    575  N   GLY A  54      31.066  63.507  39.615  1.00  0.00           N  
ATOM    576  CA  GLY A  54      30.461  64.195  40.798  1.00  0.00           C  
ATOM    577  C   GLY A  54      31.430  65.157  41.551  1.00  0.00           C  
ATOM    578  O   GLY A  54      31.362  65.170  42.794  1.00  0.00           O  
ATOM    579  H   GLY A  54      32.061  63.438  39.677  1.00  0.00           H  
ATOM    580  N   ASP A  55      32.404  65.724  40.813  1.00  0.00           N  
ATOM    581  CA  ASP A  55      33.403  66.644  41.465  1.00  0.00           C  
ATOM    582  C   ASP A  55      33.893  67.656  40.440  1.00  0.00           C  
ATOM    583  O   ASP A  55      34.667  67.259  39.571  1.00  0.00           O  
ATOM    584  CB  ASP A  55      34.495  65.873  42.213  1.00  0.00           C  
ATOM    585  CG  ASP A  55      35.760  66.853  42.470  1.00  0.00           C  
ATOM    586  OD1 ASP A  55      36.890  66.441  42.388  1.00  0.00           O  
ATOM    587  OD2 ASP A  55      35.534  67.966  42.935  1.00  0.00           O1-
ATOM    588  H   ASP A  55      32.535  65.614  39.825  1.00  0.00           H  
ATOM    589  N   PRO A  56      33.498  68.916  40.607  1.00  0.00           N  
ATOM    590  CA  PRO A  56      33.999  70.029  39.743  1.00  0.00           C  
ATOM    591  C   PRO A  56      35.520  70.327  39.864  1.00  0.00           C  
ATOM    592  O   PRO A  56      35.996  71.054  39.021  1.00  0.00           O  
ATOM    593  CB  PRO A  56      33.210  71.332  40.210  1.00  0.00           C  
ATOM    594  CG  PRO A  56      32.637  70.980  41.595  1.00  0.00           C  
ATOM    595  CD  PRO A  56      32.504  69.456  41.602  1.00  0.00           C  
ATOM    596  N   ASN A  57      36.263  69.790  40.876  1.00  0.00           N  
ATOM    597  CA  ASN A  57      37.676  70.056  41.034  1.00  0.00           C  
ATOM    598  C   ASN A  57      38.496  69.352  39.967  1.00  0.00           C  
ATOM    599  O   ASN A  57      39.034  69.875  39.025  1.00  0.00           O  
ATOM    600  CB  ASN A  57      38.068  69.633  42.496  1.00  0.00           C  
ATOM    601  CG  ASN A  57      39.391  69.994  43.051  1.00  0.00           C  
ATOM    602  ND2 ASN A  57      39.386  70.555  44.231  1.00  0.00           N  
ATOM    603  OD1 ASN A  57      40.399  70.247  42.431  1.00  0.00           O  
ATOM    604  H   ASN A  57      35.801  69.223  41.549  1.00  0.00           H  
ATOM    605 1HD2 ASN A  57      38.550  70.734  44.745  1.00  0.00           H  
ATOM    606 2HD2 ASN A  57      40.296  70.869  44.529  1.00  0.00           H  
ATOM    607  N   GLU A  58      38.346  68.004  39.776  1.00  0.00           N  
ATOM    608  CA  GLU A  58      39.123  67.024  38.985  1.00  0.00           C  
ATOM    609  C   GLU A  58      38.998  67.046  37.490  1.00  0.00           C  
ATOM    610  O   GLU A  58      37.861  67.004  37.031  1.00  0.00           O  
ATOM    611  CB  GLU A  58      38.808  65.637  39.610  1.00  0.00           C  
ATOM    612  CG  GLU A  58      39.589  64.415  39.268  1.00  0.00           C  
ATOM    613  CD  GLU A  58      40.971  64.551  39.959  1.00  0.00           C  
ATOM    614  OE1 GLU A  58      41.937  65.099  39.295  1.00  0.00           O  
ATOM    615  OE2 GLU A  58      41.064  64.106  41.086  1.00  0.00           O1-
ATOM    616  H   GLU A  58      37.668  67.561  40.353  1.00  0.00           H  
ATOM    617  N   PRO A  59      40.040  67.100  36.683  1.00  0.00           N  
ATOM    618  CA  PRO A  59      39.939  66.889  35.207  1.00  0.00           C  
ATOM    619  C   PRO A  59      39.601  65.417  34.901  1.00  0.00           C  
ATOM    620  O   PRO A  59      38.515  65.139  34.318  1.00  0.00           O  
ATOM    621  CB  PRO A  59      41.294  67.385  34.711  1.00  0.00           C  
ATOM    622  CG  PRO A  59      41.788  68.422  35.710  1.00  0.00           C  
ATOM    623  CD  PRO A  59      41.254  67.878  37.048  1.00  0.00           C  
ATOM    624  N   VAL A  60      40.509  64.502  35.242  1.00  0.00           N  
ATOM    625  CA  VAL A  60      40.180  63.039  35.106  1.00  0.00           C  
ATOM    626  C   VAL A  60      39.303  62.482  36.266  1.00  0.00           C  
ATOM    627  O   VAL A  60      39.752  61.960  37.315  1.00  0.00           O  
ATOM    628  CB  VAL A  60      41.482  62.282  34.934  1.00  0.00           C  
ATOM    629  CG1 VAL A  60      41.127  60.800  34.996  1.00  0.00           C  
ATOM    630  CG2 VAL A  60      42.051  62.582  33.535  1.00  0.00           C  
ATOM    631  H   VAL A  60      41.497  64.570  35.393  1.00  0.00           H  
ATOM    632  N   SER A  61      38.010  62.589  35.934  1.00  0.00           N  
ATOM    633  CA  SER A  61      36.932  62.186  36.862  1.00  0.00           C  
ATOM    634  C   SER A  61      36.200  60.898  36.516  1.00  0.00           C  
ATOM    635  O   SER A  61      36.253  59.999  37.278  1.00  0.00           O  
ATOM    636  CB  SER A  61      35.924  63.277  37.043  1.00  0.00           C  
ATOM    637  OG  SER A  61      34.825  62.933  37.825  1.00  0.00           O  
ATOM    638  H   SER A  61      37.760  62.871  35.006  1.00  0.00           H  
ATOM    639  HG  SER A  61      34.101  63.572  37.550  1.00  0.00           H  
ATOM    640  N   ASP A  62      35.784  60.743  35.268  1.00  0.00           N  
ATOM    641  CA  ASP A  62      35.215  59.465  34.749  1.00  0.00           C  
ATOM    642  C   ASP A  62      36.126  58.270  34.702  1.00  0.00           C  
ATOM    643  O   ASP A  62      35.781  57.150  35.172  1.00  0.00           O  
ATOM    644  CB  ASP A  62      34.438  59.661  33.451  1.00  0.00           C  
ATOM    645  CG  ASP A  62      35.260  59.695  32.158  1.00  0.00           C  
ATOM    646  OD1 ASP A  62      34.815  59.142  31.226  1.00  0.00           O  
ATOM    647  OD2 ASP A  62      36.381  60.186  32.138  1.00  0.00           O1-
ATOM    648  H   ASP A  62      36.053  61.416  34.569  1.00  0.00           H  
ATOM    649  N   TYR A  63      37.284  58.432  34.143  1.00  0.00           N  
ATOM    650  CA  TYR A  63      38.439  57.497  33.998  1.00  0.00           C  
ATOM    651  C   TYR A  63      39.018  56.878  35.344  1.00  0.00           C  
ATOM    652  O   TYR A  63      39.408  57.636  36.231  1.00  0.00           O  
ATOM    653  CB  TYR A  63      39.422  58.316  33.213  1.00  0.00           C  
ATOM    654  CG  TYR A  63      40.607  57.417  32.767  1.00  0.00           C  
ATOM    655  CD1 TYR A  63      40.635  56.909  31.477  1.00  0.00           C  
ATOM    656  CD2 TYR A  63      41.721  57.173  33.622  1.00  0.00           C  
ATOM    657  CE1 TYR A  63      41.682  56.131  30.986  1.00  0.00           C  
ATOM    658  CE2 TYR A  63      42.789  56.449  33.103  1.00  0.00           C  
ATOM    659  CZ  TYR A  63      42.739  55.878  31.819  1.00  0.00           C  
ATOM    660  OH  TYR A  63      43.607  54.879  31.362  1.00  0.00           O  
ATOM    661  H   TYR A  63      37.520  59.307  33.732  1.00  0.00           H  
ATOM    662  HD1 TYR A  63      39.710  57.116  30.936  1.00  0.00           H  
ATOM    663  HD2 TYR A  63      41.772  57.672  34.589  1.00  0.00           H  
ATOM    664  HE1 TYR A  63      41.540  55.530  30.092  1.00  0.00           H  
ATOM    665  HE2 TYR A  63      43.602  56.128  33.750  1.00  0.00           H  
ATOM    666  HH  TYR A  63      44.489  55.185  31.705  1.00  0.00           H  
ATOM    667  N   ILE A  64      39.073  55.567  35.336  1.00  0.00           N  
ATOM    668  CA  ILE A  64      39.696  54.712  36.396  1.00  0.00           C  
ATOM    669  C   ILE A  64      40.592  53.561  35.779  1.00  0.00           C  
ATOM    670  O   ILE A  64      40.271  53.062  34.705  1.00  0.00           O  
ATOM    671  CB  ILE A  64      38.611  54.165  37.318  1.00  0.00           C  
ATOM    672  CG1 ILE A  64      39.213  53.650  38.630  1.00  0.00           C  
ATOM    673  CG2 ILE A  64      37.646  53.149  36.631  1.00  0.00           C  
ATOM    674  CD  ILE A  64      38.293  52.948  39.628  1.00  0.00           C  
ATOM    675  H   ILE A  64      38.430  55.141  34.691  1.00  0.00           H  
ATOM    676  N   ASN A  65      41.695  53.273  36.437  1.00  0.00           N  
ATOM    677  CA  ASN A  65      42.425  52.081  36.230  1.00  0.00           C  
ATOM    678  C   ASN A  65      41.800  50.820  36.760  1.00  0.00           C  
ATOM    679  O   ASN A  65      42.099  50.189  37.727  1.00  0.00           O  
ATOM    680  CB  ASN A  65      43.890  52.268  36.592  1.00  0.00           C  
ATOM    681  CG  ASN A  65      44.736  50.920  36.599  1.00  0.00           C  
ATOM    682  ND2 ASN A  65      45.462  50.771  37.686  1.00  0.00           N  
ATOM    683  OD1 ASN A  65      44.769  50.070  35.717  1.00  0.00           O  
ATOM    684  H   ASN A  65      42.015  53.854  37.189  1.00  0.00           H  
ATOM    685 1HD2 ASN A  65      45.578  51.459  38.403  1.00  0.00           H  
ATOM    686 2HD2 ASN A  65      45.883  49.859  37.612  1.00  0.00           H  
ATOM    687  N   ALA A  66      40.911  50.324  35.910  1.00  0.00           N  
ATOM    688  CA  ALA A  66      39.884  49.268  36.147  1.00  0.00           C  
ATOM    689  C   ALA A  66      39.210  48.808  34.871  1.00  0.00           C  
ATOM    690  O   ALA A  66      38.833  49.602  34.049  1.00  0.00           O  
ATOM    691  CB  ALA A  66      38.779  49.742  37.142  1.00  0.00           C  
ATOM    692  H   ALA A  66      40.828  50.823  35.050  1.00  0.00           H  
ATOM    693  N   ASN A  67      39.118  47.491  34.862  1.00  0.00           N  
ATOM    694  CA  ASN A  67      38.654  46.772  33.656  1.00  0.00           C  
ATOM    695  C   ASN A  67      37.693  45.601  34.017  1.00  0.00           C  
ATOM    696  O   ASN A  67      37.876  45.010  35.076  1.00  0.00           O  
ATOM    697  CB  ASN A  67      39.835  46.055  33.010  1.00  0.00           C  
ATOM    698  CG  ASN A  67      40.907  46.984  32.517  1.00  0.00           C  
ATOM    699  ND2 ASN A  67      40.780  47.330  31.202  1.00  0.00           N  
ATOM    700  OD1 ASN A  67      41.631  47.568  33.258  1.00  0.00           O  
ATOM    701  H   ASN A  67      39.648  46.984  35.544  1.00  0.00           H  
ATOM    702 1HD2 ASN A  67      40.080  47.002  30.564  1.00  0.00           H  
ATOM    703 2HD2 ASN A  67      41.361  48.092  30.899  1.00  0.00           H  
ATOM    704  N   ILE A  68      36.741  45.332  33.193  1.00  0.00           N  
ATOM    705  CA  ILE A  68      35.967  44.044  33.248  1.00  0.00           C  
ATOM    706  C   ILE A  68      36.549  42.892  32.509  1.00  0.00           C  
ATOM    707  O   ILE A  68      36.474  42.809  31.261  1.00  0.00           O  
ATOM    708  CB  ILE A  68      34.453  44.245  33.057  1.00  0.00           C  
ATOM    709  CG1 ILE A  68      33.947  45.286  34.111  1.00  0.00           C  
ATOM    710  CG2 ILE A  68      33.705  42.920  33.345  1.00  0.00           C  
ATOM    711  CD  ILE A  68      32.445  45.483  33.837  1.00  0.00           C  
ATOM    712  H   ILE A  68      36.499  45.970  32.461  1.00  0.00           H  
ATOM    713  N   ILE A  69      37.438  42.162  33.199  1.00  0.00           N  
ATOM    714  CA  ILE A  69      37.885  40.867  32.623  1.00  0.00           C  
ATOM    715  C   ILE A  69      36.734  39.884  32.473  1.00  0.00           C  
ATOM    716  O   ILE A  69      35.977  39.582  33.349  1.00  0.00           O  
ATOM    717  CB  ILE A  69      39.088  40.304  33.427  1.00  0.00           C  
ATOM    718  CG1 ILE A  69      40.263  41.261  33.577  1.00  0.00           C  
ATOM    719  CG2 ILE A  69      39.478  38.973  32.791  1.00  0.00           C  
ATOM    720  CD  ILE A  69      40.638  41.874  32.232  1.00  0.00           C  
ATOM    721  H   ILE A  69      37.799  42.359  34.105  1.00  0.00           H  
ATOM    722  N   MET A  70      36.521  39.396  31.211  1.00  0.00           N  
ATOM    723  CA  MET A  70      35.351  38.473  30.926  1.00  0.00           C  
ATOM    724  C   MET A  70      35.808  37.100  30.337  1.00  0.00           C  
ATOM    725  O   MET A  70      36.556  37.137  29.326  1.00  0.00           O  
ATOM    726  CB  MET A  70      34.426  39.140  29.934  1.00  0.00           C  
ATOM    727  CG  MET A  70      33.367  40.007  30.691  1.00  0.00           C  
ATOM    728  SD  MET A  70      32.277  40.960  29.590  1.00  0.00           S  
ATOM    729  CE  MET A  70      30.781  40.945  30.634  1.00  0.00           C  
ATOM    730  H   MET A  70      36.978  39.725  30.381  1.00  0.00           H  
ATOM    731  N   PRO A  71      35.326  35.967  30.927  1.00  0.00           N  
ATOM    732  CA  PRO A  71      35.513  34.592  30.443  1.00  0.00           C  
ATOM    733  C   PRO A  71      35.183  34.449  28.980  1.00  0.00           C  
ATOM    734  O   PRO A  71      35.785  33.681  28.281  1.00  0.00           O  
ATOM    735  CB  PRO A  71      34.514  33.795  31.207  1.00  0.00           C  
ATOM    736  CG  PRO A  71      34.650  34.429  32.575  1.00  0.00           C  
ATOM    737  CD  PRO A  71      34.554  35.896  32.187  1.00  0.00           C  
ATOM    738  N   GLU A  72      34.134  35.163  28.586  1.00  0.00           N  
ATOM    739  CA  GLU A  72      33.730  35.209  27.154  1.00  0.00           C  
ATOM    740  C   GLU A  72      33.012  36.548  27.000  1.00  0.00           C  
ATOM    741  O   GLU A  72      32.822  37.233  27.989  1.00  0.00           O  
ATOM    742  CB  GLU A  72      32.984  33.937  26.829  1.00  0.00           C  
ATOM    743  CG  GLU A  72      33.081  33.572  25.334  1.00  0.00           C  
ATOM    744  CD  GLU A  72      31.976  34.317  24.519  1.00  0.00           C  
ATOM    745  OE1 GLU A  72      30.861  34.501  25.028  1.00  0.00           O  
ATOM    746  OE2 GLU A  72      32.193  34.751  23.405  1.00  0.00           O1-
ATOM    747  H   GLU A  72      33.483  35.564  29.237  1.00  0.00           H  
ATOM    748  N   PHE A  73      32.755  36.992  25.793  1.00  0.00           N  
ATOM    749  CA  PHE A  73      32.145  38.268  25.439  1.00  0.00           C  
ATOM    750  C   PHE A  73      30.721  38.309  26.022  1.00  0.00           C  
ATOM    751  O   PHE A  73      30.283  39.337  26.553  1.00  0.00           O  
ATOM    752  CB  PHE A  73      31.975  38.320  23.936  1.00  0.00           C  
ATOM    753  CG  PHE A  73      33.183  38.470  22.987  1.00  0.00           C  
ATOM    754  CD1 PHE A  73      33.879  37.344  22.586  1.00  0.00           C  
ATOM    755  CD2 PHE A  73      33.745  39.744  22.829  1.00  0.00           C  
ATOM    756  CE1 PHE A  73      35.140  37.458  21.937  1.00  0.00           C  
ATOM    757  CE2 PHE A  73      34.989  39.759  22.263  1.00  0.00           C  
ATOM    758  CZ  PHE A  73      35.715  38.683  21.823  1.00  0.00           C  
ATOM    759  H   PHE A  73      32.893  36.332  25.052  1.00  0.00           H  
ATOM    760  HD1 PHE A  73      33.478  36.347  22.706  1.00  0.00           H  
ATOM    761  HD2 PHE A  73      33.293  40.637  23.253  1.00  0.00           H  
ATOM    762  HE1 PHE A  73      35.752  36.607  21.651  1.00  0.00           H  
ATOM    763  HE2 PHE A  73      35.376  40.745  22.034  1.00  0.00           H  
ATOM    764  HZ  PHE A  73      36.630  38.799  21.248  1.00  0.00           H  
ATOM    765  N   GLY A  74      30.080  37.108  26.032  1.00  0.00           N  
ATOM    766  CA  GLY A  74      28.717  37.084  26.471  1.00  0.00           C  
ATOM    767  C   GLY A  74      28.583  36.749  27.940  1.00  0.00           C  
ATOM    768  O   GLY A  74      27.554  36.273  28.321  1.00  0.00           O  
ATOM    769  H   GLY A  74      30.544  36.220  25.909  1.00  0.00           H  
ATOM    770  N   SER A  75      29.659  36.813  28.769  1.00  0.00           N  
ATOM    771  CA  SER A  75      29.581  36.536  30.235  1.00  0.00           C  
ATOM    772  C   SER A  75      28.696  37.462  31.126  1.00  0.00           C  
ATOM    773  O   SER A  75      28.762  38.669  30.957  1.00  0.00           O  
ATOM    774  CB  SER A  75      30.921  36.415  30.866  1.00  0.00           C  
ATOM    775  OG  SER A  75      31.565  35.255  30.343  1.00  0.00           O  
ATOM    776  H   SER A  75      30.489  37.262  28.446  1.00  0.00           H  
ATOM    777  HG  SER A  75      30.844  34.603  30.115  1.00  0.00           H  
ATOM    778  N   SER A  76      28.083  36.846  32.168  1.00  0.00           N  
ATOM    779  CA  SER A  76      27.353  37.572  33.252  1.00  0.00           C  
ATOM    780  C   SER A  76      28.246  38.524  34.107  1.00  0.00           C  
ATOM    781  O   SER A  76      29.494  38.384  34.184  1.00  0.00           O  
ATOM    782  CB  SER A  76      26.696  36.555  34.167  1.00  0.00           C  
ATOM    783  OG  SER A  76      27.551  35.648  34.777  1.00  0.00           O  
ATOM    784  H   SER A  76      28.229  35.864  32.318  1.00  0.00           H  
ATOM    785  HG  SER A  76      27.124  34.741  34.821  1.00  0.00           H  
ATOM    786  N   GLY A  77      27.638  39.470  34.809  1.00  0.00           N  
ATOM    787  CA  GLY A  77      28.257  40.094  36.045  1.00  0.00           C  
ATOM    788  C   GLY A  77      28.890  39.195  37.098  1.00  0.00           C  
ATOM    789  O   GLY A  77      30.085  39.259  37.364  1.00  0.00           O  
ATOM    790  H   GLY A  77      26.951  40.114  34.477  1.00  0.00           H  
ATOM    791  N   LYS A  78      28.305  37.990  37.263  1.00  0.00           N  
ATOM    792  CA  LYS A  78      28.582  36.958  38.222  1.00  0.00           C  
ATOM    793  C   LYS A  78      29.789  36.153  37.743  1.00  0.00           C  
ATOM    794  O   LYS A  78      30.567  35.600  38.540  1.00  0.00           O  
ATOM    795  CB  LYS A  78      27.310  36.179  38.614  1.00  0.00           C  
ATOM    796  CG  LYS A  78      26.788  36.647  39.941  1.00  0.00           C  
ATOM    797  CD  LYS A  78      25.577  35.805  40.281  1.00  0.00           C  
ATOM    798  CE  LYS A  78      25.075  36.081  41.685  1.00  0.00           C  
ATOM    799  NZ  LYS A  78      25.999  35.820  42.758  1.00  0.00           N1+
ATOM    800  H   LYS A  78      27.389  37.900  36.851  1.00  0.00           H  
ATOM    801  HZ1 LYS A  78      26.254  34.851  42.731  1.00  0.00           H  
ATOM    802  HZ2 LYS A  78      26.864  36.314  42.760  1.00  0.00           H  
ATOM    803  HZ3 LYS A  78      25.563  35.991  43.647  1.00  0.00           H  
ATOM    804  N   LYS A  79      29.902  35.902  36.437  1.00  0.00           N  
ATOM    805  CA  LYS A  79      31.200  35.364  35.870  1.00  0.00           C  
ATOM    806  C   LYS A  79      32.319  36.402  35.664  1.00  0.00           C  
ATOM    807  O   LYS A  79      33.474  36.107  35.728  1.00  0.00           O  
ATOM    808  CB  LYS A  79      31.026  34.741  34.516  1.00  0.00           C  
ATOM    809  CG  LYS A  79      30.276  33.482  34.828  1.00  0.00           C  
ATOM    810  CD  LYS A  79      30.431  32.378  33.744  1.00  0.00           C  
ATOM    811  CE  LYS A  79      30.057  31.003  34.274  1.00  0.00           C  
ATOM    812  NZ  LYS A  79      30.734  30.010  33.355  1.00  0.00           N1+
ATOM    813  H   LYS A  79      29.116  35.738  35.855  1.00  0.00           H  
ATOM    814  HZ1 LYS A  79      30.433  29.066  33.508  1.00  0.00           H  
ATOM    815  HZ2 LYS A  79      30.575  30.214  32.392  1.00  0.00           H  
ATOM    816  HZ3 LYS A  79      31.713  30.180  33.466  1.00  0.00           H  
ATOM    817  N   SER A  80      31.957  37.717  35.598  1.00  0.00           N  
ATOM    818  CA  SER A  80      32.958  38.722  35.238  1.00  0.00           C  
ATOM    819  C   SER A  80      33.865  39.056  36.467  1.00  0.00           C  
ATOM    820  O   SER A  80      33.353  39.359  37.505  1.00  0.00           O  
ATOM    821  CB  SER A  80      32.299  39.997  34.709  1.00  0.00           C  
ATOM    822  OG  SER A  80      31.712  39.649  33.491  1.00  0.00           O  
ATOM    823  H   SER A  80      31.261  38.024  36.244  1.00  0.00           H  
ATOM    824  HG  SER A  80      30.855  39.198  33.757  1.00  0.00           H  
ATOM    825  N   TYR A  81      35.039  39.545  36.056  1.00  0.00           N  
ATOM    826  CA  TYR A  81      36.085  40.054  36.986  1.00  0.00           C  
ATOM    827  C   TYR A  81      36.568  41.547  36.927  1.00  0.00           C  
ATOM    828  O   TYR A  81      37.260  41.874  35.965  1.00  0.00           O  
ATOM    829  CB  TYR A  81      37.361  39.229  37.037  1.00  0.00           C  
ATOM    830  CG  TYR A  81      37.475  37.732  36.757  1.00  0.00           C  
ATOM    831  CD1 TYR A  81      37.735  37.041  37.908  1.00  0.00           C  
ATOM    832  CD2 TYR A  81      37.071  37.214  35.533  1.00  0.00           C  
ATOM    833  CE1 TYR A  81      37.507  35.683  37.890  1.00  0.00           C  
ATOM    834  CE2 TYR A  81      36.818  35.858  35.570  1.00  0.00           C  
ATOM    835  CZ  TYR A  81      37.046  35.115  36.739  1.00  0.00           C  
ATOM    836  OH  TYR A  81      36.559  33.849  36.695  1.00  0.00           O  
ATOM    837  H   TYR A  81      35.214  39.643  35.081  1.00  0.00           H  
ATOM    838  HD1 TYR A  81      37.693  37.590  38.851  1.00  0.00           H  
ATOM    839  HD2 TYR A  81      37.261  37.784  34.622  1.00  0.00           H  
ATOM    840  HE1 TYR A  81      37.620  35.112  38.814  1.00  0.00           H  
ATOM    841  HE2 TYR A  81      36.710  35.334  34.613  1.00  0.00           H  
ATOM    842  HH  TYR A  81      36.499  33.388  37.580  1.00  0.00           H  
ATOM    843  N   ILE A  82      36.412  42.321  38.024  1.00  0.00           N  
ATOM    844  CA  ILE A  82      36.934  43.710  38.193  1.00  0.00           C  
ATOM    845  C   ILE A  82      38.422  43.640  38.618  1.00  0.00           C  
ATOM    846  O   ILE A  82      38.812  43.604  39.788  1.00  0.00           O  
ATOM    847  CB  ILE A  82      35.974  44.732  38.811  1.00  0.00           C  
ATOM    848  CG1 ILE A  82      36.596  46.133  39.027  1.00  0.00           C  
ATOM    849  CG2 ILE A  82      35.126  44.258  39.949  1.00  0.00           C  
ATOM    850  CD  ILE A  82      36.858  46.913  37.781  1.00  0.00           C  
ATOM    851  H   ILE A  82      35.831  42.056  38.793  1.00  0.00           H  
ATOM    852  N   ALA A  83      39.206  43.591  37.571  1.00  0.00           N  
ATOM    853  CA  ALA A  83      40.654  43.898  37.558  1.00  0.00           C  
ATOM    854  C   ALA A  83      40.965  45.383  37.664  1.00  0.00           C  
ATOM    855  O   ALA A  83      40.599  46.139  36.733  1.00  0.00           O  
ATOM    856  CB  ALA A  83      41.158  43.485  36.219  1.00  0.00           C  
ATOM    857  H   ALA A  83      38.966  43.260  36.662  1.00  0.00           H  
ATOM    858  N   THR A  84      41.851  45.664  38.617  1.00  0.00           N  
ATOM    859  CA  THR A  84      42.393  46.957  39.036  1.00  0.00           C  
ATOM    860  C   THR A  84      43.766  46.898  39.728  1.00  0.00           C  
ATOM    861  O   THR A  84      44.366  45.783  39.784  1.00  0.00           O  
ATOM    862  CB  THR A  84      41.352  47.761  39.818  1.00  0.00           C  
ATOM    863  CG2 THR A  84      40.939  46.972  41.024  1.00  0.00           C  
ATOM    864  OG1 THR A  84      41.858  49.042  40.010  1.00  0.00           O  
ATOM    865  H   THR A  84      41.948  44.990  39.351  1.00  0.00           H  
ATOM    866  HG1 THR A  84      41.874  49.526  39.139  1.00  0.00           H  
ATOM    867  N   GLN A  85      44.295  48.019  40.238  1.00  0.00           N  
ATOM    868  CA  GLN A  85      45.559  48.003  40.980  1.00  0.00           C  
ATOM    869  C   GLN A  85      45.359  47.720  42.482  1.00  0.00           C  
ATOM    870  O   GLN A  85      44.309  48.037  43.091  1.00  0.00           O  
ATOM    871  CB  GLN A  85      46.258  49.383  40.773  1.00  0.00           C  
ATOM    872  CG  GLN A  85      47.784  49.388  40.973  1.00  0.00           C  
ATOM    873  CD  GLN A  85      48.358  50.521  40.158  1.00  0.00           C  
ATOM    874  NE2 GLN A  85      49.076  50.136  39.122  1.00  0.00           N  
ATOM    875  OE1 GLN A  85      48.200  51.710  40.383  1.00  0.00           O  
ATOM    876  H   GLN A  85      43.644  48.783  40.264  1.00  0.00           H  
ATOM    877 1HE2 GLN A  85      49.360  49.183  39.029  1.00  0.00           H  
ATOM    878 2HE2 GLN A  85      49.269  50.804  38.403  1.00  0.00           H  
ATOM    879  N   GLY A  86      46.331  47.031  43.075  1.00  0.00           N  
ATOM    880  CA  GLY A  86      46.314  46.750  44.544  1.00  0.00           C  
ATOM    881  C   GLY A  86      46.044  47.905  45.486  1.00  0.00           C  
ATOM    882  O   GLY A  86      45.830  49.097  45.151  1.00  0.00           O  
ATOM    883  H   GLY A  86      46.890  46.397  42.531  1.00  0.00           H  
ATOM    884  N   CYS A  87      45.991  47.565  46.743  1.00  0.00           N  
ATOM    885  CA  CYS A  87      45.811  48.579  47.809  1.00  0.00           C  
ATOM    886  C   CYS A  87      47.127  49.407  48.034  1.00  0.00           C  
ATOM    887  O   CYS A  87      47.917  49.102  48.927  1.00  0.00           O  
ATOM    888  CB  CYS A  87      45.376  47.863  49.131  1.00  0.00           C  
ATOM    889  SG  CYS A  87      46.590  46.633  49.697  1.00  0.00           S  
ATOM    890  H   CYS A  87      46.063  46.591  46.973  1.00  0.00           H  
ATOM    891  HG  CYS A  87      47.702  47.072  49.107  1.00  0.00           H  
ATOM    892  N   LEU A  88      47.284  50.507  47.297  1.00  0.00           N  
ATOM    893  CA  LEU A  88      48.303  51.560  47.497  1.00  0.00           C  
ATOM    894  C   LEU A  88      47.614  52.890  47.958  1.00  0.00           C  
ATOM    895  O   LEU A  88      46.397  53.150  47.672  1.00  0.00           O  
ATOM    896  CB  LEU A  88      49.027  51.839  46.151  1.00  0.00           C  
ATOM    897  CG  LEU A  88      49.697  50.691  45.451  1.00  0.00           C  
ATOM    898  CD1 LEU A  88      50.000  50.961  43.967  1.00  0.00           C  
ATOM    899  CD2 LEU A  88      50.968  50.183  46.170  1.00  0.00           C  
ATOM    900  H   LEU A  88      46.627  50.664  46.554  1.00  0.00           H  
ATOM    901  N   GLN A  89      48.425  53.755  48.629  1.00  0.00           N  
ATOM    902  CA  GLN A  89      48.088  55.024  49.133  1.00  0.00           C  
ATOM    903  C   GLN A  89      47.276  56.051  48.242  1.00  0.00           C  
ATOM    904  O   GLN A  89      46.175  56.545  48.607  1.00  0.00           O  
ATOM    905  CB  GLN A  89      49.321  55.753  49.713  1.00  0.00           C  
ATOM    906  CG  GLN A  89      49.947  54.968  50.826  1.00  0.00           C  
ATOM    907  CD  GLN A  89      50.975  54.019  50.182  1.00  0.00           C  
ATOM    908  NE2 GLN A  89      52.244  54.467  50.188  1.00  0.00           N  
ATOM    909  OE1 GLN A  89      50.766  52.886  49.775  1.00  0.00           O  
ATOM    910  H   GLN A  89      49.313  53.472  49.000  1.00  0.00           H  
ATOM    911 1HE2 GLN A  89      52.643  55.301  50.571  1.00  0.00           H  
ATOM    912 2HE2 GLN A  89      52.862  53.966  49.582  1.00  0.00           H  
ATOM    913  N   ASN A  90      47.721  56.057  46.989  1.00  0.00           N  
ATOM    914  CA  ASN A  90      47.041  56.828  45.895  1.00  0.00           C  
ATOM    915  C   ASN A  90      45.573  56.451  45.583  1.00  0.00           C  
ATOM    916  O   ASN A  90      44.776  57.390  45.560  1.00  0.00           O  
ATOM    917  CB  ASN A  90      47.910  57.039  44.618  1.00  0.00           C  
ATOM    918  CG  ASN A  90      48.174  55.757  43.730  1.00  0.00           C  
ATOM    919  ND2 ASN A  90      47.848  55.837  42.467  1.00  0.00           N  
ATOM    920  OD1 ASN A  90      48.289  54.634  44.243  1.00  0.00           O  
ATOM    921  H   ASN A  90      48.645  55.813  46.693  1.00  0.00           H  
ATOM    922 1HD2 ASN A  90      47.435  56.652  42.053  1.00  0.00           H  
ATOM    923 2HD2 ASN A  90      47.841  54.948  42.000  1.00  0.00           H  
ATOM    924  N   THR A  91      45.233  55.196  45.427  1.00  0.00           N  
ATOM    925  CA  THR A  91      44.000  54.670  44.736  1.00  0.00           C  
ATOM    926  C   THR A  91      42.701  54.519  45.514  1.00  0.00           C  
ATOM    927  O   THR A  91      41.650  54.476  44.883  1.00  0.00           O  
ATOM    928  CB  THR A  91      44.226  53.345  43.999  1.00  0.00           C  
ATOM    929  CG2 THR A  91      45.013  53.621  42.665  1.00  0.00           C  
ATOM    930  OG1 THR A  91      44.901  52.324  44.754  1.00  0.00           O  
ATOM    931  H   THR A  91      45.861  54.455  45.624  1.00  0.00           H  
ATOM    932  HG1 THR A  91      44.393  51.479  44.559  1.00  0.00           H  
ATOM    933  N   VAL A  92      42.656  55.032  46.725  1.00  0.00           N  
ATOM    934  CA  VAL A  92      41.538  54.937  47.708  1.00  0.00           C  
ATOM    935  C   VAL A  92      40.201  55.518  47.273  1.00  0.00           C  
ATOM    936  O   VAL A  92      39.182  54.817  47.301  1.00  0.00           O  
ATOM    937  CB  VAL A  92      41.822  55.430  49.152  1.00  0.00           C  
ATOM    938  CG1 VAL A  92      42.559  54.434  50.049  1.00  0.00           C  
ATOM    939  CG2 VAL A  92      42.572  56.753  49.086  1.00  0.00           C  
ATOM    940  H   VAL A  92      43.529  55.391  47.054  1.00  0.00           H  
ATOM    941  N   ASN A  93      40.167  56.697  46.703  1.00  0.00           N  
ATOM    942  CA  ASN A  93      38.905  57.313  46.195  1.00  0.00           C  
ATOM    943  C   ASN A  93      38.282  56.589  44.969  1.00  0.00           C  
ATOM    944  O   ASN A  93      37.060  56.478  44.771  1.00  0.00           O  
ATOM    945  CB  ASN A  93      39.054  58.799  45.926  1.00  0.00           C  
ATOM    946  CG  ASN A  93      37.711  59.575  45.857  1.00  0.00           C  
ATOM    947  ND2 ASN A  93      37.310  60.075  44.724  1.00  0.00           N  
ATOM    948  OD1 ASN A  93      37.270  59.904  46.904  1.00  0.00           O  
ATOM    949  H   ASN A  93      40.979  57.285  46.764  1.00  0.00           H  
ATOM    950 1HD2 ASN A  93      37.810  59.852  43.882  1.00  0.00           H  
ATOM    951 2HD2 ASN A  93      36.494  60.649  44.730  1.00  0.00           H  
ATOM    952  N   ASP A  94      39.264  56.136  44.139  1.00  0.00           N  
ATOM    953  CA  ASP A  94      38.906  55.348  42.927  1.00  0.00           C  
ATOM    954  C   ASP A  94      38.619  53.882  43.323  1.00  0.00           C  
ATOM    955  O   ASP A  94      37.886  53.211  42.612  1.00  0.00           O  
ATOM    956  CB  ASP A  94      40.046  55.292  41.936  1.00  0.00           C  
ATOM    957  CG  ASP A  94      40.443  56.586  41.229  1.00  0.00           C  
ATOM    958  OD1 ASP A  94      40.664  57.689  41.820  1.00  0.00           O  
ATOM    959  OD2 ASP A  94      40.852  56.547  40.036  1.00  0.00           O1-
ATOM    960  H   ASP A  94      40.245  56.160  44.336  1.00  0.00           H  
ATOM    961  N   PHE A  95      39.172  53.323  44.362  1.00  0.00           N  
ATOM    962  CA  PHE A  95      38.597  52.083  44.914  1.00  0.00           C  
ATOM    963  C   PHE A  95      37.186  52.234  45.565  1.00  0.00           C  
ATOM    964  O   PHE A  95      36.297  51.541  45.109  1.00  0.00           O  
ATOM    965  CB  PHE A  95      39.577  51.392  45.901  1.00  0.00           C  
ATOM    966  CG  PHE A  95      39.246  49.952  46.098  1.00  0.00           C  
ATOM    967  CD1 PHE A  95      39.827  49.033  45.163  1.00  0.00           C  
ATOM    968  CD2 PHE A  95      38.362  49.477  47.079  1.00  0.00           C  
ATOM    969  CE1 PHE A  95      39.561  47.662  45.213  1.00  0.00           C  
ATOM    970  CE2 PHE A  95      38.149  48.116  47.222  1.00  0.00           C  
ATOM    971  CZ  PHE A  95      38.701  47.261  46.244  1.00  0.00           C  
ATOM    972  H   PHE A  95      39.961  53.644  44.877  1.00  0.00           H  
ATOM    973  HD1 PHE A  95      40.684  49.335  44.558  1.00  0.00           H  
ATOM    974  HD2 PHE A  95      38.052  50.192  47.837  1.00  0.00           H  
ATOM    975  HE1 PHE A  95      40.136  46.946  44.624  1.00  0.00           H  
ATOM    976  HE2 PHE A  95      37.608  47.696  48.072  1.00  0.00           H  
ATOM    977  HZ  PHE A  95      38.216  46.284  46.201  1.00  0.00           H  
ATOM    978  N   TRP A  96      36.905  53.022  46.616  1.00  0.00           N  
ATOM    979  CA  TRP A  96      35.487  53.197  47.123  1.00  0.00           C  
ATOM    980  C   TRP A  96      34.393  53.774  46.233  1.00  0.00           C  
ATOM    981  O   TRP A  96      33.262  53.331  46.442  1.00  0.00           O  
ATOM    982  CB  TRP A  96      35.451  53.859  48.460  1.00  0.00           C  
ATOM    983  CG  TRP A  96      35.902  55.312  48.591  1.00  0.00           C  
ATOM    984  CD1 TRP A  96      35.272  56.350  48.122  1.00  0.00           C  
ATOM    985  CD2 TRP A  96      36.971  55.823  49.336  1.00  0.00           C  
ATOM    986  CE2 TRP A  96      36.891  57.174  49.201  1.00  0.00           C  
ATOM    987  CE3 TRP A  96      37.813  55.261  50.267  1.00  0.00           C  
ATOM    988  NE1 TRP A  96      35.818  57.560  48.478  1.00  0.00           N  
ATOM    989  CZ2 TRP A  96      37.771  58.000  49.938  1.00  0.00           C  
ATOM    990  CZ3 TRP A  96      38.647  56.029  51.107  1.00  0.00           C  
ATOM    991  CH2 TRP A  96      38.609  57.411  50.893  1.00  0.00           C  
ATOM    992  H   TRP A  96      37.597  53.524  47.146  1.00  0.00           H  
ATOM    993  HD1 TRP A  96      34.268  56.241  47.714  1.00  0.00           H  
ATOM    994  HE1 TRP A  96      35.691  58.353  47.878  1.00  0.00           H  
ATOM    995  HE3 TRP A  96      37.953  54.186  50.084  1.00  0.00           H  
ATOM    996  HZ2 TRP A  96      37.827  59.077  49.793  1.00  0.00           H  
ATOM    997  HZ3 TRP A  96      39.148  55.549  51.943  1.00  0.00           H  
ATOM    998  HH2 TRP A  96      38.876  58.029  51.749  1.00  0.00           H  
ATOM    999  N   ARG A  97      34.644  54.626  45.204  1.00  0.00           N  
ATOM   1000  CA  ARG A  97      33.661  55.076  44.190  1.00  0.00           C  
ATOM   1001  C   ARG A  97      33.179  53.948  43.240  1.00  0.00           C  
ATOM   1002  O   ARG A  97      32.014  53.612  43.250  1.00  0.00           O  
ATOM   1003  CB  ARG A  97      34.248  56.167  43.317  1.00  0.00           C  
ATOM   1004  CG  ARG A  97      33.844  57.505  43.903  1.00  0.00           C  
ATOM   1005  CD  ARG A  97      34.491  58.709  43.133  1.00  0.00           C  
ATOM   1006  NE  ARG A  97      34.112  58.810  41.692  1.00  0.00           N  
ATOM   1007  CZ  ARG A  97      34.814  59.214  40.630  1.00  0.00           C  
ATOM   1008  NH1 ARG A  97      36.084  59.658  40.768  1.00  0.00           N1+
ATOM   1009  NH2 ARG A  97      34.237  59.443  39.475  1.00  0.00           N  
ATOM   1010  H   ARG A  97      35.506  55.133  45.144  1.00  0.00           H  
ATOM   1011  HE  ARG A  97      33.173  58.490  41.540  1.00  0.00           H  
ATOM   1012 1HH1 ARG A  97      36.366  59.685  41.733  1.00  0.00           H  
ATOM   1013 2HH1 ARG A  97      36.778  59.613  40.056  1.00  0.00           H  
ATOM   1014 1HH2 ARG A  97      33.275  59.396  39.218  1.00  0.00           H  
ATOM   1015 2HH2 ARG A  97      34.892  59.654  38.753  1.00  0.00           H  
ATOM   1016  N   MET A  98      34.122  53.013  42.940  1.00  0.00           N  
ATOM   1017  CA  MET A  98      33.815  51.798  42.199  1.00  0.00           C  
ATOM   1018  C   MET A  98      32.862  50.807  42.997  1.00  0.00           C  
ATOM   1019  O   MET A  98      31.804  50.433  42.521  1.00  0.00           O  
ATOM   1020  CB  MET A  98      35.138  51.273  41.536  1.00  0.00           C  
ATOM   1021  CG  MET A  98      34.984  49.814  40.972  1.00  0.00           C  
ATOM   1022  SD  MET A  98      34.793  48.542  42.228  1.00  0.00           S  
ATOM   1023  CE  MET A  98      36.388  48.479  43.064  1.00  0.00           C  
ATOM   1024  H   MET A  98      35.082  53.191  43.154  1.00  0.00           H  
ATOM   1025  N   VAL A  99      33.217  50.439  44.255  1.00  0.00           N  
ATOM   1026  CA  VAL A  99      32.547  49.557  45.219  1.00  0.00           C  
ATOM   1027  C   VAL A  99      31.086  50.079  45.444  1.00  0.00           C  
ATOM   1028  O   VAL A  99      30.116  49.447  45.063  1.00  0.00           O  
ATOM   1029  CB  VAL A  99      33.308  49.353  46.581  1.00  0.00           C  
ATOM   1030  CG1 VAL A  99      32.485  48.467  47.473  1.00  0.00           C  
ATOM   1031  CG2 VAL A  99      34.736  48.872  46.538  1.00  0.00           C  
ATOM   1032  H   VAL A  99      34.097  50.721  44.641  1.00  0.00           H  
ATOM   1033  N   PHE A 100      30.944  51.402  45.684  1.00  0.00           N  
ATOM   1034  CA  PHE A 100      29.591  51.947  45.893  1.00  0.00           C  
ATOM   1035  C   PHE A 100      28.681  52.082  44.669  1.00  0.00           C  
ATOM   1036  O   PHE A 100      27.444  52.076  44.766  1.00  0.00           O  
ATOM   1037  CB  PHE A 100      29.731  53.328  46.629  1.00  0.00           C  
ATOM   1038  CG  PHE A 100      29.923  53.115  48.135  1.00  0.00           C  
ATOM   1039  CD1 PHE A 100      28.820  53.422  48.964  1.00  0.00           C  
ATOM   1040  CD2 PHE A 100      31.053  52.554  48.736  1.00  0.00           C  
ATOM   1041  CE1 PHE A 100      28.880  53.077  50.328  1.00  0.00           C  
ATOM   1042  CE2 PHE A 100      31.126  52.382  50.091  1.00  0.00           C  
ATOM   1043  CZ  PHE A 100      30.032  52.618  50.876  1.00  0.00           C  
ATOM   1044  H   PHE A 100      31.693  52.059  45.766  1.00  0.00           H  
ATOM   1045  HD1 PHE A 100      27.874  53.676  48.502  1.00  0.00           H  
ATOM   1046  HD2 PHE A 100      31.743  52.028  48.072  1.00  0.00           H  
ATOM   1047  HE1 PHE A 100      27.958  52.866  50.872  1.00  0.00           H  
ATOM   1048  HE2 PHE A 100      32.071  51.993  50.476  1.00  0.00           H  
ATOM   1049  HZ  PHE A 100      30.160  52.605  51.965  1.00  0.00           H  
ATOM   1050  N   GLN A 101      29.345  52.274  43.572  1.00  0.00           N  
ATOM   1051  CA  GLN A 101      28.740  52.323  42.185  1.00  0.00           C  
ATOM   1052  C   GLN A 101      28.242  50.959  41.778  1.00  0.00           C  
ATOM   1053  O   GLN A 101      27.058  50.654  41.827  1.00  0.00           O  
ATOM   1054  CB  GLN A 101      29.718  53.012  41.273  1.00  0.00           C  
ATOM   1055  CG  GLN A 101      28.975  53.377  39.983  1.00  0.00           C  
ATOM   1056  CD  GLN A 101      29.942  53.857  38.880  1.00  0.00           C  
ATOM   1057  NE2 GLN A 101      30.085  53.037  37.880  1.00  0.00           N  
ATOM   1058  OE1 GLN A 101      30.448  54.972  38.988  1.00  0.00           O  
ATOM   1059  H   GLN A 101      30.262  52.681  43.485  1.00  0.00           H  
ATOM   1060 1HE2 GLN A 101      29.709  52.112  37.960  1.00  0.00           H  
ATOM   1061 2HE2 GLN A 101      30.524  53.413  37.057  1.00  0.00           H  
ATOM   1062  N   GLU A 102      29.158  49.961  41.578  1.00  0.00           N  
ATOM   1063  CA  GLU A 102      28.881  48.668  41.014  1.00  0.00           C  
ATOM   1064  C   GLU A 102      28.441  47.681  42.161  1.00  0.00           C  
ATOM   1065  O   GLU A 102      28.590  47.939  43.373  1.00  0.00           O  
ATOM   1066  CB  GLU A 102      29.951  48.004  40.164  1.00  0.00           C  
ATOM   1067  CG  GLU A 102      30.416  48.883  39.034  1.00  0.00           C  
ATOM   1068  CD  GLU A 102      29.257  49.247  38.142  1.00  0.00           C  
ATOM   1069  OE1 GLU A 102      29.094  50.446  37.881  1.00  0.00           O  
ATOM   1070  OE2 GLU A 102      28.495  48.384  37.738  1.00  0.00           O1-
ATOM   1071  H   GLU A 102      30.111  50.143  41.813  1.00  0.00           H  
ATOM   1072  N   ASN A 103      28.074  46.471  41.823  1.00  0.00           N  
ATOM   1073  CA  ASN A 103      27.558  45.442  42.832  1.00  0.00           C  
ATOM   1074  C   ASN A 103      28.696  44.538  43.365  1.00  0.00           C  
ATOM   1075  O   ASN A 103      28.563  43.295  43.375  1.00  0.00           O  
ATOM   1076  CB  ASN A 103      26.386  44.683  42.217  1.00  0.00           C  
ATOM   1077  CG  ASN A 103      25.616  43.661  42.954  1.00  0.00           C  
ATOM   1078  ND2 ASN A 103      24.960  42.814  42.231  1.00  0.00           N  
ATOM   1079  OD1 ASN A 103      25.384  43.740  44.151  1.00  0.00           O  
ATOM   1080  H   ASN A 103      27.911  46.219  40.866  1.00  0.00           H  
ATOM   1081 1HD2 ASN A 103      24.968  42.877  41.231  1.00  0.00           H  
ATOM   1082 2HD2 ASN A 103      24.479  42.040  42.633  1.00  0.00           H  
ATOM   1083  N   SER A 104      29.804  45.156  43.810  1.00  0.00           N  
ATOM   1084  CA  SER A 104      31.011  44.391  44.351  1.00  0.00           C  
ATOM   1085  C   SER A 104      31.054  44.198  45.884  1.00  0.00           C  
ATOM   1086  O   SER A 104      30.834  45.123  46.671  1.00  0.00           O  
ATOM   1087  CB  SER A 104      32.242  45.128  43.877  1.00  0.00           C  
ATOM   1088  OG  SER A 104      32.199  46.489  44.283  1.00  0.00           O  
ATOM   1089  H   SER A 104      29.918  46.144  43.646  1.00  0.00           H  
ATOM   1090  HG  SER A 104      32.863  46.864  43.634  1.00  0.00           H  
ATOM   1091  N   ARG A 105      31.249  42.946  46.279  1.00  0.00           N  
ATOM   1092  CA  ARG A 105      31.275  42.492  47.688  1.00  0.00           C  
ATOM   1093  C   ARG A 105      32.579  41.766  48.071  1.00  0.00           C  
ATOM   1094  O   ARG A 105      33.106  41.960  49.190  1.00  0.00           O  
ATOM   1095  CB  ARG A 105      30.089  41.649  48.066  1.00  0.00           C  
ATOM   1096  CG  ARG A 105      28.728  42.362  47.874  1.00  0.00           C  
ATOM   1097  CD  ARG A 105      28.527  43.573  48.741  1.00  0.00           C  
ATOM   1098  NE  ARG A 105      27.231  44.112  48.609  1.00  0.00           N  
ATOM   1099  CZ  ARG A 105      26.331  44.379  49.599  1.00  0.00           C  
ATOM   1100  NH1 ARG A 105      26.477  43.934  50.830  1.00  0.00           N1+
ATOM   1101  NH2 ARG A 105      25.212  45.128  49.342  1.00  0.00           N  
ATOM   1102  H   ARG A 105      31.277  42.262  45.543  1.00  0.00           H  
ATOM   1103  HE  ARG A 105      27.097  44.514  47.705  1.00  0.00           H  
ATOM   1104 1HH1 ARG A 105      27.125  43.216  51.073  1.00  0.00           H  
ATOM   1105 2HH1 ARG A 105      26.132  44.520  51.565  1.00  0.00           H  
ATOM   1106 1HH2 ARG A 105      24.941  45.257  48.392  1.00  0.00           H  
ATOM   1107 2HH2 ARG A 105      24.475  45.188  50.008  1.00  0.00           H  
ATOM   1108  N   VAL A 106      33.019  40.781  47.242  1.00  0.00           N  
ATOM   1109  CA  VAL A 106      34.202  39.930  47.470  1.00  0.00           C  
ATOM   1110  C   VAL A 106      35.457  40.554  46.893  1.00  0.00           C  
ATOM   1111  O   VAL A 106      35.590  40.637  45.642  1.00  0.00           O  
ATOM   1112  CB  VAL A 106      34.170  38.565  46.740  1.00  0.00           C  
ATOM   1113  CG1 VAL A 106      35.261  37.625  47.302  1.00  0.00           C  
ATOM   1114  CG2 VAL A 106      32.798  37.853  46.895  1.00  0.00           C  
ATOM   1115  H   VAL A 106      32.557  40.534  46.394  1.00  0.00           H  
ATOM   1116  N   ILE A 107      36.215  41.080  47.808  1.00  0.00           N  
ATOM   1117  CA  ILE A 107      37.413  41.974  47.525  1.00  0.00           C  
ATOM   1118  C   ILE A 107      38.692  41.240  47.881  1.00  0.00           C  
ATOM   1119  O   ILE A 107      39.068  41.155  49.037  1.00  0.00           O  
ATOM   1120  CB  ILE A 107      37.311  43.299  48.256  1.00  0.00           C  
ATOM   1121  CG1 ILE A 107      35.987  44.016  48.009  1.00  0.00           C  
ATOM   1122  CG2 ILE A 107      38.565  44.171  48.070  1.00  0.00           C  
ATOM   1123  CD  ILE A 107      35.751  45.344  48.747  1.00  0.00           C  
ATOM   1124  H   ILE A 107      35.926  41.069  48.767  1.00  0.00           H  
ATOM   1125  N   VAL A 108      39.258  40.657  46.864  1.00  0.00           N  
ATOM   1126  CA  VAL A 108      40.494  39.815  46.872  1.00  0.00           C  
ATOM   1127  C   VAL A 108      41.693  40.765  46.857  1.00  0.00           C  
ATOM   1128  O   VAL A 108      42.037  41.343  45.813  1.00  0.00           O  
ATOM   1129  CB  VAL A 108      40.553  38.816  45.698  1.00  0.00           C  
ATOM   1130  CG1 VAL A 108      41.930  38.185  45.434  1.00  0.00           C  
ATOM   1131  CG2 VAL A 108      39.420  37.828  45.941  1.00  0.00           C  
ATOM   1132  H   VAL A 108      38.929  40.833  45.936  1.00  0.00           H  
ATOM   1133  N   MET A 109      42.404  40.740  47.994  1.00  0.00           N  
ATOM   1134  CA  MET A 109      43.647  41.547  48.160  1.00  0.00           C  
ATOM   1135  C   MET A 109      44.816  40.597  48.400  1.00  0.00           C  
ATOM   1136  O   MET A 109      45.248  40.338  49.526  1.00  0.00           O  
ATOM   1137  CB  MET A 109      43.330  42.450  49.387  1.00  0.00           C  
ATOM   1138  CG  MET A 109      44.453  43.491  49.525  1.00  0.00           C  
ATOM   1139  SD  MET A 109      44.381  44.392  51.115  1.00  0.00           S  
ATOM   1140  CE  MET A 109      43.182  45.633  50.668  1.00  0.00           C  
ATOM   1141  H   MET A 109      41.988  40.303  48.790  1.00  0.00           H  
ATOM   1142  N   THR A 110      45.453  40.375  47.267  1.00  0.00           N  
ATOM   1143  CA  THR A 110      46.678  39.499  47.148  1.00  0.00           C  
ATOM   1144  C   THR A 110      48.025  40.215  47.047  1.00  0.00           C  
ATOM   1145  O   THR A 110      48.484  40.538  45.943  1.00  0.00           O  
ATOM   1146  CB  THR A 110      46.565  38.343  46.113  1.00  0.00           C  
ATOM   1147  CG2 THR A 110      45.865  37.105  46.762  1.00  0.00           C  
ATOM   1148  OG1 THR A 110      45.828  38.730  44.923  1.00  0.00           O  
ATOM   1149  H   THR A 110      44.969  40.601  46.425  1.00  0.00           H  
ATOM   1150  HG1 THR A 110      45.640  37.849  44.498  1.00  0.00           H  
ATOM   1151  N   THR A 111      48.643  40.456  48.220  1.00  0.00           N  
ATOM   1152  CA  THR A 111      49.912  41.182  48.452  1.00  0.00           C  
ATOM   1153  C   THR A 111      50.194  41.081  49.945  1.00  0.00           C  
ATOM   1154  O   THR A 111      49.304  40.996  50.797  1.00  0.00           O  
ATOM   1155  CB  THR A 111      49.861  42.670  48.147  1.00  0.00           C  
ATOM   1156  CG2 THR A 111      48.909  43.474  49.090  1.00  0.00           C  
ATOM   1157  OG1 THR A 111      51.187  43.219  48.156  1.00  0.00           O  
ATOM   1158  H   THR A 111      48.237  40.192  49.088  1.00  0.00           H  
ATOM   1159  HG1 THR A 111      51.230  43.820  47.361  1.00  0.00           H  
ATOM   1160  N   LYS A 112      51.449  41.082  50.241  1.00  0.00           N  
ATOM   1161  CA  LYS A 112      51.969  40.982  51.633  1.00  0.00           C  
ATOM   1162  C   LYS A 112      51.695  42.183  52.521  1.00  0.00           C  
ATOM   1163  O   LYS A 112      51.669  43.260  51.981  1.00  0.00           O  
ATOM   1164  CB  LYS A 112      53.474  40.590  51.613  1.00  0.00           C  
ATOM   1165  CG  LYS A 112      53.429  39.029  51.258  1.00  0.00           C  
ATOM   1166  CD  LYS A 112      54.900  38.457  51.148  1.00  0.00           C  
ATOM   1167  CE  LYS A 112      55.483  37.772  52.398  1.00  0.00           C  
ATOM   1168  NZ  LYS A 112      56.909  37.615  52.121  1.00  0.00           N1+
ATOM   1169  H   LYS A 112      52.114  41.217  49.505  1.00  0.00           H  
ATOM   1170  HZ1 LYS A 112      57.238  38.543  51.976  1.00  0.00           H  
ATOM   1171  HZ2 LYS A 112      57.321  37.205  52.930  1.00  0.00           H  
ATOM   1172  HZ3 LYS A 112      57.148  37.096  51.301  1.00  0.00           H  
ATOM   1173  N   GLU A 113      51.821  42.042  53.816  1.00  0.00           N  
ATOM   1174  CA  GLU A 113      51.608  43.196  54.700  1.00  0.00           C  
ATOM   1175  C   GLU A 113      52.697  44.280  54.392  1.00  0.00           C  
ATOM   1176  O   GLU A 113      52.463  45.411  54.116  1.00  0.00           O  
ATOM   1177  CB  GLU A 113      51.803  42.629  56.120  1.00  0.00           C  
ATOM   1178  CG  GLU A 113      51.944  43.607  57.270  1.00  0.00           C  
ATOM   1179  CD  GLU A 113      51.815  42.894  58.634  1.00  0.00           C  
ATOM   1180  OE1 GLU A 113      52.405  41.801  58.841  1.00  0.00           O  
ATOM   1181  OE2 GLU A 113      51.089  43.402  59.487  1.00  0.00           O1-
ATOM   1182  H   GLU A 113      52.192  41.219  54.246  1.00  0.00           H  
ATOM   1183  N   VAL A 114      53.904  43.770  54.187  1.00  0.00           N  
ATOM   1184  CA  VAL A 114      55.143  44.543  54.003  1.00  0.00           C  
ATOM   1185  C   VAL A 114      56.148  43.844  53.003  1.00  0.00           C  
ATOM   1186  O   VAL A 114      56.633  42.782  53.331  1.00  0.00           O  
ATOM   1187  CB  VAL A 114      56.003  44.767  55.259  1.00  0.00           C  
ATOM   1188  CG1 VAL A 114      57.197  45.781  54.934  1.00  0.00           C  
ATOM   1189  CG2 VAL A 114      55.103  45.244  56.420  1.00  0.00           C  
ATOM   1190  H   VAL A 114      54.054  42.780  54.197  1.00  0.00           H  
ATOM   1191  N   GLU A 115      56.461  44.425  51.851  1.00  0.00           N  
ATOM   1192  CA  GLU A 115      57.650  43.916  51.061  1.00  0.00           C  
ATOM   1193  C   GLU A 115      58.629  45.082  50.779  1.00  0.00           C  
ATOM   1194  O   GLU A 115      58.139  46.156  50.380  1.00  0.00           O  
ATOM   1195  CB  GLU A 115      57.344  43.101  49.814  1.00  0.00           C  
ATOM   1196  CG  GLU A 115      56.777  41.758  50.305  1.00  0.00           C  
ATOM   1197  CD  GLU A 115      57.825  40.859  50.950  1.00  0.00           C  
ATOM   1198  OE1 GLU A 115      58.887  40.623  50.261  1.00  0.00           O  
ATOM   1199  OE2 GLU A 115      57.694  40.438  52.163  1.00  0.00           O1-
ATOM   1200  H   GLU A 115      56.242  45.350  51.533  1.00  0.00           H  
ATOM   1201  N   ARG A 116      59.899  44.836  51.037  1.00  0.00           N  
ATOM   1202  CA  ARG A 116      60.991  45.767  50.835  1.00  0.00           C  
ATOM   1203  C   ARG A 116      60.944  47.126  51.617  1.00  0.00           C  
ATOM   1204  O   ARG A 116      61.287  48.203  51.131  1.00  0.00           O  
ATOM   1205  CB  ARG A 116      61.281  46.038  49.332  1.00  0.00           C  
ATOM   1206  CG  ARG A 116      61.683  44.657  48.730  1.00  0.00           C  
ATOM   1207  CD  ARG A 116      63.106  44.305  49.020  1.00  0.00           C  
ATOM   1208  NE  ARG A 116      63.251  42.921  48.552  1.00  0.00           N  
ATOM   1209  CZ  ARG A 116      64.355  42.148  48.519  1.00  0.00           C  
ATOM   1210  NH1 ARG A 116      65.416  42.626  49.157  1.00  0.00           N1+
ATOM   1211  NH2 ARG A 116      64.355  40.898  48.016  1.00  0.00           N  
ATOM   1212  H   ARG A 116      60.172  43.944  51.395  1.00  0.00           H  
ATOM   1213  HE  ARG A 116      62.407  42.381  48.562  1.00  0.00           H  
ATOM   1214 1HH1 ARG A 116      65.336  43.497  49.637  1.00  0.00           H  
ATOM   1215 2HH1 ARG A 116      66.290  42.158  49.042  1.00  0.00           H  
ATOM   1216 1HH2 ARG A 116      63.592  40.462  47.539  1.00  0.00           H  
ATOM   1217 2HH2 ARG A 116      65.238  40.437  47.970  1.00  0.00           H  
ATOM   1218  N   GLY A 117      60.375  47.020  52.825  1.00  0.00           N  
ATOM   1219  CA  GLY A 117      60.081  48.160  53.771  1.00  0.00           C  
ATOM   1220  C   GLY A 117      58.710  48.842  53.563  1.00  0.00           C  
ATOM   1221  O   GLY A 117      58.115  49.496  54.425  1.00  0.00           O  
ATOM   1222  H   GLY A 117      60.503  46.159  53.310  1.00  0.00           H  
ATOM   1223  N   LYS A 118      58.347  48.702  52.287  1.00  0.00           N  
ATOM   1224  CA  LYS A 118      57.079  49.256  51.775  1.00  0.00           C  
ATOM   1225  C   LYS A 118      55.715  48.570  52.149  1.00  0.00           C  
ATOM   1226  O   LYS A 118      55.502  47.429  51.835  1.00  0.00           O  
ATOM   1227  CB  LYS A 118      57.236  49.257  50.256  1.00  0.00           C  
ATOM   1228  CG  LYS A 118      58.405  50.189  49.892  1.00  0.00           C  
ATOM   1229  CD  LYS A 118      58.769  50.275  48.459  1.00  0.00           C  
ATOM   1230  CE  LYS A 118      59.989  51.186  48.344  1.00  0.00           C  
ATOM   1231  NZ  LYS A 118      60.299  51.238  46.871  1.00  0.00           N1+
ATOM   1232  H   LYS A 118      58.962  48.345  51.586  1.00  0.00           H  
ATOM   1233  HZ1 LYS A 118      60.416  50.295  46.545  1.00  0.00           H  
ATOM   1234  HZ2 LYS A 118      59.654  51.712  46.267  1.00  0.00           H  
ATOM   1235  HZ3 LYS A 118      61.219  51.616  46.797  1.00  0.00           H  
ATOM   1236  N   SER A 119      54.747  49.409  52.543  1.00  0.00           N  
ATOM   1237  CA  SER A 119      53.521  48.986  53.198  1.00  0.00           C  
ATOM   1238  C   SER A 119      52.562  48.574  52.065  1.00  0.00           C  
ATOM   1239  O   SER A 119      51.564  49.289  51.857  1.00  0.00           O  
ATOM   1240  CB  SER A 119      53.126  50.236  53.994  1.00  0.00           C  
ATOM   1241  OG  SER A 119      53.935  50.640  55.107  1.00  0.00           O  
ATOM   1242  H   SER A 119      54.913  50.393  52.596  1.00  0.00           H  
ATOM   1243  HG  SER A 119      53.761  49.967  55.824  1.00  0.00           H  
ATOM   1244  N   LYS A 120      52.912  47.521  51.335  1.00  0.00           N  
ATOM   1245  CA  LYS A 120      52.092  46.995  50.226  1.00  0.00           C  
ATOM   1246  C   LYS A 120      50.604  46.679  50.579  1.00  0.00           C  
ATOM   1247  O   LYS A 120      49.736  46.913  49.714  1.00  0.00           O  
ATOM   1248  CB  LYS A 120      52.761  45.749  49.658  1.00  0.00           C  
ATOM   1249  CG  LYS A 120      54.049  46.208  48.911  1.00  0.00           C  
ATOM   1250  CD  LYS A 120      54.395  45.362  47.624  1.00  0.00           C  
ATOM   1251  CE  LYS A 120      55.800  45.807  47.147  1.00  0.00           C  
ATOM   1252  NZ  LYS A 120      56.155  45.337  45.811  1.00  0.00           N1+
ATOM   1253  H   LYS A 120      53.786  47.031  51.374  1.00  0.00           H  
ATOM   1254  HZ1 LYS A 120      56.196  44.351  45.652  1.00  0.00           H  
ATOM   1255  HZ2 LYS A 120      55.625  45.777  45.095  1.00  0.00           H  
ATOM   1256  HZ3 LYS A 120      57.044  45.766  45.604  1.00  0.00           H  
ATOM   1257  N   CYS A 121      50.334  46.107  51.724  1.00  0.00           N  
ATOM   1258  CA  CYS A 121      48.913  46.025  52.248  1.00  0.00           C  
ATOM   1259  C   CYS A 121      48.595  47.177  53.237  1.00  0.00           C  
ATOM   1260  O   CYS A 121      48.947  47.129  54.473  1.00  0.00           O  
ATOM   1261  CB  CYS A 121      48.613  44.553  52.727  1.00  0.00           C  
ATOM   1262  SG  CYS A 121      46.924  44.465  53.488  1.00  0.00           S  
ATOM   1263  H   CYS A 121      51.056  45.912  52.381  1.00  0.00           H  
ATOM   1264  HG  CYS A 121      46.355  44.507  52.280  1.00  0.00           H  
ATOM   1265  N   VAL A 122      48.004  48.295  52.745  1.00  0.00           N  
ATOM   1266  CA  VAL A 122      47.879  49.525  53.499  1.00  0.00           C  
ATOM   1267  C   VAL A 122      46.826  49.374  54.651  1.00  0.00           C  
ATOM   1268  O   VAL A 122      45.683  49.093  54.328  1.00  0.00           O  
ATOM   1269  CB  VAL A 122      47.565  50.607  52.458  1.00  0.00           C  
ATOM   1270  CG1 VAL A 122      47.086  51.983  53.030  1.00  0.00           C  
ATOM   1271  CG2 VAL A 122      48.701  50.938  51.561  1.00  0.00           C  
ATOM   1272  H   VAL A 122      47.800  48.414  51.766  1.00  0.00           H  
ATOM   1273  N   LYS A 123      47.340  49.109  55.888  1.00  0.00           N  
ATOM   1274  CA  LYS A 123      46.513  48.840  57.115  1.00  0.00           C  
ATOM   1275  C   LYS A 123      45.739  50.103  57.624  1.00  0.00           C  
ATOM   1276  O   LYS A 123      46.172  50.764  58.566  1.00  0.00           O  
ATOM   1277  CB  LYS A 123      47.433  48.354  58.211  1.00  0.00           C  
ATOM   1278  CG  LYS A 123      46.872  47.161  58.990  1.00  0.00           C  
ATOM   1279  CD  LYS A 123      45.973  47.621  60.102  1.00  0.00           C  
ATOM   1280  CE  LYS A 123      45.416  46.483  60.986  1.00  0.00           C  
ATOM   1281  NZ  LYS A 123      46.463  45.769  61.774  1.00  0.00           N1+
ATOM   1282  H   LYS A 123      48.314  49.146  56.085  1.00  0.00           H  
ATOM   1283  HZ1 LYS A 123      46.102  44.935  62.177  1.00  0.00           H  
ATOM   1284  HZ2 LYS A 123      47.213  45.544  61.144  1.00  0.00           H  
ATOM   1285  HZ3 LYS A 123      46.715  46.359  62.544  1.00  0.00           H  
ATOM   1286  N   TYR A 124      44.718  50.486  56.814  1.00  0.00           N  
ATOM   1287  CA  TYR A 124      43.800  51.625  57.141  1.00  0.00           C  
ATOM   1288  C   TYR A 124      42.493  51.254  57.882  1.00  0.00           C  
ATOM   1289  O   TYR A 124      41.711  52.113  58.220  1.00  0.00           O  
ATOM   1290  CB  TYR A 124      43.392  52.423  55.898  1.00  0.00           C  
ATOM   1291  CG  TYR A 124      42.722  51.761  54.662  1.00  0.00           C  
ATOM   1292  CD1 TYR A 124      43.420  51.509  53.494  1.00  0.00           C  
ATOM   1293  CD2 TYR A 124      41.321  51.842  54.559  1.00  0.00           C  
ATOM   1294  CE1 TYR A 124      42.791  51.367  52.261  1.00  0.00           C  
ATOM   1295  CE2 TYR A 124      40.629  51.654  53.339  1.00  0.00           C  
ATOM   1296  CZ  TYR A 124      41.410  51.412  52.240  1.00  0.00           C  
ATOM   1297  OH  TYR A 124      40.776  50.948  51.162  1.00  0.00           O  
ATOM   1298  H   TYR A 124      44.523  49.873  56.049  1.00  0.00           H  
ATOM   1299  HD1 TYR A 124      44.508  51.438  53.555  1.00  0.00           H  
ATOM   1300  HD2 TYR A 124      40.811  52.118  55.478  1.00  0.00           H  
ATOM   1301  HE1 TYR A 124      43.312  51.542  51.326  1.00  0.00           H  
ATOM   1302  HE2 TYR A 124      39.541  51.766  53.274  1.00  0.00           H  
ATOM   1303  HH  TYR A 124      41.485  50.788  50.480  1.00  0.00           H  
ATOM   1304  N   TRP A 125      42.256  49.960  58.022  1.00  0.00           N  
ATOM   1305  CA  TRP A 125      41.267  49.399  59.014  1.00  0.00           C  
ATOM   1306  C   TRP A 125      41.977  49.295  60.342  1.00  0.00           C  
ATOM   1307  O   TRP A 125      42.890  48.511  60.497  1.00  0.00           O  
ATOM   1308  CB  TRP A 125      40.816  48.026  58.470  1.00  0.00           C  
ATOM   1309  CG  TRP A 125      41.815  47.162  57.628  1.00  0.00           C  
ATOM   1310  CD1 TRP A 125      42.810  46.374  57.986  1.00  0.00           C  
ATOM   1311  CD2 TRP A 125      41.934  47.343  56.299  1.00  0.00           C  
ATOM   1312  CE2 TRP A 125      43.058  46.736  55.831  1.00  0.00           C  
ATOM   1313  CE3 TRP A 125      41.176  48.037  55.353  1.00  0.00           C  
ATOM   1314  NE1 TRP A 125      43.538  46.108  56.846  1.00  0.00           N  
ATOM   1315  CZ2 TRP A 125      43.408  46.882  54.515  1.00  0.00           C  
ATOM   1316  CZ3 TRP A 125      41.488  48.209  53.999  1.00  0.00           C  
ATOM   1317  CH2 TRP A 125      42.677  47.601  53.564  1.00  0.00           C  
ATOM   1318  H   TRP A 125      42.682  49.278  57.418  1.00  0.00           H  
ATOM   1319  HD1 TRP A 125      42.786  45.830  58.935  1.00  0.00           H  
ATOM   1320  HE1 TRP A 125      44.435  45.673  56.866  1.00  0.00           H  
ATOM   1321  HE3 TRP A 125      40.401  48.687  55.772  1.00  0.00           H  
ATOM   1322  HZ2 TRP A 125      44.192  46.175  54.223  1.00  0.00           H  
ATOM   1323  HZ3 TRP A 125      40.926  48.896  53.364  1.00  0.00           H  
ATOM   1324  HH2 TRP A 125      43.099  47.922  52.607  1.00  0.00           H  
ATOM   1325  N   PRO A 126      41.472  49.966  61.424  1.00  0.00           N  
ATOM   1326  CA  PRO A 126      41.908  49.816  62.832  1.00  0.00           C  
ATOM   1327  C   PRO A 126      41.335  48.511  63.370  1.00  0.00           C  
ATOM   1328  O   PRO A 126      40.677  47.777  62.635  1.00  0.00           O  
ATOM   1329  CB  PRO A 126      41.267  50.990  63.546  1.00  0.00           C  
ATOM   1330  CG  PRO A 126      40.049  51.313  62.787  1.00  0.00           C  
ATOM   1331  CD  PRO A 126      40.362  50.915  61.369  1.00  0.00           C  
ATOM   1332  N   ASP A 127      41.681  48.154  64.617  1.00  0.00           N  
ATOM   1333  CA  ASP A 127      41.081  47.163  65.512  1.00  0.00           C  
ATOM   1334  C   ASP A 127      39.547  47.239  65.447  1.00  0.00           C  
ATOM   1335  O   ASP A 127      38.901  48.262  65.072  1.00  0.00           O  
ATOM   1336  CB  ASP A 127      41.533  47.468  66.944  1.00  0.00           C  
ATOM   1337  CG  ASP A 127      43.069  47.321  67.107  1.00  0.00           C  
ATOM   1338  OD1 ASP A 127      43.528  46.202  67.424  1.00  0.00           O  
ATOM   1339  OD2 ASP A 127      43.805  48.171  66.574  1.00  0.00           O1-
ATOM   1340  H   ASP A 127      42.566  48.463  64.980  1.00  0.00           H  
ATOM   1341  N   GLU A 128      38.947  46.078  65.761  1.00  0.00           N  
ATOM   1342  CA  GLU A 128      37.563  45.775  65.370  1.00  0.00           C  
ATOM   1343  C   GLU A 128      36.677  46.681  66.193  1.00  0.00           C  
ATOM   1344  O   GLU A 128      36.978  47.093  67.289  1.00  0.00           O  
ATOM   1345  CB  GLU A 128      37.159  44.320  65.709  1.00  0.00           C  
ATOM   1346  CG  GLU A 128      37.859  43.423  64.768  1.00  0.00           C  
ATOM   1347  CD  GLU A 128      37.748  41.975  65.312  1.00  0.00           C  
ATOM   1348  OE1 GLU A 128      38.334  41.625  66.346  1.00  0.00           O  
ATOM   1349  OE2 GLU A 128      36.988  41.158  64.710  1.00  0.00           O1-
ATOM   1350  H   GLU A 128      39.416  45.442  66.373  1.00  0.00           H  
ATOM   1351  N   TYR A 129      35.607  46.996  65.488  1.00  0.00           N  
ATOM   1352  CA  TYR A 129      34.527  47.893  65.961  1.00  0.00           C  
ATOM   1353  C   TYR A 129      34.827  49.427  66.033  1.00  0.00           C  
ATOM   1354  O   TYR A 129      34.023  50.170  65.524  1.00  0.00           O  
ATOM   1355  CB  TYR A 129      33.769  47.327  67.188  1.00  0.00           C  
ATOM   1356  CG  TYR A 129      32.675  46.333  66.910  1.00  0.00           C  
ATOM   1357  CD1 TYR A 129      31.431  46.884  66.649  1.00  0.00           C  
ATOM   1358  CD2 TYR A 129      32.889  44.995  66.602  1.00  0.00           C  
ATOM   1359  CE1 TYR A 129      30.469  46.127  66.047  1.00  0.00           C  
ATOM   1360  CE2 TYR A 129      31.844  44.222  66.042  1.00  0.00           C  
ATOM   1361  CZ  TYR A 129      30.631  44.791  65.735  1.00  0.00           C  
ATOM   1362  OH  TYR A 129      29.810  44.033  64.993  1.00  0.00           O  
ATOM   1363  H   TYR A 129      35.383  46.390  64.726  1.00  0.00           H  
ATOM   1364  HD1 TYR A 129      31.301  47.970  66.699  1.00  0.00           H  
ATOM   1365  HD2 TYR A 129      33.868  44.547  66.755  1.00  0.00           H  
ATOM   1366  HE1 TYR A 129      29.526  46.639  65.893  1.00  0.00           H  
ATOM   1367  HE2 TYR A 129      32.079  43.194  65.761  1.00  0.00           H  
ATOM   1368  HH  TYR A 129      30.104  43.072  65.022  1.00  0.00           H  
ATOM   1369  N   ALA A 130      36.084  49.808  66.300  1.00  0.00           N  
ATOM   1370  CA  ALA A 130      36.572  51.222  66.279  1.00  0.00           C  
ATOM   1371  C   ALA A 130      36.492  51.844  64.940  1.00  0.00           C  
ATOM   1372  O   ALA A 130      36.752  51.284  63.920  1.00  0.00           O  
ATOM   1373  CB  ALA A 130      37.971  51.335  66.900  1.00  0.00           C  
ATOM   1374  H   ALA A 130      36.588  49.142  66.829  1.00  0.00           H  
ATOM   1375  N   LEU A 131      36.551  53.153  65.055  1.00  0.00           N  
ATOM   1376  CA  LEU A 131      36.458  54.051  63.893  1.00  0.00           C  
ATOM   1377  C   LEU A 131      37.689  54.754  63.402  1.00  0.00           C  
ATOM   1378  O   LEU A 131      38.618  54.868  64.184  1.00  0.00           O  
ATOM   1379  CB  LEU A 131      35.374  55.041  64.196  1.00  0.00           C  
ATOM   1380  CG  LEU A 131      33.997  54.676  63.830  1.00  0.00           C  
ATOM   1381  CD1 LEU A 131      33.017  55.702  64.440  1.00  0.00           C  
ATOM   1382  CD2 LEU A 131      33.918  54.527  62.305  1.00  0.00           C  
ATOM   1383  H   LEU A 131      36.616  53.617  65.942  1.00  0.00           H  
ATOM   1384  N   LYS A 132      37.754  54.993  62.104  1.00  0.00           N  
ATOM   1385  CA  LYS A 132      38.824  55.869  61.525  1.00  0.00           C  
ATOM   1386  C   LYS A 132      38.193  56.576  60.360  1.00  0.00           C  
ATOM   1387  O   LYS A 132      37.397  56.071  59.529  1.00  0.00           O  
ATOM   1388  CB  LYS A 132      40.006  54.912  61.186  1.00  0.00           C  
ATOM   1389  CG  LYS A 132      41.168  55.587  60.586  1.00  0.00           C  
ATOM   1390  CD  LYS A 132      41.697  56.702  61.531  1.00  0.00           C  
ATOM   1391  CE  LYS A 132      42.457  57.658  60.660  1.00  0.00           C  
ATOM   1392  NZ  LYS A 132      43.175  58.676  61.459  1.00  0.00           N1+
ATOM   1393  H   LYS A 132      37.167  54.437  61.515  1.00  0.00           H  
ATOM   1394  HZ1 LYS A 132      43.858  59.165  60.918  1.00  0.00           H  
ATOM   1395  HZ2 LYS A 132      42.513  59.264  61.931  1.00  0.00           H  
ATOM   1396  HZ3 LYS A 132      43.774  58.277  62.142  1.00  0.00           H  
ATOM   1397  N   GLU A 133      38.454  57.902  60.275  1.00  0.00           N  
ATOM   1398  CA  GLU A 133      38.008  58.695  59.077  1.00  0.00           C  
ATOM   1399  C   GLU A 133      39.056  59.021  58.141  1.00  0.00           C  
ATOM   1400  O   GLU A 133      40.216  59.059  58.536  1.00  0.00           O  
ATOM   1401  CB  GLU A 133      37.128  59.883  59.445  1.00  0.00           C  
ATOM   1402  CG  GLU A 133      36.010  59.474  60.409  1.00  0.00           C  
ATOM   1403  CD  GLU A 133      35.173  60.754  60.772  1.00  0.00           C  
ATOM   1404  OE1 GLU A 133      35.689  61.881  60.837  1.00  0.00           O  
ATOM   1405  OE2 GLU A 133      34.004  60.588  61.121  1.00  0.00           O1-
ATOM   1406  H   GLU A 133      38.859  58.354  61.069  1.00  0.00           H  
ATOM   1407  N   TYR A 134      38.616  59.024  56.870  1.00  0.00           N  
ATOM   1408  CA  TYR A 134      39.524  59.503  55.804  1.00  0.00           C  
ATOM   1409  C   TYR A 134      38.698  60.279  54.799  1.00  0.00           C  
ATOM   1410  O   TYR A 134      37.825  59.682  54.159  1.00  0.00           O  
ATOM   1411  CB  TYR A 134      40.241  58.349  55.069  1.00  0.00           C  
ATOM   1412  CG  TYR A 134      41.176  57.377  55.817  1.00  0.00           C  
ATOM   1413  CD1 TYR A 134      42.492  57.902  55.789  1.00  0.00           C  
ATOM   1414  CD2 TYR A 134      40.877  56.183  56.521  1.00  0.00           C  
ATOM   1415  CE1 TYR A 134      43.481  57.267  56.516  1.00  0.00           C  
ATOM   1416  CE2 TYR A 134      41.830  55.595  57.380  1.00  0.00           C  
ATOM   1417  CZ  TYR A 134      43.136  56.164  57.349  1.00  0.00           C  
ATOM   1418  OH  TYR A 134      44.058  55.657  58.215  1.00  0.00           O  
ATOM   1419  H   TYR A 134      37.687  58.726  56.653  1.00  0.00           H  
ATOM   1420  HD1 TYR A 134      42.615  58.837  55.234  1.00  0.00           H  
ATOM   1421  HD2 TYR A 134      39.841  55.833  56.506  1.00  0.00           H  
ATOM   1422  HE1 TYR A 134      44.449  57.773  56.484  1.00  0.00           H  
ATOM   1423  HE2 TYR A 134      41.737  54.575  57.737  1.00  0.00           H  
ATOM   1424  HH  TYR A 134      44.963  56.023  58.022  1.00  0.00           H  
ATOM   1425  N   GLY A 135      38.693  61.599  54.961  1.00  0.00           N  
ATOM   1426  CA  GLY A 135      37.911  62.538  54.177  1.00  0.00           C  
ATOM   1427  C   GLY A 135      36.437  62.205  54.104  1.00  0.00           C  
ATOM   1428  O   GLY A 135      35.706  62.210  55.068  1.00  0.00           O  
ATOM   1429  H   GLY A 135      39.247  62.072  55.643  1.00  0.00           H  
ATOM   1430  N   VAL A 136      35.963  61.966  52.902  1.00  0.00           N  
ATOM   1431  CA  VAL A 136      34.632  61.499  52.632  1.00  0.00           C  
ATOM   1432  C   VAL A 136      34.171  60.166  53.321  1.00  0.00           C  
ATOM   1433  O   VAL A 136      32.976  60.158  53.636  1.00  0.00           O  
ATOM   1434  CB  VAL A 136      34.339  61.321  51.127  1.00  0.00           C  
ATOM   1435  CG1 VAL A 136      34.326  62.639  50.308  1.00  0.00           C  
ATOM   1436  CG2 VAL A 136      35.282  60.288  50.472  1.00  0.00           C  
ATOM   1437  H   VAL A 136      36.422  61.965  52.013  1.00  0.00           H  
ATOM   1438  N   MET A 137      35.019  59.187  53.533  1.00  0.00           N  
ATOM   1439  CA  MET A 137      34.649  57.944  54.282  1.00  0.00           C  
ATOM   1440  C   MET A 137      35.159  57.796  55.691  1.00  0.00           C  
ATOM   1441  O   MET A 137      36.220  58.214  56.183  1.00  0.00           O  
ATOM   1442  CB  MET A 137      35.178  56.684  53.500  1.00  0.00           C  
ATOM   1443  CG  MET A 137      34.579  56.473  52.119  1.00  0.00           C  
ATOM   1444  SD  MET A 137      32.993  55.624  52.254  1.00  0.00           S  
ATOM   1445  CE  MET A 137      32.493  55.456  50.521  1.00  0.00           C  
ATOM   1446  H   MET A 137      36.007  59.344  53.564  1.00  0.00           H  
ATOM   1447  N   ARG A 138      34.184  57.152  56.315  1.00  0.00           N  
ATOM   1448  CA  ARG A 138      34.476  56.391  57.550  1.00  0.00           C  
ATOM   1449  C   ARG A 138      34.739  54.901  57.280  1.00  0.00           C  
ATOM   1450  O   ARG A 138      34.088  54.333  56.407  1.00  0.00           O  
ATOM   1451  CB  ARG A 138      33.169  56.378  58.406  1.00  0.00           C  
ATOM   1452  CG  ARG A 138      32.930  57.632  59.294  1.00  0.00           C  
ATOM   1453  CD  ARG A 138      31.562  57.511  59.926  1.00  0.00           C  
ATOM   1454  NE  ARG A 138      30.504  57.373  58.961  1.00  0.00           N  
ATOM   1455  CZ  ARG A 138      29.398  58.076  58.849  1.00  0.00           C  
ATOM   1456  NH1 ARG A 138      29.383  59.181  59.571  1.00  0.00           N1+
ATOM   1457  NH2 ARG A 138      28.467  57.775  57.904  1.00  0.00           N  
ATOM   1458  H   ARG A 138      33.248  57.200  55.964  1.00  0.00           H  
ATOM   1459  HE  ARG A 138      30.592  56.594  58.329  1.00  0.00           H  
ATOM   1460 1HH1 ARG A 138      30.164  59.358  60.163  1.00  0.00           H  
ATOM   1461 2HH1 ARG A 138      28.749  59.898  59.266  1.00  0.00           H  
ATOM   1462 1HH2 ARG A 138      28.630  57.008  57.271  1.00  0.00           H  
ATOM   1463 2HH2 ARG A 138      27.678  58.382  57.893  1.00  0.00           H  
ATOM   1464  N   VAL A 139      35.909  54.460  57.763  1.00  0.00           N  
ATOM   1465  CA  VAL A 139      36.441  53.092  57.589  1.00  0.00           C  
ATOM   1466  C   VAL A 139      36.350  52.335  58.922  1.00  0.00           C  
ATOM   1467  O   VAL A 139      36.424  52.966  59.994  1.00  0.00           O  
ATOM   1468  CB  VAL A 139      37.842  53.094  56.974  1.00  0.00           C  
ATOM   1469  CG1 VAL A 139      38.457  51.701  56.762  1.00  0.00           C  
ATOM   1470  CG2 VAL A 139      37.956  53.949  55.719  1.00  0.00           C  
ATOM   1471  H   VAL A 139      36.473  55.044  58.362  1.00  0.00           H  
ATOM   1472  N   ARG A 140      35.814  51.127  58.767  1.00  0.00           N  
ATOM   1473  CA  ARG A 140      35.645  50.296  60.026  1.00  0.00           C  
ATOM   1474  C   ARG A 140      35.782  48.818  59.620  1.00  0.00           C  
ATOM   1475  O   ARG A 140      35.397  48.430  58.553  1.00  0.00           O  
ATOM   1476  CB  ARG A 140      34.202  50.498  60.535  1.00  0.00           C  
ATOM   1477  CG  ARG A 140      34.064  50.534  62.048  1.00  0.00           C  
ATOM   1478  CD  ARG A 140      32.612  50.759  62.403  1.00  0.00           C  
ATOM   1479  NE  ARG A 140      32.400  51.299  63.744  1.00  0.00           N  
ATOM   1480  CZ  ARG A 140      31.325  51.909  64.174  1.00  0.00           C  
ATOM   1481  NH1 ARG A 140      30.305  52.287  63.487  1.00  0.00           N1+
ATOM   1482  NH2 ARG A 140      31.176  52.098  65.491  1.00  0.00           N  
ATOM   1483  H   ARG A 140      35.744  50.734  57.853  1.00  0.00           H  
ATOM   1484  HE  ARG A 140      33.061  50.877  64.370  1.00  0.00           H  
ATOM   1485 1HH1 ARG A 140      30.227  51.954  62.547  1.00  0.00           H  
ATOM   1486 2HH1 ARG A 140      29.759  53.049  63.844  1.00  0.00           H  
ATOM   1487 1HH2 ARG A 140      31.825  51.703  66.147  1.00  0.00           H  
ATOM   1488 2HH2 ARG A 140      30.526  52.803  65.777  1.00  0.00           H  
ATOM   1489  N   ASN A 141      36.094  47.989  60.605  1.00  0.00           N  
ATOM   1490  CA  ASN A 141      35.955  46.503  60.569  1.00  0.00           C  
ATOM   1491  C   ASN A 141      35.044  46.017  61.727  1.00  0.00           C  
ATOM   1492  O   ASN A 141      35.285  46.254  62.878  1.00  0.00           O  
ATOM   1493  CB  ASN A 141      37.348  45.851  60.811  1.00  0.00           C  
ATOM   1494  CG  ASN A 141      37.441  44.356  60.422  1.00  0.00           C  
ATOM   1495  ND2 ASN A 141      38.579  43.725  60.664  1.00  0.00           N  
ATOM   1496  OD1 ASN A 141      36.481  43.801  59.942  1.00  0.00           O  
ATOM   1497  H   ASN A 141      36.679  48.178  61.393  1.00  0.00           H  
ATOM   1498 1HD2 ASN A 141      39.348  44.213  61.075  1.00  0.00           H  
ATOM   1499 2HD2 ASN A 141      38.710  42.738  60.584  1.00  0.00           H  
ATOM   1500  N   VAL A 142      34.146  45.082  61.388  1.00  0.00           N  
ATOM   1501  CA  VAL A 142      33.314  44.375  62.355  1.00  0.00           C  
ATOM   1502  C   VAL A 142      33.734  42.946  62.768  1.00  0.00           C  
ATOM   1503  O   VAL A 142      33.362  42.517  63.872  1.00  0.00           O  
ATOM   1504  CB  VAL A 142      31.855  44.736  61.988  1.00  0.00           C  
ATOM   1505  CG1 VAL A 142      31.669  46.237  62.165  1.00  0.00           C  
ATOM   1506  CG2 VAL A 142      31.482  44.199  60.600  1.00  0.00           C  
ATOM   1507  H   VAL A 142      34.027  44.750  60.453  1.00  0.00           H  
ATOM   1508  N   LYS A 143      34.635  42.452  61.953  1.00  0.00           N  
ATOM   1509  CA  LYS A 143      35.198  41.070  62.121  1.00  0.00           C  
ATOM   1510  C   LYS A 143      36.495  40.783  61.326  1.00  0.00           C  
ATOM   1511  O   LYS A 143      36.560  40.752  60.105  1.00  0.00           O  
ATOM   1512  CB  LYS A 143      34.135  39.917  61.946  1.00  0.00           C  
ATOM   1513  CG  LYS A 143      34.636  38.522  62.458  1.00  0.00           C  
ATOM   1514  CD  LYS A 143      34.749  38.485  63.967  1.00  0.00           C  
ATOM   1515  CE  LYS A 143      33.378  38.454  64.651  1.00  0.00           C  
ATOM   1516  NZ  LYS A 143      33.465  38.499  66.104  1.00  0.00           N1+
ATOM   1517  H   LYS A 143      35.028  42.984  61.202  1.00  0.00           H  
ATOM   1518  HZ1 LYS A 143      33.982  39.326  66.331  1.00  0.00           H  
ATOM   1519  HZ2 LYS A 143      32.537  38.627  66.453  1.00  0.00           H  
ATOM   1520  HZ3 LYS A 143      33.975  37.742  66.510  1.00  0.00           H  
ATOM   1521  N   GLU A 144      37.399  40.171  62.072  1.00  0.00           N  
ATOM   1522  CA  GLU A 144      38.641  39.457  61.712  1.00  0.00           C  
ATOM   1523  C   GLU A 144      38.728  37.945  62.217  1.00  0.00           C  
ATOM   1524  O   GLU A 144      38.235  37.583  63.288  1.00  0.00           O  
ATOM   1525  CB  GLU A 144      39.850  40.212  62.292  1.00  0.00           C  
ATOM   1526  CG  GLU A 144      40.939  40.132  61.260  1.00  0.00           C  
ATOM   1527  CD  GLU A 144      42.236  40.557  62.014  1.00  0.00           C  
ATOM   1528  OE1 GLU A 144      42.267  41.682  62.425  1.00  0.00           O  
ATOM   1529  OE2 GLU A 144      43.017  39.698  62.386  1.00  0.00           O1-
ATOM   1530  H   GLU A 144      37.304  40.294  63.065  1.00  0.00           H  
ATOM   1531  N   SER A 145      39.153  37.080  61.246  1.00  0.00           N  
ATOM   1532  CA  SER A 145      39.357  35.637  61.304  1.00  0.00           C  
ATOM   1533  C   SER A 145      40.619  35.179  60.489  1.00  0.00           C  
ATOM   1534  O   SER A 145      40.903  35.929  59.537  1.00  0.00           O  
ATOM   1535  CB  SER A 145      38.112  35.022  60.622  1.00  0.00           C  
ATOM   1536  OG  SER A 145      38.112  33.581  60.716  1.00  0.00           O  
ATOM   1537  H   SER A 145      39.223  37.438  60.310  1.00  0.00           H  
ATOM   1538  HG  SER A 145      37.334  33.331  60.131  1.00  0.00           H  
ATOM   1539  N   ALA A 146      41.402  34.250  60.959  1.00  0.00           N  
ATOM   1540  CA  ALA A 146      42.648  33.811  60.337  1.00  0.00           C  
ATOM   1541  C   ALA A 146      42.732  32.326  59.938  1.00  0.00           C  
ATOM   1542  O   ALA A 146      42.587  31.560  60.864  1.00  0.00           O  
ATOM   1543  CB  ALA A 146      43.777  34.084  61.361  1.00  0.00           C  
ATOM   1544  H   ALA A 146      41.344  33.865  61.876  1.00  0.00           H  
ATOM   1545  N   ALA A 147      43.000  32.094  58.671  1.00  0.00           N  
ATOM   1546  CA  ALA A 147      43.252  30.828  58.036  1.00  0.00           C  
ATOM   1547  C   ALA A 147      44.754  30.627  57.804  1.00  0.00           C  
ATOM   1548  O   ALA A 147      45.548  31.582  57.779  1.00  0.00           O  
ATOM   1549  CB  ALA A 147      42.378  30.771  56.836  1.00  0.00           C  
ATOM   1550  H   ALA A 147      43.354  32.889  58.192  1.00  0.00           H  
ATOM   1551  N   HIS A 148      45.183  29.388  57.620  1.00  0.00           N  
ATOM   1552  CA  HIS A 148      46.537  28.910  57.455  1.00  0.00           C  
ATOM   1553  C   HIS A 148      47.391  29.787  56.478  1.00  0.00           C  
ATOM   1554  O   HIS A 148      48.411  30.318  56.892  1.00  0.00           O  
ATOM   1555  CB  HIS A 148      46.658  27.364  57.057  1.00  0.00           C  
ATOM   1556  CG  HIS A 148      48.078  26.839  57.050  1.00  0.00           C  
ATOM   1557  CD2 HIS A 148      48.771  26.799  55.902  1.00  0.00           C  
ATOM   1558  ND1 HIS A 148      48.596  25.907  57.877  1.00  0.00           N  
ATOM   1559  CE1 HIS A 148      49.652  25.380  57.249  1.00  0.00           C  
ATOM   1560  NE2 HIS A 148      49.740  25.915  56.039  1.00  0.00           N  
ATOM   1561  H   HIS A 148      44.473  28.682  57.639  1.00  0.00           H  
ATOM   1562  HD2 HIS A 148      48.648  27.430  55.024  1.00  0.00           H  
ATOM   1563  HE1 HIS A 148      50.306  24.662  57.744  1.00  0.00           H  
ATOM   1564  HE2 HIS A 148      50.367  25.566  55.336  1.00  0.00           H  
ATOM   1565  N   ASP A 149      46.748  30.142  55.380  1.00  0.00           N  
ATOM   1566  CA  ASP A 149      47.292  31.028  54.290  1.00  0.00           C  
ATOM   1567  C   ASP A 149      46.765  32.468  54.233  1.00  0.00           C  
ATOM   1568  O   ASP A 149      47.480  33.331  53.762  1.00  0.00           O  
ATOM   1569  CB  ASP A 149      47.331  30.367  52.882  1.00  0.00           C  
ATOM   1570  CG  ASP A 149      48.348  29.245  52.875  1.00  0.00           C  
ATOM   1571  OD1 ASP A 149      49.504  29.477  52.532  1.00  0.00           O  
ATOM   1572  OD2 ASP A 149      47.888  28.088  52.927  1.00  0.00           O1-
ATOM   1573  H   ASP A 149      45.881  29.667  55.203  1.00  0.00           H  
ATOM   1574  N   TYR A 150      45.529  32.721  54.801  1.00  0.00           N  
ATOM   1575  CA  TYR A 150      44.827  34.017  54.507  1.00  0.00           C  
ATOM   1576  C   TYR A 150      44.187  34.684  55.708  1.00  0.00           C  
ATOM   1577  O   TYR A 150      43.705  33.986  56.609  1.00  0.00           O  
ATOM   1578  CB  TYR A 150      43.881  33.998  53.313  1.00  0.00           C  
ATOM   1579  CG  TYR A 150      42.863  32.852  53.355  1.00  0.00           C  
ATOM   1580  CD1 TYR A 150      43.277  31.559  53.057  1.00  0.00           C  
ATOM   1581  CD2 TYR A 150      41.592  33.139  53.802  1.00  0.00           C  
ATOM   1582  CE1 TYR A 150      42.266  30.578  53.263  1.00  0.00           C  
ATOM   1583  CE2 TYR A 150      40.617  32.195  53.960  1.00  0.00           C  
ATOM   1584  CZ  TYR A 150      41.006  30.889  53.758  1.00  0.00           C  
ATOM   1585  OH  TYR A 150      40.167  29.834  53.798  1.00  0.00           O  
ATOM   1586  H   TYR A 150      45.088  32.209  55.536  1.00  0.00           H  
ATOM   1587  HD1 TYR A 150      44.280  31.199  52.813  1.00  0.00           H  
ATOM   1588  HD2 TYR A 150      41.346  34.204  53.788  1.00  0.00           H  
ATOM   1589  HE1 TYR A 150      42.523  29.609  52.841  1.00  0.00           H  
ATOM   1590  HE2 TYR A 150      39.553  32.424  54.043  1.00  0.00           H  
ATOM   1591  HH  TYR A 150      40.549  29.134  53.212  1.00  0.00           H  
ATOM   1592  N   THR A 151      43.831  35.950  55.515  1.00  0.00           N  
ATOM   1593  CA  THR A 151      43.170  36.758  56.562  1.00  0.00           C  
ATOM   1594  C   THR A 151      41.886  37.377  56.035  1.00  0.00           C  
ATOM   1595  O   THR A 151      41.802  38.213  55.132  1.00  0.00           O  
ATOM   1596  CB  THR A 151      44.085  37.921  57.089  1.00  0.00           C  
ATOM   1597  CG2 THR A 151      43.634  38.579  58.336  1.00  0.00           C  
ATOM   1598  OG1 THR A 151      45.447  37.562  57.214  1.00  0.00           O  
ATOM   1599  H   THR A 151      44.060  36.506  54.721  1.00  0.00           H  
ATOM   1600  HG1 THR A 151      45.859  37.739  56.323  1.00  0.00           H  
ATOM   1601  N   LEU A 152      40.809  37.102  56.757  1.00  0.00           N  
ATOM   1602  CA  LEU A 152      39.470  37.409  56.280  1.00  0.00           C  
ATOM   1603  C   LEU A 152      39.063  38.717  57.021  1.00  0.00           C  
ATOM   1604  O   LEU A 152      39.074  38.745  58.283  1.00  0.00           O  
ATOM   1605  CB  LEU A 152      38.479  36.312  56.668  1.00  0.00           C  
ATOM   1606  CG  LEU A 152      38.868  34.959  56.176  1.00  0.00           C  
ATOM   1607  CD1 LEU A 152      39.825  34.261  57.157  1.00  0.00           C  
ATOM   1608  CD2 LEU A 152      37.586  34.133  55.875  1.00  0.00           C  
ATOM   1609  H   LEU A 152      40.876  36.860  57.725  1.00  0.00           H  
ATOM   1610  N   ARG A 153      38.557  39.733  56.305  1.00  0.00           N  
ATOM   1611  CA  ARG A 153      38.134  41.043  56.877  1.00  0.00           C  
ATOM   1612  C   ARG A 153      36.779  41.638  56.433  1.00  0.00           C  
ATOM   1613  O   ARG A 153      36.492  41.867  55.271  1.00  0.00           O  
ATOM   1614  CB  ARG A 153      39.208  42.085  56.625  1.00  0.00           C  
ATOM   1615  CG  ARG A 153      40.531  41.958  57.411  1.00  0.00           C  
ATOM   1616  CD  ARG A 153      41.341  43.218  57.374  1.00  0.00           C  
ATOM   1617  NE  ARG A 153      42.680  42.945  57.869  1.00  0.00           N  
ATOM   1618  CZ  ARG A 153      43.721  42.629  57.170  1.00  0.00           C  
ATOM   1619  NH1 ARG A 153      43.743  42.602  55.823  1.00  0.00           N1+
ATOM   1620  NH2 ARG A 153      44.779  42.292  57.920  1.00  0.00           N  
ATOM   1621  H   ARG A 153      38.535  39.679  55.300  1.00  0.00           H  
ATOM   1622  HE  ARG A 153      42.748  43.099  58.858  1.00  0.00           H  
ATOM   1623 1HH1 ARG A 153      42.938  42.933  55.335  1.00  0.00           H  
ATOM   1624 2HH1 ARG A 153      44.397  42.099  55.263  1.00  0.00           H  
ATOM   1625 1HH2 ARG A 153      44.634  42.187  58.901  1.00  0.00           H  
ATOM   1626 2HH2 ARG A 153      45.583  41.817  57.541  1.00  0.00           H  
ATOM   1627  N   GLU A 154      35.920  41.634  57.485  1.00  0.00           N  
ATOM   1628  CA  GLU A 154      34.511  42.156  57.409  1.00  0.00           C  
ATOM   1629  C   GLU A 154      34.513  43.703  57.579  1.00  0.00           C  
ATOM   1630  O   GLU A 154      33.972  44.152  58.565  1.00  0.00           O  
ATOM   1631  CB  GLU A 154      33.672  41.380  58.475  1.00  0.00           C  
ATOM   1632  CG  GLU A 154      32.442  40.700  57.799  1.00  0.00           C  
ATOM   1633  CD  GLU A 154      31.482  39.966  58.795  1.00  0.00           C  
ATOM   1634  OE1 GLU A 154      30.316  40.286  58.668  1.00  0.00           O  
ATOM   1635  OE2 GLU A 154      31.768  39.109  59.604  1.00  0.00           O1-
ATOM   1636  H   GLU A 154      36.205  41.098  58.282  1.00  0.00           H  
ATOM   1637  N   LEU A 155      34.697  44.365  56.486  1.00  0.00           N  
ATOM   1638  CA  LEU A 155      34.787  45.836  56.388  1.00  0.00           C  
ATOM   1639  C   LEU A 155      33.469  46.560  56.281  1.00  0.00           C  
ATOM   1640  O   LEU A 155      32.628  46.242  55.458  1.00  0.00           O  
ATOM   1641  CB  LEU A 155      35.722  46.362  55.264  1.00  0.00           C  
ATOM   1642  CG  LEU A 155      37.178  45.778  55.349  1.00  0.00           C  
ATOM   1643  CD1 LEU A 155      38.016  46.270  54.180  1.00  0.00           C  
ATOM   1644  CD2 LEU A 155      37.766  46.343  56.636  1.00  0.00           C  
ATOM   1645  H   LEU A 155      34.754  43.835  55.630  1.00  0.00           H  
ATOM   1646  N   LYS A 156      33.356  47.745  56.957  1.00  0.00           N  
ATOM   1647  CA  LYS A 156      32.218  48.675  56.776  1.00  0.00           C  
ATOM   1648  C   LYS A 156      32.693  50.070  56.272  1.00  0.00           C  
ATOM   1649  O   LYS A 156      33.536  50.738  56.847  1.00  0.00           O  
ATOM   1650  CB  LYS A 156      31.450  48.831  58.114  1.00  0.00           C  
ATOM   1651  CG  LYS A 156      29.997  49.217  57.947  1.00  0.00           C  
ATOM   1652  CD  LYS A 156      29.284  47.928  58.187  1.00  0.00           C  
ATOM   1653  CE  LYS A 156      27.811  48.260  57.967  1.00  0.00           C  
ATOM   1654  NZ  LYS A 156      26.971  47.047  57.993  1.00  0.00           N1+
ATOM   1655  H   LYS A 156      34.096  48.047  57.552  1.00  0.00           H  
ATOM   1656  HZ1 LYS A 156      27.052  46.532  57.143  1.00  0.00           H  
ATOM   1657  HZ2 LYS A 156      27.190  46.463  58.773  1.00  0.00           H  
ATOM   1658  HZ3 LYS A 156      26.016  47.318  58.118  1.00  0.00           H  
ATOM   1659  N   LEU A 157      32.173  50.383  55.162  1.00  0.00           N  
ATOM   1660  CA  LEU A 157      32.386  51.762  54.673  1.00  0.00           C  
ATOM   1661  C   LEU A 157      31.131  52.637  54.806  1.00  0.00           C  
ATOM   1662  O   LEU A 157      30.041  52.138  54.428  1.00  0.00           O  
ATOM   1663  CB  LEU A 157      32.806  51.656  53.151  1.00  0.00           C  
ATOM   1664  CG  LEU A 157      34.189  51.189  52.727  1.00  0.00           C  
ATOM   1665  CD1 LEU A 157      34.240  50.970  51.233  1.00  0.00           C  
ATOM   1666  CD2 LEU A 157      35.428  51.920  53.256  1.00  0.00           C  
ATOM   1667  H   LEU A 157      31.700  49.690  54.613  1.00  0.00           H  
ATOM   1668  N   SER A 158      31.374  53.928  55.132  1.00  0.00           N  
ATOM   1669  CA  SER A 158      30.225  54.904  55.130  1.00  0.00           C  
ATOM   1670  C   SER A 158      30.576  56.407  54.976  1.00  0.00           C  
ATOM   1671  O   SER A 158      31.646  56.878  55.420  1.00  0.00           O  
ATOM   1672  CB  SER A 158      29.307  54.613  56.340  1.00  0.00           C  
ATOM   1673  OG  SER A 158      29.929  54.868  57.623  1.00  0.00           O  
ATOM   1674  H   SER A 158      32.212  54.170  55.619  1.00  0.00           H  
ATOM   1675  HG  SER A 158      29.294  54.411  58.256  1.00  0.00           H  
ATOM   1676  N   LYS A 159      29.774  57.162  54.253  1.00  0.00           N  
ATOM   1677  CA  LYS A 159      30.081  58.565  53.810  1.00  0.00           C  
ATOM   1678  C   LYS A 159      29.711  59.557  54.903  1.00  0.00           C  
ATOM   1679  O   LYS A 159      28.598  59.611  55.454  1.00  0.00           O  
ATOM   1680  CB  LYS A 159      29.316  58.894  52.598  1.00  0.00           C  
ATOM   1681  CG  LYS A 159      30.164  58.475  51.387  1.00  0.00           C  
ATOM   1682  CD  LYS A 159      29.853  59.174  50.121  1.00  0.00           C  
ATOM   1683  CE  LYS A 159      29.912  60.730  50.221  1.00  0.00           C  
ATOM   1684  NZ  LYS A 159      29.468  61.424  48.993  1.00  0.00           N1+
ATOM   1685  H   LYS A 159      28.869  56.883  53.920  1.00  0.00           H  
ATOM   1686  HZ1 LYS A 159      29.283  62.375  49.245  1.00  0.00           H  
ATOM   1687  HZ2 LYS A 159      30.129  61.341  48.248  1.00  0.00           H  
ATOM   1688  HZ3 LYS A 159      28.626  61.050  48.600  1.00  0.00           H  
ATOM   1689  N   VAL A 160      30.703  60.278  55.372  1.00  0.00           N  
ATOM   1690  CA  VAL A 160      30.643  61.299  56.473  1.00  0.00           C  
ATOM   1691  C   VAL A 160      29.718  62.448  55.990  1.00  0.00           C  
ATOM   1692  O   VAL A 160      29.907  62.857  54.872  1.00  0.00           O  
ATOM   1693  CB  VAL A 160      32.019  61.887  56.877  1.00  0.00           C  
ATOM   1694  CG1 VAL A 160      31.988  62.877  58.038  1.00  0.00           C  
ATOM   1695  CG2 VAL A 160      32.973  60.729  57.267  1.00  0.00           C  
ATOM   1696  H   VAL A 160      31.556  60.365  54.860  1.00  0.00           H  
ATOM   1697  N   GLY A 161      28.791  62.771  56.876  1.00  0.00           N  
ATOM   1698  CA  GLY A 161      27.494  63.504  56.644  1.00  0.00           C  
ATOM   1699  C   GLY A 161      26.321  62.744  56.019  1.00  0.00           C  
ATOM   1700  O   GLY A 161      25.220  62.863  56.532  1.00  0.00           O  
ATOM   1701  H   GLY A 161      28.897  62.635  57.859  1.00  0.00           H  
ATOM   1702  N   GLN A 162      26.579  61.984  54.978  1.00  0.00           N  
ATOM   1703  CA  GLN A 162      25.429  61.287  54.323  1.00  0.00           C  
ATOM   1704  C   GLN A 162      24.901  60.038  55.052  1.00  0.00           C  
ATOM   1705  O   GLN A 162      25.553  59.334  55.810  1.00  0.00           O  
ATOM   1706  CB  GLN A 162      25.912  60.802  52.953  1.00  0.00           C  
ATOM   1707  CG  GLN A 162      26.438  61.879  52.018  1.00  0.00           C  
ATOM   1708  CD  GLN A 162      26.229  61.514  50.592  1.00  0.00           C  
ATOM   1709  NE2 GLN A 162      25.563  62.392  49.870  1.00  0.00           N  
ATOM   1710  OE1 GLN A 162      26.767  60.554  50.052  1.00  0.00           O  
ATOM   1711  H   GLN A 162      27.500  61.827  54.633  1.00  0.00           H  
ATOM   1712 1HE2 GLN A 162      25.368  63.275  50.303  1.00  0.00           H  
ATOM   1713 2HE2 GLN A 162      25.069  62.175  49.033  1.00  0.00           H  
ATOM   1714  N   GLY A 163      23.560  59.895  55.096  1.00  0.00           N  
ATOM   1715  CA  GLY A 163      22.858  58.729  55.738  1.00  0.00           C  
ATOM   1716  C   GLY A 163      22.517  57.466  54.884  1.00  0.00           C  
ATOM   1717  O   GLY A 163      22.638  57.534  53.657  1.00  0.00           O  
ATOM   1718  H   GLY A 163      22.926  60.535  54.677  1.00  0.00           H  
ATOM   1719  N   ASN A 164      22.304  56.336  55.450  1.00  0.00           N  
ATOM   1720  CA  ASN A 164      22.015  55.083  54.772  1.00  0.00           C  
ATOM   1721  C   ASN A 164      23.157  54.567  53.847  1.00  0.00           C  
ATOM   1722  O   ASN A 164      22.795  53.997  52.856  1.00  0.00           O  
ATOM   1723  CB  ASN A 164      20.558  55.061  54.179  1.00  0.00           C  
ATOM   1724  CG  ASN A 164      19.484  54.937  55.261  1.00  0.00           C  
ATOM   1725  ND2 ASN A 164      19.159  53.781  55.813  1.00  0.00           N  
ATOM   1726  OD1 ASN A 164      19.090  55.925  55.810  1.00  0.00           O  
ATOM   1727  H   ASN A 164      22.323  56.223  56.442  1.00  0.00           H  
ATOM   1728 1HD2 ASN A 164      19.534  52.894  55.530  1.00  0.00           H  
ATOM   1729 2HD2 ASN A 164      18.484  53.814  56.544  1.00  0.00           H  
ATOM   1730  N   THR A 165      24.395  54.766  54.186  1.00  0.00           N  
ATOM   1731  CA  THR A 165      25.545  54.338  53.312  1.00  0.00           C  
ATOM   1732  C   THR A 165      26.328  53.113  53.821  1.00  0.00           C  
ATOM   1733  O   THR A 165      26.989  52.549  52.973  1.00  0.00           O  
ATOM   1734  CB  THR A 165      26.362  55.577  52.891  1.00  0.00           C  
ATOM   1735  CG2 THR A 165      25.606  56.597  52.055  1.00  0.00           C  
ATOM   1736  OG1 THR A 165      27.192  56.035  53.976  1.00  0.00           O  
ATOM   1737  H   THR A 165      24.690  55.323  54.953  1.00  0.00           H  
ATOM   1738  HG1 THR A 165      26.621  56.597  54.580  1.00  0.00           H  
ATOM   1739  N   GLU A 166      26.037  52.595  55.024  1.00  0.00           N  
ATOM   1740  CA  GLU A 166      26.546  51.423  55.664  1.00  0.00           C  
ATOM   1741  C   GLU A 166      26.681  50.127  54.976  1.00  0.00           C  
ATOM   1742  O   GLU A 166      26.118  49.037  55.269  1.00  0.00           O  
ATOM   1743  CB  GLU A 166      25.738  51.289  56.935  1.00  0.00           C  
ATOM   1744  CG  GLU A 166      25.786  52.253  58.119  1.00  0.00           C  
ATOM   1745  CD  GLU A 166      25.260  53.655  57.854  1.00  0.00           C  
ATOM   1746  OE1 GLU A 166      25.979  54.613  58.112  1.00  0.00           O  
ATOM   1747  OE2 GLU A 166      24.187  53.746  57.181  1.00  0.00           O1-
ATOM   1748  H   GLU A 166      25.208  52.957  55.448  1.00  0.00           H  
ATOM   1749  N   ARG A 167      27.637  50.216  54.045  1.00  0.00           N  
ATOM   1750  CA  ARG A 167      28.010  49.116  53.155  1.00  0.00           C  
ATOM   1751  C   ARG A 167      28.932  48.067  53.761  1.00  0.00           C  
ATOM   1752  O   ARG A 167      29.975  48.432  54.219  1.00  0.00           O  
ATOM   1753  CB  ARG A 167      28.586  49.687  51.860  1.00  0.00           C  
ATOM   1754  CG  ARG A 167      28.002  49.017  50.573  1.00  0.00           C  
ATOM   1755  CD  ARG A 167      28.786  49.376  49.313  1.00  0.00           C  
ATOM   1756  NE  ARG A 167      28.096  48.916  48.079  1.00  0.00           N  
ATOM   1757  CZ  ARG A 167      27.066  49.513  47.462  1.00  0.00           C  
ATOM   1758  NH1 ARG A 167      26.408  50.507  47.953  1.00  0.00           N1+
ATOM   1759  NH2 ARG A 167      26.536  48.930  46.382  1.00  0.00           N  
ATOM   1760  H   ARG A 167      28.339  50.926  54.037  1.00  0.00           H  
ATOM   1761  HE  ARG A 167      28.586  48.192  47.592  1.00  0.00           H  
ATOM   1762 1HH1 ARG A 167      26.757  50.925  48.788  1.00  0.00           H  
ATOM   1763 2HH1 ARG A 167      25.580  50.824  47.479  1.00  0.00           H  
ATOM   1764 1HH2 ARG A 167      26.651  47.948  46.233  1.00  0.00           H  
ATOM   1765 2HH2 ARG A 167      26.021  49.421  45.679  1.00  0.00           H  
ATOM   1766  N   THR A 168      28.459  46.806  53.947  1.00  0.00           N  
ATOM   1767  CA  THR A 168      29.354  45.756  54.495  1.00  0.00           C  
ATOM   1768  C   THR A 168      29.951  45.062  53.253  1.00  0.00           C  
ATOM   1769  O   THR A 168      29.309  44.418  52.447  1.00  0.00           O  
ATOM   1770  CB  THR A 168      28.641  44.628  55.246  1.00  0.00           C  
ATOM   1771  CG2 THR A 168      29.583  43.812  56.170  1.00  0.00           C  
ATOM   1772  OG1 THR A 168      27.700  45.297  56.140  1.00  0.00           O  
ATOM   1773  H   THR A 168      27.504  46.672  53.677  1.00  0.00           H  
ATOM   1774  HG1 THR A 168      27.223  44.508  56.513  1.00  0.00           H  
ATOM   1775  N   VAL A 169      31.221  44.798  53.452  1.00  0.00           N  
ATOM   1776  CA  VAL A 169      32.012  44.044  52.423  1.00  0.00           C  
ATOM   1777  C   VAL A 169      32.998  43.024  52.977  1.00  0.00           C  
ATOM   1778  O   VAL A 169      33.636  43.282  54.004  1.00  0.00           O  
ATOM   1779  CB  VAL A 169      32.857  44.939  51.416  1.00  0.00           C  
ATOM   1780  CG1 VAL A 169      32.016  45.564  50.336  1.00  0.00           C  
ATOM   1781  CG2 VAL A 169      33.754  45.949  52.163  1.00  0.00           C  
ATOM   1782  H   VAL A 169      31.801  45.252  54.122  1.00  0.00           H  
ATOM   1783  N   TRP A 170      33.502  42.150  52.088  1.00  0.00           N  
ATOM   1784  CA  TRP A 170      34.271  40.960  52.363  1.00  0.00           C  
ATOM   1785  C   TRP A 170      35.718  41.164  51.793  1.00  0.00           C  
ATOM   1786  O   TRP A 170      35.871  40.947  50.580  1.00  0.00           O  
ATOM   1787  CB  TRP A 170      33.625  39.670  51.845  1.00  0.00           C  
ATOM   1788  CG  TRP A 170      32.476  39.266  52.792  1.00  0.00           C  
ATOM   1789  CD1 TRP A 170      31.282  39.754  52.773  1.00  0.00           C  
ATOM   1790  CD2 TRP A 170      32.641  38.552  53.987  1.00  0.00           C  
ATOM   1791  CE2 TRP A 170      31.428  38.732  54.670  1.00  0.00           C  
ATOM   1792  CE3 TRP A 170      33.629  37.799  54.595  1.00  0.00           C  
ATOM   1793  NE1 TRP A 170      30.608  39.449  53.862  1.00  0.00           N  
ATOM   1794  CZ2 TRP A 170      31.199  38.120  55.906  1.00  0.00           C  
ATOM   1795  CZ3 TRP A 170      33.381  37.152  55.846  1.00  0.00           C  
ATOM   1796  CH2 TRP A 170      32.169  37.372  56.525  1.00  0.00           C  
ATOM   1797  H   TRP A 170      33.283  42.327  51.126  1.00  0.00           H  
ATOM   1798  HD1 TRP A 170      30.873  40.406  52.000  1.00  0.00           H  
ATOM   1799  HE1 TRP A 170      29.662  39.679  54.082  1.00  0.00           H  
ATOM   1800  HE3 TRP A 170      34.657  37.963  54.285  1.00  0.00           H  
ATOM   1801  HZ2 TRP A 170      30.334  38.496  56.444  1.00  0.00           H  
ATOM   1802  HZ3 TRP A 170      34.200  36.632  56.340  1.00  0.00           H  
ATOM   1803  HH2 TRP A 170      32.182  37.091  57.575  1.00  0.00           H  
ATOM   1804  N   GLN A 171      36.756  41.402  52.620  1.00  0.00           N  
ATOM   1805  CA  GLN A 171      38.159  41.443  52.224  1.00  0.00           C  
ATOM   1806  C   GLN A 171      38.880  40.109  52.498  1.00  0.00           C
[truncated: 2,136,401 more chars]
