# Supplementary material for: Structural insights into the pSer/pThr dependent regulation of the SHP2 tyrosine phosphatase in insulin and CD28 signaling
Source: Nat Commun. 2022 Sep 16;13:5439. doi: 10.1038/s41467-022-32918-5 (PMC9481563; doi:10.1038/s41467-022-32918-5)
Supplement: Supplementary file 4 — Supplementary dataset 2 [file 41467_2022_32918_MOESM4_ESM.zip › WPD-ppCD28-02-dynamics.pdb]

MODEL        1
ATOM      1  N   GLY A   5      57.310  24.760  24.330  1.00  0.00           N  
ATOM      2  CA  GLY A   5      57.870  24.780  25.710  1.00  0.00           C  
ATOM      3  C   GLY A   5      57.090  25.930  26.460  1.00  0.00           C  
ATOM      4  O   GLY A   5      56.560  26.840  25.880  1.00  0.00           O  
ATOM      5  H1  GLY A   5      57.140  25.700  24.010  1.00  0.00           H  
ATOM      6  H2  GLY A   5      57.740  24.180  23.630  1.00  0.00           H  
ATOM      7  H3  GLY A   5      56.380  24.400  24.400  1.00  0.00           H  
ATOM      8  N   PHE A   6      56.890  25.580  27.770  1.00  0.00           N  
ATOM      9  CA  PHE A   6      56.100  26.420  28.690  1.00  0.00           C  
ATOM     10  C   PHE A   6      56.270  27.950  28.770  1.00  0.00           C  
ATOM     11  O   PHE A   6      55.260  28.660  28.650  1.00  0.00           O  
ATOM     12  CB  PHE A   6      56.340  25.790  30.080  1.00  0.00           C  
ATOM     13  CG  PHE A   6      55.570  26.360  31.260  1.00  0.00           C  
ATOM     14  CD1 PHE A   6      54.430  25.760  31.770  1.00  0.00           C  
ATOM     15  CD2 PHE A   6      56.200  27.350  32.010  1.00  0.00           C  
ATOM     16  CE1 PHE A   6      53.940  25.960  33.040  1.00  0.00           C  
ATOM     17  CE2 PHE A   6      55.670  27.580  33.280  1.00  0.00           C  
ATOM     18  CZ  PHE A   6      54.560  26.980  33.820  1.00  0.00           C  
ATOM     19  H   PHE A   6      56.870  24.610  28.000  1.00  0.00           H  
ATOM     20  HD1 PHE A   6      53.840  25.190  31.060  1.00  0.00           H  
ATOM     21  HD2 PHE A   6      57.160  27.690  31.650  1.00  0.00           H  
ATOM     22  HE1 PHE A   6      53.220  25.280  33.500  1.00  0.00           H  
ATOM     23  HE2 PHE A   6      55.970  28.450  33.840  1.00  0.00           H  
ATOM     24  HZ  PHE A   6      54.260  27.220  34.840  1.00  0.00           H  
ATOM     25  N   TRP A   7      57.510  28.400  28.970  1.00  0.00           N  
ATOM     26  CA  TRP A   7      57.860  29.850  29.050  1.00  0.00           C  
ATOM     27  C   TRP A   7      57.570  30.540  27.700  1.00  0.00           C  
ATOM     28  O   TRP A   7      56.840  31.470  27.600  1.00  0.00           O  
ATOM     29  CB  TRP A   7      59.320  29.990  29.460  1.00  0.00           C  
ATOM     30  CG  TRP A   7      59.730  31.400  29.980  1.00  0.00           C  
ATOM     31  CD1 TRP A   7      59.490  31.710  31.310  1.00  0.00           C  
ATOM     32  CD2 TRP A   7      60.010  32.610  29.390  1.00  0.00           C  
ATOM     33  CE2 TRP A   7      60.010  33.640  30.380  1.00  0.00           C  
ATOM     34  CE3 TRP A   7      59.990  33.000  28.020  1.00  0.00           C  
ATOM     35  NE1 TRP A   7      59.670  33.050  31.540  1.00  0.00           N  
ATOM     36  CZ2 TRP A   7      60.150  34.980  30.040  1.00  0.00           C  
ATOM     37  CZ3 TRP A   7      60.040  34.390  27.710  1.00  0.00           C  
ATOM     38  CH2 TRP A   7      60.150  35.350  28.730  1.00  0.00           C  
ATOM     39  H   TRP A   7      58.170  27.770  29.370  1.00  0.00           H  
ATOM     40  HD1 TRP A   7      59.480  30.960  32.100  1.00  0.00           H  
ATOM     41  HE1 TRP A   7      59.650  33.530  32.420  1.00  0.00           H  
ATOM     42  HE3 TRP A   7      59.810  32.290  27.220  1.00  0.00           H  
ATOM     43  HZ2 TRP A   7      60.460  35.630  30.850  1.00  0.00           H  
ATOM     44  HZ3 TRP A   7      59.770  34.700  26.700  1.00  0.00           H  
ATOM     45  HH2 TRP A   7      60.570  36.320  28.440  1.00  0.00           H  
ATOM     46  N   GLU A   8      58.090  29.930  26.620  1.00  0.00           N  
ATOM     47  CA  GLU A   8      57.860  30.330  25.220  1.00  0.00           C  
ATOM     48  C   GLU A   8      56.340  30.350  24.760  1.00  0.00           C  
ATOM     49  O   GLU A   8      56.000  31.270  24.000  1.00  0.00           O  
ATOM     50  CB  GLU A   8      58.600  29.370  24.290  1.00  0.00           C  
ATOM     51  CG  GLU A   8      60.160  29.250  24.300  1.00  0.00           C  
ATOM     52  CD  GLU A   8      60.670  28.410  25.450  1.00  0.00           C  
ATOM     53  OE1 GLU A   8      61.230  28.970  26.450  1.00  0.00           O  
ATOM     54  OE2 GLU A   8      60.680  27.170  25.310  1.00  0.00           O1-
ATOM     55  H   GLU A   8      58.820  29.260  26.710  1.00  0.00           H  
ATOM     56  N   GLU A   9      55.490  29.460  25.250  1.00  0.00           N  
ATOM     57  CA  GLU A   9      54.020  29.720  25.250  1.00  0.00           C  
ATOM     58  C   GLU A   9      53.520  30.890  26.120  1.00  0.00           C  
ATOM     59  O   GLU A   9      53.010  31.870  25.600  1.00  0.00           O  
ATOM     60  CB  GLU A   9      53.330  28.360  25.500  1.00  0.00           C  
ATOM     61  CG  GLU A   9      51.810  28.460  25.450  1.00  0.00           C  
ATOM     62  CD  GLU A   9      51.060  27.180  25.700  1.00  0.00           C  
ATOM     63  OE1 GLU A   9      49.890  26.990  25.220  1.00  0.00           O  
ATOM     64  OE2 GLU A   9      51.540  26.320  26.440  1.00  0.00           O1-
ATOM     65  H   GLU A   9      55.740  28.560  25.590  1.00  0.00           H  
ATOM     66  N   PHE A  10      54.090  30.990  27.320  1.00  0.00           N  
ATOM     67  CA  PHE A  10      53.660  31.970  28.230  1.00  0.00           C  
ATOM     68  C   PHE A  10      54.110  33.420  27.730  1.00  0.00           C  
ATOM     69  O   PHE A  10      53.230  34.280  27.710  1.00  0.00           O  
ATOM     70  CB  PHE A  10      54.320  31.560  29.520  1.00  0.00           C  
ATOM     71  CG  PHE A  10      54.750  32.760  30.390  1.00  0.00           C  
ATOM     72  CD1 PHE A  10      53.870  33.180  31.420  1.00  0.00           C  
ATOM     73  CD2 PHE A  10      55.960  33.340  30.190  1.00  0.00           C  
ATOM     74  CE1 PHE A  10      54.350  34.200  32.260  1.00  0.00           C  
ATOM     75  CE2 PHE A  10      56.340  34.350  30.980  1.00  0.00           C  
ATOM     76  CZ  PHE A  10      55.640  34.740  32.050  1.00  0.00           C  
ATOM     77  H   PHE A  10      54.890  30.480  27.630  1.00  0.00           H  
ATOM     78  HD1 PHE A  10      53.000  32.540  31.540  1.00  0.00           H  
ATOM     79  HD2 PHE A  10      56.760  32.920  29.580  1.00  0.00           H  
ATOM     80  HE1 PHE A  10      53.760  34.620  33.070  1.00  0.00           H  
ATOM     81  HE2 PHE A  10      57.150  35.010  30.680  1.00  0.00           H  
ATOM     82  HZ  PHE A  10      56.060  35.180  32.960  1.00  0.00           H  
ATOM     83  N   GLU A  11      55.240  33.440  27.040  1.00  0.00           N  
ATOM     84  CA  GLU A  11      55.760  34.570  26.180  1.00  0.00           C  
ATOM     85  C   GLU A  11      54.710  35.160  25.150  1.00  0.00           C  
ATOM     86  O   GLU A  11      54.540  36.370  25.040  1.00  0.00           O  
ATOM     87  CB  GLU A  11      57.020  34.130  25.400  1.00  0.00           C  
ATOM     88  CG  GLU A  11      57.750  35.340  24.710  1.00  0.00           C  
ATOM     89  CD  GLU A  11      58.840  35.050  23.660  1.00  0.00           C  
ATOM     90  OE1 GLU A  11      60.030  34.790  24.030  1.00  0.00           O  
ATOM     91  OE2 GLU A  11      58.480  35.020  22.470  1.00  0.00           O1-
ATOM     92  H   GLU A  11      55.930  32.740  27.200  1.00  0.00           H  
ATOM     93  N   THR A  12      53.910  34.300  24.490  1.00  0.00           N  
ATOM     94  CA  THR A  12      52.900  34.680  23.510  1.00  0.00           C  
ATOM     95  C   THR A  12      51.860  35.710  23.990  1.00  0.00           C  
ATOM     96  O   THR A  12      51.480  36.570  23.210  1.00  0.00           O  
ATOM     97  CB  THR A  12      52.130  33.530  22.950  1.00  0.00           C  
ATOM     98  CG2 THR A  12      53.060  32.490  22.300  1.00  0.00           C  
ATOM     99  OG1 THR A  12      51.330  32.900  23.880  1.00  0.00           O  
ATOM    100  H   THR A  12      54.000  33.320  24.660  1.00  0.00           H  
ATOM    101  HG1 THR A  12      51.940  32.430  24.520  1.00  0.00           H  
ATOM    102  N   LEU A  13      51.470  35.600  25.300  1.00  0.00           N  
ATOM    103  CA  LEU A  13      50.680  36.550  26.060  1.00  0.00           C  
ATOM    104  C   LEU A  13      51.190  38.000  25.900  1.00  0.00           C  
ATOM    105  O   LEU A  13      50.470  38.740  25.270  1.00  0.00           O  
ATOM    106  CB  LEU A  13      50.380  36.070  27.470  1.00  0.00           C  
ATOM    107  CG  LEU A  13      49.470  34.910  27.460  1.00  0.00           C  
ATOM    108  CD1 LEU A  13      49.440  34.170  28.790  1.00  0.00           C  
ATOM    109  CD2 LEU A  13      48.020  35.470  27.280  1.00  0.00           C  
ATOM    110  H   LEU A  13      51.460  34.700  25.730  1.00  0.00           H  
ATOM    111  N   GLN A  14      52.440  38.290  26.210  1.00  0.00           N  
ATOM    112  CA  GLN A  14      53.050  39.600  26.010  1.00  0.00           C  
ATOM    113  C   GLN A  14      53.340  39.880  24.460  1.00  0.00           C  
ATOM    114  O   GLN A  14      53.410  41.060  24.060  1.00  0.00           O  
ATOM    115  CB  GLN A  14      54.390  39.490  26.710  1.00  0.00           C  
ATOM    116  CG  GLN A  14      54.900  40.940  27.050  1.00  0.00           C  
ATOM    117  CD  GLN A  14      55.840  41.020  28.160  1.00  0.00           C  
ATOM    118  NE2 GLN A  14      57.070  41.200  27.830  1.00  0.00           N  
ATOM    119  OE1 GLN A  14      55.660  40.740  29.320  1.00  0.00           O  
ATOM    120  H   GLN A  14      53.000  37.730  26.820  1.00  0.00           H  
ATOM    121 1HE2 GLN A  14      57.330  41.320  26.870  1.00  0.00           H  
ATOM    122 2HE2 GLN A  14      57.820  40.970  28.460  1.00  0.00           H  
ATOM    123  N   GLN A  15      53.860  38.910  23.690  1.00  0.00           N  
ATOM    124  CA  GLN A  15      53.980  39.000  22.230  1.00  0.00           C  
ATOM    125  C   GLN A  15      52.710  39.420  21.420  1.00  0.00           C  
ATOM    126  O   GLN A  15      52.860  40.110  20.380  1.00  0.00           O  
ATOM    127  CB  GLN A  15      54.500  37.660  21.700  1.00  0.00           C  
ATOM    128  CG  GLN A  15      56.000  37.410  21.720  1.00  0.00           C  
ATOM    129  CD  GLN A  15      56.400  37.190  20.240  1.00  0.00           C  
ATOM    130  NE2 GLN A  15      57.330  36.300  20.130  1.00  0.00           N  
ATOM    131  OE1 GLN A  15      56.180  37.970  19.340  1.00  0.00           O  
ATOM    132  H   GLN A  15      54.180  38.030  24.040  1.00  0.00           H  
ATOM    133 1HE2 GLN A  15      57.710  35.930  20.980  1.00  0.00           H  
ATOM    134 2HE2 GLN A  15      57.510  35.930  19.220  1.00  0.00           H  
ATOM    135  N   GLN A  16      51.530  39.260  22.020  1.00  0.00           N  
ATOM    136  CA  GLN A  16      50.240  39.630  21.320  1.00  0.00           C  
ATOM    137  C   GLN A  16      49.890  41.130  21.290  1.00  0.00           C  
ATOM    138  O   GLN A  16      48.650  41.460  21.220  1.00  0.00           O  
ATOM    139  CB  GLN A  16      49.120  38.710  21.900  1.00  0.00           C  
ATOM    140  CG  GLN A  16      49.160  37.420  21.050  1.00  0.00           C  
ATOM    141  CD  GLN A  16      48.220  36.340  21.610  1.00  0.00           C  
ATOM    142  NE2 GLN A  16      48.730  35.680  22.590  1.00  0.00           N  
ATOM    143  OE1 GLN A  16      47.180  36.070  21.120  1.00  0.00           O  
ATOM    144  H   GLN A  16      51.500  38.710  22.850  1.00  0.00           H  
ATOM    145 1HE2 GLN A  16      49.580  36.040  22.980  1.00  0.00           H  
ATOM    146 2HE2 GLN A  16      48.270  34.850  22.910  1.00  0.00           H  
ATOM    147  N   GLU A  17      50.890  41.960  20.990  1.00  0.00           N  
ATOM    148  CA  GLU A  17      50.880  43.420  20.960  1.00  0.00           C  
ATOM    149  C   GLU A  17      49.900  43.940  19.900  1.00  0.00           C  
ATOM    150  O   GLU A  17      48.970  44.670  20.210  1.00  0.00           O  
ATOM    151  CB  GLU A  17      52.300  44.130  21.020  1.00  0.00           C  
ATOM    152  CG  GLU A  17      53.360  43.660  20.060  1.00  0.00           C  
ATOM    153  CD  GLU A  17      53.070  43.650  18.560  1.00  0.00           C  
ATOM    154  OE1 GLU A  17      53.050  44.640  17.810  1.00  0.00           O  
ATOM    155  OE2 GLU A  17      52.750  42.600  18.020  1.00  0.00           O1-
ATOM    156  H   GLU A  17      51.760  41.490  20.830  1.00  0.00           H  
ATOM    157  N   CYS A  18      50.060  43.610  18.650  1.00  0.00           N  
ATOM    158  CA  CYS A  18      49.050  43.900  17.600  1.00  0.00           C  
ATOM    159  C   CYS A  18      47.580  43.360  17.700  1.00  0.00           C  
ATOM    160  O   CYS A  18      46.630  43.910  17.200  1.00  0.00           O  
ATOM    161  CB  CYS A  18      49.570  43.370  16.300  1.00  0.00           C  
ATOM    162  SG  CYS A  18      51.110  44.180  15.800  1.00  0.00           S  
ATOM    163  H   CYS A  18      50.950  43.230  18.380  1.00  0.00           H  
ATOM    164  HG  CYS A  18      51.830  44.030  16.910  1.00  0.00           H  
ATOM    165  N   LYS A  19      47.430  42.260  18.440  1.00  0.00           N  
ATOM    166  CA  LYS A  19      46.070  41.840  18.920  1.00  0.00           C  
ATOM    167  C   LYS A  19      45.420  42.770  20.000  1.00  0.00           C  
ATOM    168  O   LYS A  19      44.250  43.040  20.010  1.00  0.00           O  
ATOM    169  CB  LYS A  19      45.890  40.410  19.420  1.00  0.00           C  
ATOM    170  CG  LYS A  19      46.170  39.530  18.180  1.00  0.00           C  
ATOM    171  CD  LYS A  19      45.440  38.180  18.370  1.00  0.00           C  
ATOM    172  CE  LYS A  19      46.230  37.120  17.590  1.00  0.00           C  
ATOM    173  NZ  LYS A  19      45.740  37.160  16.200  1.00  0.00           N1+
ATOM    174  H   LYS A  19      48.210  41.640  18.570  1.00  0.00           H  
ATOM    175  HZ1 LYS A  19      44.810  36.810  16.200  1.00  0.00           H  
ATOM    176  HZ2 LYS A  19      45.650  38.120  15.920  1.00  0.00           H  
ATOM    177  HZ3 LYS A  19      46.420  36.680  15.640  1.00  0.00           H  
ATOM    178  N   LEU A  20      46.240  43.380  20.910  1.00  0.00           N  
ATOM    179  CA  LEU A  20      45.830  44.370  21.900  1.00  0.00           C  
ATOM    180  C   LEU A  20      45.570  45.820  21.360  1.00  0.00           C  
ATOM    181  O   LEU A  20      45.710  46.800  22.110  1.00  0.00           O  
ATOM    182  CB  LEU A  20      46.950  44.350  22.960  1.00  0.00           C  
ATOM    183  CG  LEU A  20      46.800  43.320  24.110  1.00  0.00           C  
ATOM    184  CD1 LEU A  20      47.890  43.500  25.150  1.00  0.00           C  
ATOM    185  CD2 LEU A  20      45.500  43.540  24.840  1.00  0.00           C  
ATOM    186  H   LEU A  20      47.200  43.130  20.950  1.00  0.00           H  
ATOM    187  N   LEU A  21      45.070  46.070  20.120  1.00  0.00           N  
ATOM    188  CA  LEU A  21      44.920  47.370  19.490  1.00  0.00           C  
ATOM    189  C   LEU A  21      43.920  48.440  20.080  1.00  0.00           C  
ATOM    190  O   LEU A  21      43.630  49.420  19.390  1.00  0.00           O  
ATOM    191  CB  LEU A  21      44.480  47.170  18.090  1.00  0.00           C  
ATOM    192  CG  LEU A  21      43.650  45.910  17.820  1.00  0.00           C  
ATOM    193  CD1 LEU A  21      42.240  45.880  18.440  1.00  0.00           C  
ATOM    194  CD2 LEU A  21      43.250  45.850  16.320  1.00  0.00           C  
ATOM    195  H   LEU A  21      44.680  45.360  19.530  1.00  0.00           H  
ATOM    196  N   TYR A  22      43.150  48.110  21.140  1.00  0.00           N  
ATOM    197  CA  TYR A  22      42.070  48.910  21.790  1.00  0.00           C  
ATOM    198  C   TYR A  22      42.620  50.260  22.230  1.00  0.00           C  
ATOM    199  O   TYR A  22      43.750  50.350  22.700  1.00  0.00           O  
ATOM    200  CB  TYR A  22      41.530  48.200  23.070  1.00  0.00           C  
ATOM    201  CG  TYR A  22      41.200  46.760  22.740  1.00  0.00           C  
ATOM    202  CD1 TYR A  22      39.960  46.380  22.230  1.00  0.00           C  
ATOM    203  CD2 TYR A  22      42.110  45.730  23.090  1.00  0.00           C  
ATOM    204  CE1 TYR A  22      39.570  45.010  22.130  1.00  0.00           C  
ATOM    205  CE2 TYR A  22      41.810  44.420  22.910  1.00  0.00           C  
ATOM    206  CZ  TYR A  22      40.570  44.140  22.440  1.00  0.00           C  
ATOM    207  OH  TYR A  22      40.190  42.850  22.430  1.00  0.00           O  
ATOM    208  H   TYR A  22      43.330  47.240  21.600  1.00  0.00           H  
ATOM    209  HD1 TYR A  22      39.300  47.170  21.880  1.00  0.00           H  
ATOM    210  HD2 TYR A  22      43.170  45.890  23.280  1.00  0.00           H  
ATOM    211  HE1 TYR A  22      38.580  44.640  21.880  1.00  0.00           H  
ATOM    212  HE2 TYR A  22      42.490  43.650  23.290  1.00  0.00           H  
ATOM    213  HH  TYR A  22      39.320  42.750  21.940  1.00  0.00           H  
ATOM    214  N   SER A  23      41.760  51.290  22.120  1.00  0.00           N  
ATOM    215  CA  SER A  23      41.950  52.720  22.520  1.00  0.00           C  
ATOM    216  C   SER A  23      42.230  52.790  24.040  1.00  0.00           C  
ATOM    217  O   SER A  23      41.550  52.100  24.800  1.00  0.00           O  
ATOM    218  CB  SER A  23      40.810  53.580  22.040  1.00  0.00           C  
ATOM    219  OG  SER A  23      40.600  53.570  20.640  1.00  0.00           O  
ATOM    220  H   SER A  23      41.070  51.230  21.400  1.00  0.00           H  
ATOM    221  HG  SER A  23      40.060  52.800  20.300  1.00  0.00           H  
ATOM    222  N   ARG A  24      43.130  53.760  24.430  1.00  0.00           N  
ATOM    223  CA  ARG A  24      43.420  54.070  25.810  1.00  0.00           C  
ATOM    224  C   ARG A  24      43.230  55.620  26.180  1.00  0.00           C  
ATOM    225  O   ARG A  24      43.620  56.100  27.290  1.00  0.00           O  
ATOM    226  CB  ARG A  24      44.820  53.760  26.280  1.00  0.00           C  
ATOM    227  CG  ARG A  24      45.320  52.360  26.090  1.00  0.00           C  
ATOM    228  CD  ARG A  24      46.770  52.100  26.570  1.00  0.00           C  
ATOM    229  NE  ARG A  24      47.770  52.820  25.740  1.00  0.00           N  
ATOM    230  CZ  ARG A  24      49.010  53.070  26.150  1.00  0.00           C  
ATOM    231  NH1 ARG A  24      49.570  52.520  27.240  1.00  0.00           N1+
ATOM    232  NH2 ARG A  24      49.820  53.810  25.400  1.00  0.00           N  
ATOM    233  H   ARG A  24      43.740  54.180  23.770  1.00  0.00           H  
ATOM    234  HE  ARG A  24      47.590  53.120  24.810  1.00  0.00           H  
ATOM    235 1HH1 ARG A  24      49.110  51.780  27.730  1.00  0.00           H  
ATOM    236 2HH1 ARG A  24      50.480  52.850  27.480  1.00  0.00           H  
ATOM    237 1HH2 ARG A  24      49.500  54.190  24.530  1.00  0.00           H  
ATOM    238 2HH2 ARG A  24      50.650  54.150  25.840  1.00  0.00           H  
ATOM    239  N   LYS A  25      42.490  56.330  25.360  1.00  0.00           N  
ATOM    240  CA  LYS A  25      42.440  57.790  25.330  1.00  0.00           C  
ATOM    241  C   LYS A  25      41.870  58.480  26.590  1.00  0.00           C  
ATOM    242  O   LYS A  25      42.250  59.580  26.930  1.00  0.00           O  
ATOM    243  CB  LYS A  25      41.760  58.270  24.050  1.00  0.00           C  
ATOM    244  CG  LYS A  25      42.340  57.630  22.770  1.00  0.00           C  
ATOM    245  CD  LYS A  25      41.570  57.870  21.460  1.00  0.00           C  
ATOM    246  CE  LYS A  25      42.190  57.170  20.260  1.00  0.00           C  
ATOM    247  NZ  LYS A  25      41.550  57.420  18.960  1.00  0.00           N1+
ATOM    248  H   LYS A  25      41.700  55.920  24.900  1.00  0.00           H  
ATOM    249  HZ1 LYS A  25      41.350  58.400  18.880  1.00  0.00           H  
ATOM    250  HZ2 LYS A  25      42.150  57.120  18.220  1.00  0.00           H  
ATOM    251  HZ3 LYS A  25      40.660  56.960  18.990  1.00  0.00           H  
ATOM    252  N   GLU A  26      41.200  57.680  27.410  1.00  0.00           N  
ATOM    253  CA  GLU A  26      40.620  58.090  28.740  1.00  0.00           C  
ATOM    254  C   GLU A  26      41.610  58.220  29.940  1.00  0.00           C  
ATOM    255  O   GLU A  26      41.220  58.820  30.970  1.00  0.00           O  
ATOM    256  CB  GLU A  26      39.440  57.260  29.070  1.00  0.00           C  
ATOM    257  CG  GLU A  26      38.210  57.310  28.170  1.00  0.00           C  
ATOM    258  CD  GLU A  26      37.600  58.680  28.080  1.00  0.00           C  
ATOM    259  OE1 GLU A  26      36.940  59.270  28.980  1.00  0.00           O  
ATOM    260  OE2 GLU A  26      37.870  59.300  27.010  1.00  0.00           O1-
ATOM    261  H   GLU A  26      40.940  56.750  27.140  1.00  0.00           H  
ATOM    262  N   GLY A  27      42.590  57.370  29.880  1.00  0.00           N  
ATOM    263  CA  GLY A  27      43.780  57.400  30.790  1.00  0.00           C  
ATOM    264  C   GLY A  27      44.700  58.570  30.490  1.00  0.00           C  
ATOM    265  O   GLY A  27      45.160  59.290  31.350  1.00  0.00           O  
ATOM    266  H   GLY A  27      42.520  56.480  29.440  1.00  0.00           H  
ATOM    267  N   GLN A  28      44.840  58.810  29.200  1.00  0.00           N  
ATOM    268  CA  GLN A  28      45.780  59.850  28.740  1.00  0.00           C  
ATOM    269  C   GLN A  28      45.500  61.340  28.960  1.00  0.00           C  
ATOM    270  O   GLN A  28      46.440  62.190  28.940  1.00  0.00           O  
ATOM    271  CB  GLN A  28      46.140  59.590  27.260  1.00  0.00           C  
ATOM    272  CG  GLN A  28      46.570  58.100  27.010  1.00  0.00           C  
ATOM    273  CD  GLN A  28      46.630  57.900  25.490  1.00  0.00           C  
ATOM    274  NE2 GLN A  28      47.790  58.100  24.940  1.00  0.00           N  
ATOM    275  OE1 GLN A  28      45.750  57.470  24.810  1.00  0.00           O  
ATOM    276  H   GLN A  28      44.450  58.170  28.530  1.00  0.00           H  
ATOM    277 1HE2 GLN A  28      48.590  58.260  25.520  1.00  0.00           H  
ATOM    278 2HE2 GLN A  28      47.970  57.770  24.010  1.00  0.00           H  
ATOM    279  N   ARG A  29      44.310  61.740  29.180  1.00  0.00           N  
ATOM    280  CA  ARG A  29      43.830  63.200  29.310  1.00  0.00           C  
ATOM    281  C   ARG A  29      44.370  63.810  30.600  1.00  0.00           C  
ATOM    282  O   ARG A  29      44.510  63.230  31.670  1.00  0.00           O  
ATOM    283  CB  ARG A  29      42.280  63.250  29.350  1.00  0.00           C  
ATOM    284  CG  ARG A  29      41.810  64.360  28.450  1.00  0.00           C  
ATOM    285  CD  ARG A  29      40.360  64.750  28.550  1.00  0.00           C  
ATOM    286  NE  ARG A  29      39.950  65.800  27.600  1.00  0.00           N  
ATOM    287  CZ  ARG A  29      39.270  65.650  26.460  1.00  0.00           C  
ATOM    288  NH1 ARG A  29      38.920  64.410  26.010  1.00  0.00           N1+
ATOM    289  NH2 ARG A  29      39.120  66.660  25.630  1.00  0.00           N  
ATOM    290  H   ARG A  29      43.520  61.130  29.140  1.00  0.00           H  
ATOM    291  HE  ARG A  29      40.040  66.710  27.990  1.00  0.00           H  
ATOM    292 1HH1 ARG A  29      39.090  63.560  26.500  1.00  0.00           H  
ATOM    293 2HH1 ARG A  29      38.610  64.260  25.070  1.00  0.00           H  
ATOM    294 1HH2 ARG A  29      39.570  67.530  25.790  1.00  0.00           H  
ATOM    295 2HH2 ARG A  29      38.620  66.450  24.780  1.00  0.00           H  
ATOM    296  N   GLN A  30      44.640  65.110  30.580  1.00  0.00           N  
ATOM    297  CA  GLN A  30      45.370  65.880  31.630  1.00  0.00           C  
ATOM    298  C   GLN A  30      44.640  65.840  32.990  1.00  0.00           C  
ATOM    299  O   GLN A  30      45.090  65.390  34.020  1.00  0.00           O  
ATOM    300  CB  GLN A  30      45.710  67.230  31.010  1.00  0.00           C  
ATOM    301  CG  GLN A  30      46.640  68.010  31.930  1.00  0.00           C  
ATOM    302  CD  GLN A  30      47.440  68.980  31.020  1.00  0.00           C  
ATOM    303  NE2 GLN A  30      46.800  69.970  30.490  1.00  0.00           N  
ATOM    304  OE1 GLN A  30      48.560  68.750  30.660  1.00  0.00           O  
ATOM    305  H   GLN A  30      44.320  65.660  29.810  1.00  0.00           H  
ATOM    306 1HE2 GLN A  30      45.830  70.130  30.650  1.00  0.00           H  
ATOM    307 2HE2 GLN A  30      47.300  70.700  30.020  1.00  0.00           H  
ATOM    308  N   GLU A  31      43.370  66.270  32.840  1.00  0.00           N  
ATOM    309  CA  GLU A  31      42.340  66.240  33.900  1.00  0.00           C  
ATOM    310  C   GLU A  31      42.090  64.860  34.630  1.00  0.00           C  
ATOM    311  O   GLU A  31      41.990  64.850  35.860  1.00  0.00           O  
ATOM    312  CB  GLU A  31      41.000  66.790  33.400  1.00  0.00           C  
ATOM    313  CG  GLU A  31      41.130  68.200  32.780  1.00  0.00           C  
ATOM    314  CD  GLU A  31      41.280  68.140  31.270  1.00  0.00           C  
ATOM    315  OE1 GLU A  31      42.310  67.600  30.770  1.00  0.00           O  
ATOM    316  OE2 GLU A  31      40.420  68.770  30.620  1.00  0.00           O1-
ATOM    317  H   GLU A  31      43.010  66.510  31.930  1.00  0.00           H  
ATOM    318  N   ASN A  32      42.080  63.860  33.830  1.00  0.00           N  
ATOM    319  CA  ASN A  32      42.000  62.450  34.200  1.00  0.00           C  
ATOM    320  C   ASN A  32      43.150  61.780  35.000  1.00  0.00           C  
ATOM    321  O   ASN A  32      42.940  61.170  36.060  1.00  0.00           O  
ATOM    322  CB  ASN A  32      41.530  61.620  33.010  1.00  0.00           C  
ATOM    323  CG  ASN A  32      40.160  61.970  32.470  1.00  0.00           C  
ATOM    324  ND2 ASN A  32      39.480  61.000  31.850  1.00  0.00           N  
ATOM    325  OD1 ASN A  32      39.700  63.070  32.470  1.00  0.00           O  
ATOM    326  H   ASN A  32      41.990  64.000  32.840  1.00  0.00           H  
ATOM    327 1HD2 ASN A  32      39.840  60.070  31.790  1.00  0.00           H  
ATOM    328 2HD2 ASN A  32      38.660  61.270  31.350  1.00  0.00           H  
ATOM    329  N   LYS A  33      44.330  62.040  34.550  1.00  0.00           N  
ATOM    330  CA  LYS A  33      45.630  61.520  35.130  1.00  0.00           C  
ATOM    331  C   LYS A  33      45.730  61.490  36.650  1.00  0.00           C  
ATOM    332  O   LYS A  33      45.790  60.390  37.240  1.00  0.00           O  
ATOM    333  CB  LYS A  33      46.890  62.360  34.770  1.00  0.00           C  
ATOM    334  CG  LYS A  33      47.260  62.090  33.310  1.00  0.00           C  
ATOM    335  CD  LYS A  33      48.510  62.890  32.950  1.00  0.00           C  
ATOM    336  CE  LYS A  33      48.670  62.670  31.470  1.00  0.00           C  
ATOM    337  NZ  LYS A  33      49.820  63.360  31.020  1.00  0.00           N1+
ATOM    338  H   LYS A  33      44.380  62.740  33.840  1.00  0.00           H  
ATOM    339  HZ1 LYS A  33      49.710  64.280  31.400  1.00  0.00           H  
ATOM    340  HZ2 LYS A  33      50.680  63.010  31.380  1.00  0.00           H  
ATOM    341  HZ3 LYS A  33      49.910  63.370  30.030  1.00  0.00           H  
ATOM    342  N   ASN A  34      45.150  62.540  37.290  1.00  0.00           N  
ATOM    343  CA  ASN A  34      45.040  62.750  38.760  1.00  0.00           C  
ATOM    344  C   ASN A  34      44.280  61.590  39.470  1.00  0.00           C  
ATOM    345  O   ASN A  34      44.620  61.240  40.660  1.00  0.00           O  
ATOM    346  CB  ASN A  34      44.290  64.060  39.140  1.00  0.00           C  
ATOM    347  CG  ASN A  34      45.010  65.250  38.510  1.00  0.00           C  
ATOM    348  ND2 ASN A  34      45.030  66.320  39.240  1.00  0.00           N  
ATOM    349  OD1 ASN A  34      45.760  65.350  37.560  1.00  0.00           O  
ATOM    350  H   ASN A  34      44.880  63.370  36.800  1.00  0.00           H  
ATOM    351 1HD2 ASN A  34      44.530  66.390  40.100  1.00  0.00           H  
ATOM    352 2HD2 ASN A  34      45.330  67.170  38.810  1.00  0.00           H  
ATOM    353  N   LYS A  35      43.230  60.990  38.880  1.00  0.00           N  
ATOM    354  CA  LYS A  35      42.480  59.920  39.560  1.00  0.00           C  
ATOM    355  C   LYS A  35      43.160  58.560  39.630  1.00  0.00           C  
ATOM    356  O   LYS A  35      42.930  57.730  40.450  1.00  0.00           O  
ATOM    357  CB  LYS A  35      41.010  59.820  39.090  1.00  0.00           C  
ATOM    358  CG  LYS A  35      40.200  60.840  39.840  1.00  0.00           C  
ATOM    359  CD  LYS A  35      38.850  61.030  39.180  1.00  0.00           C  
ATOM    360  CE  LYS A  35      38.130  62.280  39.720  1.00  0.00           C  
ATOM    361  NZ  LYS A  35      36.700  62.200  39.540  1.00  0.00           N1+
ATOM    362  H   LYS A  35      43.230  60.950  37.880  1.00  0.00           H  
ATOM    363  HZ1 LYS A  35      36.330  63.120  39.680  1.00  0.00           H  
ATOM    364  HZ2 LYS A  35      36.510  61.840  38.630  1.00  0.00           H  
ATOM    365  HZ3 LYS A  35      36.270  61.590  40.210  1.00  0.00           H  
ATOM    366  N   ASN A  36      44.130  58.450  38.720  1.00  0.00           N  
ATOM    367  CA  ASN A  36      45.010  57.310  38.580  1.00  0.00           C  
ATOM    368  C   ASN A  36      46.260  57.490  39.460  1.00  0.00           C  
ATOM    369  O   ASN A  36      46.710  58.620  39.690  1.00  0.00           O  
ATOM    370  CB  ASN A  36      45.420  57.060  37.120  1.00  0.00           C  
ATOM    371  CG  ASN A  36      44.330  56.660  36.210  1.00  0.00           C  
ATOM    372  ND2 ASN A  36      44.490  57.000  34.970  1.00  0.00           N  
ATOM    373  OD1 ASN A  36      43.320  56.010  36.550  1.00  0.00           O  
ATOM    374  H   ASN A  36      44.490  59.260  38.250  1.00  0.00           H  
ATOM    375 1HD2 ASN A  36      45.360  57.440  34.740  1.00  0.00           H  
ATOM    376 2HD2 ASN A  36      43.790  56.880  34.270  1.00  0.00           H  
ATOM    377  N   ARG A  37      46.500  56.480  40.270  1.00  0.00           N  
ATOM    378  CA  ARG A  37      47.630  56.340  41.240  1.00  0.00           C  
ATOM    379  C   ARG A  37      49.000  55.900  40.660  1.00  0.00           C  
ATOM    380  O   ARG A  37      50.050  56.350  41.080  1.00  0.00           O  
ATOM    381  CB  ARG A  37      47.160  55.530  42.410  1.00  0.00           C  
ATOM    382  CG  ARG A  37      48.210  55.290  43.600  1.00  0.00           C  
ATOM    383  CD  ARG A  37      47.640  54.200  44.450  1.00  0.00           C  
ATOM    384  NE  ARG A  37      48.410  53.930  45.710  1.00  0.00           N  
ATOM    385  CZ  ARG A  37      47.860  53.990  46.890  1.00  0.00           C  
ATOM    386  NH1 ARG A  37      46.530  54.160  47.000  1.00  0.00           N1+
ATOM    387  NH2 ARG A  37      48.600  53.560  47.950  1.00  0.00           N  
ATOM    388  H   ARG A  37      45.740  55.890  40.550  1.00  0.00           H  
ATOM    389  HE  ARG A  37      49.370  53.680  45.560  1.00  0.00           H  
ATOM    390 1HH1 ARG A  37      45.990  54.110  46.170  1.00  0.00           H  
ATOM    391 2HH1 ARG A  37      46.160  54.570  47.840  1.00  0.00           H  
ATOM    392 1HH2 ARG A  37      49.500  53.150  47.780  1.00  0.00           H  
ATOM    393 2HH2 ARG A  37      48.160  53.720  48.840  1.00  0.00           H  
ATOM    394  N   TYR A  38      49.000  54.870  39.790  1.00  0.00           N  
ATOM    395  CA  TYR A  38      50.220  54.440  39.100  1.00  0.00           C  
ATOM    396  C   TYR A  38      50.470  55.010  37.690  1.00  0.00           C  
ATOM    397  O   TYR A  38      49.650  54.880  36.840  1.00  0.00           O  
ATOM    398  CB  TYR A  38      50.420  52.940  39.270  1.00  0.00           C  
ATOM    399  CG  TYR A  38      50.630  52.360  40.660  1.00  0.00           C  
ATOM    400  CD1 TYR A  38      51.890  52.020  41.060  1.00  0.00           C  
ATOM    401  CD2 TYR A  38      49.550  52.090  41.510  1.00  0.00           C  
ATOM    402  CE1 TYR A  38      52.120  51.410  42.290  1.00  0.00           C  
ATOM    403  CE2 TYR A  38      49.740  51.590  42.780  1.00  0.00           C  
ATOM    404  CZ  TYR A  38      51.030  51.290  43.190  1.00  0.00           C  
ATOM    405  OH  TYR A  38      51.340  51.030  44.470  1.00  0.00           O  
ATOM    406  H   TYR A  38      48.210  54.290  39.570  1.00  0.00           H  
ATOM    407  HD1 TYR A  38      52.730  52.560  40.610  1.00  0.00           H  
ATOM    408  HD2 TYR A  38      48.550  52.040  41.090  1.00  0.00           H  
ATOM    409  HE1 TYR A  38      53.090  50.930  42.470  1.00  0.00           H  
ATOM    410  HE2 TYR A  38      49.020  51.860  43.550  1.00  0.00           H  
ATOM    411  HH  TYR A  38      52.080  50.360  44.380  1.00  0.00           H  
ATOM    412  N   LYS A  39      51.800  55.230  37.490  1.00  0.00           N  
ATOM    413  CA  LYS A  39      52.310  56.030  36.400  1.00  0.00           C  
ATOM    414  C   LYS A  39      52.160  55.540  34.950  1.00  0.00           C  
ATOM    415  O   LYS A  39      51.720  56.300  34.070  1.00  0.00           O  
ATOM    416  CB  LYS A  39      53.650  56.750  36.620  1.00  0.00           C  
ATOM    417  CG  LYS A  39      54.800  55.730  36.480  1.00  0.00           C  
ATOM    418  CD  LYS A  39      56.170  56.290  36.860  1.00  0.00           C  
ATOM    419  CE  LYS A  39      57.120  55.140  37.160  1.00  0.00           C  
ATOM    420  NZ  LYS A  39      58.480  55.600  37.450  1.00  0.00           N1+
ATOM    421  H   LYS A  39      52.500  54.870  38.100  1.00  0.00           H  
ATOM    422  HZ1 LYS A  39      58.980  55.060  38.120  1.00  0.00           H  
ATOM    423  HZ2 LYS A  39      59.030  55.600  36.620  1.00  0.00           H  
ATOM    424  HZ3 LYS A  39      58.530  56.550  37.780  1.00  0.00           H  
ATOM    425  N   ASN A  40      52.480  54.300  34.670  1.00  0.00           N  
ATOM    426  CA  ASN A  40      52.530  53.560  33.380  1.00  0.00           C  
ATOM    427  C   ASN A  40      51.430  52.620  32.880  1.00  0.00           C  
ATOM    428  O   ASN A  40      51.130  52.470  31.690  1.00  0.00           O  
ATOM    429  CB  ASN A  40      53.840  52.790  33.330  1.00  0.00           C  
ATOM    430  CG  ASN A  40      55.050  53.650  32.960  1.00  0.00           C  
ATOM    431  ND2 ASN A  40      56.280  53.140  32.970  1.00  0.00           N  
ATOM    432  OD1 ASN A  40      54.870  54.800  32.540  1.00  0.00           O  
ATOM    433  H   ASN A  40      52.560  53.660  35.440  1.00  0.00           H  
ATOM    434 1HD2 ASN A  40      56.590  52.200  33.130  1.00  0.00           H  
ATOM    435 2HD2 ASN A  40      56.990  53.700  32.540  1.00  0.00           H  
ATOM    436  N   ILE A  41      50.620  52.120  33.820  1.00  0.00           N  
ATOM    437  CA  ILE A  41      49.530  51.160  33.620  1.00  0.00           C  
ATOM    438  C   ILE A  41      48.200  51.580  32.920  1.00  0.00           C  
ATOM    439  O   ILE A  41      47.100  51.410  33.550  1.00  0.00           O  
ATOM    440  CB  ILE A  41      49.200  50.350  34.910  1.00  0.00           C  
ATOM    441  CG1 ILE A  41      49.160  51.290  36.120  1.00  0.00           C  
ATOM    442  CG2 ILE A  41      50.310  49.370  35.170  1.00  0.00           C  
ATOM    443  CD  ILE A  41      48.340  50.770  37.350  1.00  0.00           C  
ATOM    444  H   ILE A  41      51.030  52.080  34.730  1.00  0.00           H  
ATOM    445  N   LEU A  42      48.310  52.240  31.740  1.00  0.00           N  
ATOM    446  CA  LEU A  42      47.130  52.890  31.130  1.00  0.00           C  
ATOM    447  C   LEU A  42      45.920  51.980  30.750  1.00  0.00           C  
ATOM    448  O   LEU A  42      46.170  51.000  30.060  1.00  0.00           O  
ATOM    449  CB  LEU A  42      47.520  53.850  29.950  1.00  0.00           C  
ATOM    450  CG  LEU A  42      48.540  54.940  30.330  1.00  0.00           C  
ATOM    451  CD1 LEU A  42      48.990  55.680  29.070  1.00  0.00           C  
ATOM    452  CD2 LEU A  42      47.920  55.870  31.370  1.00  0.00           C  
ATOM    453  H   LEU A  42      49.170  52.560  31.330  1.00  0.00           H  
ATOM    454  N   PRO A  43      44.730  52.200  31.300  1.00  0.00           N  
ATOM    455  CA  PRO A  43      43.560  51.300  31.120  1.00  0.00           C  
ATOM    456  C   PRO A  43      42.910  51.460  29.720  1.00  0.00           C  
ATOM    457  O   PRO A  43      43.070  52.430  29.020  1.00  0.00           O  
ATOM    458  CB  PRO A  43      42.800  51.440  32.380  1.00  0.00           C  
ATOM    459  CG  PRO A  43      42.890  52.990  32.650  1.00  0.00           C  
ATOM    460  CD  PRO A  43      44.350  53.360  32.170  1.00  0.00           C  
ATOM    461  N   PHE A  44      42.060  50.510  29.390  1.00  0.00           N  
ATOM    462  CA  PHE A  44      41.310  50.590  28.060  1.00  0.00           C  
ATOM    463  C   PHE A  44      39.950  51.320  28.060  1.00  0.00           C  
ATOM    464  O   PHE A  44      39.160  51.120  28.970  1.00  0.00           O  
ATOM    465  CB  PHE A  44      41.140  49.240  27.320  1.00  0.00           C  
ATOM    466  CG  PHE A  44      42.450  48.590  26.830  1.00  0.00           C  
ATOM    467  CD1 PHE A  44      43.520  49.270  26.140  1.00  0.00           C  
ATOM    468  CD2 PHE A  44      42.370  47.160  26.770  1.00  0.00           C  
ATOM    469  CE1 PHE A  44      44.490  48.500  25.560  1.00  0.00           C  
ATOM    470  CE2 PHE A  44      43.300  46.420  26.040  1.00  0.00           C  
ATOM    471  CZ  PHE A  44      44.410  47.070  25.500  1.00  0.00           C  
ATOM    472  H   PHE A  44      41.660  49.940  30.100  1.00  0.00           H  
ATOM    473  HD1 PHE A  44      43.300  50.260  25.740  1.00  0.00           H  
ATOM    474  HD2 PHE A  44      41.700  46.630  27.440  1.00  0.00           H  
ATOM    475  HE1 PHE A  44      45.300  49.060  25.110  1.00  0.00           H  
ATOM    476  HE2 PHE A  44      43.240  45.340  26.030  1.00  0.00           H  
ATOM    477  HZ  PHE A  44      44.910  46.560  24.670  1.00  0.00           H  
ATOM    478  N   ASP A  45      39.790  52.120  27.080  1.00  0.00           N  
ATOM    479  CA  ASP A  45      38.530  52.920  26.850  1.00  0.00           C  
ATOM    480  C   ASP A  45      37.170  52.170  26.660  1.00  0.00           C  
ATOM    481  O   ASP A  45      36.130  52.870  26.730  1.00  0.00           O  
ATOM    482  CB  ASP A  45      38.630  53.710  25.590  1.00  0.00           C  
ATOM    483  CG  ASP A  45      39.660  54.830  25.540  1.00  0.00           C  
ATOM    484  OD1 ASP A  45      40.120  55.150  26.660  1.00  0.00           O  
ATOM    485  OD2 ASP A  45      39.770  55.500  24.500  1.00  0.00           O1-
ATOM    486  H   ASP A  45      40.390  52.170  26.280  1.00  0.00           H  
ATOM    487  N   HIS A  46      37.210  50.880  26.240  1.00  0.00           N  
ATOM    488  CA  HIS A  46      35.900  50.200  25.960  1.00  0.00           C  
ATOM    489  C   HIS A  46      35.250  49.550  27.150  1.00  0.00           C  
ATOM    490  O   HIS A  46      34.040  49.740  27.370  1.00  0.00           O  
ATOM    491  CB  HIS A  46      35.980  49.150  24.820  1.00  0.00           C  
ATOM    492  CG  HIS A  46      36.970  48.010  24.950  1.00  0.00           C  
ATOM    493  CD2 HIS A  46      36.690  46.710  24.740  1.00  0.00           C  
ATOM    494  ND1 HIS A  46      38.230  48.080  25.380  1.00  0.00           N  
ATOM    495  CE1 HIS A  46      38.750  46.880  25.320  1.00  0.00           C  
ATOM    496  NE2 HIS A  46      37.830  45.980  24.900  1.00  0.00           N  
ATOM    497  H   HIS A  46      37.900  50.160  26.380  1.00  0.00           H  
ATOM    498  HD2 HIS A  46      35.690  46.280  24.700  1.00  0.00           H  
ATOM    499  HE1 HIS A  46      39.770  46.770  25.680  1.00  0.00           H  
ATOM    500  HE2 HIS A  46      37.930  45.000  24.720  1.00  0.00           H  
ATOM    501  N   THR A  47      35.990  48.690  27.840  1.00  0.00           N  
ATOM    502  CA  THR A  47      35.480  47.930  29.010  1.00  0.00           C  
ATOM    503  C   THR A  47      35.230  48.730  30.310  1.00  0.00           C  
ATOM    504  O   THR A  47      35.950  48.500  31.350  1.00  0.00           O  
ATOM    505  CB  THR A  47      36.400  46.710  29.280  1.00  0.00           C  
ATOM    506  CG2 THR A  47      36.370  45.550  28.260  1.00  0.00           C  
ATOM    507  OG1 THR A  47      37.760  47.060  29.610  1.00  0.00           O  
ATOM    508  H   THR A  47      36.910  48.490  27.490  1.00  0.00           H  
ATOM    509  HG1 THR A  47      38.440  46.450  29.210  1.00  0.00           H  
ATOM    510  N   ARG A  48      34.360  49.760  30.140  1.00  0.00           N  
ATOM    511  CA  ARG A  48      34.090  50.770  31.190  1.00  0.00           C  
ATOM    512  C   ARG A  48      32.750  51.450  30.910  1.00  0.00           C  
ATOM    513  O   ARG A  48      32.080  51.210  29.900  1.00  0.00           O  
ATOM    514  CB  ARG A  48      35.220  51.780  31.140  1.00  0.00           C  
ATOM    515  CG  ARG A  48      35.090  52.610  29.840  1.00  0.00           C  
ATOM    516  CD  ARG A  48      36.180  53.660  29.620  1.00  0.00           C  
ATOM    517  NE  ARG A  48      36.090  54.630  30.760  1.00  0.00           N  
ATOM    518  CZ  ARG A  48      35.480  55.840  30.650  1.00  0.00           C  
ATOM    519  NH1 ARG A  48      34.910  56.350  29.570  1.00  0.00           N1+
ATOM    520  NH2 ARG A  48      35.030  56.420  31.730  1.00  0.00           N  
ATOM    521  H   ARG A  48      33.690  49.790  29.410  1.00  0.00           H  
ATOM    522  HE  ARG A  48      36.500  54.460  31.660  1.00  0.00           H  
ATOM    523 1HH1 ARG A  48      34.930  55.890  28.680  1.00  0.00           H  
ATOM    524 2HH1 ARG A  48      34.670  57.320  29.510  1.00  0.00           H  
ATOM    525 1HH2 ARG A  48      34.950  56.040  32.650  1.00  0.00           H  
ATOM    526 2HH2 ARG A  48      34.850  57.410  31.750  1.00  0.00           H  
ATOM    527  N   VAL A  49      32.250  51.880  32.060  1.00  0.00           N  
ATOM    528  CA  VAL A  49      30.890  52.450  32.250  1.00  0.00           C  
ATOM    529  C   VAL A  49      30.990  53.740  33.100  1.00  0.00           C  
ATOM    530  O   VAL A  49      31.900  53.820  33.900  1.00  0.00           O  
ATOM    531  CB  VAL A  49      29.970  51.430  33.000  1.00  0.00           C  
ATOM    532  CG1 VAL A  49      28.480  51.870  33.050  1.00  0.00           C  
ATOM    533  CG2 VAL A  49      29.840  50.110  32.250  1.00  0.00           C  
ATOM    534  H   VAL A  49      32.880  52.100  32.810  1.00  0.00           H  
ATOM    535  N   VAL A  50      30.260  54.810  32.800  1.00  0.00           N  
ATOM    536  CA  VAL A  50      30.280  56.150  33.480  1.00  0.00           C  
ATOM    537  C   VAL A  50      29.520  56.060  34.800  1.00  0.00           C  
ATOM    538  O   VAL A  50      28.480  55.420  34.930  1.00  0.00           O  
ATOM    539  CB  VAL A  50      29.680  57.160  32.470  1.00  0.00           C  
ATOM    540  CG1 VAL A  50      29.460  58.590  33.100  1.00  0.00           C  
ATOM    541  CG2 VAL A  50      30.710  57.250  31.340  1.00  0.00           C  
ATOM    542  H   VAL A  50      29.600  54.720  32.060  1.00  0.00           H  
ATOM    543  N   LEU A  51      30.030  56.770  35.780  1.00  0.00           N  
ATOM    544  CA  LEU A  51      29.290  56.980  37.050  1.00  0.00           C  
ATOM    545  C   LEU A  51      27.970  57.740  36.700  1.00  0.00           C  
ATOM    546  O   LEU A  51      27.960  58.850  36.170  1.00  0.00           O  
ATOM    547  CB  LEU A  51      30.120  57.780  38.010  1.00  0.00           C  
ATOM    548  CG  LEU A  51      29.760  57.600  39.490  1.00  0.00           C  
ATOM    549  CD1 LEU A  51      29.890  56.190  39.960  1.00  0.00           C  
ATOM    550  CD2 LEU A  51      30.420  58.510  40.540  1.00  0.00           C  
ATOM    551  H   LEU A  51      30.930  57.190  35.690  1.00  0.00           H  
ATOM    552  N   HIS A  52      26.880  57.040  37.040  1.00  0.00           N  
ATOM    553  CA  HIS A  52      25.460  57.510  36.860  1.00  0.00           C  
ATOM    554  C   HIS A  52      24.990  58.620  37.820  1.00  0.00           C  
ATOM    555  O   HIS A  52      25.200  58.440  39.010  1.00  0.00           O  
ATOM    556  CB  HIS A  52      24.620  56.240  37.050  1.00  0.00           C  
ATOM    557  CG  HIS A  52      24.780  55.250  35.900  1.00  0.00           C  
ATOM    558  CD2 HIS A  52      25.690  54.310  35.890  1.00  0.00           C  
ATOM    559  ND1 HIS A  52      24.230  55.220  34.640  1.00  0.00           N  
ATOM    560  CE1 HIS A  52      24.850  54.340  33.870  1.00  0.00           C  
ATOM    561  NE2 HIS A  52      25.680  53.690  34.740  1.00  0.00           N  
ATOM    562  H   HIS A  52      26.860  56.330  37.740  1.00  0.00           H  
ATOM    563  HD2 HIS A  52      26.120  53.890  36.800  1.00  0.00           H  
ATOM    564  HE1 HIS A  52      24.620  54.120  32.830  1.00  0.00           H  
ATOM    565  HE2 HIS A  52      26.120  52.800  34.590  1.00  0.00           H  
ATOM    566  N   ASP A  53      24.670  59.770  37.320  1.00  0.00           N  
ATOM    567  CA  ASP A  53      24.240  61.000  38.120  1.00  0.00           C  
ATOM    568  C   ASP A  53      25.440  61.510  38.930  1.00  0.00           C  
ATOM    569  O   ASP A  53      25.430  61.270  40.150  1.00  0.00           O  
ATOM    570  CB  ASP A  53      23.020  60.680  38.970  1.00  0.00           C  
ATOM    571  CG  ASP A  53      21.760  60.060  38.360  1.00  0.00           C  
ATOM    572  OD1 ASP A  53      21.690  58.810  38.210  1.00  0.00           O  
ATOM    573  OD2 ASP A  53      20.790  60.770  38.080  1.00  0.00           O1-
ATOM    574  H   ASP A  53      24.520  59.790  36.330  1.00  0.00           H  
ATOM    575  N   GLY A  54      26.530  61.840  38.200  1.00  0.00           N  
ATOM    576  CA  GLY A  54      27.730  62.440  38.810  1.00  0.00           C  
ATOM    577  C   GLY A  54      27.610  63.830  39.440  1.00  0.00           C  
ATOM    578  O   GLY A  54      26.760  64.670  39.110  1.00  0.00           O  
ATOM    579  H   GLY A  54      26.500  61.950  37.210  1.00  0.00           H  
ATOM    580  N   ASP A  55      28.580  64.200  40.290  1.00  0.00           N  
ATOM    581  CA  ASP A  55      28.650  65.560  40.970  1.00  0.00           C  
ATOM    582  C   ASP A  55      28.720  66.750  40.040  1.00  0.00           C  
ATOM    583  O   ASP A  55      29.680  66.800  39.300  1.00  0.00           O  
ATOM    584  CB  ASP A  55      29.810  65.610  41.960  1.00  0.00           C  
ATOM    585  CG  ASP A  55      29.720  66.950  42.730  1.00  0.00           C  
ATOM    586  OD1 ASP A  55      30.170  68.050  42.250  1.00  0.00           O  
ATOM    587  OD2 ASP A  55      29.000  66.950  43.740  1.00  0.00           O1-
ATOM    588  H   ASP A  55      29.370  63.660  40.570  1.00  0.00           H  
ATOM    589  N   PRO A  56      27.750  67.680  40.150  1.00  0.00           N  
ATOM    590  CA  PRO A  56      27.650  68.890  39.340  1.00  0.00           C  
ATOM    591  C   PRO A  56      28.790  69.910  39.240  1.00  0.00           C  
ATOM    592  O   PRO A  56      28.930  70.670  38.250  1.00  0.00           O  
ATOM    593  CB  PRO A  56      26.330  69.610  39.780  1.00  0.00           C  
ATOM    594  CG  PRO A  56      25.450  68.420  40.170  1.00  0.00           C  
ATOM    595  CD  PRO A  56      26.410  67.350  40.730  1.00  0.00           C  
ATOM    596  N   ASN A  57      29.770  69.770  40.130  1.00  0.00           N  
ATOM    597  CA  ASN A  57      31.010  70.570  40.000  1.00  0.00           C  
ATOM    598  C   ASN A  57      32.320  69.820  39.680  1.00  0.00           C  
ATOM    599  O   ASN A  57      33.290  70.410  39.230  1.00  0.00           O  
ATOM    600  CB  ASN A  57      31.240  71.270  41.380  1.00  0.00           C  
ATOM    601  CG  ASN A  57      30.670  72.740  41.430  1.00  0.00           C  
ATOM    602  ND2 ASN A  57      30.900  73.340  42.630  1.00  0.00           N  
ATOM    603  OD1 ASN A  57      30.320  73.310  40.420  1.00  0.00           O  
ATOM    604  H   ASN A  57      29.660  69.120  40.880  1.00  0.00           H  
ATOM    605 1HD2 ASN A  57      31.360  72.780  43.320  1.00  0.00           H  
ATOM    606 2HD2 ASN A  57      30.520  74.250  42.770  1.00  0.00           H  
ATOM    607  N   GLU A  58      32.310  68.510  39.930  1.00  0.00           N  
ATOM    608  CA  GLU A  58      33.490  67.690  39.860  1.00  0.00           C  
ATOM    609  C   GLU A  58      34.060  67.610  38.410  1.00  0.00           C  
ATOM    610  O   GLU A  58      33.300  67.290  37.450  1.00  0.00           O  
ATOM    611  CB  GLU A  58      33.110  66.290  40.310  1.00  0.00           C  
ATOM    612  CG  GLU A  58      34.100  65.590  41.280  1.00  0.00           C  
ATOM    613  CD  GLU A  58      35.490  65.150  40.730  1.00  0.00           C  
ATOM    614  OE1 GLU A  58      36.380  65.010  41.570  1.00  0.00           O  
ATOM    615  OE2 GLU A  58      35.630  64.900  39.520  1.00  0.00           O1-
ATOM    616  H   GLU A  58      31.470  68.040  40.210  1.00  0.00           H  
ATOM    617  N   PRO A  59      35.340  67.940  38.310  1.00  0.00           N  
ATOM    618  CA  PRO A  59      36.090  68.190  37.000  1.00  0.00           C  
ATOM    619  C   PRO A  59      35.970  66.950  36.160  1.00  0.00           C  
ATOM    620  O   PRO A  59      35.940  67.050  34.950  1.00  0.00           O  
ATOM    621  CB  PRO A  59      37.490  68.200  37.430  1.00  0.00           C  
ATOM    622  CG  PRO A  59      37.450  69.020  38.730  1.00  0.00           C  
ATOM    623  CD  PRO A  59      36.200  68.440  39.380  1.00  0.00           C  
ATOM    624  N   VAL A  60      35.910  65.710  36.660  1.00  0.00           N  
ATOM    625  CA  VAL A  60      35.890  64.490  35.830  1.00  0.00           C  
ATOM    626  C   VAL A  60      35.030  63.410  36.410  1.00  0.00           C  
ATOM    627  O   VAL A  60      35.490  62.420  37.050  1.00  0.00           O  
ATOM    628  CB  VAL A  60      37.250  63.910  35.470  1.00  0.00           C  
ATOM    629  CG1 VAL A  60      37.030  63.130  34.180  1.00  0.00           C  
ATOM    630  CG2 VAL A  60      38.360  64.890  35.140  1.00  0.00           C  
ATOM    631  H   VAL A  60      35.890  65.510  37.640  1.00  0.00           H  
ATOM    632  N   SER A  61      33.760  63.800  36.420  1.00  0.00           N  
ATOM    633  CA  SER A  61      32.740  63.020  37.140  1.00  0.00           C  
ATOM    634  C   SER A  61      32.470  61.610  36.620  1.00  0.00           C  
ATOM    635  O   SER A  61      32.060  60.750  37.370  1.00  0.00           O  
ATOM    636  CB  SER A  61      31.390  63.710  37.240  1.00  0.00           C  
ATOM    637  OG  SER A  61      30.700  63.940  35.980  1.00  0.00           O  
ATOM    638  H   SER A  61      33.520  64.620  35.900  1.00  0.00           H  
ATOM    639  HG  SER A  61      30.090  63.150  36.050  1.00  0.00           H  
ATOM    640  N   ASP A  62      32.640  61.540  35.350  1.00  0.00           N  
ATOM    641  CA  ASP A  62      32.500  60.350  34.500  1.00  0.00           C  
ATOM    642  C   ASP A  62      33.550  59.270  34.620  1.00  0.00           C  
ATOM    643  O   ASP A  62      33.140  58.150  34.550  1.00  0.00           O  
ATOM    644  CB  ASP A  62      32.350  60.770  33.000  1.00  0.00           C  
ATOM    645  CG  ASP A  62      33.400  61.790  32.530  1.00  0.00           C  
ATOM    646  OD1 ASP A  62      33.310  62.960  32.950  1.00  0.00           O  
ATOM    647  OD2 ASP A  62      34.400  61.270  31.940  1.00  0.00           O1-
ATOM    648  H   ASP A  62      32.930  62.370  34.870  1.00  0.00           H  
ATOM    649  N   TYR A  63      34.790  59.730  34.520  1.00  0.00           N  
ATOM    650  CA  TYR A  63      35.940  58.780  34.570  1.00  0.00           C  
ATOM    651  C   TYR A  63      35.910  58.370  36.020  1.00  0.00           C  
ATOM    652  O   TYR A  63      36.110  59.170  36.990  1.00  0.00           O  
ATOM    653  CB  TYR A  63      37.140  59.590  34.170  1.00  0.00           C  
ATOM    654  CG  TYR A  63      38.450  58.730  34.200  1.00  0.00           C  
ATOM    655  CD1 TYR A  63      38.650  57.900  33.100  1.00  0.00           C  
ATOM    656  CD2 TYR A  63      39.450  58.860  35.180  1.00  0.00           C  
ATOM    657  CE1 TYR A  63      39.880  57.250  32.990  1.00  0.00           C  
ATOM    658  CE2 TYR A  63      40.590  58.110  35.070  1.00  0.00           C  
ATOM    659  CZ  TYR A  63      40.850  57.290  34.000  1.00  0.00           C  
ATOM    660  OH  TYR A  63      41.740  56.260  34.250  1.00  0.00           O  
ATOM    661  H   TYR A  63      34.990  60.640  34.150  1.00  0.00           H  
ATOM    662  HD1 TYR A  63      37.880  57.670  32.360  1.00  0.00           H  
ATOM    663  HD2 TYR A  63      39.300  59.630  35.930  1.00  0.00           H  
ATOM    664  HE1 TYR A  63      40.130  56.870  32.000  1.00  0.00           H  
ATOM    665  HE2 TYR A  63      41.160  57.930  35.980  1.00  0.00           H  
ATOM    666  HH  TYR A  63      42.210  56.400  35.110  1.00  0.00           H  
ATOM    667  N   ILE A  64      35.980  57.010  36.140  1.00  0.00           N  
ATOM    668  CA  ILE A  64      36.350  56.280  37.390  1.00  0.00           C  
ATOM    669  C   ILE A  64      37.390  55.210  37.030  1.00  0.00           C  
ATOM    670  O   ILE A  64      37.130  54.480  36.040  1.00  0.00           O  
ATOM    671  CB  ILE A  64      35.130  55.670  38.160  1.00  0.00           C  
ATOM    672  CG1 ILE A  64      35.440  54.980  39.510  1.00  0.00           C  
ATOM    673  CG2 ILE A  64      34.250  54.750  37.310  1.00  0.00           C  
ATOM    674  CD  ILE A  64      34.140  54.690  40.260  1.00  0.00           C  
ATOM    675  H   ILE A  64      36.210  56.490  35.320  1.00  0.00           H  
ATOM    676  N   ASN A  65      38.530  55.140  37.780  1.00  0.00           N  
ATOM    677  CA  ASN A  65      39.500  53.970  37.730  1.00  0.00           C  
ATOM    678  C   ASN A  65      38.720  52.690  38.080  1.00  0.00           C  
ATOM    679  O   ASN A  65      38.470  52.360  39.240  1.00  0.00           O  
ATOM    680  CB  ASN A  65      40.610  54.150  38.740  1.00  0.00           C  
ATOM    681  CG  ASN A  65      41.810  53.210  38.490  1.00  0.00           C  
ATOM    682  ND2 ASN A  65      42.830  53.670  37.760  1.00  0.00           N  
ATOM    683  OD1 ASN A  65      41.710  52.060  38.880  1.00  0.00           O  
ATOM    684  H   ASN A  65      38.620  55.720  38.590  1.00  0.00           H  
ATOM    685 1HD2 ASN A  65      42.990  54.600  37.410  1.00  0.00           H  
ATOM    686 2HD2 ASN A  65      43.560  53.000  37.620  1.00  0.00           H  
ATOM    687  N   ALA A  66      38.340  51.960  37.020  1.00  0.00           N  
ATOM    688  CA  ALA A  66      37.390  50.830  37.090  1.00  0.00           C  
ATOM    689  C   ALA A  66      37.270  50.180  35.700  1.00  0.00           C  
ATOM    690  O   ALA A  66      37.010  50.880  34.730  1.00  0.00           O  
ATOM    691  CB  ALA A  66      36.020  51.320  37.440  1.00  0.00           C  
ATOM    692  H   ALA A  66      38.950  51.920  36.230  1.00  0.00           H  
ATOM    693  N   ASN A  67      37.770  48.990  35.550  1.00  0.00           N  
ATOM    694  CA  ASN A  67      37.390  48.180  34.370  1.00  0.00           C  
ATOM    695  C   ASN A  67      36.460  46.950  34.580  1.00  0.00           C  
ATOM    696  O   ASN A  67      36.730  46.200  35.510  1.00  0.00           O  
ATOM    697  CB  ASN A  67      38.560  47.880  33.360  1.00  0.00           C  
ATOM    698  CG  ASN A  67      39.020  49.140  32.590  1.00  0.00           C  
ATOM    699  ND2 ASN A  67      38.930  49.210  31.260  1.00  0.00           N  
ATOM    700  OD1 ASN A  67      39.820  49.860  33.090  1.00  0.00           O  
ATOM    701  H   ASN A  67      38.480  48.630  36.160  1.00  0.00           H  
ATOM    702 1HD2 ASN A  67      38.470  48.490  30.750  1.00  0.00           H  
ATOM    703 2HD2 ASN A  67      39.060  50.110  30.840  1.00  0.00           H  
ATOM    704  N   ILE A  68      35.270  47.100  34.020  1.00  0.00           N  
ATOM    705  CA  ILE A  68      34.100  46.200  34.020  1.00  0.00           C  
ATOM    706  C   ILE A  68      34.310  44.910  33.170  1.00  0.00           C  
ATOM    707  O   ILE A  68      33.740  44.770  32.040  1.00  0.00           O  
ATOM    708  CB  ILE A  68      32.960  47.060  33.540  1.00  0.00           C  
ATOM    709  CG1 ILE A  68      32.810  48.380  34.250  1.00  0.00           C  
ATOM    710  CG2 ILE A  68      31.610  46.350  33.680  1.00  0.00           C  
ATOM    711  CD  ILE A  68      32.410  48.440  35.700  1.00  0.00           C  
ATOM    712  H   ILE A  68      35.170  47.900  33.430  1.00  0.00           H  
ATOM    713  N   ILE A  69      35.160  44.010  33.660  1.00  0.00           N  
ATOM    714  CA  ILE A  69      35.530  42.650  33.120  1.00  0.00           C  
ATOM    715  C   ILE A  69      34.420  41.560  33.170  1.00  0.00           C  
ATOM    716  O   ILE A  69      33.880  41.180  34.200  1.00  0.00           O  
ATOM    717  CB  ILE A  69      36.820  42.170  33.820  1.00  0.00           C  
ATOM    718  CG1 ILE A  69      37.810  43.240  33.790  1.00  0.00           C  
ATOM    719  CG2 ILE A  69      37.490  40.880  33.300  1.00  0.00           C  
ATOM    720  CD  ILE A  69      38.310  43.500  32.360  1.00  0.00           C  
ATOM    721  H   ILE A  69      35.750  44.380  34.380  1.00  0.00           H  
ATOM    722  N   MET A  70      34.130  41.060  32.010  1.00  0.00           N  
ATOM    723  CA  MET A  70      33.190  39.980  31.600  1.00  0.00           C  
ATOM    724  C   MET A  70      33.840  38.600  31.590  1.00  0.00           C  
ATOM    725  O   MET A  70      34.820  38.300  30.930  1.00  0.00           O  
ATOM    726  CB  MET A  70      32.680  40.230  30.190  1.00  0.00           C  
ATOM    727  CG  MET A  70      31.540  41.160  30.350  1.00  0.00           C  
ATOM    728  SD  MET A  70      31.070  41.590  28.610  1.00  0.00           S  
ATOM    729  CE  MET A  70      32.150  42.970  28.230  1.00  0.00           C  
ATOM    730  H   MET A  70      34.540  41.460  31.190  1.00  0.00           H  
ATOM    731  N   PRO A  71      33.260  37.690  32.390  1.00  0.00           N  
ATOM    732  CA  PRO A  71      33.600  36.260  32.560  1.00  0.00           C  
ATOM    733  C   PRO A  71      33.210  35.520  31.280  1.00  0.00           C  
ATOM    734  O   PRO A  71      33.640  34.350  31.160  1.00  0.00           O  
ATOM    735  CB  PRO A  71      32.990  35.840  33.910  1.00  0.00           C  
ATOM    736  CG  PRO A  71      31.800  36.780  34.000  1.00  0.00           C  
ATOM    737  CD  PRO A  71      32.280  38.050  33.430  1.00  0.00           C  
ATOM    738  N   GLU A  72      32.150  35.960  30.570  1.00  0.00           N  
ATOM    739  CA  GLU A  72      31.680  35.370  29.310  1.00  0.00           C  
ATOM    740  C   GLU A  72      30.800  36.440  28.590  1.00  0.00           C  
ATOM    741  O   GLU A  72      30.090  37.210  29.250  1.00  0.00           O  
ATOM    742  CB  GLU A  72      30.840  34.100  29.650  1.00  0.00           C  
ATOM    743  CG  GLU A  72      30.360  33.150  28.490  1.00  0.00           C  
ATOM    744  CD  GLU A  72      29.360  33.830  27.590  1.00  0.00           C  
ATOM    745  OE1 GLU A  72      28.120  34.000  27.880  1.00  0.00           O  
ATOM    746  OE2 GLU A  72      29.700  34.090  26.430  1.00  0.00           O1-
ATOM    747  H   GLU A  72      31.640  36.770  30.870  1.00  0.00           H  
ATOM    748  N   PHE A  73      30.870  36.490  27.290  1.00  0.00           N  
ATOM    749  CA  PHE A  73      30.340  37.660  26.500  1.00  0.00           C  
ATOM    750  C   PHE A  73      28.810  37.840  26.540  1.00  0.00           C  
ATOM    751  O   PHE A  73      28.350  38.990  26.610  1.00  0.00           O  
ATOM    752  CB  PHE A  73      30.900  37.540  25.100  1.00  0.00           C  
ATOM    753  CG  PHE A  73      32.420  37.690  24.880  1.00  0.00           C  
ATOM    754  CD1 PHE A  73      33.150  38.610  25.500  1.00  0.00           C  
ATOM    755  CD2 PHE A  73      33.070  36.810  24.030  1.00  0.00           C  
ATOM    756  CE1 PHE A  73      34.550  38.650  25.290  1.00  0.00           C  
ATOM    757  CE2 PHE A  73      34.460  36.780  23.860  1.00  0.00           C  
ATOM    758  CZ  PHE A  73      35.240  37.710  24.470  1.00  0.00           C  
ATOM    759  H   PHE A  73      31.090  35.680  26.750  1.00  0.00           H  
ATOM    760  HD1 PHE A  73      32.660  39.280  26.210  1.00  0.00           H  
ATOM    761  HD2 PHE A  73      32.470  36.320  23.260  1.00  0.00           H  
ATOM    762  HE1 PHE A  73      35.090  39.580  25.480  1.00  0.00           H  
ATOM    763  HE2 PHE A  73      34.850  36.090  23.110  1.00  0.00           H  
ATOM    764  HZ  PHE A  73      36.230  37.920  24.060  1.00  0.00           H  
ATOM    765  N   GLY A  74      28.200  36.710  26.740  1.00  0.00           N  
ATOM    766  CA  GLY A  74      26.720  36.610  27.000  1.00  0.00           C  
ATOM    767  C   GLY A  74      26.320  36.560  28.540  1.00  0.00           C  
ATOM    768  O   GLY A  74      25.150  36.390  28.860  1.00  0.00           O  
ATOM    769  H   GLY A  74      28.730  35.870  26.670  1.00  0.00           H  
ATOM    770  N   SER A  75      27.270  36.870  29.460  1.00  0.00           N  
ATOM    771  CA  SER A  75      27.040  36.790  30.910  1.00  0.00           C  
ATOM    772  C   SER A  75      26.280  37.980  31.420  1.00  0.00           C  
ATOM    773  O   SER A  75      26.400  39.080  30.850  1.00  0.00           O  
ATOM    774  CB  SER A  75      28.330  36.760  31.640  1.00  0.00           C  
ATOM    775  OG  SER A  75      28.250  35.890  32.770  1.00  0.00           O  
ATOM    776  H   SER A  75      28.160  37.220  29.190  1.00  0.00           H  
ATOM    777  HG  SER A  75      28.080  34.970  32.420  1.00  0.00           H  
ATOM    778  N   SER A  76      25.560  37.790  32.500  1.00  0.00           N  
ATOM    779  CA  SER A  76      24.940  38.840  33.280  1.00  0.00           C  
ATOM    780  C   SER A  76      25.750  39.980  33.870  1.00  0.00           C  
ATOM    781  O   SER A  76      26.970  39.810  34.120  1.00  0.00           O  
ATOM    782  CB  SER A  76      24.120  38.360  34.470  1.00  0.00           C  
ATOM    783  OG  SER A  76      24.970  37.860  35.460  1.00  0.00           O  
ATOM    784  H   SER A  76      25.330  36.870  32.800  1.00  0.00           H  
ATOM    785  HG  SER A  76      24.310  37.330  36.000  1.00  0.00           H  
ATOM    786  N   GLY A  77      25.030  41.040  34.080  1.00  0.00           N  
ATOM    787  CA  GLY A  77      25.610  42.290  34.660  1.00  0.00           C  
ATOM    788  C   GLY A  77      26.220  42.010  36.070  1.00  0.00           C  
ATOM    789  O   GLY A  77      27.390  42.270  36.330  1.00  0.00           O  
ATOM    790  H   GLY A  77      24.070  41.010  33.820  1.00  0.00           H  
ATOM    791  N   LYS A  78      25.430  41.440  36.960  1.00  0.00           N  
ATOM    792  CA  LYS A  78      25.850  40.820  38.270  1.00  0.00           C  
ATOM    793  C   LYS A  78      27.200  40.090  38.100  1.00  0.00           C  
ATOM    794  O   LYS A  78      28.110  40.380  38.870  1.00  0.00           O  
ATOM    795  CB  LYS A  78      24.680  39.900  38.570  1.00  0.00           C  
ATOM    796  CG  LYS A  78      24.720  39.450  40.020  1.00  0.00           C  
ATOM    797  CD  LYS A  78      23.700  38.310  40.260  1.00  0.00           C  
ATOM    798  CE  LYS A  78      23.510  38.100  41.710  1.00  0.00           C  
ATOM    799  NZ  LYS A  78      23.260  36.680  42.070  1.00  0.00           N1+
ATOM    800  H   LYS A  78      24.440  41.520  36.850  1.00  0.00           H  
ATOM    801  HZ1 LYS A  78      24.070  36.200  41.720  1.00  0.00           H  
ATOM    802  HZ2 LYS A  78      23.180  36.550  43.060  1.00  0.00           H  
ATOM    803  HZ3 LYS A  78      22.440  36.340  41.620  1.00  0.00           H  
ATOM    804  N   LYS A  79      27.320  39.250  37.070  1.00  0.00           N  
ATOM    805  CA  LYS A  79      28.600  38.460  36.860  1.00  0.00           C  
ATOM    806  C   LYS A  79      29.970  39.170  36.620  1.00  0.00           C  
ATOM    807  O   LYS A  79      31.020  38.480  36.830  1.00  0.00           O  
ATOM    808  CB  LYS A  79      28.370  37.260  36.000  1.00  0.00           C  
ATOM    809  CG  LYS A  79      27.760  36.010  36.560  1.00  0.00           C  
ATOM    810  CD  LYS A  79      27.860  34.810  35.580  1.00  0.00           C  
ATOM    811  CE  LYS A  79      29.250  34.220  35.510  1.00  0.00           C  
ATOM    812  NZ  LYS A  79      29.720  33.920  36.870  1.00  0.00           N1+
ATOM    813  H   LYS A  79      26.610  39.090  36.380  1.00  0.00           H  
ATOM    814  HZ1 LYS A  79      30.630  33.510  36.880  1.00  0.00           H  
ATOM    815  HZ2 LYS A  79      29.700  34.770  37.400  1.00  0.00           H  
ATOM    816  HZ3 LYS A  79      29.070  33.290  37.280  1.00  0.00           H  
ATOM    817  N   SER A  80      29.890  40.450  36.210  1.00  0.00           N  
ATOM    818  CA  SER A  80      31.100  41.190  35.840  1.00  0.00           C  
ATOM    819  C   SER A  80      31.950  41.590  37.080  1.00  0.00           C  
ATOM    820  O   SER A  80      31.440  41.810  38.200  1.00  0.00           O  
ATOM    821  CB  SER A  80      30.620  42.530  35.240  1.00  0.00           C  
ATOM    822  OG  SER A  80      29.900  42.220  34.030  1.00  0.00           O  
ATOM    823  H   SER A  80      29.030  40.960  36.190  1.00  0.00           H  
ATOM    824  HG  SER A  80      29.360  42.970  33.660  1.00  0.00           H  
ATOM    825  N   TYR A  81      33.270  41.470  36.950  1.00  0.00           N  
ATOM    826  CA  TYR A  81      34.270  41.810  38.000  1.00  0.00           C  
ATOM    827  C   TYR A  81      34.650  43.290  37.680  1.00  0.00           C  
ATOM    828  O   TYR A  81      35.180  43.690  36.610  1.00  0.00           O  
ATOM    829  CB  TYR A  81      35.570  40.980  37.900  1.00  0.00           C  
ATOM    830  CG  TYR A  81      35.390  39.460  37.970  1.00  0.00           C  
ATOM    831  CD1 TYR A  81      35.160  38.690  39.140  1.00  0.00           C  
ATOM    832  CD2 TYR A  81      35.390  38.840  36.760  1.00  0.00           C  
ATOM    833  CE1 TYR A  81      34.900  37.310  38.990  1.00  0.00           C  
ATOM    834  CE2 TYR A  81      35.060  37.480  36.670  1.00  0.00           C  
ATOM    835  CZ  TYR A  81      34.830  36.690  37.740  1.00  0.00           C  
ATOM    836  OH  TYR A  81      34.320  35.460  37.480  1.00  0.00           O  
ATOM    837  H   TYR A  81      33.630  41.340  36.030  1.00  0.00           H  
ATOM    838  HD1 TYR A  81      35.450  39.110  40.100  1.00  0.00           H  
ATOM    839  HD2 TYR A  81      35.440  39.370  35.810  1.00  0.00           H  
ATOM    840  HE1 TYR A  81      34.980  36.680  39.870  1.00  0.00           H  
ATOM    841  HE2 TYR A  81      34.960  37.090  35.650  1.00  0.00           H  
ATOM    842  HH  TYR A  81      34.420  34.830  38.250  1.00  0.00           H  
ATOM    843  N   ILE A  82      34.880  44.060  38.750  1.00  0.00           N  
ATOM    844  CA  ILE A  82      35.340  45.480  38.650  1.00  0.00           C  
ATOM    845  C   ILE A  82      36.800  45.600  39.140  1.00  0.00           C  
ATOM    846  O   ILE A  82      37.010  45.590  40.340  1.00  0.00           O  
ATOM    847  CB  ILE A  82      34.400  46.370  39.460  1.00  0.00           C  
ATOM    848  CG1 ILE A  82      32.950  46.370  38.960  1.00  0.00           C  
ATOM    849  CG2 ILE A  82      34.930  47.850  39.380  1.00  0.00           C  
ATOM    850  CD  ILE A  82      31.860  46.980  39.910  1.00  0.00           C  
ATOM    851  H   ILE A  82      34.350  43.870  39.580  1.00  0.00           H  
ATOM    852  N   ALA A  83      37.690  45.580  38.160  1.00  0.00           N  
ATOM    853  CA  ALA A  83      39.110  45.800  38.420  1.00  0.00           C  
ATOM    854  C   ALA A  83      39.480  47.260  38.630  1.00  0.00           C  
ATOM    855  O   ALA A  83      39.210  48.110  37.760  1.00  0.00           O  
ATOM    856  CB  ALA A  83      39.980  45.260  37.330  1.00  0.00           C  
ATOM    857  H   ALA A  83      37.420  45.650  37.200  1.00  0.00           H  
ATOM    858  N   THR A  84      39.820  47.530  39.900  1.00  0.00           N  
ATOM    859  CA  THR A  84      40.220  48.940  40.240  1.00  0.00           C  
ATOM    860  C   THR A  84      41.620  48.940  41.010  1.00  0.00           C  
ATOM    861  O   THR A  84      41.830  47.970  41.690  1.00  0.00           O  
ATOM    862  CB  THR A  84      39.060  49.610  41.010  1.00  0.00           C  
ATOM    863  CG2 THR A  84      38.390  48.830  42.180  1.00  0.00           C  
ATOM    864  OG1 THR A  84      39.400  51.020  41.260  1.00  0.00           O  
ATOM    865  H   THR A  84      39.710  46.890  40.650  1.00  0.00           H  
ATOM    866  HG1 THR A  84      38.950  51.670  40.630  1.00  0.00           H  
ATOM    867  N   GLN A  85      42.230  50.130  41.160  1.00  0.00           N  
ATOM    868  CA  GLN A  85      43.520  50.410  41.850  1.00  0.00           C  
ATOM    869  C   GLN A  85      43.380  50.360  43.360  1.00  0.00           C  
ATOM    870  O   GLN A  85      42.460  49.850  43.910  1.00  0.00           O  
ATOM    871  CB  GLN A  85      44.010  51.790  41.330  1.00  0.00           C  
ATOM    872  CG  GLN A  85      43.040  52.880  41.660  1.00  0.00           C  
ATOM    873  CD  GLN A  85      43.540  54.290  41.420  1.00  0.00           C  
ATOM    874  NE2 GLN A  85      42.720  55.180  41.740  1.00  0.00           N  
ATOM    875  OE1 GLN A  85      44.550  54.640  40.860  1.00  0.00           O  
ATOM    876  H   GLN A  85      41.960  50.900  40.580  1.00  0.00           H  
ATOM    877 1HE2 GLN A  85      41.850  55.000  42.200  1.00  0.00           H  
ATOM    878 2HE2 GLN A  85      42.910  56.070  41.310  1.00  0.00           H  
ATOM    879  N   GLY A  86      44.480  50.820  44.030  1.00  0.00           N  
ATOM    880  CA  GLY A  86      44.320  51.340  45.440  1.00  0.00           C  
ATOM    881  C   GLY A  86      43.520  52.580  45.530  1.00  0.00           C  
ATOM    882  O   GLY A  86      43.970  53.660  45.110  1.00  0.00           O  
ATOM    883  H   GLY A  86      45.390  50.930  43.630  1.00  0.00           H  
ATOM    884  N   CYS A  87      42.430  52.470  46.280  1.00  0.00           N  
ATOM    885  CA  CYS A  87      41.550  53.670  46.460  1.00  0.00           C  
ATOM    886  C   CYS A  87      42.290  54.880  47.010  1.00  0.00           C  
ATOM    887  O   CYS A  87      42.810  54.930  48.110  1.00  0.00           O  
ATOM    888  CB  CYS A  87      40.470  53.340  47.480  1.00  0.00           C  
ATOM    889  SG  CYS A  87      39.090  54.570  47.540  1.00  0.00           S  
ATOM    890  H   CYS A  87      42.040  51.610  46.600  1.00  0.00           H  
ATOM    891  HG  CYS A  87      38.380  54.150  46.490  1.00  0.00           H  
ATOM    892  N   LEU A  88      42.150  55.980  46.290  1.00  0.00           N  
ATOM    893  CA  LEU A  88      42.820  57.270  46.570  1.00  0.00           C  
ATOM    894  C   LEU A  88      42.070  58.200  47.550  1.00  0.00           C  
ATOM    895  O   LEU A  88      40.890  58.320  47.330  1.00  0.00           O  
ATOM    896  CB  LEU A  88      43.270  58.020  45.290  1.00  0.00           C  
ATOM    897  CG  LEU A  88      44.520  57.470  44.560  1.00  0.00           C  
ATOM    898  CD1 LEU A  88      44.770  58.400  43.420  1.00  0.00           C  
ATOM    899  CD2 LEU A  88      45.730  57.430  45.510  1.00  0.00           C  
ATOM    900  H   LEU A  88      41.640  55.980  45.430  1.00  0.00           H  
ATOM    901  N   GLN A  89      42.840  59.090  48.290  1.00  0.00           N  
ATOM    902  CA  GLN A  89      42.080  60.110  49.010  1.00  0.00           C  
ATOM    903  C   GLN A  89      41.120  60.980  48.160  1.00  0.00           C  
ATOM    904  O   GLN A  89      40.180  61.560  48.660  1.00  0.00           O  
ATOM    905  CB  GLN A  89      42.950  60.800  50.060  1.00  0.00           C  
ATOM    906  CG  GLN A  89      43.950  61.790  49.490  1.00  0.00           C  
ATOM    907  CD  GLN A  89      44.980  62.190  50.550  1.00  0.00           C  
ATOM    908  NE2 GLN A  89      44.720  63.050  51.480  1.00  0.00           N  
ATOM    909  OE1 GLN A  89      46.150  61.770  50.570  1.00  0.00           O  
ATOM    910  H   GLN A  89      43.790  58.910  48.550  1.00  0.00           H  
ATOM    911 1HE2 GLN A  89      43.830  63.480  51.650  1.00  0.00           H  
ATOM    912 2HE2 GLN A  89      45.530  63.510  51.840  1.00  0.00           H  
ATOM    913  N   ASN A  90      41.420  61.240  46.910  1.00  0.00           N  
ATOM    914  CA  ASN A  90      40.580  61.940  45.940  1.00  0.00           C  
ATOM    915  C   ASN A  90      39.410  61.120  45.340  1.00  0.00           C  
ATOM    916  O   ASN A  90      38.450  61.750  44.820  1.00  0.00           O  
ATOM    917  CB  ASN A  90      41.340  62.710  44.810  1.00  0.00           C  
ATOM    918  CG  ASN A  90      42.390  61.770  44.150  1.00  0.00           C  
ATOM    919  ND2 ASN A  90      42.590  61.820  42.810  1.00  0.00           N  
ATOM    920  OD1 ASN A  90      43.070  61.020  44.880  1.00  0.00           O  
ATOM    921  H   ASN A  90      42.290  60.960  46.490  1.00  0.00           H  
ATOM    922 1HD2 ASN A  90      42.200  62.610  42.340  1.00  0.00           H  
ATOM    923 2HD2 ASN A  90      43.230  61.180  42.380  1.00  0.00           H  
ATOM    924  N   THR A  91      39.530  59.820  45.260  1.00  0.00           N  
ATOM    925  CA  THR A  91      38.440  58.980  44.720  1.00  0.00           C  
ATOM    926  C   THR A  91      37.310  58.450  45.640  1.00  0.00           C  
ATOM    927  O   THR A  91      36.180  58.150  45.190  1.00  0.00           O  
ATOM    928  CB  THR A  91      39.000  57.760  43.960  1.00  0.00           C  
ATOM    929  CG2 THR A  91      39.830  58.140  42.760  1.00  0.00           C  
ATOM    930  OG1 THR A  91      39.840  56.940  44.750  1.00  0.00           O  
ATOM    931  H   THR A  91      40.420  59.390  45.370  1.00  0.00           H  
ATOM    932  HG1 THR A  91      39.630  55.980  44.560  1.00  0.00           H  
ATOM    933  N   VAL A  92      37.630  58.480  46.920  1.00  0.00           N  
ATOM    934  CA  VAL A  92      36.810  57.930  48.030  1.00  0.00           C  
ATOM    935  C   VAL A  92      35.260  58.060  48.010  1.00  0.00           C  
ATOM    936  O   VAL A  92      34.580  57.020  48.000  1.00  0.00           O  
ATOM    937  CB  VAL A  92      37.350  58.260  49.460  1.00  0.00           C  
ATOM    938  CG1 VAL A  92      38.660  57.500  49.770  1.00  0.00           C  
ATOM    939  CG2 VAL A  92      37.480  59.840  49.660  1.00  0.00           C  
ATOM    940  H   VAL A  92      38.590  58.560  47.180  1.00  0.00           H  
ATOM    941  N   ASN A  93      34.780  59.250  47.670  1.00  0.00           N  
ATOM    942  CA  ASN A  93      33.340  59.570  47.510  1.00  0.00           C  
ATOM    943  C   ASN A  93      32.750  58.720  46.360  1.00  0.00           C  
ATOM    944  O   ASN A  93      31.860  57.940  46.710  1.00  0.00           O  
ATOM    945  CB  ASN A  93      33.070  61.070  47.500  1.00  0.00           C  
ATOM    946  CG  ASN A  93      31.590  61.430  47.420  1.00  0.00           C  
ATOM    947  ND2 ASN A  93      31.170  62.170  48.370  1.00  0.00           N  
ATOM    948  OD1 ASN A  93      30.840  60.980  46.560  1.00  0.00           O  
ATOM    949  H   ASN A  93      35.230  60.140  47.610  1.00  0.00           H  
ATOM    950 1HD2 ASN A  93      31.760  62.390  49.140  1.00  0.00           H  
ATOM    951 2HD2 ASN A  93      30.200  62.400  48.290  1.00  0.00           H  
ATOM    952  N   ASP A  94      33.130  59.040  45.130  1.00  0.00           N  
ATOM    953  CA  ASP A  94      32.830  58.330  43.930  1.00  0.00           C  
ATOM    954  C   ASP A  94      32.950  56.790  43.950  1.00  0.00           C  
ATOM    955  O   ASP A  94      32.190  56.160  43.240  1.00  0.00           O  
ATOM    956  CB  ASP A  94      33.680  58.900  42.810  1.00  0.00           C  
ATOM    957  CG  ASP A  94      33.510  60.430  42.720  1.00  0.00           C  
ATOM    958  OD1 ASP A  94      34.290  61.170  43.390  1.00  0.00           O  
ATOM    959  OD2 ASP A  94      32.710  60.990  41.940  1.00  0.00           O1-
ATOM    960  H   ASP A  94      33.490  59.950  44.910  1.00  0.00           H  
ATOM    961  N   PHE A  95      33.840  56.210  44.730  1.00  0.00           N  
ATOM    962  CA  PHE A  95      34.070  54.820  45.170  1.00  0.00           C  
ATOM    963  C   PHE A  95      32.990  54.280  46.160  1.00  0.00           C  
ATOM    964  O   PHE A  95      32.420  53.260  45.870  1.00  0.00           O  
ATOM    965  CB  PHE A  95      35.440  54.720  45.820  1.00  0.00           C  
ATOM    966  CG  PHE A  95      35.980  53.420  46.470  1.00  0.00           C  
ATOM    967  CD1 PHE A  95      36.750  52.550  45.740  1.00  0.00           C  
ATOM    968  CD2 PHE A  95      35.810  53.310  47.820  1.00  0.00           C  
ATOM    969  CE1 PHE A  95      37.490  51.590  46.380  1.00  0.00           C  
ATOM    970  CE2 PHE A  95      36.460  52.260  48.410  1.00  0.00           C  
ATOM    971  CZ  PHE A  95      37.290  51.380  47.700  1.00  0.00           C  
ATOM    972  H   PHE A  95      34.620  56.780  44.970  1.00  0.00           H  
ATOM    973  HD1 PHE A  95      36.800  52.540  44.650  1.00  0.00           H  
ATOM    974  HD2 PHE A  95      35.350  54.070  48.460  1.00  0.00           H  
ATOM    975  HE1 PHE A  95      38.360  51.140  45.900  1.00  0.00           H  
ATOM    976  HE2 PHE A  95      36.240  52.090  49.470  1.00  0.00           H  
ATOM    977  HZ  PHE A  95      37.720  50.490  48.160  1.00  0.00           H  
ATOM    978  N   TRP A  96      32.490  54.950  47.180  1.00  0.00           N  
ATOM    979  CA  TRP A  96      31.380  54.380  47.940  1.00  0.00           C  
ATOM    980  C   TRP A  96      30.080  54.590  47.140  1.00  0.00           C  
ATOM    981  O   TRP A  96      29.240  53.730  47.300  1.00  0.00           O  
ATOM    982  CB  TRP A  96      31.130  55.070  49.330  1.00  0.00           C  
ATOM    983  CG  TRP A  96      32.240  54.720  50.340  1.00  0.00           C  
ATOM    984  CD1 TRP A  96      33.100  55.620  50.780  1.00  0.00           C  
ATOM    985  CD2 TRP A  96      32.370  53.550  51.090  1.00  0.00           C  
ATOM    986  CE2 TRP A  96      33.340  53.890  52.060  1.00  0.00           C  
ATOM    987  CE3 TRP A  96      31.810  52.240  51.020  1.00  0.00           C  
ATOM    988  NE1 TRP A  96      33.710  55.150  51.870  1.00  0.00           N  
ATOM    989  CZ2 TRP A  96      33.750  52.920  52.960  1.00  0.00           C  
ATOM    990  CZ3 TRP A  96      32.300  51.230  51.910  1.00  0.00           C  
ATOM    991  CH2 TRP A  96      33.200  51.630  52.910  1.00  0.00           C  
ATOM    992  H   TRP A  96      32.930  55.720  47.650  1.00  0.00           H  
ATOM    993  HD1 TRP A  96      33.040  56.700  50.650  1.00  0.00           H  
ATOM    994  HE1 TRP A  96      34.160  55.750  52.530  1.00  0.00           H  
ATOM    995  HE3 TRP A  96      30.940  52.010  50.410  1.00  0.00           H  
ATOM    996  HZ2 TRP A  96      34.240  53.220  53.880  1.00  0.00           H  
ATOM    997  HZ3 TRP A  96      31.790  50.280  52.000  1.00  0.00           H  
ATOM    998  HH2 TRP A  96      33.560  50.910  53.650  1.00  0.00           H  
ATOM    999  N   ARG A  97      29.910  55.650  46.370  1.00  0.00           N  
ATOM   1000  CA  ARG A  97      28.710  55.850  45.470  1.00  0.00           C  
ATOM   1001  C   ARG A  97      28.480  54.740  44.480  1.00  0.00           C  
ATOM   1002  O   ARG A  97      27.340  54.210  44.470  1.00  0.00           O  
ATOM   1003  CB  ARG A  97      28.700  57.120  44.670  1.00  0.00           C  
ATOM   1004  CG  ARG A  97      28.600  58.450  45.360  1.00  0.00           C  
ATOM   1005  CD  ARG A  97      28.470  59.720  44.440  1.00  0.00           C  
ATOM   1006  NE  ARG A  97      27.280  59.530  43.590  1.00  0.00           N  
ATOM   1007  CZ  ARG A  97      27.200  59.700  42.270  1.00  0.00           C  
ATOM   1008  NH1 ARG A  97      28.070  60.280  41.440  1.00  0.00           N1+
ATOM   1009  NH2 ARG A  97      26.210  59.010  41.690  1.00  0.00           N  
ATOM   1010  H   ARG A  97      30.610  56.370  46.380  1.00  0.00           H  
ATOM   1011  HE  ARG A  97      26.550  59.060  44.090  1.00  0.00           H  
ATOM   1012 1HH1 ARG A  97      28.950  60.590  41.790  1.00  0.00           H  
ATOM   1013 2HH1 ARG A  97      27.850  60.510  40.490  1.00  0.00           H  
ATOM   1014 1HH2 ARG A  97      25.630  58.390  42.220  1.00  0.00           H  
ATOM   1015 2HH2 ARG A  97      26.120  58.890  40.700  1.00  0.00           H  
ATOM   1016  N   MET A  98      29.480  54.280  43.770  1.00  0.00           N  
ATOM   1017  CA  MET A  98      29.380  53.120  42.930  1.00  0.00           C  
ATOM   1018  C   MET A  98      29.140  51.790  43.650  1.00  0.00           C  
ATOM   1019  O   MET A  98      28.400  50.950  43.120  1.00  0.00           O  
ATOM   1020  CB  MET A  98      30.600  53.000  41.990  1.00  0.00           C  
ATOM   1021  CG  MET A  98      30.260  52.170  40.670  1.00  0.00           C  
ATOM   1022  SD  MET A  98      31.600  51.520  39.590  1.00  0.00           S  
ATOM   1023  CE  MET A  98      30.820  50.120  38.910  1.00  0.00           C  
ATOM   1024  H   MET A  98      30.250  54.860  43.520  1.00  0.00           H  
ATOM   1025  N   VAL A  99      29.690  51.590  44.840  1.00  0.00           N  
ATOM   1026  CA  VAL A  99      29.220  50.460  45.650  1.00  0.00           C  
ATOM   1027  C   VAL A  99      27.650  50.430  45.810  1.00  0.00           C  
ATOM   1028  O   VAL A  99      26.970  49.410  45.750  1.00  0.00           O  
ATOM   1029  CB  VAL A  99      29.810  50.560  47.050  1.00  0.00           C  
ATOM   1030  CG1 VAL A  99      29.150  49.560  47.980  1.00  0.00           C  
ATOM   1031  CG2 VAL A  99      31.330  50.490  47.200  1.00  0.00           C  
ATOM   1032  H   VAL A  99      30.560  52.040  45.050  1.00  0.00           H  
ATOM   1033  N   PHE A 100      27.110  51.630  46.140  1.00  0.00           N  
ATOM   1034  CA  PHE A 100      25.680  51.780  46.450  1.00  0.00           C  
ATOM   1035  C   PHE A 100      24.730  51.750  45.230  1.00  0.00           C  
ATOM   1036  O   PHE A 100      23.680  51.110  45.250  1.00  0.00           O  
ATOM   1037  CB  PHE A 100      25.560  52.980  47.310  1.00  0.00           C  
ATOM   1038  CG  PHE A 100      24.270  53.100  48.180  1.00  0.00           C  
ATOM   1039  CD1 PHE A 100      24.030  52.190  49.240  1.00  0.00           C  
ATOM   1040  CD2 PHE A 100      23.300  54.040  47.920  1.00  0.00           C  
ATOM   1041  CE1 PHE A 100      22.850  52.250  49.970  1.00  0.00           C  
ATOM   1042  CE2 PHE A 100      22.160  54.130  48.690  1.00  0.00           C  
ATOM   1043  CZ  PHE A 100      21.920  53.190  49.750  1.00  0.00           C  
ATOM   1044  H   PHE A 100      27.750  52.360  46.390  1.00  0.00           H  
ATOM   1045  HD1 PHE A 100      24.920  51.710  49.650  1.00  0.00           H  
ATOM   1046  HD2 PHE A 100      23.490  54.810  47.170  1.00  0.00           H  
ATOM   1047  HE1 PHE A 100      22.580  51.460  50.670  1.00  0.00           H  
ATOM   1048  HE2 PHE A 100      21.540  55.030  48.710  1.00  0.00           H  
ATOM   1049  HZ  PHE A 100      21.020  53.360  50.340  1.00  0.00           H  
ATOM   1050  N   GLN A 101      25.340  52.260  44.150  1.00  0.00           N  
ATOM   1051  CA  GLN A 101      24.690  52.170  42.810  1.00  0.00           C  
ATOM   1052  C   GLN A 101      24.390  50.740  42.390  1.00  0.00           C  
ATOM   1053  O   GLN A 101      23.220  50.330  42.470  1.00  0.00           O  
ATOM   1054  CB  GLN A 101      25.760  52.840  41.850  1.00  0.00           C  
ATOM   1055  CG  GLN A 101      25.390  52.840  40.350  1.00  0.00           C  
ATOM   1056  CD  GLN A 101      26.480  53.300  39.390  1.00  0.00           C  
ATOM   1057  NE2 GLN A 101      27.090  52.360  38.710  1.00  0.00           N  
ATOM   1058  OE1 GLN A 101      26.630  54.480  39.170  1.00  0.00           O  
ATOM   1059  H   GLN A 101      26.050  52.950  44.230  1.00  0.00           H  
ATOM   1060 1HE2 GLN A 101      26.810  51.410  38.590  1.00  0.00           H  
ATOM   1061 2HE2 GLN A 101      27.840  52.690  38.140  1.00  0.00           H  
ATOM   1062  N   GLU A 102      25.490  49.970  42.470  1.00  0.00           N  
ATOM   1063  CA  GLU A 102      25.400  48.580  41.970  1.00  0.00           C  
ATOM   1064  C   GLU A 102      24.950  47.530  42.970  1.00  0.00           C  
ATOM   1065  O   GLU A 102      24.530  46.430  42.550  1.00  0.00           O  
ATOM   1066  CB  GLU A 102      26.730  48.170  41.300  1.00  0.00           C  
ATOM   1067  CG  GLU A 102      27.410  49.080  40.230  1.00  0.00           C  
ATOM   1068  CD  GLU A 102      26.460  49.030  39.030  1.00  0.00           C  
ATOM   1069  OE1 GLU A 102      26.770  48.150  38.200  1.00  0.00           O  
ATOM   1070  OE2 GLU A 102      25.650  49.960  38.870  1.00  0.00           O1-
ATOM   1071  H   GLU A 102      26.440  50.240  42.620  1.00  0.00           H  
ATOM   1072  N   ASN A 103      24.880  47.890  44.300  1.00  0.00           N  
ATOM   1073  CA  ASN A 103      24.590  46.970  45.380  1.00  0.00           C  
ATOM   1074  C   ASN A 103      25.570  45.820  45.580  1.00  0.00           C  
ATOM   1075  O   ASN A 103      25.160  44.650  45.700  1.00  0.00           O  
ATOM   1076  CB  ASN A 103      23.100  46.600  45.340  1.00  0.00           C  
ATOM   1077  CG  ASN A 103      22.210  47.840  45.570  1.00  0.00           C  
ATOM   1078  ND2 ASN A 103      21.290  48.150  44.690  1.00  0.00           N  
ATOM   1079  OD1 ASN A 103      22.370  48.590  46.520  1.00  0.00           O  
ATOM   1080  H   ASN A 103      24.750  48.840  44.580  1.00  0.00           H  
ATOM   1081 1HD2 ASN A 103      21.040  47.570  43.910  1.00  0.00           H  
ATOM   1082 2HD2 ASN A 103      20.690  48.920  44.920  1.00  0.00           H  
ATOM   1083  N   SER A 104      26.840  46.090  45.460  1.00  0.00           N  
ATOM   1084  CA  SER A 104      27.990  45.120  45.310  1.00  0.00           C  
ATOM   1085  C   SER A 104      28.260  44.350  46.610  1.00  0.00           C  
ATOM   1086  O   SER A 104      28.930  44.840  47.490  1.00  0.00           O  
ATOM   1087  CB  SER A 104      29.230  45.890  44.930  1.00  0.00           C  
ATOM   1088  OG  SER A 104      29.220  46.360  43.590  1.00  0.00           O  
ATOM   1089  H   SER A 104      27.110  47.030  45.250  1.00  0.00           H  
ATOM   1090  HG  SER A 104      29.690  45.660  43.050  1.00  0.00           H  
ATOM   1091  N   ARG A 105      27.600  43.170  46.730  1.00  0.00           N  
ATOM   1092  CA  ARG A 105      27.530  42.430  48.030  1.00  0.00           C  
ATOM   1093  C   ARG A 105      28.860  41.820  48.560  1.00  0.00           C  
ATOM   1094  O   ARG A 105      29.100  42.150  49.750  1.00  0.00           O  
ATOM   1095  CB  ARG A 105      26.460  41.310  48.090  1.00  0.00           C  
ATOM   1096  CG  ARG A 105      25.030  41.880  48.220  1.00  0.00           C  
ATOM   1097  CD  ARG A 105      24.640  42.740  49.380  1.00  0.00           C  
ATOM   1098  NE  ARG A 105      23.180  42.990  49.380  1.00  0.00           N  
ATOM   1099  CZ  ARG A 105      22.430  43.100  50.420  1.00  0.00           C  
ATOM   1100  NH1 ARG A 105      22.860  42.870  51.700  1.00  0.00           N1+
ATOM   1101  NH2 ARG A 105      21.140  43.350  50.350  1.00  0.00           N  
ATOM   1102  H   ARG A 105      27.340  42.700  45.880  1.00  0.00           H  
ATOM   1103  HE  ARG A 105      22.680  43.160  48.540  1.00  0.00           H  
ATOM   1104 1HH1 ARG A 105      23.820  42.680  51.890  1.00  0.00           H  
ATOM   1105 2HH1 ARG A 105      22.260  43.220  52.420  1.00  0.00           H  
ATOM   1106 1HH2 ARG A 105      20.750  43.410  49.430  1.00  0.00           H  
ATOM   1107 2HH2 ARG A 105      20.590  43.650  51.140  1.00  0.00           H  
ATOM   1108  N   VAL A 106      29.770  41.510  47.660  1.00  0.00           N  
ATOM   1109  CA  VAL A 106      31.190  41.110  47.980  1.00  0.00           C  
ATOM   1110  C   VAL A 106      32.130  42.120  47.360  1.00  0.00           C  
ATOM   1111  O   VAL A 106      32.080  42.600  46.240  1.00  0.00           O  
ATOM   1112  CB  VAL A 106      31.590  39.720  47.550  1.00  0.00           C  
ATOM   1113  CG1 VAL A 106      32.950  39.360  48.220  1.00  0.00           C  
ATOM   1114  CG2 VAL A 106      30.580  38.640  47.870  1.00  0.00           C  
ATOM   1115  H   VAL A 106      29.520  41.460  46.690  1.00  0.00           H  
ATOM   1116  N   ILE A 107      32.950  42.580  48.270  1.00  0.00           N  
ATOM   1117  CA  ILE A 107      34.100  43.450  48.100  1.00  0.00           C  
ATOM   1118  C   ILE A 107      35.450  42.780  48.540  1.00  0.00           C  
ATOM   1119  O   ILE A 107      35.590  42.510  49.710  1.00  0.00           O  
ATOM   1120  CB  ILE A 107      33.960  44.820  48.770  1.00  0.00           C  
ATOM   1121  CG1 ILE A 107      32.760  45.540  48.230  1.00  0.00           C  
ATOM   1122  CG2 ILE A 107      35.180  45.660  48.450  1.00  0.00           C  
ATOM   1123  CD  ILE A 107      32.400  46.930  48.850  1.00  0.00           C  
ATOM   1124  H   ILE A 107      32.780  42.380  49.230  1.00  0.00           H  
ATOM   1125  N   VAL A 108      36.320  42.590  47.530  1.00  0.00           N  
ATOM   1126  CA  VAL A 108      37.630  41.850  47.620  1.00  0.00           C  
ATOM   1127  C   VAL A 108      38.760  42.870  47.980  1.00  0.00           C  
ATOM   1128  O   VAL A 108      39.110  43.770  47.230  1.00  0.00           O  
ATOM   1129  CB  VAL A 108      38.110  41.040  46.360  1.00  0.00           C  
ATOM   1130  CG1 VAL A 108      39.470  40.290  46.580  1.00  0.00           C  
ATOM   1131  CG2 VAL A 108      37.030  40.050  45.980  1.00  0.00           C  
ATOM   1132  H   VAL A 108      36.300  43.130  46.700  1.00  0.00           H  
ATOM   1133  N   MET A 109      39.290  42.690  49.190  1.00  0.00           N  
ATOM   1134  CA  MET A 109      40.170  43.590  49.850  1.00  0.00           C  
ATOM   1135  C   MET A 109      41.460  42.810  50.250  1.00  0.00           C  
ATOM   1136  O   MET A 109      41.470  41.820  50.980  1.00  0.00           O  
ATOM   1137  CB  MET A 109      39.450  44.120  51.050  1.00  0.00           C  
ATOM   1138  CG  MET A 109      40.060  45.430  51.630  1.00  0.00           C  
ATOM   1139  SD  MET A 109      41.860  45.660  51.910  1.00  0.00           S  
ATOM   1140  CE  MET A 109      41.810  47.430  52.250  1.00  0.00           C  
ATOM   1141  H   MET A 109      39.250  41.820  49.700  1.00  0.00           H  
ATOM   1142  N   THR A 110      42.550  43.230  49.680  1.00  0.00           N  
ATOM   1143  CA  THR A 110      43.880  42.620  50.030  1.00  0.00           C  
ATOM   1144  C   THR A 110      44.790  43.660  50.730  1.00  0.00           C  
ATOM   1145  O   THR A 110      45.450  43.200  51.700  1.00  0.00           O  
ATOM   1146  CB  THR A 110      44.710  41.950  48.960  1.00  0.00           C  
ATOM   1147  CG2 THR A 110      44.380  40.520  48.550  1.00  0.00           C  
ATOM   1148  OG1 THR A 110      44.960  42.840  47.810  1.00  0.00           O  
ATOM   1149  H   THR A 110      42.480  43.850  48.890  1.00  0.00           H  
ATOM   1150  HG1 THR A 110      44.210  42.790  47.150  1.00  0.00           H  
ATOM   1151  N   THR A 111      44.840  44.950  50.250  1.00  0.00           N  
ATOM   1152  CA  THR A 111      45.930  45.870  50.690  1.00  0.00           C  
ATOM   1153  C   THR A 111      45.950  46.220  52.200  1.00  0.00           C  
ATOM   1154  O   THR A 111      44.930  46.470  52.810  1.00  0.00           O  
ATOM   1155  CB  THR A 111      45.970  47.120  49.770  1.00  0.00           C  
ATOM   1156  CG2 THR A 111      44.790  48.070  50.000  1.00  0.00           C  
ATOM   1157  OG1 THR A 111      47.250  47.770  49.820  1.00  0.00           O  
ATOM   1158  H   THR A 111      44.160  45.290  49.610  1.00  0.00           H  
ATOM   1159  HG1 THR A 111      47.960  47.090  49.670  1.00  0.00           H  
ATOM   1160  N   LYS A 112      47.090  46.150  52.810  1.00  0.00           N  
ATOM   1161  CA  LYS A 112      47.270  46.570  54.210  1.00  0.00           C  
ATOM   1162  C   LYS A 112      47.350  48.080  54.450  1.00  0.00           C  
ATOM   1163  O   LYS A 112      47.600  48.880  53.530  1.00  0.00           O  
ATOM   1164  CB  LYS A 112      48.590  46.060  54.730  1.00  0.00           C  
ATOM   1165  CG  LYS A 112      48.640  44.580  55.010  1.00  0.00           C  
ATOM   1166  CD  LYS A 112      50.130  44.230  55.230  1.00  0.00           C  
ATOM   1167  CE  LYS A 112      50.420  42.720  55.370  1.00  0.00           C  
ATOM   1168  NZ  LYS A 112      50.450  42.100  54.040  1.00  0.00           N1+
ATOM   1169  H   LYS A 112      47.860  45.650  52.420  1.00  0.00           H  
ATOM   1170  HZ1 LYS A 112      49.520  42.190  53.680  1.00  0.00           H  
ATOM   1171  HZ2 LYS A 112      51.170  42.520  53.500  1.00  0.00           H  
ATOM   1172  HZ3 LYS A 112      50.680  41.130  54.090  1.00  0.00           H  
ATOM   1173  N   GLU A 113      47.440  48.340  55.780  1.00  0.00           N  
ATOM   1174  CA  GLU A 113      47.680  49.750  56.280  1.00  0.00           C  
ATOM   1175  C   GLU A 113      49.200  50.160  56.120  1.00  0.00           C  
ATOM   1176  O   GLU A 113      49.490  51.190  55.480  1.00  0.00           O  
ATOM   1177  CB  GLU A 113      47.300  49.940  57.710  1.00  0.00           C  
ATOM   1178  CG  GLU A 113      47.940  49.180  58.890  1.00  0.00           C  
ATOM   1179  CD  GLU A 113      48.040  47.660  58.650  1.00  0.00           C  
ATOM   1180  OE1 GLU A 113      48.690  47.110  57.730  1.00  0.00           O  
ATOM   1181  OE2 GLU A 113      47.550  46.830  59.510  1.00  0.00           O1-
ATOM   1182  H   GLU A 113      47.420  47.620  56.470  1.00  0.00           H  
ATOM   1183  N   VAL A 114      50.110  49.270  56.540  1.00  0.00           N  
ATOM   1184  CA  VAL A 114      51.550  49.390  56.380  1.00  0.00           C  
ATOM   1185  C   VAL A 114      52.050  48.090  55.590  1.00  0.00           C  
ATOM   1186  O   VAL A 114      52.110  46.970  56.110  1.00  0.00           O  
ATOM   1187  CB  VAL A 114      52.260  49.810  57.680  1.00  0.00           C  
ATOM   1188  CG1 VAL A 114      52.250  48.870  58.850  1.00  0.00           C  
ATOM   1189  CG2 VAL A 114      53.580  50.440  57.300  1.00  0.00           C  
ATOM   1190  H   VAL A 114      49.760  48.360  56.720  1.00  0.00           H  
ATOM   1191  N   GLU A 115      52.760  48.390  54.470  1.00  0.00           N  
ATOM   1192  CA  GLU A 115      53.450  47.360  53.660  1.00  0.00           C  
ATOM   1193  C   GLU A 115      54.710  48.010  52.990  1.00  0.00           C  
ATOM   1194  O   GLU A 115      54.850  49.150  52.550  1.00  0.00           O  
ATOM   1195  CB  GLU A 115      52.590  46.630  52.650  1.00  0.00           C  
ATOM   1196  CG  GLU A 115      53.310  45.400  52.060  1.00  0.00           C  
ATOM   1197  CD  GLU A 115      52.670  44.100  52.620  1.00  0.00           C  
ATOM   1198  OE1 GLU A 115      51.770  43.560  51.970  1.00  0.00           O  
ATOM   1199  OE2 GLU A 115      53.180  43.620  53.660  1.00  0.00           O1-
ATOM   1200  H   GLU A 115      52.480  49.190  53.930  1.00  0.00           H  
ATOM   1201  N   ARG A 116      55.710  47.340  53.440  1.00  0.00           N  
ATOM   1202  CA  ARG A 116      57.140  47.530  53.040  1.00  0.00           C  
ATOM   1203  C   ARG A 116      57.620  48.940  53.440  1.00  0.00           C  
ATOM   1204  O   ARG A 116      57.830  49.830  52.640  1.00  0.00           O  
ATOM   1205  CB  ARG A 116      57.270  47.270  51.490  1.00  0.00           C  
ATOM   1206  CG  ARG A 116      57.270  45.770  51.040  1.00  0.00           C  
ATOM   1207  CD  ARG A 116      57.370  45.600  49.500  1.00  0.00           C  
ATOM   1208  NE  ARG A 116      56.230  46.110  48.740  1.00  0.00           N  
ATOM   1209  CZ  ARG A 116      55.220  45.370  48.280  1.00  0.00           C  
ATOM   1210  NH1 ARG A 116      54.970  44.180  48.640  1.00  0.00           N1+
ATOM   1211  NH2 ARG A 116      54.650  45.840  47.140  1.00  0.00           N  
ATOM   1212  H   ARG A 116      55.540  46.760  54.240  1.00  0.00           H  
ATOM   1213  HE  ARG A 116      56.350  47.090  48.560  1.00  0.00           H  
ATOM   1214 1HH1 ARG A 116      55.600  43.670  49.220  1.00  0.00           H  
ATOM   1215 2HH1 ARG A 116      54.320  43.750  48.010  1.00  0.00           H  
ATOM   1216 1HH2 ARG A 116      54.950  46.690  46.720  1.00  0.00           H  
ATOM   1217 2HH2 ARG A 116      53.820  45.480  46.710  1.00  0.00           H  
ATOM   1218  N   GLY A 117      57.230  49.230  54.650  1.00  0.00           N  
ATOM   1219  CA  GLY A 117      57.490  50.550  55.320  1.00  0.00           C  
ATOM   1220  C   GLY A 117      56.440  51.660  55.010  1.00  0.00           C  
ATOM   1221  O   GLY A 117      56.320  52.620  55.770  1.00  0.00           O  
ATOM   1222  H   GLY A 117      56.850  48.500  55.220  1.00  0.00           H  
ATOM   1223  N   LYS A 118      55.910  51.600  53.810  1.00  0.00           N  
ATOM   1224  CA  LYS A 118      54.900  52.560  53.230  1.00  0.00           C  
ATOM   1225  C   LYS A 118      53.410  52.300  53.490  1.00  0.00           C  
ATOM   1226  O   LYS A 118      52.920  51.200  53.480  1.00  0.00           O  
ATOM   1227  CB  LYS A 118      55.100  52.630  51.690  1.00  0.00           C  
ATOM   1228  CG  LYS A 118      56.350  53.370  51.200  1.00  0.00           C  
ATOM   1229  CD  LYS A 118      56.210  53.850  49.760  1.00  0.00           C  
ATOM   1230  CE  LYS A 118      56.460  52.770  48.690  1.00  0.00           C  
ATOM   1231  NZ  LYS A 118      57.610  51.780  48.760  1.00  0.00           N1+
ATOM   1232  H   LYS A 118      56.250  50.920  53.160  1.00  0.00           H  
ATOM   1233  HZ1 LYS A 118      57.590  51.280  49.620  1.00  0.00           H  
ATOM   1234  HZ2 LYS A 118      57.500  51.100  48.030  1.00  0.00           H  
ATOM   1235  HZ3 LYS A 118      58.460  52.290  48.680  1.00  0.00           H  
ATOM   1236  N   SER A 119      52.710  53.430  53.380  1.00  0.00           N  
ATOM   1237  CA  SER A 119      51.240  53.380  53.440  1.00  0.00           C  
ATOM   1238  C   SER A 119      50.670  53.000  52.080  1.00  0.00           C  
ATOM   1239  O   SER A 119      51.290  53.130  50.980  1.00  0.00           O  
ATOM   1240  CB  SER A 119      50.700  54.770  53.890  1.00  0.00           C  
ATOM   1241  OG  SER A 119      49.280  54.750  53.640  1.00  0.00           O  
ATOM   1242  H   SER A 119      53.190  54.300  53.270  1.00  0.00           H  
ATOM   1243  HG  SER A 119      48.840  54.490  54.500  1.00  0.00           H  
ATOM   1244  N   LYS A 120      49.780  52.030  52.370  1.00  0.00           N  
ATOM   1245  CA  LYS A 120      48.970  51.460  51.330  1.00  0.00           C  
ATOM   1246  C   LYS A 120      47.460  51.800  51.540  1.00  0.00           C  
ATOM   1247  O   LYS A 120      47.080  52.790  50.890  1.00  0.00           O  
ATOM   1248  CB  LYS A 120      49.320  49.960  51.170  1.00  0.00           C  
ATOM   1249  CG  LYS A 120      50.710  49.410  50.950  1.00  0.00           C  
ATOM   1250  CD  LYS A 120      51.350  49.680  49.570  1.00  0.00           C  
ATOM   1251  CE  LYS A 120      52.800  49.330  49.520  1.00  0.00           C  
ATOM   1252  NZ  LYS A 120      53.280  49.250  48.140  1.00  0.00           N1+
ATOM   1253  H   LYS A 120      49.640  51.660  53.290  1.00  0.00           H  
ATOM   1254  HZ1 LYS A 120      52.880  48.530  47.580  1.00  0.00           H  
ATOM   1255  HZ2 LYS A 120      53.170  50.100  47.640  1.00  0.00           H  
ATOM   1256  HZ3 LYS A 120      54.280  49.160  48.160  1.00  0.00           H  
ATOM   1257  N   CYS A 121      46.720  51.120  52.400  1.00  0.00           N  
ATOM   1258  CA  CYS A 121      45.350  51.440  52.800  1.00  0.00           C  
ATOM   1259  C   CYS A 121      45.210  52.740  53.560  1.00  0.00           C  
ATOM   1260  O   CYS A 121      45.740  53.000  54.640  1.00  0.00           O  
ATOM   1261  CB  CYS A 121      44.640  50.260  53.430  1.00  0.00           C  
ATOM   1262  SG  CYS A 121      42.900  50.640  53.700  1.00  0.00           S  
ATOM   1263  H   CYS A 121      47.040  50.320  52.920  1.00  0.00           H  
ATOM   1264  HG  CYS A 121      43.190  51.130  54.910  1.00  0.00           H  
ATOM   1265  N   VAL A 122      44.280  53.570  53.120  1.00  0.00           N  
ATOM   1266  CA  VAL A 122      43.730  54.710  53.880  1.00  0.00           C  
ATOM   1267  C   VAL A 122      42.490  54.190  54.530  1.00  0.00           C  
ATOM   1268  O   VAL A 122      41.620  53.700  53.800  1.00  0.00           O  
ATOM   1269  CB  VAL A 122      43.560  55.850  52.940  1.00  0.00           C  
ATOM   1270  CG1 VAL A 122      42.540  56.930  53.220  1.00  0.00           C  
ATOM   1271  CG2 VAL A 122      44.780  56.660  53.130  1.00  0.00           C  
ATOM   1272  H   VAL A 122      44.000  53.360  52.180  1.00  0.00           H  
ATOM   1273  N   LYS A 123      42.360  54.430  55.820  1.00  0.00           N  
ATOM   1274  CA  LYS A 123      41.070  54.000  56.450  1.00  0.00           C  
ATOM   1275  C   LYS A 123      39.900  55.040  56.200  1.00  0.00           C  
ATOM   1276  O   LYS A 123      39.790  55.930  56.980  1.00  0.00           O  
ATOM   1277  CB  LYS A 123      41.420  53.710  57.920  1.00  0.00           C  
ATOM   1278  CG  LYS A 123      40.260  53.140  58.670  1.00  0.00           C  
ATOM   1279  CD  LYS A 123      40.460  53.150  60.220  1.00  0.00           C  
ATOM   1280  CE  LYS A 123      39.300  52.450  60.930  1.00  0.00           C  
ATOM   1281  NZ  LYS A 123      39.360  52.570  62.340  1.00  0.00           N1+
ATOM   1282  H   LYS A 123      43.100  54.680  56.450  1.00  0.00           H  
ATOM   1283  HZ1 LYS A 123      39.380  53.540  62.590  1.00  0.00           H  
ATOM   1284  HZ2 LYS A 123      38.610  52.090  62.780  1.00  0.00           H  
ATOM   1285  HZ3 LYS A 123      40.250  52.210  62.630  1.00  0.00           H  
ATOM   1286  N   TYR A 124      39.300  54.930  54.980  1.00  0.00           N  
ATOM   1287  CA  TYR A 124      37.960  55.550  54.770  1.00  0.00           C  
ATOM   1288  C   TYR A 124      36.660  55.100  55.500  1.00  0.00           C  
ATOM   1289  O   TYR A 124      35.580  55.610  55.260  1.00  0.00           O  
ATOM   1290  CB  TYR A 124      37.750  55.760  53.250  1.00  0.00           C  
ATOM   1291  CG  TYR A 124      38.080  54.500  52.330  1.00  0.00           C  
ATOM   1292  CD1 TYR A 124      39.330  54.450  51.770  1.00  0.00           C  
ATOM   1293  CD2 TYR A 124      37.290  53.360  52.220  1.00  0.00           C  
ATOM   1294  CE1 TYR A 124      39.840  53.240  51.220  1.00  0.00           C  
ATOM   1295  CE2 TYR A 124      37.740  52.170  51.690  1.00  0.00           C  
ATOM   1296  CZ  TYR A 124      39.020  52.110  51.250  1.00  0.00           C  
ATOM   1297  OH  TYR A 124      39.550  50.840  51.200  1.00  0.00           O  
ATOM   1298  H   TYR A 124      39.710  54.450  54.210  1.00  0.00           H  
ATOM   1299  HD1 TYR A 124      39.930  55.350  51.870  1.00  0.00           H  
ATOM   1300  HD2 TYR A 124      36.240  53.540  52.470  1.00  0.00           H  
ATOM   1301  HE1 TYR A 124      40.920  53.090  51.200  1.00  0.00           H  
ATOM   1302  HE2 TYR A 124      37.030  51.390  51.420  1.00  0.00           H  
ATOM   1303  HH  TYR A 124      40.540  50.900  51.040  1.00  0.00           H  
ATOM   1304  N   TRP A 125      36.890  54.400  56.610  1.00  0.00           N  
ATOM   1305  CA  TRP A 125      35.790  53.820  57.410  1.00  0.00           C  
ATOM   1306  C   TRP A 125      36.030  54.120  58.900  1.00  0.00           C  
ATOM   1307  O   TRP A 125      37.100  53.800  59.460  1.00  0.00           O  
ATOM   1308  CB  TRP A 125      35.580  52.390  57.040  1.00  0.00           C  
ATOM   1309  CG  TRP A 125      36.560  51.420  57.600  1.00  0.00           C  
ATOM   1310  CD1 TRP A 125      36.510  50.680  58.690  1.00  0.00           C  
ATOM   1311  CD2 TRP A 125      37.650  51.000  56.880  1.00  0.00           C  
ATOM   1312  CE2 TRP A 125      38.360  50.170  57.640  1.00  0.00           C  
ATOM   1313  CE3 TRP A 125      38.190  51.410  55.700  1.00  0.00           C  
ATOM   1314  NE1 TRP A 125      37.620  49.930  58.700  1.00  0.00           N  
ATOM   1315  CZ2 TRP A 125      39.620  49.720  57.240  1.00  0.00           C  
ATOM   1316  CZ3 TRP A 125      39.390  50.970  55.210  1.00  0.00           C  
ATOM   1317  CH2 TRP A 125      40.070  50.010  55.940  1.00  0.00           C  
ATOM   1318  H   TRP A 125      37.790  53.980  56.730  1.00  0.00           H  
ATOM   1319  HD1 TRP A 125      35.800  50.690  59.520  1.00  0.00           H  
ATOM   1320  HE1 TRP A 125      37.750  49.190  59.350  1.00  0.00           H  
ATOM   1321  HE3 TRP A 125      37.630  52.180  55.180  1.00  0.00           H  
ATOM   1322  HZ2 TRP A 125      40.220  49.080  57.890  1.00  0.00           H  
ATOM   1323  HZ3 TRP A 125      39.960  51.610  54.540  1.00  0.00           H  
ATOM   1324  HH2 TRP A 125      41.090  49.770  55.630  1.00  0.00           H  
ATOM   1325  N   PRO A 126      35.030  54.760  59.500  1.00  0.00           N  
ATOM   1326  CA  PRO A 126      35.050  55.080  60.960  1.00  0.00           C  
ATOM   1327  C   PRO A 126      35.240  53.890  61.920  1.00  0.00           C  
ATOM   1328  O   PRO A 126      35.260  52.730  61.550  1.00  0.00           O  
ATOM   1329  CB  PRO A 126      33.780  55.840  61.220  1.00  0.00           C  
ATOM   1330  CG  PRO A 126      32.770  55.090  60.250  1.00  0.00           C  
ATOM   1331  CD  PRO A 126      33.600  54.940  59.010  1.00  0.00           C  
ATOM   1332  N   ASP A 127      35.300  54.240  63.230  1.00  0.00           N  
ATOM   1333  CA  ASP A 127      35.160  53.240  64.320  1.00  0.00           C  
ATOM   1334  C   ASP A 127      33.880  52.380  64.310  1.00  0.00           C  
ATOM   1335  O   ASP A 127      32.790  52.660  63.760  1.00  0.00           O  
ATOM   1336  CB  ASP A 127      35.240  53.890  65.740  1.00  0.00           C  
ATOM   1337  CG  ASP A 127      36.630  54.540  66.130  1.00  0.00           C  
ATOM   1338  OD1 ASP A 127      36.910  55.700  65.730  1.00  0.00           O  
ATOM   1339  OD2 ASP A 127      37.420  53.780  66.520  1.00  0.00           O1-
ATOM   1340  H   ASP A 127      35.590  55.160  63.510  1.00  0.00           H  
ATOM   1341  N   GLU A 128      34.020  51.300  65.000  1.00  0.00           N  
ATOM   1342  CA  GLU A 128      32.870  50.360  65.250  1.00  0.00           C  
ATOM   1343  C   GLU A 128      31.800  50.970  66.200  1.00  0.00           C  
ATOM   1344  O   GLU A 128      32.130  51.860  67.010  1.00  0.00           O  
ATOM   1345  CB  GLU A 128      33.310  49.030  65.720  1.00  0.00           C  
ATOM   1346  CG  GLU A 128      34.010  48.150  64.670  1.00  0.00           C  
ATOM   1347  CD  GLU A 128      34.700  46.970  65.330  1.00  0.00           C  
ATOM   1348  OE1 GLU A 128      35.720  47.240  66.000  1.00  0.00           O  
ATOM   1349  OE2 GLU A 128      34.330  45.840  65.080  1.00  0.00           O1-
ATOM   1350  H   GLU A 128      34.930  51.070  65.340  1.00  0.00           H  
ATOM   1351  N   TYR A 129      30.630  50.920  65.630  1.00  0.00           N  
ATOM   1352  CA  TYR A 129      29.400  51.570  66.120  1.00  0.00           C  
ATOM   1353  C   TYR A 129      29.460  53.110  65.890  1.00  0.00           C  
ATOM   1354  O   TYR A 129      28.940  53.890  66.640  1.00  0.00           O  
ATOM   1355  CB  TYR A 129      29.140  51.200  67.630  1.00  0.00           C  
ATOM   1356  CG  TYR A 129      28.590  49.790  67.820  1.00  0.00           C  
ATOM   1357  CD1 TYR A 129      27.190  49.680  67.820  1.00  0.00           C  
ATOM   1358  CD2 TYR A 129      29.450  48.650  67.880  1.00  0.00           C  
ATOM   1359  CE1 TYR A 129      26.700  48.390  67.690  1.00  0.00           C  
ATOM   1360  CE2 TYR A 129      28.890  47.410  67.860  1.00  0.00           C  
ATOM   1361  CZ  TYR A 129      27.490  47.270  67.750  1.00  0.00           C  
ATOM   1362  OH  TYR A 129      26.940  46.030  67.820  1.00  0.00           O  
ATOM   1363  H   TYR A 129      30.620  50.660  64.660  1.00  0.00           H  
ATOM   1364  HD1 TYR A 129      26.440  50.470  67.860  1.00  0.00           H  
ATOM   1365  HD2 TYR A 129      30.510  48.670  67.630  1.00  0.00           H  
ATOM   1366  HE1 TYR A 129      25.620  48.310  67.700  1.00  0.00           H  
ATOM   1367  HE2 TYR A 129      29.530  46.620  67.460  1.00  0.00           H  
ATOM   1368  HH  TYR A 129      26.010  46.010  68.170  1.00  0.00           H  
ATOM   1369  N   ALA A 130      30.200  53.690  64.960  1.00  0.00           N  
ATOM   1370  CA  ALA A 130      30.180  55.130  64.610  1.00  0.00           C  
ATOM   1371  C   ALA A 130      29.860  55.330  63.100  1.00  0.00           C  
ATOM   1372  O   ALA A 130      29.980  54.320  62.430  1.00  0.00           O  
ATOM   1373  CB  ALA A 130      31.500  55.840  65.000  1.00  0.00           C  
ATOM   1374  H   ALA A 130      30.740  53.070  64.380  1.00  0.00           H  
ATOM   1375  N   LEU A 131      29.220  56.400  62.770  1.00  0.00           N  
ATOM   1376  CA  LEU A 131      28.800  56.650  61.370  1.00  0.00           C  
ATOM   1377  C   LEU A 131      29.810  57.530  60.640  1.00  0.00           C  
ATOM   1378  O   LEU A 131      30.620  58.150  61.330  1.00  0.00           O  
ATOM   1379  CB  LEU A 131      27.430  57.370  61.380  1.00  0.00           C  
ATOM   1380  CG  LEU A 131      26.170  56.530  61.840  1.00  0.00           C  
ATOM   1381  CD1 LEU A 131      25.110  57.450  62.440  1.00  0.00           C  
ATOM   1382  CD2 LEU A 131      25.580  55.770  60.630  1.00  0.00           C  
ATOM   1383  H   LEU A 131      29.360  57.230  63.310  1.00  0.00           H  
ATOM   1384  N   LYS A 132      29.980  57.360  59.330  1.00  0.00           N  
ATOM   1385  CA  LYS A 132      30.600  58.430  58.500  1.00  0.00           C  
ATOM   1386  C   LYS A 132      29.830  58.840  57.270  1.00  0.00           C  
ATOM   1387  O   LYS A 132      29.430  58.130  56.360  1.00  0.00           O  
ATOM   1388  CB  LYS A 132      31.870  58.000  57.970  1.00  0.00           C  
ATOM   1389  CG  LYS A 132      32.710  58.960  57.210  1.00  0.00           C  
ATOM   1390  CD  LYS A 132      34.140  58.470  57.170  1.00  0.00           C  
ATOM   1391  CE  LYS A 132      35.100  59.610  56.820  1.00  0.00           C  
ATOM   1392  NZ  LYS A 132      35.410  60.370  58.010  1.00  0.00           N1+
ATOM   1393  H   LYS A 132      29.820  56.500  58.840  1.00  0.00           H  
ATOM   1394  HZ1 LYS A 132      35.760  59.730  58.700  1.00  0.00           H  
ATOM   1395  HZ2 LYS A 132      36.060  61.110  57.820  1.00  0.00           H  
ATOM   1396  HZ3 LYS A 132      34.600  60.770  58.440  1.00  0.00           H  
ATOM   1397  N   GLU A 133      29.540  60.110  57.240  1.00  0.00           N  
ATOM   1398  CA  GLU A 133      28.910  60.710  56.050  1.00  0.00           C  
ATOM   1399  C   GLU A 133      29.880  60.850  54.860  1.00  0.00           C  
ATOM   1400  O   GLU A 133      31.110  60.640  55.020  1.00  0.00           O  
ATOM   1401  CB  GLU A 133      28.130  62.070  56.300  1.00  0.00           C  
ATOM   1402  CG  GLU A 133      27.220  62.150  57.530  1.00  0.00           C  
ATOM   1403  CD  GLU A 133      26.370  63.420  57.700  1.00  0.00           C  
ATOM   1404  OE1 GLU A 133      25.240  63.520  57.210  1.00  0.00           O  
ATOM   1405  OE2 GLU A 133      26.940  64.410  58.260  1.00  0.00           O1-
ATOM   1406  H   GLU A 133      29.600  60.730  58.020  1.00  0.00           H  
ATOM   1407  N   TYR A 134      29.320  60.750  53.700  1.00  0.00           N  
ATOM   1408  CA  TYR A 134      29.870  60.860  52.370  1.00  0.00           C  
ATOM   1409  C   TYR A 134      28.950  61.600  51.420  1.00  0.00           C  
ATOM   1410  O   TYR A 134      28.540  61.080  50.440  1.00  0.00           O  
ATOM   1411  CB  TYR A 134      30.340  59.470  51.890  1.00  0.00           C  
ATOM   1412  CG  TYR A 134      31.680  59.060  52.500  1.00  0.00           C  
ATOM   1413  CD1 TYR A 134      32.790  59.670  51.880  1.00  0.00           C  
ATOM   1414  CD2 TYR A 134      31.800  58.060  53.420  1.00  0.00           C  
ATOM   1415  CE1 TYR A 134      34.050  59.170  52.200  1.00  0.00           C  
ATOM   1416  CE2 TYR A 134      33.040  57.670  53.810  1.00  0.00           C  
ATOM   1417  CZ  TYR A 134      34.140  58.170  53.170  1.00  0.00           C  
ATOM   1418  OH  TYR A 134      35.380  57.930  53.720  1.00  0.00           O  
ATOM   1419  H   TYR A 134      28.420  60.310  53.620  1.00  0.00           H  
ATOM   1420  HD1 TYR A 134      32.750  60.610  51.320  1.00  0.00           H  
ATOM   1421  HD2 TYR A 134      30.980  57.650  54.010  1.00  0.00           H  
ATOM   1422  HE1 TYR A 134      34.960  59.450  51.660  1.00  0.00           H  
ATOM   1423  HE2 TYR A 134      33.100  56.900  54.570  1.00  0.00           H  
ATOM   1424  HH  TYR A 134      35.430  57.140  54.340  1.00  0.00           H  
ATOM   1425  N   GLY A 135      28.680  62.880  51.750  1.00  0.00           N  
ATOM   1426  CA  GLY A 135      27.750  63.750  51.020  1.00  0.00           C  
ATOM   1427  C   GLY A 135      26.330  63.110  50.960  1.00  0.00           C  
ATOM   1428  O   GLY A 135      25.540  63.180  51.870  1.00  0.00           O  
ATOM   1429  H   GLY A 135      28.940  63.220  52.650  1.00  0.00           H  
ATOM   1430  N   VAL A 136      26.050  62.390  49.890  1.00  0.00           N  
ATOM   1431  CA  VAL A 136      24.750  61.640  49.780  1.00  0.00           C  
ATOM   1432  C   VAL A 136      24.640  60.260  50.570  1.00  0.00           C  
ATOM   1433  O   VAL A 136      23.510  59.770  50.660  1.00  0.00           O  
ATOM   1434  CB  VAL A 136      24.090  61.610  48.360  1.00  0.00           C  
ATOM   1435  CG1 VAL A 136      23.530  62.990  48.080  1.00  0.00           C  
ATOM   1436  CG2 VAL A 136      25.080  61.230  47.260  1.00  0.00           C  
ATOM   1437  H   VAL A 136      26.620  62.530  49.080  1.00  0.00           H  
ATOM   1438  N   MET A 137      25.730  59.690  51.060  1.00  0.00           N  
ATOM   1439  CA  MET A 137      25.750  58.410  51.790  1.00  0.00           C  
ATOM   1440  C   MET A 137      26.150  58.520  53.280  1.00  0.00           C  
ATOM   1441  O   MET A 137      27.120  59.180  53.660  1.00  0.00           O  
ATOM   1442  CB  MET A 137      26.870  57.640  51.090  1.00  0.00           C  
ATOM   1443  CG  MET A 137      26.700  57.480  49.560  1.00  0.00           C  
ATOM   1444  SD  MET A 137      25.100  56.730  49.070  1.00  0.00           S  
ATOM   1445  CE  MET A 137      25.240  56.820  47.270  1.00  0.00           C  
ATOM   1446  H   MET A 137      26.600  60.100  50.790  1.00  0.00           H  
ATOM   1447  N   ARG A 138      25.640  57.550  54.050  1.00  0.00           N  
ATOM   1448  CA  ARG A 138      26.180  57.200  55.370  1.00  0.00           C  
ATOM   1449  C   ARG A 138      26.770  55.790  55.430  1.00  0.00           C  
ATOM   1450  O   ARG A 138      26.000  54.770  55.430  1.00  0.00           O  
ATOM   1451  CB  ARG A 138      25.160  57.260  56.520  1.00  0.00           C  
ATOM   1452  CG  ARG A 138      24.560  58.680  56.690  1.00  0.00           C  
ATOM   1453  CD  ARG A 138      23.750  58.680  58.030  1.00  0.00           C  
ATOM   1454  NE  ARG A 138      23.030  59.910  58.170  1.00  0.00           N  
ATOM   1455  CZ  ARG A 138      21.670  59.990  58.160  1.00  0.00           C  
ATOM   1456  NH1 ARG A 138      20.840  58.930  58.210  1.00  0.00           N1+
ATOM   1457  NH2 ARG A 138      21.130  61.140  57.870  1.00  0.00           N  
ATOM   1458  H   ARG A 138      24.910  56.920  53.820  1.00  0.00           H  
ATOM   1459  HE  ARG A 138      23.480  60.660  58.640  1.00  0.00           H  
ATOM   1460 1HH1 ARG A 138      21.230  58.010  58.140  1.00  0.00           H  
ATOM   1461 2HH1 ARG A 138      19.890  58.970  58.530  1.00  0.00           H  
ATOM   1462 1HH2 ARG A 138      21.730  61.850  57.510  1.00  0.00           H  
ATOM   1463 2HH2 ARG A 138      20.230  61.280  58.280  1.00  0.00           H  
ATOM   1464  N   VAL A 139      28.020  55.720  55.960  1.00  0.00           N  
ATOM   1465  CA  VAL A 139      28.800  54.480  56.110  1.00  0.00           C  
ATOM   1466  C   VAL A 139      28.990  54.080  57.610  1.00  0.00           C  
ATOM   1467  O   VAL A 139      29.460  54.910  58.410  1.00  0.00           O  
ATOM   1468  CB  VAL A 139      30.100  54.520  55.320  1.00  0.00           C  
ATOM   1469  CG1 VAL A 139      30.910  53.220  55.360  1.00  0.00           C  
ATOM   1470  CG2 VAL A 139      29.770  54.700  53.830  1.00  0.00           C  
ATOM   1471  H   VAL A 139      28.370  56.500  56.490  1.00  0.00           H  
ATOM   1472  N   ARG A 140      28.170  53.120  57.970  1.00  0.00           N  
ATOM   1473  CA  ARG A 140      28.240  52.340  59.280  1.00  0.00           C  
ATOM   1474  C   ARG A 140      29.260  51.160  59.300  1.00  0.00           C  
ATOM   1475  O   ARG A 140      29.030  50.150  58.670  1.00  0.00           O  
ATOM   1476  CB  ARG A 140      26.780  51.890  59.730  1.00  0.00           C  
ATOM   1477  CG  ARG A 140      26.590  51.640  61.200  1.00  0.00           C  
ATOM   1478  CD  ARG A 140      25.290  51.160  61.770  1.00  0.00           C  
ATOM   1479  NE  ARG A 140      24.160  52.100  61.590  1.00  0.00           N  
ATOM   1480  CZ  ARG A 140      23.660  52.940  62.500  1.00  0.00           C  
ATOM   1481  NH1 ARG A 140      23.980  52.930  63.790  1.00  0.00           N1+
ATOM   1482  NH2 ARG A 140      22.720  53.890  62.120  1.00  0.00           N  
ATOM   1483  H   ARG A 140      27.410  52.880  57.370  1.00  0.00           H  
ATOM   1484  HE  ARG A 140      23.770  52.080  60.670  1.00  0.00           H  
ATOM   1485 1HH1 ARG A 140      24.710  52.300  64.030  1.00  0.00           H  
ATOM   1486 2HH1 ARG A 140      23.550  53.440  64.540  1.00  0.00           H  
ATOM   1487 1HH2 ARG A 140      22.210  53.940  61.270  1.00  0.00           H  
ATOM   1488 2HH2 ARG A 140      22.550  54.540  62.860  1.00  0.00           H  
ATOM   1489  N   ASN A 141      30.090  51.290  60.370  1.00  0.00           N  
ATOM   1490  CA  ASN A 141      30.930  50.210  60.910  1.00  0.00           C  
ATOM   1491  C   ASN A 141      30.290  49.620  62.220  1.00  0.00           C  
ATOM   1492  O   ASN A 141      30.200  50.360  63.200  1.00  0.00           O  
ATOM   1493  CB  ASN A 141      32.270  50.870  61.140  1.00  0.00           C  
ATOM   1494  CG  ASN A 141      33.280  49.690  61.160  1.00  0.00           C  
ATOM   1495  ND2 ASN A 141      34.440  50.090  61.620  1.00  0.00           N  
ATOM   1496  OD1 ASN A 141      32.950  48.540  60.970  1.00  0.00           O  
ATOM   1497  H   ASN A 141      29.890  52.010  61.040  1.00  0.00           H  
ATOM   1498 1HD2 ASN A 141      34.610  51.040  61.860  1.00  0.00           H  
ATOM   1499 2HD2 ASN A 141      35.100  49.350  61.770  1.00  0.00           H  
ATOM   1500  N   VAL A 142      30.040  48.350  62.190  1.00  0.00           N  
ATOM   1501  CA  VAL A 142      29.670  47.670  63.440  1.00  0.00           C  
ATOM   1502  C   VAL A 142      30.500  46.560  64.120  1.00  0.00           C  
ATOM   1503  O   VAL A 142      30.690  46.510  65.320  1.00  0.00           O  
ATOM   1504  CB  VAL A 142      28.190  47.210  63.420  1.00  0.00           C  
ATOM   1505  CG1 VAL A 142      27.300  48.330  63.950  1.00  0.00           C  
ATOM   1506  CG2 VAL A 142      27.700  46.600  62.080  1.00  0.00           C  
ATOM   1507  H   VAL A 142      30.250  47.720  61.430  1.00  0.00           H  
ATOM   1508  N   LYS A 143      31.140  45.890  63.150  1.00  0.00           N  
ATOM   1509  CA  LYS A 143      31.990  44.720  63.390  1.00  0.00           C  
ATOM   1510  C   LYS A 143      32.970  44.380  62.280  1.00  0.00           C  
ATOM   1511  O   LYS A 143      32.680  44.110  61.090  1.00  0.00           O  
ATOM   1512  CB  LYS A 143      31.140  43.510  63.880  1.00  0.00           C  
ATOM   1513  CG  LYS A 143      29.920  42.970  62.990  1.00  0.00           C  
ATOM   1514  CD  LYS A 143      29.330  41.590  63.330  1.00  0.00           C  
ATOM   1515  CE  LYS A 143      27.990  41.410  62.620  1.00  0.00           C  
ATOM   1516  NZ  LYS A 143      27.720  39.980  62.610  1.00  0.00           N1+
ATOM   1517  H   LYS A 143      31.130  46.130  62.180  1.00  0.00           H  
ATOM   1518  HZ1 LYS A 143      27.330  39.750  63.500  1.00  0.00           H  
ATOM   1519  HZ2 LYS A 143      27.000  39.730  61.970  1.00  0.00           H  
ATOM   1520  HZ3 LYS A 143      28.590  39.520  62.430  1.00  0.00           H  
ATOM   1521  N   GLU A 144      34.210  44.580  62.690  1.00  0.00           N  
ATOM   1522  CA  GLU A 144      35.380  44.090  61.920  1.00  0.00           C  
ATOM   1523  C   GLU A 144      35.720  42.630  62.310  1.00  0.00           C  
ATOM   1524  O   GLU A 144      36.650  42.350  63.040  1.00  0.00           O  
ATOM   1525  CB  GLU A 144      36.570  45.160  61.950  1.00  0.00           C  
ATOM   1526  CG  GLU A 144      35.980  46.390  61.240  1.00  0.00           C  
ATOM   1527  CD  GLU A 144      36.890  47.610  61.120  1.00  0.00           C  
ATOM   1528  OE1 GLU A 144      37.820  47.540  60.310  1.00  0.00           O  
ATOM   1529  OE2 GLU A 144      36.820  48.540  61.900  1.00  0.00           O1-
ATOM   1530  H   GLU A 144      34.290  45.120  63.530  1.00  0.00           H  
ATOM   1531  N   SER A 145      34.840  41.650  62.150  1.00  0.00           N  
ATOM   1532  CA  SER A 145      35.080  40.230  62.510  1.00  0.00           C  
ATOM   1533  C   SER A 145      36.440  39.790  61.970  1.00  0.00           C  
ATOM   1534  O   SER A 145      36.620  39.410  60.810  1.00  0.00           O  
ATOM   1535  CB  SER A 145      34.020  39.310  61.870  1.00  0.00           C  
ATOM   1536  OG  SER A 145      32.790  39.580  62.610  1.00  0.00           O  
ATOM   1537  H   SER A 145      33.960  41.870  61.710  1.00  0.00           H  
ATOM   1538  HG  SER A 145      32.970  39.350  63.560  1.00  0.00           H  
ATOM   1539  N   ALA A 146      37.250  39.530  62.990  1.00  0.00           N  
ATOM   1540  CA  ALA A 146      38.630  39.040  62.840  1.00  0.00           C  
ATOM   1541  C   ALA A 146      38.820  37.520  62.590  1.00  0.00           C  
ATOM   1542  O   ALA A 146      38.190  36.610  63.170  1.00  0.00           O  
ATOM   1543  CB  ALA A 146      39.470  39.430  64.060  1.00  0.00           C  
ATOM   1544  H   ALA A 146      36.990  39.570  63.950  1.00  0.00           H  
ATOM   1545  N   ALA A 147      39.660  37.270  61.570  1.00  0.00           N  
ATOM   1546  CA  ALA A 147      40.080  35.890  61.230  1.00  0.00           C  
ATOM   1547  C   ALA A 147      41.510  35.710  60.890  1.00  0.00           C  
ATOM   1548  O   ALA A 147      42.230  36.650  60.630  1.00  0.00           O  
ATOM   1549  CB  ALA A 147      39.050  35.510  60.230  1.00  0.00           C  
ATOM   1550  H   ALA A 147      40.090  37.980  61.020  1.00  0.00           H  
ATOM   1551  N   HIS A 148      42.020  34.450  60.860  1.00  0.00           N  
ATOM   1552  CA  HIS A 148      43.340  33.960  60.560  1.00  0.00           C  
ATOM   1553  C   HIS A 148      43.690  34.440  59.140  1.00  0.00           C  
ATOM   1554  O   HIS A 148      44.640  35.240  59.100  1.00  0.00           O  
ATOM   1555  CB  HIS A 148      43.320  32.460  60.720  1.00  0.00           C  
ATOM   1556  CG  HIS A 148      43.530  31.970  62.180  1.00  0.00           C  
ATOM   1557  CD2 HIS A 148      42.640  31.500  63.030  1.00  0.00           C  
ATOM   1558  ND1 HIS A 148      44.740  31.890  62.700  1.00  0.00           N  
ATOM   1559  CE1 HIS A 148      44.580  31.490  63.910  1.00  0.00           C  
ATOM   1560  NE2 HIS A 148      43.310  31.180  64.130  1.00  0.00           N  
ATOM   1561  H   HIS A 148      41.380  33.720  61.110  1.00  0.00           H  
ATOM   1562  HD2 HIS A 148      41.560  31.440  62.900  1.00  0.00           H  
ATOM   1563  HE1 HIS A 148      45.370  31.380  64.650  1.00  0.00           H  
ATOM   1564  HE2 HIS A 148      43.100  30.440  64.760  1.00  0.00           H  
ATOM   1565  N   ASP A 149      43.210  33.780  58.120  1.00  0.00           N  
ATOM   1566  CA  ASP A 149      43.510  34.250  56.830  1.00  0.00           C  
ATOM   1567  C   ASP A 149      42.610  35.370  56.360  1.00  0.00           C  
ATOM   1568  O   ASP A 149      43.060  36.190  55.600  1.00  0.00           O  
ATOM   1569  CB  ASP A 149      43.490  33.100  55.790  1.00  0.00           C  
ATOM   1570  CG  ASP A 149      44.530  32.090  56.210  1.00  0.00           C  
ATOM   1571  OD1 ASP A 149      45.730  32.210  56.000  1.00  0.00           O  
ATOM   1572  OD2 ASP A 149      44.140  30.980  56.710  1.00  0.00           O1-
ATOM   1573  H   ASP A 149      42.520  33.060  58.270  1.00  0.00           H  
ATOM   1574  N   TYR A 150      41.320  35.500  56.800  1.00  0.00           N  
ATOM   1575  CA  TYR A 150      40.460  36.650  56.280  1.00  0.00           C  
ATOM   1576  C   TYR A 150      39.540  37.430  57.150  1.00  0.00           C  
ATOM   1577  O   TYR A 150      38.390  36.990  57.400  1.00  0.00           O  
ATOM   1578  CB  TYR A 150      39.670  36.390  54.980  1.00  0.00           C  
ATOM   1579  CG  TYR A 150      39.140  34.960  54.780  1.00  0.00           C  
ATOM   1580  CD1 TYR A 150      39.860  34.000  54.120  1.00  0.00           C  
ATOM   1581  CD2 TYR A 150      37.750  34.680  55.050  1.00  0.00           C  
ATOM   1582  CE1 TYR A 150      39.200  32.780  53.760  1.00  0.00           C  
ATOM   1583  CE2 TYR A 150      37.080  33.570  54.610  1.00  0.00           C  
ATOM   1584  CZ  TYR A 150      37.870  32.620  54.010  1.00  0.00           C  
ATOM   1585  OH  TYR A 150      37.330  31.490  53.680  1.00  0.00           O  
ATOM   1586  H   TYR A 150      40.830  34.750  57.230  1.00  0.00           H  
ATOM   1587  HD1 TYR A 150      40.870  34.230  53.790  1.00  0.00           H  
ATOM   1588  HD2 TYR A 150      37.260  35.410  55.700  1.00  0.00           H  
ATOM   1589  HE1 TYR A 150      39.720  32.070  53.110  1.00  0.00           H  
ATOM   1590  HE2 TYR A 150      36.010  33.480  54.780  1.00  0.00           H  
ATOM   1591  HH  TYR A 150      36.340  31.650  53.700  1.00  0.00           H  
ATOM   1592  N   THR A 151      39.950  38.620  57.450  1.00  0.00           N  
ATOM   1593  CA  THR A 151      39.180  39.560  58.280  1.00  0.00           C  
ATOM   1594  C   THR A 151      37.900  39.980  57.450  1.00  0.00           C  
ATOM   1595  O   THR A 151      37.970  40.310  56.270  1.00  0.00           O  
ATOM   1596  CB  THR A 151      39.860  40.720  59.050  1.00  0.00           C  
ATOM   1597  CG2 THR A 151      38.900  41.710  59.770  1.00  0.00           C  
ATOM   1598  OG1 THR A 151      40.690  40.140  60.070  1.00  0.00           O  
ATOM   1599  H   THR A 151      40.700  39.060  56.970  1.00  0.00           H  
ATOM   1600  HG1 THR A 151      41.120  40.850  60.630  1.00  0.00           H  
ATOM   1601  N   LEU A 152      36.760  39.720  58.120  1.00  0.00           N  
ATOM   1602  CA  LEU A 152      35.390  40.040  57.630  1.00  0.00           C  
ATOM   1603  C   LEU A 152      34.680  41.360  58.140  1.00  0.00           C  
ATOM   1604  O   LEU A 152      34.500  41.620  59.310  1.00  0.00           O  
ATOM   1605  CB  LEU A 152      34.450  38.860  57.900  1.00  0.00           C  
ATOM   1606  CG  LEU A 152      33.900  38.180  56.630  1.00  0.00           C  
ATOM   1607  CD1 LEU A 152      32.870  39.100  55.890  1.00  0.00           C  
ATOM   1608  CD2 LEU A 152      35.000  37.730  55.620  1.00  0.00           C  
ATOM   1609  H   LEU A 152      36.750  39.340  59.040  1.00  0.00           H  
ATOM   1610  N   ARG A 153      34.410  42.280  57.200  1.00  0.00           N  
ATOM   1611  CA  ARG A 153      33.820  43.630  57.590  1.00  0.00           C  
ATOM   1612  C   ARG A 153      32.420  43.750  57.040  1.00  0.00           C  
ATOM   1613  O   ARG A 153      32.190  43.870  55.820  1.00  0.00           O  
ATOM   1614  CB  ARG A 153      34.670  44.660  56.880  1.00  0.00           C  
ATOM   1615  CG  ARG A 153      35.980  44.820  57.710  1.00  0.00           C  
ATOM   1616  CD  ARG A 153      36.900  45.870  57.100  1.00  0.00           C  
ATOM   1617  NE  ARG A 153      38.160  45.810  57.820  1.00  0.00           N  
ATOM   1618  CZ  ARG A 153      39.360  45.710  57.220  1.00  0.00           C  
ATOM   1619  NH1 ARG A 153      39.580  45.600  55.900  1.00  0.00           N1+
ATOM   1620  NH2 ARG A 153      40.450  45.850  57.930  1.00  0.00           N  
ATOM   1621  H   ARG A 153      34.860  42.220  56.310  1.00  0.00           H  
ATOM   1622  HE  ARG A 153      38.120  46.270  58.710  1.00  0.00           H  
ATOM   1623 1HH1 ARG A 153      38.830  45.750  55.250  1.00  0.00           H  
ATOM   1624 2HH1 ARG A 153      40.420  45.280  55.450  1.00  0.00           H  
ATOM   1625 1HH2 ARG A 153      40.260  46.070  58.880  1.00  0.00           H  
ATOM   1626 2HH2 ARG A 153      41.390  45.730  57.610  1.00  0.00           H  
ATOM   1627  N   GLU A 154      31.460  43.720  58.020  1.00  0.00           N  
ATOM   1628  CA  GLU A 154      30.050  43.790  57.690  1.00  0.00           C  
ATOM   1629  C   GLU A 154      29.470  45.230  57.580  1.00  0.00           C  
ATOM   1630  O   GLU A 154      28.530  45.650  58.270  1.00  0.00           O  
ATOM   1631  CB  GLU A 154      29.210  42.970  58.610  1.00  0.00           C  
ATOM   1632  CG  GLU A 154      28.400  41.860  57.930  1.00  0.00           C  
ATOM   1633  CD  GLU A 154      27.630  41.080  59.000  1.00  0.00           C  
ATOM   1634  OE1 GLU A 154      27.770  39.910  59.220  1.00  0.00           O  
ATOM   1635  OE2 GLU A 154      26.540  41.560  59.320  1.00  0.00           O1-
ATOM   1636  H   GLU A 154      31.740  43.930  58.950  1.00  0.00           H  
ATOM   1637  N   LEU A 155      30.020  46.040  56.670  1.00  0.00           N  
ATOM   1638  CA  LEU A 155      29.740  47.500  56.460  1.00  0.00           C  
ATOM   1639  C   LEU A 155      28.300  47.670  55.960  1.00  0.00           C  
ATOM   1640  O   LEU A 155      27.860  46.980  55.040  1.00  0.00           O  
ATOM   1641  CB  LEU A 155      30.690  48.060  55.440  1.00  0.00           C  
ATOM   1642  CG  LEU A 155      32.060  48.310  56.120  1.00  0.00           C  
ATOM   1643  CD1 LEU A 155      33.180  48.560  55.130  1.00  0.00           C  
ATOM   1644  CD2 LEU A 155      31.840  49.460  57.150  1.00  0.00           C  
ATOM   1645  H   LEU A 155      30.720  45.620  56.090  1.00  0.00           H  
ATOM   1646  N   LYS A 156      27.640  48.530  56.680  1.00  0.00           N  
ATOM   1647  CA  LYS A 156      26.150  48.770  56.550  1.00  0.00           C  
ATOM   1648  C   LYS A 156      25.970  50.170  55.820  1.00  0.00           C  
ATOM   1649  O   LYS A 156      26.240  51.250  56.360  1.00  0.00           O  
ATOM   1650  CB  LYS A 156      25.480  48.870  57.940  1.00  0.00           C  
ATOM   1651  CG  LYS A 156      25.060  47.520  58.520  1.00  0.00           C  
ATOM   1652  CD  LYS A 156      24.200  47.810  59.790  1.00  0.00           C  
ATOM   1653  CE  LYS A 156      22.930  46.910  59.840  1.00  0.00           C  
ATOM   1654  NZ  LYS A 156      21.970  47.300  60.850  1.00  0.00           N1+
ATOM   1655  H   LYS A 156      28.000  49.230  57.300  1.00  0.00           H  
ATOM   1656  HZ1 LYS A 156      22.370  47.040  61.730  1.00  0.00           H  
ATOM   1657  HZ2 LYS A 156      21.890  48.300  60.920  1.00  0.00           H  
ATOM   1658  HZ3 LYS A 156      21.050  46.940  60.740  1.00  0.00           H  
ATOM   1659  N   LEU A 157      25.650  50.100  54.530  1.00  0.00           N  
ATOM   1660  CA  LEU A 157      25.430  51.300  53.710  1.00  0.00           C  
ATOM   1661  C   LEU A 157      23.990  51.810  53.500  1.00  0.00           C  
ATOM   1662  O   LEU A 157      23.070  51.040  53.250  1.00  0.00           O  
ATOM   1663  CB  LEU A 157      25.930  50.980  52.350  1.00  0.00           C  
ATOM   1664  CG  LEU A 157      27.410  50.530  52.300  1.00  0.00           C  
ATOM   1665  CD1 LEU A 157      27.810  50.740  50.900  1.00  0.00           C  
ATOM   1666  CD2 LEU A 157      28.410  51.190  53.240  1.00  0.00           C  
ATOM   1667  H   LEU A 157      25.360  49.270  54.070  1.00  0.00           H  
ATOM   1668  N   SER A 158      23.970  53.110  53.600  1.00  0.00           N  
ATOM   1669  CA  SER A 158      22.680  53.860  53.730  1.00  0.00           C  
ATOM   1670  C   SER A 158      22.700  55.230  53.050  1.00  0.00           C  
ATOM   1671  O   SER A 158      23.710  55.880  52.890  1.00  0.00           O  
ATOM   1672  CB  SER A 158      22.220  53.950  55.200  1.00  0.00           C  
ATOM   1673  OG  SER A 158      23.060  54.860  55.850  1.00  0.00           O  
ATOM   1674  H   SER A 158      24.730  53.570  53.140  1.00  0.00           H  
ATOM   1675  HG  SER A 158      24.030  54.750  55.610  1.00  0.00           H  
ATOM   1676  N   LYS A 159      21.500  55.730  52.740  1.00  0.00           N  
ATOM   1677  CA  LYS A 159      21.390  57.070  52.110  1.00  0.00           C  
ATOM   1678  C   LYS A 159      21.150  58.200  53.050  1.00  0.00           C  
ATOM   1679  O   LYS A 159      20.360  58.010  53.950  1.00  0.00           O  
ATOM   1680  CB  LYS A 159      20.450  57.040  50.920  1.00  0.00           C  
ATOM   1681  CG  LYS A 159      20.790  58.170  49.940  1.00  0.00           C  
ATOM   1682  CD  LYS A 159      20.210  57.930  48.560  1.00  0.00           C  
ATOM   1683  CE  LYS A 159      20.890  58.880  47.560  1.00  0.00           C  
ATOM   1684  NZ  LYS A 159      20.350  58.810  46.270  1.00  0.00           N1+
ATOM   1685  H   LYS A 159      20.600  55.320  52.850  1.00  0.00           H  
ATOM   1686  HZ1 LYS A 159      20.940  59.320  45.650  1.00  0.00           H  
ATOM   1687  HZ2 LYS A 159      20.270  57.880  45.910  1.00  0.00           H  
ATOM   1688  HZ3 LYS A 159      19.480  59.300  46.250  1.00  0.00           H  
ATOM   1689  N   VAL A 160      21.770  59.340  52.740  1.00  0.00           N  
ATOM   1690  CA  VAL A 160      21.500  60.570  53.510  1.00  0.00           C  
ATOM   1691  C   VAL A 160      20.100  61.050  53.400  1.00  0.00           C  
ATOM   1692  O   VAL A 160      19.650  61.160  52.260  1.00  0.00           O  
ATOM   1693  CB  VAL A 160      22.530  61.710  53.200  1.00  0.00           C  
ATOM   1694  CG1 VAL A 160      22.030  63.120  53.470  1.00  0.00           C  
ATOM   1695  CG2 VAL A 160      23.750  61.400  54.120  1.00  0.00           C  
ATOM   1696  H   VAL A 160      22.230  59.410  51.850  1.00  0.00           H  
ATOM   1697  N   GLY A 161      19.420  60.900  54.540  1.00  0.00           N  
ATOM   1698  CA  GLY A 161      17.960  61.220  54.710  1.00  0.00           C  
ATOM   1699  C   GLY A 161      16.960  60.110  54.510  1.00  0.00           C  
ATOM   1700  O   GLY A 161      16.200  59.810  55.400  1.00  0.00           O  
ATOM   1701  H   GLY A 161      19.910  60.810  55.400  1.00  0.00           H  
ATOM   1702  N   GLN A 162      17.120  59.430  53.390  1.00  0.00           N  
ATOM   1703  CA  GLN A 162      16.370  58.250  52.870  1.00  0.00           C  
ATOM   1704  C   GLN A 162      16.400  57.050  53.860  1.00  0.00           C  
ATOM   1705  O   GLN A 162      17.530  56.550  54.130  1.00  0.00           O  
ATOM   1706  CB  GLN A 162      16.900  58.020  51.470  1.00  0.00           C  
ATOM   1707  CG  GLN A 162      16.070  56.920  50.800  1.00  0.00           C  
ATOM   1708  CD  GLN A 162      15.270  57.340  49.570  1.00  0.00           C  
ATOM   1709  NE2 GLN A 162      14.000  56.990  49.560  1.00  0.00           N  
ATOM   1710  OE1 GLN A 162      15.760  57.770  48.570  1.00  0.00           O  
ATOM   1711  H   GLN A 162      17.890  59.700  52.810  1.00  0.00           H  
ATOM   1712 1HE2 GLN A 162      13.450  56.540  50.260  1.00  0.00           H  
ATOM   1713 2HE2 GLN A 162      13.530  57.120  48.690  1.00  0.00           H  
ATOM   1714  N   GLY A 163      15.200  56.590  54.140  1.00  0.00           N  
ATOM   1715  CA  GLY A 163      14.980  55.450  55.030  1.00  0.00           C  
ATOM   1716  C   GLY A 163      14.940  54.050  54.380  1.00  0.00           C  
ATOM   1717  O   GLY A 163      15.030  53.890  53.150  1.00  0.00           O  
ATOM   1718  H   GLY A 163      14.450  57.140  53.770  1.00  0.00           H  
ATOM   1719  N   ASN A 164      15.090  53.100  55.310  1.00  0.00           N  
ATOM   1720  CA  ASN A 164      15.040  51.590  55.130  1.00  0.00           C  
ATOM   1721  C   ASN A 164      16.160  51.080  54.140  1.00  0.00           C  
ATOM   1722  O   ASN A 164      16.150  49.900  53.750  1.00  0.00           O  
ATOM   1723  CB  ASN A 164      13.720  51.080  54.520  1.00  0.00           C  
ATOM   1724  CG  ASN A 164      12.690  50.880  55.630  1.00  0.00           C  
ATOM   1725  ND2 ASN A 164      11.720  51.740  55.790  1.00  0.00           N  
ATOM   1726  OD1 ASN A 164      12.810  49.960  56.400  1.00  0.00           O  
ATOM   1727  H   ASN A 164      15.270  53.360  56.260  1.00  0.00           H  
ATOM   1728 1HD2 ASN A 164      11.720  52.660  55.400  1.00  0.00           H  
ATOM   1729 2HD2 ASN A 164      10.840  51.320  55.990  1.00  0.00           H  
ATOM   1730  N   THR A 165      17.280  51.820  54.050  1.00  0.00           N  
ATOM   1731  CA  THR A 165      18.280  51.650  52.960  1.00  0.00           C  
ATOM   1732  C   THR A 165      19.510  50.820  53.260  1.00  0.00           C  
ATOM   1733  O   THR A 165      20.280  50.500  52.390  1.00  0.00           O  
ATOM   1734  CB  THR A 165      18.620  52.990  52.280  1.00  0.00           C  
ATOM   1735  CG2 THR A 165      17.450  53.560  51.510  1.00  0.00           C  
ATOM   1736  OG1 THR A 165      19.230  53.950  53.170  1.00  0.00           O  
ATOM   1737  H   THR A 165      17.450  52.490  54.780  1.00  0.00           H  
ATOM   1738  HG1 THR A 165      18.610  53.910  53.960  1.00  0.00           H  
ATOM   1739  N   GLU A 166      19.530  50.130  54.420  1.00  0.00           N  
ATOM   1740  CA  GLU A 166      20.720  49.510  55.090  1.00  0.00           C  
ATOM   1741  C   GLU A 166      21.330  48.240  54.490  1.00  0.00           C  
ATOM   1742  O   GLU A 166      21.180  47.140  55.070  1.00  0.00           O  
ATOM   1743  CB  GLU A 166      20.510  49.370  56.630  1.00  0.00           C  
ATOM   1744  CG  GLU A 166      20.280  50.580  57.470  1.00  0.00           C  
ATOM   1745  CD  GLU A 166      20.160  50.170  58.950  1.00  0.00           C  
ATOM   1746  OE1 GLU A 166      19.050  50.120  59.480  1.00  0.00           O  
ATOM   1747  OE2 GLU A 166      21.220  49.880  59.580  1.00  0.00           O1-
ATOM   1748  H   GLU A 166      18.650  49.950  54.870  1.00  0.00           H  
ATOM   1749  N   ARG A 167      22.160  48.440  53.440  1.00  0.00           N  
ATOM   1750  CA  ARG A 167      22.890  47.440  52.670  1.00  0.00           C  
ATOM   1751  C   ARG A 167      24.100  46.870  53.350  1.00  0.00           C  
ATOM   1752  O   ARG A 167      25.160  47.460  53.380  1.00  0.00           O  
ATOM   1753  CB  ARG A 167      23.200  48.130  51.280  1.00  0.00           C  
ATOM   1754  CG  ARG A 167      23.380  47.250  50.080  1.00  0.00           C  
ATOM   1755  CD  ARG A 167      22.030  46.830  49.530  1.00  0.00           C  
ATOM   1756  NE  ARG A 167      21.470  48.070  48.880  1.00  0.00           N  
ATOM   1757  CZ  ARG A 167      20.250  48.550  49.200  1.00  0.00           C  
ATOM   1758  NH1 ARG A 167      19.480  48.030  50.090  1.00  0.00           N1+
ATOM   1759  NH2 ARG A 167      19.840  49.650  48.590  1.00  0.00           N  
ATOM   1760  H   ARG A 167      22.320  49.400  53.220  1.00  0.00           H  
ATOM   1761  HE  ARG A 167      21.990  48.560  48.180  1.00  0.00           H  
ATOM   1762 1HH1 ARG A 167      19.610  47.280  50.740  1.00  0.00           H  
ATOM   1763 2HH1 ARG A 167      18.510  48.270  50.050  1.00  0.00           H  
ATOM   1764 1HH2 ARG A 167      20.400  50.180  47.950  1.00  0.00           H  
ATOM   1765 2HH2 ARG A 167      18.880  49.900  48.760  1.00  0.00           H  
ATOM   1766  N   THR A 168      23.980  45.620  53.760  1.00  0.00           N  
ATOM   1767  CA  THR A 168      25.130  44.800  54.380  1.00  0.00           C  
ATOM   1768  C   THR A 168      26.090  44.180  53.310  1.00  0.00           C  
ATOM   1769  O   THR A 168      25.690  43.250  52.640  1.00  0.00           O  
ATOM   1770  CB  THR A 168      24.740  43.660  55.340  1.00  0.00           C  
ATOM   1771  CG2 THR A 168      24.320  44.320  56.620  1.00  0.00           C  
ATOM   1772  OG1 THR A 168      23.730  42.790  54.760  1.00  0.00           O  
ATOM   1773  H   THR A 168      23.090  45.170  53.750  1.00  0.00           H  
ATOM   1774  HG1 THR A 168      23.570  41.940  55.260  1.00  0.00           H  
ATOM   1775  N   VAL A 169      27.090  45.010  53.110  1.00  0.00           N  
ATOM   1776  CA  VAL A 169      28.120  44.800  52.080  1.00  0.00           C  
ATOM   1777  C   VAL A 169      29.440  44.210  52.620  1.00  0.00           C  
ATOM   1778  O   VAL A 169      30.320  44.900  53.190  1.00  0.00           O  
ATOM   1779  CB  VAL A 169      28.200  46.070  51.270  1.00  0.00           C  
ATOM   1780  CG1 VAL A 169      29.310  45.880  50.220  1.00  0.00           C  
ATOM   1781  CG2 VAL A 169      26.910  46.470  50.610  1.00  0.00           C  
ATOM   1782  H   VAL A 169      27.460  45.660  53.780  1.00  0.00           H  
ATOM   1783  N   TRP A 170      29.540  42.890  52.500  1.00  0.00           N  
ATOM   1784  CA  TRP A 170      30.640  42.150  53.200  1.00  0.00           C  
ATOM   1785  C   TRP A 170      31.990  42.330  52.500  1.00  0.00           C  
ATOM   1786  O   TRP A 170      32.240  41.690  51.430  1.00  0.00           O  
ATOM   1787  CB  TRP A 170      30.320  40.660  53.270  1.00  0.00           C  
ATOM   1788  CG  TRP A 170      29.120  40.180  54.130  1.00  0.00           C  
ATOM   1789  CD1 TRP A 170      27.960  40.750  54.460  1.00  0.00           C  
ATOM   1790  CD2 TRP A 170      29.210  39.020  54.920  1.00  0.00           C  
ATOM   1791  CE2 TRP A 170      28.130  38.990  55.730  1.00  0.00           C  
ATOM   1792  CE3 TRP A 170      30.000  37.880  54.840  1.00  0.00           C  
ATOM   1793  NE1 TRP A 170      27.360  40.080  55.430  1.00  0.00           N  
ATOM   1794  CZ2 TRP A 170      27.810  37.840  56.480  1.00  0.00           C  
ATOM   1795  CZ3 TRP A 170      29.700  36.710  55.520  1.00  0.00           C  
ATOM   1796  CH2 TRP A 170      28.600  36.710  56.340  1.00  0.00           C  
ATOM   1797  H   TRP A 170      28.930  42.360  51.910  1.00  0.00           H  
ATOM   1798  HD1 TRP A 170      27.380  41.400  53.800  1.00  0.00           H  
ATOM   1799  HE1 TRP A 170      26.450  40.220  55.830  1.00  0.00           H  
ATOM   1800  HE3 TRP A 170      30.880  37.910  54.210  1.00  0.00           H  
ATOM   1801  HZ2 TRP A 170      26.820  37.730  56.910  1.00  0.00           H  
ATOM   1802  HZ3 TRP A 170      30.480  35.950  55.450  1.00  0.00           H  
ATOM   1803  HH2 TRP A 170      28.280  35.740  56.690  1.00  0.00           H  
ATOM   1804  N   GLN A 171      32.870  43.120  53.170  1.00  0.00           N  
ATOM   1805  CA  GLN A 171      34.280  43.330  52.810  1.00  0.00           C  
ATOM   1806  C   GLN A 171      35.240  42.250  53.440  1.00  0.00           C  
ATOM   1807  O   GLN A 171      35.450  42.070  54.670  1.00  0.00           O  
ATOM   1808  CB  GLN A 171      34.710  44.660  53.270  1.00  0.00           C  
ATOM   1809  CG  GLN A 171      36.080  44.960  52.710  1.00  0.00           C  
ATOM   1810  CD  GLN A 171      36.830  46.060  53.470  1.00  0.00           C  
ATOM   1811  NE2 GLN A 171      36.260  47.250  53.290  1.00  0.00           N  
ATOM   1812  OE1 GLN A 171      37.930  45.990  53.960  1.00  0.00           O  
ATOM   1813  H   GLN A 171      32.520  43.730  53.880  1.00  0.00           H  
ATOM   1814 1HE2 GLN A 171      35.440  47.400  52.740  1.00  0.00           H  
ATOM   1815 2HE2 GLN A 171      36.860  48.020  53.520  1.00  0.00           H  
ATOM   1816  N   TYR A 172      35.660  41.410  52.480  1.00  0.00           N  
ATOM   1817  CA  TYR A 172      36.560  40.250  52.700  1.00  0.00           C  
ATOM   1818  C   TYR A 172      38.070  40.690  52.540  1.00  0.00           C  
ATOM   1819  O   TYR A 172      38.560  40.830  51.460  1.00  0.00           O  
ATOM   1820  CB  TYR A 172      36.210  39.230  51.620  1.00  0.00           C  
ATOM   1821  CG  TYR A 172      35.000  38.380  51.830  1.00  0.00           C  
ATOM   1822  CD1 TYR A 172      33.640  38.740  51.810  1.00  0.00           C  
ATOM   1823  CD2 TYR A 172      35.260  37.010  52.200  1.00  0.00           C  
ATOM   1824  CE1 TYR A 172      32.620  37.890  52.140  1.00  0.00           C  
ATOM   1825  CE2 TYR A 172      34.250  36.120  52.610  1.00  0.00           C  
ATOM   1826  CZ  TYR A 172      32.920  36.600  52.580  1.00  0.00           C  
ATOM   1827  OH  TYR A 172      31.870  35.810  52.950  1.00  0.00           O  
ATOM   1828  H   TYR A 172      35.630  41.710  51.520  1.00  0.00           H  
ATOM   1829  HD1 TYR A 172      33.370  39.770  51.570  1.00  0.00           H  
ATOM   1830  HD2 TYR A 172      36.290  36.830  52.520  1.00  0.00           H  
ATOM   1831  HE1 TYR A 172      31.590  38.240  52.130  1.00  0.00           H  
ATOM   1832  HE2 TYR A 172      34.380  35.040  52.650  1.00  0.00           H  
ATOM   1833  HH  TYR A 172      32.140  35.120  53.620  1.00  0.00           H  
ATOM   1834  N   HIS A 173      38.670  41.170  53.620  1.00  0.00           N  
ATOM   1835  CA  HIS A 173      40.140  41.560  53.760  1.00  0.00           C  
ATOM   1836  C   HIS A 173      41.050  40.300  53.890  1.00  0.00           C  
ATOM   1837  O   HIS A 173      41.250  39.720  54.970  1.00  0.00           O  
ATOM   1838  CB  HIS A 173      40.440  42.490  54.960  1.00  0.00           C  
ATOM   1839  CG  HIS A 173      41.810  43.190  55.040  1.00  0.00           C  
ATOM   1840  CD2 HIS A 173      42.730  43.310  54.080  1.00  0.00           C  
ATOM   1841  ND1 HIS A 173      42.030  44.180  55.930  1.00  0.00           N  
ATOM   1842  CE1 HIS A 173      42.980  44.960  55.460  1.00  0.00           C  
ATOM   1843  NE2 HIS A 173      43.410  44.420  54.340  1.00  0.00           N  
ATOM   1844  H   HIS A 173      38.170  41.250  54.480  1.00  0.00           H  
ATOM   1845  HD2 HIS A 173      42.810  42.760  53.140  1.00  0.00           H  
ATOM   1846  HE1 HIS A 173      43.190  45.970  55.810  1.00  0.00           H  
ATOM   1847  HE2 HIS A 173      44.050  44.870  53.720  1.00  0.00           H  
ATOM   1848  N   PHE A 174      41.490  39.740  52.770  1.00  0.00           N  
ATOM   1849  CA  PHE A 174      42.320  38.510  52.670  1.00  0.00           C  
ATOM   1850  C   PHE A 174      43.700  38.900  53.170  1.00  0.00           C  
ATOM   1851  O   PHE A 174      44.470  39.610  52.500  1.00  0.00           O  
ATOM   1852  CB  PHE A 174      42.380  38.090  51.210  1.00  0.00           C  
ATOM   1853  CG  PHE A 174      42.760  36.600  51.200  1.00  0.00           C  
ATOM   1854  CD1 PHE A 174      41.990  35.820  50.330  1.00  0.00           C  
ATOM   1855  CD2 PHE A 174      43.690  35.920  51.950  1.00  0.00           C  
ATOM   1856  CE1 PHE A 174      42.250  34.460  50.160  1.00  0.00           C  
ATOM   1857  CE2 PHE A 174      43.930  34.540  51.810  1.00  0.00           C  
ATOM   1858  CZ  PHE A 174      43.200  33.820  50.930  1.00  0.00           C  
ATOM   1859  H   PHE A 174      41.270  40.190  51.910  1.00  0.00           H  
ATOM   1860  HD1 PHE A 174      41.290  36.280  49.630  1.00  0.00           H  
ATOM   1861  HD2 PHE A 174      44.320  36.520  52.620  1.00  0.00           H  
ATOM   1862  HE1 PHE A 174      41.660  33.900  49.440  1.00  0.00           H  
ATOM   1863  HE2 PHE A 174      44.670  33.940  52.340  1.00  0.00           H  
ATOM   1864  HZ  PHE A 174      43.220  32.730  50.980  1.00  0.00           H  
ATOM   1865  N   ARG A 175      44.090  38.510  54.420  1.00  0.00           N  
ATOM   1866  CA  ARG A 175      45.310  39.020  55.120  1.00  0.00           C  
ATOM   1867  C   ARG A 175      46.730  38.440  54.790  1.00  0.00           C  
ATOM   1868  O   ARG A 175      47.590  39.150  54.310  1.00  0.00           O  
ATOM   1869  CB  ARG A 175      45.080  38.840  56.610  1.00  0.00           C  
ATOM   1870  CG  ARG A 175      43.830  39.630  57.160  1.00  0.00           C  
ATOM   1871  CD  ARG A 175      43.680  39.270  58.620  1.00  0.00           C  
ATOM   1872  NE  ARG A 175      44.960  39.500  59.340  1.00  0.00           N  
ATOM   1873  CZ  ARG A 175      45.280  38.900  60.530  1.00  0.00           C  
ATOM   1874  NH1 ARG A 175      44.530  37.970  61.130  1.00  0.00           N1+
ATOM   1875  NH2 ARG A 175      46.170  39.540  61.300  1.00  0.00           N  
ATOM   1876  H   ARG A 175      43.500  37.910  54.960  1.00  0.00           H  
ATOM   1877  HE  ARG A 175      45.620  39.970  58.750  1.00  0.00           H  
ATOM   1878 1HH1 ARG A 175      43.690  37.600  60.740  1.00  0.00           H  
ATOM   1879 2HH1 ARG A 175      44.870  37.410  61.890  1.00  0.00           H  
ATOM   1880 1HH2 ARG A 175      46.370  40.500  61.100  1.00  0.00           H  
ATOM   1881 2HH2 ARG A 175      46.560  39.160  62.130  1.00  0.00           H  
ATOM   1882  N   THR A 176      46.670  37.140  54.530  1.00  0.00           N  
ATOM   1883  CA  THR A 176      47.820  36.240  54.240  1.00  0.00           C  
ATOM   1884  C   THR A 176      48.380  36.280  52.790  1.00  0.00           C  
ATOM   1885  O   THR A 176      49.410  35.660  52.550  1.00  0.00           O  
ATOM   1886  CB  THR A 176      47.420  34.760  54.490  1.00  0.00           C  
ATOM   1887  CG2 THR A 176      48.690  34.000  54.880  1.00  0.00           C  
ATOM   1888  OG1 THR A 176      46.490  34.750  55.600  1.00  0.00           O  
ATOM   1889  H   THR A 176      45.770  36.710  54.620  1.00  0.00           H  
ATOM   1890  HG1 THR A 176      46.280  33.800  55.800  1.00  0.00           H  
ATOM   1891  N   TRP A 177      47.970  37.390  52.170  1.00  0.00           N  
ATOM   1892  CA  TRP A 177      48.200  37.620  50.730  1.00  0.00           C  
ATOM   1893  C   TRP A 177      49.140  38.870  50.730  1.00  0.00           C  
ATOM   1894  O   TRP A 177      48.680  39.880  51.240  1.00  0.00           O  
ATOM   1895  CB  TRP A 177      46.850  37.980  50.040  1.00  0.00           C  
ATOM   1896  CG  TRP A 177      46.800  37.700  48.530  1.00  0.00           C  
ATOM   1897  CD1 TRP A 177      47.400  38.310  47.540  1.00  0.00           C  
ATOM   1898  CD2 TRP A 177      46.110  36.690  47.880  1.00  0.00           C  
ATOM   1899  CE2 TRP A 177      46.430  36.650  46.590  1.00  0.00           C  
ATOM   1900  CE3 TRP A 177      45.160  35.780  48.370  1.00  0.00           C  
ATOM   1901  NE1 TRP A 177      47.160  37.700  46.400  1.00  0.00           N  
ATOM   1902  CZ2 TRP A 177      45.880  35.760  45.700  1.00  0.00           C  
ATOM   1903  CZ3 TRP A 177      44.530  34.930  47.490  1.00  0.00           C  
ATOM   1904  CH2 TRP A 177      44.840  34.960  46.160  1.00  0.00           C  
ATOM   1905  H   TRP A 177      47.350  38.090  52.510  1.00  0.00           H  
ATOM   1906  HD1 TRP A 177      48.230  38.990  47.720  1.00  0.00           H  
ATOM   1907  HE1 TRP A 177      47.690  37.840  45.560  1.00  0.00           H  
ATOM   1908  HE3 TRP A 177      44.830  35.740  49.410  1.00  0.00           H  
ATOM   1909  HZ2 TRP A 177      46.440  35.480  44.820  1.00  0.00           H  
ATOM   1910  HZ3 TRP A 177      43.970  34.130  47.960  1.00  0.00           H  
ATOM   1911  HH2 TRP A 177      44.110  34.580  45.450  1.00  0.00           H  
ATOM   1912  N   PRO A 178      50.420  38.740  50.400  1.00  0.00           N  
ATOM   1913  CA  PRO A 178      51.160  40.020  50.410  1.00  0.00           C  
ATOM   1914  C   PRO A 178      50.740  40.970  49.280  1.00  0.00           C  
ATOM   1915  O   PRO A 178      50.340  40.610  48.160  1.00  0.00           O  
ATOM   1916  CB  PRO A 178      52.620  39.680  50.150  1.00  0.00           C  
ATOM   1917  CG  PRO A 178      52.410  38.530  49.210  1.00  0.00           C  
ATOM   1918  CD  PRO A 178      51.200  37.720  49.750  1.00  0.00           C  
ATOM   1919  N   ASP A 179      51.160  42.260  49.410  1.00  0.00           N  
ATOM   1920  CA  ASP A 179      51.100  43.270  48.330  1.00  0.00           C  
ATOM   1921  C   ASP A 179      52.000  42.990  47.110  1.00  0.00           C  
ATOM   1922  O   ASP A 179      53.100  42.590  47.440  1.00  0.00           O  
ATOM   1923  CB  ASP A 179      51.140  44.620  48.950  1.00  0.00           C  
ATOM   1924  CG  ASP A 179      50.100  45.550  48.280  1.00  0.00           C  
ATOM   1925  OD1 ASP A 179      49.030  45.690  48.880  1.00  0.00           O  
ATOM   1926  OD2 ASP A 179      50.190  46.070  47.150  1.00  0.00           O1-
ATOM   1927  H   ASP A 179      51.580  42.490  50.290  1.00  0.00           H  
ATOM   1928  N   HIS A 180      51.390  43.090  45.940  1.00  0.00           N  
ATOM   1929  CA  HIS A 180      51.860  42.450  44.690  1.00  0.00           C  
ATOM   1930  C   HIS A 180      51.990  40.910  44.700  1.00  0.00           C  
ATOM   1931  O   HIS A 180      51.530  40.290  43.730  1.00  0.00           O  
ATOM   1932  CB  HIS A 180      53.210  43.030  44.260  1.00  0.00           C  
ATOM   1933  CG  HIS A 180      53.070  44.470  43.700  1.00  0.00           C  
ATOM   1934  CD2 HIS A 180      53.680  44.800  42.560  1.00  0.00           C  
ATOM   1935  ND1 HIS A 180      53.220  45.530  44.500  1.00  0.00           N  
ATOM   1936  CE1 HIS A 180      53.980  46.460  43.890  1.00  0.00           C  
ATOM   1937  NE2 HIS A 180      54.300  45.940  42.670  1.00  0.00           N  
ATOM   1938  H   HIS A 180      50.650  43.740  45.770  1.00  0.00           H  
ATOM   1939  HD2 HIS A 180      53.400  44.390  41.590  1.00  0.00           H  
ATOM   1940  HE1 HIS A 180      54.280  47.470  44.170  1.00  0.00           H  
ATOM   1941  HE2 HIS A 180      55.080  46.180  42.090  1.00  0.00           H  
ATOM   1942  N   GLY A 181      52.770  40.350  45.680  1.00  0.00           N  
ATOM   1943  CA  GLY A 181      53.270  38.940  45.610  1.00  0.00           C  
ATOM   1944  C   GLY A 181      52.180  37.890  45.800  1.00  0.00           C  
ATOM   1945  O   GLY A 181      51.010  38.180  46.220  1.00  0.00           O  
ATOM   1946  H   GLY A 181      52.910  40.850  46.530  1.00  0.00           H  
ATOM   1947  N   VAL A 182      52.630  36.620  45.700  1.00  0.00           N  
ATOM   1948  CA  VAL A 182      51.780  35.410  45.600  1.00  0.00           C  
ATOM   1949  C   VAL A 182      51.930  34.500  46.820  1.00  0.00           C  
ATOM   1950  O   VAL A 182      53.020  34.470  47.420  1.00  0.00           O  
ATOM   1951  CB  VAL A 182      52.020  34.660  44.260  1.00  0.00           C  
ATOM   1952  CG1 VAL A 182      51.160  35.330  43.200  1.00  0.00           C  
ATOM   1953  CG2 VAL A 182      53.480  34.570  43.850  1.00  0.00           C  
ATOM   1954  H   VAL A 182      53.620  36.510  45.580  1.00  0.00           H  
ATOM   1955  N   PRO A 183      50.780  33.940  47.310  1.00  0.00           N  
ATOM   1956  CA  PRO A 183      50.720  32.890  48.320  1.00  0.00           C  
ATOM   1957  C   PRO A 183      51.400  31.590  47.970  1.00  0.00           C  
ATOM   1958  O   PRO A 183      51.800  31.370  46.870  1.00  0.00           O  
ATOM   1959  CB  PRO A 183      49.220  32.680  48.620  1.00  0.00           C  
ATOM   1960  CG  PRO A 183      48.650  34.090  48.490  1.00  0.00           C  
ATOM   1961  CD  PRO A 183      49.400  34.580  47.240  1.00  0.00           C  
ATOM   1962  N   SER A 184      51.560  30.810  49.020  1.00  0.00           N  
ATOM   1963  CA  SER A 184      51.960  29.390  48.790  1.00  0.00           C  
ATOM   1964  C   SER A 184      50.760  28.420  48.720  1.00  0.00           C  
ATOM   1965  O   SER A 184      50.710  27.530  47.800  1.00  0.00           O  
ATOM   1966  CB  SER A 184      52.850  28.900  49.940  1.00  0.00           C  
ATOM   1967  OG  SER A 184      54.160  29.350  49.740  1.00  0.00           O  
ATOM   1968  H   SER A 184      51.360  31.150  49.940  1.00  0.00           H  
ATOM   1969  HG  SER A 184      54.370  29.620  48.800  1.00  0.00           H  
ATOM   1970  N   ASP A 185      49.930  28.360  49.790  1.00  0.00           N  
ATOM   1971  CA  ASP A 185      48.810  27.460  49.910  1.00  0.00           C  
ATOM   1972  C   ASP A 185      47.670  27.850  48.970  1.00  0.00           C  
ATOM   1973  O   ASP A 185      47.220  28.940  49.070  1.00  0.00           O  
ATOM   1974  CB  ASP A 185      48.210  27.370  51.270  1.00  0.00           C  
ATOM   1975  CG  ASP A 185      46.950  26.550  51.470  1.00  0.00           C  
ATOM   1976  OD1 ASP A 185      45.960  27.140  51.670  1.00  0.00           O  
ATOM   1977  OD2 ASP A 185      47.080  25.290  51.390  1.00  0.00           O1-
ATOM   1978  H   ASP A 185      49.990  29.030  50.520  1.00  0.00           H  
ATOM   1979  N   PRO A 186      47.250  26.940  48.060  1.00  0.00           N  
ATOM   1980  CA  PRO A 186      46.130  27.120  47.150  1.00  0.00           C  
ATOM   1981  C   PRO A 186      44.780  27.030  47.970  1.00  0.00           C  
ATOM   1982  O   PRO A 186      43.880  27.650  47.440  1.00  0.00           O  
ATOM   1983  CB  PRO A 186      46.380  26.030  46.100  1.00  0.00           C  
ATOM   1984  CG  PRO A 186      47.190  24.870  46.820  1.00  0.00           C  
ATOM   1985  CD  PRO A 186      47.980  25.670  47.770  1.00  0.00           C  
ATOM   1986  N   GLY A 187      44.690  26.170  48.990  1.00  0.00           N  
ATOM   1987  CA  GLY A 187      43.540  25.870  49.830  1.00  0.00           C  
ATOM   1988  C   GLY A 187      42.590  26.950  50.410  1.00  0.00           C  
ATOM   1989  O   GLY A 187      41.390  26.920  50.150  1.00  0.00           O  
ATOM   1990  H   GLY A 187      45.510  25.720  49.340  1.00  0.00           H  
ATOM   1991  N   GLY A 188      43.330  27.890  51.020  1.00  0.00           N  
ATOM   1992  CA  GLY A 188      42.700  29.150  51.510  1.00  0.00           C  
ATOM   1993  C   GLY A 188      42.030  30.110  50.460  1.00  0.00           C  
ATOM   1994  O   GLY A 188      40.830  30.330  50.510  1.00  0.00           O  
ATOM   1995  H   GLY A 188      44.190  27.660  51.480  1.00  0.00           H  
ATOM   1996  N   VAL A 189      42.770  30.290  49.370  1.00  0.00           N  
ATOM   1997  CA  VAL A 189      42.240  30.940  48.120  1.00  0.00           C  
ATOM   1998  C   VAL A 189      40.920  30.240  47.600  1.00  0.00           C  
ATOM   1999  O   VAL A 189      39.940  30.890  47.250  1.00  0.00           O  
ATOM   2000  CB  VAL A 189      43.320  30.940  47.000  1.00  0.00           C  
ATOM   2001  CG1 VAL A 189      42.940  31.740  45.740  1.00  0.00           C  
ATOM   2002  CG2 VAL A 189      44.650  31.550  47.490  1.00  0.00           C  
ATOM   2003  H   VAL A 189      43.760  30.300  49.510  1.00  0.00           H  
ATOM   2004  N   LEU A 190      40.980  28.900  47.630  1.00  0.00           N  
ATOM   2005  CA  LEU A 190      39.820  28.090  47.240  1.00  0.00           C  
ATOM   2006  C   LEU A 190      38.550  28.300  48.020  1.00  0.00           C  
ATOM   2007  O   LEU A 190      37.490  28.560  47.360  1.00  0.00           O  
ATOM   2008  CB  LEU A 190      40.190  26.560  47.310  1.00  0.00           C  
ATOM   2009  CG  LEU A 190      41.250  26.040  46.310  1.00  0.00           C  
ATOM   2010  CD1 LEU A 190      41.570  24.500  46.190  1.00  0.00           C  
ATOM   2011  CD2 LEU A 190      40.920  26.550  44.900  1.00  0.00           C  
ATOM   2012  H   LEU A 190      41.720  28.310  47.960  1.00  0.00           H  
ATOM   2013  N   ASP A 191      38.640  28.200  49.360  1.00  0.00           N  
ATOM   2014  CA  ASP A 191      37.590  28.440  50.360  1.00  0.00           C  
ATOM   2015  C   ASP A 191      37.000  29.870  50.360  1.00  0.00           C  
ATOM   2016  O   ASP A 191      35.740  30.040  50.230  1.00  0.00           O  
ATOM   2017  CB  ASP A 191      38.000  28.040  51.740  1.00  0.00           C  
ATOM   2018  CG  ASP A 191      38.180  26.480  51.850  1.00  0.00           C  
ATOM   2019  OD1 ASP A 191      37.240  25.750  51.540  1.00  0.00           O  
ATOM   2020  OD2 ASP A 191      39.190  26.060  52.420  1.00  0.00           O1-
ATOM   2021  H   ASP A 191      39.510  27.930  49.760  1.00  0.00           H  
ATOM   2022  N   PHE A 192      37.940  30.880  50.180  1.00  0.00           N  
ATOM   2023  CA  PHE A 192      37.500  32.300  49.900  1.00  0.00           C  
ATOM   2024  C   PHE A 192      36.730  32.450  48.580  1.00  0.00           C  
ATOM   2025  O   PHE A 192      35.540  32.760  48.750  1.00  0.00           O  
ATOM   2026  CB  PHE A 192      38.800  33.080  49.790  1.00  0.00           C  
ATOM   2027  CG  PHE A 192      38.490  34.560  49.740  1.00  0.00           C  
ATOM   2028  CD1 PHE A 192      38.360  35.390  50.850  1.00  0.00           C  
ATOM   2029  CD2 PHE A 192      38.670  35.220  48.540  1.00  0.00           C  
ATOM   2030  CE1 PHE A 192      38.530  36.770  50.870  1.00  0.00           C  
ATOM   2031  CE2 PHE A 192      38.690  36.580  48.480  1.00  0.00           C  
ATOM   2032  CZ  PHE A 192      38.620  37.370  49.650  1.00  0.00           C  
ATOM   2033  H   PHE A 192      38.910  30.740  50.410  1.00  0.00           H  
ATOM   2034  HD1 PHE A 192      37.990  34.950  51.770  1.00  0.00           H  
ATOM   2035  HD2 PHE A 192      39.060  34.710  47.660  1.00  0.00           H  
ATOM   2036  HE1 PHE A 192      38.640  37.340  51.800  1.00  0.00           H  
ATOM   2037  HE2 PHE A 192      38.840  37.060  47.520  1.00  0.00           H  
ATOM   2038  HZ  PHE A 192      38.780  38.450  49.540  1.00  0.00           H  
ATOM   2039  N   LEU A 193      37.230  31.920  47.480  1.00  0.00           N  
ATOM   2040  CA  LEU A 193      36.480  31.960  46.210  1.00  0.00           C  
ATOM   2041  C   LEU A 193      35.240  31.130  46.200  1.00  0.00           C  
ATOM   2042  O   LEU A 193      34.210  31.710  45.820  1.00  0.00           O  
ATOM   2043  CB  LEU A 193      37.250  31.510  45.010  1.00  0.00           C  
ATOM   2044  CG  LEU A 193      38.210  32.590  44.370  1.00  0.00           C  
ATOM   2045  CD1 LEU A 193      39.150  31.850  43.410  1.00  0.00           C  
ATOM   2046  CD2 LEU A 193      37.440  33.680  43.620  1.00  0.00           C  
ATOM   2047  H   LEU A 193      38.170  31.630  47.330  1.00  0.00           H  
ATOM   2048  N   GLU A 194      35.120  30.050  46.940  1.00  0.00           N  
ATOM   2049  CA  GLU A 194      33.810  29.370  47.210  1.00  0.00           C  
ATOM   2050  C   GLU A 194      32.840  30.210  48.070  1.00  0.00           C  
ATOM   2051  O   GLU A 194      31.750  30.450  47.600  1.00  0.00           O  
ATOM   2052  CB  GLU A 194      33.960  28.010  47.920  1.00  0.00           C  
ATOM   2053  CG  GLU A 194      32.740  27.130  47.550  1.00  0.00           C  
ATOM   2054  CD  GLU A 194      32.760  26.560  46.160  1.00  0.00           C  
ATOM   2055  OE1 GLU A 194      31.700  26.240  45.700  1.00  0.00           O  
ATOM   2056  OE2 GLU A 194      33.860  26.360  45.630  1.00  0.00           O1-
ATOM   2057  H   GLU A 194      35.950  29.530  47.150  1.00  0.00           H  
ATOM   2058  N   GLU A 195      33.370  30.910  49.120  1.00  0.00           N  
ATOM   2059  CA  GLU A 195      32.450  31.680  49.970  1.00  0.00           C  
ATOM   2060  C   GLU A 195      32.040  33.020  49.340  1.00  0.00           C  
ATOM   2061  O   GLU A 195      30.930  33.480  49.550  1.00  0.00           O  
ATOM   2062  CB  GLU A 195      33.200  32.020  51.350  1.00  0.00           C  
ATOM   2063  CG  GLU A 195      33.120  30.760  52.210  1.00  0.00           C  
ATOM   2064  CD  GLU A 195      33.660  30.860  53.630  1.00  0.00           C  
ATOM   2065  OE1 GLU A 195      32.990  30.280  54.550  1.00  0.00           O  
ATOM   2066  OE2 GLU A 195      34.570  31.620  53.990  1.00  0.00           O1-
ATOM   2067  H   GLU A 195      34.320  30.960  49.440  1.00  0.00           H  
ATOM   2068  N   VAL A 196      33.030  33.730  48.640  1.00  0.00           N  
ATOM   2069  CA  VAL A 196      32.720  34.970  47.800  1.00  0.00           C  
ATOM   2070  C   VAL A 196      31.620  34.740  46.750  1.00  0.00           C  
ATOM   2071  O   VAL A 196      30.650  35.510  46.600  1.00  0.00           O  
ATOM   2072  CB  VAL A 196      33.960  35.560  47.160  1.00  0.00           C  
ATOM   2073  CG1 VAL A 196      33.810  36.770  46.210  1.00  0.00           C  
ATOM   2074  CG2 VAL A 196      35.020  36.040  48.150  1.00  0.00           C  
ATOM   2075  H   VAL A 196      33.980  33.400  48.690  1.00  0.00           H  
ATOM   2076  N   HIS A 197      31.750  33.600  46.030  1.00  0.00           N  
ATOM   2077  CA  HIS A 197      30.700  33.050  45.140  1.00  0.00           C  
ATOM   2078  C   HIS A 197      29.400  32.640  45.820  1.00  0.00           C  
ATOM   2079  O   HIS A 197      28.350  33.190  45.430  1.00  0.00           O  
ATOM   2080  CB  HIS A 197      31.200  31.890  44.310  1.00  0.00           C  
ATOM   2081  CG  HIS A 197      31.330  32.470  42.890  1.00  0.00           C  
ATOM   2082  CD2 HIS A 197      32.470  32.730  42.220  1.00  0.00           C  
ATOM   2083  ND1 HIS A 197      30.370  32.460  41.950  1.00  0.00           N  
ATOM   2084  CE1 HIS A 197      30.860  32.680  40.700  1.00  0.00           C  
ATOM   2085  NE2 HIS A 197      32.170  32.880  40.920  1.00  0.00           N  
ATOM   2086  H   HIS A 197      32.540  32.970  46.070  1.00  0.00           H  
ATOM   2087  HD2 HIS A 197      33.420  32.920  42.730  1.00  0.00           H  
ATOM   2088  HE1 HIS A 197      30.320  32.360  39.800  1.00  0.00           H  
ATOM   2089  HE2 HIS A 197      32.850  33.230  40.270  1.00  0.00           H  
ATOM   2090  N   HIS A 198      29.560  32.080  47.080  1.00  0.00           N  
ATOM   2091  CA  HIS A 198      28.340  31.980  47.910  1.00  0.00           C  
ATOM   2092  C   HIS A 198      27.510  33.200  48.320  1.00  0.00           C  
ATOM   2093  O   HIS A 198      26.330  33.330  48.050  1.00  0.00           O  
ATOM   2094  CB  HIS A 198      28.730  31.290  49.260  1.00  0.00           C  
ATOM   2095  CG  HIS A 198      29.170  29.820  49.180  1.00  0.00           C  
ATOM   2096  CD2 HIS A 198      29.620  29.130  50.180  1.00  0.00           C  
ATOM   2097  ND1 HIS A 198      28.920  28.950  48.200  1.00  0.00           N  
ATOM   2098  CE1 HIS A 198      29.160  27.740  48.680  1.00  0.00           C  
ATOM   2099  NE2 HIS A 198      29.660  27.860  49.890  1.00  0.00           N  
ATOM   2100  H   HIS A 198      30.260  31.420  47.340  1.00  0.00           H  
ATOM   2101  HD2 HIS A 198      29.640  29.540  51.190  1.00  0.00           H  
ATOM   2102  HE1 HIS A 198      29.000  26.840  48.080  1.00  0.00           H  
ATOM   2103  HE2 HIS A 198      30.000  27.110  50.460  1.00  0.00           H  
ATOM   2104  N   LYS A 199      28.320  34.220  48.610  1.00  0.00           N  
ATOM   2105  CA  LYS A 199      27.630  35.490  48.970  1.00  0.00           C  
ATOM   2106  C   LYS A 199      26.900  36.160  47.790  1.00  0.00           C  
ATOM   2107  O   LYS A 199      25.800  36.700  47.840  1.00  0.00           O  
ATOM   2108  CB  LYS A 199      28.560  36.430  49.680  1.00  0.00           C  
ATOM   2109  CG  LYS A 199      27.930  37.800  50.130  1.00  0.00           C  
ATOM   2110  CD  LYS A 199      26.870  37.690  51.230  1.00  0.00           C  
ATOM   2111  CE  LYS A 199      27.350  36.940  52.500  1.00  0.00           C  
ATOM   2112  NZ  LYS A 199      26.320  36.770  53.590  1.00  0.00           N1+
ATOM   2113  H   LYS A 199      29.300  34.110  48.500  1.00  0.00           H  
ATOM   2114  HZ1 LYS A 199      25.560  36.290  53.150  1.00  0.00           H  
ATOM   2115  HZ2 LYS A 199      26.720  36.150  54.260  1.00  0.00           H  
ATOM   2116  HZ3 LYS A 199      26.000  37.640  53.980  1.00  0.00           H  
ATOM   2117  N   GLN A 200      27.650  36.170  46.670  1.00  0.00           N  
ATOM   2118  CA  GLN A 200      27.150  36.760  45.450  1.00  0.00           C  
ATOM   2119  C   GLN A 200      25.950  36.090  44.860  1.00  0.00           C  
ATOM   2120  O   GLN A 200      24.990  36.700  44.340  1.00  0.00           O  
ATOM   2121  CB  GLN A 200      28.260  36.760  44.400  1.00  0.00           C  
ATOM   2122  CG  GLN A 200      29.300  37.860  44.520  1.00  0.00           C  
ATOM   2123  CD  GLN A 200      28.690  39.340  44.490  1.00  0.00           C  
ATOM   2124  NE2 GLN A 200      28.200  39.690  43.270  1.00  0.00           N  
ATOM   2125  OE1 GLN A 200      28.760  40.190  45.420  1.00  0.00           O  
ATOM   2126  H   GLN A 200      28.590  35.820  46.670  1.00  0.00           H  
ATOM   2127 1HE2 GLN A 200      28.330  39.100  42.470  1.00  0.00           H  
ATOM   2128 2HE2 GLN A 200      27.800  40.600  43.130  1.00  0.00           H  
ATOM   2129  N   GLU A 201      26.130  34.750  44.760  1.00  0.00           N  
ATOM   2130  CA  GLU A 201      25.150  33.820  44.290  1.00  0.00           C  
ATOM   2131  C   GLU A 201      23.940  33.560  45.230  1.00  0.00           C  
ATOM   2132  O   GLU A 201      22.840  33.410  44.720  1.00  0.00           O  
ATOM   2133  CB  GLU A 201      25.830  32.540  43.780  1.00  0.00           C  
ATOM   2134  CG  GLU A 201      26.720  32.600  42.560  1.00  0.00           C  
ATOM   2135  CD  GLU A 201      25.970  32.440  41.270  1.00  0.00           C  
ATOM   2136  OE1 GLU A 201      25.000  33.270  41.090  1.00  0.00           O  
ATOM   2137  OE2 GLU A 201      26.370  31.680  40.380  1.00  0.00           O1-
ATOM   2138  H   GLU A 201      26.970  34.290  45.050  1.00  0.00           H  
ATOM   2139  N   SER A 202      24.090  33.730  46.580  1.00  0.00           N  
ATOM   2140  CA  SER A 202      22.970  33.790  47.510  1.00  0.00           C  
ATOM   2141  C   SER A 202      21.990  34.920  47.260  1.00  0.00           C  
ATOM   2142  O   SER A 202      20.800  34.700  47.070  1.00  0.00           O  
ATOM   2143  CB  SER A 202      23.450  33.850  48.940  1.00  0.00           C  
ATOM   2144  OG  SER A 202      22.300  33.680  49.800  1.00  0.00           O  
ATOM   2145  H   SER A 202      24.960  33.650  47.060  1.00  0.00           H  
ATOM   2146  HG  SER A 202      22.010  32.740  49.660  1.00  0.00           H  
ATOM   2147  N   ILE A 203      22.490  36.170  47.290  1.00  0.00           N  
ATOM   2148  CA  ILE A 203      21.670  37.380  47.130  1.00  0.00           C  
ATOM   2149  C   ILE A 203      21.410  37.790  45.670  1.00  0.00           C  
ATOM   2150  O   ILE A 203      22.190  38.490  45.030  1.00  0.00           O  
ATOM   2151  CB  ILE A 203      22.280  38.440  48.050  1.00  0.00           C  
ATOM   2152  CG1 ILE A 203      22.350  38.000  49.560  1.00  0.00           C  
ATOM   2153  CG2 ILE A 203      21.610  39.850  47.890  1.00  0.00           C  
ATOM   2154  CD  ILE A 203      23.430  38.700  50.340  1.00  0.00           C  
ATOM   2155  H   ILE A 203      23.450  36.400  47.420  1.00  0.00           H  
ATOM   2156  N   MET A 204      20.240  37.340  45.170  1.00  0.00           N  
ATOM   2157  CA  MET A 204      19.630  37.690  43.880  1.00  0.00           C  
ATOM   2158  C   MET A 204      19.940  39.070  43.370  1.00  0.00           C  
ATOM   2159  O   MET A 204      20.620  39.210  42.290  1.00  0.00           O  
ATOM   2160  CB  MET A 204      18.130  37.460  43.970  1.00  0.00           C  
ATOM   2161  CG  MET A 204      17.700  35.950  44.190  1.00  0.00           C  
ATOM   2162  SD  MET A 204      18.300  35.060  45.700  1.00  0.00           S  
ATOM   2163  CE  MET A 204      17.190  33.660  45.580  1.00  0.00           C  
ATOM   2164  H   MET A 204      19.720  36.600  45.610  1.00  0.00           H  
ATOM   2165  N   ASP A 205      19.660  40.080  44.190  1.00  0.00           N  
ATOM   2166  CA  ASP A 205      19.930  41.540  43.950  1.00  0.00           C  
ATOM   2167  C   ASP A 205      21.280  42.170  44.190  1.00  0.00           C  
ATOM   2168  O   ASP A 205      21.410  43.390  44.370  1.00  0.00           O  
ATOM   2169  CB  ASP A 205      18.870  42.340  44.740  1.00  0.00           C  
ATOM   2170  CG  ASP A 205      18.750  41.970  46.250  1.00  0.00           C  
ATOM   2171  OD1 ASP A 205      18.260  40.870  46.470  1.00  0.00           O  
ATOM   2172  OD2 ASP A 205      19.140  42.790  47.110  1.00  0.00           O1-
ATOM   2173  H   ASP A 205      19.120  39.970  45.020  1.00  0.00           H  
ATOM   2174  N   ALA A 206      22.300  41.310  44.310  1.00  0.00           N  
ATOM   2175  CA  ALA A 206      23.750  41.700  44.370  1.00  0.00           C  
ATOM   2176  C   ALA A 206      24.300  42.100  43.010  1.00  0.00           C  
ATOM   2177  O   ALA A 206      23.830  41.630  41.990  1.00  0.00           O  
ATOM   2178  CB  ALA A 206      24.490  40.470  44.880  1.00  0.00           C  
ATOM   2179  H   ALA A 206      22.050  40.350  44.170  1.00  0.00           H  
ATOM   2180  N   GLY A 207      25.080  43.170  43.000  1.00  0.00           N  
ATOM   2181  CA  GLY A 207      25.770  43.610  41.750  1.00  0.00           C  
ATOM   2182  C   GLY A 207      27.210  43.050  41.510  1.00  0.00           C  
ATOM   2183  O   GLY A 207      27.670  42.310  42.410  1.00  0.00           O  
ATOM   2184  H   GLY A 207      25.310  43.680  43.830  1.00  0.00           H  
ATOM   2185  N   PRO A 208      27.890  43.680  40.530  1.00  0.00           N  
ATOM   2186  CA  PRO A 208      29.260  43.330  40.200  1.00  0.00           C  
ATOM   2187  C   PRO A 208      30.330  43.420  41.290  1.00  0.00           C  
ATOM   2188  O   PRO A 208      30.440  44.440  41.960  1.00  0.00           O  
ATOM   2189  CB  PRO A 208      29.650  44.260  39.070  1.00  0.00           C  
ATOM   2190  CG  PRO A 208      28.330  44.590  38.300  1.00  0.00           C  
ATOM   2191  CD  PRO A 208      27.320  44.510  39.450  1.00  0.00           C  
ATOM   2192  N   VAL A 209      31.150  42.400  41.400  1.00  0.00           N  
ATOM   2193  CA  VAL A 209      32.170  42.150  42.500  1.00  0.00           C  
ATOM   2194  C   VAL A 209      33.310  43.110  42.400  1.00  0.00           C  
ATOM   2195  O   VAL A 209      33.970  43.220  41.390  1.00  0.00           O  
ATOM   2196  CB  VAL A 209      32.660  40.730  42.320  1.00  0.00           C  
ATOM   2197  CG1 VAL A 209      33.500  40.370  43.550  1.00  0.00           C  
ATOM   2198  CG2 VAL A 209      31.590  39.620  42.070  1.00  0.00           C  
ATOM   2199  H   VAL A 209      31.110  41.730  40.660  1.00  0.00           H  
ATOM   2200  N   VAL A 210      33.320  43.950  43.440  1.00  0.00           N  
ATOM   2201  CA  VAL A 210      34.390  45.000  43.480  1.00  0.00           C  
ATOM   2202  C   VAL A 210      35.820  44.480  43.850  1.00  0.00           C  
ATOM   2203  O   VAL A 210      36.160  44.090  45.000  1.00  0.00           O  
ATOM   2204  CB  VAL A 210      33.890  46.200  44.290  1.00  0.00           C  
ATOM   2205  CG1 VAL A 210      34.970  47.220  44.460  1.00  0.00           C  
ATOM   2206  CG2 VAL A 210      32.570  46.760  43.740  1.00  0.00           C  
ATOM   2207  H   VAL A 210      32.620  43.800  44.130  1.00  0.00           H  
ATOM   2208  N   VAL A 211      36.690  44.270  42.890  1.00  0.00           N  
ATOM   2209  CA  VAL A 211      38.030  43.630  43.190  1.00  0.00           C  
ATOM   2210  C   VAL A 211      39.110  44.760  43.200  1.00  0.00           C  
ATOM   2211  O   VAL A 211      39.240  45.510  42.210  1.00  0.00           O  
ATOM   2212  CB  VAL A 211      38.340  42.580  42.130  1.00  0.00           C  
ATOM   2213  CG1 VAL A 211      39.580  41.880  42.580  1.00  0.00           C  
ATOM   2214  CG2 VAL A 211      37.160  41.570  42.080  1.00  0.00           C  
ATOM   2215  H   VAL A 211      36.590  44.490  41.920  1.00  0.00           H  
ATOM   2216  N   HIS A 212      39.580  45.110  44.400  1.00  0.00           N  
ATOM   2217  CA  HIS A 212      40.480  46.340  44.450  1.00  0.00           C  
ATOM   2218  C   HIS A 212      41.840  46.020  45.090  1.00  0.00           C  
ATOM   2219  O   HIS A 212      42.000  44.990  45.700  1.00  0.00           O  
ATOM   2220  CB  HIS A 212      39.730  47.470  45.140  1.00  0.00           C  
ATOM   2221  CG  HIS A 212      39.540  47.340  46.650  1.00  0.00           C  
ATOM   2222  CD2 HIS A 212      38.440  46.830  47.270  1.00  0.00           C  
ATOM   2223  ND1 HIS A 212      40.440  47.740  47.540  1.00  0.00           N  
ATOM   2224  CE1 HIS A 212      39.850  47.660  48.670  1.00  0.00           C  
ATOM   2225  NE2 HIS A 212      38.600  47.180  48.530  1.00  0.00           N  
ATOM   2226  H   HIS A 212      39.830  44.550  45.200  1.00  0.00           H  
ATOM   2227  HD2 HIS A 212      37.790  46.020  46.920  1.00  0.00           H  
ATOM   2228  HE1 HIS A 212      40.220  48.130  49.580  1.00  0.00           H  
ATOM   2229  HE2 HIS A 212      37.810  47.420  49.090  1.00  0.00           H  
ATOM   2230  N   SER A 213      42.920  46.600  44.640  1.00  0.00           N  
ATOM   2231  CA  SER A 213      44.270  46.240  45.160  1.00  0.00           C  
ATOM   2232  C   SER A 213      45.230  47.420  45.400  1.00  0.00           C  
ATOM   2233  O   SER A 213      45.050  48.260  46.260  1.00  0.00           O  
ATOM   2234  CB  SER A 213      45.010  45.100  44.390  1.00  0.00           C  
ATOM   2235  OG  SER A 213      44.610  45.220  43.060  1.00  0.00           O  
ATOM   2236  H   SER A 213      42.910  47.240  43.880  1.00  0.00           H  
ATOM   2237  HG  SER A 213      45.440  44.960  42.560  1.00  0.00           H  
ATOM   2238  N   SER A 214      46.400  47.400  44.680  1.00  0.00           N  
ATOM   2239  CA  SER A 214      47.320  48.510  44.550  1.00  0.00           C  
ATOM   2240  C   SER A 214      47.280  49.240  43.230  1.00  0.00           C  
ATOM   2241  O   SER A 214      46.910  50.370  43.120  1.00  0.00           O  
ATOM   2242  CB  SER A 214      48.800  48.120  44.880  1.00  0.00           C  
ATOM   2243  OG  SER A 214      48.990  48.340  46.270  1.00  0.00           O  
ATOM   2244  H   SER A 214      46.540  46.690  43.980  1.00  0.00           H  
ATOM   2245  HG  SER A 214      49.330  47.510  46.730  1.00  0.00           H  
ATOM   2246  N   ALA A 215      47.440  48.420  42.180  1.00  0.00           N  
ATOM   2247  CA  ALA A 215      47.230  48.850  40.770  1.00  0.00           C  
ATOM   2248  C   ALA A 215      46.200  48.120  39.890  1.00  0.00           C  
ATOM   2249  O   ALA A 215      45.940  48.580  38.770  1.00  0.00           O  
ATOM   2250  CB  ALA A 215      48.600  48.830  40.010  1.00  0.00           C  
ATOM   2251  H   ALA A 215      47.560  47.440  42.360  1.00  0.00           H  
ATOM   2252  N   GLY A 216      45.620  47.070  40.480  1.00  0.00           N  
ATOM   2253  CA  GLY A 216      44.360  46.400  40.100  1.00  0.00           C  
ATOM   2254  C   GLY A 216      44.570  45.660  38.770  1.00  0.00           C  
ATOM   2255  O   GLY A 216      43.760  45.760  37.860  1.00  0.00           O  
ATOM   2256  H   GLY A 216      46.070  46.540  41.200  1.00  0.00           H  
ATOM   2257  N   ILE A 217      45.680  44.850  38.690  1.00  0.00           N  
ATOM   2258  CA  ILE A 217      46.090  44.050  37.500  1.00  0.00           C  
ATOM   2259  C   ILE A 217      46.890  42.780  37.720  1.00  0.00           C  
ATOM   2260  O   ILE A 217      46.850  41.810  36.970  1.00  0.00           O  
ATOM   2261  CB  ILE A 217      46.880  44.920  36.530  1.00  0.00           C  
ATOM   2262  CG1 ILE A 217      47.830  46.000  37.110  1.00  0.00           C  
ATOM   2263  CG2 ILE A 217      45.970  45.500  35.460  1.00  0.00           C  
ATOM   2264  CD  ILE A 217      49.310  45.880  36.660  1.00  0.00           C  
ATOM   2265  H   ILE A 217      46.160  44.750  39.560  1.00  0.00           H  
ATOM   2266  N   GLY A 218      47.550  42.750  38.880  1.00  0.00           N  
ATOM   2267  CA  GLY A 218      48.380  41.650  39.280  1.00  0.00           C  
ATOM   2268  C   GLY A 218      47.500  40.620  40.010  1.00  0.00           C  
ATOM   2269  O   GLY A 218      47.050  39.630  39.400  1.00  0.00           O  
ATOM   2270  H   GLY A 218      47.950  43.570  39.300  1.00  0.00           H  
ATOM   2271  N   ARG A 219      46.810  41.110  41.040  1.00  0.00           N  
ATOM   2272  CA  ARG A 219      45.780  40.340  41.770  1.00  0.00           C  
ATOM   2273  C   ARG A 219      44.500  40.100  40.970  1.00  0.00           C  
ATOM   2274  O   ARG A 219      43.990  38.970  40.910  1.00  0.00           O  
ATOM   2275  CB  ARG A 219      45.450  41.110  42.990  1.00  0.00           C  
ATOM   2276  CG  ARG A 219      46.230  40.580  44.170  1.00  0.00           C  
ATOM   2277  CD  ARG A 219      46.290  41.660  45.250  1.00  0.00           C  
ATOM   2278  NE  ARG A 219      47.130  42.820  44.920  1.00  0.00           N  
ATOM   2279  CZ  ARG A 219      47.750  43.620  45.770  1.00  0.00           C  
ATOM   2280  NH1 ARG A 219      47.700  43.640  47.050  1.00  0.00           N1+
ATOM   2281  NH2 ARG A 219      48.440  44.610  45.290  1.00  0.00           N  
ATOM   2282  H   ARG A 219      47.010  42.020  41.410  1.00  0.00           H  
ATOM   2283  HE  ARG A 219      47.330  42.930  43.950  1.00  0.00           H  
ATOM   2284 1HH1 ARG A 219      46.980  43.070  47.450  1.00  0.00           H  
ATOM   2285 2HH1 ARG A 219      48.240  44.240  47.640  1.00  0.00           H  
ATOM   2286 1HH2 ARG A 219      48.370  44.860  44.320  1.00  0.00           H  
ATOM   2287 2HH2 ARG A 219      49.050  45.160  45.870  1.00  0.00           H  
ATOM   2288  N   THR A 220      44.070  41.100  40.270  1.00  0.00           N  
ATOM   2289  CA  THR A 220      42.890  40.910  39.360  1.00  0.00           C  
ATOM   2290  C   THR A 220      43.020  39.770  38.330  1.00  0.00           C  
ATOM   2291  O   THR A 220      42.060  38.980  38.150  1.00  0.00           O  
ATOM   2292  CB  THR A 220      42.420  42.220  38.780  1.00  0.00           C  
ATOM   2293  CG2 THR A 220      40.860  42.060  38.550  1.00  0.00           C  
ATOM   2294  OG1 THR A 220      42.660  43.280  39.660  1.00  0.00           O  
ATOM   2295  H   THR A 220      44.380  42.050  40.330  1.00  0.00           H  
ATOM   2296  HG1 THR A 220      41.880  43.890  39.780  1.00  0.00           H  
ATOM   2297  N   GLY A 221      44.240  39.450  37.860  1.00  0.00           N  
ATOM   2298  CA  GLY A 221      44.390  38.420  36.780  1.00  0.00           C  
ATOM   2299  C   GLY A 221      44.220  36.990  37.340  1.00  0.00           C  
ATOM   2300  O   GLY A 221      43.220  36.460  36.970  1.00  0.00           O  
ATOM   2301  H   GLY A 221      45.070  39.950  38.100  1.00  0.00           H  
ATOM   2302  N   THR A 222      45.010  36.680  38.380  1.00  0.00           N  
ATOM   2303  CA  THR A 222      45.030  35.320  39.020  1.00  0.00           C  
ATOM   2304  C   THR A 222      43.670  35.060  39.690  1.00  0.00           C  
ATOM   2305  O   THR A 222      43.210  33.930  39.430  1.00  0.00           O  
ATOM   2306  CB  THR A 222      46.170  35.170  40.050  1.00  0.00           C  
ATOM   2307  CG2 THR A 222      47.470  34.530  39.600  1.00  0.00           C  
ATOM   2308  OG1 THR A 222      46.370  36.460  40.620  1.00  0.00           O  
ATOM   2309  H   THR A 222      45.530  37.320  38.940  1.00  0.00           H  
ATOM   2310  HG1 THR A 222      46.660  36.560  41.580  1.00  0.00           H  
ATOM   2311  N   PHE A 223      42.890  36.110  40.090  1.00  0.00           N  
ATOM   2312  CA  PHE A 223      41.580  36.020  40.760  1.00  0.00           C  
ATOM   2313  C   PHE A 223      40.520  35.680  39.730  1.00  0.00           C  
ATOM   2314  O   PHE A 223      39.860  34.650  39.790  1.00  0.00           O  
ATOM   2315  CB  PHE A 223      41.330  37.360  41.420  1.00  0.00           C  
ATOM   2316  CG  PHE A 223      40.100  37.450  42.320  1.00  0.00           C  
ATOM   2317  CD1 PHE A 223      40.310  37.320  43.720  1.00  0.00           C  
ATOM   2318  CD2 PHE A 223      38.790  37.740  41.850  1.00  0.00           C  
ATOM   2319  CE1 PHE A 223      39.180  37.350  44.540  1.00  0.00           C  
ATOM   2320  CE2 PHE A 223      37.720  37.850  42.700  1.00  0.00           C  
ATOM   2321  CZ  PHE A 223      37.910  37.580  44.030  1.00  0.00           C  
ATOM   2322  H   PHE A 223      43.200  37.060  40.110  1.00  0.00           H  
ATOM   2323  HD1 PHE A 223      41.270  37.000  44.140  1.00  0.00           H  
ATOM   2324  HD2 PHE A 223      38.710  38.040  40.800  1.00  0.00           H  
ATOM   2325  HE1 PHE A 223      39.410  37.410  45.610  1.00  0.00           H  
ATOM   2326  HE2 PHE A 223      36.870  38.510  42.540  1.00  0.00           H  
ATOM   2327  HZ  PHE A 223      37.120  37.380  44.760  1.00  0.00           H  
ATOM   2328  N   ILE A 224      40.540  36.410  38.610  1.00  0.00           N  
ATOM   2329  CA  ILE A 224      39.550  36.270  37.490  1.00  0.00           C  
ATOM   2330  C   ILE A 224      39.650  34.980  36.710  1.00  0.00           C  
ATOM   2331  O   ILE A 224      38.830  34.090  36.810  1.00  0.00           O  
ATOM   2332  CB  ILE A 224      39.550  37.430  36.540  1.00  0.00           C  
ATOM   2333  CG1 ILE A 224      39.080  38.730  37.240  1.00  0.00           C  
ATOM   2334  CG2 ILE A 224      38.600  37.200  35.350  1.00  0.00           C  
ATOM   2335  CD  ILE A 224      39.210  39.980  36.290  1.00  0.00           C  
ATOM   2336  H   ILE A 224      41.180  37.160  38.480  1.00  0.00           H  
ATOM   2337  N   VAL A 225      40.870  34.770  36.230  1.00  0.00           N  
ATOM   2338  CA  VAL A 225      41.290  33.500  35.610  1.00  0.00           C  
ATOM   2339  C   VAL A 225      40.950  32.210  36.420  1.00  0.00           C  
ATOM   2340  O   VAL A 225      40.120  31.390  35.900  1.00  0.00           O  
ATOM   2341  CB  VAL A 225      42.740  33.580  35.130  1.00  0.00           C  
ATOM   2342  CG1 VAL A 225      43.170  32.210  34.650  1.00  0.00           C  
ATOM   2343  CG2 VAL A 225      42.850  34.590  34.030  1.00  0.00           C  
ATOM   2344  H   VAL A 225      41.630  35.420  36.320  1.00  0.00           H  
ATOM   2345  N   ILE A 226      41.260  32.220  37.710  1.00  0.00           N  
ATOM   2346  CA  ILE A 226      40.940  31.040  38.550  1.00  0.00           C  
ATOM   2347  C   ILE A 226      39.430  30.870  38.850  1.00  0.00           C  
ATOM   2348  O   ILE A 226      38.860  29.810  38.660  1.00  0.00           O  
ATOM   2349  CB  ILE A 226      41.860  30.920  39.760  1.00  0.00           C  
ATOM   2350  CG1 ILE A 226      43.300  30.610  39.490  1.00  0.00           C  
ATOM   2351  CG2 ILE A 226      41.260  29.880  40.800  1.00  0.00           C  
ATOM   2352  CD  ILE A 226      44.330  30.980  40.560  1.00  0.00           C  
ATOM   2353  H   ILE A 226      41.680  33.020  38.150  1.00  0.00           H  
ATOM   2354  N   ASP A 227      38.760  32.010  39.150  1.00  0.00           N  
ATOM   2355  CA  ASP A 227      37.270  32.110  39.180  1.00  0.00           C  
ATOM   2356  C   ASP A 227      36.610  31.530  37.960  1.00  0.00           C  
ATOM   2357  O   ASP A 227      35.900  30.590  38.180  1.00  0.00           O  
ATOM   2358  CB  ASP A 227      36.840  33.520  39.440  1.00  0.00           C  
ATOM   2359  CG  ASP A 227      35.370  33.550  40.000  1.00  0.00           C  
ATOM   2360  OD1 ASP A 227      34.420  33.600  39.170  1.00  0.00           O  
ATOM   2361  OD2 ASP A 227      35.130  33.400  41.180  1.00  0.00           O1-
ATOM   2362  H   ASP A 227      39.240  32.860  39.360  1.00  0.00           H  
ATOM   2363  N   ILE A 228      37.070  31.730  36.730  1.00  0.00           N  
ATOM   2364  CA  ILE A 228      36.380  31.180  35.500  1.00  0.00           C  
ATOM   2365  C   ILE A 228      36.500  29.620  35.460  1.00  0.00           C  
ATOM   2366  O   ILE A 228      35.530  28.900  35.130  1.00  0.00           O  
ATOM   2367  CB  ILE A 228      36.990  31.840  34.260  1.00  0.00           C  
ATOM   2368  CG1 ILE A 228      36.600  33.360  34.240  1.00  0.00           C  
ATOM   2369  CG2 ILE A 228      36.420  31.220  32.980  1.00  0.00           C  
ATOM   2370  CD  ILE A 228      37.330  34.210  33.170  1.00  0.00           C  
ATOM   2371  H   ILE A 228      37.750  32.430  36.500  1.00  0.00           H  
ATOM   2372  N   LEU A 229      37.730  29.190  35.760  1.00  0.00           N  
ATOM   2373  CA  LEU A 229      38.130  27.820  35.820  1.00  0.00           C  
ATOM   2374  C   LEU A 229      37.500  27.010  36.920  1.00  0.00           C  
ATOM   2375  O   LEU A 229      37.170  25.870  36.720  1.00  0.00           O  
ATOM   2376  CB  LEU A 229      39.680  27.690  35.960  1.00  0.00           C  
ATOM   2377  CG  LEU A 229      40.610  28.240  34.930  1.00  0.00           C  
ATOM   2378  CD1 LEU A 229      42.030  27.730  35.050  1.00  0.00           C  
ATOM   2379  CD2 LEU A 229      40.080  28.130  33.450  1.00  0.00           C  
ATOM   2380  H   LEU A 229      38.420  29.870  36.030  1.00  0.00           H  
ATOM   2381  N   ILE A 230      37.410  27.510  38.150  1.00  0.00           N  
ATOM   2382  CA  ILE A 230      36.600  26.830  39.170  1.00  0.00           C  
ATOM   2383  C   ILE A 230      35.130  26.760  38.640  1.00  0.00           C  
ATOM   2384  O   ILE A 230      34.480  25.740  38.880  1.00  0.00           O  
ATOM   2385  CB  ILE A 230      36.570  27.650  40.460  1.00  0.00           C  
ATOM   2386  CG1 ILE A 230      37.980  27.540  41.120  1.00  0.00           C  
ATOM   2387  CG2 ILE A 230      35.520  27.120  41.460  1.00  0.00           C  
ATOM   2388  CD  ILE A 230      37.970  28.320  42.420  1.00  0.00           C  
ATOM   2389  H   ILE A 230      37.740  28.440  38.310  1.00  0.00           H  
ATOM   2390  N   ASP A 231      34.660  27.740  37.910  1.00  0.00           N  
ATOM   2391  CA  ASP A 231      33.310  27.630  37.310  1.00  0.00           C  
ATOM   2392  C   ASP A 231      33.130  26.580  36.180  1.00  0.00           C  
ATOM   2393  O   ASP A 231      32.310  25.660  36.400  1.00  0.00           O  
ATOM   2394  CB  ASP A 231      32.900  29.040  36.780  1.00  0.00           C  
ATOM   2395  CG  ASP A 231      31.460  29.030  36.270  1.00  0.00           C  
ATOM   2396  OD1 ASP A 231      30.590  29.550  36.970  1.00  0.00           O  
ATOM   2397  OD2 ASP A 231      31.190  28.320  35.250  1.00  0.00           O1-
ATOM   2398  H   ASP A 231      35.080  28.650  37.910  1.00  0.00           H  
ATOM   2399  N   ILE A 232      34.180  26.410  35.460  1.00  0.00           N  
ATOM   2400  CA  ILE A 232      34.250  25.380  34.390  1.00  0.00           C  
ATOM   2401  C   ILE A 232      34.410  23.950  35.010  1.00  0.00           C  
ATOM   2402  O   ILE A 232      33.660  23.030  34.570  1.00  0.00           O  
ATOM   2403  CB  ILE A 232      35.250  25.670  33.290  1.00  0.00           C  
ATOM   2404  CG1 ILE A 232      34.800  26.960  32.580  1.00  0.00           C  
ATOM   2405  CG2 ILE A 232      35.390  24.570  32.290  1.00  0.00           C  
ATOM   2406  CD  ILE A 232      35.840  27.490  31.590  1.00  0.00           C  
ATOM   2407  H   ILE A 232      34.930  27.070  35.540  1.00  0.00           H  
ATOM   2408  N   ILE A 233      35.220  23.800  36.040  1.00  0.00           N  
ATOM   2409  CA  ILE A 233      35.310  22.550  36.790  1.00  0.00           C  
ATOM   2410  C   ILE A 233      34.020  22.160  37.560  1.00  0.00           C  
ATOM   2411  O   ILE A 233      33.590  21.070  37.230  1.00  0.00           O  
ATOM   2412  CB  ILE A 233      36.580  22.610  37.670  1.00  0.00           C  
ATOM   2413  CG1 ILE A 233      37.850  22.600  36.820  1.00  0.00           C  
ATOM   2414  CG2 ILE A 233      36.650  21.360  38.570  1.00  0.00           C  
ATOM   2415  CD  ILE A 233      39.060  22.960  37.680  1.00  0.00           C  
ATOM   2416  H   ILE A 233      35.980  24.440  36.180  1.00  0.00           H  
ATOM   2417  N   ARG A 234      33.450  23.170  38.220  1.00  0.00           N  
ATOM   2418  CA  ARG A 234      32.090  23.030  38.850  1.00  0.00           C  
ATOM   2419  C   ARG A 234      31.040  22.520  37.870  1.00  0.00           C  
ATOM   2420  O   ARG A 234      30.180  21.730  38.270  1.00  0.00           O  
ATOM   2421  CB  ARG A 234      31.420  24.250  39.520  1.00  0.00           C  
ATOM   2422  CG  ARG A 234      32.090  24.760  40.810  1.00  0.00           C  
ATOM   2423  CD  ARG A 234      31.290  25.980  41.300  1.00  0.00           C  
ATOM   2424  NE  ARG A 234      32.070  26.740  42.290  1.00  0.00           N  
ATOM   2425  CZ  ARG A 234      32.410  28.090  42.240  1.00  0.00           C  
ATOM   2426  NH1 ARG A 234      31.960  28.920  41.380  1.00  0.00           N1+
ATOM   2427  NH2 ARG A 234      33.060  28.610  43.250  1.00  0.00           N  
ATOM   2428  H   ARG A 234      33.810  24.100  38.330  1.00  0.00           H  
ATOM   2429  HE  ARG A 234      32.210  26.200  43.130  1.00  0.00           H  
ATOM   2430 1HH1 ARG A 234      31.350  28.570  40.660  1.00  0.00           H  
ATOM   2431 2HH1 ARG A 234      32.230  29.880  41.320  1.00  0.00           H  
ATOM   2432 1HH2 ARG A 234      33.020  28.130  44.130  1.00  0.00           H  
ATOM   2433 2HH2 ARG A 234      33.640  29.400  43.040  1.00  0.00           H  
ATOM   2434  N   GLU A 235      31.060  23.010  36.670  1.00  0.00           N  
ATOM   2435  CA  GLU A 235      30.170  22.520  35.580  1.00  0.00           C  
ATOM   2436  C   GLU A 235      30.520  21.060  35.190  1.00  0.00           C  
ATOM   2437  O   GLU A 235      29.880  20.160  35.660  1.00  0.00           O  
ATOM   2438  CB  GLU A 235      30.160  23.530  34.400  1.00  0.00           C  
ATOM   2439  CG  GLU A 235      29.050  23.230  33.430  1.00  0.00           C  
ATOM   2440  CD  GLU A 235      29.220  23.800  32.050  1.00  0.00           C  
ATOM   2441  OE1 GLU A 235      28.550  24.850  31.900  1.00  0.00           O  
ATOM   2442  OE2 GLU A 235      29.790  23.210  31.140  1.00  0.00           O1-
ATOM   2443  H   GLU A 235      31.460  23.920  36.580  1.00  0.00           H  
ATOM   2444  N   LYS A 236      31.680  20.900  34.570  1.00  0.00           N  
ATOM   2445  CA  LYS A 236      32.140  19.640  34.020  1.00  0.00           C  
ATOM   2446  C   LYS A 236      32.530  18.530  34.990  1.00  0.00           C  
ATOM   2447  O   LYS A 236      32.610  17.390  34.560  1.00  0.00           O  
ATOM   2448  CB  LYS A 236      33.350  19.930  33.160  1.00  0.00           C  
ATOM   2449  CG  LYS A 236      32.940  20.130  31.740  1.00  0.00           C  
ATOM   2450  CD  LYS A 236      32.630  21.560  31.310  1.00  0.00           C  
ATOM   2451  CE  LYS A 236      32.460  21.680  29.790  1.00  0.00           C  
ATOM   2452  NZ  LYS A 236      32.270  23.050  29.320  1.00  0.00           N1+
ATOM   2453  H   LYS A 236      32.350  21.620  34.380  1.00  0.00           H  
ATOM   2454  HZ1 LYS A 236      31.560  23.450  29.890  1.00  0.00           H  
ATOM   2455  HZ2 LYS A 236      33.050  23.670  29.180  1.00  0.00           H  
ATOM   2456  HZ3 LYS A 236      31.860  22.970  28.410  1.00  0.00           H  
ATOM   2457  N   GLY A 237      32.490  18.760  36.290  1.00  0.00           N  
ATOM   2458  CA  GLY A 237      32.720  17.740  37.310  1.00  0.00           C  
ATOM   2459  C   GLY A 237      34.180  17.370  37.560  1.00  0.00           C  
ATOM   2460  O   GLY A 237      35.010  17.950  36.950  1.00  0.00           O  
ATOM   2461  H   GLY A 237      32.710  19.710  36.510  1.00  0.00           H  
ATOM   2462  N   VAL A 238      34.480  16.200  38.170  1.00  0.00           N  
ATOM   2463  CA  VAL A 238      35.880  15.590  38.310  1.00  0.00           C  
ATOM   2464  C   VAL A 238      36.610  15.460  36.980  1.00  0.00           C  
ATOM   2465  O   VAL A 238      37.750  15.770  36.890  1.00  0.00           O  
ATOM   2466  CB  VAL A 238      35.770  14.220  39.000  1.00  0.00           C  
ATOM   2467  CG1 VAL A 238      35.290  14.290  40.430  1.00  0.00           C  
ATOM   2468  CG2 VAL A 238      34.680  13.330  38.360  1.00  0.00           C  
ATOM   2469  H   VAL A 238      33.810  15.620  38.630  1.00  0.00           H  
ATOM   2470  N   ASP A 239      36.000  14.910  35.910  1.00  0.00           N  
ATOM   2471  CA  ASP A 239      36.610  14.680  34.600  1.00  0.00           C  
ATOM   2472  C   ASP A 239      36.380  15.940  33.750  1.00  0.00           C  
ATOM   2473  O   ASP A 239      35.320  16.220  33.160  1.00  0.00           O  
ATOM   2474  CB  ASP A 239      36.000  13.400  33.970  1.00  0.00           C  
ATOM   2475  CG  ASP A 239      36.050  12.000  34.600  1.00  0.00           C  
ATOM   2476  OD1 ASP A 239      35.000  11.350  34.480  1.00  0.00           O  
ATOM   2477  OD2 ASP A 239      37.050  11.620  35.190  1.00  0.00           O1-
ATOM   2478  H   ASP A 239      35.010  14.860  35.950  1.00  0.00           H  
ATOM   2479  N   CYS A 240      37.500  16.570  33.440  1.00  0.00           N  
ATOM   2480  CA  CYS A 240      37.510  17.900  32.780  1.00  0.00           C  
ATOM   2481  C   CYS A 240      38.970  18.320  32.480  1.00  0.00           C  
ATOM   2482  O   CYS A 240      39.850  17.710  33.010  1.00  0.00           O  
ATOM   2483  CB  CYS A 240      36.880  19.000  33.610  1.00  0.00           C  
ATOM   2484  SG  CYS A 240      37.360  18.990  35.380  1.00  0.00           S  
ATOM   2485  H   CYS A 240      38.410  16.150  33.370  1.00  0.00           H  
ATOM   2486  HG  CYS A 240      36.190  18.580  35.880  1.00  0.00           H  
ATOM   2487  N   ASP A 241      39.110  19.460  31.770  1.00  0.00           N  
ATOM   2488  CA  ASP A 241      40.410  20.070  31.320  1.00  0.00           C  
ATOM   2489  C   ASP A 241      40.200  21.580  31.000  1.00  0.00           C  
ATOM   2490  O   ASP A 241      39.030  21.970  31.120  1.00  0.00           O  
ATOM   2491  CB  ASP A 241      40.900  19.330  30.030  1.00  0.00           C  
ATOM   2492  CG  ASP A 241      42.370  19.410  29.690  1.00  0.00           C  
ATOM   2493  OD1 ASP A 241      43.100  20.390  29.930  1.00  0.00           O  
ATOM   2494  OD2 ASP A 241      42.880  18.470  29.070  1.00  0.00           O1-
ATOM   2495  H   ASP A 241      38.400  19.910  31.220  1.00  0.00           H  
ATOM   2496  N   ILE A 242      41.230  22.290  30.640  1.00  0.00           N  
ATOM   2497  CA  ILE A 242      41.320  23.780  30.610  1.00  0.00           C  
ATOM   2498  C   ILE A 242      42.630  24.300  29.920  1.00  0.00           C  
ATOM   2499  O   ILE A 242      43.630  23.680  30.220  1.00  0.00           O  
ATOM   2500  CB  ILE A 242      41.090  24.440  32.000  1.00  0.00           C  
ATOM   2501  CG1 ILE A 242      41.540  23.610  33.220  1.00  0.00           C  
ATOM   2502  CG2 ILE A 242      39.640  24.970  32.110  1.00  0.00           C  
ATOM   2503  CD  ILE A 242      43.050  23.370  33.310  1.00  0.00           C  
ATOM   2504  H   ILE A 242      42.080  21.800  30.470  1.00  0.00           H  
ATOM   2505  N   ASP A 243      42.650  25.460  29.270  1.00  0.00           N  
ATOM   2506  CA  ASP A 243      43.890  26.080  28.850  1.00  0.00           C  
ATOM   2507  C   ASP A 243      44.260  27.430  29.540  1.00  0.00           C  
ATOM   2508  O   ASP A 243      43.500  28.360  29.460  1.00  0.00           O  
ATOM   2509  CB  ASP A 243      43.840  26.450  27.400  1.00  0.00           C  
ATOM   2510  CG  ASP A 243      45.210  26.520  26.780  1.00  0.00           C  
ATOM   2511  OD1 ASP A 243      45.900  27.580  27.070  1.00  0.00           O  
ATOM   2512  OD2 ASP A 243      45.600  25.660  25.990  1.00  0.00           O1-
ATOM   2513  H   ASP A 243      41.820  26.010  29.160  1.00  0.00           H  
ATOM   2514  N   VAL A 244      45.310  27.490  30.330  1.00  0.00           N  
ATOM   2515  CA  VAL A 244      45.610  28.600  31.180  1.00  0.00           C  
ATOM   2516  C   VAL A 244      46.060  29.830  30.340  1.00  0.00           C  
ATOM   2517  O   VAL A 244      45.280  30.770  30.450  1.00  0.00           O  
ATOM   2518  CB  VAL A 244      46.490  28.240  32.440  1.00  0.00           C  
ATOM   2519  CG1 VAL A 244      46.640  29.530  33.230  1.00  0.00           C  
ATOM   2520  CG2 VAL A 244      45.900  27.070  33.270  1.00  0.00           C  
ATOM   2521  H   VAL A 244      46.080  26.930  30.010  1.00  0.00           H  
ATOM   2522  N   PRO A 245      47.000  29.870  29.390  1.00  0.00           N  
ATOM   2523  CA  PRO A 245      47.240  31.020  28.540  1.00  0.00           C  
ATOM   2524  C   PRO A 245      46.070  31.420  27.670  1.00  0.00           C  
ATOM   2525  O   PRO A 245      45.900  32.620  27.490  1.00  0.00           O  
ATOM   2526  CB  PRO A 245      48.590  30.650  27.830  1.00  0.00           C  
ATOM   2527  CG  PRO A 245      49.190  29.590  28.690  1.00  0.00           C  
ATOM   2528  CD  PRO A 245      47.930  28.810  29.100  1.00  0.00           C  
ATOM   2529  N   LYS A 246      45.350  30.510  27.080  1.00  0.00           N  
ATOM   2530  CA  LYS A 246      44.140  30.880  26.370  1.00  0.00           C  
ATOM   2531  C   LYS A 246      43.140  31.620  27.260  1.00  0.00           C  
ATOM   2532  O   LYS A 246      42.550  32.630  26.840  1.00  0.00           O  
ATOM   2533  CB  LYS A 246      43.600  29.720  25.560  1.00  0.00           C  
ATOM   2534  CG  LYS A 246      44.390  29.720  24.230  1.00  0.00           C  
ATOM   2535  CD  LYS A 246      43.650  28.800  23.150  1.00  0.00           C  
ATOM   2536  CE  LYS A 246      43.670  27.270  23.470  1.00  0.00           C  
ATOM   2537  NZ  LYS A 246      43.080  26.570  22.320  1.00  0.00           N1+
ATOM   2538  H   LYS A 246      45.630  29.550  27.060  1.00  0.00           H  
ATOM   2539  HZ1 LYS A 246      42.970  25.590  22.500  1.00  0.00           H  
ATOM   2540  HZ2 LYS A 246      42.180  26.950  22.090  1.00  0.00           H  
ATOM   2541  HZ3 LYS A 246      43.630  26.690  21.490  1.00  0.00           H  
ATOM   2542  N   THR A 247      42.950  31.120  28.470  1.00  0.00           N  
ATOM   2543  CA  THR A 247      41.990  31.760  29.410  1.00  0.00           C  
ATOM   2544  C   THR A 247      42.340  33.150  29.830  1.00  0.00           C  
ATOM   2545  O   THR A 247      41.510  34.040  29.650  1.00  0.00           O  
ATOM   2546  CB  THR A 247      41.560  30.910  30.630  1.00  0.00           C  
ATOM   2547  CG2 THR A 247      40.490  31.620  31.490  1.00  0.00           C  
ATOM   2548  OG1 THR A 247      41.190  29.600  30.200  1.00  0.00           O  
ATOM   2549  H   THR A 247      43.470  30.320  28.760  1.00  0.00           H  
ATOM   2550  HG1 THR A 247      41.980  29.010  30.040  1.00  0.00           H  
ATOM   2551  N   ILE A 248      43.690  33.320  29.980  1.00  0.00           N  
ATOM   2552  CA  ILE A 248      44.300  34.640  30.370  1.00  0.00           C  
ATOM   2553  C   ILE A 248      44.180  35.580  29.130  1.00  0.00           C  
ATOM   2554  O   ILE A 248      44.020  36.770  29.330  1.00  0.00           O  
ATOM   2555  CB  ILE A 248      45.770  34.460  30.680  1.00  0.00           C  
ATOM   2556  CG1 ILE A 248      46.160  33.310  31.680  1.00  0.00           C  
ATOM   2557  CG2 ILE A 248      46.420  35.820  31.080  1.00  0.00           C  
ATOM   2558  CD  ILE A 248      47.630  32.990  31.960  1.00  0.00           C  
ATOM   2559  H   ILE A 248      44.260  32.550  29.680  1.00  0.00           H  
ATOM   2560  N   GLN A 249      44.120  35.000  27.930  1.00  0.00           N  
ATOM   2561  CA  GLN A 249      43.960  35.880  26.720  1.00  0.00           C  
ATOM   2562  C   GLN A 249      42.700  36.740  26.790  1.00  0.00           C  
ATOM   2563  O   GLN A 249      42.800  37.950  26.830  1.00  0.00           O  
ATOM   2564  CB  GLN A 249      44.040  35.030  25.490  1.00  0.00           C  
ATOM   2565  CG  GLN A 249      44.060  35.810  24.170  1.00  0.00           C  
ATOM   2566  CD  GLN A 249      43.920  34.930  22.910  1.00  0.00           C  
ATOM   2567  NE2 GLN A 249      44.130  35.580  21.800  1.00  0.00           N  
ATOM   2568  OE1 GLN A 249      43.380  33.770  22.920  1.00  0.00           O  
ATOM   2569  H   GLN A 249      44.490  34.090  27.780  1.00  0.00           H  
ATOM   2570 1HE2 GLN A 249      44.150  36.580  21.810  1.00  0.00           H  
ATOM   2571 2HE2 GLN A 249      44.320  34.980  21.020  1.00  0.00           H  
ATOM   2572  N   MET A 250      41.580  36.000  27.020  1.00  0.00           N  
ATOM   2573  CA  MET A 250      40.240  36.620  27.230  1.00  0.00           C  
ATOM   2574  C   MET A 250      40.200  37.830  28.140  1.00  0.00           C  
ATOM   2575  O   MET A 250      39.940  38.940  27.750  1.00  0.00           O  
ATOM   2576  CB  MET A 250      39.530  35.290  27.610  1.00  0.00           C  
ATOM   2577  CG  MET A 250      38.020  35.300  27.650  1.00  0.00           C  
ATOM   2578  SD  MET A 250      37.150  36.660  28.470  1.00  0.00           S  
ATOM   2579  CE  MET A 250      35.490  36.120  28.220  1.00  0.00           C  
ATOM   2580  H   MET A 250      41.690  35.010  27.050  1.00  0.00           H  
ATOM   2581  N   VAL A 251      40.900  37.670  29.300  1.00  0.00           N  
ATOM   2582  CA  VAL A 251      40.960  38.720  30.300  1.00  0.00           C  
ATOM   2583  C   VAL A 251      41.950  39.860  29.990  1.00  0.00           C  
ATOM   2584  O   VAL A 251      41.630  41.040  30.130  1.00  0.00           O  
ATOM   2585  CB  VAL A 251      41.160  38.230  31.810  1.00  0.00           C  
ATOM   2586  CG1 VAL A 251      40.830  39.300  32.870  1.00  0.00           C  
ATOM   2587  CG2 VAL A 251      40.360  36.950  32.160  1.00  0.00           C  
ATOM   2588  H   VAL A 251      41.320  36.790  29.530  1.00  0.00           H  
ATOM   2589  N   ARG A 252      43.150  39.470  29.490  1.00  0.00           N  
ATOM   2590  CA  ARG A 252      44.180  40.410  28.940  1.00  0.00           C  
ATOM   2591  C   ARG A 252      43.780  41.190  27.700  1.00  0.00           C  
ATOM   2592  O   ARG A 252      44.340  42.210  27.440  1.00  0.00           O  
ATOM   2593  CB  ARG A 252      45.450  39.560  28.790  1.00  0.00           C  
ATOM   2594  CG  ARG A 252      46.690  40.450  28.670  1.00  0.00           C  
ATOM   2595  CD  ARG A 252      47.950  39.600  28.880  1.00  0.00           C  
ATOM   2596  NE  ARG A 252      49.130  40.570  28.910  1.00  0.00           N  
ATOM   2597  CZ  ARG A 252      49.740  41.170  27.850  1.00  0.00           C  
ATOM   2598  NH1 ARG A 252      49.430  40.870  26.580  1.00  0.00           N1+
ATOM   2599  NH2 ARG A 252      50.840  41.930  27.990  1.00  0.00           N  
ATOM   2600  H   ARG A 252      43.460  38.530  29.400  1.00  0.00           H  
ATOM   2601  HE  ARG A 252      49.580  40.460  29.790  1.00  0.00           H  
ATOM   2602 1HH1 ARG A 252      48.630  40.270  26.480  1.00  0.00           H  
ATOM   2603 2HH1 ARG A 252      49.900  41.260  25.790  1.00  0.00           H  
ATOM   2604 1HH2 ARG A 252      51.250  42.200  28.870  1.00  0.00           H  
ATOM   2605 2HH2 ARG A 252      51.230  42.400  27.200  1.00  0.00           H  
ATOM   2606  N   SER A 253      42.800  40.630  26.950  1.00  0.00           N  
ATOM   2607  CA  SER A 253      42.130  41.280  25.820  1.00  0.00           C  
ATOM   2608  C   SER A 253      41.240  42.400  26.360  1.00  0.00           C  
ATOM   2609  O   SER A 253      41.000  43.420  25.660  1.00  0.00           O  
ATOM   2610  CB  SER A 253      41.400  40.290  24.970  1.00  0.00           C  
ATOM   2611  OG  SER A 253      42.240  39.640  24.050  1.00  0.00           O  
ATOM   2612  H   SER A 253      42.620  39.650  27.010  1.00  0.00           H  
ATOM   2613  HG  SER A 253      41.700  38.870  23.690  1.00  0.00           H  
ATOM   2614  N   GLN A 254      40.630  42.110  27.520  1.00  0.00           N  
ATOM   2615  CA  GLN A 254      39.690  43.110  28.130  1.00  0.00           C  
ATOM   2616  C   GLN A 254      40.360  44.260  28.910  1.00  0.00           C  
ATOM   2617  O   GLN A 254      39.930  45.420  28.870  1.00  0.00           O  
ATOM   2618  CB  GLN A 254      38.510  42.460  28.970  1.00  0.00           C  
ATOM   2619  CG  GLN A 254      37.460  41.620  28.190  1.00  0.00           C  
ATOM   2620  CD  GLN A 254      36.370  41.140  29.170  1.00  0.00           C  
ATOM   2621  NE2 GLN A 254      36.440  39.840  29.380  1.00  0.00           N  
ATOM   2622  OE1 GLN A 254      35.640  41.850  29.870  1.00  0.00           O  
ATOM   2623  H   GLN A 254      40.920  41.350  28.100  1.00  0.00           H  
ATOM   2624 1HE2 GLN A 254      37.100  39.300  28.860  1.00  0.00           H  
ATOM   2625 2HE2 GLN A 254      35.960  39.420  30.140  1.00  0.00           H  
ATOM   2626  N   ARG A 255      41.530  43.880  29.440  1.00  0.00           N  
ATOM   2627  CA  ARG A 255      42.480  44.840  30.030  1.00  0.00           C  
ATOM   2628  C   ARG A 255      43.900  44.200  30.080  1.00  0.00           C  
ATOM   2629  O   ARG A 255      44.080  43.170  30.690  1.00  0.00           O  
ATOM   2630  CB  ARG A 255      42.000  45.210  31.410  1.00  0.00           C  
ATOM   2631  CG  ARG A 255      42.940  45.950  32.330  1.00  0.00           C  
ATOM   2632  CD  ARG A 255      43.010  47.440  32.130  1.00  0.00           C  
ATOM   2633  NE  ARG A 255      43.690  48.240  33.200  1.00  0.00           N  
ATOM   2634  CZ  ARG A 255      44.970  48.560  33.120  1.00  0.00           C  
ATOM   2635  NH1 ARG A 255      45.640  48.350  31.970  1.00  0.00           N1+
ATOM   2636  NH2 ARG A 255      45.640  49.120  34.170  1.00  0.00           N  
ATOM   2637  H   ARG A 255      41.440  42.990  29.890  1.00  0.00           H  
ATOM   2638  HE  ARG A 255      43.210  48.330  34.080  1.00  0.00           H  
ATOM   2639 1HH1 ARG A 255      45.130  48.100  31.140  1.00  0.00           H  
ATOM   2640 2HH1 ARG A 255      46.630  48.320  31.900  1.00  0.00           H  
ATOM   2641 1HH2 ARG A 255      45.100  49.300  34.990  1.00  0.00           H  
ATOM   2642 2HH2 ARG A 255      46.460  49.680  34.050  1.00  0.00           H  
ATOM   2643  N   SER A 256      44.880  44.920  29.520  1.00  0.00           N  
ATOM   2644  CA  SER A 256      46.340  44.620  29.470  1.00  0.00           C  
ATOM   2645  C   SER A 256      46.990  44.430  30.850  1.00  0.00           C  
ATOM   2646  O   SER A 256      46.390  44.890  31.860  1.00  0.00           O  
ATOM   2647  CB  SER A 256      47.230  45.540  28.630  1.00  0.00           C  
ATOM   2648  OG  SER A 256      46.850  46.960  28.860  1.00  0.00           O  
ATOM   2649  H   SER A 256      44.710  45.650  28.850  1.00  0.00           H  
ATOM   2650  HG  SER A 256      47.320  47.460  28.130  1.00  0.00           H  
ATOM   2651  N   GLY A 257      48.100  43.700  30.850  1.00  0.00           N  
ATOM   2652  CA  GLY A 257      48.760  43.460  32.150  1.00  0.00           C  
ATOM   2653  C   GLY A 257      48.210  42.390  33.120  1.00  0.00           C  
ATOM   2654  O   GLY A 257      49.020  41.770  33.840  1.00  0.00           O  
ATOM   2655  H   GLY A 257      48.750  43.780  30.090  1.00  0.00           H  
ATOM   2656  N   MET A 258      47.070  41.840  32.760  1.00  0.00           N  
ATOM   2657  CA  MET A 258      46.430  40.710  33.490  1.00  0.00           C  
ATOM   2658  C   MET A 258      47.270  39.410  33.370  1.00  0.00           C  
ATOM   2659  O   MET A 258      47.500  38.910  32.280  1.00  0.00           O  
ATOM   2660  CB  MET A 258      45.070  40.380  32.900  1.00  0.00           C  
ATOM   2661  CG  MET A 258      44.080  41.480  33.310  1.00  0.00           C  
ATOM   2662  SD  MET A 258      43.430  41.310  35.030  1.00  0.00           S  
ATOM   2663  CE  MET A 258      42.300  42.740  34.980  1.00  0.00           C  
ATOM   2664  H   MET A 258      46.450  42.470  32.290  1.00  0.00           H  
ATOM   2665  N   VAL A 259      47.790  39.150  34.590  1.00  0.00           N  
ATOM   2666  CA  VAL A 259      48.840  38.120  34.930  1.00  0.00           C  
ATOM   2667  C   VAL A 259      50.170  38.650  34.410  1.00  0.00           C  
ATOM   2668  O   VAL A 259      50.600  38.280  33.290  1.00  0.00           O  
ATOM   2669  CB  VAL A 259      48.680  36.650  34.460  1.00  0.00           C  
ATOM   2670  CG1 VAL A 259      49.680  35.680  35.100  1.00  0.00           C  
ATOM   2671  CG2 VAL A 259      47.210  36.130  34.830  1.00  0.00           C  
ATOM   2672  H   VAL A 259      47.750  39.880  35.270  1.00  0.00           H  
ATOM   2673  N   GLN A 260      50.930  38.960  35.430  1.00  0.00           N  
ATOM   2674  CA  GLN A 260      52.200  39.710  35.430  1.00  0.00           C  
ATOM   2675  C   GLN A 260      53.530  38.930  35.420  1.00  0.00           C  
ATOM   2676  O   GLN A 260      54.610  39.350  34.940  1.00  0.00           O  
ATOM   2677  CB  GLN A 260      52.170  40.740  36.560  1.00  0.00           C  
ATOM   2678  CG  GLN A 260      53.220  41.810  36.350  1.00  0.00           C  
ATOM   2679  CD  GLN A 260      52.920  43.020  37.270  1.00  0.00           C  
ATOM   2680  NE2 GLN A 260      52.900  42.810  38.620  1.00  0.00           N  
ATOM   2681  OE1 GLN A 260      52.670  44.100  36.650  1.00  0.00           O  
ATOM   2682  H   GLN A 260      50.660  38.560  36.310  1.00  0.00           H  
ATOM   2683 1HE2 GLN A 260      53.080  41.960  39.110  1.00  0.00           H  
ATOM   2684 2HE2 GLN A 260      52.690  43.650  39.120  1.00  0.00           H  
ATOM   2685  N   THR A 261      53.410  37.740  35.990  1.00  0.00           N  
ATOM   2686  CA  THR A 261      54.580  36.880  36.360  1.00  0.00           C  
ATOM   2687  C   THR A 261      54.500  35.410  36.140  1.00  0.00           C  
ATOM   2688  O   THR A 261      53.440  34.810  36.030  1.00  0.00           O  
ATOM   2689  CB  THR A 261      55.010  37.130  37.810  1.00  0.00           C  
ATOM   2690  CG2 THR A 261      55.310  38.570  38.180  1.00  0.00           C  
ATOM   2691  OG1 THR A 261      54.120  36.540  38.770  1.00  0.00           O  
ATOM   2692  H   THR A 261      52.510  37.340  36.130  1.00  0.00           H  
ATOM   2693  HG1 THR A 261      54.400  36.840  39.680  1.00  0.00           H  
ATOM   2694  N   GLU A 262      55.640  34.780  36.210  1.00  0.00           N  
ATOM   2695  CA  GLU A 262      55.920  33.340  36.220  1.00  0.00           C  
ATOM   2696  C   GLU A 262      55.290  32.720  37.480  1.00  0.00           C  
ATOM   2697  O   GLU A 262      54.430  31.890  37.320  1.00  0.00           O  
ATOM   2698  CB  GLU A 262      57.420  33.010  36.110  1.00  0.00           C  
ATOM   2699  CG  GLU A 262      58.090  33.080  34.700  1.00  0.00           C  
ATOM   2700  CD  GLU A 262      59.550  33.490  34.630  1.00  0.00           C  
ATOM   2701  OE1 GLU A 262      60.390  32.800  35.270  1.00  0.00           O  
ATOM   2702  OE2 GLU A 262      59.920  34.450  33.990  1.00  0.00           O1-
ATOM   2703  H   GLU A 262      56.400  35.280  36.620  1.00  0.00           H  
ATOM   2704  N   ALA A 263      55.510  33.310  38.690  1.00  0.00           N  
ATOM   2705  CA  ALA A 263      54.890  32.880  39.930  1.00  0.00           C  
ATOM   2706  C   ALA A 263      53.360  32.820  39.950  1.00  0.00           C  
ATOM   2707  O   ALA A 263      52.790  31.790  40.220  1.00  0.00           O  
ATOM   2708  CB  ALA A 263      55.580  33.580  41.150  1.00  0.00           C  
ATOM   2709  H   ALA A 263      56.320  33.890  38.760  1.00  0.00           H  
ATOM   2710  N   GLN A 264      52.790  33.910  39.410  1.00  0.00           N  
ATOM   2711  CA  GLN A 264      51.310  34.010  39.120  1.00  0.00           C  
ATOM   2712  C   GLN A 264      50.840  32.930  38.090  1.00  0.00           C  
ATOM   2713  O   GLN A 264      49.970  32.160  38.410  1.00  0.00           O  
ATOM   2714  CB  GLN A 264      51.010  35.460  38.710  1.00  0.00           C  
ATOM   2715  CG  GLN A 264      50.990  36.590  39.840  1.00  0.00           C  
ATOM   2716  CD  GLN A 264      50.050  37.760  39.470  1.00  0.00           C  
ATOM   2717  NE2 GLN A 264      49.010  37.980  40.230  1.00  0.00           N  
ATOM   2718  OE1 GLN A 264      50.150  38.350  38.350  1.00  0.00           O  
ATOM   2719  H   GLN A 264      53.320  34.740  39.220  1.00  0.00           H  
ATOM   2720 1HE2 GLN A 264      48.730  37.400  40.990  1.00  0.00           H  
ATOM   2721 2HE2 GLN A 264      48.270  38.560  39.870  1.00  0.00           H  
ATOM   2722  N   TYR A 265      51.540  32.710  37.060  1.00  0.00           N  
ATOM   2723  CA  TYR A 265      51.330  31.650  36.050  1.00  0.00           C  
ATOM   2724  C   TYR A 265      51.370  30.210  36.550  1.00  0.00           C  
ATOM   2725  O   TYR A 265      50.370  29.490  36.430  1.00  0.00           O  
ATOM   2726  CB  TYR A 265      52.240  31.740  34.820  1.00  0.00           C  
ATOM   2727  CG  TYR A 265      51.760  30.750  33.750  1.00  0.00           C  
ATOM   2728  CD1 TYR A 265      50.440  30.520  33.330  1.00  0.00           C  
ATOM   2729  CD2 TYR A 265      52.770  30.030  33.050  1.00  0.00           C  
ATOM   2730  CE1 TYR A 265      50.250  29.480  32.460  1.00  0.00           C  
ATOM   2731  CE2 TYR A 265      52.480  28.980  32.190  1.00  0.00           C  
ATOM   2732  CZ  TYR A 265      51.230  28.680  31.910  1.00  0.00           C  
ATOM   2733  OH  TYR A 265      51.070  27.540  31.190  1.00  0.00           O  
ATOM   2734  H   TYR A 265      52.290  33.300  36.760  1.00  0.00           H  
ATOM   2735  HD1 TYR A 265      49.650  31.150  33.730  1.00  0.00           H  
ATOM   2736  HD2 TYR A 265      53.800  30.290  33.290  1.00  0.00           H  
ATOM   2737  HE1 TYR A 265      49.210  29.360  32.160  1.00  0.00           H  
ATOM   2738  HE2 TYR A 265      53.200  28.430  31.580  1.00  0.00           H  
ATOM   2739  HH  TYR A 265      51.810  27.590  30.510  1.00  0.00           H  
ATOM   2740  N   ARG A 266      52.390  29.980  37.360  1.00  0.00           N  
ATOM   2741  CA  ARG A 266      52.550  28.670  38.010  1.00  0.00           C  
ATOM   2742  C   ARG A 266      51.400  28.460  38.980  1.00  0.00           C  
ATOM   2743  O   ARG A 266      50.800  27.400  39.000  1.00  0.00           O  
ATOM   2744  CB  ARG A 266      53.940  28.350  38.510  1.00  0.00           C  
ATOM   2745  CG  ARG A 266      54.950  27.890  37.480  1.00  0.00           C  
ATOM   2746  CD  ARG A 266      56.420  27.820  38.100  1.00  0.00           C  
ATOM   2747  NE  ARG A 266      57.310  27.100  37.240  1.00  0.00           N  
ATOM   2748  CZ  ARG A 266      58.600  27.410  37.030  1.00  0.00           C  
ATOM   2749  NH1 ARG A 266      59.190  28.560  37.500  1.00  0.00           N1+
ATOM   2750  NH2 ARG A 266      59.200  26.980  35.930  1.00  0.00           N  
ATOM   2751  H   ARG A 266      53.090  30.660  37.570  1.00  0.00           H  
ATOM   2752  HE  ARG A 266      56.900  26.310  36.780  1.00  0.00           H  
ATOM   2753 1HH1 ARG A 266      58.670  29.190  38.080  1.00  0.00           H  
ATOM   2754 2HH1 ARG A 266      60.120  28.830  37.260  1.00  0.00           H  
ATOM   2755 1HH2 ARG A 266      58.700  26.430  35.260  1.00  0.00           H  
ATOM   2756 2HH2 ARG A 266      60.110  27.280  35.680  1.00  0.00           H  
ATOM   2757  N   PHE A 267      51.080  29.360  39.940  1.00  0.00           N  
ATOM   2758  CA  PHE A 267      49.990  29.240  40.940  1.00  0.00           C  
ATOM   2759  C   PHE A 267      48.650  28.700  40.470  1.00  0.00           C  
ATOM   2760  O   PHE A 267      48.040  27.780  41.070  1.00  0.00           O  
ATOM   2761  CB  PHE A 267      49.720  30.560  41.660  1.00  0.00           C  
ATOM   2762  CG  PHE A 267      49.110  30.350  43.060  1.00  0.00           C  
ATOM   2763  CD1 PHE A 267      49.930  30.240  44.210  1.00  0.00           C  
ATOM   2764  CD2 PHE A 267      47.700  30.180  43.170  1.00  0.00           C  
ATOM   2765  CE1 PHE A 267      49.320  30.010  45.420  1.00  0.00           C  
ATOM   2766  CE2 PHE A 267      47.190  29.970  44.430  1.00  0.00           C  
ATOM   2767  CZ  PHE A 267      47.970  29.860  45.540  1.00  0.00           C  
ATOM   2768  H   PHE A 267      51.510  30.260  39.900  1.00  0.00           H  
ATOM   2769  HD1 PHE A 267      51.010  30.090  44.190  1.00  0.00           H  
ATOM   2770  HD2 PHE A 267      47.060  30.250  42.290  1.00  0.00           H  
ATOM   2771  HE1 PHE A 267      49.890  30.020  46.350  1.00  0.00           H  
ATOM   2772  HE2 PHE A 267      46.160  29.630  44.520  1.00  0.00           H  
ATOM   2773  HZ  PHE A 267      47.500  29.830  46.520  1.00  0.00           H  
ATOM   2774  N   ILE A 268      48.340  29.070  39.320  1.00  0.00           N  
ATOM   2775  CA  ILE A 268      47.150  28.660  38.560  1.00  0.00           C  
ATOM   2776  C   ILE A 268      47.010  27.160  38.510  1.00  0.00           C  
ATOM   2777  O   ILE A 268      46.120  26.670  39.220  1.00  0.00           O  
ATOM   2778  CB  ILE A 268      46.870  29.340  37.250  1.00  0.00           C  
ATOM   2779  CG1 ILE A 268      46.930  30.770  37.420  1.00  0.00           C  
ATOM   2780  CG2 ILE A 268      45.460  29.010  36.750  1.00  0.00           C  
ATOM   2781  CD  ILE A 268      47.010  31.580  36.140  1.00  0.00           C  
ATOM   2782  H   ILE A 268      48.940  29.740  38.860  1.00  0.00           H  
ATOM   2783  N   TYR A 269      47.890  26.390  37.860  1.00  0.00           N  
ATOM   2784  CA  TYR A 269      47.910  24.910  38.020  1.00  0.00           C  
ATOM   2785  C   TYR A 269      47.670  24.320  39.390  1.00  0.00           C  
ATOM   2786  O   TYR A 269      46.740  23.560  39.590  1.00  0.00           O  
ATOM   2787  CB  TYR A 269      49.170  24.330  37.360  1.00  0.00           C  
ATOM   2788  CG  TYR A 269      49.160  24.650  35.890  1.00  0.00           C  
ATOM   2789  CD1 TYR A 269      48.100  24.310  34.990  1.00  0.00           C  
ATOM   2790  CD2 TYR A 269      50.140  25.510  35.440  1.00  0.00           C  
ATOM   2791  CE1 TYR A 269      48.130  24.720  33.660  1.00  0.00           C  
ATOM   2792  CE2 TYR A 269      50.160  25.880  34.100  1.00  0.00           C  
ATOM   2793  CZ  TYR A 269      49.150  25.530  33.240  1.00  0.00           C  
ATOM   2794  OH  TYR A 269      49.320  25.720  31.930  1.00  0.00           O  
ATOM   2795  H   TYR A 269      48.700  26.800  37.440  1.00  0.00           H  
ATOM   2796  HD1 TYR A 269      47.180  23.820  35.320  1.00  0.00           H  
ATOM   2797  HD2 TYR A 269      50.820  25.930  36.190  1.00  0.00           H  
ATOM   2798  HE1 TYR A 269      47.450  24.270  32.940  1.00  0.00           H  
ATOM   2799  HE2 TYR A 269      50.760  26.750  33.850  1.00  0.00           H  
ATOM   2800  HH  TYR A 269      50.060  26.370  31.760  1.00  0.00           H  
ATOM   2801  N   MET A 270      48.380  24.810  40.370  1.00  0.00           N  
ATOM   2802  CA  MET A 270      48.330  24.340  41.780  1.00  0.00           C  
ATOM   2803  C   MET A 270      46.910  24.580  42.380  1.00  0.00           C  
ATOM   2804  O   MET A 270      46.260  23.580  42.720  1.00  0.00           O  
ATOM   2805  CB  MET A 270      49.390  25.020  42.690  1.00  0.00           C  
ATOM   2806  CG  MET A 270      50.760  24.380  42.380  1.00  0.00           C  
ATOM   2807  SD  MET A 270      51.550  24.940  40.820  1.00  0.00           S  
ATOM   2808  CE  MET A 270      52.390  26.270  41.700  1.00  0.00           C  
ATOM   2809  H   MET A 270      49.150  25.390  40.120  1.00  0.00           H  
ATOM   2810  N   ALA A 271      46.330  25.690  42.140  1.00  0.00           N  
ATOM   2811  CA  ALA A 271      44.960  26.010  42.610  1.00  0.00           C  
ATOM   2812  C   ALA A 271      43.830  25.130  42.010  1.00  0.00           C  
ATOM   2813  O   ALA A 271      42.890  24.740  42.700  1.00  0.00           O  
ATOM   2814  CB  ALA A 271      44.630  27.510  42.750  1.00  0.00           C  
ATOM   2815  H   ALA A 271      46.800  26.400  41.610  1.00  0.00           H  
ATOM   2816  N   VAL A 272      43.920  25.130  40.670  1.00  0.00           N  
ATOM   2817  CA  VAL A 272      43.060  24.310  39.790  1.00  0.00           C  
ATOM   2818  C   VAL A 272      43.070  22.750  40.010  1.00  0.00           C  
ATOM   2819  O   VAL A 272      42.020  22.170  40.200  1.00  0.00           O  
ATOM   2820  CB  VAL A 272      43.230  24.800  38.370  1.00  0.00           C  
ATOM   2821  CG1 VAL A 272      42.720  23.830  37.320  1.00  0.00           C  
ATOM   2822  CG2 VAL A 272      42.590  26.190  38.280  1.00  0.00           C  
ATOM   2823  H   VAL A 272      44.730  25.470  40.190  1.00  0.00           H  
ATOM   2824  N   GLN A 273      44.310  22.280  40.320  1.00  0.00           N  
ATOM   2825  CA  GLN A 273      44.610  20.850  40.640  1.00  0.00           C  
ATOM   2826  C   GLN A 273      44.080  20.450  42.030  1.00  0.00           C  
ATOM   2827  O   GLN A 273      43.480  19.430  42.250  1.00  0.00           O  
ATOM   2828  CB  GLN A 273      46.100  20.580  40.480  1.00  0.00           C  
ATOM   2829  CG  GLN A 273      46.480  20.410  38.970  1.00  0.00           C  
ATOM   2830  CD  GLN A 273      47.990  20.200  38.910  1.00  0.00           C  
ATOM   2831  NE2 GLN A 273      48.410  19.520  37.890  1.00  0.00           N  
ATOM   2832  OE1 GLN A 273      48.810  20.680  39.690  1.00  0.00           O  
ATOM   2833  H   GLN A 273      45.120  22.790  40.030  1.00  0.00           H  
ATOM   2834 1HE2 GLN A 273      47.720  19.240  37.230  1.00  0.00           H  
ATOM   2835 2HE2 GLN A 273      49.400  19.450  37.750  1.00  0.00           H  
ATOM   2836  N   HIS A 274      44.320  21.440  42.950  1.00  0.00           N  
ATOM   2837  CA  HIS A 274      43.760  21.400  44.310  1.00  0.00           C  
ATOM   2838  C   HIS A 274      42.240  21.530  44.450  1.00  0.00           C  
ATOM   2839  O   HIS A 274      41.660  20.880  45.300  1.00  0.00           O  
ATOM   2840  CB  HIS A 274      44.330  22.560  45.140  1.00  0.00           C  
ATOM   2841  CG  HIS A 274      44.980  22.030  46.440  1.00  0.00           C  
ATOM   2842  CD2 HIS A 274      44.740  22.520  47.680  1.00  0.00           C  
ATOM   2843  ND1 HIS A 274      46.070  21.230  46.530  1.00  0.00           N  
ATOM   2844  CE1 HIS A 274      46.430  21.170  47.760  1.00  0.00           C  
ATOM   2845  NE2 HIS A 274      45.670  21.920  48.490  1.00  0.00           N  
ATOM   2846  H   HIS A 274      44.840  22.270  42.730  1.00  0.00           H  
ATOM   2847  HD2 HIS A 274      43.860  23.090  47.960  1.00  0.00           H  
ATOM   2848  HE1 HIS A 274      47.150  20.470  48.190  1.00  0.00           H  
ATOM   2849  HE2 HIS A 274      45.690  22.090  49.470  1.00  0.00           H  
ATOM   2850  N   TYR A 275      41.480  22.240  43.570  1.00  0.00           N  
ATOM   2851  CA  TYR A 275      39.980  22.120  43.410  1.00  0.00           C  
ATOM   2852  C   TYR A 275      39.490  20.780  42.720  1.00  0.00           C  
ATOM   2853  O   TYR A 275      38.940  19.990  43.440  1.00  0.00           O  
ATOM   2854  CB  TYR A 275      39.590  23.390  42.630  1.00  0.00           C  
ATOM   2855  CG  TYR A 275      38.080  23.700  42.760  1.00  0.00           C  
ATOM   2856  CD1 TYR A 275      37.680  24.460  43.850  1.00  0.00           C  
ATOM   2857  CD2 TYR A 275      37.040  23.270  41.910  1.00  0.00           C  
ATOM   2858  CE1 TYR A 275      36.390  24.830  44.140  1.00  0.00           C  
ATOM   2859  CE2 TYR A 275      35.720  23.530  42.240  1.00  0.00           C  
ATOM   2860  CZ  TYR A 275      35.420  24.270  43.370  1.00  0.00           C  
ATOM   2861  OH  TYR A 275      34.110  24.480  43.750  1.00  0.00           O  
ATOM   2862  H   TYR A 275      41.930  22.740  42.840  1.00  0.00           H  
ATOM   2863  HD1 TYR A 275      38.500  24.930  44.390  1.00  0.00           H  
ATOM   2864  HD2 TYR A 275      37.290  22.680  41.020  1.00  0.00           H  
ATOM   2865  HE1 TYR A 275      36.310  25.480  45.010  1.00  0.00           H  
ATOM   2866  HE2 TYR A 275      34.910  22.930  41.830  1.00  0.00           H  
ATOM   2867  HH  TYR A 275      34.230  25.090  44.530  1.00  0.00           H  
ATOM   2868  N   ILE A 276      40.140  20.320  41.610  1.00  0.00           N  
ATOM   2869  CA  ILE A 276      40.050  18.920  41.170  1.00  0.00           C  
ATOM   2870  C   ILE A 276      40.210  17.840  42.230  1.00  0.00           C  
ATOM   2871  O   ILE A 276      39.210  17.150  42.490  1.00  0.00           O  
ATOM   2872  CB  ILE A 276      40.890  18.540  39.920  1.00  0.00           C  
ATOM   2873  CG1 ILE A 276      40.770  19.650  38.890  1.00  0.00           C  
ATOM   2874  CG2 ILE A 276      40.410  17.230  39.340  1.00  0.00           C  
ATOM   2875  CD  ILE A 276      41.580  19.320  37.660  1.00  0.00           C  
ATOM   2876  H   ILE A 276      40.730  20.860  41.010  1.00  0.00           H  
ATOM   2877  N   GLU A 277      41.200  17.970  43.080  1.00  0.00           N  
ATOM   2878  CA  GLU A 277      41.440  17.130  44.280  1.00  0.00           C  
ATOM   2879  C   GLU A 277      40.490  17.160  45.420  1.00  0.00           C  
ATOM   2880  O   GLU A 277      40.390  16.220  46.180  1.00  0.00           O  
ATOM   2881  CB  GLU A 277      42.910  17.410  44.680  1.00  0.00           C  
ATOM   2882  CG  GLU A 277      43.840  16.600  43.830  1.00  0.00           C  
ATOM   2883  CD  GLU A 277      45.320  16.630  44.130  1.00  0.00           C  
ATOM   2884  OE1 GLU A 277      45.680  16.620  45.330  1.00  0.00           O  
ATOM   2885  OE2 GLU A 277      46.160  16.600  43.230  1.00  0.00           O1-
ATOM   2886  H   GLU A 277      41.840  18.710  42.890  1.00  0.00           H  
ATOM   2887  N   THR A 278      39.960  18.270  45.750  1.00  0.00           N  
ATOM   2888  CA  THR A 278      38.740  18.510  46.660  1.00  0.00           C  
ATOM   2889  C   THR A 278      37.570  17.660  46.230  1.00  0.00           C  
ATOM   2890  O   THR A 278      37.010  16.820  46.990  1.00  0.00           O  
ATOM   2891  CB  THR A 278      38.430  19.990  46.700  1.00  0.00           C  
ATOM   2892  CG2 THR A 278      37.390  20.280  47.740  1.00  0.00           C  
ATOM   2893  OG1 THR A 278      39.680  20.670  47.020  1.00  0.00           O  
ATOM   2894  H   THR A 278      40.520  19.080  45.580  1.00  0.00           H  
ATOM   2895  HG1 THR A 278      40.230  20.800  46.200  1.00  0.00           H  
ATOM   2896  N   LEU A 279      37.200  17.730  44.980  1.00  0.00           N  
ATOM   2897  CA  LEU A 279      36.200  16.910  44.380  1.00  0.00           C  
ATOM   2898  C   LEU A 279      36.510  15.430  44.440  1.00  0.00           C  
ATOM   2899  O   LEU A 279      35.600  14.600  44.510  1.00  0.00           O  
ATOM   2900  CB  LEU A 279      35.900  17.270  42.930  1.00  0.00           C  
ATOM   2901  CG  LEU A 279      34.840  18.440  42.780  1.00  0.00           C  
ATOM   2902  CD1 LEU A 279      35.440  19.850  42.920  1.00  0.00           C  
ATOM   2903  CD2 LEU A 279      34.020  18.200  41.530  1.00  0.00           C  
ATOM   2904  H   LEU A 279      37.590  18.370  44.310  1.00  0.00           H  
ATOM   2905  N   GLN A 280      37.720  15.170  44.070  1.00  0.00           N  
ATOM   2906  CA  GLN A 280      38.320  13.800  43.990  1.00  0.00           C  
ATOM   2907  C   GLN A 280      38.710  13.170  45.360  1.00  0.00           C  
ATOM   2908  O   GLN A 280      39.860  13.250  45.800  1.00  0.00           O  
ATOM   2909  CB  GLN A 280      39.490  13.640  43.060  1.00  0.00           C  
ATOM   2910  CG  GLN A 280      39.200  13.910  41.620  1.00  0.00           C  
ATOM   2911  CD  GLN A 280      40.390  14.220  40.730  1.00  0.00           C  
ATOM   2912  NE2 GLN A 280      40.340  13.890  39.430  1.00  0.00           N  
ATOM   2913  OE1 GLN A 280      41.460  14.640  41.190  1.00  0.00           O  
ATOM   2914  H   GLN A 280      38.350  15.860  43.710  1.00  0.00           H  
ATOM   2915 1HE2 GLN A 280      39.500  13.530  39.040  1.00  0.00           H  
ATOM   2916 2HE2 GLN A 280      41.170  14.190  38.950  1.00  0.00           H  
ATOM   2917  N   ARG A 281      37.760  12.510  46.010  1.00  0.00           N  
ATOM   2918  CA  ARG A 281      37.930  11.740  47.330  1.00  0.00           C  
ATOM   2919  C   ARG A 281      37.070  10.490  47.220  1.00  0.00           C  
ATOM   2920  CB  ARG A 281      37.440  12.580  48.510  1.00  0.00           C  
ATOM   2921  CG  ARG A 281      38.120  13.980  48.720  1.00  0.00           C  
ATOM   2922  CD  ARG A 281      37.480  14.830  49.790  1.00  0.00           C  
ATOM   2923  NE  ARG A 281      38.170  16.060  50.070  1.00  0.00           N  
ATOM   2924  CZ  ARG A 281      37.500  17.240  50.180  1.00  0.00           C  
ATOM   2925  NH1 ARG A 281      36.170  17.370  50.090  1.00  0.00           N1+
ATOM   2926  NH2 ARG A 281      38.170  18.270  50.570  1.00  0.00           N  
ATOM   2927  O1  ARG A 281      37.480   9.570  46.600  1.00  0.00           O  
ATOM   2928  O2  ARG A 281      35.870  10.660  47.470  1.00  0.00           O  
ATOM   2929  H   ARG A 281      36.830  12.400  45.670  1.00  0.00           H  
ATOM   2930  HE  ARG A 281      39.170  16.010  50.110  1.00  0.00           H  
ATOM   2931 1HH1 ARG A 281      35.550  16.600  49.930  1.00  0.00           H  
ATOM   2932 2HH1 ARG A 281      35.820  18.280  50.300  1.00  0.00           H  
ATOM   2933 1HH2 ARG A 281      39.150  18.300  50.750  1.00  0.00           H  
ATOM   2934 2HH2 ARG A 281      37.720  19.150  50.760  1.00  0.00           H  
ATOM   2935  N   ARG B   0      49.450  61.650  46.160  1.00  0.00           N  
ATOM   2936  CA  ARG B   0      50.260  62.680  45.610  1.00  0.00           C  
ATOM   2937  C   ARG B   0      49.290  63.560  44.770  1.00  0.00           C  
ATOM   2938  O   ARG B   0      48.120  63.280  44.750  1.00  0.00           O  
ATOM   2939  CB  ARG B   0      51.340  62.110  44.630  1.00  0.00           C  
ATOM   2940  CG  ARG B   0      52.440  61.380  45.360  1.00  0.00           C  
ATOM   2941  CD  ARG B   0      53.380  60.790  44.330  1.00  0.00           C  
ATOM   2942  NE  ARG B   0      54.410  60.020  45.100  1.00  0.00           N  
ATOM   2943  CZ  ARG B   0      54.520  58.660  45.040  1.00  0.00           C  
ATOM   2944  NH1 ARG B   0      53.590  57.960  44.450  1.00  0.00           N1+
ATOM   2945  NH2 ARG B   0      55.600  58.130  45.540  1.00  0.00           N  
ATOM   2946  HE  ARG B   0      54.980  60.560  45.720  1.00  0.00           H  
ATOM   2947 1HH1 ARG B   0      52.890  58.470  43.950  1.00  0.00           H  
ATOM   2948 2HH1 ARG B   0      53.630  56.970  44.340  1.00  0.00           H  
ATOM   2949 1HH2 ARG B   0      56.310  58.720  45.940  1.00  0.00           H  
ATOM   2950 2HH2 ARG B   0      55.830  57.160  45.490  1.00  0.00           H  
ATOM   2951  H1  ARG B   0      49.260  60.940  45.470  1.00  0.00           H  
ATOM   2952  H2  ARG B   0      49.980  61.200  46.880  1.00  0.00           H  
ATOM   2953  H3  ARG B   0      48.650  62.040  46.600  1.00  0.00           H  
ATOM   2954  N   SER B   1      49.780  64.780  44.480  1.00  0.00           N  
ATOM   2955  CA  SER B   1      49.040  65.850  43.810  1.00  0.00           C  
ATOM   2956  C   SER B   1      48.730  65.540  42.360  1.00  0.00           C  
ATOM   2957  O   SER B   1      47.520  65.390  42.030  1.00  0.00           O  
ATOM   2958  CB  SER B   1      49.820  67.160  43.940  1.00  0.00           C  
ATOM   2959  OG  SER B   1      51.220  67.040  43.510  1.00  0.00           O  
ATOM   2960  H   SER B   1      50.770  64.910  44.560  1.00  0.00           H  
ATOM   2961  HG  SER B   1      51.810  66.530  44.140  1.00  0.00           H  
ATOM   2962  N   ARG B   2      49.800  65.520  41.540  1.00  0.00           N  
ATOM   2963  CA  ARG B   2      49.640  65.430  40.060  1.00  0.00           C  
ATOM   2964  C   ARG B   2      50.680  64.460  39.390  1.00  0.00           C  
ATOM   2965  O   ARG B   2      50.190  63.480  38.800  1.00  0.00           O  
ATOM   2966  CB  ARG B   2      49.720  66.740  39.360  1.00  0.00           C  
ATOM   2967  CG  ARG B   2      48.640  67.770  39.840  1.00  0.00           C  
ATOM   2968  CD  ARG B   2      48.830  69.040  39.040  1.00  0.00           C  
ATOM   2969  NE  ARG B   2      47.570  69.830  39.340  1.00  0.00           N  
ATOM   2970  CZ  ARG B   2      47.580  71.090  39.780  1.00  0.00           C  
ATOM   2971  NH1 ARG B   2      48.670  71.770  40.120  1.00  0.00           N1+
ATOM   2972  NH2 ARG B   2      46.380  71.700  39.840  1.00  0.00           N  
ATOM   2973  H   ARG B   2      50.770  65.440  41.780  1.00  0.00           H  
ATOM   2974  HE  ARG B   2      46.640  69.470  39.270  1.00  0.00           H  
ATOM   2975 1HH1 ARG B   2      49.590  71.380  40.230  1.00  0.00           H  
ATOM   2976 2HH1 ARG B   2      48.590  72.690  40.490  1.00  0.00           H  
ATOM   2977 1HH2 ARG B   2      45.510  71.330  39.500  1.00  0.00           H  
ATOM   2978 2HH2 ARG B   2      46.340  72.470  40.480  1.00  0.00           H  
ATOM   2979  N   LEU B   3      51.980  64.670  39.500  1.00  0.00           N  
ATOM   2980  CA  LEU B   3      52.930  63.550  39.230  1.00  0.00           C  
ATOM   2981  C   LEU B   3      52.770  62.330  40.190  1.00  0.00           C  
ATOM   2982  O   LEU B   3      52.650  62.430  41.400  1.00  0.00           O  
ATOM   2983  CB  LEU B   3      54.420  63.980  39.290  1.00  0.00           C  
ATOM   2984  CG  LEU B   3      54.980  64.850  38.120  1.00  0.00           C  
ATOM   2985  CD1 LEU B   3      54.430  64.400  36.720  1.00  0.00           C  
ATOM   2986  CD2 LEU B   3      54.710  66.360  38.250  1.00  0.00           C  
ATOM   2987  H   LEU B   3      52.330  65.510  39.900  1.00  0.00           H  
ATOM   2988  N   LEU B   4      52.950  61.220  39.610  1.00  0.00           N  
ATOM   2989  CA  LEU B   4      52.490  59.860  40.030  1.00  0.00           C  
ATOM   2990  C   LEU B   4      53.550  59.080  40.750  1.00  0.00           C  
ATOM   2991  O   LEU B   4      53.340  58.730  41.870  1.00  0.00           O  
ATOM   2992  CB  LEU B   4      51.830  59.100  38.840  1.00  0.00           C  
ATOM   2993  CG  LEU B   4      50.560  59.790  38.300  1.00  0.00           C  
ATOM   2994  CD1 LEU B   4      49.980  59.140  37.070  1.00  0.00           C  
ATOM   2995  CD2 LEU B   4      49.490  59.720  39.400  1.00  0.00           C  
ATOM   2996  H   LEU B   4      53.210  61.180  38.640  1.00  0.00           H  
ATOM   2997  N   HIS B   5      54.710  59.060  40.070  1.00  0.00           N  
ATOM   2998  CA  HIS B   5      56.000  58.540  40.510  1.00  0.00           C  
ATOM   2999  C   HIS B   5      56.270  57.030  40.730  1.00  0.00           C  
ATOM   3000  O   HIS B   5      57.260  56.470  40.310  1.00  0.00           O  
ATOM   3001  CB  HIS B   5      56.480  59.290  41.780  1.00  0.00           C  
ATOM   3002  CG  HIS B   5      57.050  60.740  41.590  1.00  0.00           C  
ATOM   3003  CD2 HIS B   5      57.730  61.160  40.510  1.00  0.00           C  
ATOM   3004  ND1 HIS B   5      56.920  61.680  42.470  1.00  0.00           N  
ATOM   3005  CE1 HIS B   5      57.420  62.750  41.830  1.00  0.00           C  
ATOM   3006  NE2 HIS B   5      57.930  62.490  40.640  1.00  0.00           N  
ATOM   3007  H   HIS B   5      54.820  59.750  39.350  1.00  0.00           H  
ATOM   3008  HD2 HIS B   5      58.000  60.650  39.590  1.00  0.00           H  
ATOM   3009  HE1 HIS B   5      57.260  63.770  42.180  1.00  0.00           H  
ATOM   3010  HE2 HIS B   5      58.500  63.090  40.070  1.00  0.00           H  
ATOM   3011  N   SER B   6      55.260  56.380  41.260  1.00  0.00           N  
ATOM   3012  CA  SER B   6      55.090  54.960  41.510  1.00  0.00           C  
ATOM   3013  C   SER B   6      54.810  54.030  40.370  1.00  0.00           C  
ATOM   3014  O   SER B   6      53.910  54.100  39.570  1.00  0.00           O  
ATOM   3015  CB  SER B   6      54.130  54.580  42.630  1.00  0.00           C  
ATOM   3016  OG  SER B   6      54.560  55.110  43.920  1.00  0.00           O  
ATOM   3017  H   SER B   6      54.480  56.970  41.500  1.00  0.00           H  
ATOM   3018  HG  SER B   6      54.910  54.320  44.410  1.00  0.00           H  
ATOM   3019  N   ASP B   7      55.790  53.130  40.190  1.00  0.00           N  
ATOM   3020  CA  ASP B   7      55.800  52.010  39.170  1.00  0.00           C  
ATOM   3021  C   ASP B   7      55.180  50.780  39.920  1.00  0.00           C  
ATOM   3022  O   ASP B   7      55.180  50.680  41.160  1.00  0.00           O  
ATOM   3023  CB  ASP B   7      57.210  51.670  38.740  1.00  0.00           C  
ATOM   3024  CG  ASP B   7      57.270  51.100  37.340  1.00  0.00           C  
ATOM   3025  OD1 ASP B   7      57.250  51.860  36.280  1.00  0.00           O  
ATOM   3026  OD2 ASP B   7      57.130  49.850  37.240  1.00  0.00           O1-
ATOM   3027  H   ASP B   7      56.510  53.150  40.880  1.00  0.00           H  
ATOM   3028  N   Y2P B   8      54.890  49.730  39.170  1.00  0.00           N  
ATOM   3029  CA  Y2P B   8      54.290  48.480  39.600  1.00  0.00           C  
ATOM   3030  C   Y2P B   8      55.000  47.210  39.180  1.00  0.00           C  
ATOM   3031  O   Y2P B   8      54.780  46.230  39.950  1.00  0.00           O  
ATOM   3032  CB  Y2P B   8      52.770  48.480  39.160  1.00  0.00           C  
ATOM   3033  CG  Y2P B   8      52.140  47.220  39.770  1.00  0.00           C  
ATOM   3034  CD1 Y2P B   8      51.790  46.150  38.950  1.00  0.00           C  
ATOM   3035  CD2 Y2P B   8      51.490  47.310  40.990  1.00  0.00           C  
ATOM   3036  CE1 Y2P B   8      50.790  45.240  39.320  1.00  0.00           C  
ATOM   3037  CE2 Y2P B   8      50.460  46.440  41.330  1.00  0.00           C  
ATOM   3038  CZ  Y2P B   8      50.020  45.430  40.460  1.00  0.00           C  
ATOM   3039  OH  Y2P B   8      48.780  44.910  40.540  1.00  0.00           O  
ATOM   3040  OI1 Y2P B   8      48.130  43.300  42.430  1.00  0.00           O  
ATOM   3041  OI2 Y2P B   8      47.540  45.670  42.620  1.00  0.00           O  
ATOM   3042  OI3 Y2P B   8      46.480  44.280  41.290  1.00  0.00           O  
ATOM   3043  PT  Y2P B   8      47.800  44.560  41.760  1.00  0.00           P  
ATOM   3044  H   Y2P B   8      54.930  49.770  38.170  1.00  0.00           H  
ATOM   3045  HD1 Y2P B   8      51.930  46.220  37.870  1.00  0.00           H  
ATOM   3046  HD2 Y2P B   8      52.020  47.770  41.820  1.00  0.00           H  
ATOM   3047  HE1 Y2P B   8      50.660  44.400  38.630  1.00  0.00           H  
ATOM   3048  HE2 Y2P B   8      50.070  46.480  42.340  1.00  0.00           H  
ATOM   3049  N   MET B   9      55.680  47.200  38.070  1.00  0.00           N  
ATOM   3050  CA  MET B   9      56.230  45.920  37.530  1.00  0.00           C  
ATOM   3051  C   MET B   9      56.830  44.860  38.470  1.00  0.00           C  
ATOM   3052  O   MET B   9      56.680  43.660  38.230  1.00  0.00           O  
ATOM   3053  CB  MET B   9      57.250  46.150  36.390  1.00  0.00           C  
ATOM   3054  CG  MET B   9      56.720  47.110  35.280  1.00  0.00           C  
ATOM   3055  SD  MET B   9      57.800  47.330  33.820  1.00  0.00           S  
ATOM   3056  CE  MET B   9      59.180  48.070  34.600  1.00  0.00           C  
ATOM   3057  H   MET B   9      56.080  48.060  37.750  1.00  0.00           H  
ATOM   3058  N   ASN B  10      57.690  45.300  39.320  1.00  0.00           N  
ATOM   3059  CA  ASN B  10      58.240  44.600  40.520  1.00  0.00           C  
ATOM   3060  C   ASN B  10      57.850  45.330  41.820  1.00  0.00           C  
ATOM   3061  O   ASN B  10      57.030  46.270  41.840  1.00  0.00           O  
ATOM   3062  CB  ASN B  10      59.740  44.440  40.450  1.00  0.00           C  
ATOM   3063  CG  ASN B  10      60.310  43.640  39.270  1.00  0.00           C  
ATOM   3064  ND2 ASN B  10      59.650  42.530  38.910  1.00  0.00           N  
ATOM   3065  OD1 ASN B  10      61.340  44.030  38.770  1.00  0.00           O  
ATOM   3066  H   ASN B  10      58.120  46.190  39.140  1.00  0.00           H  
ATOM   3067 1HD2 ASN B  10      58.830  42.230  39.380  1.00  0.00           H  
ATOM   3068 2HD2 ASN B  10      60.140  42.020  38.200  1.00  0.00           H  
ATOM   3069  N   MET B  11      58.120  44.650  42.920  1.00  0.00           N  
ATOM   3070  CA  MET B  11      57.950  45.400  44.210  1.00  0.00           C  
ATOM   3071  C   MET B  11      59.060  46.420  44.430  1.00  0.00           C  
ATOM   3072  O   MET B  11      60.090  46.460  43.810  1.00  0.00           O  
ATOM   3073  CB  MET B  11      57.670  44.430  45.340  1.00  0.00           C  
ATOM   3074  CG  MET B  11      56.800  43.200  45.040  1.00  0.00           C  
ATOM   3075  SD  MET B  11      56.230  42.330  46.530  1.00  0.00           S  
ATOM   3076  CE  MET B  11      57.780  41.790  47.210  1.00  0.00           C  
ATOM   3077  H   MET B  11      58.290  43.670  43.050  1.00  0.00           H  
ATOM   3078  N   T2P B  12      58.700  47.290  45.360  1.00  0.00           N  
ATOM   3079  CA  T2P B  12      59.710  48.200  45.970  1.00  0.00           C  
ATOM   3080  C   T2P B  12      60.970  47.410  46.420  1.00  0.00           C  
ATOM   3081  O   T2P B  12      60.840  46.570  47.290  1.00  0.00           O  
ATOM   3082  CB  T2P B  12      59.110  48.860  47.200  1.00  0.00           C  
ATOM   3083  CG2 T2P B  12      60.020  49.810  48.010  1.00  0.00           C  
ATOM   3084  OG1 T2P B  12      57.970  49.720  46.830  1.00  0.00           O  
ATOM   3085  OE1 T2P B  12      56.150  48.870  48.460  1.00  0.00           O  
ATOM   3086  OE2 T2P B  12      56.060  48.210  46.100  1.00  0.00           O  
ATOM   3087  OE3 T2P B  12      55.660  50.470  46.740  1.00  0.00           O  
ATOM   3088  PD  T2P B  12      56.450  49.240  47.070  1.00  0.00           P  
ATOM   3089  H   T2P B  12      57.740  47.480  45.570  1.00  0.00           H  
ATOM   3090  N   PRO B  13      62.200  47.690  45.880  1.00  0.00           N  
ATOM   3091  CA  PRO B  13      63.500  47.190  46.380  1.00  0.00           C  
ATOM   3092  C   PRO B  13      63.920  47.860  47.700  1.00  0.00           C  
ATOM   3093  O   PRO B  13      63.690  49.030  47.960  1.00  0.00           O  
ATOM   3094  CB  PRO B  13      64.380  47.690  45.190  1.00  0.00           C  
ATOM   3095  CG  PRO B  13      63.830  48.990  44.730  1.00  0.00           C  
ATOM   3096  CD  PRO B  13      62.370  48.650  44.740  1.00  0.00           C  
ATOM   3097  N   ARG B  14      64.620  47.010  48.440  1.00  0.00           N  
ATOM   3098  CA  ARG B  14      65.480  47.440  49.610  1.00  0.00           C  
ATOM   3099  C   ARG B  14      64.700  47.990  50.770  1.00  0.00           C  
ATOM   3100  O   ARG B  14      64.250  49.160  50.710  1.00  0.00           O  
ATOM   3101  CB  ARG B  14      66.700  48.280  49.220  1.00  0.00           C  
ATOM   3102  CG  ARG B  14      67.820  47.520  48.520  1.00  0.00           C  
ATOM   3103  CD  ARG B  14      68.930  48.350  47.840  1.00  0.00           C  
ATOM   3104  NE  ARG B  14      69.860  47.370  47.170  1.00  0.00           N  
ATOM   3105  CZ  ARG B  14      71.210  47.270  47.340  1.00  0.00           C  
ATOM   3106  NH1 ARG B  14      71.830  48.160  48.110  1.00  0.00           N1+
ATOM   3107  NH2 ARG B  14      72.010  46.370  46.710  1.00  0.00           N  
ATOM   3108  H   ARG B  14      64.560  46.030  48.270  1.00  0.00           H  
ATOM   3109  HE  ARG B  14      69.500  47.040  46.300  1.00  0.00           H  
ATOM   3110 1HH1 ARG B  14      71.310  48.940  48.470  1.00  0.00           H  
ATOM   3111 2HH1 ARG B  14      72.800  48.030  48.270  1.00  0.00           H  
ATOM   3112 1HH2 ARG B  14      71.600  45.730  46.060  1.00  0.00           H  
ATOM   3113 2HH2 ARG B  14      72.970  46.240  46.960  1.00  0.00           H  
ATOM   3114  N   ARG B  15      64.670  47.130  51.790  1.00  0.00           N  
ATOM   3115  CA  ARG B  15      64.100  47.430  53.050  1.00  0.00           C  
ATOM   3116  C   ARG B  15      65.040  47.100  54.260  1.00  0.00           C  
ATOM   3117  CB  ARG B  15      62.790  46.650  53.070  1.00  0.00           C  
ATOM   3118  CG  ARG B  15      62.030  46.640  54.440  1.00  0.00           C  
ATOM   3119  CD  ARG B  15      61.510  47.990  54.910  1.00  0.00           C  
ATOM   3120  NE  ARG B  15      60.770  47.740  56.210  1.00  0.00           N  
ATOM   3121  CZ  ARG B  15      61.090  48.190  57.430  1.00  0.00           C  
ATOM   3122  NH1 ARG B  15      62.060  49.020  57.680  1.00  0.00           N1+
ATOM   3123  NH2 ARG B  15      60.470  47.570  58.430  1.00  0.00           N  
ATOM   3124  O1  ARG B  15      65.280  45.900  54.440  1.00  0.00           O  
ATOM   3125  O2  ARG B  15      65.850  48.010  54.600  1.00  0.00           O  
ATOM   3126  H   ARG B  15      65.080  46.220  51.680  1.00  0.00           H  
ATOM   3127  HE  ARG B  15      59.960  47.170  56.090  1.00  0.00           H  
ATOM   3128 1HH1 ARG B  15      62.720  49.270  56.980  1.00  0.00           H  
ATOM   3129 2HH1 ARG B  15      62.060  49.540  58.540  1.00  0.00           H  
ATOM   3130 1HH2 ARG B  15      59.770  46.870  58.300  1.00  0.00           H  
ATOM   3131 2HH2 ARG B  15      60.680  47.890  59.360  1.00  0.00           H  
ENDMDL
MODEL        2
ATOM      1  N   GLY A   5      52.545  22.116  27.193  1.00  0.00           N  
ATOM      2  CA  GLY A   5      53.389  22.025  28.387  1.00  0.00           C  
ATOM      3  C   GLY A   5      53.426  23.477  28.975  1.00  0.00           C  
ATOM      4  O   GLY A   5      53.397  24.512  28.273  1.00  0.00           O  
ATOM      5  H1  GLY A   5      53.052  22.326  26.357  1.00  0.00           H  
ATOM      6  H2  GLY A   5      52.070  21.239  27.112  1.00  0.00           H  
ATOM      7  H3  GLY A   5      51.811  22.787  27.277  1.00  0.00           H  
ATOM      8  N   PHE A   6      53.664  23.467  30.254  1.00  0.00           N  
ATOM      9  CA  PHE A   6      53.898  24.621  31.112  1.00  0.00           C  
ATOM     10  C   PHE A   6      54.590  25.887  30.534  1.00  0.00           C  
ATOM     11  O   PHE A   6      53.853  26.878  30.245  1.00  0.00           O  
ATOM     12  CB  PHE A   6      54.638  24.107  32.315  1.00  0.00           C  
ATOM     13  CG  PHE A   6      54.704  25.227  33.414  1.00  0.00           C  
ATOM     14  CD1 PHE A   6      53.550  25.341  34.178  1.00  0.00           C  
ATOM     15  CD2 PHE A   6      55.696  26.188  33.601  1.00  0.00           C  
ATOM     16  CE1 PHE A   6      53.387  26.354  35.085  1.00  0.00           C  
ATOM     17  CE2 PHE A   6      55.571  27.234  34.429  1.00  0.00           C  
ATOM     18  CZ  PHE A   6      54.369  27.347  35.173  1.00  0.00           C  
ATOM     19  H   PHE A   6      53.629  22.608  30.751  1.00  0.00           H  
ATOM     20  HD1 PHE A   6      52.700  24.750  33.832  1.00  0.00           H  
ATOM     21  HD2 PHE A   6      56.628  26.051  33.049  1.00  0.00           H  
ATOM     22  HE1 PHE A   6      52.549  26.241  35.782  1.00  0.00           H  
ATOM     23  HE2 PHE A   6      56.312  28.028  34.379  1.00  0.00           H  
ATOM     24  HZ  PHE A   6      54.268  28.157  35.896  1.00  0.00           H  
ATOM     25  N   TRP A   7      55.858  25.887  30.178  1.00  0.00           N  
ATOM     26  CA  TRP A   7      56.577  27.069  29.733  1.00  0.00           C  
ATOM     27  C   TRP A   7      56.302  27.464  28.274  1.00  0.00           C  
ATOM     28  O   TRP A   7      56.242  28.625  27.944  1.00  0.00           O  
ATOM     29  CB  TRP A   7      58.084  26.893  29.815  1.00  0.00           C  
ATOM     30  CG  TRP A   7      58.726  27.893  30.793  1.00  0.00           C  
ATOM     31  CD1 TRP A   7      58.989  27.718  32.149  1.00  0.00           C  
ATOM     32  CD2 TRP A   7      58.943  29.256  30.578  1.00  0.00           C  
ATOM     33  CE2 TRP A   7      59.354  29.832  31.770  1.00  0.00           C  
ATOM     34  CE3 TRP A   7      58.853  30.032  29.397  1.00  0.00           C  
ATOM     35  NE1 TRP A   7      59.440  28.868  32.684  1.00  0.00           N  
ATOM     36  CZ2 TRP A   7      59.760  31.142  31.788  1.00  0.00           C  
ATOM     37  CZ3 TRP A   7      59.191  31.387  29.432  1.00  0.00           C  
ATOM     38  CH2 TRP A   7      59.639  31.939  30.626  1.00  0.00           C  
ATOM     39  H   TRP A   7      56.429  25.074  30.210  1.00  0.00           H  
ATOM     40  HD1 TRP A   7      58.853  26.778  32.692  1.00  0.00           H  
ATOM     41  HE1 TRP A   7      59.502  29.121  33.650  1.00  0.00           H  
ATOM     42  HE3 TRP A   7      58.520  29.493  28.509  1.00  0.00           H  
ATOM     43  HZ2 TRP A   7      60.175  31.620  32.681  1.00  0.00           H  
ATOM     44  HZ3 TRP A   7      59.122  31.961  28.506  1.00  0.00           H  
ATOM     45  HH2 TRP A   7      60.157  32.899  30.586  1.00  0.00           H  
ATOM     46  N   GLU A   8      56.171  26.507  27.404  1.00  0.00           N  
ATOM     47  CA  GLU A   8      55.920  26.714  25.943  1.00  0.00           C  
ATOM     48  C   GLU A   8      54.547  27.451  25.678  1.00  0.00           C  
ATOM     49  O   GLU A   8      54.392  28.269  24.804  1.00  0.00           O  
ATOM     50  CB  GLU A   8      55.919  25.398  25.140  1.00  0.00           C  
ATOM     51  CG  GLU A   8      57.284  24.672  25.032  1.00  0.00           C  
ATOM     52  CD  GLU A   8      57.667  23.959  26.293  1.00  0.00           C  
ATOM     53  OE1 GLU A   8      58.808  23.467  26.448  1.00  0.00           O  
ATOM     54  OE2 GLU A   8      56.854  23.551  27.196  1.00  0.00           O1-
ATOM     55  H   GLU A   8      56.640  25.666  27.659  1.00  0.00           H  
ATOM     56  N   GLU A   9      53.483  27.196  26.437  1.00  0.00           N  
ATOM     57  CA  GLU A   9      52.206  27.898  26.236  1.00  0.00           C  
ATOM     58  C   GLU A   9      52.276  29.374  26.700  1.00  0.00           C  
ATOM     59  O   GLU A   9      51.387  30.146  26.266  1.00  0.00           O  
ATOM     60  CB  GLU A   9      50.999  27.117  26.832  1.00  0.00           C  
ATOM     61  CG  GLU A   9      50.742  25.802  26.156  1.00  0.00           C  
ATOM     62  CD  GLU A   9      49.521  24.987  26.680  1.00  0.00           C  
ATOM     63  OE1 GLU A   9      48.477  25.584  27.022  1.00  0.00           O  
ATOM     64  OE2 GLU A   9      49.719  23.787  26.884  1.00  0.00           O1-
ATOM     65  H   GLU A   9      53.509  26.415  27.065  1.00  0.00           H  
ATOM     66  N   PHE A  10      52.901  29.507  27.876  1.00  0.00           N  
ATOM     67  CA  PHE A  10      53.340  30.725  28.484  1.00  0.00           C  
ATOM     68  C   PHE A  10      54.258  31.598  27.612  1.00  0.00           C  
ATOM     69  O   PHE A  10      53.802  32.715  27.404  1.00  0.00           O  
ATOM     70  CB  PHE A  10      54.011  30.359  29.798  1.00  0.00           C  
ATOM     71  CG  PHE A  10      54.499  31.516  30.612  1.00  0.00           C  
ATOM     72  CD1 PHE A  10      53.584  32.107  31.476  1.00  0.00           C  
ATOM     73  CD2 PHE A  10      55.749  32.151  30.369  1.00  0.00           C  
ATOM     74  CE1 PHE A  10      53.817  33.397  32.090  1.00  0.00           C  
ATOM     75  CE2 PHE A  10      55.972  33.391  30.940  1.00  0.00           C  
ATOM     76  CZ  PHE A  10      55.042  33.952  31.806  1.00  0.00           C  
ATOM     77  H   PHE A  10      53.347  28.680  28.223  1.00  0.00           H  
ATOM     78  HD1 PHE A  10      52.556  31.752  31.548  1.00  0.00           H  
ATOM     79  HD2 PHE A  10      56.572  31.659  29.849  1.00  0.00           H  
ATOM     80  HE1 PHE A  10      53.202  33.803  32.892  1.00  0.00           H  
ATOM     81  HE2 PHE A  10      56.836  33.970  30.632  1.00  0.00           H  
ATOM     82  HZ  PHE A  10      55.336  34.905  32.240  1.00  0.00           H  
ATOM     83  N   GLU A  11      55.150  31.007  26.765  1.00  0.00           N  
ATOM     84  CA  GLU A  11      56.108  31.757  25.917  1.00  0.00           C  
ATOM     85  C   GLU A  11      55.427  32.546  24.790  1.00  0.00           C  
ATOM     86  O   GLU A  11      55.569  33.789  24.734  1.00  0.00           O  
ATOM     87  CB  GLU A  11      57.253  30.840  25.479  1.00  0.00           C  
ATOM     88  CG  GLU A  11      58.486  31.718  25.313  1.00  0.00           C  
ATOM     89  CD  GLU A  11      59.619  30.976  24.606  1.00  0.00           C  
ATOM     90  OE1 GLU A  11      60.670  30.868  25.215  1.00  0.00           O  
ATOM     91  OE2 GLU A  11      59.568  30.709  23.370  1.00  0.00           O1-
ATOM     92  H   GLU A  11      55.467  30.093  27.007  1.00  0.00           H  
ATOM     93  N   THR A  12      54.492  31.877  24.142  1.00  0.00           N  
ATOM     94  CA  THR A  12      53.762  32.546  23.023  1.00  0.00           C  
ATOM     95  C   THR A  12      52.773  33.674  23.451  1.00  0.00           C  
ATOM     96  O   THR A  12      52.765  34.772  22.869  1.00  0.00           O  
ATOM     97  CB  THR A  12      52.901  31.474  22.248  1.00  0.00           C  
ATOM     98  CG2 THR A  12      53.780  30.261  21.792  1.00  0.00           C  
ATOM     99  OG1 THR A  12      51.871  31.015  23.118  1.00  0.00           O  
ATOM    100  H   THR A  12      54.242  30.920  24.308  1.00  0.00           H  
ATOM    101  HG1 THR A  12      51.201  30.397  22.709  1.00  0.00           H  
ATOM    102  N   LEU A  13      52.169  33.470  24.632  1.00  0.00           N  
ATOM    103  CA  LEU A  13      51.429  34.422  25.498  1.00  0.00           C  
ATOM    104  C   LEU A  13      52.296  35.566  25.988  1.00  0.00           C  
ATOM    105  O   LEU A  13      51.714  36.587  26.276  1.00  0.00           O  
ATOM    106  CB  LEU A  13      50.957  33.633  26.785  1.00  0.00           C  
ATOM    107  CG  LEU A  13      49.421  33.387  26.811  1.00  0.00           C  
ATOM    108  CD1 LEU A  13      49.093  32.781  28.132  1.00  0.00           C  
ATOM    109  CD2 LEU A  13      48.650  34.708  26.582  1.00  0.00           C  
ATOM    110  H   LEU A  13      52.085  32.513  24.902  1.00  0.00           H  
ATOM    111  N   GLN A  14      53.510  35.253  26.421  1.00  0.00           N  
ATOM    112  CA  GLN A  14      54.511  36.348  26.741  1.00  0.00           C  
ATOM    113  C   GLN A  14      54.940  37.224  25.546  1.00  0.00           C  
ATOM    114  O   GLN A  14      54.592  38.377  25.397  1.00  0.00           O  
ATOM    115  CB  GLN A  14      55.819  35.784  27.371  1.00  0.00           C  
ATOM    116  CG  GLN A  14      56.731  36.892  27.863  1.00  0.00           C  
ATOM    117  CD  GLN A  14      58.026  36.433  28.542  1.00  0.00           C  
ATOM    118  NE2 GLN A  14      58.071  36.665  29.843  1.00  0.00           N  
ATOM    119  OE1 GLN A  14      58.980  35.865  28.022  1.00  0.00           O  
ATOM    120  H   GLN A  14      53.690  34.328  26.739  1.00  0.00           H  
ATOM    121 1HE2 GLN A  14      57.336  37.071  30.383  1.00  0.00           H  
ATOM    122 2HE2 GLN A  14      58.862  36.385  30.387  1.00  0.00           H  
ATOM    123  N   GLN A  15      55.277  36.564  24.400  1.00  0.00           N  
ATOM    124  CA  GLN A  15      55.360  37.295  23.057  1.00  0.00           C  
ATOM    125  C   GLN A  15      54.168  38.183  22.577  1.00  0.00           C  
ATOM    126  O   GLN A  15      54.347  39.281  22.042  1.00  0.00           O  
ATOM    127  CB  GLN A  15      55.720  36.263  21.997  1.00  0.00           C  
ATOM    128  CG  GLN A  15      56.954  35.417  22.265  1.00  0.00           C  
ATOM    129  CD  GLN A  15      57.183  34.348  21.162  1.00  0.00           C  
ATOM    130  NE2 GLN A  15      57.638  33.199  21.655  1.00  0.00           N  
ATOM    131  OE1 GLN A  15      56.921  34.579  19.974  1.00  0.00           O  
ATOM    132  H   GLN A  15      55.157  35.567  24.354  1.00  0.00           H  
ATOM    133 1HE2 GLN A  15      57.989  32.998  22.575  1.00  0.00           H  
ATOM    134 2HE2 GLN A  15      57.667  32.418  21.027  1.00  0.00           H  
ATOM    135  N   GLN A  16      53.041  37.532  22.550  1.00  0.00           N  
ATOM    136  CA  GLN A  16      51.785  38.114  21.996  1.00  0.00           C  
ATOM    137  C   GLN A  16      51.159  39.329  22.781  1.00  0.00           C  
ATOM    138  O   GLN A  16      50.032  39.356  23.180  1.00  0.00           O  
ATOM    139  CB  GLN A  16      50.668  37.031  21.771  1.00  0.00           C  
ATOM    140  CG  GLN A  16      51.038  36.159  20.547  1.00  0.00           C  
ATOM    141  CD  GLN A  16      50.122  34.978  20.383  1.00  0.00           C  
ATOM    142  NE2 GLN A  16      50.631  34.065  19.645  1.00  0.00           N  
ATOM    143  OE1 GLN A  16      49.013  34.912  20.776  1.00  0.00           O  
ATOM    144  H   GLN A  16      52.912  36.583  22.854  1.00  0.00           H  
ATOM    145 1HE2 GLN A  16      51.585  34.150  19.339  1.00  0.00           H  
ATOM    146 2HE2 GLN A  16      50.270  33.141  19.764  1.00  0.00           H  
ATOM    147  N   GLU A  17      51.907  40.443  22.724  1.00  0.00           N  
ATOM    148  CA  GLU A  17      51.548  41.762  23.415  1.00  0.00           C  
ATOM    149  C   GLU A  17      51.043  42.840  22.474  1.00  0.00           C  
ATOM    150  O   GLU A  17      50.009  43.355  22.811  1.00  0.00           O  
ATOM    151  CB  GLU A  17      52.564  42.217  24.430  1.00  0.00           C  
ATOM    152  CG  GLU A  17      54.124  42.109  24.131  1.00  0.00           C  
ATOM    153  CD  GLU A  17      54.719  42.801  22.942  1.00  0.00           C  
ATOM    154  OE1 GLU A  17      55.368  43.853  23.122  1.00  0.00           O  
ATOM    155  OE2 GLU A  17      54.692  42.343  21.765  1.00  0.00           O1-
ATOM    156  H   GLU A  17      52.817  40.382  22.307  1.00  0.00           H  
ATOM    157  N   CYS A  18      51.855  43.352  21.613  1.00  0.00           N  
ATOM    158  CA  CYS A  18      51.625  44.500  20.686  1.00  0.00           C  
ATOM    159  C   CYS A  18      50.338  44.427  19.850  1.00  0.00           C  
ATOM    160  O   CYS A  18      49.676  45.447  19.624  1.00  0.00           O  
ATOM    161  CB  CYS A  18      52.793  44.512  19.763  1.00  0.00           C  
ATOM    162  SG  CYS A  18      54.335  45.012  20.547  1.00  0.00           S  
ATOM    163  H   CYS A  18      52.797  43.018  21.625  1.00  0.00           H  
ATOM    164  HG  CYS A  18      54.598  43.943  21.288  1.00  0.00           H  
ATOM    165  N   LYS A  19      49.836  43.212  19.448  1.00  0.00           N  
ATOM    166  CA  LYS A  19      48.478  43.020  18.813  1.00  0.00           C  
ATOM    167  C   LYS A  19      47.289  43.690  19.547  1.00  0.00           C  
ATOM    168  O   LYS A  19      46.253  43.937  18.907  1.00  0.00           O  
ATOM    169  CB  LYS A  19      48.227  41.527  18.560  1.00  0.00           C  
ATOM    170  CG  LYS A  19      48.105  40.645  19.814  1.00  0.00           C  
ATOM    171  CD  LYS A  19      47.776  39.193  19.512  1.00  0.00           C  
ATOM    172  CE  LYS A  19      47.322  38.378  20.724  1.00  0.00           C  
ATOM    173  NZ  LYS A  19      47.245  36.929  20.514  1.00  0.00           N1+
ATOM    174  H   LYS A  19      50.430  42.450  19.193  1.00  0.00           H  
ATOM    175  HZ1 LYS A  19      47.996  36.674  19.892  1.00  0.00           H  
ATOM    176  HZ2 LYS A  19      47.359  36.448  21.374  1.00  0.00           H  
ATOM    177  HZ3 LYS A  19      46.316  36.769  20.166  1.00  0.00           H  
ATOM    178  N   LEU A  20      47.485  43.915  20.855  1.00  0.00           N  
ATOM    179  CA  LEU A  20      46.620  44.753  21.695  1.00  0.00           C  
ATOM    180  C   LEU A  20      46.775  46.301  21.463  1.00  0.00           C  
ATOM    181  O   LEU A  20      47.209  46.972  22.356  1.00  0.00           O  
ATOM    182  CB  LEU A  20      46.611  44.227  23.145  1.00  0.00           C  
ATOM    183  CG  LEU A  20      46.425  42.730  23.298  1.00  0.00           C  
ATOM    184  CD1 LEU A  20      47.042  42.302  24.640  1.00  0.00           C  
ATOM    185  CD2 LEU A  20      44.921  42.275  23.319  1.00  0.00           C  
ATOM    186  H   LEU A  20      48.290  43.629  21.369  1.00  0.00           H  
ATOM    187  N   LEU A  21      46.268  46.732  20.329  1.00  0.00           N  
ATOM    188  CA  LEU A  21      46.173  48.130  19.925  1.00  0.00           C  
ATOM    189  C   LEU A  21      44.968  48.971  20.409  1.00  0.00           C  
ATOM    190  O   LEU A  21      44.808  50.174  20.037  1.00  0.00           O  
ATOM    191  CB  LEU A  21      46.480  48.289  18.449  1.00  0.00           C  
ATOM    192  CG  LEU A  21      45.555  47.597  17.477  1.00  0.00           C  
ATOM    193  CD1 LEU A  21      44.331  48.459  17.411  1.00  0.00           C  
ATOM    194  CD2 LEU A  21      46.072  47.469  16.026  1.00  0.00           C  
ATOM    195  H   LEU A  21      46.106  46.104  19.570  1.00  0.00           H  
ATOM    196  N   TYR A  22      44.292  48.479  21.394  1.00  0.00           N  
ATOM    197  CA  TYR A  22      43.037  49.030  21.862  1.00  0.00           C  
ATOM    198  C   TYR A  22      43.101  50.422  22.474  1.00  0.00           C  
ATOM    199  O   TYR A  22      43.963  50.640  23.339  1.00  0.00           O  
ATOM    200  CB  TYR A  22      42.246  48.101  22.779  1.00  0.00           C  
ATOM    201  CG  TYR A  22      41.812  46.831  22.036  1.00  0.00           C  
ATOM    202  CD1 TYR A  22      41.019  47.040  20.886  1.00  0.00           C  
ATOM    203  CD2 TYR A  22      42.601  45.717  22.154  1.00  0.00           C  
ATOM    204  CE1 TYR A  22      41.128  46.135  19.844  1.00  0.00           C  
ATOM    205  CE2 TYR A  22      42.684  44.818  21.150  1.00  0.00           C  
ATOM    206  CZ  TYR A  22      41.962  45.011  19.989  1.00  0.00           C  
ATOM    207  OH  TYR A  22      41.871  43.986  19.123  1.00  0.00           O  
ATOM    208  H   TYR A  22      44.740  47.855  22.031  1.00  0.00           H  
ATOM    209  HD1 TYR A  22      40.450  47.921  20.588  1.00  0.00           H  
ATOM    210  HD2 TYR A  22      43.137  45.623  23.101  1.00  0.00           H  
ATOM    211  HE1 TYR A  22      40.512  46.246  18.957  1.00  0.00           H  
ATOM    212  HE2 TYR A  22      43.463  44.058  21.212  1.00  0.00           H  
ATOM    213  HH  TYR A  22      41.218  44.239  18.403  1.00  0.00           H  
ATOM    214  N   SER A  23      42.100  51.218  22.179  1.00  0.00           N  
ATOM    215  CA  SER A  23      41.950  52.648  22.633  1.00  0.00           C  
ATOM    216  C   SER A  23      42.116  52.931  24.112  1.00  0.00           C  
ATOM    217  O   SER A  23      41.637  52.209  25.007  1.00  0.00           O  
ATOM    218  CB  SER A  23      40.602  53.214  22.245  1.00  0.00           C  
ATOM    219  OG  SER A  23      40.500  54.668  22.432  1.00  0.00           O  
ATOM    220  H   SER A  23      41.548  51.070  21.357  1.00  0.00           H  
ATOM    221  HG  SER A  23      40.320  54.867  23.392  1.00  0.00           H  
ATOM    222  N   ARG A  24      42.987  53.881  24.409  1.00  0.00           N  
ATOM    223  CA  ARG A  24      43.261  54.268  25.827  1.00  0.00           C  
ATOM    224  C   ARG A  24      43.118  55.774  26.307  1.00  0.00           C  
ATOM    225  O   ARG A  24      43.419  56.106  27.449  1.00  0.00           O  
ATOM    226  CB  ARG A  24      44.698  53.812  26.140  1.00  0.00           C  
ATOM    227  CG  ARG A  24      44.783  52.242  26.206  1.00  0.00           C  
ATOM    228  CD  ARG A  24      46.133  51.727  26.875  1.00  0.00           C  
ATOM    229  NE  ARG A  24      47.325  52.059  26.031  1.00  0.00           N  
ATOM    230  CZ  ARG A  24      48.511  51.529  26.062  1.00  0.00           C  
ATOM    231  NH1 ARG A  24      48.868  50.573  26.895  1.00  0.00           N1+
ATOM    232  NH2 ARG A  24      49.472  52.113  25.358  1.00  0.00           N  
ATOM    233  H   ARG A  24      43.637  54.371  23.823  1.00  0.00           H  
ATOM    234  HE  ARG A  24      47.226  52.804  25.371  1.00  0.00           H  
ATOM    235 1HH1 ARG A  24      48.228  50.169  27.552  1.00  0.00           H  
ATOM    236 2HH1 ARG A  24      49.800  50.229  26.956  1.00  0.00           H  
ATOM    237 1HH2 ARG A  24      49.333  52.971  24.859  1.00  0.00           H  
ATOM    238 2HH2 ARG A  24      50.402  51.743  25.351  1.00  0.00           H  
ATOM    239  N   LYS A  25      42.135  56.351  25.640  1.00  0.00           N  
ATOM    240  CA  LYS A  25      41.908  57.815  25.473  1.00  0.00           C  
ATOM    241  C   LYS A  25      41.498  58.488  26.825  1.00  0.00           C  
ATOM    242  O   LYS A  25      42.072  59.509  27.182  1.00  0.00           O  
ATOM    243  CB  LYS A  25      40.795  58.240  24.531  1.00  0.00           C  
ATOM    244  CG  LYS A  25      41.415  58.905  23.352  1.00  0.00           C  
ATOM    245  CD  LYS A  25      40.274  58.918  22.334  1.00  0.00           C  
ATOM    246  CE  LYS A  25      40.486  59.466  20.917  1.00  0.00           C  
ATOM    247  NZ  LYS A  25      40.709  60.909  20.801  1.00  0.00           N1+
ATOM    248  H   LYS A  25      41.298  55.798  25.626  1.00  0.00           H  
ATOM    249  HZ1 LYS A  25      40.906  61.188  19.858  1.00  0.00           H  
ATOM    250  HZ2 LYS A  25      39.812  61.275  21.043  1.00  0.00           H  
ATOM    251  HZ3 LYS A  25      41.357  61.385  21.396  1.00  0.00           H  
ATOM    252  N   GLU A  26      40.574  57.840  27.564  1.00  0.00           N  
ATOM    253  CA  GLU A  26      39.997  58.309  28.812  1.00  0.00           C  
ATOM    254  C   GLU A  26      41.037  58.292  29.945  1.00  0.00           C  
ATOM    255  O   GLU A  26      41.142  59.148  30.822  1.00  0.00           O  
ATOM    256  CB  GLU A  26      38.798  57.539  29.121  1.00  0.00           C  
ATOM    257  CG  GLU A  26      37.577  58.462  29.151  1.00  0.00           C  
ATOM    258  CD  GLU A  26      37.257  59.128  27.841  1.00  0.00           C  
ATOM    259  OE1 GLU A  26      36.645  58.495  27.004  1.00  0.00           O  
ATOM    260  OE2 GLU A  26      37.397  60.369  27.794  1.00  0.00           O1-
ATOM    261  H   GLU A  26      40.115  57.006  27.236  1.00  0.00           H  
ATOM    262  N   GLY A  27      41.818  57.214  29.955  1.00  0.00           N  
ATOM    263  CA  GLY A  27      43.076  57.029  30.671  1.00  0.00           C  
ATOM    264  C   GLY A  27      44.253  57.902  30.275  1.00  0.00           C  
ATOM    265  O   GLY A  27      44.883  58.419  31.206  1.00  0.00           O  
ATOM    266  H   GLY A  27      41.601  56.427  29.382  1.00  0.00           H  
ATOM    267  N   GLN A  28      44.403  58.234  28.979  1.00  0.00           N  
ATOM    268  CA  GLN A  28      45.427  59.224  28.504  1.00  0.00           C  
ATOM    269  C   GLN A  28      45.129  60.714  28.671  1.00  0.00           C  
ATOM    270  O   GLN A  28      46.030  61.530  28.531  1.00  0.00           O  
ATOM    271  CB  GLN A  28      45.690  58.918  27.009  1.00  0.00           C  
ATOM    272  CG  GLN A  28      46.795  57.808  26.764  1.00  0.00           C  
ATOM    273  CD  GLN A  28      46.797  57.314  25.316  1.00  0.00           C  
ATOM    274  NE2 GLN A  28      47.760  57.672  24.516  1.00  0.00           N  
ATOM    275  OE1 GLN A  28      45.980  56.453  24.965  1.00  0.00           O  
ATOM    276  H   GLN A  28      43.982  57.623  28.318  1.00  0.00           H  
ATOM    277 1HE2 GLN A  28      48.363  58.345  24.944  1.00  0.00           H  
ATOM    278 2HE2 GLN A  28      47.931  57.321  23.597  1.00  0.00           H  
ATOM    279  N   ARG A  29      43.945  61.125  29.135  1.00  0.00           N  
ATOM    280  CA  ARG A  29      43.545  62.487  29.371  1.00  0.00           C  
ATOM    281  C   ARG A  29      44.299  63.023  30.621  1.00  0.00           C  
ATOM    282  O   ARG A  29      44.052  62.606  31.745  1.00  0.00           O  
ATOM    283  CB  ARG A  29      42.026  62.459  29.610  1.00  0.00           C  
ATOM    284  CG  ARG A  29      41.309  63.833  29.537  1.00  0.00           C  
ATOM    285  CD  ARG A  29      39.789  63.612  29.488  1.00  0.00           C  
ATOM    286  NE  ARG A  29      39.217  64.947  29.560  1.00  0.00           N  
ATOM    287  CZ  ARG A  29      38.212  65.446  30.326  1.00  0.00           C  
ATOM    288  NH1 ARG A  29      37.745  64.746  31.352  1.00  0.00           N1+
ATOM    289  NH2 ARG A  29      37.625  66.643  30.056  1.00  0.00           N  
ATOM    290  H   ARG A  29      43.313  60.544  29.654  1.00  0.00           H  
ATOM    291  HE  ARG A  29      39.665  65.679  29.056  1.00  0.00           H  
ATOM    292 1HH1 ARG A  29      38.042  63.790  31.426  1.00  0.00           H  
ATOM    293 2HH1 ARG A  29      37.051  65.026  32.020  1.00  0.00           H  
ATOM    294 1HH2 ARG A  29      37.816  67.120  29.202  1.00  0.00           H  
ATOM    295 2HH2 ARG A  29      36.845  66.969  30.603  1.00  0.00           H  
ATOM    296  N   GLN A  30      45.027  64.119  30.421  1.00  0.00           N  
ATOM    297  CA  GLN A  30      45.769  64.878  31.505  1.00  0.00           C  
ATOM    298  C   GLN A  30      44.914  65.256  32.743  1.00  0.00           C  
ATOM    299  O   GLN A  30      45.373  65.208  33.892  1.00  0.00           O  
ATOM    300  CB  GLN A  30      46.277  66.133  30.796  1.00  0.00           C  
ATOM    301  CG  GLN A  30      47.141  67.059  31.667  1.00  0.00           C  
ATOM    302  CD  GLN A  30      47.433  68.420  31.051  1.00  0.00           C  
ATOM    303  NE2 GLN A  30      46.402  69.198  30.799  1.00  0.00           N  
ATOM    304  OE1 GLN A  30      48.548  68.936  30.904  1.00  0.00           O  
ATOM    305  H   GLN A  30      44.973  64.551  29.520  1.00  0.00           H  
ATOM    306 1HE2 GLN A  30      45.435  68.948  30.789  1.00  0.00           H  
ATOM    307 2HE2 GLN A  30      46.557  70.185  30.683  1.00  0.00           H  
ATOM    308  N   GLU A  31      43.676  65.605  32.489  1.00  0.00           N  
ATOM    309  CA  GLU A  31      42.801  66.036  33.589  1.00  0.00           C  
ATOM    310  C   GLU A  31      42.403  64.848  34.499  1.00  0.00           C  
ATOM    311  O   GLU A  31      42.641  64.806  35.689  1.00  0.00           O  
ATOM    312  CB  GLU A  31      41.511  66.633  32.938  1.00  0.00           C  
ATOM    313  CG  GLU A  31      41.708  68.021  32.246  1.00  0.00           C  
ATOM    314  CD  GLU A  31      42.582  67.989  31.019  1.00  0.00           C  
ATOM    315  OE1 GLU A  31      42.548  67.049  30.254  1.00  0.00           O  
ATOM    316  OE2 GLU A  31      43.369  68.866  30.942  1.00  0.00           O1-
ATOM    317  H   GLU A  31      43.404  66.079  31.648  1.00  0.00           H  
ATOM    318  N   ASN A  32      41.668  63.873  33.923  1.00  0.00           N  
ATOM    319  CA  ASN A  32      41.477  62.534  34.438  1.00  0.00           C  
ATOM    320  C   ASN A  32      42.659  61.850  35.165  1.00  0.00           C  
ATOM    321  O   ASN A  32      42.496  61.086  36.091  1.00  0.00           O  
ATOM    322  CB  ASN A  32      41.032  61.568  33.349  1.00  0.00           C  
ATOM    323  CG  ASN A  32      39.663  61.865  32.789  1.00  0.00           C  
ATOM    324  ND2 ASN A  32      39.197  60.998  31.913  1.00  0.00           N  
ATOM    325  OD1 ASN A  32      39.288  63.013  32.863  1.00  0.00           O  
ATOM    326  H   ASN A  32      40.995  64.172  33.239  1.00  0.00           H  
ATOM    327 1HD2 ASN A  32      39.717  60.188  31.635  1.00  0.00           H  
ATOM    328 2HD2 ASN A  32      38.358  61.211  31.419  1.00  0.00           H  
ATOM    329  N   LYS A  33      43.849  62.048  34.647  1.00  0.00           N  
ATOM    330  CA  LYS A  33      45.129  61.570  35.278  1.00  0.00           C  
ATOM    331  C   LYS A  33      45.304  62.076  36.721  1.00  0.00           C  
ATOM    332  O   LYS A  33      46.324  61.658  37.303  1.00  0.00           O  
ATOM    333  CB  LYS A  33      46.408  61.982  34.539  1.00  0.00           C  
ATOM    334  CG  LYS A  33      46.567  61.358  33.138  1.00  0.00           C  
ATOM    335  CD  LYS A  33      47.979  61.468  32.624  1.00  0.00           C  
ATOM    336  CE  LYS A  33      48.175  61.071  31.203  1.00  0.00           C  
ATOM    337  NZ  LYS A  33      49.607  61.306  30.864  1.00  0.00           N1+
ATOM    338  H   LYS A  33      43.858  62.493  33.751  1.00  0.00           H  
ATOM    339  HZ1 LYS A  33      50.213  60.892  31.542  1.00  0.00           H  
ATOM    340  HZ2 LYS A  33      49.677  60.901  29.955  1.00  0.00           H  
ATOM    341  HZ3 LYS A  33      49.677  62.303  30.837  1.00  0.00           H  
ATOM    342  N   ASN A  34      44.727  63.177  37.109  1.00  0.00           N  
ATOM    343  CA  ASN A  34      44.530  63.629  38.520  1.00  0.00           C  
ATOM    344  C   ASN A  34      43.785  62.646  39.425  1.00  0.00           C  
ATOM    345  O   ASN A  34      44.306  62.186  40.452  1.00  0.00           O  
ATOM    346  CB  ASN A  34      43.708  64.871  38.723  1.00  0.00           C  
ATOM    347  CG  ASN A  34      44.345  66.135  38.040  1.00  0.00           C  
ATOM    348  ND2 ASN A  34      43.669  67.238  38.285  1.00  0.00           N  
ATOM    349  OD1 ASN A  34      45.292  66.181  37.310  1.00  0.00           O  
ATOM    350  H   ASN A  34      44.575  63.907  36.446  1.00  0.00           H  
ATOM    351 1HD2 ASN A  34      42.845  67.206  38.845  1.00  0.00           H  
ATOM    352 2HD2 ASN A  34      44.053  68.100  37.971  1.00  0.00           H  
ATOM    353  N   LYS A  35      42.554  62.357  39.118  1.00  0.00           N  
ATOM    354  CA  LYS A  35      41.747  61.326  39.668  1.00  0.00           C  
ATOM    355  C   LYS A  35      42.284  59.911  39.366  1.00  0.00           C  
ATOM    356  O   LYS A  35      41.537  58.967  39.074  1.00  0.00           O  
ATOM    357  CB  LYS A  35      40.364  61.489  39.069  1.00  0.00           C  
ATOM    358  CG  LYS A  35      39.237  61.246  40.037  1.00  0.00           C  
ATOM    359  CD  LYS A  35      37.883  61.373  39.352  1.00  0.00           C  
ATOM    360  CE  LYS A  35      36.814  61.111  40.380  1.00  0.00           C  
ATOM    361  NZ  LYS A  35      35.450  61.545  40.035  1.00  0.00           N1+
ATOM    362  H   LYS A  35      42.071  62.876  38.411  1.00  0.00           H  
ATOM    363  HZ1 LYS A  35      35.008  60.899  39.405  1.00  0.00           H  
ATOM    364  HZ2 LYS A  35      34.849  61.495  40.842  1.00  0.00           H  
ATOM    365  HZ3 LYS A  35      35.443  62.503  39.758  1.00  0.00           H  
ATOM    366  N   ASN A  36      43.516  59.674  39.631  1.00  0.00           N  
ATOM    367  CA  ASN A  36      44.285  58.422  39.312  1.00  0.00           C  
ATOM    368  C   ASN A  36      45.525  58.153  40.185  1.00  0.00           C  
ATOM    369  O   ASN A  36      46.360  59.090  40.368  1.00  0.00           O  
ATOM    370  CB  ASN A  36      44.886  58.292  37.971  1.00  0.00           C  
ATOM    371  CG  ASN A  36      43.977  57.700  36.866  1.00  0.00           C  
ATOM    372  ND2 ASN A  36      43.095  58.405  36.264  1.00  0.00           N  
ATOM    373  OD1 ASN A  36      43.892  56.481  36.783  1.00  0.00           O  
ATOM    374  H   ASN A  36      44.050  60.410  40.037  1.00  0.00           H  
ATOM    375 1HD2 ASN A  36      43.057  59.347  36.590  1.00  0.00           H  
ATOM    376 2HD2 ASN A  36      42.450  57.979  35.628  1.00  0.00           H  
ATOM    377  N   ARG A  37      45.685  56.904  40.579  1.00  0.00           N  
ATOM    378  CA  ARG A  37      46.854  56.405  41.361  1.00  0.00           C  
ATOM    379  C   ARG A  37      48.272  56.169  40.686  1.00  0.00           C  
ATOM    380  O   ARG A  37      49.282  56.770  41.002  1.00  0.00           O  
ATOM    381  CB  ARG A  37      46.400  55.253  42.278  1.00  0.00           C  
ATOM    382  CG  ARG A  37      47.239  55.121  43.525  1.00  0.00           C  
ATOM    383  CD  ARG A  37      46.871  53.794  44.258  1.00  0.00           C  
ATOM    384  NE  ARG A  37      47.594  53.668  45.536  1.00  0.00           N  
ATOM    385  CZ  ARG A  37      47.235  54.162  46.790  1.00  0.00           C  
ATOM    386  NH1 ARG A  37      46.062  54.755  47.168  1.00  0.00           N1+
ATOM    387  NH2 ARG A  37      48.115  53.877  47.724  1.00  0.00           N  
ATOM    388  H   ARG A  37      45.359  56.206  39.940  1.00  0.00           H  
ATOM    389  HE  ARG A  37      48.517  53.276  45.492  1.00  0.00           H  
ATOM    390 1HH1 ARG A  37      45.312  54.830  46.508  1.00  0.00           H  
ATOM    391 2HH1 ARG A  37      45.863  54.903  48.135  1.00  0.00           H  
ATOM    392 1HH2 ARG A  37      48.938  53.324  47.577  1.00  0.00           H  
ATOM    393 2HH2 ARG A  37      47.907  54.246  48.630  1.00  0.00           H  
ATOM    394  N   TYR A  38      48.294  55.395  39.612  1.00  0.00           N  
ATOM    395  CA  TYR A  38      49.602  54.986  39.079  1.00  0.00           C  
ATOM    396  C   TYR A  38      49.807  55.440  37.621  1.00  0.00           C  
ATOM    397  O   TYR A  38      48.872  55.432  36.825  1.00  0.00           O  
ATOM    398  CB  TYR A  38      49.674  53.473  39.268  1.00  0.00           C  
ATOM    399  CG  TYR A  38      49.849  52.985  40.689  1.00  0.00           C  
ATOM    400  CD1 TYR A  38      51.039  52.859  41.311  1.00  0.00           C  
ATOM    401  CD2 TYR A  38      48.740  52.268  41.182  1.00  0.00           C  
ATOM    402  CE1 TYR A  38      51.152  51.952  42.418  1.00  0.00           C  
ATOM    403  CE2 TYR A  38      48.869  51.383  42.276  1.00  0.00           C  
ATOM    404  CZ  TYR A  38      50.132  51.243  42.878  1.00  0.00           C  
ATOM    405  OH  TYR A  38      50.334  50.390  43.930  1.00  0.00           O  
ATOM    406  H   TYR A  38      47.500  55.153  39.056  1.00  0.00           H  
ATOM    407  HD1 TYR A  38      51.852  53.515  41.008  1.00  0.00           H  
ATOM    408  HD2 TYR A  38      47.824  52.274  40.590  1.00  0.00           H  
ATOM    409  HE1 TYR A  38      51.985  52.164  43.089  1.00  0.00           H  
ATOM    410  HE2 TYR A  38      47.970  50.848  42.586  1.00  0.00           H  
ATOM    411  HH  TYR A  38      49.398  50.229  44.245  1.00  0.00           H  
ATOM    412  N   LYS A  39      51.110  55.540  37.261  1.00  0.00           N  
ATOM    413  CA  LYS A  39      51.701  56.086  36.031  1.00  0.00           C  
ATOM    414  C   LYS A  39      51.337  55.226  34.793  1.00  0.00           C  
ATOM    415  O   LYS A  39      50.316  55.570  34.216  1.00  0.00           O  
ATOM    416  CB  LYS A  39      53.208  56.148  36.015  1.00  0.00           C  
ATOM    417  CG  LYS A  39      53.771  57.333  35.219  1.00  0.00           C  
ATOM    418  CD  LYS A  39      55.313  57.342  35.376  1.00  0.00           C  
ATOM    419  CE  LYS A  39      55.966  58.637  34.878  1.00  0.00           C  
ATOM    420  NZ  LYS A  39      57.416  58.348  34.895  1.00  0.00           N1+
ATOM    421  H   LYS A  39      51.882  55.208  37.812  1.00  0.00           H  
ATOM    422  HZ1 LYS A  39      57.917  59.209  34.988  1.00  0.00           H  
ATOM    423  HZ2 LYS A  39      57.632  57.607  35.526  1.00  0.00           H  
ATOM    424  HZ3 LYS A  39      57.685  57.999  34.006  1.00  0.00           H  
ATOM    425  N   ASN A  40      52.093  54.113  34.551  1.00  0.00           N  
ATOM    426  CA  ASN A  40      52.052  53.280  33.308  1.00  0.00           C  
ATOM    427  C   ASN A  40      50.979  52.191  33.183  1.00  0.00           C  
ATOM    428  O   ASN A  40      50.898  51.635  32.059  1.00  0.00           O  
ATOM    429  CB  ASN A  40      53.427  52.688  33.010  1.00  0.00           C  
ATOM    430  CG  ASN A  40      54.429  53.808  32.660  1.00  0.00           C  
ATOM    431  ND2 ASN A  40      55.576  53.836  33.118  1.00  0.00           N  
ATOM    432  OD1 ASN A  40      54.242  54.647  31.754  1.00  0.00           O  
ATOM    433  H   ASN A  40      52.641  53.732  35.298  1.00  0.00           H  
ATOM    434 1HD2 ASN A  40      55.790  53.187  33.850  1.00  0.00           H  
ATOM    435 2HD2 ASN A  40      56.285  54.236  32.536  1.00  0.00           H  
ATOM    436  N   ILE A  41      50.077  52.099  34.100  1.00  0.00           N  
ATOM    437  CA  ILE A  41      49.144  50.924  34.109  1.00  0.00           C  
ATOM    438  C   ILE A  41      48.056  50.960  33.096  1.00  0.00           C  
ATOM    439  O   ILE A  41      47.328  50.021  32.818  1.00  0.00           O  
ATOM    440  CB  ILE A  41      48.556  50.765  35.541  1.00  0.00           C  
ATOM    441  CG1 ILE A  41      47.600  51.939  35.932  1.00  0.00           C  
ATOM    442  CG2 ILE A  41      49.731  50.709  36.506  1.00  0.00           C  
ATOM    443  CD  ILE A  41      46.654  51.587  37.069  1.00  0.00           C  
ATOM    444  H   ILE A  41      49.897  52.786  34.814  1.00  0.00           H  
ATOM    445  N   LEU A  42      47.601  52.184  32.732  1.00  0.00           N  
ATOM    446  CA  LEU A  42      46.764  52.463  31.473  1.00  0.00           C  
ATOM    447  C   LEU A  42      45.547  51.532  31.123  1.00  0.00           C  
ATOM    448  O   LEU A  42      45.736  50.480  30.524  1.00  0.00           O  
ATOM    449  CB  LEU A  42      47.619  52.601  30.141  1.00  0.00           C  
ATOM    450  CG  LEU A  42      48.170  53.997  29.976  1.00  0.00           C  
ATOM    451  CD1 LEU A  42      48.771  54.290  28.584  1.00  0.00           C  
ATOM    452  CD2 LEU A  42      47.094  55.117  30.115  1.00  0.00           C  
ATOM    453  H   LEU A  42      47.829  52.999  33.261  1.00  0.00           H  
ATOM    454  N   PRO A  43      44.381  52.049  31.332  1.00  0.00           N  
ATOM    455  CA  PRO A  43      43.230  51.167  31.057  1.00  0.00           C  
ATOM    456  C   PRO A  43      42.643  51.324  29.666  1.00  0.00           C  
ATOM    457  O   PRO A  43      42.509  52.436  29.177  1.00  0.00           O  
ATOM    458  CB  PRO A  43      42.311  51.490  32.199  1.00  0.00           C  
ATOM    459  CG  PRO A  43      42.533  52.987  32.447  1.00  0.00           C  
ATOM    460  CD  PRO A  43      44.050  53.154  32.277  1.00  0.00           C  
ATOM    461  N   PHE A  44      42.179  50.164  29.136  1.00  0.00           N  
ATOM    462  CA  PHE A  44      41.479  50.139  27.833  1.00  0.00           C  
ATOM    463  C   PHE A  44      40.125  50.827  27.966  1.00  0.00           C  
ATOM    464  O   PHE A  44      39.340  50.515  28.841  1.00  0.00           O  
ATOM    465  CB  PHE A  44      41.251  48.687  27.291  1.00  0.00           C  
ATOM    466  CG  PHE A  44      42.482  47.944  26.863  1.00  0.00           C  
ATOM    467  CD1 PHE A  44      43.539  48.508  26.112  1.00  0.00           C  
ATOM    468  CD2 PHE A  44      42.491  46.558  26.930  1.00  0.00           C  
ATOM    469  CE1 PHE A  44      44.478  47.789  25.486  1.00  0.00           C  
ATOM    470  CE2 PHE A  44      43.520  45.803  26.471  1.00  0.00           C  
ATOM    471  CZ  PHE A  44      44.492  46.420  25.662  1.00  0.00           C  
ATOM    472  H   PHE A  44      42.064  49.397  29.771  1.00  0.00           H  
ATOM    473  HD1 PHE A  44      43.656  49.581  25.996  1.00  0.00           H  
ATOM    474  HD2 PHE A  44      41.554  46.092  27.226  1.00  0.00           H  
ATOM    475  HE1 PHE A  44      45.235  48.342  24.934  1.00  0.00           H  
ATOM    476  HE2 PHE A  44      43.385  44.728  26.511  1.00  0.00           H  
ATOM    477  HZ  PHE A  44      45.327  45.832  25.292  1.00  0.00           H  
ATOM    478  N   ASP A  45      39.830  51.651  26.952  1.00  0.00           N  
ATOM    479  CA  ASP A  45      38.635  52.441  26.961  1.00  0.00           C  
ATOM    480  C   ASP A  45      37.257  51.790  27.155  1.00  0.00           C  
ATOM    481  O   ASP A  45      36.458  52.165  28.050  1.00  0.00           O  
ATOM    482  CB  ASP A  45      38.604  53.376  25.688  1.00  0.00           C  
ATOM    483  CG  ASP A  45      39.566  54.512  25.842  1.00  0.00           C  
ATOM    484  OD1 ASP A  45      39.653  55.045  26.973  1.00  0.00           O  
ATOM    485  OD2 ASP A  45      39.815  55.246  24.864  1.00  0.00           O1-
ATOM    486  H   ASP A  45      40.605  52.010  26.427  1.00  0.00           H  
ATOM    487  N   HIS A  46      37.151  50.679  26.362  1.00  0.00           N  
ATOM    488  CA  HIS A  46      35.922  49.962  26.032  1.00  0.00           C  
ATOM    489  C   HIS A  46      35.209  49.178  27.232  1.00  0.00           C  
ATOM    490  O   HIS A  46      34.072  49.508  27.710  1.00  0.00           O  
ATOM    491  CB  HIS A  46      36.104  48.997  24.806  1.00  0.00           C  
ATOM    492  CG  HIS A  46      37.071  47.838  25.042  1.00  0.00           C  
ATOM    493  CD2 HIS A  46      36.835  46.667  24.493  1.00  0.00           C  
ATOM    494  ND1 HIS A  46      38.299  47.839  25.676  1.00  0.00           N  
ATOM    495  CE1 HIS A  46      38.743  46.541  25.544  1.00  0.00           C  
ATOM    496  NE2 HIS A  46      37.861  45.854  24.810  1.00  0.00           N  
ATOM    497  H   HIS A  46      37.968  50.142  26.144  1.00  0.00           H  
ATOM    498  HD2 HIS A  46      35.983  46.383  23.876  1.00  0.00           H  
ATOM    499  HE1 HIS A  46      39.652  46.015  25.834  1.00  0.00           H  
ATOM    500  HE2 HIS A  46      38.060  44.980  24.373  1.00  0.00           H  
ATOM    501  N   THR A  47      36.132  48.504  27.858  1.00  0.00           N  
ATOM    502  CA  THR A  47      35.731  47.703  29.073  1.00  0.00           C  
ATOM    503  C   THR A  47      35.453  48.389  30.444  1.00  0.00           C  
ATOM    504  O   THR A  47      35.517  47.803  31.522  1.00  0.00           O  
ATOM    505  CB  THR A  47      36.673  46.523  29.322  1.00  0.00           C  
ATOM    506  CG2 THR A  47      36.675  45.514  28.155  1.00  0.00           C  
ATOM    507  OG1 THR A  47      37.944  47.044  29.725  1.00  0.00           O  
ATOM    508  H   THR A  47      37.011  48.239  27.447  1.00  0.00           H  
ATOM    509  HG1 THR A  47      38.583  46.293  29.585  1.00  0.00           H  
ATOM    510  N   ARG A  48      34.925  49.612  30.398  1.00  0.00           N  
ATOM    511  CA  ARG A  48      34.861  50.583  31.535  1.00  0.00           C  
ATOM    512  C   ARG A  48      33.602  50.498  32.321  1.00  0.00           C  
ATOM    513  O   ARG A  48      32.499  50.174  31.824  1.00  0.00           O  
ATOM    514  CB  ARG A  48      35.197  52.086  31.277  1.00  0.00           C  
ATOM    515  CG  ARG A  48      34.231  52.762  30.290  1.00  0.00           C  
ATOM    516  CD  ARG A  48      34.807  54.067  29.832  1.00  0.00           C  
ATOM    517  NE  ARG A  48      34.993  55.086  30.860  1.00  0.00           N  
ATOM    518  CZ  ARG A  48      34.666  56.363  30.699  1.00  0.00           C  
ATOM    519  NH1 ARG A  48      34.383  56.956  29.465  1.00  0.00           N1+
ATOM    520  NH2 ARG A  48      34.638  57.197  31.742  1.00  0.00           N  
ATOM    521  H   ARG A  48      34.407  49.945  29.617  1.00  0.00           H  
ATOM    522  HE  ARG A  48      35.329  54.705  31.711  1.00  0.00           H  
ATOM    523 1HH1 ARG A  48      34.483  56.465  28.608  1.00  0.00           H  
ATOM    524 2HH1 ARG A  48      34.176  57.916  29.284  1.00  0.00           H  
ATOM    525 1HH2 ARG A  48      34.793  56.860  32.671  1.00  0.00           H  
ATOM    526 2HH2 ARG A  48      34.375  58.148  31.580  1.00  0.00           H  
ATOM    527  N   VAL A  49      33.660  50.967  33.568  1.00  0.00           N  
ATOM    528  CA  VAL A  49      32.449  51.323  34.338  1.00  0.00           C  
ATOM    529  C   VAL A  49      32.095  52.813  34.162  1.00  0.00           C  
ATOM    530  O   VAL A  49      32.994  53.667  33.947  1.00  0.00           O  
ATOM    531  CB  VAL A  49      32.545  50.897  35.798  1.00  0.00           C  
ATOM    532  CG1 VAL A  49      31.098  50.742  36.295  1.00  0.00           C  
ATOM    533  CG2 VAL A  49      33.276  49.543  35.867  1.00  0.00           C  
ATOM    534  H   VAL A  49      34.470  50.933  34.155  1.00  0.00           H  
ATOM    535  N   VAL A  50      30.855  53.046  33.687  1.00  0.00           N  
ATOM    536  CA  VAL A  50      30.427  54.473  33.650  1.00  0.00           C  
ATOM    537  C   VAL A  50      29.838  54.781  35.019  1.00  0.00           C  
ATOM    538  O   VAL A  50      29.003  54.077  35.599  1.00  0.00           O  
ATOM    539  CB  VAL A  50      29.487  54.757  32.465  1.00  0.00           C  
ATOM    540  CG1 VAL A  50      30.290  54.645  31.218  1.00  0.00           C  
ATOM    541  CG2 VAL A  50      28.249  53.894  32.426  1.00  0.00           C  
ATOM    542  H   VAL A  50      30.198  52.332  33.427  1.00  0.00           H  
ATOM    543  N   LEU A  51      30.123  56.040  35.471  1.00  0.00           N  
ATOM    544  CA  LEU A  51      29.399  56.641  36.613  1.00  0.00           C  
ATOM    545  C   LEU A  51      28.164  57.503  36.182  1.00  0.00           C  
ATOM    546  O   LEU A  51      28.238  58.192  35.171  1.00  0.00           O  
ATOM    547  CB  LEU A  51      30.412  57.302  37.586  1.00  0.00           C  
ATOM    548  CG  LEU A  51      29.931  57.903  38.930  1.00  0.00           C  
ATOM    549  CD1 LEU A  51      31.125  58.270  39.786  1.00  0.00           C  
ATOM    550  CD2 LEU A  51      28.974  59.104  38.735  1.00  0.00           C  
ATOM    551  H   LEU A  51      30.640  56.676  34.899  1.00  0.00           H  
ATOM    552  N   HIS A  52      27.057  57.310  36.821  1.00  0.00           N  
ATOM    553  CA  HIS A  52      25.820  58.034  36.403  1.00  0.00           C  
ATOM    554  C   HIS A  52      25.395  59.223  37.253  1.00  0.00           C  
ATOM    555  O   HIS A  52      25.100  59.035  38.435  1.00  0.00           O  
ATOM    556  CB  HIS A  52      24.727  56.945  36.523  1.00  0.00           C  
ATOM    557  CG  HIS A  52      24.929  55.842  35.491  1.00  0.00           C  
ATOM    558  CD2 HIS A  52      25.940  54.971  35.472  1.00  0.00           C  
ATOM    559  ND1 HIS A  52      24.055  55.447  34.599  1.00  0.00           N  
ATOM    560  CE1 HIS A  52      24.468  54.390  34.001  1.00  0.00           C  
ATOM    561  NE2 HIS A  52      25.688  54.106  34.482  1.00  0.00           N  
ATOM    562  H   HIS A  52      26.920  56.562  37.475  1.00  0.00           H  
ATOM    563  HD2 HIS A  52      26.783  54.833  36.138  1.00  0.00           H  
ATOM    564  HE1 HIS A  52      23.968  53.702  33.310  1.00  0.00           H  
ATOM    565  HE2 HIS A  52      25.933  53.142  34.431  1.00  0.00           H  
ATOM    566  N   ASP A  53      25.238  60.355  36.546  1.00  0.00           N  
ATOM    567  CA  ASP A  53      24.969  61.691  37.206  1.00  0.00           C  
ATOM    568  C   ASP A  53      26.046  62.111  38.257  1.00  0.00           C  
ATOM    569  O   ASP A  53      25.876  61.992  39.488  1.00  0.00           O  
ATOM    570  CB  ASP A  53      23.484  61.715  37.660  1.00  0.00           C  
ATOM    571  CG  ASP A  53      22.944  63.133  37.672  1.00  0.00           C  
ATOM    572  OD1 ASP A  53      22.364  63.512  38.673  1.00  0.00           O  
ATOM    573  OD2 ASP A  53      23.264  63.969  36.852  1.00  0.00           O1-
ATOM    574  H   ASP A  53      25.078  60.322  35.563  1.00  0.00           H  
ATOM    575  N   GLY A  54      27.252  62.512  37.700  1.00  0.00           N  
ATOM    576  CA  GLY A  54      28.418  62.912  38.567  1.00  0.00           C  
ATOM    577  C   GLY A  54      28.379  64.305  39.180  1.00  0.00           C  
ATOM    578  O   GLY A  54      27.346  64.947  39.128  1.00  0.00           O  
ATOM    579  H   GLY A  54      27.328  62.788  36.742  1.00  0.00           H  
ATOM    580  N   ASP A  55      29.469  64.750  39.740  1.00  0.00           N  
ATOM    581  CA  ASP A  55      29.399  65.964  40.571  1.00  0.00           C  
ATOM    582  C   ASP A  55      29.133  67.325  39.867  1.00  0.00           C  
ATOM    583  O   ASP A  55      29.789  67.536  38.812  1.00  0.00           O  
ATOM    584  CB  ASP A  55      30.755  66.106  41.299  1.00  0.00           C  
ATOM    585  CG  ASP A  55      30.821  67.282  42.325  1.00  0.00           C  
ATOM    586  OD1 ASP A  55      30.899  67.067  43.585  1.00  0.00           O  
ATOM    587  OD2 ASP A  55      30.764  68.367  41.783  1.00  0.00           O1-
ATOM    588  H   ASP A  55      30.285  64.177  39.868  1.00  0.00           H  
ATOM    589  N   PRO A  56      28.275  68.235  40.422  1.00  0.00           N  
ATOM    590  CA  PRO A  56      27.888  69.477  39.660  1.00  0.00           C  
ATOM    591  C   PRO A  56      28.892  70.591  39.476  1.00  0.00           C  
ATOM    592  O   PRO A  56      28.659  71.371  38.486  1.00  0.00           O  
ATOM    593  CB  PRO A  56      26.724  69.980  40.396  1.00  0.00           C  
ATOM    594  CG  PRO A  56      26.473  69.165  41.690  1.00  0.00           C  
ATOM    595  CD  PRO A  56      27.356  67.965  41.591  1.00  0.00           C  
ATOM    596  N   ASN A  57      29.895  70.717  40.402  1.00  0.00           N  
ATOM    597  CA  ASN A  57      30.985  71.692  40.383  1.00  0.00           C  
ATOM    598  C   ASN A  57      32.283  71.181  39.755  1.00  0.00           C  
ATOM    599  O   ASN A  57      32.793  71.698  38.742  1.00  0.00           O  
ATOM    600  CB  ASN A  57      31.277  72.255  41.787  1.00  0.00           C  
ATOM    601  CG  ASN A  57      30.218  73.206  42.353  1.00  0.00           C  
ATOM    602  ND2 ASN A  57      30.402  74.466  42.245  1.00  0.00           N  
ATOM    603  OD1 ASN A  57      29.169  72.803  42.701  1.00  0.00           O  
ATOM    604  H   ASN A  57      29.951  70.052  41.142  1.00  0.00           H  
ATOM    605 1HD2 ASN A  57      31.278  74.623  41.793  1.00  0.00           H  
ATOM    606 2HD2 ASN A  57      29.822  75.140  42.703  1.00  0.00           H  
ATOM    607  N   GLU A  58      32.625  69.915  40.087  1.00  0.00           N  
ATOM    608  CA  GLU A  58      33.896  69.283  39.699  1.00  0.00           C  
ATOM    609  C   GLU A  58      34.053  69.111  38.159  1.00  0.00           C  
ATOM    610  O   GLU A  58      33.202  68.517  37.502  1.00  0.00           O  
ATOM    611  CB  GLU A  58      34.153  67.956  40.491  1.00  0.00           C  
ATOM    612  CG  GLU A  58      35.588  67.729  41.026  1.00  0.00           C  
ATOM    613  CD  GLU A  58      36.603  67.178  40.024  1.00  0.00           C  
ATOM    614  OE1 GLU A  58      37.757  67.020  40.528  1.00  0.00           O  
ATOM    615  OE2 GLU A  58      36.304  66.977  38.804  1.00  0.00           O1-
ATOM    616  H   GLU A  58      31.960  69.331  40.548  1.00  0.00           H  
ATOM    617  N   PRO A  59      35.231  69.544  37.613  1.00  0.00           N  
ATOM    618  CA  PRO A  59      35.480  69.505  36.128  1.00  0.00           C  
ATOM    619  C   PRO A  59      35.285  68.099  35.550  1.00  0.00           C  
ATOM    620  O   PRO A  59      34.279  67.791  34.981  1.00  0.00           O  
ATOM    621  CB  PRO A  59      36.816  70.094  35.820  1.00  0.00           C  
ATOM    622  CG  PRO A  59      36.930  71.009  37.073  1.00  0.00           C  
ATOM    623  CD  PRO A  59      36.277  70.353  38.269  1.00  0.00           C  
ATOM    624  N   VAL A  60      36.186  67.175  35.966  1.00  0.00           N  
ATOM    625  CA  VAL A  60      36.178  65.794  35.460  1.00  0.00           C  
ATOM    626  C   VAL A  60      35.147  64.848  36.016  1.00  0.00           C  
ATOM    627  O   VAL A  60      35.079  63.772  35.466  1.00  0.00           O  
ATOM    628  CB  VAL A  60      37.555  65.089  35.670  1.00  0.00           C  
ATOM    629  CG1 VAL A  60      38.455  65.531  34.522  1.00  0.00           C  
ATOM    630  CG2 VAL A  60      38.170  65.213  37.081  1.00  0.00           C  
ATOM    631  H   VAL A  60      36.460  67.189  36.925  1.00  0.00           H  
ATOM    632  N   SER A  61      34.641  65.130  37.230  1.00  0.00           N  
ATOM    633  CA  SER A  61      33.378  64.723  37.754  1.00  0.00           C  
ATOM    634  C   SER A  61      33.024  63.228  37.750  1.00  0.00           C  
ATOM    635  O   SER A  61      33.318  62.504  38.732  1.00  0.00           O  
ATOM    636  CB  SER A  61      32.244  65.588  37.208  1.00  0.00           C  
ATOM    637  OG  SER A  61      32.079  65.364  35.834  1.00  0.00           O  
ATOM    638  H   SER A  61      35.142  65.714  37.880  1.00  0.00           H  
ATOM    639  HG  SER A  61      31.644  66.151  35.387  1.00  0.00           H  
ATOM    640  N   ASP A  62      32.348  62.744  36.692  1.00  0.00           N  
ATOM    641  CA  ASP A  62      32.112  61.367  36.330  1.00  0.00           C  
ATOM    642  C   ASP A  62      33.244  60.377  35.906  1.00  0.00           C  
ATOM    643  O   ASP A  62      33.039  59.178  36.073  1.00  0.00           O  
ATOM    644  CB  ASP A  62      30.962  61.245  35.365  1.00  0.00           C  
ATOM    645  CG  ASP A  62      31.173  62.011  34.033  1.00  0.00           C  
ATOM    646  OD1 ASP A  62      31.635  61.480  32.989  1.00  0.00           O  
ATOM    647  OD2 ASP A  62      30.522  63.063  33.889  1.00  0.00           O1-
ATOM    648  H   ASP A  62      31.930  63.466  36.153  1.00  0.00           H  
ATOM    649  N   TYR A  63      34.495  60.909  35.757  1.00  0.00           N  
ATOM    650  CA  TYR A  63      35.533  59.982  35.462  1.00  0.00           C  
ATOM    651  C   TYR A  63      35.773  59.188  36.835  1.00  0.00           C  
ATOM    652  O   TYR A  63      35.971  59.830  37.884  1.00  0.00           O  
ATOM    653  CB  TYR A  63      36.792  60.696  35.050  1.00  0.00           C  
ATOM    654  CG  TYR A  63      37.908  59.666  34.999  1.00  0.00           C  
ATOM    655  CD1 TYR A  63      37.980  58.854  33.834  1.00  0.00           C  
ATOM    656  CD2 TYR A  63      38.750  59.464  36.046  1.00  0.00           C  
ATOM    657  CE1 TYR A  63      38.973  57.956  33.713  1.00  0.00           C  
ATOM    658  CE2 TYR A  63      39.691  58.480  35.919  1.00  0.00           C  
ATOM    659  CZ  TYR A  63      39.837  57.771  34.767  1.00  0.00           C  
ATOM    660  OH  TYR A  63      40.939  57.019  34.676  1.00  0.00           O  
ATOM    661  H   TYR A  63      34.638  61.895  35.649  1.00  0.00           H  
ATOM    662  HD1 TYR A  63      37.292  59.031  33.009  1.00  0.00           H  
ATOM    663  HD2 TYR A  63      38.902  60.264  36.775  1.00  0.00           H  
ATOM    664  HE1 TYR A  63      39.026  57.286  32.852  1.00  0.00           H  
ATOM    665  HE2 TYR A  63      40.516  58.336  36.621  1.00  0.00           H  
ATOM    666  HH  TYR A  63      40.683  56.399  33.931  1.00  0.00           H  
ATOM    667  N   ILE A  64      35.887  57.930  36.689  1.00  0.00           N  
ATOM    668  CA  ILE A  64      36.334  57.033  37.770  1.00  0.00           C  
ATOM    669  C   ILE A  64      37.026  55.718  37.174  1.00  0.00           C  
ATOM    670  O   ILE A  64      36.554  55.176  36.134  1.00  0.00           O  
ATOM    671  CB  ILE A  64      35.117  56.699  38.639  1.00  0.00           C  
ATOM    672  CG1 ILE A  64      35.554  55.643  39.697  1.00  0.00           C  
ATOM    673  CG2 ILE A  64      33.970  56.130  37.877  1.00  0.00           C  
ATOM    674  CD  ILE A  64      34.686  55.812  40.953  1.00  0.00           C  
ATOM    675  H   ILE A  64      35.327  57.427  36.033  1.00  0.00           H  
ATOM    676  N   ASN A  65      38.233  55.566  37.670  1.00  0.00           N  
ATOM    677  CA  ASN A  65      39.073  54.459  37.176  1.00  0.00           C  
ATOM    678  C   ASN A  65      38.543  53.082  37.660  1.00  0.00           C  
ATOM    679  O   ASN A  65      38.871  52.584  38.766  1.00  0.00           O  
ATOM    680  CB  ASN A  65      40.486  54.692  37.694  1.00  0.00           C  
ATOM    681  CG  ASN A  65      41.475  53.827  36.821  1.00  0.00           C  
ATOM    682  ND2 ASN A  65      41.926  54.339  35.724  1.00  0.00           N  
ATOM    683  OD1 ASN A  65      41.703  52.650  37.181  1.00  0.00           O  
ATOM    684  H   ASN A  65      38.662  56.164  38.339  1.00  0.00           H  
ATOM    685 1HD2 ASN A  65      41.621  55.260  35.485  1.00  0.00           H  
ATOM    686 2HD2 ASN A  65      42.851  54.058  35.453  1.00  0.00           H  
ATOM    687  N   ALA A  66      38.025  52.350  36.665  1.00  0.00           N  
ATOM    688  CA  ALA A  66      37.416  50.997  36.848  1.00  0.00           C  
ATOM    689  C   ALA A  66      37.087  50.331  35.509  1.00  0.00           C  
ATOM    690  O   ALA A  66      36.155  50.778  34.794  1.00  0.00           O  
ATOM    691  CB  ALA A  66      36.136  51.094  37.615  1.00  0.00           C  
ATOM    692  H   ALA A  66      37.677  52.862  35.880  1.00  0.00           H  
ATOM    693  N   ASN A  67      37.376  49.005  35.487  1.00  0.00           N  
ATOM    694  CA  ASN A  67      37.054  48.173  34.335  1.00  0.00           C  
ATOM    695  C   ASN A  67      36.344  46.858  34.723  1.00  0.00           C  
ATOM    696  O   ASN A  67      36.775  46.196  35.682  1.00  0.00           O  
ATOM    697  CB  ASN A  67      38.445  47.990  33.624  1.00  0.00           C  
ATOM    698  CG  ASN A  67      38.872  49.222  32.821  1.00  0.00           C  
ATOM    699  ND2 ASN A  67      38.519  49.216  31.537  1.00  0.00           N  
ATOM    700  OD1 ASN A  67      39.652  50.052  33.242  1.00  0.00           O  
ATOM    701  H   ASN A  67      37.765  48.639  36.341  1.00  0.00           H  
ATOM    702 1HD2 ASN A  67      38.004  48.439  31.167  1.00  0.00           H  
ATOM    703 2HD2 ASN A  67      38.897  49.916  30.930  1.00  0.00           H  
ATOM    704  N   ILE A  68      35.382  46.472  33.878  1.00  0.00           N  
ATOM    705  CA  ILE A  68      34.495  45.348  34.145  1.00  0.00           C  
ATOM    706  C   ILE A  68      35.021  44.214  33.232  1.00  0.00           C  
ATOM    707  O   ILE A  68      34.808  44.313  32.006  1.00  0.00           O  
ATOM    708  CB  ILE A  68      33.019  45.650  33.991  1.00  0.00           C  
ATOM    709  CG1 ILE A  68      32.642  46.504  32.697  1.00  0.00           C  
ATOM    710  CG2 ILE A  68      32.543  46.210  35.329  1.00  0.00           C  
ATOM    711  CD  ILE A  68      31.199  46.903  32.548  1.00  0.00           C  
ATOM    712  H   ILE A  68      35.206  46.951  33.015  1.00  0.00           H  
ATOM    713  N   ILE A  69      35.748  43.278  33.882  1.00  0.00           N  
ATOM    714  CA  ILE A  69      36.257  42.138  33.193  1.00  0.00           C  
ATOM    715  C   ILE A  69      35.087  41.187  33.284  1.00  0.00           C  
ATOM    716  O   ILE A  69      34.445  41.047  34.377  1.00  0.00           O  
ATOM    717  CB  ILE A  69      37.479  41.521  33.920  1.00  0.00           C  
ATOM    718  CG1 ILE A  69      38.306  42.690  34.553  1.00  0.00           C  
ATOM    719  CG2 ILE A  69      38.352  40.520  33.256  1.00  0.00           C  
ATOM    720  CD  ILE A  69      39.096  43.481  33.515  1.00  0.00           C  
ATOM    721  H   ILE A  69      35.910  43.267  34.877  1.00  0.00           H  
ATOM    722  N   MET A  70      34.787  40.381  32.328  1.00  0.00           N  
ATOM    723  CA  MET A  70      33.594  39.454  32.274  1.00  0.00           C  
ATOM    724  C   MET A  70      33.905  37.943  32.012  1.00  0.00           C  
ATOM    725  O   MET A  70      34.841  37.657  31.296  1.00  0.00           O  
ATOM    726  CB  MET A  70      32.802  39.975  31.020  1.00  0.00           C  
ATOM    727  CG  MET A  70      32.161  41.346  31.107  1.00  0.00           C  
ATOM    728  SD  MET A  70      31.274  41.637  29.539  1.00  0.00           S  
ATOM    729  CE  MET A  70      30.710  43.310  29.805  1.00  0.00           C  
ATOM    730  H   MET A  70      35.298  40.453  31.466  1.00  0.00           H  
ATOM    731  N   PRO A  71      33.100  37.031  32.535  1.00  0.00           N  
ATOM    732  CA  PRO A  71      33.126  35.565  32.300  1.00  0.00           C  
ATOM    733  C   PRO A  71      33.090  35.059  30.884  1.00  0.00           C  
ATOM    734  O   PRO A  71      33.673  34.052  30.485  1.00  0.00           O  
ATOM    735  CB  PRO A  71      31.994  34.993  33.128  1.00  0.00           C  
ATOM    736  CG  PRO A  71      32.131  35.784  34.372  1.00  0.00           C  
ATOM    737  CD  PRO A  71      32.469  37.183  33.886  1.00  0.00           C  
ATOM    738  N   GLU A  72      32.176  35.657  30.130  1.00  0.00           N  
ATOM    739  CA  GLU A  72      31.999  35.455  28.664  1.00  0.00           C  
ATOM    740  C   GLU A  72      31.609  36.760  27.852  1.00  0.00           C  
ATOM    741  O   GLU A  72      31.431  37.896  28.397  1.00  0.00           O  
ATOM    742  CB  GLU A  72      30.975  34.352  28.484  1.00  0.00           C  
ATOM    743  CG  GLU A  72      31.407  33.229  27.523  1.00  0.00           C  
ATOM    744  CD  GLU A  72      31.568  33.633  26.037  1.00  0.00           C  
ATOM    745  OE1 GLU A  72      30.590  34.216  25.475  1.00  0.00           O  
ATOM    746  OE2 GLU A  72      32.582  33.303  25.431  1.00  0.00           O1-
ATOM    747  H   GLU A  72      31.468  36.234  30.533  1.00  0.00           H  
ATOM    748  N   PHE A  73      31.680  36.664  26.529  1.00  0.00           N  
ATOM    749  CA  PHE A  73      31.122  37.690  25.618  1.00  0.00           C  
ATOM    750  C   PHE A  73      29.635  38.093  25.991  1.00  0.00           C  
ATOM    751  O   PHE A  73      28.674  37.282  25.995  1.00  0.00           O  
ATOM    752  CB  PHE A  73      31.218  37.199  24.158  1.00  0.00           C  
ATOM    753  CG  PHE A  73      32.576  37.165  23.533  1.00  0.00           C  
ATOM    754  CD1 PHE A  73      33.141  35.896  23.441  1.00  0.00           C  
ATOM    755  CD2 PHE A  73      33.165  38.234  22.968  1.00  0.00           C  
ATOM    756  CE1 PHE A  73      34.391  35.761  22.816  1.00  0.00           C  
ATOM    757  CE2 PHE A  73      34.400  38.106  22.321  1.00  0.00           C  
ATOM    758  CZ  PHE A  73      35.065  36.877  22.277  1.00  0.00           C  
ATOM    759  H   PHE A  73      31.823  35.793  26.061  1.00  0.00           H  
ATOM    760  HD1 PHE A  73      32.611  35.017  23.817  1.00  0.00           H  
ATOM    761  HD2 PHE A  73      32.566  39.135  22.876  1.00  0.00           H  
ATOM    762  HE1 PHE A  73      34.911  34.802  22.840  1.00  0.00           H  
ATOM    763  HE2 PHE A  73      34.819  38.943  21.770  1.00  0.00           H  
ATOM    764  HZ  PHE A  73      36.135  36.797  22.054  1.00  0.00           H  
ATOM    765  N   GLY A  74      29.557  39.251  26.570  1.00  0.00           N  
ATOM    766  CA  GLY A  74      28.319  40.015  27.001  1.00  0.00           C  
ATOM    767  C   GLY A  74      27.711  39.575  28.362  1.00  0.00           C  
ATOM    768  O   GLY A  74      26.517  39.630  28.577  1.00  0.00           O  
ATOM    769  H   GLY A  74      30.400  39.777  26.465  1.00  0.00           H  
ATOM    770  N   SER A  75      28.539  39.031  29.193  1.00  0.00           N  
ATOM    771  CA  SER A  75      28.022  38.466  30.516  1.00  0.00           C  
ATOM    772  C   SER A  75      27.060  39.336  31.354  1.00  0.00           C  
ATOM    773  O   SER A  75      27.179  40.596  31.328  1.00  0.00           O  
ATOM    774  CB  SER A  75      29.139  38.108  31.430  1.00  0.00           C  
ATOM    775  OG  SER A  75      29.913  37.048  30.944  1.00  0.00           O  
ATOM    776  H   SER A  75      29.470  38.763  28.957  1.00  0.00           H  
ATOM    777  HG  SER A  75      29.413  36.249  31.268  1.00  0.00           H  
ATOM    778  N   SER A  76      26.213  38.727  32.158  1.00  0.00           N  
ATOM    779  CA  SER A  76      25.317  39.493  33.061  1.00  0.00           C  
ATOM    780  C   SER A  76      25.925  40.380  34.145  1.00  0.00           C  
ATOM    781  O   SER A  76      26.882  39.915  34.695  1.00  0.00           O  
ATOM    782  CB  SER A  76      24.374  38.502  33.728  1.00  0.00           C  
ATOM    783  OG  SER A  76      25.162  37.523  34.402  1.00  0.00           O  
ATOM    784  H   SER A  76      26.296  37.758  32.396  1.00  0.00           H  
ATOM    785  HG  SER A  76      24.804  37.282  35.302  1.00  0.00           H  
ATOM    786  N   GLY A  77      25.042  41.170  34.743  1.00  0.00           N  
ATOM    787  CA  GLY A  77      25.445  42.123  35.822  1.00  0.00           C  
ATOM    788  C   GLY A  77      26.065  41.469  37.068  1.00  0.00           C  
ATOM    789  O   GLY A  77      27.293  41.580  37.298  1.00  0.00           O  
ATOM    790  H   GLY A  77      24.070  41.168  34.544  1.00  0.00           H  
ATOM    791  N   LYS A  78      25.351  40.438  37.616  1.00  0.00           N  
ATOM    792  CA  LYS A  78      25.819  39.853  38.909  1.00  0.00           C  
ATOM    793  C   LYS A  78      27.038  38.882  38.910  1.00  0.00           C  
ATOM    794  O   LYS A  78      27.804  38.796  39.841  1.00  0.00           O  
ATOM    795  CB  LYS A  78      24.586  39.152  39.484  1.00  0.00           C  
ATOM    796  CG  LYS A  78      24.642  39.002  41.064  1.00  0.00           C  
ATOM    797  CD  LYS A  78      23.242  38.749  41.748  1.00  0.00           C  
ATOM    798  CE  LYS A  78      22.794  37.327  41.512  1.00  0.00           C  
ATOM    799  NZ  LYS A  78      23.438  36.300  42.335  1.00  0.00           N1+
ATOM    800  H   LYS A  78      24.382  40.313  37.413  1.00  0.00           H  
ATOM    801  HZ1 LYS A  78      24.427  36.411  42.217  1.00  0.00           H  
ATOM    802  HZ2 LYS A  78      23.200  36.390  43.303  1.00  0.00           H  
ATOM    803  HZ3 LYS A  78      23.120  35.424  41.984  1.00  0.00           H  
ATOM    804  N   LYS A  79      27.364  38.541  37.680  1.00  0.00           N  
ATOM    805  CA  LYS A  79      28.530  37.637  37.312  1.00  0.00           C  
ATOM    806  C   LYS A  79      29.872  38.338  37.193  1.00  0.00           C  
ATOM    807  O   LYS A  79      30.873  37.880  37.733  1.00  0.00           O  
ATOM    808  CB  LYS A  79      28.221  36.755  36.099  1.00  0.00           C  
ATOM    809  CG  LYS A  79      27.236  35.642  36.412  1.00  0.00           C  
ATOM    810  CD  LYS A  79      27.760  34.592  37.447  1.00  0.00           C  
ATOM    811  CE  LYS A  79      28.967  33.689  37.148  1.00  0.00           C  
ATOM    812  NZ  LYS A  79      29.513  33.195  38.360  1.00  0.00           N1+
ATOM    813  H   LYS A  79      26.947  39.059  36.945  1.00  0.00           H  
ATOM    814  HZ1 LYS A  79      29.071  33.446  39.217  1.00  0.00           H  
ATOM    815  HZ2 LYS A  79      29.496  32.194  38.375  1.00  0.00           H  
ATOM    816  HZ3 LYS A  79      30.454  33.515  38.347  1.00  0.00           H  
ATOM    817  N   SER A  80      29.831  39.568  36.683  1.00  0.00           N  
ATOM    818  CA  SER A  80      30.925  40.458  36.440  1.00  0.00           C  
ATOM    819  C   SER A  80      31.907  40.847  37.540  1.00  0.00           C  
ATOM    820  O   SER A  80      31.496  41.035  38.712  1.00  0.00           O  
ATOM    821  CB  SER A  80      30.576  41.610  35.554  1.00  0.00           C  
ATOM    822  OG  SER A  80      30.382  41.102  34.221  1.00  0.00           O  
ATOM    823  H   SER A  80      28.986  40.059  36.472  1.00  0.00           H  
ATOM    824  HG  SER A  80      29.622  41.520  33.742  1.00  0.00           H  
ATOM    825  N   TYR A  81      33.147  41.147  37.187  1.00  0.00           N  
ATOM    826  CA  TYR A  81      34.256  41.483  38.092  1.00  0.00           C  
ATOM    827  C   TYR A  81      34.748  42.892  37.805  1.00  0.00           C  
ATOM    828  O   TYR A  81      35.323  43.104  36.744  1.00  0.00           O  
ATOM    829  CB  TYR A  81      35.423  40.436  37.902  1.00  0.00           C  
ATOM    830  CG  TYR A  81      34.865  38.982  37.867  1.00  0.00           C  
ATOM    831  CD1 TYR A  81      34.700  38.198  38.976  1.00  0.00           C  
ATOM    832  CD2 TYR A  81      34.884  38.331  36.609  1.00  0.00           C  
ATOM    833  CE1 TYR A  81      34.522  36.773  38.896  1.00  0.00           C  
ATOM    834  CE2 TYR A  81      34.622  36.930  36.507  1.00  0.00           C  
ATOM    835  CZ  TYR A  81      34.468  36.144  37.669  1.00  0.00           C  
ATOM    836  OH  TYR A  81      34.599  34.771  37.566  1.00  0.00           O  
ATOM    837  H   TYR A  81      33.464  40.945  36.263  1.00  0.00           H  
ATOM    838  HD1 TYR A  81      34.526  38.662  39.948  1.00  0.00           H  
ATOM    839  HD2 TYR A  81      34.869  39.006  35.755  1.00  0.00           H  
ATOM    840  HE1 TYR A  81      34.524  36.287  39.879  1.00  0.00           H  
ATOM    841  HE2 TYR A  81      34.878  36.430  35.564  1.00  0.00           H  
ATOM    842  HH  TYR A  81      34.412  34.359  38.455  1.00  0.00           H  
ATOM    843  N   ILE A  82      34.570  43.782  38.809  1.00  0.00           N  
ATOM    844  CA  ILE A  82      35.015  45.204  38.630  1.00  0.00           C  
ATOM    845  C   ILE A  82      36.462  45.368  39.255  1.00  0.00           C  
ATOM    846  O   ILE A  82      36.582  45.195  40.489  1.00  0.00           O  
ATOM    847  CB  ILE A  82      34.015  46.129  39.377  1.00  0.00           C  
ATOM    848  CG1 ILE A  82      32.560  45.708  39.125  1.00  0.00           C  
ATOM    849  CG2 ILE A  82      34.283  47.656  39.184  1.00  0.00           C  
ATOM    850  CD  ILE A  82      31.597  46.565  40.022  1.00  0.00           C  
ATOM    851  H   ILE A  82      33.936  43.672  39.578  1.00  0.00           H  
ATOM    852  N   ALA A  83      37.480  45.607  38.452  1.00  0.00           N  
ATOM    853  CA  ALA A  83      38.790  46.066  38.933  1.00  0.00           C  
ATOM    854  C   ALA A  83      38.818  47.622  39.104  1.00  0.00           C  
ATOM    855  O   ALA A  83      38.208  48.228  38.255  1.00  0.00           O  
ATOM    856  CB  ALA A  83      39.829  45.541  37.940  1.00  0.00           C  
ATOM    857  H   ALA A  83      37.355  45.476  37.478  1.00  0.00           H  
ATOM    858  N   THR A  84      39.618  48.167  39.960  1.00  0.00           N  
ATOM    859  CA  THR A  84      39.764  49.592  40.294  1.00  0.00           C  
ATOM    860  C   THR A  84      40.950  49.994  41.227  1.00  0.00           C  
ATOM    861  O   THR A  84      41.431  49.078  41.958  1.00  0.00           O  
ATOM    862  CB  THR A  84      38.437  50.138  40.819  1.00  0.00           C  
ATOM    863  CG2 THR A  84      37.979  49.390  42.055  1.00  0.00           C  
ATOM    864  OG1 THR A  84      38.549  51.532  41.078  1.00  0.00           O  
ATOM    865  H   THR A  84      40.421  47.606  40.181  1.00  0.00           H  
ATOM    866  HG1 THR A  84      38.762  52.025  40.232  1.00  0.00           H  
ATOM    867  N   GLN A  85      41.564  51.141  40.953  1.00  0.00           N  
ATOM    868  CA  GLN A  85      42.704  51.602  41.785  1.00  0.00           C  
ATOM    869  C   GLN A  85      42.479  51.775  43.302  1.00  0.00           C  
ATOM    870  O   GLN A  85      41.375  52.006  43.746  1.00  0.00           O  
ATOM    871  CB  GLN A  85      43.193  52.961  41.218  1.00  0.00           C  
ATOM    872  CG  GLN A  85      43.670  52.846  39.772  1.00  0.00           C  
ATOM    873  CD  GLN A  85      44.153  54.229  39.332  1.00  0.00           C  
ATOM    874  NE2 GLN A  85      43.292  55.217  39.351  1.00  0.00           N  
ATOM    875  OE1 GLN A  85      45.321  54.393  38.979  1.00  0.00           O  
ATOM    876  H   GLN A  85      41.351  51.825  40.249  1.00  0.00           H  
ATOM    877 1HE2 GLN A  85      42.454  55.140  39.890  1.00  0.00           H  
ATOM    878 2HE2 GLN A  85      43.300  55.819  38.539  1.00  0.00           H  
ATOM    879  N   GLY A  86      43.607  51.757  44.027  1.00  0.00           N  
ATOM    880  CA  GLY A  86      43.675  52.154  45.458  1.00  0.00           C  
ATOM    881  C   GLY A  86      43.270  53.652  45.782  1.00  0.00           C  
ATOM    882  O   GLY A  86      43.959  54.566  45.403  1.00  0.00           O  
ATOM    883  H   GLY A  86      44.400  51.233  43.713  1.00  0.00           H  
ATOM    884  N   CYS A  87      42.102  53.846  46.331  1.00  0.00           N  
ATOM    885  CA  CYS A  87      41.484  55.204  46.513  1.00  0.00           C  
ATOM    886  C   CYS A  87      42.213  56.195  47.393  1.00  0.00           C  
ATOM    887  O   CYS A  87      42.757  55.896  48.425  1.00  0.00           O  
ATOM    888  CB  CYS A  87      40.136  54.967  47.148  1.00  0.00           C  
ATOM    889  SG  CYS A  87      38.911  54.197  46.123  1.00  0.00           S  
ATOM    890  H   CYS A  87      41.518  53.061  46.497  1.00  0.00           H  
ATOM    891  HG  CYS A  87      38.923  52.963  46.617  1.00  0.00           H  
ATOM    892  N   LEU A  88      42.251  57.463  46.999  1.00  0.00           N  
ATOM    893  CA  LEU A  88      43.004  58.565  47.646  1.00  0.00           C  
ATOM    894  C   LEU A  88      41.977  59.317  48.582  1.00  0.00           C  
ATOM    895  O   LEU A  88      40.766  59.209  48.377  1.00  0.00           O  
ATOM    896  CB  LEU A  88      43.570  59.392  46.509  1.00  0.00           C  
ATOM    897  CG  LEU A  88      44.450  58.683  45.501  1.00  0.00           C  
ATOM    898  CD1 LEU A  88      44.159  59.373  44.159  1.00  0.00           C  
ATOM    899  CD2 LEU A  88      45.919  58.743  45.840  1.00  0.00           C  
ATOM    900  H   LEU A  88      41.605  57.827  46.334  1.00  0.00           H  
ATOM    901  N   GLN A  89      42.423  60.215  49.419  1.00  0.00           N  
ATOM    902  CA  GLN A  89      41.586  60.812  50.497  1.00  0.00           C  
ATOM    903  C   GLN A  89      40.290  61.535  50.119  1.00  0.00           C  
ATOM    904  O   GLN A  89      39.253  61.473  50.829  1.00  0.00           O  
ATOM    905  CB  GLN A  89      42.499  61.792  51.244  1.00  0.00           C  
ATOM    906  CG  GLN A  89      43.581  60.918  51.851  1.00  0.00           C  
ATOM    907  CD  GLN A  89      44.935  61.176  51.262  1.00  0.00           C  
ATOM    908  NE2 GLN A  89      45.770  61.872  51.979  1.00  0.00           N  
ATOM    909  OE1 GLN A  89      45.247  60.800  50.148  1.00  0.00           O  
ATOM    910  H   GLN A  89      43.385  60.481  49.410  1.00  0.00           H  
ATOM    911 1HE2 GLN A  89      45.558  62.173  52.911  1.00  0.00           H  
ATOM    912 2HE2 GLN A  89      46.709  61.885  51.634  1.00  0.00           H  
ATOM    913  N   ASN A  90      40.427  62.251  49.002  1.00  0.00           N  
ATOM    914  CA  ASN A  90      39.245  62.889  48.297  1.00  0.00           C  
ATOM    915  C   ASN A  90      38.417  61.934  47.489  1.00  0.00           C  
ATOM    916  O   ASN A  90      37.189  62.093  47.438  1.00  0.00           O  
ATOM    917  CB  ASN A  90      39.738  64.103  47.452  1.00  0.00           C  
ATOM    918  CG  ASN A  90      40.923  63.823  46.536  1.00  0.00           C  
ATOM    919  ND2 ASN A  90      40.953  64.476  45.385  1.00  0.00           N  
ATOM    920  OD1 ASN A  90      41.945  63.318  46.904  1.00  0.00           O  
ATOM    921  H   ASN A  90      41.311  62.571  48.646  1.00  0.00           H  
ATOM    922 1HD2 ASN A  90      40.168  65.061  45.142  1.00  0.00           H  
ATOM    923 2HD2 ASN A  90      41.789  64.480  44.853  1.00  0.00           H  
ATOM    924  N   THR A  91      39.002  60.826  46.987  1.00  0.00           N  
ATOM    925  CA  THR A  91      38.285  60.059  45.926  1.00  0.00           C  
ATOM    926  C   THR A  91      37.326  58.972  46.478  1.00  0.00           C  
ATOM    927  O   THR A  91      36.492  58.478  45.688  1.00  0.00           O  
ATOM    928  CB  THR A  91      39.196  59.493  44.859  1.00  0.00           C  
ATOM    929  CG2 THR A  91      40.202  60.531  44.410  1.00  0.00           C  
ATOM    930  OG1 THR A  91      39.850  58.330  45.314  1.00  0.00           O  
ATOM    931  H   THR A  91      39.821  60.346  47.300  1.00  0.00           H  
ATOM    932  HG1 THR A  91      40.184  57.868  44.488  1.00  0.00           H  
ATOM    933  N   VAL A  92      37.396  58.643  47.744  1.00  0.00           N  
ATOM    934  CA  VAL A  92      36.511  57.712  48.487  1.00  0.00           C  
ATOM    935  C   VAL A  92      34.999  57.911  48.212  1.00  0.00           C  
ATOM    936  O   VAL A  92      34.279  56.889  48.117  1.00  0.00           O  
ATOM    937  CB  VAL A  92      36.798  57.854  49.983  1.00  0.00           C  
ATOM    938  CG1 VAL A  92      36.306  56.561  50.625  1.00  0.00           C  
ATOM    939  CG2 VAL A  92      38.229  58.142  50.381  1.00  0.00           C  
ATOM    940  H   VAL A  92      38.187  58.956  48.261  1.00  0.00           H  
ATOM    941  N   ASN A  93      34.430  59.073  48.229  1.00  0.00           N  
ATOM    942  CA  ASN A  93      32.996  59.249  47.830  1.00  0.00           C  
ATOM    943  C   ASN A  93      32.512  58.729  46.511  1.00  0.00           C  
ATOM    944  O   ASN A  93      31.585  57.939  46.453  1.00  0.00           O  
ATOM    945  CB  ASN A  93      32.600  60.671  48.213  1.00  0.00           C  
ATOM    946  CG  ASN A  93      31.072  60.951  48.231  1.00  0.00           C  
ATOM    947  ND2 ASN A  93      30.696  61.832  47.327  1.00  0.00           N  
ATOM    948  OD1 ASN A  93      30.311  60.394  48.990  1.00  0.00           O  
ATOM    949  H   ASN A  93      34.848  59.850  48.694  1.00  0.00           H  
ATOM    950 1HD2 ASN A  93      31.326  62.097  46.600  1.00  0.00           H  
ATOM    951 2HD2 ASN A  93      29.843  62.347  47.431  1.00  0.00           H  
ATOM    952  N   ASP A  94      33.405  58.847  45.483  1.00  0.00           N  
ATOM    953  CA  ASP A  94      33.195  58.262  44.183  1.00  0.00           C  
ATOM    954  C   ASP A  94      33.095  56.747  44.235  1.00  0.00           C  
ATOM    955  O   ASP A  94      32.156  56.188  43.651  1.00  0.00           O  
ATOM    956  CB  ASP A  94      34.258  58.717  43.173  1.00  0.00           C  
ATOM    957  CG  ASP A  94      34.506  60.255  43.175  1.00  0.00           C  
ATOM    958  OD1 ASP A  94      35.662  60.724  43.359  1.00  0.00           O  
ATOM    959  OD2 ASP A  94      33.621  60.974  42.607  1.00  0.00           O1-
ATOM    960  H   ASP A  94      34.332  59.204  45.589  1.00  0.00           H  
ATOM    961  N   PHE A  95      34.033  56.095  44.983  1.00  0.00           N  
ATOM    962  CA  PHE A  95      33.860  54.617  45.329  1.00  0.00           C  
ATOM    963  C   PHE A  95      32.538  54.174  45.991  1.00  0.00           C  
ATOM    964  O   PHE A  95      31.884  53.234  45.448  1.00  0.00           O  
ATOM    965  CB  PHE A  95      35.078  54.153  46.158  1.00  0.00           C  
ATOM    966  CG  PHE A  95      35.243  52.697  46.460  1.00  0.00           C  
ATOM    967  CD1 PHE A  95      36.234  51.976  45.824  1.00  0.00           C  
ATOM    968  CD2 PHE A  95      34.457  52.088  47.515  1.00  0.00           C  
ATOM    969  CE1 PHE A  95      36.516  50.620  46.127  1.00  0.00           C  
ATOM    970  CE2 PHE A  95      34.684  50.720  47.763  1.00  0.00           C  
ATOM    971  CZ  PHE A  95      35.723  50.018  47.109  1.00  0.00           C  
ATOM    972  H   PHE A  95      34.776  56.542  45.476  1.00  0.00           H  
ATOM    973  HD1 PHE A  95      36.905  52.529  45.172  1.00  0.00           H  
ATOM    974  HD2 PHE A  95      33.784  52.598  48.202  1.00  0.00           H  
ATOM    975  HE1 PHE A  95      37.465  50.209  45.783  1.00  0.00           H  
ATOM    976  HE2 PHE A  95      33.943  50.203  48.378  1.00  0.00           H  
ATOM    977  HZ  PHE A  95      35.811  48.985  47.449  1.00  0.00           H  
ATOM    978  N   TRP A  96      32.107  54.735  47.119  1.00  0.00           N  
ATOM    979  CA  TRP A  96      30.770  54.761  47.674  1.00  0.00           C  
ATOM    980  C   TRP A  96      29.657  55.158  46.769  1.00  0.00           C  
ATOM    981  O   TRP A  96      28.658  54.363  46.769  1.00  0.00           O  
ATOM    982  CB  TRP A  96      30.653  55.633  48.916  1.00  0.00           C  
ATOM    983  CG  TRP A  96      31.528  55.100  50.090  1.00  0.00           C  
ATOM    984  CD1 TRP A  96      32.531  55.763  50.687  1.00  0.00           C  
ATOM    985  CD2 TRP A  96      31.598  53.760  50.573  1.00  0.00           C  
ATOM    986  CE2 TRP A  96      32.657  53.705  51.495  1.00  0.00           C  
ATOM    987  CE3 TRP A  96      30.965  52.563  50.294  1.00  0.00           C  
ATOM    988  NE1 TRP A  96      33.120  54.948  51.605  1.00  0.00           N  
ATOM    989  CZ2 TRP A  96      32.946  52.535  52.169  1.00  0.00           C  
ATOM    990  CZ3 TRP A  96      31.249  51.361  50.971  1.00  0.00           C  
ATOM    991  CH2 TRP A  96      32.272  51.350  51.905  1.00  0.00           C  
ATOM    992  H   TRP A  96      32.780  55.139  47.746  1.00  0.00           H  
ATOM    993  HD1 TRP A  96      32.884  56.712  50.271  1.00  0.00           H  
ATOM    994  HE1 TRP A  96      33.945  55.153  52.128  1.00  0.00           H  
ATOM    995  HE3 TRP A  96      30.158  52.471  49.579  1.00  0.00           H  
ATOM    996  HZ2 TRP A  96      33.887  52.506  52.709  1.00  0.00           H  
ATOM    997  HZ3 TRP A  96      30.710  50.441  50.745  1.00  0.00           H  
ATOM    998  HH2 TRP A  96      32.383  50.524  52.602  1.00  0.00           H  
ATOM    999  N   ARG A  97      29.749  56.055  45.834  1.00  0.00           N  
ATOM   1000  CA  ARG A  97      28.799  56.213  44.716  1.00  0.00           C  
ATOM   1001  C   ARG A  97      28.599  55.025  43.807  1.00  0.00           C  
ATOM   1002  O   ARG A  97      27.612  54.259  43.950  1.00  0.00           O  
ATOM   1003  CB  ARG A  97      29.132  57.400  43.886  1.00  0.00           C  
ATOM   1004  CG  ARG A  97      28.346  58.567  44.361  1.00  0.00           C  
ATOM   1005  CD  ARG A  97      28.516  59.759  43.407  1.00  0.00           C  
ATOM   1006  NE  ARG A  97      27.250  60.590  43.503  1.00  0.00           N  
ATOM   1007  CZ  ARG A  97      27.371  61.915  43.646  1.00  0.00           C  
ATOM   1008  NH1 ARG A  97      28.499  62.576  43.862  1.00  0.00           N1+
ATOM   1009  NH2 ARG A  97      26.287  62.705  43.416  1.00  0.00           N  
ATOM   1010  H   ARG A  97      30.398  56.815  45.936  1.00  0.00           H  
ATOM   1011  HE  ARG A  97      26.323  60.215  43.570  1.00  0.00           H  
ATOM   1012 1HH1 ARG A  97      29.397  62.134  43.917  1.00  0.00           H  
ATOM   1013 2HH1 ARG A  97      28.524  63.501  44.228  1.00  0.00           H  
ATOM   1014 1HH2 ARG A  97      25.357  62.450  43.174  1.00  0.00           H  
ATOM   1015 2HH2 ARG A  97      26.463  63.687  43.543  1.00  0.00           H  
ATOM   1016  N   MET A  98      29.769  54.449  43.400  1.00  0.00           N  
ATOM   1017  CA  MET A  98      29.808  53.311  42.516  1.00  0.00           C  
ATOM   1018  C   MET A  98      29.598  51.935  43.114  1.00  0.00           C  
ATOM   1019  O   MET A  98      29.116  51.114  42.317  1.00  0.00           O  
ATOM   1020  CB  MET A  98      31.132  53.357  41.734  1.00  0.00           C  
ATOM   1021  CG  MET A  98      31.190  54.171  40.496  1.00  0.00           C  
ATOM   1022  SD  MET A  98      31.402  53.127  38.958  1.00  0.00           S  
ATOM   1023  CE  MET A  98      32.926  52.279  39.324  1.00  0.00           C  
ATOM   1024  H   MET A  98      30.619  54.983  43.443  1.00  0.00           H  
ATOM   1025  N   VAL A  99      29.835  51.708  44.392  1.00  0.00           N  
ATOM   1026  CA  VAL A  99      29.390  50.452  45.030  1.00  0.00           C  
ATOM   1027  C   VAL A  99      27.871  50.447  45.170  1.00  0.00           C  
ATOM   1028  O   VAL A  99      27.176  49.478  44.727  1.00  0.00           O  
ATOM   1029  CB  VAL A  99      30.109  50.195  46.343  1.00  0.00           C  
ATOM   1030  CG1 VAL A  99      29.701  48.825  46.966  1.00  0.00           C  
ATOM   1031  CG2 VAL A  99      31.629  50.150  46.153  1.00  0.00           C  
ATOM   1032  H   VAL A  99      30.542  52.236  44.863  1.00  0.00           H  
ATOM   1033  N   PHE A 100      27.286  51.569  45.560  1.00  0.00           N  
ATOM   1034  CA  PHE A 100      25.855  51.714  45.674  1.00  0.00           C  
ATOM   1035  C   PHE A 100      25.125  51.587  44.334  1.00  0.00           C  
ATOM   1036  O   PHE A 100      24.286  50.737  44.126  1.00  0.00           O  
ATOM   1037  CB  PHE A 100      25.523  53.052  46.406  1.00  0.00           C  
ATOM   1038  CG  PHE A 100      24.012  53.046  46.682  1.00  0.00           C  
ATOM   1039  CD1 PHE A 100      23.102  53.626  45.822  1.00  0.00           C  
ATOM   1040  CD2 PHE A 100      23.542  52.454  47.822  1.00  0.00           C  
ATOM   1041  CE1 PHE A 100      21.787  53.431  46.109  1.00  0.00           C  
ATOM   1042  CE2 PHE A 100      22.227  52.234  48.083  1.00  0.00           C  
ATOM   1043  CZ  PHE A 100      21.263  52.667  47.173  1.00  0.00           C  
ATOM   1044  H   PHE A 100      27.869  52.373  45.730  1.00  0.00           H  
ATOM   1045  HD1 PHE A 100      23.385  54.434  45.146  1.00  0.00           H  
ATOM   1046  HD2 PHE A 100      24.361  52.095  48.429  1.00  0.00           H  
ATOM   1047  HE1 PHE A 100      21.077  54.053  45.566  1.00  0.00           H  
ATOM   1048  HE2 PHE A 100      21.906  51.630  48.928  1.00  0.00           H  
ATOM   1049  HZ  PHE A 100      20.215  52.394  47.257  1.00  0.00           H  
ATOM   1050  N   GLN A 101      25.675  52.332  43.344  1.00  0.00           N  
ATOM   1051  CA  GLN A 101      25.260  52.445  41.926  1.00  0.00           C  
ATOM   1052  C   GLN A 101      25.119  51.073  41.303  1.00  0.00           C  
ATOM   1053  O   GLN A 101      24.032  50.675  40.950  1.00  0.00           O  
ATOM   1054  CB  GLN A 101      26.282  53.313  41.166  1.00  0.00           C  
ATOM   1055  CG  GLN A 101      26.122  53.458  39.659  1.00  0.00           C  
ATOM   1056  CD  GLN A 101      27.276  54.146  38.993  1.00  0.00           C  
ATOM   1057  NE2 GLN A 101      28.281  53.416  38.576  1.00  0.00           N  
ATOM   1058  OE1 GLN A 101      27.320  55.315  38.716  1.00  0.00           O  
ATOM   1059  H   GLN A 101      26.218  53.106  43.667  1.00  0.00           H  
ATOM   1060 1HE2 GLN A 101      28.215  52.425  38.708  1.00  0.00           H  
ATOM   1061 2HE2 GLN A 101      29.071  53.897  38.192  1.00  0.00           H  
ATOM   1062  N   GLU A 102      26.137  50.221  41.383  1.00  0.00           N  
ATOM   1063  CA  GLU A 102      26.088  48.808  40.904  1.00  0.00           C  
ATOM   1064  C   GLU A 102      25.405  47.782  41.833  1.00  0.00           C  
ATOM   1065  O   GLU A 102      25.251  46.639  41.305  1.00  0.00           O  
ATOM   1066  CB  GLU A 102      27.457  48.352  40.457  1.00  0.00           C  
ATOM   1067  CG  GLU A 102      28.277  49.354  39.612  1.00  0.00           C  
ATOM   1068  CD  GLU A 102      27.547  49.746  38.302  1.00  0.00           C  
ATOM   1069  OE1 GLU A 102      27.483  48.990  37.329  1.00  0.00           O  
ATOM   1070  OE2 GLU A 102      26.938  50.794  38.341  1.00  0.00           O1-
ATOM   1071  H   GLU A 102      27.034  50.537  41.693  1.00  0.00           H  
ATOM   1072  N   ASN A 103      25.382  48.088  43.115  1.00  0.00           N  
ATOM   1073  CA  ASN A 103      24.974  47.162  44.200  1.00  0.00           C  
ATOM   1074  C   ASN A 103      25.989  46.000  44.518  1.00  0.00           C  
ATOM   1075  O   ASN A 103      25.638  44.840  44.488  1.00  0.00           O  
ATOM   1076  CB  ASN A 103      23.498  46.717  43.928  1.00  0.00           C  
ATOM   1077  CG  ASN A 103      22.718  46.010  45.047  1.00  0.00           C  
ATOM   1078  ND2 ASN A 103      21.682  45.386  44.617  1.00  0.00           N  
ATOM   1079  OD1 ASN A 103      23.125  45.904  46.206  1.00  0.00           O  
ATOM   1080  H   ASN A 103      25.672  48.967  43.513  1.00  0.00           H  
ATOM   1081 1HD2 ASN A 103      21.542  45.415  43.630  1.00  0.00           H  
ATOM   1082 2HD2 ASN A 103      20.942  45.060  45.208  1.00  0.00           H  
ATOM   1083  N   SER A 104      27.281  46.317  44.480  1.00  0.00           N  
ATOM   1084  CA  SER A 104      28.357  45.301  44.621  1.00  0.00           C  
ATOM   1085  C   SER A 104      28.364  44.778  46.096  1.00  0.00           C  
ATOM   1086  O   SER A 104      28.832  45.440  46.963  1.00  0.00           O  
ATOM   1087  CB  SER A 104      29.657  46.021  44.343  1.00  0.00           C  
ATOM   1088  OG  SER A 104      29.622  46.745  43.090  1.00  0.00           O  
ATOM   1089  H   SER A 104      27.623  47.215  44.207  1.00  0.00           H  
ATOM   1090  HG  SER A 104      29.561  46.032  42.385  1.00  0.00           H  
ATOM   1091  N   ARG A 105      28.019  43.489  46.415  1.00  0.00           N  
ATOM   1092  CA  ARG A 105      27.964  43.109  47.834  1.00  0.00           C  
ATOM   1093  C   ARG A 105      29.229  42.558  48.427  1.00  0.00           C  
ATOM   1094  O   ARG A 105      29.418  42.953  49.622  1.00  0.00           O  
ATOM   1095  CB  ARG A 105      26.865  42.093  47.999  1.00  0.00           C  
ATOM   1096  CG  ARG A 105      25.467  42.676  47.927  1.00  0.00           C  
ATOM   1097  CD  ARG A 105      25.242  43.924  48.734  1.00  0.00           C  
ATOM   1098  NE  ARG A 105      23.824  44.306  48.607  1.00  0.00           N  
ATOM   1099  CZ  ARG A 105      22.918  44.161  49.627  1.00  0.00           C  
ATOM   1100  NH1 ARG A 105      23.152  43.745  50.877  1.00  0.00           N1+
ATOM   1101  NH2 ARG A 105      21.664  44.413  49.257  1.00  0.00           N  
ATOM   1102  H   ARG A 105      28.184  42.705  45.824  1.00  0.00           H  
ATOM   1103  HE  ARG A 105      23.594  44.768  47.752  1.00  0.00           H  
ATOM   1104 1HH1 ARG A 105      24.084  43.532  51.182  1.00  0.00           H  
ATOM   1105 2HH1 ARG A 105      22.411  43.835  51.540  1.00  0.00           H  
ATOM   1106 1HH2 ARG A 105      21.383  44.784  48.374  1.00  0.00           H  
ATOM   1107 2HH2 ARG A 105      20.972  44.024  49.875  1.00  0.00           H  
ATOM   1108  N   VAL A 106      30.151  41.869  47.679  1.00  0.00           N  
ATOM   1109  CA  VAL A 106      31.494  41.535  48.185  1.00  0.00           C  
ATOM   1110  C   VAL A 106      32.505  42.544  47.680  1.00  0.00           C  
ATOM   1111  O   VAL A 106      32.748  42.825  46.517  1.00  0.00           O  
ATOM   1112  CB  VAL A 106      31.930  40.080  48.021  1.00  0.00           C  
ATOM   1113  CG1 VAL A 106      33.439  39.832  48.337  1.00  0.00           C  
ATOM   1114  CG2 VAL A 106      31.093  39.161  48.920  1.00  0.00           C  
ATOM   1115  H   VAL A 106      30.000  41.398  46.809  1.00  0.00           H  
ATOM   1116  N   ILE A 107      33.355  43.035  48.618  1.00  0.00           N  
ATOM   1117  CA  ILE A 107      34.463  44.043  48.391  1.00  0.00           C  
ATOM   1118  C   ILE A 107      35.773  43.269  48.761  1.00  0.00           C  
ATOM   1119  O   ILE A 107      36.191  43.196  49.949  1.00  0.00           O  
ATOM   1120  CB  ILE A 107      34.255  45.308  49.299  1.00  0.00           C  
ATOM   1121  CG1 ILE A 107      32.788  45.825  49.096  1.00  0.00           C  
ATOM   1122  CG2 ILE A 107      35.281  46.424  48.859  1.00  0.00           C  
ATOM   1123  CD  ILE A 107      32.502  46.212  47.633  1.00  0.00           C  
ATOM   1124  H   ILE A 107      33.354  42.676  49.543  1.00  0.00           H  
ATOM   1125  N   VAL A 108      36.371  42.682  47.712  1.00  0.00           N  
ATOM   1126  CA  VAL A 108      37.460  41.697  47.799  1.00  0.00           C  
ATOM   1127  C   VAL A 108      38.724  42.558  47.926  1.00  0.00           C  
ATOM   1128  O   VAL A 108      39.083  43.207  46.953  1.00  0.00           O  
ATOM   1129  CB  VAL A 108      37.697  40.866  46.548  1.00  0.00           C  
ATOM   1130  CG1 VAL A 108      38.964  40.005  46.726  1.00  0.00           C  
ATOM   1131  CG2 VAL A 108      36.412  40.212  46.240  1.00  0.00           C  
ATOM   1132  H   VAL A 108      35.996  42.785  46.787  1.00  0.00           H  
ATOM   1133  N   MET A 109      39.252  42.606  49.118  1.00  0.00           N  
ATOM   1134  CA  MET A 109      40.500  43.311  49.450  1.00  0.00           C  
ATOM   1135  C   MET A 109      41.714  42.450  49.701  1.00  0.00           C  
ATOM   1136  O   MET A 109      41.700  41.545  50.586  1.00  0.00           O  
ATOM   1137  CB  MET A 109      40.068  44.146  50.643  1.00  0.00           C  
ATOM   1138  CG  MET A 109      41.152  45.171  50.955  1.00  0.00           C  
ATOM   1139  SD  MET A 109      40.560  46.570  52.012  1.00  0.00           S  
ATOM   1140  CE  MET A 109      41.835  47.603  51.355  1.00  0.00           C  
ATOM   1141  H   MET A 109      38.690  42.276  49.867  1.00  0.00           H  
ATOM   1142  N   THR A 110      42.827  42.790  49.092  1.00  0.00           N  
ATOM   1143  CA  THR A 110      44.118  42.132  49.181  1.00  0.00           C  
ATOM   1144  C   THR A 110      45.306  42.992  49.583  1.00  0.00           C  
ATOM   1145  O   THR A 110      46.268  42.466  50.174  1.00  0.00           O  
ATOM   1146  CB  THR A 110      44.724  41.436  47.924  1.00  0.00           C  
ATOM   1147  CG2 THR A 110      44.068  40.032  47.849  1.00  0.00           C  
ATOM   1148  OG1 THR A 110      44.459  42.192  46.736  1.00  0.00           O  
ATOM   1149  H   THR A 110      42.848  43.597  48.510  1.00  0.00           H  
ATOM   1150  HG1 THR A 110      43.501  42.178  46.444  1.00  0.00           H  
ATOM   1151  N   THR A 111      45.373  44.270  49.270  1.00  0.00           N  
ATOM   1152  CA  THR A 111      46.502  45.128  49.713  1.00  0.00           C  
ATOM   1153  C   THR A 111      46.258  46.129  50.851  1.00  0.00           C  
ATOM   1154  O   THR A 111      45.102  46.672  50.891  1.00  0.00           O  
ATOM   1155  CB  THR A 111      47.147  45.769  48.492  1.00  0.00           C  
ATOM   1156  CG2 THR A 111      46.289  46.709  47.703  1.00  0.00           C  
ATOM   1157  OG1 THR A 111      48.351  46.486  48.973  1.00  0.00           O  
ATOM   1158  H   THR A 111      44.742  44.681  48.617  1.00  0.00           H  
ATOM   1159  HG1 THR A 111      49.123  45.885  49.159  1.00  0.00           H  
ATOM   1160  N   LYS A 112      47.015  45.941  51.926  1.00  0.00           N  
ATOM   1161  CA  LYS A 112      46.735  46.518  53.275  1.00  0.00           C  
ATOM   1162  C   LYS A 112      46.942  48.046  53.391  1.00  0.00           C  
ATOM   1163  O   LYS A 112      47.889  48.716  52.910  1.00  0.00           O  
ATOM   1164  CB  LYS A 112      47.367  45.857  54.501  1.00  0.00           C  
ATOM   1165  CG  LYS A 112      47.019  44.354  54.579  1.00  0.00           C  
ATOM   1166  CD  LYS A 112      47.840  43.517  55.620  1.00  0.00           C  
ATOM   1167  CE  LYS A 112      49.300  43.468  55.292  1.00  0.00           C  
ATOM   1168  NZ  LYS A 112      49.698  42.489  54.302  1.00  0.00           N1+
ATOM   1169  H   LYS A 112      47.741  45.256  51.817  1.00  0.00           H  
ATOM   1170  HZ1 LYS A 112      49.480  41.560  54.604  1.00  0.00           H  
ATOM   1171  HZ2 LYS A 112      49.147  42.709  53.492  1.00  0.00           H  
ATOM   1172  HZ3 LYS A 112      50.692  42.560  54.177  1.00  0.00           H  
ATOM   1173  N   GLU A 113      46.158  48.511  54.339  1.00  0.00           N  
ATOM   1174  CA  GLU A 113      46.166  49.882  54.842  1.00  0.00           C  
ATOM   1175  C   GLU A 113      47.468  50.450  55.344  1.00  0.00           C  
ATOM   1176  O   GLU A 113      47.739  51.634  55.072  1.00  0.00           O  
ATOM   1177  CB  GLU A 113      45.039  50.196  55.807  1.00  0.00           C  
ATOM   1178  CG  GLU A 113      44.791  49.342  57.042  1.00  0.00           C  
ATOM   1179  CD  GLU A 113      44.186  47.933  56.778  1.00  0.00           C  
ATOM   1180  OE1 GLU A 113      42.978  47.715  56.883  1.00  0.00           O  
ATOM   1181  OE2 GLU A 113      44.998  46.967  56.452  1.00  0.00           O1-
ATOM   1182  H   GLU A 113      45.615  47.881  54.896  1.00  0.00           H  
ATOM   1183  N   VAL A 114      48.240  49.755  56.186  1.00  0.00           N  
ATOM   1184  CA  VAL A 114      49.654  50.123  56.326  1.00  0.00           C  
ATOM   1185  C   VAL A 114      50.615  49.051  55.749  1.00  0.00           C  
ATOM   1186  O   VAL A 114      50.251  47.867  55.836  1.00  0.00           O  
ATOM   1187  CB  VAL A 114      49.963  50.454  57.792  1.00  0.00           C  
ATOM   1188  CG1 VAL A 114      49.996  49.181  58.686  1.00  0.00           C  
ATOM   1189  CG2 VAL A 114      51.283  51.178  58.141  1.00  0.00           C  
ATOM   1190  H   VAL A 114      47.999  48.843  56.517  1.00  0.00           H  
ATOM   1191  N   GLU A 115      51.594  49.374  55.007  1.00  0.00           N  
ATOM   1192  CA  GLU A 115      52.568  48.391  54.491  1.00  0.00           C  
ATOM   1193  C   GLU A 115      53.978  48.975  54.353  1.00  0.00           C  
ATOM   1194  O   GLU A 115      54.238  50.161  54.401  1.00  0.00           O  
ATOM   1195  CB  GLU A 115      52.125  47.767  53.201  1.00  0.00           C  
ATOM   1196  CG  GLU A 115      52.556  46.353  52.671  1.00  0.00           C  
ATOM   1197  CD  GLU A 115      52.783  45.404  53.864  1.00  0.00           C  
ATOM   1198  OE1 GLU A 115      51.889  44.797  54.452  1.00  0.00           O  
ATOM   1199  OE2 GLU A 115      53.960  45.421  54.315  1.00  0.00           O1-
ATOM   1200  H   GLU A 115      51.844  50.335  54.915  1.00  0.00           H  
ATOM   1201  N   ARG A 116      54.953  48.110  54.557  1.00  0.00           N  
ATOM   1202  CA  ARG A 116      56.449  48.449  54.552  1.00  0.00           C  
ATOM   1203  C   ARG A 116      56.709  49.507  55.602  1.00  0.00           C  
ATOM   1204  O   ARG A 116      57.587  50.325  55.417  1.00  0.00           O  
ATOM   1205  CB  ARG A 116      56.898  48.821  53.156  1.00  0.00           C  
ATOM   1206  CG  ARG A 116      56.880  47.534  52.418  1.00  0.00           C  
ATOM   1207  CD  ARG A 116      57.406  47.561  51.052  1.00  0.00           C  
ATOM   1208  NE  ARG A 116      56.640  48.297  50.022  1.00  0.00           N  
ATOM   1209  CZ  ARG A 116      55.879  47.576  49.149  1.00  0.00           C  
ATOM   1210  NH1 ARG A 116      55.803  46.271  49.123  1.00  0.00           N1+
ATOM   1211  NH2 ARG A 116      55.289  48.203  48.194  1.00  0.00           N  
ATOM   1212  H   ARG A 116      54.785  47.160  54.791  1.00  0.00           H  
ATOM   1213  HE  ARG A 116      56.564  49.287  50.008  1.00  0.00           H  
ATOM   1214 1HH1 ARG A 116      56.169  45.627  49.802  1.00  0.00           H  
ATOM   1215 2HH1 ARG A 116      55.547  45.772  48.298  1.00  0.00           H  
ATOM   1216 1HH2 ARG A 116      55.160  49.197  48.191  1.00  0.00           H  
ATOM   1217 2HH2 ARG A 116      54.897  47.638  47.455  1.00  0.00           H  
ATOM   1218  N   GLY A 117      55.997  49.510  56.690  1.00  0.00           N  
ATOM   1219  CA  GLY A 117      56.151  50.436  57.828  1.00  0.00           C  
ATOM   1220  C   GLY A 117      55.593  51.863  57.527  1.00  0.00           C  
ATOM   1221  O   GLY A 117      56.075  52.716  58.227  1.00  0.00           O  
ATOM   1222  H   GLY A 117      55.371  48.744  56.882  1.00  0.00           H  
ATOM   1223  N   LYS A 118      54.825  52.024  56.486  1.00  0.00           N  
ATOM   1224  CA  LYS A 118      54.245  53.254  56.017  1.00  0.00           C  
ATOM   1225  C   LYS A 118      52.776  53.180  55.602  1.00  0.00           C  
ATOM   1226  O   LYS A 118      52.293  52.137  55.113  1.00  0.00           O  
ATOM   1227  CB  LYS A 118      55.046  53.798  54.880  1.00  0.00           C  
ATOM   1228  CG  LYS A 118      55.002  52.903  53.592  1.00  0.00           C  
ATOM   1229  CD  LYS A 118      55.839  53.411  52.455  1.00  0.00           C  
ATOM   1230  CE  LYS A 118      57.359  53.355  52.687  1.00  0.00           C  
ATOM   1231  NZ  LYS A 118      58.043  53.536  51.434  1.00  0.00           N1+
ATOM   1232  H   LYS A 118      54.567  51.172  56.048  1.00  0.00           H  
ATOM   1233  HZ1 LYS A 118      57.995  52.747  50.831  1.00  0.00           H  
ATOM   1234  HZ2 LYS A 118      57.526  54.209  50.887  1.00  0.00           H  
ATOM   1235  HZ3 LYS A 118      58.961  53.872  51.638  1.00  0.00           H  
ATOM   1236  N   SER A 119      52.043  54.276  55.814  1.00  0.00           N  
ATOM   1237  CA  SER A 119      50.565  54.399  55.447  1.00  0.00           C  
ATOM   1238  C   SER A 119      50.454  54.359  53.912  1.00  0.00           C  
ATOM   1239  O   SER A 119      51.126  55.089  53.161  1.00  0.00           O  
ATOM   1240  CB  SER A 119      49.893  55.700  55.908  1.00  0.00           C  
ATOM   1241  OG  SER A 119      48.466  55.525  56.021  1.00  0.00           O  
ATOM   1242  H   SER A 119      52.169  54.809  56.650  1.00  0.00           H  
ATOM   1243  HG  SER A 119      48.177  56.413  56.392  1.00  0.00           H  
ATOM   1244  N   LYS A 120      49.748  53.372  53.515  1.00  0.00           N  
ATOM   1245  CA  LYS A 120      49.366  53.089  52.098  1.00  0.00           C  
ATOM   1246  C   LYS A 120      47.943  53.469  51.565  1.00  0.00           C  
ATOM   1247  O   LYS A 120      47.848  54.257  50.613  1.00  0.00           O  
ATOM   1248  CB  LYS A 120      49.595  51.653  51.721  1.00  0.00           C  
ATOM   1249  CG  LYS A 120      51.070  51.324  51.672  1.00  0.00           C  
ATOM   1250  CD  LYS A 120      51.698  51.888  50.484  1.00  0.00           C  
ATOM   1251  CE  LYS A 120      53.177  51.435  50.297  1.00  0.00           C  
ATOM   1252  NZ  LYS A 120      53.675  51.992  49.021  1.00  0.00           N1+
ATOM   1253  H   LYS A 120      49.172  52.987  54.240  1.00  0.00           H  
ATOM   1254  HZ1 LYS A 120      53.423  52.962  48.999  1.00  0.00           H  
ATOM   1255  HZ2 LYS A 120      54.649  51.793  48.963  1.00  0.00           H  
ATOM   1256  HZ3 LYS A 120      53.302  51.460  48.260  1.00  0.00           H  
ATOM   1257  N   CYS A 121      46.963  52.984  52.294  1.00  0.00           N  
ATOM   1258  CA  CYS A 121      45.569  53.377  51.967  1.00  0.00           C  
ATOM   1259  C   CYS A 121      44.680  53.848  53.124  1.00  0.00           C  
ATOM   1260  O   CYS A 121      44.820  53.373  54.271  1.00  0.00           O  
ATOM   1261  CB  CYS A 121      44.796  52.229  51.214  1.00  0.00           C  
ATOM   1262  SG  CYS A 121      45.372  52.195  49.492  1.00  0.00           S  
ATOM   1263  H   CYS A 121      47.140  52.171  52.852  1.00  0.00           H  
ATOM   1264  HG  CYS A 121      45.083  50.935  49.184  1.00  0.00           H  
ATOM   1265  N   VAL A 122      43.921  54.797  52.802  1.00  0.00           N  
ATOM   1266  CA  VAL A 122      42.922  55.337  53.754  1.00  0.00           C  
ATOM   1267  C   VAL A 122      41.963  54.293  54.345  1.00  0.00           C  
ATOM   1268  O   VAL A 122      41.197  53.650  53.632  1.00  0.00           O  
ATOM   1269  CB  VAL A 122      42.443  56.659  53.188  1.00  0.00           C  
ATOM   1270  CG1 VAL A 122      41.879  56.548  51.789  1.00  0.00           C  
ATOM   1271  CG2 VAL A 122      41.277  57.225  54.060  1.00  0.00           C  
ATOM   1272  H   VAL A 122      44.107  55.375  52.009  1.00  0.00           H  
ATOM   1273  N   LYS A 123      41.788  54.399  55.630  1.00  0.00           N  
ATOM   1274  CA  LYS A 123      41.106  53.496  56.469  1.00  0.00           C  
ATOM   1275  C   LYS A 123      39.581  53.943  56.428  1.00  0.00           C  
ATOM   1276  O   LYS A 123      39.065  54.508  57.396  1.00  0.00           O  
ATOM   1277  CB  LYS A 123      41.563  53.457  57.952  1.00  0.00           C  
ATOM   1278  CG  LYS A 123      42.940  52.713  58.061  1.00  0.00           C  
ATOM   1279  CD  LYS A 123      43.393  52.759  59.580  1.00  0.00           C  
ATOM   1280  CE  LYS A 123      43.938  54.097  59.963  1.00  0.00           C  
ATOM   1281  NZ  LYS A 123      44.405  54.009  61.334  1.00  0.00           N1+
ATOM   1282  H   LYS A 123      42.161  55.206  56.081  1.00  0.00           H  
ATOM   1283  HZ1 LYS A 123      44.825  54.838  61.706  1.00  0.00           H  
ATOM   1284  HZ2 LYS A 123      43.602  53.859  61.906  1.00  0.00           H  
ATOM   1285  HZ3 LYS A 123      45.045  53.267  61.570  1.00  0.00           H  
ATOM   1286  N   TYR A 124      38.915  53.767  55.278  1.00  0.00           N  
ATOM   1287  CA  TYR A 124      37.555  54.298  55.057  1.00  0.00           C  
ATOM   1288  C   TYR A 124      36.422  53.470  55.782  1.00  0.00           C  
ATOM   1289  O   TYR A 124      35.372  54.041  55.827  1.00  0.00           O  
ATOM   1290  CB  TYR A 124      37.240  54.547  53.530  1.00  0.00           C  
ATOM   1291  CG  TYR A 124      37.491  53.458  52.458  1.00  0.00           C  
ATOM   1292  CD1 TYR A 124      38.606  53.751  51.736  1.00  0.00           C  
ATOM   1293  CD2 TYR A 124      36.513  52.624  51.925  1.00  0.00           C  
ATOM   1294  CE1 TYR A 124      38.689  53.342  50.425  1.00  0.00           C  
ATOM   1295  CE2 TYR A 124      36.594  52.160  50.581  1.00  0.00           C  
ATOM   1296  CZ  TYR A 124      37.729  52.542  49.819  1.00  0.00           C  
ATOM   1297  OH  TYR A 124      37.854  52.072  48.577  1.00  0.00           O  
ATOM   1298  H   TYR A 124      39.420  53.400  54.493  1.00  0.00           H  
ATOM   1299  HD1 TYR A 124      39.343  54.459  52.125  1.00  0.00           H  
ATOM   1300  HD2 TYR A 124      35.911  52.006  52.598  1.00  0.00           H  
ATOM   1301  HE1 TYR A 124      39.429  53.831  49.795  1.00  0.00           H  
ATOM   1302  HE2 TYR A 124      35.946  51.307  50.389  1.00  0.00           H  
ATOM   1303  HH  TYR A 124      36.983  51.698  48.239  1.00  0.00           H  
ATOM   1304  N   TRP A 125      36.623  52.192  56.147  1.00  0.00           N  
ATOM   1305  CA  TRP A 125      35.865  51.417  57.195  1.00  0.00           C  
ATOM   1306  C   TRP A 125      36.195  51.964  58.603  1.00  0.00           C  
ATOM   1307  O   TRP A 125      37.357  52.030  59.071  1.00  0.00           O  
ATOM   1308  CB  TRP A 125      36.306  49.961  57.125  1.00  0.00           C  
ATOM   1309  CG  TRP A 125      37.770  49.618  57.009  1.00  0.00           C  
ATOM   1310  CD1 TRP A 125      38.563  49.270  58.038  1.00  0.00           C  
ATOM   1311  CD2 TRP A 125      38.514  49.688  55.849  1.00  0.00           C  
ATOM   1312  CE2 TRP A 125      39.793  49.361  56.312  1.00  0.00           C  
ATOM   1313  CE3 TRP A 125      38.250  50.013  54.513  1.00  0.00           C  
ATOM   1314  NE1 TRP A 125      39.795  49.165  57.613  1.00  0.00           N  
ATOM   1315  CZ2 TRP A 125      40.793  49.488  55.328  1.00  0.00           C  
ATOM   1316  CZ3 TRP A 125      39.327  50.116  53.601  1.00  0.00           C  
ATOM   1317  CH2 TRP A 125      40.624  49.850  54.008  1.00  0.00           C  
ATOM   1318  H   TRP A 125      37.397  51.739  55.709  1.00  0.00           H  
ATOM   1319  HD1 TRP A 125      38.305  49.261  59.097  1.00  0.00           H  
ATOM   1320  HE1 TRP A 125      40.540  48.960  58.257  1.00  0.00           H  
ATOM   1321  HE3 TRP A 125      37.210  50.090  54.181  1.00  0.00           H  
ATOM   1322  HZ2 TRP A 125      41.828  49.380  55.664  1.00  0.00           H  
ATOM   1323  HZ3 TRP A 125      39.151  50.669  52.681  1.00  0.00           H  
ATOM   1324  HH2 TRP A 125      41.360  49.843  53.205  1.00  0.00           H  
ATOM   1325  N   PRO A 126      35.059  52.375  59.274  1.00  0.00           N  
ATOM   1326  CA  PRO A 126      35.006  52.676  60.736  1.00  0.00           C  
ATOM   1327  C   PRO A 126      35.243  51.534  61.634  1.00  0.00           C  
ATOM   1328  O   PRO A 126      35.107  50.364  61.218  1.00  0.00           O  
ATOM   1329  CB  PRO A 126      33.629  53.242  60.965  1.00  0.00           C  
ATOM   1330  CG  PRO A 126      32.811  52.962  59.712  1.00  0.00           C  
ATOM   1331  CD  PRO A 126      33.762  52.482  58.607  1.00  0.00           C  
ATOM   1332  N   ASP A 127      35.682  51.833  62.900  1.00  0.00           N  
ATOM   1333  CA  ASP A 127      35.646  50.819  64.009  1.00  0.00           C  
ATOM   1334  C   ASP A 127      34.230  50.417  64.349  1.00  0.00           C  
ATOM   1335  O   ASP A 127      33.268  50.909  63.731  1.00  0.00           O  
ATOM   1336  CB  ASP A 127      36.336  51.323  65.250  1.00  0.00           C  
ATOM   1337  CG  ASP A 127      37.884  51.473  65.000  1.00  0.00           C  
ATOM   1338  OD1 ASP A 127      38.255  52.481  64.401  1.00  0.00           O  
ATOM   1339  OD2 ASP A 127      38.684  50.609  65.336  1.00  0.00           O1-
ATOM   1340  H   ASP A 127      36.180  52.616  63.257  1.00  0.00           H  
ATOM   1341  N   GLU A 128      34.176  49.448  65.173  1.00  0.00           N  
ATOM   1342  CA  GLU A 128      32.891  48.800  65.489  1.00  0.00           C  
ATOM   1343  C   GLU A 128      31.714  49.489  66.228  1.00  0.00           C  
ATOM   1344  O   GLU A 128      32.080  50.326  67.058  1.00  0.00           O  
ATOM   1345  CB  GLU A 128      33.227  47.411  66.056  1.00  0.00           C  
ATOM   1346  CG  GLU A 128      32.081  46.358  66.038  1.00  0.00           C  
ATOM   1347  CD  GLU A 128      32.464  45.003  66.662  1.00  0.00           C  
ATOM   1348  OE1 GLU A 128      33.109  45.048  67.762  1.00  0.00           O  
ATOM   1349  OE2 GLU A 128      32.027  43.962  66.141  1.00  0.00           O1-
ATOM   1350  H   GLU A 128      34.994  48.984  65.509  1.00  0.00           H  
ATOM   1351  N   TYR A 129      30.592  49.375  65.541  1.00  0.00           N  
ATOM   1352  CA  TYR A 129      29.404  50.233  65.751  1.00  0.00           C  
ATOM   1353  C   TYR A 129      29.514  51.768  65.466  1.00  0.00           C  
ATOM   1354  O   TYR A 129      28.463  52.435  65.354  1.00  0.00           O  
ATOM   1355  CB  TYR A 129      28.813  50.138  67.133  1.00  0.00           C  
ATOM   1356  CG  TYR A 129      28.143  48.774  67.301  1.00  0.00           C  
ATOM   1357  CD1 TYR A 129      27.314  48.109  66.395  1.00  0.00           C  
ATOM   1358  CD2 TYR A 129      28.477  48.065  68.429  1.00  0.00           C  
ATOM   1359  CE1 TYR A 129      26.973  46.823  66.560  1.00  0.00           C  
ATOM   1360  CE2 TYR A 129      28.054  46.773  68.660  1.00  0.00           C  
ATOM   1361  CZ  TYR A 129      27.331  46.107  67.659  1.00  0.00           C  
ATOM   1362  OH  TYR A 129      27.330  44.750  67.690  1.00  0.00           O  
ATOM   1363  H   TYR A 129      30.447  48.696  64.816  1.00  0.00           H  
ATOM   1364  HD1 TYR A 129      26.754  48.781  65.735  1.00  0.00           H  
ATOM   1365  HD2 TYR A 129      29.174  48.548  69.107  1.00  0.00           H  
ATOM   1366  HE1 TYR A 129      26.487  46.258  65.771  1.00  0.00           H  
ATOM   1367  HE2 TYR A 129      28.218  46.483  69.703  1.00  0.00           H  
ATOM   1368  HH  TYR A 129      27.597  44.562  68.638  1.00  0.00           H  
ATOM   1369  N   ALA A 130      30.724  52.187  65.152  1.00  0.00           N  
ATOM   1370  CA  ALA A 130      31.027  53.506  64.623  1.00  0.00           C  
ATOM   1371  C   ALA A 130      30.780  53.844  63.127  1.00  0.00           C  
ATOM   1372  O   ALA A 130      30.826  52.960  62.305  1.00  0.00           O  
ATOM   1373  CB  ALA A 130      32.526  53.709  64.903  1.00  0.00           C  
ATOM   1374  H   ALA A 130      31.453  51.505  65.210  1.00  0.00           H  
ATOM   1375  N   LEU A 131      30.604  55.128  62.861  1.00  0.00           N  
ATOM   1376  CA  LEU A 131      30.199  55.761  61.601  1.00  0.00           C  
ATOM   1377  C   LEU A 131      31.362  56.442  60.873  1.00  0.00           C  
ATOM   1378  O   LEU A 131      32.124  57.220  61.488  1.00  0.00           O  
ATOM   1379  CB  LEU A 131      29.117  56.765  61.985  1.00  0.00           C  
ATOM   1380  CG  LEU A 131      28.113  57.237  60.919  1.00  0.00           C  
ATOM   1381  CD1 LEU A 131      27.262  56.146  60.318  1.00  0.00           C  
ATOM   1382  CD2 LEU A 131      27.221  58.287  61.557  1.00  0.00           C  
ATOM   1383  H   LEU A 131      30.586  55.843  63.550  1.00  0.00           H  
ATOM   1384  N   LYS A 132      31.375  56.318  59.563  1.00  0.00           N  
ATOM   1385  CA  LYS A 132      32.083  57.411  58.736  1.00  0.00           C  
ATOM   1386  C   LYS A 132      31.153  57.967  57.669  1.00  0.00           C  
ATOM   1387  O   LYS A 132      30.528  57.251  56.844  1.00  0.00           O  
ATOM   1388  CB  LYS A 132      33.386  56.822  58.134  1.00  0.00           C  
ATOM   1389  CG  LYS A 132      34.520  56.759  59.152  1.00  0.00           C  
ATOM   1390  CD  LYS A 132      35.893  56.652  58.432  1.00  0.00           C  
ATOM   1391  CE  LYS A 132      36.922  56.389  59.472  1.00  0.00           C  
ATOM   1392  NZ  LYS A 132      38.301  56.595  59.055  1.00  0.00           N1+
ATOM   1393  H   LYS A 132      30.892  55.627  59.020  1.00  0.00           H  
ATOM   1394  HZ1 LYS A 132      38.864  56.244  59.800  1.00  0.00           H  
ATOM   1395  HZ2 LYS A 132      38.574  56.113  58.212  1.00  0.00           H  
ATOM   1396  HZ3 LYS A 132      38.486  57.542  58.782  1.00  0.00           H  
ATOM   1397  N   GLU A 133      30.835  59.222  57.931  1.00  0.00           N  
ATOM   1398  CA  GLU A 133      30.112  60.105  56.959  1.00  0.00           C  
ATOM   1399  C   GLU A 133      30.937  60.510  55.737  1.00  0.00           C  
ATOM   1400  O   GLU A 133      32.050  61.088  55.965  1.00  0.00           O  
ATOM   1401  CB  GLU A 133      29.624  61.309  57.769  1.00  0.00           C  
ATOM   1402  CG  GLU A 133      28.360  61.884  57.067  1.00  0.00           C  
ATOM   1403  CD  GLU A 133      27.288  62.586  57.923  1.00  0.00           C  
ATOM   1404  OE1 GLU A 133      26.810  63.660  57.505  1.00  0.00           O  
ATOM   1405  OE2 GLU A 133      27.098  62.116  59.028  1.00  0.00           O1-
ATOM   1406  H   GLU A 133      30.843  59.697  58.806  1.00  0.00           H  
ATOM   1407  N   TYR A 134      30.651  59.988  54.518  1.00  0.00           N  
ATOM   1408  CA  TYR A 134      31.336  60.473  53.284  1.00  0.00           C  
ATOM   1409  C   TYR A 134      30.204  60.914  52.281  1.00  0.00           C  
ATOM   1410  O   TYR A 134      29.357  60.171  51.781  1.00  0.00           O  
ATOM   1411  CB  TYR A 134      32.107  59.365  52.642  1.00  0.00           C  
ATOM   1412  CG  TYR A 134      33.523  59.176  53.202  1.00  0.00           C  
ATOM   1413  CD1 TYR A 134      34.625  59.768  52.579  1.00  0.00           C  
ATOM   1414  CD2 TYR A 134      33.687  58.232  54.218  1.00  0.00           C  
ATOM   1415  CE1 TYR A 134      35.878  59.402  53.040  1.00  0.00           C  
ATOM   1416  CE2 TYR A 134      35.021  57.973  54.716  1.00  0.00           C  
ATOM   1417  CZ  TYR A 134      36.039  58.624  54.100  1.00  0.00           C  
ATOM   1418  OH  TYR A 134      37.228  58.289  54.596  1.00  0.00           O  
ATOM   1419  H   TYR A 134      29.935  59.325  54.288  1.00  0.00           H  
ATOM   1420  HD1 TYR A 134      34.464  60.488  51.778  1.00  0.00           H  
ATOM   1421  HD2 TYR A 134      32.804  57.690  54.551  1.00  0.00           H  
ATOM   1422  HE1 TYR A 134      36.797  59.721  52.535  1.00  0.00           H  
ATOM   1423  HE2 TYR A 134      35.184  57.392  55.629  1.00  0.00           H  
ATOM   1424  HH  TYR A 134      37.904  58.988  54.358  1.00  0.00           H  
ATOM   1425  N   GLY A 135      29.991  62.194  52.235  1.00  0.00           N  
ATOM   1426  CA  GLY A 135      29.047  62.798  51.238  1.00  0.00           C  
ATOM   1427  C   GLY A 135      27.649  62.246  51.271  1.00  0.00           C  
ATOM   1428  O   GLY A 135      26.815  62.443  52.155  1.00  0.00           O  
ATOM   1429  H   GLY A 135      30.409  62.726  52.973  1.00  0.00           H  
ATOM   1430  N   VAL A 136      27.430  61.409  50.231  1.00  0.00           N  
ATOM   1431  CA  VAL A 136      26.217  60.660  49.897  1.00  0.00           C  
ATOM   1432  C   VAL A 136      25.833  59.584  50.947  1.00  0.00           C  
ATOM   1433  O   VAL A 136      24.657  59.346  51.221  1.00  0.00           O  
ATOM   1434  CB  VAL A 136      26.264  60.130  48.451  1.00  0.00           C  
ATOM   1435  CG1 VAL A 136      26.532  61.331  47.591  1.00  0.00           C  
ATOM   1436  CG2 VAL A 136      27.222  59.036  48.118  1.00  0.00           C  
ATOM   1437  H   VAL A 136      28.178  61.440  49.573  1.00  0.00           H  
ATOM   1438  N   MET A 137      26.848  59.139  51.658  1.00  0.00           N  
ATOM   1439  CA  MET A 137      26.776  57.873  52.388  1.00  0.00           C  
ATOM   1440  C   MET A 137      27.296  57.938  53.831  1.00  0.00           C  
ATOM   1441  O   MET A 137      28.408  58.438  54.178  1.00  0.00           O  
ATOM   1442  CB  MET A 137      27.595  56.887  51.634  1.00  0.00           C  
ATOM   1443  CG  MET A 137      27.524  55.439  52.068  1.00  0.00           C  
ATOM   1444  SD  MET A 137      25.872  54.707  51.923  1.00  0.00           S  
ATOM   1445  CE  MET A 137      26.042  54.188  50.181  1.00  0.00           C  
ATOM   1446  H   MET A 137      27.793  59.449  51.737  1.00  0.00           H  
ATOM   1447  N   ARG A 138      26.485  57.319  54.712  1.00  0.00           N  
ATOM   1448  CA  ARG A 138      26.949  57.092  56.106  1.00  0.00           C  
ATOM   1449  C   ARG A 138      27.230  55.567  56.199  1.00  0.00           C  
ATOM   1450  O   ARG A 138      26.337  54.697  56.298  1.00  0.00           O  
ATOM   1451  CB  ARG A 138      25.944  57.605  57.135  1.00  0.00           C  
ATOM   1452  CG  ARG A 138      25.400  59.005  57.090  1.00  0.00           C  
ATOM   1453  CD  ARG A 138      23.994  59.155  57.677  1.00  0.00           C  
ATOM   1454  NE  ARG A 138      23.242  60.205  57.035  1.00  0.00           N  
ATOM   1455  CZ  ARG A 138      22.132  59.998  56.248  1.00  0.00           C  
ATOM   1456  NH1 ARG A 138      21.871  58.757  55.846  1.00  0.00           N1+
ATOM   1457  NH2 ARG A 138      21.141  60.813  56.281  1.00  0.00           N  
ATOM   1458  H   ARG A 138      25.548  57.085  54.473  1.00  0.00           H  
ATOM   1459  HE  ARG A 138      23.466  61.117  57.364  1.00  0.00           H  
ATOM   1460 1HH1 ARG A 138      22.489  58.055  56.189  1.00  0.00           H  
ATOM   1461 2HH1 ARG A 138      21.091  58.563  55.251  1.00  0.00           H  
ATOM   1462 1HH2 ARG A 138      21.187  61.571  56.929  1.00  0.00           H  
ATOM   1463 2HH2 ARG A 138      20.318  60.710  55.716  1.00  0.00           H  
ATOM   1464  N   VAL A 139      28.526  55.271  56.278  1.00  0.00           N  
ATOM   1465  CA  VAL A 139      28.989  53.846  56.291  1.00  0.00           C  
ATOM   1466  C   VAL A 139      29.156  53.482  57.808  1.00  0.00           C  
ATOM   1467  O   VAL A 139      29.910  54.089  58.501  1.00  0.00           O  
ATOM   1468  CB  VAL A 139      30.325  53.785  55.521  1.00  0.00           C  
ATOM   1469  CG1 VAL A 139      31.089  52.541  55.733  1.00  0.00           C  
ATOM   1470  CG2 VAL A 139      30.051  53.931  54.023  1.00  0.00           C  
ATOM   1471  H   VAL A 139      29.187  56.007  56.159  1.00  0.00           H  
ATOM   1472  N   ARG A 140      28.601  52.311  58.255  1.00  0.00           N  
ATOM   1473  CA  ARG A 140      28.850  51.783  59.631  1.00  0.00           C  
ATOM   1474  C   ARG A 140      29.176  50.322  59.693  1.00  0.00           C  
ATOM   1475  O   ARG A 140      28.911  49.400  58.918  1.00  0.00           O  
ATOM   1476  CB  ARG A 140      27.570  52.058  60.433  1.00  0.00           C  
ATOM   1477  CG  ARG A 140      27.692  51.836  61.980  1.00  0.00           C  
ATOM   1478  CD  ARG A 140      26.349  51.980  62.797  1.00  0.00           C  
ATOM   1479  NE  ARG A 140      25.869  53.367  62.544  1.00  0.00           N  
ATOM   1480  CZ  ARG A 140      25.953  54.407  63.339  1.00  0.00           C  
ATOM   1481  NH1 ARG A 140      26.851  54.448  64.331  1.00  0.00           N1+
ATOM   1482  NH2 ARG A 140      25.420  55.539  63.056  1.00  0.00           N  
ATOM   1483  H   ARG A 140      28.106  51.751  57.590  1.00  0.00           H  
ATOM   1484  HE  ARG A 140      25.533  53.527  61.618  1.00  0.00           H  
ATOM   1485 1HH1 ARG A 140      27.405  53.664  64.615  1.00  0.00           H  
ATOM   1486 2HH1 ARG A 140      26.764  55.070  65.103  1.00  0.00           H  
ATOM   1487 1HH2 ARG A 140      24.953  55.711  62.190  1.00  0.00           H  
ATOM   1488 2HH2 ARG A 140      25.526  56.224  63.774  1.00  0.00           H  
ATOM   1489  N   ASN A 141      30.075  50.081  60.609  1.00  0.00           N  
ATOM   1490  CA  ASN A 141      30.539  48.723  60.926  1.00  0.00           C  
ATOM   1491  C   ASN A 141      29.540  47.962  61.888  1.00  0.00           C  
ATOM   1492  O   ASN A 141      29.607  48.196  63.121  1.00  0.00           O  
ATOM   1493  CB  ASN A 141      31.966  48.780  61.391  1.00  0.00           C  
ATOM   1494  CG  ASN A 141      32.663  47.438  61.425  1.00  0.00           C  
ATOM   1495  ND2 ASN A 141      33.963  47.390  61.637  1.00  0.00           N  
ATOM   1496  OD1 ASN A 141      32.094  46.330  61.457  1.00  0.00           O  
ATOM   1497  H   ASN A 141      30.629  50.846  60.921  1.00  0.00           H  
ATOM   1498 1HD2 ASN A 141      34.474  48.253  61.670  1.00  0.00           H  
ATOM   1499 2HD2 ASN A 141      34.424  46.560  61.945  1.00  0.00           H  
ATOM   1500  N   VAL A 142      28.584  47.187  61.402  1.00  0.00           N  
ATOM   1501  CA  VAL A 142      27.689  46.463  62.329  1.00  0.00           C  
ATOM   1502  C   VAL A 142      28.202  45.182  62.973  1.00  0.00           C  
ATOM   1503  O   VAL A 142      27.606  44.690  63.911  1.00  0.00           O  
ATOM   1504  CB  VAL A 142      26.214  46.288  61.862  1.00  0.00           C  
ATOM   1505  CG1 VAL A 142      25.523  47.642  62.050  1.00  0.00           C  
ATOM   1506  CG2 VAL A 142      26.035  45.853  60.381  1.00  0.00           C  
ATOM   1507  H   VAL A 142      28.479  46.928  60.437  1.00  0.00           H  
ATOM   1508  N   LYS A 143      29.174  44.574  62.251  1.00  0.00           N  
ATOM   1509  CA  LYS A 143      29.766  43.313  62.810  1.00  0.00           C  
ATOM   1510  C   LYS A 143      31.216  43.162  62.387  1.00  0.00           C  
ATOM   1511  O   LYS A 143      31.556  43.296  61.193  1.00  0.00           O  
ATOM   1512  CB  LYS A 143      29.001  42.068  62.351  1.00  0.00           C  
ATOM   1513  CG  LYS A 143      29.292  40.818  63.196  1.00  0.00           C  
ATOM   1514  CD  LYS A 143      28.682  41.066  64.570  1.00  0.00           C  
ATOM   1515  CE  LYS A 143      29.092  40.148  65.670  1.00  0.00           C  
ATOM   1516  NZ  LYS A 143      28.694  40.588  67.051  1.00  0.00           N1+
ATOM   1517  H   LYS A 143      29.529  44.893  61.377  1.00  0.00           H  
ATOM   1518  HZ1 LYS A 143      29.049  39.935  67.727  1.00  0.00           H  
ATOM   1519  HZ2 LYS A 143      29.046  41.519  67.181  1.00  0.00           H  
ATOM   1520  HZ3 LYS A 143      27.710  40.696  67.151  1.00  0.00           H  
ATOM   1521  N   GLU A 144      32.078  43.049  63.394  1.00  0.00           N  
ATOM   1522  CA  GLU A 144      33.451  42.583  63.038  1.00  0.00           C  
ATOM   1523  C   GLU A 144      33.687  41.158  63.495  1.00  0.00           C  
ATOM   1524  O   GLU A 144      33.164  40.808  64.549  1.00  0.00           O  
ATOM   1525  CB  GLU A 144      34.514  43.453  63.647  1.00  0.00           C  
ATOM   1526  CG  GLU A 144      35.563  43.977  62.658  1.00  0.00           C  
ATOM   1527  CD  GLU A 144      36.456  45.042  63.356  1.00  0.00           C  
ATOM   1528  OE1 GLU A 144      37.300  44.636  64.207  1.00  0.00           O  
ATOM   1529  OE2 GLU A 144      36.245  46.290  63.086  1.00  0.00           O1-
ATOM   1530  H   GLU A 144      31.813  43.273  64.332  1.00  0.00           H  
ATOM   1531  N   SER A 145      34.178  40.409  62.580  1.00  0.00           N  
ATOM   1532  CA  SER A 145      34.608  39.017  62.883  1.00  0.00           C  
ATOM   1533  C   SER A 145      35.913  38.731  62.167  1.00  0.00           C  
ATOM   1534  O   SER A 145      36.390  39.450  61.282  1.00  0.00           O  
ATOM   1535  CB  SER A 145      33.523  37.964  62.556  1.00  0.00           C  
ATOM   1536  OG  SER A 145      33.909  36.644  63.063  1.00  0.00           O  
ATOM   1537  H   SER A 145      33.943  40.605  61.628  1.00  0.00           H  
ATOM   1538  HG  SER A 145      33.056  36.138  63.128  1.00  0.00           H  
ATOM   1539  N   ALA A 146      36.646  37.673  62.482  1.00  0.00           N  
ATOM   1540  CA  ALA A 146      37.861  37.320  61.693  1.00  0.00           C  
ATOM   1541  C   ALA A 146      37.935  35.846  61.475  1.00  0.00           C  
ATOM   1542  O   ALA A 146      37.320  35.037  62.180  1.00  0.00           O  
ATOM   1543  CB  ALA A 146      39.098  37.956  62.340  1.00  0.00           C  
ATOM   1544  H   ALA A 146      36.334  36.969  63.122  1.00  0.00           H  
ATOM   1545  N   ALA A 147      38.788  35.392  60.491  1.00  0.00           N  
ATOM   1546  CA  ALA A 147      39.142  33.984  60.435  1.00  0.00           C  
ATOM   1547  C   ALA A 147      40.456  33.843  59.666  1.00  0.00           C  
ATOM   1548  O   ALA A 147      40.507  34.173  58.475  1.00  0.00           O  
ATOM   1549  CB  ALA A 147      38.067  33.128  59.723  1.00  0.00           C  
ATOM   1550  H   ALA A 147      39.111  36.036  59.790  1.00  0.00           H  
ATOM   1551  N   HIS A 148      41.512  33.817  60.509  1.00  0.00           N  
ATOM   1552  CA  HIS A 148      42.937  33.425  60.210  1.00  0.00           C  
ATOM   1553  C   HIS A 148      43.658  34.305  59.176  1.00  0.00           C  
ATOM   1554  O   HIS A 148      44.171  35.379  59.511  1.00  0.00           O  
ATOM   1555  CB  HIS A 148      42.984  31.914  59.938  1.00  0.00           C  
ATOM   1556  CG  HIS A 148      44.367  31.307  60.075  1.00  0.00           C  
ATOM   1557  CD2 HIS A 148      45.169  30.893  59.121  1.00  0.00           C  
ATOM   1558  ND1 HIS A 148      44.866  30.876  61.259  1.00  0.00           N  
ATOM   1559  CE1 HIS A 148      45.960  30.177  61.073  1.00  0.00           C  
ATOM   1560  NE2 HIS A 148      46.160  30.210  59.707  1.00  0.00           N  
ATOM   1561  H   HIS A 148      41.276  33.632  61.465  1.00  0.00           H  
ATOM   1562  HD2 HIS A 148      45.096  31.076  58.053  1.00  0.00           H  
ATOM   1563  HE1 HIS A 148      46.420  29.600  61.867  1.00  0.00           H  
ATOM   1564  HE2 HIS A 148      47.032  30.005  59.264  1.00  0.00           H  
ATOM   1565  N   ASP A 149      43.663  33.875  57.950  1.00  0.00           N  
ATOM   1566  CA  ASP A 149      44.256  34.693  56.889  1.00  0.00           C  
ATOM   1567  C   ASP A 149      43.430  35.946  56.439  1.00  0.00           C  
ATOM   1568  O   ASP A 149      44.089  36.716  55.745  1.00  0.00           O  
ATOM   1569  CB  ASP A 149      44.744  33.959  55.633  1.00  0.00           C  
ATOM   1570  CG  ASP A 149      45.687  32.746  55.844  1.00  0.00           C  
ATOM   1571  OD1 ASP A 149      46.883  33.070  55.965  1.00  0.00           O  
ATOM   1572  OD2 ASP A 149      45.233  31.552  55.787  1.00  0.00           O1-
ATOM   1573  H   ASP A 149      43.656  32.891  57.793  1.00  0.00           H  
ATOM   1574  N   TYR A 150      42.178  35.997  56.932  1.00  0.00           N  
ATOM   1575  CA  TYR A 150      41.333  37.118  56.483  1.00  0.00           C  
ATOM   1576  C   TYR A 150      40.352  37.702  57.551  1.00  0.00           C  
ATOM   1577  O   TYR A 150      40.000  37.082  58.573  1.00  0.00           O  
ATOM   1578  CB  TYR A 150      40.535  36.784  55.181  1.00  0.00           C  
ATOM   1579  CG  TYR A 150      39.923  35.451  54.900  1.00  0.00           C  
ATOM   1580  CD1 TYR A 150      40.695  34.539  54.121  1.00  0.00           C  
ATOM   1581  CD2 TYR A 150      38.577  35.088  55.220  1.00  0.00           C  
ATOM   1582  CE1 TYR A 150      40.153  33.337  53.724  1.00  0.00           C  
ATOM   1583  CE2 TYR A 150      37.999  33.953  54.726  1.00  0.00           C  
ATOM   1584  CZ  TYR A 150      38.818  33.003  53.999  1.00  0.00           C  
ATOM   1585  OH  TYR A 150      38.337  31.726  53.911  1.00  0.00           O  
ATOM   1586  H   TYR A 150      41.766  35.264  57.474  1.00  0.00           H  
ATOM   1587  HD1 TYR A 150      41.714  34.791  53.819  1.00  0.00           H  
ATOM   1588  HD2 TYR A 150      37.907  35.867  55.577  1.00  0.00           H  
ATOM   1589  HE1 TYR A 150      40.685  32.766  52.965  1.00  0.00           H  
ATOM   1590  HE2 TYR A 150      36.980  33.659  54.988  1.00  0.00           H  
ATOM   1591  HH  TYR A 150      37.340  31.778  53.852  1.00  0.00           H  
ATOM   1592  N   THR A 151      40.021  39.004  57.373  1.00  0.00           N  
ATOM   1593  CA  THR A 151      39.064  39.724  58.233  1.00  0.00           C  
ATOM   1594  C   THR A 151      37.627  39.686  57.593  1.00  0.00           C  
ATOM   1595  O   THR A 151      37.480  39.890  56.370  1.00  0.00           O  
ATOM   1596  CB  THR A 151      39.366  41.175  58.509  1.00  0.00           C  
ATOM   1597  CG2 THR A 151      38.382  41.712  59.556  1.00  0.00           C  
ATOM   1598  OG1 THR A 151      40.760  41.336  58.895  1.00  0.00           O  
ATOM   1599  H   THR A 151      40.397  39.479  56.575  1.00  0.00           H  
ATOM   1600  HG1 THR A 151      40.713  42.055  59.580  1.00  0.00           H  
ATOM   1601  N   LEU A 152      36.627  39.370  58.405  1.00  0.00           N  
ATOM   1602  CA  LEU A 152      35.238  39.493  57.994  1.00  0.00           C  
ATOM   1603  C   LEU A 152      34.451  40.654  58.591  1.00  0.00           C  
ATOM   1604  O   LEU A 152      33.975  40.657  59.745  1.00  0.00           O  
ATOM   1605  CB  LEU A 152      34.498  38.194  58.276  1.00  0.00           C  
ATOM   1606  CG  LEU A 152      34.862  37.035  57.326  1.00  0.00           C  
ATOM   1607  CD1 LEU A 152      34.880  37.478  55.871  1.00  0.00           C  
ATOM   1608  CD2 LEU A 152      36.188  36.353  57.738  1.00  0.00           C  
ATOM   1609  H   LEU A 152      36.710  39.137  59.371  1.00  0.00           H  
ATOM   1610  N   ARG A 153      34.337  41.760  57.793  1.00  0.00           N  
ATOM   1611  CA  ARG A 153      33.613  42.980  58.187  1.00  0.00           C  
ATOM   1612  C   ARG A 153      32.279  43.199  57.401  1.00  0.00           C  
ATOM   1613  O   ARG A 153      32.146  43.555  56.231  1.00  0.00           O  
ATOM   1614  CB  ARG A 153      34.500  44.196  57.875  1.00  0.00           C  
ATOM   1615  CG  ARG A 153      35.718  44.340  58.753  1.00  0.00           C  
ATOM   1616  CD  ARG A 153      36.331  45.637  58.311  1.00  0.00           C  
ATOM   1617  NE  ARG A 153      37.454  45.906  59.134  1.00  0.00           N  
ATOM   1618  CZ  ARG A 153      38.714  45.724  58.719  1.00  0.00           C  
ATOM   1619  NH1 ARG A 153      38.993  45.385  57.408  1.00  0.00           N1+
ATOM   1620  NH2 ARG A 153      39.713  45.786  59.611  1.00  0.00           N  
ATOM   1621  H   ARG A 153      34.396  41.738  56.794  1.00  0.00           H  
ATOM   1622  HE  ARG A 153      37.255  46.616  59.797  1.00  0.00           H  
ATOM   1623 1HH1 ARG A 153      38.372  45.144  56.669  1.00  0.00           H  
ATOM   1624 2HH1 ARG A 153      39.977  45.380  57.215  1.00  0.00           H  
ATOM   1625 1HH2 ARG A 153      39.611  45.910  60.592  1.00  0.00           H  
ATOM   1626 2HH2 ARG A 153      40.656  45.693  59.278  1.00  0.00           H  
ATOM   1627  N   GLU A 154      31.237  42.932  58.203  1.00  0.00           N  
ATOM   1628  CA  GLU A 154      29.834  43.326  57.874  1.00  0.00           C  
ATOM   1629  C   GLU A 154      29.570  44.786  58.114  1.00  0.00           C  
ATOM   1630  O   GLU A 154      29.307  45.284  59.159  1.00  0.00           O  
ATOM   1631  CB  GLU A 154      28.897  42.433  58.656  1.00  0.00           C  
ATOM   1632  CG  GLU A 154      27.536  42.450  57.917  1.00  0.00           C  
ATOM   1633  CD  GLU A 154      26.351  41.621  58.393  1.00  0.00           C  
ATOM   1634  OE1 GLU A 154      25.561  42.088  59.195  1.00  0.00           O  
ATOM   1635  OE2 GLU A 154      26.174  40.491  57.957  1.00  0.00           O1-
ATOM   1636  H   GLU A 154      31.416  42.728  59.173  1.00  0.00           H  
ATOM   1637  N   LEU A 155      29.827  45.471  56.983  1.00  0.00           N  
ATOM   1638  CA  LEU A 155      29.573  46.933  56.789  1.00  0.00           C  
ATOM   1639  C   LEU A 155      28.089  47.192  56.459  1.00  0.00           C  
ATOM   1640  O   LEU A 155      27.569  46.636  55.510  1.00  0.00           O  
ATOM   1641  CB  LEU A 155      30.589  47.626  55.848  1.00  0.00           C  
ATOM   1642  CG  LEU A 155      31.993  47.625  56.401  1.00  0.00           C  
ATOM   1643  CD1 LEU A 155      32.928  48.072  55.354  1.00  0.00           C  
ATOM   1644  CD2 LEU A 155      32.116  48.699  57.491  1.00  0.00           C  
ATOM   1645  H   LEU A 155      30.091  44.963  56.165  1.00  0.00           H  
ATOM   1646  N   LYS A 156      27.542  48.253  57.063  1.00  0.00           N  
ATOM   1647  CA  LYS A 156      26.139  48.625  56.646  1.00  0.00           C  
ATOM   1648  C   LYS A 156      26.119  50.043  56.116  1.00  0.00           C  
ATOM   1649  O   LYS A 156      26.955  50.906  56.544  1.00  0.00           O  
ATOM   1650  CB  LYS A 156      25.239  48.517  57.913  1.00  0.00           C  
ATOM   1651  CG  LYS A 156      23.756  48.217  57.503  1.00  0.00           C  
ATOM   1652  CD  LYS A 156      23.034  48.226  58.849  1.00  0.00           C  
ATOM   1653  CE  LYS A 156      21.562  48.123  58.615  1.00  0.00           C  
ATOM   1654  NZ  LYS A 156      20.809  47.978  59.882  1.00  0.00           N1+
ATOM   1655  H   LYS A 156      27.926  48.509  57.946  1.00  0.00           H  
ATOM   1656  HZ1 LYS A 156      19.862  48.228  59.696  1.00  0.00           H  
ATOM   1657  HZ2 LYS A 156      20.875  47.028  60.183  1.00  0.00           H  
ATOM   1658  HZ3 LYS A 156      21.083  48.540  60.650  1.00  0.00           H  
ATOM   1659  N   LEU A 157      25.588  50.126  54.939  1.00  0.00           N  
ATOM   1660  CA  LEU A 157      25.317  51.426  54.274  1.00  0.00           C  
ATOM   1661  C   LEU A 157      24.140  52.285  54.850  1.00  0.00           C  
ATOM   1662  O   LEU A 157      23.506  51.852  55.823  1.00  0.00           O  
ATOM   1663  CB  LEU A 157      25.147  51.161  52.766  1.00  0.00           C  
ATOM   1664  CG  LEU A 157      26.449  50.643  52.168  1.00  0.00           C  
ATOM   1665  CD1 LEU A 157      26.284  50.299  50.687  1.00  0.00           C  
ATOM   1666  CD2 LEU A 157      27.480  51.698  52.330  1.00  0.00           C  
ATOM   1667  H   LEU A 157      25.460  49.290  54.405  1.00  0.00           H  
ATOM   1668  N   SER A 158      23.974  53.518  54.295  1.00  0.00           N  
ATOM   1669  CA  SER A 158      22.947  54.505  54.636  1.00  0.00           C  
ATOM   1670  C   SER A 158      23.090  55.795  53.810  1.00  0.00           C  
ATOM   1671  O   SER A 158      23.942  56.675  53.965  1.00  0.00           O  
ATOM   1672  CB  SER A 158      22.992  54.901  56.083  1.00  0.00           C  
ATOM   1673  OG  SER A 158      22.046  55.971  56.383  1.00  0.00           O  
ATOM   1674  H   SER A 158      24.589  53.808  53.559  1.00  0.00           H  
ATOM   1675  HG  SER A 158      21.121  55.626  56.217  1.00  0.00           H  
ATOM   1676  N   LYS A 159      22.227  55.898  52.801  1.00  0.00           N  
ATOM   1677  CA  LYS A 159      22.227  57.096  51.950  1.00  0.00           C  
ATOM   1678  C   LYS A 159      21.524  58.283  52.621  1.00  0.00           C  
ATOM   1679  O   LYS A 159      20.631  58.175  53.465  1.00  0.00           O  
ATOM   1680  CB  LYS A 159      21.514  56.876  50.605  1.00  0.00           C  
ATOM   1681  CG  LYS A 159      22.384  56.152  49.529  1.00  0.00           C  
ATOM   1682  CD  LYS A 159      21.645  56.242  48.189  1.00  0.00           C  
ATOM   1683  CE  LYS A 159      21.519  57.643  47.603  1.00  0.00           C  
ATOM   1684  NZ  LYS A 159      21.254  57.649  46.172  1.00  0.00           N1+
ATOM   1685  H   LYS A 159      21.788  55.150  52.307  1.00  0.00           H  
ATOM   1686  HZ1 LYS A 159      20.423  57.129  45.959  1.00  0.00           H  
ATOM   1687  HZ2 LYS A 159      21.270  58.623  45.955  1.00  0.00           H  
ATOM   1688  HZ3 LYS A 159      21.940  57.170  45.618  1.00  0.00           H  
ATOM   1689  N   VAL A 160      22.016  59.422  52.208  1.00  0.00           N  
ATOM   1690  CA  VAL A 160      21.449  60.714  52.521  1.00  0.00           C  
ATOM   1691  C   VAL A 160      20.066  61.002  51.915  1.00  0.00           C  
ATOM   1692  O   VAL A 160      19.723  60.508  50.878  1.00  0.00           O  
ATOM   1693  CB  VAL A 160      22.409  61.885  52.288  1.00  0.00           C  
ATOM   1694  CG1 VAL A 160      23.659  61.841  53.114  1.00  0.00           C  
ATOM   1695  CG2 VAL A 160      22.801  62.047  50.798  1.00  0.00           C  
ATOM   1696  H   VAL A 160      22.839  59.363  51.640  1.00  0.00           H  
ATOM   1697  N   GLY A 161      19.316  61.903  52.552  1.00  0.00           N  
ATOM   1698  CA  GLY A 161      17.925  62.290  52.016  1.00  0.00           C  
ATOM   1699  C   GLY A 161      16.859  61.231  52.127  1.00  0.00           C  
ATOM   1700  O   GLY A 161      16.067  61.227  53.010  1.00  0.00           O  
ATOM   1701  H   GLY A 161      19.803  62.438  53.241  1.00  0.00           H  
ATOM   1702  N   GLN A 162      16.992  60.259  51.190  1.00  0.00           N  
ATOM   1703  CA  GLN A 162      15.936  59.212  51.004  1.00  0.00           C  
ATOM   1704  C   GLN A 162      15.904  58.216  52.170  1.00  0.00           C  
ATOM   1705  O   GLN A 162      16.981  58.047  52.812  1.00  0.00           O  
ATOM   1706  CB  GLN A 162      16.178  58.550  49.684  1.00  0.00           C  
ATOM   1707  CG  GLN A 162      17.313  57.568  49.688  1.00  0.00           C  
ATOM   1708  CD  GLN A 162      17.600  56.995  48.363  1.00  0.00           C  
ATOM   1709  NE2 GLN A 162      16.766  56.056  48.044  1.00  0.00           N  
ATOM   1710  OE1 GLN A 162      18.432  57.404  47.537  1.00  0.00           O  
ATOM   1711  H   GLN A 162      17.902  60.052  50.828  1.00  0.00           H  
ATOM   1712 1HE2 GLN A 162      15.960  55.667  48.485  1.00  0.00           H  
ATOM   1713 2HE2 GLN A 162      16.934  55.601  47.176  1.00  0.00           H  
ATOM   1714  N   GLY A 163      14.686  57.701  52.505  1.00  0.00           N  
ATOM   1715  CA  GLY A 163      14.672  56.551  53.425  1.00  0.00           C  
ATOM   1716  C   GLY A 163      14.728  55.093  52.958  1.00  0.00           C  
ATOM   1717  O   GLY A 163      14.341  54.828  51.833  1.00  0.00           O  
ATOM   1718  H   GLY A 163      13.798  58.070  52.261  1.00  0.00           H  
ATOM   1719  N   ASN A 164      15.385  54.300  53.789  1.00  0.00           N  
ATOM   1720  CA  ASN A 164      15.549  52.895  53.582  1.00  0.00           C  
ATOM   1721  C   ASN A 164      16.546  52.379  52.479  1.00  0.00           C  
ATOM   1722  O   ASN A 164      16.265  51.667  51.555  1.00  0.00           O  
ATOM   1723  CB  ASN A 164      14.256  52.119  53.643  1.00  0.00           C  
ATOM   1724  CG  ASN A 164      13.534  52.452  54.970  1.00  0.00           C  
ATOM   1725  ND2 ASN A 164      13.438  51.640  55.942  1.00  0.00           N  
ATOM   1726  OD1 ASN A 164      12.948  53.516  55.069  1.00  0.00           O  
ATOM   1727  H   ASN A 164      15.596  54.608  54.711  1.00  0.00           H  
ATOM   1728 1HD2 ASN A 164      13.994  50.812  55.864  1.00  0.00           H  
ATOM   1729 2HD2 ASN A 164      12.845  51.768  56.734  1.00  0.00           H  
ATOM   1730  N   THR A 165      17.769  52.683  52.725  1.00  0.00           N  
ATOM   1731  CA  THR A 165      18.938  52.143  51.921  1.00  0.00           C  
ATOM   1732  C   THR A 165      20.131  51.527  52.705  1.00  0.00           C  
ATOM   1733  O   THR A 165      21.250  51.266  52.206  1.00  0.00           O  
ATOM   1734  CB  THR A 165      19.481  53.239  50.979  1.00  0.00           C  
ATOM   1735  CG2 THR A 165      18.361  53.609  49.963  1.00  0.00           C  
ATOM   1736  OG1 THR A 165      20.015  54.234  51.800  1.00  0.00           O  
ATOM   1737  H   THR A 165      18.019  53.547  53.164  1.00  0.00           H  
ATOM   1738  HG1 THR A 165      19.298  54.893  52.021  1.00  0.00           H  
ATOM   1739  N   GLU A 166      19.787  51.103  53.913  1.00  0.00           N  
ATOM   1740  CA  GLU A 166      20.705  50.408  54.866  1.00  0.00           C  
ATOM   1741  C   GLU A 166      21.237  48.994  54.469  1.00  0.00           C  
ATOM   1742  O   GLU A 166      21.040  48.087  55.226  1.00  0.00           O  
ATOM   1743  CB  GLU A 166      20.079  50.471  56.294  1.00  0.00           C  
ATOM   1744  CG  GLU A 166      20.406  51.740  57.005  1.00  0.00           C  
ATOM   1745  CD  GLU A 166      20.074  51.635  58.487  1.00  0.00           C  
ATOM   1746  OE1 GLU A 166      18.921  51.784  58.905  1.00  0.00           O  
ATOM   1747  OE2 GLU A 166      20.959  51.218  59.271  1.00  0.00           O1-
ATOM   1748  H   GLU A 166      18.826  50.953  54.143  1.00  0.00           H  
ATOM   1749  N   ARG A 167      21.995  48.904  53.332  1.00  0.00           N  
ATOM   1750  CA  ARG A 167      22.433  47.672  52.673  1.00  0.00           C  
ATOM   1751  C   ARG A 167      23.798  47.112  53.211  1.00  0.00           C  
ATOM   1752  O   ARG A 167      24.745  47.874  53.433  1.00  0.00           O  
ATOM   1753  CB  ARG A 167      22.536  47.729  51.106  1.00  0.00           C  
ATOM   1754  CG  ARG A 167      21.259  48.258  50.382  1.00  0.00           C  
ATOM   1755  CD  ARG A 167      21.542  48.193  48.857  1.00  0.00           C  
ATOM   1756  NE  ARG A 167      20.471  48.866  48.129  1.00  0.00           N  
ATOM   1757  CZ  ARG A 167      20.377  48.981  46.815  1.00  0.00           C  
ATOM   1758  NH1 ARG A 167      21.364  48.697  45.974  1.00  0.00           N1+
ATOM   1759  NH2 ARG A 167      19.373  49.665  46.185  1.00  0.00           N  
ATOM   1760  H   ARG A 167      22.245  49.691  52.770  1.00  0.00           H  
ATOM   1761  HE  ARG A 167      19.634  49.087  48.622  1.00  0.00           H  
ATOM   1762 1HH1 ARG A 167      22.233  48.309  46.263  1.00  0.00           H  
ATOM   1763 2HH1 ARG A 167      21.372  49.000  45.019  1.00  0.00           H  
ATOM   1764 1HH2 ARG A 167      18.608  50.058  46.707  1.00  0.00           H  
ATOM   1765 2HH2 ARG A 167      19.349  49.961  45.233  1.00  0.00           H  
ATOM   1766  N   THR A 168      23.735  45.807  53.602  1.00  0.00           N  
ATOM   1767  CA  THR A 168      24.962  45.169  54.098  1.00  0.00           C  
ATOM   1768  C   THR A 168      25.935  44.751  52.979  1.00  0.00           C  
ATOM   1769  O   THR A 168      25.579  44.027  52.007  1.00  0.00           O  
ATOM   1770  CB  THR A 168      24.817  43.885  54.945  1.00  0.00           C  
ATOM   1771  CG2 THR A 168      24.115  44.316  56.234  1.00  0.00           C  
ATOM   1772  OG1 THR A 168      24.234  42.748  54.231  1.00  0.00           O  
ATOM   1773  H   THR A 168      22.982  45.163  53.494  1.00  0.00           H  
ATOM   1774  HG1 THR A 168      24.616  41.922  54.649  1.00  0.00           H  
ATOM   1775  N   VAL A 169      27.144  45.263  53.129  1.00  0.00           N  
ATOM   1776  CA  VAL A 169      28.205  44.960  52.195  1.00  0.00           C  
ATOM   1777  C   VAL A 169      29.329  44.242  52.872  1.00  0.00           C  
ATOM   1778  O   VAL A 169      29.702  44.650  53.960  1.00  0.00           O  
ATOM   1779  CB  VAL A 169      28.592  46.139  51.281  1.00  0.00           C  
ATOM   1780  CG1 VAL A 169      27.432  46.491  50.368  1.00  0.00           C  
ATOM   1781  CG2 VAL A 169      29.123  47.286  52.070  1.00  0.00           C  
ATOM   1782  H   VAL A 169      27.330  45.902  53.874  1.00  0.00           H  
ATOM   1783  N   TRP A 170      29.989  43.352  52.231  1.00  0.00           N  
ATOM   1784  CA  TRP A 170      31.066  42.572  52.887  1.00  0.00           C  
ATOM   1785  C   TRP A 170      32.519  42.945  52.611  1.00  0.00           C  
ATOM   1786  O   TRP A 170      33.043  42.605  51.555  1.00  0.00           O  
ATOM   1787  CB  TRP A 170      30.887  41.095  52.713  1.00  0.00           C  
ATOM   1788  CG  TRP A 170      29.834  40.368  53.599  1.00  0.00           C  
ATOM   1789  CD1 TRP A 170      28.485  40.398  53.488  1.00  0.00           C  
ATOM   1790  CD2 TRP A 170      30.029  39.802  54.894  1.00  0.00           C  
ATOM   1791  CE2 TRP A 170      28.830  39.408  55.413  1.00  0.00           C  
ATOM   1792  CE3 TRP A 170      31.176  39.709  55.617  1.00  0.00           C  
ATOM   1793  NE1 TRP A 170      27.928  39.798  54.526  1.00  0.00           N  
ATOM   1794  CZ2 TRP A 170      28.737  38.966  56.760  1.00  0.00           C  
ATOM   1795  CZ3 TRP A 170      31.078  39.399  56.927  1.00  0.00           C  
ATOM   1796  CH2 TRP A 170      29.935  38.957  57.499  1.00  0.00           C  
ATOM   1797  H   TRP A 170      29.848  43.118  51.264  1.00  0.00           H  
ATOM   1798  HD1 TRP A 170      27.919  40.866  52.682  1.00  0.00           H  
ATOM   1799  HE1 TRP A 170      26.945  39.646  54.637  1.00  0.00           H  
ATOM   1800  HE3 TRP A 170      32.100  39.995  55.117  1.00  0.00           H  
ATOM   1801  HZ2 TRP A 170      27.739  38.930  57.192  1.00  0.00           H  
ATOM   1802  HZ3 TRP A 170      31.950  39.222  57.570  1.00  0.00           H  
ATOM   1803  HH2 TRP A 170      29.887  38.601  58.530  1.00  0.00           H  
ATOM   1804  N   GLN A 171      33.214  43.291  53.676  1.00  0.00           N  
ATOM   1805  CA  GLN A 171      34.666  43.423  53.560  1.00  0.00           C  
ATOM   1806  C   GLN A 171      35.464  42.134  53.904  1.00  0.00           C
[truncated: 2,136,401 more chars]
