# Supplementary material for: Structural insights into the pSer/pThr dependent regulation of the SHP2 tyrosine phosphatase in insulin and CD28 signaling
Source: Nat Commun. 2022 Sep 16;13:5439. doi: 10.1038/s41467-022-32918-5 (PMC9481563; doi:10.1038/s41467-022-32918-5)
Supplement: Supplementary file 4 — Supplementary dataset 2 [file 41467_2022_32918_MOESM4_ESM.zip › WPD-ppCD28-03-dynamics.pdb]

MODEL        1
ATOM      1  N   GLY A   5      52.320  22.310  25.990  1.00  0.00           N  
ATOM      2  CA  GLY A   5      52.810  22.350  27.360  1.00  0.00           C  
ATOM      3  C   GLY A   5      52.910  23.830  27.790  1.00  0.00           C  
ATOM      4  O   GLY A   5      52.340  24.690  27.120  1.00  0.00           O  
ATOM      5  H1  GLY A   5      52.080  21.360  25.780  1.00  0.00           H  
ATOM      6  H2  GLY A   5      51.580  22.960  25.820  1.00  0.00           H  
ATOM      7  H3  GLY A   5      53.080  22.620  25.430  1.00  0.00           H  
ATOM      8  N   PHE A   6      53.440  24.100  29.010  1.00  0.00           N  
ATOM      9  CA  PHE A   6      53.290  25.400  29.680  1.00  0.00           C  
ATOM     10  C   PHE A   6      53.850  26.640  28.890  1.00  0.00           C  
ATOM     11  O   PHE A   6      53.180  27.620  28.610  1.00  0.00           O  
ATOM     12  CB  PHE A   6      53.960  25.220  31.090  1.00  0.00           C  
ATOM     13  CG  PHE A   6      54.020  26.510  31.930  1.00  0.00           C  
ATOM     14  CD1 PHE A   6      55.120  27.310  31.740  1.00  0.00           C  
ATOM     15  CD2 PHE A   6      52.870  26.860  32.570  1.00  0.00           C  
ATOM     16  CE1 PHE A   6      55.100  28.530  32.360  1.00  0.00           C  
ATOM     17  CE2 PHE A   6      52.880  28.070  33.250  1.00  0.00           C  
ATOM     18  CZ  PHE A   6      53.980  28.910  33.160  1.00  0.00           C  
ATOM     19  H   PHE A   6      53.840  23.350  29.550  1.00  0.00           H  
ATOM     20  HD1 PHE A   6      55.680  27.370  30.810  1.00  0.00           H  
ATOM     21  HD2 PHE A   6      51.920  26.360  32.330  1.00  0.00           H  
ATOM     22  HE1 PHE A   6      55.850  29.300  32.200  1.00  0.00           H  
ATOM     23  HE2 PHE A   6      51.910  28.380  33.620  1.00  0.00           H  
ATOM     24  HZ  PHE A   6      53.890  29.940  33.480  1.00  0.00           H  
ATOM     25  N   TRP A   7      54.990  26.430  28.270  1.00  0.00           N  
ATOM     26  CA  TRP A   7      55.700  27.560  27.610  1.00  0.00           C  
ATOM     27  C   TRP A   7      55.090  27.780  26.210  1.00  0.00           C  
ATOM     28  O   TRP A   7      54.850  28.980  25.910  1.00  0.00           O  
ATOM     29  CB  TRP A   7      57.180  27.160  27.490  1.00  0.00           C  
ATOM     30  CG  TRP A   7      57.810  27.910  28.610  1.00  0.00           C  
ATOM     31  CD1 TRP A   7      57.940  27.550  29.930  1.00  0.00           C  
ATOM     32  CD2 TRP A   7      58.150  29.250  28.550  1.00  0.00           C  
ATOM     33  CE2 TRP A   7      58.370  29.650  29.860  1.00  0.00           C  
ATOM     34  CE3 TRP A   7      58.370  30.120  27.520  1.00  0.00           C  
ATOM     35  NE1 TRP A   7      58.200  28.620  30.660  1.00  0.00           N  
ATOM     36  CZ2 TRP A   7      58.760  30.980  30.240  1.00  0.00           C  
ATOM     37  CZ3 TRP A   7      58.830  31.450  27.860  1.00  0.00           C  
ATOM     38  CH2 TRP A   7      58.970  31.860  29.180  1.00  0.00           C  
ATOM     39  H   TRP A   7      55.500  25.570  28.330  1.00  0.00           H  
ATOM     40  HD1 TRP A   7      57.810  26.560  30.360  1.00  0.00           H  
ATOM     41  HE1 TRP A   7      58.280  28.690  31.660  1.00  0.00           H  
ATOM     42  HE3 TRP A   7      58.280  29.860  26.460  1.00  0.00           H  
ATOM     43  HZ2 TRP A   7      58.930  31.220  31.290  1.00  0.00           H  
ATOM     44  HZ3 TRP A   7      58.860  32.220  27.080  1.00  0.00           H  
ATOM     45  HH2 TRP A   7      59.000  32.930  29.360  1.00  0.00           H  
ATOM     46  N   GLU A   8      54.500  26.770  25.580  1.00  0.00           N  
ATOM     47  CA  GLU A   8      53.740  26.990  24.290  1.00  0.00           C  
ATOM     48  C   GLU A   8      52.340  27.680  24.450  1.00  0.00           C  
ATOM     49  O   GLU A   8      51.600  27.780  23.440  1.00  0.00           O  
ATOM     50  CB  GLU A   8      53.470  25.610  23.640  1.00  0.00           C  
ATOM     51  CG  GLU A   8      54.640  24.840  23.060  1.00  0.00           C  
ATOM     52  CD  GLU A   8      55.320  24.050  24.200  1.00  0.00           C  
ATOM     53  OE1 GLU A   8      56.550  23.860  23.940  1.00  0.00           O  
ATOM     54  OE2 GLU A   8      54.840  23.830  25.360  1.00  0.00           O1-
ATOM     55  H   GLU A   8      54.670  25.800  25.700  1.00  0.00           H  
ATOM     56  N   GLU A   9      51.880  27.840  25.670  1.00  0.00           N  
ATOM     57  CA  GLU A   9      50.710  28.650  26.100  1.00  0.00           C  
ATOM     58  C   GLU A   9      51.250  30.050  26.530  1.00  0.00           C  
ATOM     59  O   GLU A   9      50.990  31.020  25.850  1.00  0.00           O  
ATOM     60  CB  GLU A   9      50.030  28.140  27.340  1.00  0.00           C  
ATOM     61  CG  GLU A   9      49.220  26.820  27.030  1.00  0.00           C  
ATOM     62  CD  GLU A   9      48.890  25.870  28.220  1.00  0.00           C  
ATOM     63  OE1 GLU A   9      49.010  26.250  29.380  1.00  0.00           O  
ATOM     64  OE2 GLU A   9      48.480  24.740  27.940  1.00  0.00           O1-
ATOM     65  H   GLU A   9      52.460  27.430  26.380  1.00  0.00           H  
ATOM     66  N   PHE A  10      52.110  30.100  27.560  1.00  0.00           N  
ATOM     67  CA  PHE A  10      52.730  31.360  27.950  1.00  0.00           C  
ATOM     68  C   PHE A  10      53.430  32.220  26.910  1.00  0.00           C  
ATOM     69  O   PHE A  10      52.880  33.240  26.530  1.00  0.00           O  
ATOM     70  CB  PHE A  10      53.720  31.130  29.050  1.00  0.00           C  
ATOM     71  CG  PHE A  10      54.160  32.290  30.030  1.00  0.00           C  
ATOM     72  CD1 PHE A  10      53.210  33.130  30.560  1.00  0.00           C  
ATOM     73  CD2 PHE A  10      55.550  32.530  30.220  1.00  0.00           C  
ATOM     74  CE1 PHE A  10      53.690  34.190  31.280  1.00  0.00           C  
ATOM     75  CE2 PHE A  10      56.040  33.620  30.950  1.00  0.00           C  
ATOM     76  CZ  PHE A  10      55.030  34.480  31.470  1.00  0.00           C  
ATOM     77  H   PHE A  10      52.290  29.310  28.140  1.00  0.00           H  
ATOM     78  HD1 PHE A  10      52.150  33.030  30.300  1.00  0.00           H  
ATOM     79  HD2 PHE A  10      56.300  31.760  30.040  1.00  0.00           H  
ATOM     80  HE1 PHE A  10      52.970  34.940  31.620  1.00  0.00           H  
ATOM     81  HE2 PHE A  10      57.100  33.730  31.190  1.00  0.00           H  
ATOM     82  HZ  PHE A  10      55.250  35.400  32.020  1.00  0.00           H  
ATOM     83  N   GLU A  11      54.410  31.660  26.190  1.00  0.00           N  
ATOM     84  CA  GLU A  11      55.120  32.280  25.050  1.00  0.00           C  
ATOM     85  C   GLU A  11      54.230  32.740  23.830  1.00  0.00           C  
ATOM     86  O   GLU A  11      54.420  33.790  23.310  1.00  0.00           O  
ATOM     87  CB  GLU A  11      56.190  31.290  24.560  1.00  0.00           C  
ATOM     88  CG  GLU A  11      57.120  31.710  23.440  1.00  0.00           C  
ATOM     89  CD  GLU A  11      58.180  30.660  23.010  1.00  0.00           C  
ATOM     90  OE1 GLU A  11      57.820  29.510  22.690  1.00  0.00           O  
ATOM     91  OE2 GLU A  11      59.400  31.020  23.080  1.00  0.00           O1-
ATOM     92  H   GLU A  11      54.750  30.750  26.420  1.00  0.00           H  
ATOM     93  N   THR A  12      53.230  31.980  23.540  1.00  0.00           N  
ATOM     94  CA  THR A  12      52.210  32.390  22.550  1.00  0.00           C  
ATOM     95  C   THR A  12      51.400  33.620  22.920  1.00  0.00           C  
ATOM     96  O   THR A  12      51.360  34.630  22.200  1.00  0.00           O  
ATOM     97  CB  THR A  12      51.350  31.160  22.180  1.00  0.00           C  
ATOM     98  CG2 THR A  12      50.930  31.230  20.730  1.00  0.00           C  
ATOM     99  OG1 THR A  12      52.160  30.050  22.290  1.00  0.00           O  
ATOM    100  H   THR A  12      53.360  31.020  23.770  1.00  0.00           H  
ATOM    101  HG1 THR A  12      51.580  29.330  22.680  1.00  0.00           H  
ATOM    102  N   LEU A  13      50.850  33.670  24.150  1.00  0.00           N  
ATOM    103  CA  LEU A  13      50.150  34.850  24.700  1.00  0.00           C  
ATOM    104  C   LEU A  13      51.010  36.070  25.040  1.00  0.00           C  
ATOM    105  O   LEU A  13      50.450  37.140  25.140  1.00  0.00           O  
ATOM    106  CB  LEU A  13      49.400  34.480  26.000  1.00  0.00           C  
ATOM    107  CG  LEU A  13      48.090  33.670  25.960  1.00  0.00           C  
ATOM    108  CD1 LEU A  13      48.260  32.270  25.390  1.00  0.00           C  
ATOM    109  CD2 LEU A  13      47.560  33.570  27.390  1.00  0.00           C  
ATOM    110  H   LEU A  13      50.630  32.840  24.660  1.00  0.00           H  
ATOM    111  N   GLN A  14      52.320  35.870  25.340  1.00  0.00           N  
ATOM    112  CA  GLN A  14      53.320  36.950  25.420  1.00  0.00           C  
ATOM    113  C   GLN A  14      53.790  37.650  24.090  1.00  0.00           C  
ATOM    114  O   GLN A  14      53.710  38.840  24.010  1.00  0.00           O  
ATOM    115  CB  GLN A  14      54.640  36.450  26.130  1.00  0.00           C  
ATOM    116  CG  GLN A  14      54.430  35.970  27.540  1.00  0.00           C  
ATOM    117  CD  GLN A  14      53.890  37.020  28.590  1.00  0.00           C  
ATOM    118  NE2 GLN A  14      54.810  37.510  29.230  1.00  0.00           N  
ATOM    119  OE1 GLN A  14      52.770  37.380  28.910  1.00  0.00           O  
ATOM    120  H   GLN A  14      52.720  35.000  25.620  1.00  0.00           H  
ATOM    121 1HE2 GLN A  14      55.760  37.210  29.190  1.00  0.00           H  
ATOM    122 2HE2 GLN A  14      54.600  38.360  29.720  1.00  0.00           H  
ATOM    123  N   GLN A  15      53.830  36.810  22.980  1.00  0.00           N  
ATOM    124  CA  GLN A  15      54.080  37.170  21.580  1.00  0.00           C  
ATOM    125  C   GLN A  15      52.900  37.820  20.790  1.00  0.00           C  
ATOM    126  O   GLN A  15      52.990  38.970  20.430  1.00  0.00           O  
ATOM    127  CB  GLN A  15      54.800  36.090  20.690  1.00  0.00           C  
ATOM    128  CG  GLN A  15      55.570  36.680  19.520  1.00  0.00           C  
ATOM    129  CD  GLN A  15      56.690  37.650  19.950  1.00  0.00           C  
ATOM    130  NE2 GLN A  15      57.860  37.150  20.110  1.00  0.00           N  
ATOM    131  OE1 GLN A  15      56.530  38.860  20.120  1.00  0.00           O  
ATOM    132  H   GLN A  15      53.700  35.820  23.080  1.00  0.00           H  
ATOM    133 1HE2 GLN A  15      58.150  36.200  20.010  1.00  0.00           H  
ATOM    134 2HE2 GLN A  15      58.550  37.800  20.450  1.00  0.00           H  
ATOM    135  N   GLN A  16      51.760  37.180  20.930  1.00  0.00           N  
ATOM    136  CA  GLN A  16      50.520  37.640  20.260  1.00  0.00           C  
ATOM    137  C   GLN A  16      49.800  38.930  20.620  1.00  0.00           C  
ATOM    138  O   GLN A  16      48.570  39.150  20.450  1.00  0.00           O  
ATOM    139  CB  GLN A  16      49.540  36.430  20.120  1.00  0.00           C  
ATOM    140  CG  GLN A  16      50.170  35.620  19.020  1.00  0.00           C  
ATOM    141  CD  GLN A  16      49.400  34.330  18.710  1.00  0.00           C  
ATOM    142  NE2 GLN A  16      50.210  33.390  18.190  1.00  0.00           N  
ATOM    143  OE1 GLN A  16      48.250  34.040  19.110  1.00  0.00           O  
ATOM    144  H   GLN A  16      51.620  36.270  21.310  1.00  0.00           H  
ATOM    145 1HE2 GLN A  16      51.180  33.620  18.140  1.00  0.00           H  
ATOM    146 2HE2 GLN A  16      49.870  32.470  17.970  1.00  0.00           H  
ATOM    147  N   GLU A  17      50.650  39.910  20.970  1.00  0.00           N  
ATOM    148  CA  GLU A  17      50.150  41.270  21.260  1.00  0.00           C  
ATOM    149  C   GLU A  17      49.520  42.050  20.130  1.00  0.00           C  
ATOM    150  O   GLU A  17      48.550  42.770  20.420  1.00  0.00           O  
ATOM    151  CB  GLU A  17      51.250  42.010  22.000  1.00  0.00           C  
ATOM    152  CG  GLU A  17      52.620  42.230  21.360  1.00  0.00           C  
ATOM    153  CD  GLU A  17      52.590  43.060  20.050  1.00  0.00           C  
ATOM    154  OE1 GLU A  17      52.630  44.310  20.140  1.00  0.00           O  
ATOM    155  OE2 GLU A  17      52.640  42.460  18.930  1.00  0.00           O1-
ATOM    156  H   GLU A  17      51.650  39.810  21.000  1.00  0.00           H  
ATOM    157  N   CYS A  18      49.860  41.800  18.900  1.00  0.00           N  
ATOM    158  CA  CYS A  18      49.140  42.320  17.710  1.00  0.00           C  
ATOM    159  C   CYS A  18      47.650  41.970  17.630  1.00  0.00           C  
ATOM    160  O   CYS A  18      46.920  42.700  16.940  1.00  0.00           O  
ATOM    161  CB  CYS A  18      50.010  42.070  16.450  1.00  0.00           C  
ATOM    162  SG  CYS A  18      51.410  43.310  16.490  1.00  0.00           S  
ATOM    163  H   CYS A  18      50.790  41.490  18.710  1.00  0.00           H  
ATOM    164  HG  CYS A  18      51.920  42.780  17.600  1.00  0.00           H  
ATOM    165  N   LYS A  19      47.050  41.010  18.370  1.00  0.00           N  
ATOM    166  CA  LYS A  19      45.620  40.730  18.460  1.00  0.00           C  
ATOM    167  C   LYS A  19      44.740  41.860  18.990  1.00  0.00           C  
ATOM    168  O   LYS A  19      43.750  42.160  18.340  1.00  0.00           O  
ATOM    169  CB  LYS A  19      45.430  39.420  19.260  1.00  0.00           C  
ATOM    170  CG  LYS A  19      46.210  38.220  18.780  1.00  0.00           C  
ATOM    171  CD  LYS A  19      45.670  37.630  17.420  1.00  0.00           C  
ATOM    172  CE  LYS A  19      46.060  36.210  17.050  1.00  0.00           C  
ATOM    173  NZ  LYS A  19      45.400  35.810  15.760  1.00  0.00           N1+
ATOM    174  H   LYS A  19      47.660  40.320  18.760  1.00  0.00           H  
ATOM    175  HZ1 LYS A  19      45.340  34.820  15.740  1.00  0.00           H  
ATOM    176  HZ2 LYS A  19      44.480  36.180  15.660  1.00  0.00           H  
ATOM    177  HZ3 LYS A  19      45.970  36.080  14.980  1.00  0.00           H  
ATOM    178  N   LEU A  20      45.210  42.470  20.040  1.00  0.00           N  
ATOM    179  CA  LEU A  20      44.520  43.610  20.580  1.00  0.00           C  
ATOM    180  C   LEU A  20      44.660  44.970  19.860  1.00  0.00           C  
ATOM    181  O   LEU A  20      45.360  45.830  20.380  1.00  0.00           O  
ATOM    182  CB  LEU A  20      44.850  43.690  22.090  1.00  0.00           C  
ATOM    183  CG  LEU A  20      43.610  43.530  23.000  1.00  0.00           C  
ATOM    184  CD1 LEU A  20      42.500  44.410  22.640  1.00  0.00           C  
ATOM    185  CD2 LEU A  20      43.200  42.100  22.900  1.00  0.00           C  
ATOM    186  H   LEU A  20      46.120  42.210  20.370  1.00  0.00           H  
ATOM    187  N   LEU A  21      43.860  45.100  18.790  1.00  0.00           N  
ATOM    188  CA  LEU A  21      43.670  46.390  18.040  1.00  0.00           C  
ATOM    189  C   LEU A  21      42.830  47.520  18.600  1.00  0.00           C  
ATOM    190  O   LEU A  21      42.980  48.700  18.200  1.00  0.00           O  
ATOM    191  CB  LEU A  21      43.250  46.080  16.600  1.00  0.00           C  
ATOM    192  CG  LEU A  21      44.310  45.380  15.730  1.00  0.00           C  
ATOM    193  CD1 LEU A  21      43.600  44.630  14.600  1.00  0.00           C  
ATOM    194  CD2 LEU A  21      45.470  46.290  15.160  1.00  0.00           C  
ATOM    195  H   LEU A  21      43.200  44.440  18.410  1.00  0.00           H  
ATOM    196  N   TYR A  22      41.790  47.060  19.380  1.00  0.00           N  
ATOM    197  CA  TYR A  22      40.860  48.080  20.030  1.00  0.00           C  
ATOM    198  C   TYR A  22      41.560  49.220  20.850  1.00  0.00           C  
ATOM    199  O   TYR A  22      42.630  48.920  21.380  1.00  0.00           O  
ATOM    200  CB  TYR A  22      39.780  47.370  20.920  1.00  0.00           C  
ATOM    201  CG  TYR A  22      38.690  46.540  20.230  1.00  0.00           C  
ATOM    202  CD1 TYR A  22      37.660  47.100  19.540  1.00  0.00           C  
ATOM    203  CD2 TYR A  22      38.610  45.160  20.400  1.00  0.00           C  
ATOM    204  CE1 TYR A  22      36.540  46.490  19.050  1.00  0.00           C  
ATOM    205  CE2 TYR A  22      37.530  44.450  20.020  1.00  0.00           C  
ATOM    206  CZ  TYR A  22      36.460  45.100  19.340  1.00  0.00           C  
ATOM    207  OH  TYR A  22      35.570  44.270  18.710  1.00  0.00           O  
ATOM    208  H   TYR A  22      41.370  46.160  19.270  1.00  0.00           H  
ATOM    209  HD1 TYR A  22      37.790  48.120  19.180  1.00  0.00           H  
ATOM    210  HD2 TYR A  22      39.340  44.580  20.950  1.00  0.00           H  
ATOM    211  HE1 TYR A  22      35.840  46.920  18.340  1.00  0.00           H  
ATOM    212  HE2 TYR A  22      37.510  43.360  20.060  1.00  0.00           H  
ATOM    213  HH  TYR A  22      35.980  43.370  18.850  1.00  0.00           H  
ATOM    214  N   SER A  23      41.100  50.440  20.510  1.00  0.00           N  
ATOM    215  CA  SER A  23      41.610  51.820  20.860  1.00  0.00           C  
ATOM    216  C   SER A  23      41.850  52.110  22.350  1.00  0.00           C  
ATOM    217  O   SER A  23      41.010  51.700  23.150  1.00  0.00           O  
ATOM    218  CB  SER A  23      40.650  52.840  20.260  1.00  0.00           C  
ATOM    219  OG  SER A  23      41.220  54.110  20.510  1.00  0.00           O  
ATOM    220  H   SER A  23      40.360  50.410  19.850  1.00  0.00           H  
ATOM    221  HG  SER A  23      40.930  54.360  21.430  1.00  0.00           H  
ATOM    222  N   ARG A  24      42.870  52.990  22.540  1.00  0.00           N  
ATOM    223  CA  ARG A  24      43.500  53.280  23.860  1.00  0.00           C  
ATOM    224  C   ARG A  24      43.450  54.780  24.270  1.00  0.00           C  
ATOM    225  O   ARG A  24      43.980  55.170  25.270  1.00  0.00           O  
ATOM    226  CB  ARG A  24      44.990  52.930  23.860  1.00  0.00           C  
ATOM    227  CG  ARG A  24      45.250  51.690  23.020  1.00  0.00           C  
ATOM    228  CD  ARG A  24      46.660  51.110  23.320  1.00  0.00           C  
ATOM    229  NE  ARG A  24      46.780  49.930  22.440  1.00  0.00           N  
ATOM    230  CZ  ARG A  24      47.850  49.080  22.600  1.00  0.00           C  
ATOM    231  NH1 ARG A  24      48.720  49.150  23.620  1.00  0.00           N1+
ATOM    232  NH2 ARG A  24      48.100  48.230  21.590  1.00  0.00           N  
ATOM    233  H   ARG A  24      43.360  53.330  21.740  1.00  0.00           H  
ATOM    234  HE  ARG A  24      46.110  49.720  21.730  1.00  0.00           H  
ATOM    235 1HH1 ARG A  24      48.740  49.880  24.300  1.00  0.00           H  
ATOM    236 2HH1 ARG A  24      49.350  48.370  23.650  1.00  0.00           H  
ATOM    237 1HH2 ARG A  24      47.410  48.070  20.880  1.00  0.00           H  
ATOM    238 2HH2 ARG A  24      48.880  47.610  21.520  1.00  0.00           H  
ATOM    239  N   LYS A  25      42.540  55.550  23.730  1.00  0.00           N  
ATOM    240  CA  LYS A  25      42.650  57.040  23.710  1.00  0.00           C  
ATOM    241  C   LYS A  25      42.190  57.840  25.030  1.00  0.00           C  
ATOM    242  O   LYS A  25      43.110  58.240  25.750  1.00  0.00           O  
ATOM    243  CB  LYS A  25      41.800  57.520  22.530  1.00  0.00           C  
ATOM    244  CG  LYS A  25      42.560  57.320  21.180  1.00  0.00           C  
ATOM    245  CD  LYS A  25      41.670  57.690  19.980  1.00  0.00           C  
ATOM    246  CE  LYS A  25      42.470  57.230  18.780  1.00  0.00           C  
ATOM    247  NZ  LYS A  25      42.180  55.820  18.500  1.00  0.00           N1+
ATOM    248  H   LYS A  25      41.620  55.200  23.570  1.00  0.00           H  
ATOM    249  HZ1 LYS A  25      41.270  55.780  18.100  1.00  0.00           H  
ATOM    250  HZ2 LYS A  25      42.820  55.520  17.800  1.00  0.00           H  
ATOM    251  HZ3 LYS A  25      42.340  55.220  19.290  1.00  0.00           H  
ATOM    252  N   GLU A  26      40.930  57.780  25.510  1.00  0.00           N  
ATOM    253  CA  GLU A  26      40.470  58.700  26.550  1.00  0.00           C  
ATOM    254  C   GLU A  26      40.960  58.600  28.030  1.00  0.00           C  
ATOM    255  O   GLU A  26      40.990  59.640  28.710  1.00  0.00           O  
ATOM    256  CB  GLU A  26      38.980  59.030  26.370  1.00  0.00           C  
ATOM    257  CG  GLU A  26      38.890  59.900  25.100  1.00  0.00           C  
ATOM    258  CD  GLU A  26      37.660  60.870  25.210  1.00  0.00           C  
ATOM    259  OE1 GLU A  26      36.740  60.870  24.420  1.00  0.00           O  
ATOM    260  OE2 GLU A  26      37.610  61.610  26.210  1.00  0.00           O1-
ATOM    261  H   GLU A  26      40.200  57.180  25.190  1.00  0.00           H  
ATOM    262  N   GLY A  27      41.590  57.470  28.430  1.00  0.00           N  
ATOM    263  CA  GLY A  27      42.500  57.330  29.620  1.00  0.00           C  
ATOM    264  C   GLY A  27      43.840  58.020  29.530  1.00  0.00           C  
ATOM    265  O   GLY A  27      44.310  58.580  30.510  1.00  0.00           O  
ATOM    266  H   GLY A  27      41.240  56.610  28.070  1.00  0.00           H  
ATOM    267  N   GLN A  28      44.450  58.160  28.380  1.00  0.00           N  
ATOM    268  CA  GLN A  28      45.730  58.780  28.170  1.00  0.00           C  
ATOM    269  C   GLN A  28      45.750  60.270  28.320  1.00  0.00           C  
ATOM    270  O   GLN A  28      46.850  60.810  28.400  1.00  0.00           O  
ATOM    271  CB  GLN A  28      46.260  58.370  26.730  1.00  0.00           C  
ATOM    272  CG  GLN A  28      46.250  56.920  26.260  1.00  0.00           C  
ATOM    273  CD  GLN A  28      46.520  56.880  24.740  1.00  0.00           C  
ATOM    274  NE2 GLN A  28      45.870  57.630  23.850  1.00  0.00           N  
ATOM    275  OE1 GLN A  28      47.250  56.020  24.270  1.00  0.00           O  
ATOM    276  H   GLN A  28      43.840  58.070  27.590  1.00  0.00           H  
ATOM    277 1HE2 GLN A  28      45.170  58.270  24.160  1.00  0.00           H  
ATOM    278 2HE2 GLN A  28      46.090  57.620  22.880  1.00  0.00           H  
ATOM    279  N   ARG A  29      44.540  60.870  28.590  1.00  0.00           N  
ATOM    280  CA  ARG A  29      44.330  62.330  28.710  1.00  0.00           C  
ATOM    281  C   ARG A  29      45.040  62.780  30.020  1.00  0.00           C  
ATOM    282  O   ARG A  29      44.830  62.260  31.100  1.00  0.00           O  
ATOM    283  CB  ARG A  29      42.810  62.440  28.760  1.00  0.00           C  
ATOM    284  CG  ARG A  29      42.350  63.880  28.690  1.00  0.00           C  
ATOM    285  CD  ARG A  29      40.850  63.950  28.710  1.00  0.00           C  
ATOM    286  NE  ARG A  29      40.510  65.420  28.600  1.00  0.00           N  
ATOM    287  CZ  ARG A  29      39.330  65.980  28.460  1.00  0.00           C  
ATOM    288  NH1 ARG A  29      38.180  65.270  28.500  1.00  0.00           N1+
ATOM    289  NH2 ARG A  29      39.230  67.290  28.180  1.00  0.00           N  
ATOM    290  H   ARG A  29      43.780  60.260  28.840  1.00  0.00           H  
ATOM    291  HE  ARG A  29      41.360  65.930  28.430  1.00  0.00           H  
ATOM    292 1HH1 ARG A  29      38.200  64.310  28.780  1.00  0.00           H  
ATOM    293 2HH1 ARG A  29      37.340  65.590  28.070  1.00  0.00           H  
ATOM    294 1HH2 ARG A  29      40.000  67.910  28.070  1.00  0.00           H  
ATOM    295 2HH2 ARG A  29      38.300  67.670  28.120  1.00  0.00           H  
ATOM    296  N   GLN A  30      45.570  63.990  29.950  1.00  0.00           N  
ATOM    297  CA  GLN A  30      46.120  64.720  31.110  1.00  0.00           C  
ATOM    298  C   GLN A  30      45.050  65.080  32.220  1.00  0.00           C  
ATOM    299  O   GLN A  30      45.340  64.870  33.420  1.00  0.00           O  
ATOM    300  CB  GLN A  30      46.970  65.900  30.630  1.00  0.00           C  
ATOM    301  CG  GLN A  30      46.250  66.970  29.800  1.00  0.00           C  
ATOM    302  CD  GLN A  30      46.910  68.290  30.140  1.00  0.00           C  
ATOM    303  NE2 GLN A  30      46.090  69.310  30.360  1.00  0.00           N  
ATOM    304  OE1 GLN A  30      48.070  68.400  30.040  1.00  0.00           O  
ATOM    305  H   GLN A  30      45.580  64.430  29.050  1.00  0.00           H  
ATOM    306 1HE2 GLN A  30      45.100  69.250  30.210  1.00  0.00           H  
ATOM    307 2HE2 GLN A  30      46.450  70.000  30.980  1.00  0.00           H  
ATOM    308  N   GLU A  31      43.880  65.550  31.780  1.00  0.00           N  
ATOM    309  CA  GLU A  31      42.710  65.650  32.660  1.00  0.00           C  
ATOM    310  C   GLU A  31      42.320  64.240  33.350  1.00  0.00           C  
ATOM    311  O   GLU A  31      41.490  64.300  34.230  1.00  0.00           O  
ATOM    312  CB  GLU A  31      41.440  66.240  31.880  1.00  0.00           C  
ATOM    313  CG  GLU A  31      41.760  67.680  31.320  1.00  0.00           C  
ATOM    314  CD  GLU A  31      42.890  67.920  30.350  1.00  0.00           C  
ATOM    315  OE1 GLU A  31      43.330  69.090  30.300  1.00  0.00           O  
ATOM    316  OE2 GLU A  31      43.060  67.050  29.470  1.00  0.00           O1-
ATOM    317  H   GLU A  31      43.700  66.090  30.960  1.00  0.00           H  
ATOM    318  N   ASN A  32      42.660  63.080  32.750  1.00  0.00           N  
ATOM    319  CA  ASN A  32      42.550  61.770  33.440  1.00  0.00           C  
ATOM    320  C   ASN A  32      43.790  61.290  34.140  1.00  0.00           C  
ATOM    321  O   ASN A  32      43.670  60.700  35.220  1.00  0.00           O  
ATOM    322  CB  ASN A  32      42.030  60.820  32.330  1.00  0.00           C  
ATOM    323  CG  ASN A  32      40.510  61.180  32.160  1.00  0.00           C  
ATOM    324  ND2 ASN A  32      39.930  61.050  30.950  1.00  0.00           N  
ATOM    325  OD1 ASN A  32      39.880  61.600  33.100  1.00  0.00           O  
ATOM    326  H   ASN A  32      42.990  63.050  31.810  1.00  0.00           H  
ATOM    327 1HD2 ASN A  32      40.340  60.590  30.170  1.00  0.00           H  
ATOM    328 2HD2 ASN A  32      39.090  61.560  30.780  1.00  0.00           H  
ATOM    329  N   LYS A  33      44.980  61.360  33.550  1.00  0.00           N  
ATOM    330  CA  LYS A  33      46.260  60.840  34.100  1.00  0.00           C  
ATOM    331  C   LYS A  33      46.610  61.260  35.510  1.00  0.00           C  
ATOM    332  O   LYS A  33      47.120  60.470  36.330  1.00  0.00           O  
ATOM    333  CB  LYS A  33      47.480  61.040  33.200  1.00  0.00           C  
ATOM    334  CG  LYS A  33      47.290  60.090  32.020  1.00  0.00           C  
ATOM    335  CD  LYS A  33      48.490  60.220  31.100  1.00  0.00           C  
ATOM    336  CE  LYS A  33      49.600  59.230  31.320  1.00  0.00           C  
ATOM    337  NZ  LYS A  33      50.710  59.300  30.320  1.00  0.00           N1+
ATOM    338  H   LYS A  33      45.020  61.580  32.580  1.00  0.00           H  
ATOM    339  HZ1 LYS A  33      51.420  58.680  30.660  1.00  0.00           H  
ATOM    340  HZ2 LYS A  33      50.330  58.940  29.470  1.00  0.00           H  
ATOM    341  HZ3 LYS A  33      51.050  60.230  30.160  1.00  0.00           H  
ATOM    342  N   ASN A  34      46.250  62.480  35.950  1.00  0.00           N  
ATOM    343  CA  ASN A  34      46.450  62.990  37.310  1.00  0.00           C  
ATOM    344  C   ASN A  34      45.940  62.140  38.510  1.00  0.00           C  
ATOM    345  O   ASN A  34      46.800  61.480  39.140  1.00  0.00           O  
ATOM    346  CB  ASN A  34      46.070  64.420  37.430  1.00  0.00           C  
ATOM    347  CG  ASN A  34      44.650  64.730  36.940  1.00  0.00           C  
ATOM    348  ND2 ASN A  34      44.570  65.870  36.210  1.00  0.00           N  
ATOM    349  OD1 ASN A  34      43.610  64.040  37.150  1.00  0.00           O  
ATOM    350  H   ASN A  34      46.000  63.260  35.380  1.00  0.00           H  
ATOM    351 1HD2 ASN A  34      45.370  66.400  35.920  1.00  0.00           H  
ATOM    352 2HD2 ASN A  34      43.650  66.270  36.160  1.00  0.00           H  
ATOM    353  N   LYS A  35      44.690  61.640  38.320  1.00  0.00           N  
ATOM    354  CA  LYS A  35      43.930  60.710  39.170  1.00  0.00           C  
ATOM    355  C   LYS A  35      44.380  59.180  39.120  1.00  0.00           C  
ATOM    356  O   LYS A  35      43.840  58.350  39.890  1.00  0.00           O  
ATOM    357  CB  LYS A  35      42.420  60.860  38.870  1.00  0.00           C  
ATOM    358  CG  LYS A  35      41.670  62.150  39.310  1.00  0.00           C  
ATOM    359  CD  LYS A  35      40.200  61.950  39.130  1.00  0.00           C  
ATOM    360  CE  LYS A  35      39.440  63.240  39.240  1.00  0.00           C  
ATOM    361  NZ  LYS A  35      37.980  63.030  39.510  1.00  0.00           N1+
ATOM    362  H   LYS A  35      44.110  62.140  37.680  1.00  0.00           H  
ATOM    363  HZ1 LYS A  35      37.900  62.940  40.510  1.00  0.00           H  
ATOM    364  HZ2 LYS A  35      37.510  63.890  39.300  1.00  0.00           H  
ATOM    365  HZ3 LYS A  35      37.690  62.190  39.050  1.00  0.00           H  
ATOM    366  N   ASN A  36      45.370  58.960  38.190  1.00  0.00           N  
ATOM    367  CA  ASN A  36      45.750  57.610  37.820  1.00  0.00           C  
ATOM    368  C   ASN A  36      47.200  57.380  38.250  1.00  0.00           C  
ATOM    369  O   ASN A  36      48.150  57.580  37.430  1.00  0.00           O  
ATOM    370  CB  ASN A  36      45.550  57.280  36.340  1.00  0.00           C  
ATOM    371  CG  ASN A  36      44.080  57.110  36.030  1.00  0.00           C  
ATOM    372  ND2 ASN A  36      43.630  57.400  34.910  1.00  0.00           N  
ATOM    373  OD1 ASN A  36      43.370  56.430  36.780  1.00  0.00           O  
ATOM    374  H   ASN A  36      45.960  59.690  37.860  1.00  0.00           H  
ATOM    375 1HD2 ASN A  36      44.260  57.690  34.190  1.00  0.00           H  
ATOM    376 2HD2 ASN A  36      42.660  57.250  34.740  1.00  0.00           H  
ATOM    377  N   ARG A  37      47.290  56.620  39.300  1.00  0.00           N  
ATOM    378  CA  ARG A  37      48.570  56.470  40.110  1.00  0.00           C  
ATOM    379  C   ARG A  37      49.740  55.760  39.380  1.00  0.00           C  
ATOM    380  O   ARG A  37      50.840  56.280  39.270  1.00  0.00           O  
ATOM    381  CB  ARG A  37      48.240  55.820  41.440  1.00  0.00           C  
ATOM    382  CG  ARG A  37      49.370  56.260  42.430  1.00  0.00           C  
ATOM    383  CD  ARG A  37      49.440  55.270  43.610  1.00  0.00           C  
ATOM    384  NE  ARG A  37      48.620  55.520  44.770  1.00  0.00           N  
ATOM    385  CZ  ARG A  37      49.050  55.950  45.910  1.00  0.00           C  
ATOM    386  NH1 ARG A  37      50.330  56.220  46.140  1.00  0.00           N1+
ATOM    387  NH2 ARG A  37      48.200  56.260  46.880  1.00  0.00           N  
ATOM    388  H   ARG A  37      46.590  55.960  39.580  1.00  0.00           H  
ATOM    389  HE  ARG A  37      47.700  55.140  44.690  1.00  0.00           H  
ATOM    390 1HH1 ARG A  37      51.120  56.220  45.520  1.00  0.00           H  
ATOM    391 2HH1 ARG A  37      50.610  56.510  47.050  1.00  0.00           H  
ATOM    392 1HH2 ARG A  37      47.230  56.100  46.710  1.00  0.00           H  
ATOM    393 2HH2 ARG A  37      48.450  56.980  47.530  1.00  0.00           H  
ATOM    394  N   TYR A  38      49.480  54.480  38.970  1.00  0.00           N  
ATOM    395  CA  TYR A  38      50.580  53.790  38.310  1.00  0.00           C  
ATOM    396  C   TYR A  38      50.530  54.040  36.850  1.00  0.00           C  
ATOM    397  O   TYR A  38      50.060  53.130  36.160  1.00  0.00           O  
ATOM    398  CB  TYR A  38      50.800  52.350  38.690  1.00  0.00           C  
ATOM    399  CG  TYR A  38      51.180  52.180  40.190  1.00  0.00           C  
ATOM    400  CD1 TYR A  38      52.490  52.280  40.610  1.00  0.00           C  
ATOM    401  CD2 TYR A  38      50.140  51.920  41.100  1.00  0.00           C  
ATOM    402  CE1 TYR A  38      52.740  52.140  41.930  1.00  0.00           C  
ATOM    403  CE2 TYR A  38      50.460  51.630  42.430  1.00  0.00           C  
ATOM    404  CZ  TYR A  38      51.760  51.910  42.860  1.00  0.00           C  
ATOM    405  OH  TYR A  38      52.040  52.040  44.160  1.00  0.00           O  
ATOM    406  H   TYR A  38      48.560  54.100  39.040  1.00  0.00           H  
ATOM    407  HD1 TYR A  38      53.260  52.550  39.880  1.00  0.00           H  
ATOM    408  HD2 TYR A  38      49.090  52.090  40.900  1.00  0.00           H  
ATOM    409  HE1 TYR A  38      53.760  52.320  42.250  1.00  0.00           H  
ATOM    410  HE2 TYR A  38      49.700  51.230  43.100  1.00  0.00           H  
ATOM    411  HH  TYR A  38      51.110  52.060  44.520  1.00  0.00           H  
ATOM    412  N   LYS A  39      51.380  54.980  36.420  1.00  0.00           N  
ATOM    413  CA  LYS A  39      51.210  55.680  35.130  1.00  0.00           C  
ATOM    414  C   LYS A  39      51.210  54.910  33.810  1.00  0.00           C  
ATOM    415  O   LYS A  39      50.670  55.330  32.800  1.00  0.00           O  
ATOM    416  CB  LYS A  39      52.040  56.930  35.070  1.00  0.00           C  
ATOM    417  CG  LYS A  39      53.510  56.620  35.400  1.00  0.00           C  
ATOM    418  CD  LYS A  39      54.320  57.880  35.200  1.00  0.00           C  
ATOM    419  CE  LYS A  39      54.880  58.170  33.850  1.00  0.00           C  
ATOM    420  NZ  LYS A  39      55.900  57.280  33.280  1.00  0.00           N1+
ATOM    421  H   LYS A  39      51.990  55.370  37.110  1.00  0.00           H  
ATOM    422  HZ1 LYS A  39      55.860  56.350  33.660  1.00  0.00           H  
ATOM    423  HZ2 LYS A  39      55.920  57.240  32.280  1.00  0.00           H  
ATOM    424  HZ3 LYS A  39      56.800  57.640  33.530  1.00  0.00           H  
ATOM    425  N   ASN A  40      51.940  53.790  33.840  1.00  0.00           N  
ATOM    426  CA  ASN A  40      52.140  52.900  32.650  1.00  0.00           C  
ATOM    427  C   ASN A  40      50.820  52.120  32.330  1.00  0.00           C  
ATOM    428  O   ASN A  40      50.520  52.000  31.140  1.00  0.00           O  
ATOM    429  CB  ASN A  40      53.290  51.920  32.930  1.00  0.00           C  
ATOM    430  CG  ASN A  40      53.200  51.230  34.320  1.00  0.00           C  
ATOM    431  ND2 ASN A  40      53.620  49.990  34.240  1.00  0.00           N  
ATOM    432  OD1 ASN A  40      53.050  51.800  35.410  1.00  0.00           O  
ATOM    433  H   ASN A  40      52.420  53.410  34.630  1.00  0.00           H  
ATOM    434 1HD2 ASN A  40      53.560  49.460  33.390  1.00  0.00           H  
ATOM    435 2HD2 ASN A  40      54.170  49.570  34.960  1.00  0.00           H  
ATOM    436  N   ILE A  41      50.070  51.810  33.380  1.00  0.00           N  
ATOM    437  CA  ILE A  41      48.890  51.040  33.050  1.00  0.00           C  
ATOM    438  C   ILE A  41      47.700  52.050  33.130  1.00  0.00           C  
ATOM    439  O   ILE A  41      47.360  52.550  34.210  1.00  0.00           O  
ATOM    440  CB  ILE A  41      48.760  49.890  34.030  1.00  0.00           C  
ATOM    441  CG1 ILE A  41      50.030  49.120  34.320  1.00  0.00           C  
ATOM    442  CG2 ILE A  41      47.490  49.020  33.690  1.00  0.00           C  
ATOM    443  CD  ILE A  41      50.570  48.550  33.030  1.00  0.00           C  
ATOM    444  H   ILE A  41      50.340  51.900  34.340  1.00  0.00           H  
ATOM    445  N   LEU A  42      47.040  52.230  31.980  1.00  0.00           N  
ATOM    446  CA  LEU A  42      45.750  53.040  31.750  1.00  0.00           C  
ATOM    447  C   LEU A  42      44.620  52.230  31.200  1.00  0.00           C  
ATOM    448  O   LEU A  42      44.950  51.390  30.380  1.00  0.00           O  
ATOM    449  CB  LEU A  42      46.100  54.280  30.890  1.00  0.00           C  
ATOM    450  CG  LEU A  42      47.070  55.270  31.530  1.00  0.00           C  
ATOM    451  CD1 LEU A  42      47.810  56.050  30.480  1.00  0.00           C  
ATOM    452  CD2 LEU A  42      46.360  56.180  32.550  1.00  0.00           C  
ATOM    453  H   LEU A  42      47.380  51.630  31.260  1.00  0.00           H  
ATOM    454  N   PRO A  43      43.360  52.580  31.580  1.00  0.00           N  
ATOM    455  CA  PRO A  43      42.100  52.060  30.960  1.00  0.00           C  
ATOM    456  C   PRO A  43      42.030  52.180  29.440  1.00  0.00           C  
ATOM    457  O   PRO A  43      42.530  53.120  28.830  1.00  0.00           O  
ATOM    458  CB  PRO A  43      40.900  52.770  31.670  1.00  0.00           C  
ATOM    459  CG  PRO A  43      41.550  53.700  32.680  1.00  0.00           C  
ATOM    460  CD  PRO A  43      42.980  53.190  32.900  1.00  0.00           C  
ATOM    461  N   PHE A  44      40.970  51.530  28.980  1.00  0.00           N  
ATOM    462  CA  PHE A  44      40.610  51.290  27.560  1.00  0.00           C  
ATOM    463  C   PHE A  44      39.320  52.030  27.220  1.00  0.00           C  
ATOM    464  O   PHE A  44      38.400  52.070  28.040  1.00  0.00           O  
ATOM    465  CB  PHE A  44      40.370  49.830  27.690  1.00  0.00           C  
ATOM    466  CG  PHE A  44      40.890  48.960  26.550  1.00  0.00           C  
ATOM    467  CD1 PHE A  44      42.170  49.120  25.960  1.00  0.00           C  
ATOM    468  CD2 PHE A  44      40.310  47.680  26.410  1.00  0.00           C  
ATOM    469  CE1 PHE A  44      42.800  48.060  25.310  1.00  0.00           C  
ATOM    470  CE2 PHE A  44      41.060  46.600  25.950  1.00  0.00           C  
ATOM    471  CZ  PHE A  44      42.310  46.810  25.360  1.00  0.00           C  
ATOM    472  H   PHE A  44      40.200  51.320  29.590  1.00  0.00           H  
ATOM    473  HD1 PHE A  44      42.580  50.130  25.990  1.00  0.00           H  
ATOM    474  HD2 PHE A  44      39.280  47.500  26.710  1.00  0.00           H  
ATOM    475  HE1 PHE A  44      43.870  48.130  25.090  1.00  0.00           H  
ATOM    476  HE2 PHE A  44      40.620  45.620  25.710  1.00  0.00           H  
ATOM    477  HZ  PHE A  44      42.910  45.960  25.030  1.00  0.00           H  
ATOM    478  N   ASP A  45      39.150  52.240  25.900  1.00  0.00           N  
ATOM    479  CA  ASP A  45      38.050  53.010  25.360  1.00  0.00           C  
ATOM    480  C   ASP A  45      36.640  52.330  25.280  1.00  0.00           C  
ATOM    481  O   ASP A  45      35.680  53.000  25.720  1.00  0.00           O  
ATOM    482  CB  ASP A  45      38.380  53.480  23.970  1.00  0.00           C  
ATOM    483  CG  ASP A  45      39.370  54.660  23.930  1.00  0.00           C  
ATOM    484  OD1 ASP A  45      39.370  55.420  24.860  1.00  0.00           O  
ATOM    485  OD2 ASP A  45      39.980  54.790  22.850  1.00  0.00           O1-
ATOM    486  H   ASP A  45      39.820  51.940  25.220  1.00  0.00           H  
ATOM    487  N   HIS A  46      36.460  51.270  24.450  1.00  0.00           N  
ATOM    488  CA  HIS A  46      35.160  50.730  24.160  1.00  0.00           C  
ATOM    489  C   HIS A  46      34.220  50.330  25.330  1.00  0.00           C  
ATOM    490  O   HIS A  46      33.280  51.070  25.620  1.00  0.00           O  
ATOM    491  CB  HIS A  46      35.240  49.650  23.080  1.00  0.00           C  
ATOM    492  CG  HIS A  46      35.820  48.310  23.600  1.00  0.00           C  
ATOM    493  CD2 HIS A  46      35.780  47.110  23.070  1.00  0.00           C  
ATOM    494  ND1 HIS A  46      36.780  48.300  24.500  1.00  0.00           N  
ATOM    495  CE1 HIS A  46      37.300  47.080  24.620  1.00  0.00           C  
ATOM    496  NE2 HIS A  46      36.690  46.290  23.670  1.00  0.00           N  
ATOM    497  H   HIS A  46      37.210  50.740  24.070  1.00  0.00           H  
ATOM    498  HD2 HIS A  46      35.240  46.910  22.140  1.00  0.00           H  
ATOM    499  HE1 HIS A  46      38.070  46.690  25.290  1.00  0.00           H  
ATOM    500  HE2 HIS A  46      36.780  45.320  23.430  1.00  0.00           H  
ATOM    501  N   THR A  47      34.540  49.350  26.160  1.00  0.00           N  
ATOM    502  CA  THR A  47      33.750  48.720  27.240  1.00  0.00           C  
ATOM    503  C   THR A  47      33.640  49.580  28.510  1.00  0.00           C  
ATOM    504  O   THR A  47      33.700  48.970  29.580  1.00  0.00           O  
ATOM    505  CB  THR A  47      34.410  47.360  27.460  1.00  0.00           C  
ATOM    506  CG2 THR A  47      34.390  46.500  26.210  1.00  0.00           C  
ATOM    507  OG1 THR A  47      35.730  47.490  27.970  1.00  0.00           O  
ATOM    508  H   THR A  47      35.420  48.890  26.130  1.00  0.00           H  
ATOM    509  HG1 THR A  47      36.310  46.710  27.740  1.00  0.00           H  
ATOM    510  N   ARG A  48      33.840  50.910  28.320  1.00  0.00           N  
ATOM    511  CA  ARG A  48      33.900  51.930  29.370  1.00  0.00           C  
ATOM    512  C   ARG A  48      32.690  52.130  30.330  1.00  0.00           C  
ATOM    513  O   ARG A  48      31.720  51.430  30.190  1.00  0.00           O  
ATOM    514  CB  ARG A  48      34.280  53.270  28.840  1.00  0.00           C  
ATOM    515  CG  ARG A  48      33.290  53.900  27.820  1.00  0.00           C  
ATOM    516  CD  ARG A  48      33.820  55.230  27.350  1.00  0.00           C  
ATOM    517  NE  ARG A  48      33.790  56.250  28.400  1.00  0.00           N  
ATOM    518  CZ  ARG A  48      33.000  57.300  28.430  1.00  0.00           C  
ATOM    519  NH1 ARG A  48      32.130  57.620  27.440  1.00  0.00           N1+
ATOM    520  NH2 ARG A  48      32.750  57.990  29.550  1.00  0.00           N  
ATOM    521  H   ARG A  48      33.700  51.180  27.360  1.00  0.00           H  
ATOM    522  HE  ARG A  48      34.420  56.140  29.170  1.00  0.00           H  
ATOM    523 1HH1 ARG A  48      32.190  57.090  26.600  1.00  0.00           H  
ATOM    524 2HH1 ARG A  48      31.560  58.450  27.460  1.00  0.00           H  
ATOM    525 1HH2 ARG A  48      33.250  57.640  30.340  1.00  0.00           H  
ATOM    526 2HH2 ARG A  48      31.920  58.550  29.600  1.00  0.00           H  
ATOM    527  N   VAL A  49      32.840  52.820  31.430  1.00  0.00           N  
ATOM    528  CA  VAL A  49      31.800  52.890  32.530  1.00  0.00           C  
ATOM    529  C   VAL A  49      31.380  54.320  32.660  1.00  0.00           C  
ATOM    530  O   VAL A  49      31.950  55.140  33.400  1.00  0.00           O  
ATOM    531  CB  VAL A  49      32.290  52.300  33.910  1.00  0.00           C  
ATOM    532  CG1 VAL A  49      31.170  52.050  34.960  1.00  0.00           C  
ATOM    533  CG2 VAL A  49      33.140  51.030  33.770  1.00  0.00           C  
ATOM    534  H   VAL A  49      33.740  53.150  31.740  1.00  0.00           H  
ATOM    535  N   VAL A  50      30.450  54.660  31.760  1.00  0.00           N  
ATOM    536  CA  VAL A  50      29.780  55.980  31.700  1.00  0.00           C  
ATOM    537  C   VAL A  50      28.890  56.220  32.910  1.00  0.00           C  
ATOM    538  O   VAL A  50      27.990  55.400  33.260  1.00  0.00           O  
ATOM    539  CB  VAL A  50      29.000  56.250  30.390  1.00  0.00           C  
ATOM    540  CG1 VAL A  50      28.170  57.530  30.450  1.00  0.00           C  
ATOM    541  CG2 VAL A  50      29.830  56.140  29.070  1.00  0.00           C  
ATOM    542  H   VAL A  50      30.020  54.000  31.150  1.00  0.00           H  
ATOM    543  N   LEU A  51      29.540  56.970  33.870  1.00  0.00           N  
ATOM    544  CA  LEU A  51      29.000  57.390  35.220  1.00  0.00           C  
ATOM    545  C   LEU A  51      27.850  58.340  35.170  1.00  0.00           C  
ATOM    546  O   LEU A  51      27.740  59.250  34.430  1.00  0.00           O  
ATOM    547  CB  LEU A  51      30.140  58.100  35.980  1.00  0.00           C  
ATOM    548  CG  LEU A  51      31.390  57.400  36.550  1.00  0.00           C  
ATOM    549  CD1 LEU A  51      32.290  58.500  37.200  1.00  0.00           C  
ATOM    550  CD2 LEU A  51      31.120  56.230  37.530  1.00  0.00           C  
ATOM    551  H   LEU A  51      30.430  57.350  33.630  1.00  0.00           H  
ATOM    552  N   HIS A  52      26.940  58.160  36.110  1.00  0.00           N  
ATOM    553  CA  HIS A  52      25.610  58.820  36.160  1.00  0.00           C  
ATOM    554  C   HIS A  52      25.430  59.590  37.470  1.00  0.00           C  
ATOM    555  O   HIS A  52      25.860  59.110  38.540  1.00  0.00           O  
ATOM    556  CB  HIS A  52      24.430  57.800  36.030  1.00  0.00           C  
ATOM    557  CG  HIS A  52      24.390  57.070  34.720  1.00  0.00           C  
ATOM    558  CD2 HIS A  52      24.950  55.920  34.470  1.00  0.00           C  
ATOM    559  ND1 HIS A  52      23.660  57.400  33.640  1.00  0.00           N  
ATOM    560  CE1 HIS A  52      23.820  56.440  32.750  1.00  0.00           C  
ATOM    561  NE2 HIS A  52      24.550  55.450  33.270  1.00  0.00           N  
ATOM    562  H   HIS A  52      27.070  57.440  36.790  1.00  0.00           H  
ATOM    563  HD2 HIS A  52      25.790  55.490  35.020  1.00  0.00           H  
ATOM    564  HE1 HIS A  52      23.430  56.420  31.730  1.00  0.00           H  
ATOM    565  HE2 HIS A  52      24.870  54.660  32.750  1.00  0.00           H  
ATOM    566  N   ASP A  53      24.930  60.780  37.270  1.00  0.00           N  
ATOM    567  CA  ASP A  53      25.060  61.890  38.270  1.00  0.00           C  
ATOM    568  C   ASP A  53      26.470  62.090  38.760  1.00  0.00           C  
ATOM    569  O   ASP A  53      27.030  61.280  39.470  1.00  0.00           O  
ATOM    570  CB  ASP A  53      24.190  61.760  39.560  1.00  0.00           C  
ATOM    571  CG  ASP A  53      22.710  61.990  39.340  1.00  0.00           C  
ATOM    572  OD1 ASP A  53      21.990  60.990  39.500  1.00  0.00           O  
ATOM    573  OD2 ASP A  53      22.240  63.070  39.080  1.00  0.00           O1-
ATOM    574  H   ASP A  53      24.540  60.950  36.370  1.00  0.00           H  
ATOM    575  N   GLY A  54      26.850  63.340  38.650  1.00  0.00           N  
ATOM    576  CA  GLY A  54      28.230  63.830  39.030  1.00  0.00           C  
ATOM    577  C   GLY A  54      28.450  65.340  39.170  1.00  0.00           C  
ATOM    578  O   GLY A  54      27.500  66.050  38.850  1.00  0.00           O  
ATOM    579  H   GLY A  54      26.210  64.070  38.450  1.00  0.00           H  
ATOM    580  N   ASP A  55      29.680  65.840  39.380  1.00  0.00           N  
ATOM    581  CA  ASP A  55      29.960  67.270  39.590  1.00  0.00           C  
ATOM    582  C   ASP A  55      30.170  68.040  38.220  1.00  0.00           C  
ATOM    583  O   ASP A  55      30.730  67.420  37.320  1.00  0.00           O  
ATOM    584  CB  ASP A  55      31.080  67.310  40.580  1.00  0.00           C  
ATOM    585  CG  ASP A  55      31.710  68.710  40.870  1.00  0.00           C  
ATOM    586  OD1 ASP A  55      32.900  68.970  40.530  1.00  0.00           O  
ATOM    587  OD2 ASP A  55      30.980  69.600  41.350  1.00  0.00           O1-
ATOM    588  H   ASP A  55      30.500  65.430  39.000  1.00  0.00           H  
ATOM    589  N   PRO A  56      29.530  69.230  38.000  1.00  0.00           N  
ATOM    590  CA  PRO A  56      29.730  70.140  36.860  1.00  0.00           C  
ATOM    591  C   PRO A  56      31.080  70.810  36.680  1.00  0.00           C  
ATOM    592  O   PRO A  56      31.540  71.110  35.550  1.00  0.00           O  
ATOM    593  CB  PRO A  56      28.690  71.290  37.070  1.00  0.00           C  
ATOM    594  CG  PRO A  56      28.400  71.160  38.550  1.00  0.00           C  
ATOM    595  CD  PRO A  56      28.420  69.680  38.870  1.00  0.00           C  
ATOM    596  N   ASN A  57      31.760  70.930  37.840  1.00  0.00           N  
ATOM    597  CA  ASN A  57      33.110  71.620  38.030  1.00  0.00           C  
ATOM    598  C   ASN A  57      34.320  70.780  37.640  1.00  0.00           C  
ATOM    599  O   ASN A  57      35.220  71.350  36.990  1.00  0.00           O  
ATOM    600  CB  ASN A  57      33.230  72.040  39.500  1.00  0.00           C  
ATOM    601  CG  ASN A  57      32.170  72.900  40.210  1.00  0.00           C  
ATOM    602  ND2 ASN A  57      31.260  72.200  40.860  1.00  0.00           N  
ATOM    603  OD1 ASN A  57      32.240  74.150  40.190  1.00  0.00           O  
ATOM    604  H   ASN A  57      31.410  70.500  38.660  1.00  0.00           H  
ATOM    605 1HD2 ASN A  57      31.280  71.240  41.120  1.00  0.00           H  
ATOM    606 2HD2 ASN A  57      30.620  72.790  41.350  1.00  0.00           H  
ATOM    607  N   GLU A  58      34.300  69.480  38.010  1.00  0.00           N  
ATOM    608  CA  GLU A  58      35.150  68.390  37.470  1.00  0.00           C  
ATOM    609  C   GLU A  58      35.310  68.350  35.930  1.00  0.00           C  
ATOM    610  O   GLU A  58      34.330  68.270  35.250  1.00  0.00           O  
ATOM    611  CB  GLU A  58      34.400  67.110  37.770  1.00  0.00           C  
ATOM    612  CG  GLU A  58      35.100  65.820  37.870  1.00  0.00           C  
ATOM    613  CD  GLU A  58      36.290  65.730  38.930  1.00  0.00           C  
ATOM    614  OE1 GLU A  58      37.430  65.720  38.400  1.00  0.00           O  
ATOM    615  OE2 GLU A  58      36.060  65.330  40.120  1.00  0.00           O1-
ATOM    616  H   GLU A  58      33.860  69.190  38.870  1.00  0.00           H  
ATOM    617  N   PRO A  59      36.550  68.240  35.400  1.00  0.00           N  
ATOM    618  CA  PRO A  59      36.830  68.260  33.930  1.00  0.00           C  
ATOM    619  C   PRO A  59      35.980  67.210  33.250  1.00  0.00           C  
ATOM    620  O   PRO A  59      35.150  67.530  32.390  1.00  0.00           O  
ATOM    621  CB  PRO A  59      38.320  68.060  33.790  1.00  0.00           C  
ATOM    622  CG  PRO A  59      38.870  68.740  35.010  1.00  0.00           C  
ATOM    623  CD  PRO A  59      37.860  68.440  36.100  1.00  0.00           C  
ATOM    624  N   VAL A  60      36.220  65.920  33.580  1.00  0.00           N  
ATOM    625  CA  VAL A  60      35.340  64.860  32.980  1.00  0.00           C  
ATOM    626  C   VAL A  60      34.750  63.920  34.060  1.00  0.00           C  
ATOM    627  O   VAL A  60      35.470  63.050  34.520  1.00  0.00           O  
ATOM    628  CB  VAL A  60      35.960  63.960  31.890  1.00  0.00           C  
ATOM    629  CG1 VAL A  60      35.800  64.500  30.500  1.00  0.00           C  
ATOM    630  CG2 VAL A  60      37.470  63.850  31.970  1.00  0.00           C  
ATOM    631  H   VAL A  60      36.750  65.610  34.370  1.00  0.00           H  
ATOM    632  N   SER A  61      33.560  64.250  34.530  1.00  0.00           N  
ATOM    633  CA  SER A  61      32.780  63.440  35.500  1.00  0.00           C  
ATOM    634  C   SER A  61      32.290  62.020  35.020  1.00  0.00           C  
ATOM    635  O   SER A  61      31.610  61.320  35.770  1.00  0.00           O  
ATOM    636  CB  SER A  61      31.490  64.130  36.020  1.00  0.00           C  
ATOM    637  OG  SER A  61      30.500  64.230  35.030  1.00  0.00           O  
ATOM    638  H   SER A  61      33.170  65.160  34.380  1.00  0.00           H  
ATOM    639  HG  SER A  61      29.990  63.370  35.100  1.00  0.00           H  
ATOM    640  N   ASP A  62      32.380  61.750  33.760  1.00  0.00           N  
ATOM    641  CA  ASP A  62      32.110  60.390  33.250  1.00  0.00           C  
ATOM    642  C   ASP A  62      33.300  59.420  33.220  1.00  0.00           C  
ATOM    643  O   ASP A  62      33.070  58.200  33.170  1.00  0.00           O  
ATOM    644  CB  ASP A  62      31.250  60.290  31.970  1.00  0.00           C  
ATOM    645  CG  ASP A  62      31.820  60.910  30.700  1.00  0.00           C  
ATOM    646  OD1 ASP A  62      33.010  61.230  30.700  1.00  0.00           O  
ATOM    647  OD2 ASP A  62      30.970  61.400  29.900  1.00  0.00           O1-
ATOM    648  H   ASP A  62      32.540  62.390  33.010  1.00  0.00           H  
ATOM    649  N   TYR A  63      34.500  59.920  33.130  1.00  0.00           N  
ATOM    650  CA  TYR A  63      35.740  59.120  33.340  1.00  0.00           C  
ATOM    651  C   TYR A  63      36.050  58.520  34.720  1.00  0.00           C  
ATOM    652  O   TYR A  63      35.700  58.970  35.790  1.00  0.00           O  
ATOM    653  CB  TYR A  63      36.990  59.800  32.750  1.00  0.00           C  
ATOM    654  CG  TYR A  63      37.510  59.120  31.490  1.00  0.00           C  
ATOM    655  CD1 TYR A  63      36.580  58.900  30.450  1.00  0.00           C  
ATOM    656  CD2 TYR A  63      38.590  58.270  31.510  1.00  0.00           C  
ATOM    657  CE1 TYR A  63      36.710  57.920  29.480  1.00  0.00           C  
ATOM    658  CE2 TYR A  63      38.730  57.260  30.560  1.00  0.00           C  
ATOM    659  CZ  TYR A  63      37.760  57.080  29.570  1.00  0.00           C  
ATOM    660  OH  TYR A  63      37.860  56.110  28.660  1.00  0.00           O  
ATOM    661  H   TYR A  63      34.590  60.900  32.930  1.00  0.00           H  
ATOM    662  HD1 TYR A  63      35.680  59.500  30.300  1.00  0.00           H  
ATOM    663  HD2 TYR A  63      39.320  58.430  32.310  1.00  0.00           H  
ATOM    664  HE1 TYR A  63      35.930  57.790  28.730  1.00  0.00           H  
ATOM    665  HE2 TYR A  63      39.490  56.490  30.640  1.00  0.00           H  
ATOM    666  HH  TYR A  63      37.310  56.340  27.850  1.00  0.00           H  
ATOM    667  N   ILE A  64      36.720  57.350  34.610  1.00  0.00           N  
ATOM    668  CA  ILE A  64      36.950  56.450  35.750  1.00  0.00           C  
ATOM    669  C   ILE A  64      38.080  55.490  35.380  1.00  0.00           C  
ATOM    670  O   ILE A  64      38.600  55.480  34.230  1.00  0.00           O  
ATOM    671  CB  ILE A  64      35.680  55.560  36.030  1.00  0.00           C  
ATOM    672  CG1 ILE A  64      35.470  54.910  37.430  1.00  0.00           C  
ATOM    673  CG2 ILE A  64      35.440  54.590  34.950  1.00  0.00           C  
ATOM    674  CD  ILE A  64      35.210  55.890  38.600  1.00  0.00           C  
ATOM    675  H   ILE A  64      36.990  56.930  33.750  1.00  0.00           H  
ATOM    676  N   ASN A  65      38.670  54.920  36.360  1.00  0.00           N  
ATOM    677  CA  ASN A  65      39.610  53.760  35.980  1.00  0.00           C  
ATOM    678  C   ASN A  65      38.870  52.440  36.210  1.00  0.00           C  
ATOM    679  O   ASN A  65      38.620  52.150  37.400  1.00  0.00           O  
ATOM    680  CB  ASN A  65      40.890  53.880  36.850  1.00  0.00           C  
ATOM    681  CG  ASN A  65      42.070  53.050  36.280  1.00  0.00           C  
ATOM    682  ND2 ASN A  65      43.290  53.570  36.320  1.00  0.00           N  
ATOM    683  OD1 ASN A  65      41.920  51.920  35.870  1.00  0.00           O  
ATOM    684  H   ASN A  65      38.790  55.260  37.290  1.00  0.00           H  
ATOM    685 1HD2 ASN A  65      43.450  54.510  36.590  1.00  0.00           H  
ATOM    686 2HD2 ASN A  65      44.070  52.950  36.250  1.00  0.00           H  
ATOM    687  N   ALA A  66      38.290  51.950  35.100  1.00  0.00           N  
ATOM    688  CA  ALA A  66      37.540  50.640  35.020  1.00  0.00           C  
ATOM    689  C   ALA A  66      37.000  50.490  33.610  1.00  0.00           C  
ATOM    690  O   ALA A  66      36.410  51.380  33.030  1.00  0.00           O  
ATOM    691  CB  ALA A  66      36.350  50.710  36.010  1.00  0.00           C  
ATOM    692  H   ALA A  66      38.440  52.400  34.220  1.00  0.00           H  
ATOM    693  N   ASN A  67      37.060  49.210  33.230  1.00  0.00           N  
ATOM    694  CA  ASN A  67      36.360  48.640  32.040  1.00  0.00           C  
ATOM    695  C   ASN A  67      35.640  47.330  32.420  1.00  0.00           C  
ATOM    696  O   ASN A  67      36.250  46.390  32.960  1.00  0.00           O  
ATOM    697  CB  ASN A  67      37.420  48.340  30.950  1.00  0.00           C  
ATOM    698  CG  ASN A  67      37.780  49.640  30.240  1.00  0.00           C  
ATOM    699  ND2 ASN A  67      37.220  49.760  29.050  1.00  0.00           N  
ATOM    700  OD1 ASN A  67      38.650  50.350  30.720  1.00  0.00           O  
ATOM    701  H   ASN A  67      37.620  48.500  33.650  1.00  0.00           H  
ATOM    702 1HD2 ASN A  67      36.770  49.000  28.580  1.00  0.00           H  
ATOM    703 2HD2 ASN A  67      37.320  50.660  28.610  1.00  0.00           H  
ATOM    704  N   ILE A  68      34.490  47.120  31.780  1.00  0.00           N  
ATOM    705  CA  ILE A  68      33.490  46.090  32.160  1.00  0.00           C  
ATOM    706  C   ILE A  68      33.700  44.730  31.380  1.00  0.00           C  
ATOM    707  O   ILE A  68      33.710  44.710  30.160  1.00  0.00           O  
ATOM    708  CB  ILE A  68      32.090  46.550  31.880  1.00  0.00           C  
ATOM    709  CG1 ILE A  68      31.960  47.840  32.700  1.00  0.00           C  
ATOM    710  CG2 ILE A  68      30.950  45.530  32.150  1.00  0.00           C  
ATOM    711  CD  ILE A  68      30.820  48.650  32.080  1.00  0.00           C  
ATOM    712  H   ILE A  68      34.390  47.620  30.930  1.00  0.00           H  
ATOM    713  N   ILE A  69      33.930  43.590  32.090  1.00  0.00           N  
ATOM    714  CA  ILE A  69      34.170  42.300  31.470  1.00  0.00           C  
ATOM    715  C   ILE A  69      33.020  41.350  31.820  1.00  0.00           C  
ATOM    716  O   ILE A  69      32.900  40.990  33.010  1.00  0.00           O  
ATOM    717  CB  ILE A  69      35.590  41.730  31.830  1.00  0.00           C  
ATOM    718  CG1 ILE A  69      36.630  42.790  31.390  1.00  0.00           C  
ATOM    719  CG2 ILE A  69      35.790  40.280  31.240  1.00  0.00           C  
ATOM    720  CD  ILE A  69      38.070  42.320  31.530  1.00  0.00           C  
ATOM    721  H   ILE A  69      34.130  43.720  33.060  1.00  0.00           H  
ATOM    722  N   MET A  70      32.370  40.960  30.760  1.00  0.00           N  
ATOM    723  CA  MET A  70      31.330  39.930  30.720  1.00  0.00           C  
ATOM    724  C   MET A  70      31.950  38.530  30.380  1.00  0.00           C  
ATOM    725  O   MET A  70      32.760  38.400  29.400  1.00  0.00           O  
ATOM    726  CB  MET A  70      30.270  40.190  29.690  1.00  0.00           C  
ATOM    727  CG  MET A  70      29.490  41.460  29.970  1.00  0.00           C  
ATOM    728  SD  MET A  70      28.820  42.170  28.390  1.00  0.00           S  
ATOM    729  CE  MET A  70      27.950  43.600  29.020  1.00  0.00           C  
ATOM    730  H   MET A  70      32.360  41.490  29.910  1.00  0.00           H  
ATOM    731  N   PRO A  71      31.650  37.490  31.220  1.00  0.00           N  
ATOM    732  CA  PRO A  71      32.010  36.080  31.010  1.00  0.00           C  
ATOM    733  C   PRO A  71      31.700  35.560  29.630  1.00  0.00           C  
ATOM    734  O   PRO A  71      32.410  34.700  29.140  1.00  0.00           O  
ATOM    735  CB  PRO A  71      31.240  35.260  32.030  1.00  0.00           C  
ATOM    736  CG  PRO A  71      31.160  36.350  33.170  1.00  0.00           C  
ATOM    737  CD  PRO A  71      30.980  37.670  32.500  1.00  0.00           C  
ATOM    738  N   GLU A  72      30.420  35.720  29.280  1.00  0.00           N  
ATOM    739  CA  GLU A  72      29.930  35.690  27.880  1.00  0.00           C  
ATOM    740  C   GLU A  72      29.250  37.040  27.650  1.00  0.00           C  
ATOM    741  O   GLU A  72      28.490  37.450  28.490  1.00  0.00           O  
ATOM    742  CB  GLU A  72      28.860  34.590  27.690  1.00  0.00           C  
ATOM    743  CG  GLU A  72      29.020  33.950  26.310  1.00  0.00           C  
ATOM    744  CD  GLU A  72      28.380  34.810  25.200  1.00  0.00           C  
ATOM    745  OE1 GLU A  72      29.040  35.530  24.460  1.00  0.00           O  
ATOM    746  OE2 GLU A  72      27.160  34.600  25.060  1.00  0.00           O1-
ATOM    747  H   GLU A  72      29.720  35.760  30.000  1.00  0.00           H  
ATOM    748  N   PHE A  73      29.230  37.480  26.420  1.00  0.00           N  
ATOM    749  CA  PHE A  73      28.600  38.740  25.980  1.00  0.00           C  
ATOM    750  C   PHE A  73      27.090  38.880  26.170  1.00  0.00           C  
ATOM    751  O   PHE A  73      26.640  40.020  26.440  1.00  0.00           O  
ATOM    752  CB  PHE A  73      29.010  38.970  24.520  1.00  0.00           C  
ATOM    753  CG  PHE A  73      30.560  38.980  24.360  1.00  0.00           C  
ATOM    754  CD1 PHE A  73      30.950  38.090  23.340  1.00  0.00           C  
ATOM    755  CD2 PHE A  73      31.370  39.960  24.830  1.00  0.00           C  
ATOM    756  CE1 PHE A  73      32.210  38.130  22.840  1.00  0.00           C  
ATOM    757  CE2 PHE A  73      32.640  40.100  24.290  1.00  0.00           C  
ATOM    758  CZ  PHE A  73      33.020  39.150  23.360  1.00  0.00           C  
ATOM    759  H   PHE A  73      29.450  36.860  25.680  1.00  0.00           H  
ATOM    760  HD1 PHE A  73      30.210  37.390  22.940  1.00  0.00           H  
ATOM    761  HD2 PHE A  73      30.840  40.790  25.290  1.00  0.00           H  
ATOM    762  HE1 PHE A  73      32.420  37.570  21.930  1.00  0.00           H  
ATOM    763  HE2 PHE A  73      33.290  40.960  24.450  1.00  0.00           H  
ATOM    764  HZ  PHE A  73      34.080  38.980  23.140  1.00  0.00           H  
ATOM    765  N   GLY A  74      26.390  37.790  26.260  1.00  0.00           N  
ATOM    766  CA  GLY A  74      25.020  37.710  26.720  1.00  0.00           C  
ATOM    767  C   GLY A  74      24.740  37.920  28.240  1.00  0.00           C  
ATOM    768  O   GLY A  74      23.640  38.460  28.620  1.00  0.00           O  
ATOM    769  H   GLY A  74      26.730  36.870  26.050  1.00  0.00           H  
ATOM    770  N   SER A  75      25.690  37.640  29.110  1.00  0.00           N  
ATOM    771  CA  SER A  75      25.700  37.780  30.620  1.00  0.00           C  
ATOM    772  C   SER A  75      25.490  39.180  31.120  1.00  0.00           C  
ATOM    773  O   SER A  75      26.000  40.160  30.560  1.00  0.00           O  
ATOM    774  CB  SER A  75      27.040  37.290  31.240  1.00  0.00           C  
ATOM    775  OG  SER A  75      27.310  35.990  30.760  1.00  0.00           O  
ATOM    776  H   SER A  75      26.550  37.230  28.830  1.00  0.00           H  
ATOM    777  HG  SER A  75      26.660  35.340  31.160  1.00  0.00           H  
ATOM    778  N   SER A  76      24.640  39.190  32.140  1.00  0.00           N  
ATOM    779  CA  SER A  76      24.180  40.450  32.820  1.00  0.00           C  
ATOM    780  C   SER A  76      25.360  41.300  33.420  1.00  0.00           C  
ATOM    781  O   SER A  76      26.400  40.720  33.770  1.00  0.00           O  
ATOM    782  CB  SER A  76      23.210  40.190  33.960  1.00  0.00           C  
ATOM    783  OG  SER A  76      23.800  39.290  34.920  1.00  0.00           O  
ATOM    784  H   SER A  76      24.310  38.340  32.550  1.00  0.00           H  
ATOM    785  HG  SER A  76      23.990  38.390  34.530  1.00  0.00           H  
ATOM    786  N   GLY A  77      24.940  42.500  33.920  1.00  0.00           N  
ATOM    787  CA  GLY A  77      25.740  43.460  34.700  1.00  0.00           C  
ATOM    788  C   GLY A  77      26.310  42.910  36.030  1.00  0.00           C  
ATOM    789  O   GLY A  77      27.490  43.140  36.360  1.00  0.00           O  
ATOM    790  H   GLY A  77      24.120  42.930  33.540  1.00  0.00           H  
ATOM    791  N   LYS A  78      25.480  42.150  36.700  1.00  0.00           N  
ATOM    792  CA  LYS A  78      25.890  41.510  37.990  1.00  0.00           C  
ATOM    793  C   LYS A  78      27.160  40.680  37.990  1.00  0.00           C  
ATOM    794  O   LYS A  78      28.110  40.700  38.760  1.00  0.00           O  
ATOM    795  CB  LYS A  78      24.760  40.730  38.600  1.00  0.00           C  
ATOM    796  CG  LYS A  78      24.730  40.820  40.130  1.00  0.00           C  
ATOM    797  CD  LYS A  78      23.660  39.910  40.690  1.00  0.00           C  
ATOM    798  CE  LYS A  78      23.520  40.000  42.220  1.00  0.00           C  
ATOM    799  NZ  LYS A  78      22.890  38.760  42.710  1.00  0.00           N1+
ATOM    800  H   LYS A  78      24.560  41.950  36.340  1.00  0.00           H  
ATOM    801  HZ1 LYS A  78      22.060  38.560  42.190  1.00  0.00           H  
ATOM    802  HZ2 LYS A  78      23.460  37.940  42.590  1.00  0.00           H  
ATOM    803  HZ3 LYS A  78      22.660  38.860  43.680  1.00  0.00           H  
ATOM    804  N   LYS A  79      27.110  39.970  36.820  1.00  0.00           N  
ATOM    805  CA  LYS A  79      28.120  38.990  36.360  1.00  0.00           C  
ATOM    806  C   LYS A  79      29.450  39.600  35.840  1.00  0.00           C  
ATOM    807  O   LYS A  79      30.450  38.920  35.740  1.00  0.00           O  
ATOM    808  CB  LYS A  79      27.490  38.030  35.300  1.00  0.00           C  
ATOM    809  CG  LYS A  79      26.520  37.050  35.860  1.00  0.00           C  
ATOM    810  CD  LYS A  79      27.170  36.040  36.700  1.00  0.00           C  
ATOM    811  CE  LYS A  79      26.070  35.060  37.120  1.00  0.00           C  
ATOM    812  NZ  LYS A  79      26.430  34.420  38.380  1.00  0.00           N1+
ATOM    813  H   LYS A  79      26.380  40.080  36.150  1.00  0.00           H  
ATOM    814  HZ1 LYS A  79      26.060  35.030  39.080  1.00  0.00           H  
ATOM    815  HZ2 LYS A  79      26.000  33.520  38.460  1.00  0.00           H  
ATOM    816  HZ3 LYS A  79      27.410  34.260  38.460  1.00  0.00           H  
ATOM    817  N   SER A  80      29.440  40.910  35.740  1.00  0.00           N  
ATOM    818  CA  SER A  80      30.420  41.760  35.010  1.00  0.00           C  
ATOM    819  C   SER A  80      31.520  42.340  35.890  1.00  0.00           C  
ATOM    820  O   SER A  80      31.230  42.700  37.030  1.00  0.00           O  
ATOM    821  CB  SER A  80      29.810  42.870  34.150  1.00  0.00           C  
ATOM    822  OG  SER A  80      29.180  42.160  33.050  1.00  0.00           O  
ATOM    823  H   SER A  80      28.790  41.400  36.310  1.00  0.00           H  
ATOM    824  HG  SER A  80      28.500  41.560  33.480  1.00  0.00           H  
ATOM    825  N   TYR A  81      32.730  41.820  35.620  1.00  0.00           N  
ATOM    826  CA  TYR A  81      33.980  42.170  36.360  1.00  0.00           C  
ATOM    827  C   TYR A  81      34.510  43.580  36.010  1.00  0.00           C  
ATOM    828  O   TYR A  81      34.750  43.890  34.850  1.00  0.00           O  
ATOM    829  CB  TYR A  81      35.110  41.240  36.020  1.00  0.00           C  
ATOM    830  CG  TYR A  81      34.790  39.750  36.230  1.00  0.00           C  
ATOM    831  CD1 TYR A  81      34.800  39.290  37.550  1.00  0.00           C  
ATOM    832  CD2 TYR A  81      34.450  38.920  35.190  1.00  0.00           C  
ATOM    833  CE1 TYR A  81      34.580  37.950  37.930  1.00  0.00           C  
ATOM    834  CE2 TYR A  81      34.180  37.570  35.520  1.00  0.00           C  
ATOM    835  CZ  TYR A  81      34.240  37.110  36.840  1.00  0.00           C  
ATOM    836  OH  TYR A  81      33.950  35.780  36.960  1.00  0.00           O  
ATOM    837  H   TYR A  81      32.780  41.160  34.860  1.00  0.00           H  
ATOM    838  HD1 TYR A  81      34.810  40.070  38.310  1.00  0.00           H  
ATOM    839  HD2 TYR A  81      34.720  39.120  34.160  1.00  0.00           H  
ATOM    840  HE1 TYR A  81      34.790  37.510  38.910  1.00  0.00           H  
ATOM    841  HE2 TYR A  81      33.930  36.980  34.640  1.00  0.00           H  
ATOM    842  HH  TYR A  81      33.800  35.590  37.940  1.00  0.00           H  
ATOM    843  N   ILE A  82      34.410  44.460  37.000  1.00  0.00           N  
ATOM    844  CA  ILE A  82      35.130  45.700  37.050  1.00  0.00           C  
ATOM    845  C   ILE A  82      36.440  45.740  37.970  1.00  0.00           C  
ATOM    846  O   ILE A  82      36.380  45.630  39.170  1.00  0.00           O  
ATOM    847  CB  ILE A  82      34.060  46.700  37.430  1.00  0.00           C  
ATOM    848  CG1 ILE A  82      33.180  46.980  36.180  1.00  0.00           C  
ATOM    849  CG2 ILE A  82      34.470  48.000  38.120  1.00  0.00           C  
ATOM    850  CD  ILE A  82      31.880  47.860  36.300  1.00  0.00           C  
ATOM    851  H   ILE A  82      34.080  44.190  37.910  1.00  0.00           H  
ATOM    852  N   ALA A  83      37.580  45.760  37.250  1.00  0.00           N  
ATOM    853  CA  ALA A  83      38.890  45.910  37.890  1.00  0.00           C  
ATOM    854  C   ALA A  83      39.320  47.360  37.990  1.00  0.00           C  
ATOM    855  O   ALA A  83      39.200  48.170  37.010  1.00  0.00           O  
ATOM    856  CB  ALA A  83      40.030  45.060  37.220  1.00  0.00           C  
ATOM    857  H   ALA A  83      37.670  45.500  36.280  1.00  0.00           H  
ATOM    858  N   THR A  84      39.750  47.710  39.160  1.00  0.00           N  
ATOM    859  CA  THR A  84      40.310  49.100  39.460  1.00  0.00           C  
ATOM    860  C   THR A  84      41.660  49.280  40.120  1.00  0.00           C  
ATOM    861  O   THR A  84      42.270  48.390  40.710  1.00  0.00           O  
ATOM    862  CB  THR A  84      39.200  49.920  40.100  1.00  0.00           C  
ATOM    863  CG2 THR A  84      38.910  49.570  41.560  1.00  0.00           C  
ATOM    864  OG1 THR A  84      39.480  51.290  39.870  1.00  0.00           O  
ATOM    865  H   THR A  84      39.760  47.080  39.940  1.00  0.00           H  
ATOM    866  HG1 THR A  84      39.030  51.470  39.000  1.00  0.00           H  
ATOM    867  N   GLN A  85      42.140  50.510  39.920  1.00  0.00           N  
ATOM    868  CA  GLN A  85      43.480  50.970  40.390  1.00  0.00           C  
ATOM    869  C   GLN A  85      43.850  51.220  41.830  1.00  0.00           C  
ATOM    870  O   GLN A  85      42.890  51.620  42.540  1.00  0.00           O  
ATOM    871  CB  GLN A  85      43.880  52.130  39.520  1.00  0.00           C  
ATOM    872  CG  GLN A  85      43.020  53.380  39.870  1.00  0.00           C  
ATOM    873  CD  GLN A  85      43.650  54.790  40.010  1.00  0.00           C  
ATOM    874  NE2 GLN A  85      42.850  55.700  40.440  1.00  0.00           N  
ATOM    875  OE1 GLN A  85      44.810  55.040  39.790  1.00  0.00           O  
ATOM    876  H   GLN A  85      41.620  51.120  39.330  1.00  0.00           H  
ATOM    877 1HE2 GLN A  85      41.960  55.410  40.810  1.00  0.00           H  
ATOM    878 2HE2 GLN A  85      43.140  56.650  40.320  1.00  0.00           H  
ATOM    879  N   GLY A  86      45.120  51.430  42.120  1.00  0.00           N  
ATOM    880  CA  GLY A  86      45.600  51.790  43.480  1.00  0.00           C  
ATOM    881  C   GLY A  86      45.610  53.340  43.790  1.00  0.00           C  
ATOM    882  O   GLY A  86      46.620  53.890  44.050  1.00  0.00           O  
ATOM    883  H   GLY A  86      45.870  51.240  41.490  1.00  0.00           H  
ATOM    884  N   CYS A  87      44.460  53.700  44.240  1.00  0.00           N  
ATOM    885  CA  CYS A  87      43.930  55.070  44.460  1.00  0.00           C  
ATOM    886  C   CYS A  87      44.720  56.030  45.390  1.00  0.00           C  
ATOM    887  O   CYS A  87      45.660  55.710  46.010  1.00  0.00           O  
ATOM    888  CB  CYS A  87      42.430  54.940  44.780  1.00  0.00           C  
ATOM    889  SG  CYS A  87      42.150  54.110  46.380  1.00  0.00           S  
ATOM    890  H   CYS A  87      43.790  52.990  44.440  1.00  0.00           H  
ATOM    891  HG  CYS A  87      40.880  54.430  46.620  1.00  0.00           H  
ATOM    892  N   LEU A  88      44.630  57.290  44.990  1.00  0.00           N  
ATOM    893  CA  LEU A  88      45.160  58.500  45.610  1.00  0.00           C  
ATOM    894  C   LEU A  88      44.020  59.150  46.400  1.00  0.00           C  
ATOM    895  O   LEU A  88      42.870  58.810  45.970  1.00  0.00           O  
ATOM    896  CB  LEU A  88      45.440  59.510  44.550  1.00  0.00           C  
ATOM    897  CG  LEU A  88      46.410  59.030  43.500  1.00  0.00           C  
ATOM    898  CD1 LEU A  88      46.100  59.560  42.100  1.00  0.00           C  
ATOM    899  CD2 LEU A  88      47.860  59.280  43.950  1.00  0.00           C  
ATOM    900  H   LEU A  88      44.190  57.480  44.110  1.00  0.00           H  
ATOM    901  N   GLN A  89      44.290  60.020  47.330  1.00  0.00           N  
ATOM    902  CA  GLN A  89      43.210  60.410  48.310  1.00  0.00           C  
ATOM    903  C   GLN A  89      42.120  61.420  47.800  1.00  0.00           C  
ATOM    904  O   GLN A  89      41.180  61.670  48.600  1.00  0.00           O  
ATOM    905  CB  GLN A  89      43.670  60.830  49.700  1.00  0.00           C  
ATOM    906  CG  GLN A  89      44.650  61.980  49.820  1.00  0.00           C  
ATOM    907  CD  GLN A  89      45.470  61.820  51.100  1.00  0.00           C  
ATOM    908  NE2 GLN A  89      45.240  62.670  52.080  1.00  0.00           N  
ATOM    909  OE1 GLN A  89      46.340  60.940  51.170  1.00  0.00           O  
ATOM    910  H   GLN A  89      45.200  60.410  47.470  1.00  0.00           H  
ATOM    911 1HE2 GLN A  89      44.500  63.330  52.160  1.00  0.00           H  
ATOM    912 2HE2 GLN A  89      45.880  62.760  52.840  1.00  0.00           H  
ATOM    913  N   ASN A  90      42.440  62.210  46.710  1.00  0.00           N  
ATOM    914  CA  ASN A  90      41.480  62.940  45.960  1.00  0.00           C  
ATOM    915  C   ASN A  90      40.600  62.140  44.970  1.00  0.00           C  
ATOM    916  O   ASN A  90      39.590  62.670  44.530  1.00  0.00           O  
ATOM    917  CB  ASN A  90      42.290  64.070  45.290  1.00  0.00           C  
ATOM    918  CG  ASN A  90      43.410  63.570  44.300  1.00  0.00           C  
ATOM    919  ND2 ASN A  90      43.480  64.150  43.150  1.00  0.00           N  
ATOM    920  OD1 ASN A  90      44.140  62.660  44.580  1.00  0.00           O  
ATOM    921  H   ASN A  90      43.320  62.090  46.270  1.00  0.00           H  
ATOM    922 1HD2 ASN A  90      42.740  64.730  42.810  1.00  0.00           H  
ATOM    923 2HD2 ASN A  90      44.330  64.010  42.640  1.00  0.00           H  
ATOM    924  N   THR A  91      41.050  61.060  44.470  1.00  0.00           N  
ATOM    925  CA  THR A  91      40.380  60.160  43.480  1.00  0.00           C  
ATOM    926  C   THR A  91      39.220  59.420  44.090  1.00  0.00           C  
ATOM    927  O   THR A  91      38.190  59.460  43.500  1.00  0.00           O  
ATOM    928  CB  THR A  91      41.360  59.120  42.890  1.00  0.00           C  
ATOM    929  CG2 THR A  91      40.740  58.570  41.550  1.00  0.00           C  
ATOM    930  OG1 THR A  91      42.650  59.700  42.630  1.00  0.00           O  
ATOM    931  H   THR A  91      42.000  60.760  44.610  1.00  0.00           H  
ATOM    932  HG1 THR A  91      42.660  60.020  41.680  1.00  0.00           H  
ATOM    933  N   VAL A  92      39.380  58.920  45.310  1.00  0.00           N  
ATOM    934  CA  VAL A  92      38.440  58.070  46.070  1.00  0.00           C  
ATOM    935  C   VAL A  92      37.010  58.480  46.090  1.00  0.00           C  
ATOM    936  O   VAL A  92      36.110  57.710  45.840  1.00  0.00           O  
ATOM    937  CB  VAL A  92      38.910  57.700  47.490  1.00  0.00           C  
ATOM    938  CG1 VAL A  92      40.190  56.930  47.470  1.00  0.00           C  
ATOM    939  CG2 VAL A  92      39.180  58.990  48.260  1.00  0.00           C  
ATOM    940  H   VAL A  92      40.250  59.020  45.790  1.00  0.00           H  
ATOM    941  N   ASN A  93      36.740  59.790  46.090  1.00  0.00           N  
ATOM    942  CA  ASN A  93      35.360  60.380  46.120  1.00  0.00           C  
ATOM    943  C   ASN A  93      34.460  59.980  44.910  1.00  0.00           C  
ATOM    944  O   ASN A  93      33.340  59.470  45.150  1.00  0.00           O  
ATOM    945  CB  ASN A  93      35.250  61.920  46.300  1.00  0.00           C  
ATOM    946  CG  ASN A  93      36.100  62.460  47.460  1.00  0.00           C  
ATOM    947  ND2 ASN A  93      35.960  63.750  47.710  1.00  0.00           N  
ATOM    948  OD1 ASN A  93      37.130  61.930  47.880  1.00  0.00           O  
ATOM    949  H   ASN A  93      37.440  60.440  46.390  1.00  0.00           H  
ATOM    950 1HD2 ASN A  93      35.410  64.370  47.150  1.00  0.00           H  
ATOM    951 2HD2 ASN A  93      36.330  64.140  48.550  1.00  0.00           H  
ATOM    952  N   ASP A  94      35.020  59.840  43.710  1.00  0.00           N  
ATOM    953  CA  ASP A  94      34.320  59.350  42.520  1.00  0.00           C  
ATOM    954  C   ASP A  94      33.930  57.860  42.720  1.00  0.00           C  
ATOM    955  O   ASP A  94      32.840  57.400  42.490  1.00  0.00           O  
ATOM    956  CB  ASP A  94      35.160  59.210  41.270  1.00  0.00           C  
ATOM    957  CG  ASP A  94      36.110  60.350  40.940  1.00  0.00           C  
ATOM    958  OD1 ASP A  94      35.510  61.430  41.010  1.00  0.00           O  
ATOM    959  OD2 ASP A  94      37.360  60.270  40.940  1.00  0.00           O1-
ATOM    960  H   ASP A  94      35.930  60.200  43.550  1.00  0.00           H  
ATOM    961  N   PHE A  95      34.820  57.000  43.170  1.00  0.00           N  
ATOM    962  CA  PHE A  95      34.610  55.470  43.210  1.00  0.00           C  
ATOM    963  C   PHE A  95      33.510  55.040  44.210  1.00  0.00           C  
ATOM    964  O   PHE A  95      32.650  54.240  43.780  1.00  0.00           O  
ATOM    965  CB  PHE A  95      35.870  54.600  43.380  1.00  0.00           C  
ATOM    966  CG  PHE A  95      35.760  53.390  42.380  1.00  0.00           C  
ATOM    967  CD1 PHE A  95      36.440  53.450  41.210  1.00  0.00           C  
ATOM    968  CD2 PHE A  95      35.030  52.250  42.630  1.00  0.00           C  
ATOM    969  CE1 PHE A  95      36.310  52.430  40.290  1.00  0.00           C  
ATOM    970  CE2 PHE A  95      34.860  51.210  41.730  1.00  0.00           C  
ATOM    971  CZ  PHE A  95      35.560  51.250  40.550  1.00  0.00           C  
ATOM    972  H   PHE A  95      35.800  57.230  43.170  1.00  0.00           H  
ATOM    973  HD1 PHE A  95      36.940  54.380  40.930  1.00  0.00           H  
ATOM    974  HD2 PHE A  95      34.670  52.070  43.640  1.00  0.00           H  
ATOM    975  HE1 PHE A  95      36.690  52.550  39.280  1.00  0.00           H  
ATOM    976  HE2 PHE A  95      34.030  50.510  41.870  1.00  0.00           H  
ATOM    977  HZ  PHE A  95      35.550  50.400  39.870  1.00  0.00           H  
ATOM    978  N   TRP A  96      33.420  55.720  45.350  1.00  0.00           N  
ATOM    979  CA  TRP A  96      32.290  55.610  46.330  1.00  0.00           C  
ATOM    980  C   TRP A  96      30.930  55.850  45.600  1.00  0.00           C  
ATOM    981  O   TRP A  96      30.090  55.020  45.530  1.00  0.00           O  
ATOM    982  CB  TRP A  96      32.480  56.480  47.610  1.00  0.00           C  
ATOM    983  CG  TRP A  96      33.730  56.190  48.480  1.00  0.00           C  
ATOM    984  CD1 TRP A  96      34.790  57.040  48.590  1.00  0.00           C  
ATOM    985  CD2 TRP A  96      34.050  55.160  49.410  1.00  0.00           C  
ATOM    986  CE2 TRP A  96      35.260  55.490  50.000  1.00  0.00           C  
ATOM    987  CE3 TRP A  96      33.440  54.000  49.760  1.00  0.00           C  
ATOM    988  NE1 TRP A  96      35.700  56.660  49.500  1.00  0.00           N  
ATOM    989  CZ2 TRP A  96      35.740  54.670  51.040  1.00  0.00           C  
ATOM    990  CZ3 TRP A  96      33.970  53.150  50.710  1.00  0.00           C  
ATOM    991  CH2 TRP A  96      35.120  53.510  51.420  1.00  0.00           C  
ATOM    992  H   TRP A  96      34.180  56.270  45.710  1.00  0.00           H  
ATOM    993  HD1 TRP A  96      35.010  57.850  47.900  1.00  0.00           H  
ATOM    994  HE1 TRP A  96      36.370  57.290  49.910  1.00  0.00           H  
ATOM    995  HE3 TRP A  96      32.520  53.730  49.240  1.00  0.00           H  
ATOM    996  HZ2 TRP A  96      36.600  55.040  51.600  1.00  0.00           H  
ATOM    997  HZ3 TRP A  96      33.570  52.140  50.790  1.00  0.00           H  
ATOM    998  HH2 TRP A  96      35.530  52.880  52.200  1.00  0.00           H  
ATOM    999  N   ARG A  97      30.930  56.880  44.700  1.00  0.00           N  
ATOM   1000  CA  ARG A  97      29.810  57.180  43.870  1.00  0.00           C  
ATOM   1001  C   ARG A  97      29.480  56.030  42.780  1.00  0.00           C  
ATOM   1002  O   ARG A  97      28.320  55.660  42.550  1.00  0.00           O  
ATOM   1003  CB  ARG A  97      30.040  58.600  43.320  1.00  0.00           C  
ATOM   1004  CG  ARG A  97      28.830  59.280  42.650  1.00  0.00           C  
ATOM   1005  CD  ARG A  97      29.290  60.530  41.940  1.00  0.00           C  
ATOM   1006  NE  ARG A  97      30.110  60.350  40.720  1.00  0.00           N  
ATOM   1007  CZ  ARG A  97      31.250  61.050  40.420  1.00  0.00           C  
ATOM   1008  NH1 ARG A  97      31.690  61.950  41.250  1.00  0.00           N1+
ATOM   1009  NH2 ARG A  97      31.790  61.000  39.250  1.00  0.00           N  
ATOM   1010  H   ARG A  97      31.700  57.500  44.600  1.00  0.00           H  
ATOM   1011  HE  ARG A  97      29.530  59.850  40.070  1.00  0.00           H  
ATOM   1012 1HH1 ARG A  97      31.260  62.150  42.130  1.00  0.00           H  
ATOM   1013 2HH1 ARG A  97      32.530  62.480  41.110  1.00  0.00           H  
ATOM   1014 1HH2 ARG A  97      31.340  60.390  38.600  1.00  0.00           H  
ATOM   1015 2HH2 ARG A  97      32.640  61.480  39.040  1.00  0.00           H  
ATOM   1016  N   MET A  98      30.480  55.490  42.080  1.00  0.00           N  
ATOM   1017  CA  MET A  98      30.330  54.360  41.110  1.00  0.00           C  
ATOM   1018  C   MET A  98      29.670  53.130  41.780  1.00  0.00           C  
ATOM   1019  O   MET A  98      28.710  52.670  41.270  1.00  0.00           O  
ATOM   1020  CB  MET A  98      31.740  54.020  40.660  1.00  0.00           C  
ATOM   1021  CG  MET A  98      31.870  52.900  39.600  1.00  0.00           C  
ATOM   1022  SD  MET A  98      31.730  51.150  40.150  1.00  0.00           S  
ATOM   1023  CE  MET A  98      31.480  50.470  38.460  1.00  0.00           C  
ATOM   1024  H   MET A  98      31.390  55.910  42.120  1.00  0.00           H  
ATOM   1025  N   VAL A  99      30.180  52.670  42.910  1.00  0.00           N  
ATOM   1026  CA  VAL A  99      29.610  51.630  43.700  1.00  0.00           C  
ATOM   1027  C   VAL A  99      28.220  51.960  44.270  1.00  0.00           C  
ATOM   1028  O   VAL A  99      27.400  51.030  44.310  1.00  0.00           O  
ATOM   1029  CB  VAL A  99      30.630  51.140  44.780  1.00  0.00           C  
ATOM   1030  CG1 VAL A  99      30.850  52.040  46.060  1.00  0.00           C  
ATOM   1031  CG2 VAL A  99      30.280  49.700  45.180  1.00  0.00           C  
ATOM   1032  H   VAL A  99      30.980  53.170  43.250  1.00  0.00           H  
ATOM   1033  N   PHE A 100      27.950  53.210  44.590  1.00  0.00           N  
ATOM   1034  CA  PHE A 100      26.580  53.700  45.070  1.00  0.00           C  
ATOM   1035  C   PHE A 100      25.590  53.580  43.900  1.00  0.00           C  
ATOM   1036  O   PHE A 100      24.600  52.860  44.010  1.00  0.00           O  
ATOM   1037  CB  PHE A 100      26.660  55.190  45.480  1.00  0.00           C  
ATOM   1038  CG  PHE A 100      25.400  55.590  46.140  1.00  0.00           C  
ATOM   1039  CD1 PHE A 100      24.330  56.220  45.470  1.00  0.00           C  
ATOM   1040  CD2 PHE A 100      25.240  55.210  47.470  1.00  0.00           C  
ATOM   1041  CE1 PHE A 100      23.170  56.450  46.130  1.00  0.00           C  
ATOM   1042  CE2 PHE A 100      24.040  55.500  48.140  1.00  0.00           C  
ATOM   1043  CZ  PHE A 100      22.970  56.100  47.430  1.00  0.00           C  
ATOM   1044  H   PHE A 100      28.610  53.940  44.780  1.00  0.00           H  
ATOM   1045  HD1 PHE A 100      24.400  56.510  44.420  1.00  0.00           H  
ATOM   1046  HD2 PHE A 100      25.950  54.830  48.210  1.00  0.00           H  
ATOM   1047  HE1 PHE A 100      22.450  57.170  45.740  1.00  0.00           H  
ATOM   1048  HE2 PHE A 100      23.890  54.990  49.100  1.00  0.00           H  
ATOM   1049  HZ  PHE A 100      21.910  55.920  47.650  1.00  0.00           H  
ATOM   1050  N   GLN A 101      25.880  54.180  42.710  1.00  0.00           N  
ATOM   1051  CA  GLN A 101      25.220  54.080  41.380  1.00  0.00           C  
ATOM   1052  C   GLN A 101      24.880  52.650  40.840  1.00  0.00           C  
ATOM   1053  O   GLN A 101      23.780  52.440  40.340  1.00  0.00           O  
ATOM   1054  CB  GLN A 101      26.190  54.710  40.420  1.00  0.00           C  
ATOM   1055  CG  GLN A 101      25.580  54.860  39.000  1.00  0.00           C  
ATOM   1056  CD  GLN A 101      26.780  55.120  38.060  1.00  0.00           C  
ATOM   1057  NE2 GLN A 101      27.310  54.090  37.380  1.00  0.00           N  
ATOM   1058  OE1 GLN A 101      27.330  56.190  37.990  1.00  0.00           O  
ATOM   1059  H   GLN A 101      26.690  54.770  42.700  1.00  0.00           H  
ATOM   1060 1HE2 GLN A 101      26.990  53.140  37.410  1.00  0.00           H  
ATOM   1061 2HE2 GLN A 101      28.180  54.340  36.960  1.00  0.00           H  
ATOM   1062  N   GLU A 102      25.810  51.760  41.030  1.00  0.00           N  
ATOM   1063  CA  GLU A 102      25.610  50.340  40.630  1.00  0.00           C  
ATOM   1064  C   GLU A 102      25.020  49.430  41.730  1.00  0.00           C  
ATOM   1065  O   GLU A 102      24.800  48.300  41.550  1.00  0.00           O  
ATOM   1066  CB  GLU A 102      26.990  49.720  40.130  1.00  0.00           C  
ATOM   1067  CG  GLU A 102      27.540  50.410  38.800  1.00  0.00           C  
ATOM   1068  CD  GLU A 102      26.580  50.410  37.560  1.00  0.00           C  
ATOM   1069  OE1 GLU A 102      25.990  51.450  37.180  1.00  0.00           O  
ATOM   1070  OE2 GLU A 102      26.390  49.330  36.980  1.00  0.00           O1-
ATOM   1071  H   GLU A 102      26.790  51.950  41.170  1.00  0.00           H  
ATOM   1072  N   ASN A 103      24.770  50.020  42.930  1.00  0.00           N  
ATOM   1073  CA  ASN A 103      24.350  49.410  44.160  1.00  0.00           C  
ATOM   1074  C   ASN A 103      25.280  48.310  44.750  1.00  0.00           C  
ATOM   1075  O   ASN A 103      24.970  47.810  45.850  1.00  0.00           O  
ATOM   1076  CB  ASN A 103      23.010  48.750  43.940  1.00  0.00           C  
ATOM   1077  CG  ASN A 103      21.850  49.180  44.820  1.00  0.00           C  
ATOM   1078  ND2 ASN A 103      21.010  50.120  44.390  1.00  0.00           N  
ATOM   1079  OD1 ASN A 103      21.470  48.550  45.790  1.00  0.00           O  
ATOM   1080  H   ASN A 103      24.820  51.010  42.970  1.00  0.00           H  
ATOM   1081 1HD2 ASN A 103      21.120  50.440  43.450  1.00  0.00           H  
ATOM   1082 2HD2 ASN A 103      20.400  50.620  44.990  1.00  0.00           H  
ATOM   1083  N   SER A 104      26.570  48.280  44.370  1.00  0.00           N  
ATOM   1084  CA  SER A 104      27.410  47.060  44.520  1.00  0.00           C  
ATOM   1085  C   SER A 104      27.860  46.860  45.960  1.00  0.00           C  
ATOM   1086  O   SER A 104      28.160  47.770  46.740  1.00  0.00           O  
ATOM   1087  CB  SER A 104      28.550  47.130  43.490  1.00  0.00           C  
ATOM   1088  OG  SER A 104      29.240  45.860  43.460  1.00  0.00           O  
ATOM   1089  H   SER A 104      27.010  49.070  43.950  1.00  0.00           H  
ATOM   1090  HG  SER A 104      29.310  45.720  42.470  1.00  0.00           H  
ATOM   1091  N   ARG A 105      27.920  45.600  46.260  1.00  0.00           N  
ATOM   1092  CA  ARG A 105      27.940  45.160  47.640  1.00  0.00           C  
ATOM   1093  C   ARG A 105      29.270  44.490  47.990  1.00  0.00           C  
ATOM   1094  O   ARG A 105      30.030  44.980  48.730  1.00  0.00           O  
ATOM   1095  CB  ARG A 105      26.790  44.250  48.130  1.00  0.00           C  
ATOM   1096  CG  ARG A 105      25.430  44.810  47.640  1.00  0.00           C  
ATOM   1097  CD  ARG A 105      24.880  45.910  48.610  1.00  0.00           C  
ATOM   1098  NE  ARG A 105      23.590  46.430  48.110  1.00  0.00           N  
ATOM   1099  CZ  ARG A 105      22.450  46.520  48.860  1.00  0.00           C  
ATOM   1100  NH1 ARG A 105      22.250  46.020  50.110  1.00  0.00           N1+
ATOM   1101  NH2 ARG A 105      21.490  47.300  48.370  1.00  0.00           N  
ATOM   1102  H   ARG A 105      27.900  44.820  45.640  1.00  0.00           H  
ATOM   1103  HE  ARG A 105      23.680  46.780  47.180  1.00  0.00           H  
ATOM   1104 1HH1 ARG A 105      22.880  45.400  50.580  1.00  0.00           H  
ATOM   1105 2HH1 ARG A 105      21.310  46.050  50.450  1.00  0.00           H  
ATOM   1106 1HH2 ARG A 105      21.480  47.750  47.470  1.00  0.00           H  
ATOM   1107 2HH2 ARG A 105      20.690  47.450  48.950  1.00  0.00           H  
ATOM   1108  N   VAL A 106      29.470  43.220  47.620  1.00  0.00           N  
ATOM   1109  CA  VAL A 106      30.680  42.520  48.040  1.00  0.00           C  
ATOM   1110  C   VAL A 106      32.140  42.630  47.530  1.00  0.00           C  
ATOM   1111  O   VAL A 106      32.670  41.700  46.940  1.00  0.00           O  
ATOM   1112  CB  VAL A 106      30.310  41.030  48.320  1.00  0.00           C  
ATOM   1113  CG1 VAL A 106      29.330  40.960  49.460  1.00  0.00           C  
ATOM   1114  CG2 VAL A 106      29.880  40.190  47.070  1.00  0.00           C  
ATOM   1115  H   VAL A 106      28.770  42.720  47.110  1.00  0.00           H  
ATOM   1116  N   ILE A 107      32.810  43.740  47.830  1.00  0.00           N  
ATOM   1117  CA  ILE A 107      34.130  44.190  47.360  1.00  0.00           C  
ATOM   1118  C   ILE A 107      35.290  43.290  47.750  1.00  0.00           C  
ATOM   1119  O   ILE A 107      35.730  43.400  48.920  1.00  0.00           O  
ATOM   1120  CB  ILE A 107      34.230  45.730  47.590  1.00  0.00           C  
ATOM   1121  CG1 ILE A 107      33.310  46.560  46.680  1.00  0.00           C  
ATOM   1122  CG2 ILE A 107      35.680  46.220  47.740  1.00  0.00           C  
ATOM   1123  CD  ILE A 107      33.320  48.100  46.790  1.00  0.00           C  
ATOM   1124  H   ILE A 107      32.480  44.370  48.530  1.00  0.00           H  
ATOM   1125  N   VAL A 108      36.040  43.010  46.710  1.00  0.00           N  
ATOM   1126  CA  VAL A 108      37.270  42.180  46.870  1.00  0.00           C  
ATOM   1127  C   VAL A 108      38.500  43.090  46.710  1.00  0.00           C  
ATOM   1128  O   VAL A 108      38.610  43.580  45.610  1.00  0.00           O  
ATOM   1129  CB  VAL A 108      37.200  40.990  45.900  1.00  0.00           C  
ATOM   1130  CG1 VAL A 108      38.560  40.240  45.900  1.00  0.00           C  
ATOM   1131  CG2 VAL A 108      36.160  39.910  46.320  1.00  0.00           C  
ATOM   1132  H   VAL A 108      35.860  43.350  45.790  1.00  0.00           H  
ATOM   1133  N   MET A 109      39.450  43.040  47.620  1.00  0.00           N  
ATOM   1134  CA  MET A 109      40.520  43.950  47.820  1.00  0.00           C  
ATOM   1135  C   MET A 109      41.660  43.210  48.630  1.00  0.00           C  
ATOM   1136  O   MET A 109      41.330  42.450  49.520  1.00  0.00           O  
ATOM   1137  CB  MET A 109      39.900  45.270  48.380  1.00  0.00           C  
ATOM   1138  CG  MET A 109      40.840  46.380  48.640  1.00  0.00           C  
ATOM   1139  SD  MET A 109      42.010  46.080  49.980  1.00  0.00           S  
ATOM   1140  CE  MET A 109      41.460  47.180  51.250  1.00  0.00           C  
ATOM   1141  H   MET A 109      39.480  42.230  48.210  1.00  0.00           H  
ATOM   1142  N   THR A 110      42.770  43.230  47.970  1.00  0.00           N  
ATOM   1143  CA  THR A 110      43.970  42.590  48.560  1.00  0.00           C  
ATOM   1144  C   THR A 110      45.110  43.500  48.970  1.00  0.00           C  
ATOM   1145  O   THR A 110      45.730  43.080  49.960  1.00  0.00           O  
ATOM   1146  CB  THR A 110      44.490  41.480  47.690  1.00  0.00           C  
ATOM   1147  CG2 THR A 110      43.570  40.260  47.710  1.00  0.00           C  
ATOM   1148  OG1 THR A 110      44.800  41.870  46.350  1.00  0.00           O  
ATOM   1149  H   THR A 110      43.000  43.590  47.070  1.00  0.00           H  
ATOM   1150  HG1 THR A 110      45.090  41.010  45.930  1.00  0.00           H  
ATOM   1151  N   THR A 111      45.380  44.660  48.290  1.00  0.00           N  
ATOM   1152  CA  THR A 111      46.480  45.610  48.660  1.00  0.00           C  
ATOM   1153  C   THR A 111      46.200  46.390  50.000  1.00  0.00           C  
ATOM   1154  O   THR A 111      45.200  47.090  50.270  1.00  0.00           O  
ATOM   1155  CB  THR A 111      47.030  46.550  47.600  1.00  0.00           C  
ATOM   1156  CG2 THR A 111      45.970  47.460  46.910  1.00  0.00           C  
ATOM   1157  OG1 THR A 111      48.260  47.200  47.990  1.00  0.00           O  
ATOM   1158  H   THR A 111      44.980  44.750  47.380  1.00  0.00           H  
ATOM   1159  HG1 THR A 111      48.900  46.500  48.300  1.00  0.00           H  
ATOM   1160  N   LYS A 112      47.080  46.250  50.940  1.00  0.00           N  
ATOM   1161  CA  LYS A 112      47.080  46.740  52.310  1.00  0.00           C  
ATOM   1162  C   LYS A 112      47.410  48.260  52.420  1.00  0.00           C  
ATOM   1163  O   LYS A 112      47.580  48.950  51.440  1.00  0.00           O  
ATOM   1164  CB  LYS A 112      47.960  45.930  53.300  1.00  0.00           C  
ATOM   1165  CG  LYS A 112      47.610  44.470  53.350  1.00  0.00           C  
ATOM   1166  CD  LYS A 112      48.380  43.630  52.270  1.00  0.00           C  
ATOM   1167  CE  LYS A 112      48.010  42.140  52.240  1.00  0.00           C  
ATOM   1168  NZ  LYS A 112      48.770  41.580  51.160  1.00  0.00           N1+
ATOM   1169  H   LYS A 112      47.890  45.690  50.750  1.00  0.00           H  
ATOM   1170  HZ1 LYS A 112      48.650  40.600  51.290  1.00  0.00           H  
ATOM   1171  HZ2 LYS A 112      48.540  41.900  50.240  1.00  0.00           H  
ATOM   1172  HZ3 LYS A 112      49.740  41.750  51.330  1.00  0.00           H  
ATOM   1173  N   GLU A 113      47.450  48.770  53.670  1.00  0.00           N  
ATOM   1174  CA  GLU A 113      48.010  50.180  53.960  1.00  0.00           C  
ATOM   1175  C   GLU A 113      49.520  50.320  53.570  1.00  0.00           C  
ATOM   1176  O   GLU A 113      49.840  51.370  53.070  1.00  0.00           O  
ATOM   1177  CB  GLU A 113      47.750  50.600  55.420  1.00  0.00           C  
ATOM   1178  CG  GLU A 113      48.070  49.530  56.500  1.00  0.00           C  
ATOM   1179  CD  GLU A 113      47.010  48.400  56.550  1.00  0.00           C  
ATOM   1180  OE1 GLU A 113      45.880  48.760  56.860  1.00  0.00           O  
ATOM   1181  OE2 GLU A 113      47.370  47.250  56.170  1.00  0.00           O1-
ATOM   1182  H   GLU A 113      46.880  48.350  54.380  1.00  0.00           H  
ATOM   1183  N   VAL A 114      50.260  49.210  53.700  1.00  0.00           N  
ATOM   1184  CA  VAL A 114      51.670  49.130  53.340  1.00  0.00           C  
ATOM   1185  C   VAL A 114      52.190  47.710  53.040  1.00  0.00           C  
ATOM   1186  O   VAL A 114      51.870  46.790  53.860  1.00  0.00           O  
ATOM   1187  CB  VAL A 114      52.600  49.840  54.360  1.00  0.00           C  
ATOM   1188  CG1 VAL A 114      52.240  49.470  55.840  1.00  0.00           C  
ATOM   1189  CG2 VAL A 114      54.120  49.690  54.130  1.00  0.00           C  
ATOM   1190  H   VAL A 114      49.980  48.420  54.250  1.00  0.00           H  
ATOM   1191  N   GLU A 115      52.850  47.510  51.940  1.00  0.00           N  
ATOM   1192  CA  GLU A 115      53.410  46.240  51.490  1.00  0.00           C  
ATOM   1193  C   GLU A 115      54.890  46.410  51.010  1.00  0.00           C  
ATOM   1194  O   GLU A 115      55.140  47.350  50.280  1.00  0.00           O  
ATOM   1195  CB  GLU A 115      52.560  45.660  50.330  1.00  0.00           C  
ATOM   1196  CG  GLU A 115      51.110  45.230  50.660  1.00  0.00           C  
ATOM   1197  CD  GLU A 115      50.330  44.850  49.380  1.00  0.00           C  
ATOM   1198  OE1 GLU A 115      49.390  44.010  49.330  1.00  0.00           O  
ATOM   1199  OE2 GLU A 115      50.480  45.610  48.430  1.00  0.00           O1-
ATOM   1200  H   GLU A 115      53.100  48.280  51.350  1.00  0.00           H  
ATOM   1201  N   ARG A 116      55.780  45.670  51.550  1.00  0.00           N  
ATOM   1202  CA  ARG A 116      57.270  45.620  51.270  1.00  0.00           C  
ATOM   1203  C   ARG A 116      57.980  46.950  51.550  1.00  0.00           C  
ATOM   1204  O   ARG A 116      58.580  47.610  50.720  1.00  0.00           O  
ATOM   1205  CB  ARG A 116      57.660  45.050  49.890  1.00  0.00           C  
ATOM   1206  CG  ARG A 116      57.470  43.540  49.960  1.00  0.00           C  
ATOM   1207  CD  ARG A 116      58.200  42.780  48.890  1.00  0.00           C  
ATOM   1208  NE  ARG A 116      57.430  42.600  47.650  1.00  0.00           N  
ATOM   1209  CZ  ARG A 116      57.860  41.850  46.640  1.00  0.00           C  
ATOM   1210  NH1 ARG A 116      58.890  40.990  46.790  1.00  0.00           N1+
ATOM   1211  NH2 ARG A 116      57.030  41.620  45.640  1.00  0.00           N  
ATOM   1212  H   ARG A 116      55.520  44.840  52.050  1.00  0.00           H  
ATOM   1213  HE  ARG A 116      56.560  43.090  47.630  1.00  0.00           H  
ATOM   1214 1HH1 ARG A 116      59.390  40.960  47.650  1.00  0.00           H  
ATOM   1215 2HH1 ARG A 116      59.140  40.370  46.040  1.00  0.00           H  
ATOM   1216 1HH2 ARG A 116      56.110  42.000  45.610  1.00  0.00           H  
ATOM   1217 2HH2 ARG A 116      57.390  41.380  44.740  1.00  0.00           H  
ATOM   1218  N   GLY A 117      57.580  47.560  52.630  1.00  0.00           N  
ATOM   1219  CA  GLY A 117      57.940  48.970  52.970  1.00  0.00           C  
ATOM   1220  C   GLY A 117      57.320  50.070  52.010  1.00  0.00           C  
ATOM   1221  O   GLY A 117      57.560  51.260  52.300  1.00  0.00           O  
ATOM   1222  H   GLY A 117      57.110  47.120  53.400  1.00  0.00           H  
ATOM   1223  N   LYS A 118      56.400  49.770  51.150  1.00  0.00           N  
ATOM   1224  CA  LYS A 118      55.880  50.860  50.290  1.00  0.00           C  
ATOM   1225  C   LYS A 118      54.360  50.870  50.380  1.00  0.00           C  
ATOM   1226  O   LYS A 118      53.690  49.870  50.600  1.00  0.00           O  
ATOM   1227  CB  LYS A 118      56.190  50.320  48.880  1.00  0.00           C  
ATOM   1228  CG  LYS A 118      55.980  51.500  47.860  1.00  0.00           C  
ATOM   1229  CD  LYS A 118      56.710  51.460  46.540  1.00  0.00           C  
ATOM   1230  CE  LYS A 118      58.180  51.350  46.570  1.00  0.00           C  
ATOM   1231  NZ  LYS A 118      58.730  51.240  45.250  1.00  0.00           N1+
ATOM   1232  H   LYS A 118      55.940  48.890  51.090  1.00  0.00           H  
ATOM   1233  HZ1 LYS A 118      58.480  52.000  44.660  1.00  0.00           H  
ATOM   1234  HZ2 LYS A 118      59.730  51.170  45.200  1.00  0.00           H  
ATOM   1235  HZ3 LYS A 118      58.470  50.390  44.790  1.00  0.00           H  
ATOM   1236  N   SER A 119      53.840  52.070  50.200  1.00  0.00           N  
ATOM   1237  CA  SER A 119      52.350  52.250  50.140  1.00  0.00           C  
ATOM   1238  C   SER A 119      51.870  52.280  48.690  1.00  0.00           C  
ATOM   1239  O   SER A 119      51.960  53.240  47.950  1.00  0.00           O  
ATOM   1240  CB  SER A 119      51.900  53.490  50.850  1.00  0.00           C  
ATOM   1241  OG  SER A 119      51.820  53.370  52.250  1.00  0.00           O  
ATOM   1242  H   SER A 119      54.430  52.870  50.350  1.00  0.00           H  
ATOM   1243  HG  SER A 119      51.430  52.500  52.550  1.00  0.00           H  
ATOM   1244  N   LYS A 120      51.410  51.070  48.230  1.00  0.00           N  
ATOM   1245  CA  LYS A 120      50.850  50.880  46.880  1.00  0.00           C  
ATOM   1246  C   LYS A 120      49.500  51.500  46.610  1.00  0.00           C  
ATOM   1247  O   LYS A 120      49.480  51.960  45.500  1.00  0.00           O  
ATOM   1248  CB  LYS A 120      50.820  49.370  46.580  1.00  0.00           C  
ATOM   1249  CG  LYS A 120      52.340  49.010  46.320  1.00  0.00           C  
ATOM   1250  CD  LYS A 120      52.920  48.210  47.420  1.00  0.00           C  
ATOM   1251  CE  LYS A 120      54.320  47.910  46.840  1.00  0.00           C  
ATOM   1252  NZ  LYS A 120      55.300  47.120  47.630  1.00  0.00           N1+
ATOM   1253  H   LYS A 120      51.340  50.270  48.830  1.00  0.00           H  
ATOM   1254  HZ1 LYS A 120      56.200  47.420  47.340  1.00  0.00           H  
ATOM   1255  HZ2 LYS A 120      55.110  47.300  48.600  1.00  0.00           H  
ATOM   1256  HZ3 LYS A 120      55.110  46.140  47.540  1.00  0.00           H  
ATOM   1257  N   CYS A 121      48.730  51.660  47.710  1.00  0.00           N  
ATOM   1258  CA  CYS A 121      47.440  52.350  47.560  1.00  0.00           C  
ATOM   1259  C   CYS A 121      47.140  53.140  48.850  1.00  0.00           C  
ATOM   1260  O   CYS A 121      47.750  53.010  49.960  1.00  0.00           O  
ATOM   1261  CB  CYS A 121      46.420  51.300  47.320  1.00  0.00           C  
ATOM   1262  SG  CYS A 121      44.740  51.890  47.010  1.00  0.00           S  
ATOM   1263  H   CYS A 121      49.130  51.640  48.630  1.00  0.00           H  
ATOM   1264  HG  CYS A 121      44.070  50.830  46.560  1.00  0.00           H  
ATOM   1265  N   VAL A 122      46.300  54.200  48.700  1.00  0.00           N  
ATOM   1266  CA  VAL A 122      46.030  55.010  49.880  1.00  0.00           C  
ATOM   1267  C   VAL A 122      45.130  54.270  50.920  1.00  0.00           C  
ATOM   1268  O   VAL A 122      44.530  53.270  50.580  1.00  0.00           O  
ATOM   1269  CB  VAL A 122      45.300  56.360  49.480  1.00  0.00           C  
ATOM   1270  CG1 VAL A 122      43.880  56.100  49.010  1.00  0.00           C  
ATOM   1271  CG2 VAL A 122      45.360  57.410  50.630  1.00  0.00           C  
ATOM   1272  H   VAL A 122      45.700  54.440  47.930  1.00  0.00           H  
ATOM   1273  N   LYS A 123      45.470  54.420  52.220  1.00  0.00           N  
ATOM   1274  CA  LYS A 123      44.650  53.880  53.300  1.00  0.00           C  
ATOM   1275  C   LYS A 123      43.250  54.580  53.340  1.00  0.00           C  
ATOM   1276  O   LYS A 123      42.970  55.480  54.140  1.00  0.00           O  
ATOM   1277  CB  LYS A 123      45.270  53.900  54.650  1.00  0.00           C  
ATOM   1278  CG  LYS A 123      44.650  52.900  55.670  1.00  0.00           C  
ATOM   1279  CD  LYS A 123      45.340  53.070  57.000  1.00  0.00           C  
ATOM   1280  CE  LYS A 123      44.870  52.070  58.050  1.00  0.00           C  
ATOM   1281  NZ  LYS A 123      45.590  52.170  59.320  1.00  0.00           N1+
ATOM   1282  H   LYS A 123      46.400  54.730  52.440  1.00  0.00           H  
ATOM   1283  HZ1 LYS A 123      45.150  51.640  60.040  1.00  0.00           H  
ATOM   1284  HZ2 LYS A 123      46.560  51.970  59.180  1.00  0.00           H  
ATOM   1285  HZ3 LYS A 123      45.540  53.130  59.590  1.00  0.00           H  
ATOM   1286  N   TYR A 124      42.430  54.200  52.420  1.00  0.00           N  
ATOM   1287  CA  TYR A 124      41.130  54.920  52.270  1.00  0.00           C  
ATOM   1288  C   TYR A 124      39.950  54.450  53.180  1.00  0.00           C  
ATOM   1289  O   TYR A 124      38.900  55.170  53.180  1.00  0.00           O  
ATOM   1290  CB  TYR A 124      40.590  54.930  50.810  1.00  0.00           C  
ATOM   1291  CG  TYR A 124      40.610  53.500  50.150  1.00  0.00           C  
ATOM   1292  CD1 TYR A 124      39.480  52.690  50.280  1.00  0.00           C  
ATOM   1293  CD2 TYR A 124      41.740  53.000  49.440  1.00  0.00           C  
ATOM   1294  CE1 TYR A 124      39.430  51.390  49.800  1.00  0.00           C  
ATOM   1295  CE2 TYR A 124      41.680  51.710  48.930  1.00  0.00           C  
ATOM   1296  CZ  TYR A 124      40.540  50.960  49.080  1.00  0.00           C  
ATOM   1297  OH  TYR A 124      40.520  49.700  48.510  1.00  0.00           O  
ATOM   1298  H   TYR A 124      42.830  53.680  51.670  1.00  0.00           H  
ATOM   1299  HD1 TYR A 124      38.530  53.120  50.610  1.00  0.00           H  
ATOM   1300  HD2 TYR A 124      42.610  53.590  49.130  1.00  0.00           H  
ATOM   1301  HE1 TYR A 124      38.670  50.670  50.090  1.00  0.00           H  
ATOM   1302  HE2 TYR A 124      42.690  51.410  48.660  1.00  0.00           H  
ATOM   1303  HH  TYR A 124      41.480  49.470  48.310  1.00  0.00           H  
ATOM   1304  N   TRP A 125      39.950  53.250  53.760  1.00  0.00           N  
ATOM   1305  CA  TRP A 125      38.960  52.750  54.770  1.00  0.00           C  
ATOM   1306  C   TRP A 125      39.150  53.170  56.220  1.00  0.00           C  
ATOM   1307  O   TRP A 125      40.300  53.590  56.490  1.00  0.00           O  
ATOM   1308  CB  TRP A 125      38.850  51.220  54.520  1.00  0.00           C  
ATOM   1309  CG  TRP A 125      40.170  50.530  54.960  1.00  0.00           C  
ATOM   1310  CD1 TRP A 125      40.640  50.350  56.200  1.00  0.00           C  
ATOM   1311  CD2 TRP A 125      41.200  50.230  54.170  1.00  0.00           C  
ATOM   1312  CE2 TRP A 125      42.200  49.650  54.950  1.00  0.00           C  
ATOM   1313  CE3 TRP A 125      41.440  50.570  52.840  1.00  0.00           C  
ATOM   1314  NE1 TRP A 125      41.850  49.770  56.230  1.00  0.00           N  
ATOM   1315  CZ2 TRP A 125      43.400  49.380  54.390  1.00  0.00           C  
ATOM   1316  CZ3 TRP A 125      42.660  50.210  52.270  1.00  0.00           C  
ATOM   1317  CH2 TRP A 125      43.660  49.600  53.050  1.00  0.00           C  
ATOM   1318  H   TRP A 125      40.690  52.580  53.720  1.00  0.00           H  
ATOM   1319  HD1 TRP A 125      40.180  50.710  57.120  1.00  0.00           H  
ATOM   1320  HE1 TRP A 125      42.370  49.390  56.990  1.00  0.00           H  
ATOM   1321  HE3 TRP A 125      40.620  50.970  52.250  1.00  0.00           H  
ATOM   1322  HZ2 TRP A 125      44.200  49.020  55.040  1.00  0.00           H  
ATOM   1323  HZ3 TRP A 125      43.020  50.650  51.340  1.00  0.00           H  
ATOM   1324  HH2 TRP A 125      44.570  49.240  52.580  1.00  0.00           H  
ATOM   1325  N   PRO A 126      38.020  53.350  56.980  1.00  0.00           N  
ATOM   1326  CA  PRO A 126      38.050  53.720  58.410  1.00  0.00           C  
ATOM   1327  C   PRO A 126      38.370  52.650  59.400  1.00  0.00           C  
ATOM   1328  O   PRO A 126      38.220  51.490  59.010  1.00  0.00           O  
ATOM   1329  CB  PRO A 126      36.740  54.340  58.730  1.00  0.00           C  
ATOM   1330  CG  PRO A 126      35.830  53.890  57.620  1.00  0.00           C  
ATOM   1331  CD  PRO A 126      36.660  53.510  56.460  1.00  0.00           C  
ATOM   1332  N   ASP A 127      38.800  53.030  60.640  1.00  0.00           N  
ATOM   1333  CA  ASP A 127      38.990  52.120  61.730  1.00  0.00           C  
ATOM   1334  C   ASP A 127      37.620  51.660  62.220  1.00  0.00           C  
ATOM   1335  O   ASP A 127      36.560  52.270  61.990  1.00  0.00           O  
ATOM   1336  CB  ASP A 127      39.680  52.770  62.920  1.00  0.00           C  
ATOM   1337  CG  ASP A 127      41.120  53.310  62.690  1.00  0.00           C  
ATOM   1338  OD1 ASP A 127      41.310  54.540  62.640  1.00  0.00           O  
ATOM   1339  OD2 ASP A 127      42.060  52.520  62.610  1.00  0.00           O1-
ATOM   1340  H   ASP A 127      39.080  53.980  60.750  1.00  0.00           H  
ATOM   1341  N   GLU A 128      37.600  50.480  62.880  1.00  0.00           N  
ATOM   1342  CA  GLU A 128      36.330  49.940  63.530  1.00  0.00           C  
ATOM   1343  C   GLU A 128      35.520  50.910  64.450  1.00  0.00           C  
ATOM   1344  O   GLU A 128      36.120  51.600  65.230  1.00  0.00           O  
ATOM   1345  CB  GLU A 128      36.630  48.690  64.350  1.00  0.00           C  
ATOM   1346  CG  GLU A 128      35.280  47.920  64.690  1.00  0.00           C  
ATOM   1347  CD  GLU A 128      35.530  46.640  65.510  1.00  0.00           C  
ATOM   1348  OE1 GLU A 128      36.440  46.600  66.390  1.00  0.00           O  
ATOM   1349  OE2 GLU A 128      34.980  45.570  65.230  1.00  0.00           O1-
ATOM   1350  H   GLU A 128      38.490  50.040  62.980  1.00  0.00           H  
ATOM   1351  N   TYR A 129      34.220  51.120  64.140  1.00  0.00           N  
ATOM   1352  CA  TYR A 129      33.310  52.190  64.600  1.00  0.00           C  
ATOM   1353  C   TYR A 129      33.490  53.620  64.090  1.00  0.00           C  
ATOM   1354  O   TYR A 129      32.470  54.360  63.990  1.00  0.00           O  
ATOM   1355  CB  TYR A 129      33.210  52.380  66.110  1.00  0.00           C  
ATOM   1356  CG  TYR A 129      32.820  51.080  66.900  1.00  0.00           C  
ATOM   1357  CD1 TYR A 129      31.650  50.410  66.650  1.00  0.00           C  
ATOM   1358  CD2 TYR A 129      33.800  50.480  67.750  1.00  0.00           C  
ATOM   1359  CE1 TYR A 129      31.420  49.240  67.300  1.00  0.00           C  
ATOM   1360  CE2 TYR A 129      33.640  49.220  68.290  1.00  0.00           C  
ATOM   1361  CZ  TYR A 129      32.380  48.650  68.120  1.00  0.00           C  
ATOM   1362  OH  TYR A 129      31.930  47.630  68.940  1.00  0.00           O  
ATOM   1363  H   TYR A 129      33.680  50.420  63.680  1.00  0.00           H  
ATOM   1364  HD1 TYR A 129      30.920  50.690  65.890  1.00  0.00           H  
ATOM   1365  HD2 TYR A 129      34.610  51.100  68.110  1.00  0.00           H  
ATOM   1366  HE1 TYR A 129      30.550  48.610  67.090  1.00  0.00           H  
ATOM   1367  HE2 TYR A 129      34.530  48.770  68.740  1.00  0.00           H  
ATOM   1368  HH  TYR A 129      32.650  47.220  69.500  1.00  0.00           H  
ATOM   1369  N   ALA A 130      34.640  53.980  63.460  1.00  0.00           N  
ATOM   1370  CA  ALA A 130      35.090  55.290  63.020  1.00  0.00           C  
ATOM   1371  C   ALA A 130      34.650  55.780  61.650  1.00  0.00           C  
ATOM   1372  O   ALA A 130      34.660  55.070  60.690  1.00  0.00           O  
ATOM   1373  CB  ALA A 130      36.610  55.440  63.170  1.00  0.00           C  
ATOM   1374  H   ALA A 130      35.340  53.270  63.360  1.00  0.00           H  
ATOM   1375  N   LEU A 131      34.130  57.000  61.660  1.00  0.00           N  
ATOM   1376  CA  LEU A 131      33.530  57.680  60.460  1.00  0.00           C  
ATOM   1377  C   LEU A 131      34.600  58.250  59.540  1.00  0.00           C  
ATOM   1378  O   LEU A 131      35.690  58.740  59.990  1.00  0.00           O  
ATOM   1379  CB  LEU A 131      32.580  58.740  60.970  1.00  0.00           C  
ATOM   1380  CG  LEU A 131      31.800  59.480  59.850  1.00  0.00           C  
ATOM   1381  CD1 LEU A 131      30.770  58.540  59.240  1.00  0.00           C  
ATOM   1382  CD2 LEU A 131      31.280  60.800  60.370  1.00  0.00           C  
ATOM   1383  H   LEU A 131      34.090  57.500  62.530  1.00  0.00           H  
ATOM   1384  N   LYS A 132      34.460  57.950  58.230  1.00  0.00           N  
ATOM   1385  CA  LYS A 132      35.070  58.780  57.150  1.00  0.00           C  
ATOM   1386  C   LYS A 132      34.050  59.400  56.150  1.00  0.00           C  
ATOM   1387  O   LYS A 132      33.140  58.810  55.540  1.00  0.00           O  
ATOM   1388  CB  LYS A 132      36.130  58.010  56.430  1.00  0.00           C  
ATOM   1389  CG  LYS A 132      37.280  57.680  57.320  1.00  0.00           C  
ATOM   1390  CD  LYS A 132      38.260  58.810  57.520  1.00  0.00           C  
ATOM   1391  CE  LYS A 132      39.360  58.300  58.430  1.00  0.00           C  
ATOM   1392  NZ  LYS A 132      40.250  59.230  59.090  1.00  0.00           N1+
ATOM   1393  H   LYS A 132      33.890  57.210  57.890  1.00  0.00           H  
ATOM   1394  HZ1 LYS A 132      39.680  59.800  59.680  1.00  0.00           H  
ATOM   1395  HZ2 LYS A 132      40.940  58.750  59.620  1.00  0.00           H  
ATOM   1396  HZ3 LYS A 132      40.640  59.940  58.500  1.00  0.00           H  
ATOM   1397  N   GLU A 133      34.070  60.750  56.060  1.00  0.00           N  
ATOM   1398  CA  GLU A 133      33.320  61.510  55.000  1.00  0.00           C  
ATOM   1399  C   GLU A 133      34.210  61.730  53.800  1.00  0.00           C  
ATOM   1400  O   GLU A 133      35.270  62.350  53.830  1.00  0.00           O  
ATOM   1401  CB  GLU A 133      32.810  62.890  55.470  1.00  0.00           C  
ATOM   1402  CG  GLU A 133      32.220  62.860  56.910  1.00  0.00           C  
ATOM   1403  CD  GLU A 133      31.580  64.140  57.440  1.00  0.00           C  
ATOM   1404  OE1 GLU A 133      32.310  65.070  57.810  1.00  0.00           O  
ATOM   1405  OE2 GLU A 133      30.360  64.270  57.630  1.00  0.00           O1-
ATOM   1406  H   GLU A 133      34.170  61.320  56.880  1.00  0.00           H  
ATOM   1407  N   TYR A 134      33.640  61.480  52.600  1.00  0.00           N  
ATOM   1408  CA  TYR A 134      34.300  61.820  51.290  1.00  0.00           C  
ATOM   1409  C   TYR A 134      33.360  62.660  50.400  1.00  0.00           C  
ATOM   1410  O   TYR A 134      33.030  62.220  49.300  1.00  0.00           O  
ATOM   1411  CB  TYR A 134      34.650  60.550  50.500  1.00  0.00           C  
ATOM   1412  CG  TYR A 134      35.730  59.720  51.150  1.00  0.00           C  
ATOM   1413  CD1 TYR A 134      37.060  60.090  50.970  1.00  0.00           C  
ATOM   1414  CD2 TYR A 134      35.460  58.640  52.000  1.00  0.00           C  
ATOM   1415  CE1 TYR A 134      38.090  59.540  51.670  1.00  0.00           C  
ATOM   1416  CE2 TYR A 134      36.490  58.040  52.650  1.00  0.00           C  
ATOM   1417  CZ  TYR A 134      37.830  58.450  52.520  1.00  0.00           C  
ATOM   1418  OH  TYR A 134      38.830  57.660  52.960  1.00  0.00           O  
ATOM   1419  H   TYR A 134      32.800  60.950  52.430  1.00  0.00           H  
ATOM   1420  HD1 TYR A 134      37.300  60.720  50.120  1.00  0.00           H  
ATOM   1421  HD2 TYR A 134      34.420  58.400  52.230  1.00  0.00           H  
ATOM   1422  HE1 TYR A 134      39.100  59.770  51.340  1.00  0.00           H  
ATOM   1423  HE2 TYR A 134      36.230  57.220  53.320  1.00  0.00           H  
ATOM   1424  HH  TYR A 134      38.540  56.720  53.120  1.00  0.00           H  
ATOM   1425  N   GLY A 135      32.920  63.750  51.060  1.00  0.00           N  
ATOM   1426  CA  GLY A 135      31.890  64.670  50.540  1.00  0.00           C  
ATOM   1427  C   GLY A 135      30.470  64.140  50.760  1.00  0.00           C  
ATOM   1428  O   GLY A 135      29.960  64.150  51.850  1.00  0.00           O  
ATOM   1429  H   GLY A 135      33.370  64.120  51.870  1.00  0.00           H  
ATOM   1430  N   VAL A 136      29.750  63.990  49.640  1.00  0.00           N  
ATOM   1431  CA  VAL A 136      28.420  63.350  49.680  1.00  0.00           C  
ATOM   1432  C   VAL A 136      28.450  61.920  50.210  1.00  0.00           C  
ATOM   1433  O   VAL A 136      27.590  61.680  51.040  1.00  0.00           O  
ATOM   1434  CB  VAL A 136      27.630  63.360  48.340  1.00  0.00           C  
ATOM   1435  CG1 VAL A 136      27.220  64.810  47.950  1.00  0.00           C  
ATOM   1436  CG2 VAL A 136      28.240  62.650  47.090  1.00  0.00           C  
ATOM   1437  H   VAL A 136      30.070  64.140  48.710  1.00  0.00           H  
ATOM   1438  N   MET A 137      29.370  61.100  49.720  1.00  0.00           N  
ATOM   1439  CA  MET A 137      29.460  59.710  50.240  1.00  0.00           C  
ATOM   1440  C   MET A 137      30.100  59.530  51.660  1.00  0.00           C  
ATOM   1441  O   MET A 137      31.290  59.670  51.830  1.00  0.00           O  
ATOM   1442  CB  MET A 137      30.080  58.790  49.140  1.00  0.00           C  
ATOM   1443  CG  MET A 137      29.140  58.640  47.910  1.00  0.00           C  
ATOM   1444  SD  MET A 137      27.420  58.070  48.280  1.00  0.00           S  
ATOM   1445  CE  MET A 137      26.560  58.890  47.010  1.00  0.00           C  
ATOM   1446  H   MET A 137      30.020  61.320  48.990  1.00  0.00           H  
ATOM   1447  N   ARG A 138      29.170  59.420  52.660  1.00  0.00           N  
ATOM   1448  CA  ARG A 138      29.690  59.080  53.990  1.00  0.00           C  
ATOM   1449  C   ARG A 138      29.880  57.580  54.210  1.00  0.00           C  
ATOM   1450  O   ARG A 138      28.950  56.780  54.120  1.00  0.00           O  
ATOM   1451  CB  ARG A 138      28.720  59.590  55.100  1.00  0.00           C  
ATOM   1452  CG  ARG A 138      28.740  61.120  55.280  1.00  0.00           C  
ATOM   1453  CD  ARG A 138      27.900  61.280  56.480  1.00  0.00           C  
ATOM   1454  NE  ARG A 138      27.900  62.740  56.880  1.00  0.00           N  
ATOM   1455  CZ  ARG A 138      26.770  63.490  57.100  1.00  0.00           C  
ATOM   1456  NH1 ARG A 138      25.590  62.930  57.150  1.00  0.00           N1+
ATOM   1457  NH2 ARG A 138      26.910  64.860  57.050  1.00  0.00           N  
ATOM   1458  H   ARG A 138      28.180  59.460  52.530  1.00  0.00           H  
ATOM   1459  HE  ARG A 138      28.800  63.170  56.920  1.00  0.00           H  
ATOM   1460 1HH1 ARG A 138      25.360  61.960  57.060  1.00  0.00           H  
ATOM   1461 2HH1 ARG A 138      24.820  63.560  57.260  1.00  0.00           H  
ATOM   1462 1HH2 ARG A 138      27.830  65.210  56.890  1.00  0.00           H  
ATOM   1463 2HH2 ARG A 138      26.160  65.520  56.990  1.00  0.00           H  
ATOM   1464  N   VAL A 139      31.040  57.310  54.740  1.00  0.00           N  
ATOM   1465  CA  VAL A 139      31.380  55.910  55.110  1.00  0.00           C  
ATOM   1466  C   VAL A 139      31.650  55.760  56.580  1.00  0.00           C  
ATOM   1467  O   VAL A 139      32.470  56.510  57.140  1.00  0.00           O  
ATOM   1468  CB  VAL A 139      32.590  55.600  54.220  1.00  0.00           C  
ATOM   1469  CG1 VAL A 139      32.860  54.090  54.300  1.00  0.00           C  
ATOM   1470  CG2 VAL A 139      32.610  56.140  52.780  1.00  0.00           C  
ATOM   1471  H   VAL A 139      31.580  58.020  55.180  1.00  0.00           H  
ATOM   1472  N   ARG A 140      30.980  54.790  57.210  1.00  0.00           N  
ATOM   1473  CA  ARG A 140      31.210  54.450  58.660  1.00  0.00           C  
ATOM   1474  C   ARG A 140      31.440  52.940  58.720  1.00  0.00           C  
ATOM   1475  O   ARG A 140      30.580  52.110  58.590  1.00  0.00           O  
ATOM   1476  CB  ARG A 140      29.820  54.640  59.220  1.00  0.00           C  
ATOM   1477  CG  ARG A 140      29.910  54.890  60.750  1.00  0.00           C  
ATOM   1478  CD  ARG A 140      28.690  55.290  61.510  1.00  0.00           C  
ATOM   1479  NE  ARG A 140      28.210  56.640  61.280  1.00  0.00           N  
ATOM   1480  CZ  ARG A 140      28.480  57.720  61.990  1.00  0.00           C  
ATOM   1481  NH1 ARG A 140      29.210  57.620  63.100  1.00  0.00           N1+
ATOM   1482  NH2 ARG A 140      28.270  58.930  61.430  1.00  0.00           N  
ATOM   1483  H   ARG A 140      30.240  54.270  56.770  1.00  0.00           H  
ATOM   1484  HE  ARG A 140      27.430  56.680  60.660  1.00  0.00           H  
ATOM   1485 1HH1 ARG A 140      29.650  56.820  63.480  1.00  0.00           H  
ATOM   1486 2HH1 ARG A 140      29.190  58.430  63.690  1.00  0.00           H  
ATOM   1487 1HH2 ARG A 140      27.960  58.950  60.490  1.00  0.00           H  
ATOM   1488 2HH2 ARG A 140      28.540  59.820  61.800  1.00  0.00           H  
ATOM   1489  N   ASN A 141      32.520  52.610  59.370  1.00  0.00           N  
ATOM   1490  CA  ASN A 141      32.950  51.200  59.550  1.00  0.00           C  
ATOM   1491  C   ASN A 141      32.380  50.580  60.820  1.00  0.00           C  
ATOM   1492  O   ASN A 141      33.090  50.260  61.760  1.00  0.00           O  
ATOM   1493  CB  ASN A 141      34.460  51.150  59.460  1.00  0.00           C  
ATOM   1494  CG  ASN A 141      34.950  49.690  59.320  1.00  0.00           C  
ATOM   1495  ND2 ASN A 141      36.230  49.540  59.340  1.00  0.00           N  
ATOM   1496  OD1 ASN A 141      34.150  48.710  59.340  1.00  0.00           O  
ATOM   1497  H   ASN A 141      33.190  53.290  59.690  1.00  0.00           H  
ATOM   1498 1HD2 ASN A 141      36.980  50.200  59.410  1.00  0.00           H  
ATOM   1499 2HD2 ASN A 141      36.560  48.610  59.480  1.00  0.00           H  
ATOM   1500  N   VAL A 142      31.140  50.140  60.720  1.00  0.00           N  
ATOM   1501  CA  VAL A 142      30.280  49.860  61.950  1.00  0.00           C  
ATOM   1502  C   VAL A 142      30.840  48.660  62.800  1.00  0.00           C  
ATOM   1503  O   VAL A 142      30.690  48.600  64.030  1.00  0.00           O  
ATOM   1504  CB  VAL A 142      28.790  49.650  61.830  1.00  0.00           C  
ATOM   1505  CG1 VAL A 142      28.030  50.920  61.380  1.00  0.00           C  
ATOM   1506  CG2 VAL A 142      28.340  48.490  60.960  1.00  0.00           C  
ATOM   1507  H   VAL A 142      30.690  49.850  59.880  1.00  0.00           H  
ATOM   1508  N   LYS A 143      31.390  47.680  62.140  1.00  0.00           N  
ATOM   1509  CA  LYS A 143      31.940  46.550  62.870  1.00  0.00           C  
ATOM   1510  C   LYS A 143      32.860  45.770  61.960  1.00  0.00           C  
ATOM   1511  O   LYS A 143      32.600  45.670  60.760  1.00  0.00           O  
ATOM   1512  CB  LYS A 143      30.760  45.630  63.330  1.00  0.00           C  
ATOM   1513  CG  LYS A 143      31.170  44.400  64.150  1.00  0.00           C  
ATOM   1514  CD  LYS A 143      31.740  45.070  65.490  1.00  0.00           C  
ATOM   1515  CE  LYS A 143      32.160  43.960  66.410  1.00  0.00           C  
ATOM   1516  NZ  LYS A 143      32.640  44.370  67.720  1.00  0.00           N1+
ATOM   1517  H   LYS A 143      31.470  47.720  61.140  1.00  0.00           H  
ATOM   1518  HZ1 LYS A 143      33.390  45.000  67.490  1.00  0.00           H  
ATOM   1519  HZ2 LYS A 143      31.910  44.840  68.210  1.00  0.00           H  
ATOM   1520  HZ3 LYS A 143      32.890  43.620  68.330  1.00  0.00           H  
ATOM   1521  N   GLU A 144      33.840  45.050  62.570  1.00  0.00           N  
ATOM   1522  CA  GLU A 144      34.890  44.170  61.910  1.00  0.00           C  
ATOM   1523  C   GLU A 144      34.690  42.720  62.340  1.00  0.00           C  
ATOM   1524  O   GLU A 144      34.500  42.370  63.510  1.00  0.00           O  
ATOM   1525  CB  GLU A 144      36.350  44.550  62.310  1.00  0.00           C  
ATOM   1526  CG  GLU A 144      36.910  45.730  61.440  1.00  0.00           C  
ATOM   1527  CD  GLU A 144      38.400  45.980  61.320  1.00  0.00           C  
ATOM   1528  OE1 GLU A 144      39.090  45.780  62.350  1.00  0.00           O  
ATOM   1529  OE2 GLU A 144      38.830  46.600  60.340  1.00  0.00           O1-
ATOM   1530  H   GLU A 144      33.970  45.160  63.550  1.00  0.00           H  
ATOM   1531  N   SER A 145      34.720  41.860  61.340  1.00  0.00           N  
ATOM   1532  CA  SER A 145      34.730  40.410  61.530  1.00  0.00           C  
ATOM   1533  C   SER A 145      35.790  39.660  60.700  1.00  0.00           C  
ATOM   1534  O   SER A 145      35.610  39.710  59.450  1.00  0.00           O  
ATOM   1535  CB  SER A 145      33.320  39.830  61.190  1.00  0.00           C  
ATOM   1536  OG  SER A 145      32.190  40.370  61.910  1.00  0.00           O  
ATOM   1537  H   SER A 145      34.550  42.100  60.380  1.00  0.00           H  
ATOM   1538  HG  SER A 145      31.950  41.290  61.610  1.00  0.00           H  
ATOM   1539  N   ALA A 146      36.660  38.920  61.330  1.00  0.00           N  
ATOM   1540  CA  ALA A 146      37.790  38.330  60.540  1.00  0.00           C  
ATOM   1541  C   ALA A 146      37.840  36.790  60.460  1.00  0.00           C  
ATOM   1542  O   ALA A 146      37.530  36.040  61.410  1.00  0.00           O  
ATOM   1543  CB  ALA A 146      39.150  38.950  60.980  1.00  0.00           C  
ATOM   1544  H   ALA A 146      36.750  38.900  62.330  1.00  0.00           H  
ATOM   1545  N   ALA A 147      38.430  36.240  59.470  1.00  0.00           N  
ATOM   1546  CA  ALA A 147      38.980  34.890  59.410  1.00  0.00           C  
ATOM   1547  C   ALA A 147      40.480  34.920  59.230  1.00  0.00           C  
ATOM   1548  O   ALA A 147      41.050  35.840  58.700  1.00  0.00           O  
ATOM   1549  CB  ALA A 147      38.390  34.170  58.200  1.00  0.00           C  
ATOM   1550  H   ALA A 147      38.300  36.590  58.550  1.00  0.00           H  
ATOM   1551  N   HIS A 148      41.180  33.750  59.370  1.00  0.00           N  
ATOM   1552  CA  HIS A 148      42.690  33.670  59.360  1.00  0.00           C  
ATOM   1553  C   HIS A 148      43.290  34.410  58.090  1.00  0.00           C  
ATOM   1554  O   HIS A 148      44.140  35.320  58.190  1.00  0.00           O  
ATOM   1555  CB  HIS A 148      43.070  32.190  59.390  1.00  0.00           C  
ATOM   1556  CG  HIS A 148      44.540  32.060  59.800  1.00  0.00           C  
ATOM   1557  CD2 HIS A 148      44.960  31.890  61.070  1.00  0.00           C  
ATOM   1558  ND1 HIS A 148      45.570  32.150  59.020  1.00  0.00           N  
ATOM   1559  CE1 HIS A 148      46.600  31.760  59.740  1.00  0.00           C  
ATOM   1560  NE2 HIS A 148      46.230  31.610  61.020  1.00  0.00           N  
ATOM   1561  H   HIS A 148      40.610  32.950  59.200  1.00  0.00           H  
ATOM   1562  HD2 HIS A 148      44.190  31.900  61.840  1.00  0.00           H  
ATOM   1563  HE1 HIS A 148      47.650  31.750  59.450  1.00  0.00           H  
ATOM   1564  HE2 HIS A 148      46.750  31.450  61.850  1.00  0.00           H  
ATOM   1565  N   ASP A 149      42.790  34.050  56.930  1.00  0.00           N  
ATOM   1566  CA  ASP A 149      43.230  34.690  55.670  1.00  0.00           C  
ATOM   1567  C   ASP A 149      42.510  36.000  55.160  1.00  0.00           C  
ATOM   1568  O   ASP A 149      42.970  36.540  54.170  1.00  0.00           O  
ATOM   1569  CB  ASP A 149      43.210  33.580  54.560  1.00  0.00           C  
ATOM   1570  CG  ASP A 149      44.100  32.320  54.820  1.00  0.00           C  
ATOM   1571  OD1 ASP A 149      45.290  32.430  54.650  1.00  0.00           O  
ATOM   1572  OD2 ASP A 149      43.500  31.230  54.990  1.00  0.00           O1-
ATOM   1573  H   ASP A 149      42.230  33.230  56.800  1.00  0.00           H  
ATOM   1574  N   TYR A 150      41.450  36.440  55.810  1.00  0.00           N  
ATOM   1575  CA  TYR A 150      40.660  37.620  55.440  1.00  0.00           C  
ATOM   1576  C   TYR A 150      39.820  38.340  56.570  1.00  0.00           C  
ATOM   1577  O   TYR A 150      39.020  37.740  57.270  1.00  0.00           O  
ATOM   1578  CB  TYR A 150      39.650  37.320  54.320  1.00  0.00           C  
ATOM   1579  CG  TYR A 150      38.760  36.040  54.450  1.00  0.00           C  
ATOM   1580  CD1 TYR A 150      39.060  34.840  53.830  1.00  0.00           C  
ATOM   1581  CD2 TYR A 150      37.450  36.210  54.920  1.00  0.00           C  
ATOM   1582  CE1 TYR A 150      38.210  33.740  53.850  1.00  0.00           C  
ATOM   1583  CE2 TYR A 150      36.640  35.130  54.930  1.00  0.00           C  
ATOM   1584  CZ  TYR A 150      36.920  33.890  54.460  1.00  0.00           C  
ATOM   1585  OH  TYR A 150      36.000  32.870  54.200  1.00  0.00           O  
ATOM   1586  H   TYR A 150      41.120  35.920  56.600  1.00  0.00           H  
ATOM   1587  HD1 TYR A 150      39.990  34.670  53.280  1.00  0.00           H  
ATOM   1588  HD2 TYR A 150      37.110  37.190  55.250  1.00  0.00           H  
ATOM   1589  HE1 TYR A 150      38.780  32.810  53.750  1.00  0.00           H  
ATOM   1590  HE2 TYR A 150      35.630  35.240  55.330  1.00  0.00           H  
ATOM   1591  HH  TYR A 150      35.060  33.200  54.290  1.00  0.00           H  
ATOM   1592  N   THR A 151      39.990  39.650  56.420  1.00  0.00           N  
ATOM   1593  CA  THR A 151      39.220  40.650  57.200  1.00  0.00           C  
ATOM   1594  C   THR A 151      37.990  41.130  56.420  1.00  0.00           C  
ATOM   1595  O   THR A 151      38.070  41.690  55.300  1.00  0.00           O  
ATOM   1596  CB  THR A 151      40.150  41.830  57.420  1.00  0.00           C  
ATOM   1597  CG2 THR A 151      39.530  42.710  58.530  1.00  0.00           C  
ATOM   1598  OG1 THR A 151      41.390  41.430  57.970  1.00  0.00           O  
ATOM   1599  H   THR A 151      40.380  40.060  55.590  1.00  0.00           H  
ATOM   1600  HG1 THR A 151      42.200  41.960  57.690  1.00  0.00           H  
ATOM   1601  N   LEU A 152      36.790  40.910  57.040  1.00  0.00           N  
ATOM   1602  CA  LEU A 152      35.570  41.590  56.600  1.00  0.00           C  
ATOM   1603  C   LEU A 152      35.200  42.890  57.400  1.00  0.00           C  
ATOM   1604  O   LEU A 152      35.010  42.850  58.650  1.00  0.00           O  
ATOM   1605  CB  LEU A 152      34.410  40.620  56.640  1.00  0.00           C  
ATOM   1606  CG  LEU A 152      33.040  41.000  56.040  1.00  0.00           C  
ATOM   1607  CD1 LEU A 152      33.050  41.590  54.630  1.00  0.00           C  
ATOM   1608  CD2 LEU A 152      32.010  39.860  56.010  1.00  0.00           C  
ATOM   1609  H   LEU A 152      36.730  40.350  57.860  1.00  0.00           H  
ATOM   1610  N   ARG A 153      35.100  44.030  56.760  1.00  0.00           N  
ATOM   1611  CA  ARG A 153      34.790  45.400  57.300  1.00  0.00           C  
ATOM   1612  C   ARG A 153      33.460  45.810  56.730  1.00  0.00           C  
ATOM   1613  O   ARG A 153      33.290  45.940  55.530  1.00  0.00           O  
ATOM   1614  CB  ARG A 153      35.940  46.320  56.820  1.00  0.00           C  
ATOM   1615  CG  ARG A 153      37.350  46.010  57.340  1.00  0.00           C  
ATOM   1616  CD  ARG A 153      38.540  46.900  56.940  1.00  0.00           C  
ATOM   1617  NE  ARG A 153      39.770  46.620  57.640  1.00  0.00           N  
ATOM   1618  CZ  ARG A 153      40.980  46.590  57.070  1.00  0.00           C  
ATOM   1619  NH1 ARG A 153      41.130  46.700  55.740  1.00  0.00           N1+
ATOM   1620  NH2 ARG A 153      42.000  45.980  57.750  1.00  0.00           N  
ATOM   1621  H   ARG A 153      35.310  44.010  55.780  1.00  0.00           H  
ATOM   1622  HE  ARG A 153      39.550  46.290  58.560  1.00  0.00           H  
ATOM   1623 1HH1 ARG A 153      40.390  46.800  55.080  1.00  0.00           H  
ATOM   1624 2HH1 ARG A 153      42.090  46.650  55.440  1.00  0.00           H  
ATOM   1625 1HH2 ARG A 153      41.830  45.570  58.650  1.00  0.00           H  
ATOM   1626 2HH2 ARG A 153      42.910  46.100  57.360  1.00  0.00           H  
ATOM   1627  N   GLU A 154      32.550  45.940  57.630  1.00  0.00           N  
ATOM   1628  CA  GLU A 154      31.220  46.460  57.250  1.00  0.00           C  
ATOM   1629  C   GLU A 154      30.950  47.920  57.010  1.00  0.00           C  
ATOM   1630  O   GLU A 154      30.080  48.580  57.670  1.00  0.00           O  
ATOM   1631  CB  GLU A 154      30.260  45.770  58.260  1.00  0.00           C  
ATOM   1632  CG  GLU A 154      29.750  44.470  57.620  1.00  0.00           C  
ATOM   1633  CD  GLU A 154      28.490  43.960  58.370  1.00  0.00           C  
ATOM   1634  OE1 GLU A 154      28.400  42.770  58.780  1.00  0.00           O  
ATOM   1635  OE2 GLU A 154      27.570  44.720  58.760  1.00  0.00           O1-
ATOM   1636  H   GLU A 154      32.700  45.670  58.580  1.00  0.00           H  
ATOM   1637  N   LEU A 155      31.600  48.430  55.950  1.00  0.00           N  
ATOM   1638  CA  LEU A 155      31.600  49.870  55.640  1.00  0.00           C  
ATOM   1639  C   LEU A 155      30.240  50.390  55.150  1.00  0.00           C  
ATOM   1640  O   LEU A 155      30.020  50.330  53.970  1.00  0.00           O  
ATOM   1641  CB  LEU A 155      32.620  50.180  54.570  1.00  0.00           C  
ATOM   1642  CG  LEU A 155      34.080  49.760  54.940  1.00  0.00           C  
ATOM   1643  CD1 LEU A 155      34.870  49.930  53.640  1.00  0.00           C  
ATOM   1644  CD2 LEU A 155      34.710  50.330  56.100  1.00  0.00           C  
ATOM   1645  H   LEU A 155      32.290  47.860  55.510  1.00  0.00           H  
ATOM   1646  N   LYS A 156      29.500  51.020  56.010  1.00  0.00           N  
ATOM   1647  CA  LYS A 156      28.160  51.630  55.750  1.00  0.00           C  
ATOM   1648  C   LYS A 156      28.180  52.910  54.870  1.00  0.00           C  
ATOM   1649  O   LYS A 156      28.740  53.960  55.190  1.00  0.00           O  
ATOM   1650  CB  LYS A 156      27.360  51.820  57.120  1.00  0.00           C  
ATOM   1651  CG  LYS A 156      27.130  50.530  57.890  1.00  0.00           C  
ATOM   1652  CD  LYS A 156      25.940  49.730  57.270  1.00  0.00           C  
ATOM   1653  CE  LYS A 156      25.770  48.360  57.940  1.00  0.00           C  
ATOM   1654  NZ  LYS A 156      24.380  47.860  57.840  1.00  0.00           N1+
ATOM   1655  H   LYS A 156      29.790  51.080  56.960  1.00  0.00           H  
ATOM   1656  HZ1 LYS A 156      24.320  46.910  57.540  1.00  0.00           H  
ATOM   1657  HZ2 LYS A 156      23.980  47.860  58.760  1.00  0.00           H  
ATOM   1658  HZ3 LYS A 156      23.900  48.390  57.140  1.00  0.00           H  
ATOM   1659  N   LEU A 157      27.590  52.770  53.670  1.00  0.00           N  
ATOM   1660  CA  LEU A 157      27.600  53.870  52.630  1.00  0.00           C  
ATOM   1661  C   LEU A 157      26.190  54.470  52.580  1.00  0.00           C  
ATOM   1662  O   LEU A 157      25.170  53.870  52.590  1.00  0.00           O  
ATOM   1663  CB  LEU A 157      28.050  53.340  51.280  1.00  0.00           C  
ATOM   1664  CG  LEU A 157      28.610  54.360  50.360  1.00  0.00           C  
ATOM   1665  CD1 LEU A 157      29.910  54.950  50.900  1.00  0.00           C  
ATOM   1666  CD2 LEU A 157      28.780  53.810  48.950  1.00  0.00           C  
ATOM   1667  H   LEU A 157      27.380  51.870  53.290  1.00  0.00           H  
ATOM   1668  N   SER A 158      26.180  55.750  52.930  1.00  0.00           N  
ATOM   1669  CA  SER A 158      24.970  56.670  52.710  1.00  0.00           C  
ATOM   1670  C   SER A 158      25.340  58.080  52.290  1.00  0.00           C  
ATOM   1671  O   SER A 158      26.500  58.550  52.460  1.00  0.00           O  
ATOM   1672  CB  SER A 158      24.050  56.730  53.900  1.00  0.00           C  
ATOM   1673  OG  SER A 158      24.680  57.320  55.050  1.00  0.00           O  
ATOM   1674  H   SER A 158      26.930  56.250  53.370  1.00  0.00           H  
ATOM   1675  HG  SER A 158      23.940  57.450  55.710  1.00  0.00           H  
ATOM   1676  N   LYS A 159      24.540  58.410  51.300  1.00  0.00           N  
ATOM   1677  CA  LYS A 159      24.510  59.740  50.680  1.00  0.00           C  
ATOM   1678  C   LYS A 159      23.980  60.880  51.580  1.00  0.00           C  
ATOM   1679  O   LYS A 159      22.890  60.730  52.080  1.00  0.00           O  
ATOM   1680  CB  LYS A 159      23.800  59.540  49.350  1.00  0.00           C  
ATOM   1681  CG  LYS A 159      23.750  60.810  48.470  1.00  0.00           C  
ATOM   1682  CD  LYS A 159      23.030  60.540  47.140  1.00  0.00           C  
ATOM   1683  CE  LYS A 159      23.120  61.780  46.200  1.00  0.00           C  
ATOM   1684  NZ  LYS A 159      22.780  61.360  44.810  1.00  0.00           N1+
ATOM   1685  H   LYS A 159      23.850  57.770  50.960  1.00  0.00           H  
ATOM   1686  HZ1 LYS A 159      23.410  60.670  44.450  1.00  0.00           H  
ATOM   1687  HZ2 LYS A 159      21.870  60.930  44.830  1.00  0.00           H  
ATOM   1688  HZ3 LYS A 159      22.700  62.190  44.270  1.00  0.00           H  
ATOM   1689  N   VAL A 160      24.540  62.060  51.610  1.00  0.00           N  
ATOM   1690  CA  VAL A 160      24.020  63.140  52.500  1.00  0.00           C  
ATOM   1691  C   VAL A 160      22.750  63.800  51.850  1.00  0.00           C  
ATOM   1692  O   VAL A 160      22.450  63.590  50.670  1.00  0.00           O  
ATOM   1693  CB  VAL A 160      25.090  64.150  52.950  1.00  0.00           C  
ATOM   1694  CG1 VAL A 160      24.630  64.950  54.220  1.00  0.00           C  
ATOM   1695  CG2 VAL A 160      26.380  63.410  53.360  1.00  0.00           C  
ATOM   1696  H   VAL A 160      25.190  62.430  50.950  1.00  0.00           H  
ATOM   1697  N   GLY A 161      21.850  64.340  52.720  1.00  0.00           N  
ATOM   1698  CA  GLY A 161      20.570  64.910  52.280  1.00  0.00           C  
ATOM   1699  C   GLY A 161      19.460  63.870  52.000  1.00  0.00           C  
ATOM   1700  O   GLY A 161      18.500  63.990  52.700  1.00  0.00           O  
ATOM   1701  H   GLY A 161      22.060  64.250  53.700  1.00  0.00           H  
ATOM   1702  N   GLN A 162      19.820  63.010  51.130  1.00  0.00           N  
ATOM   1703  CA  GLN A 162      18.810  62.130  50.490  1.00  0.00           C  
ATOM   1704  C   GLN A 162      18.380  60.860  51.230  1.00  0.00           C  
ATOM   1705  O   GLN A 162      19.150  60.080  51.840  1.00  0.00           O  
ATOM   1706  CB  GLN A 162      19.320  61.950  49.070  1.00  0.00           C  
ATOM   1707  CG  GLN A 162      18.470  61.000  48.220  1.00  0.00           C  
ATOM   1708  CD  GLN A 162      19.100  60.840  46.830  1.00  0.00           C  
ATOM   1709  NE2 GLN A 162      19.120  59.700  46.300  1.00  0.00           N  
ATOM   1710  OE1 GLN A 162      19.670  61.790  46.340  1.00  0.00           O  
ATOM   1711  H   GLN A 162      20.780  62.920  50.840  1.00  0.00           H  
ATOM   1712 1HE2 GLN A 162      18.600  58.920  46.670  1.00  0.00           H  
ATOM   1713 2HE2 GLN A 162      19.500  59.520  45.390  1.00  0.00           H  
ATOM   1714  N   GLY A 163      17.090  60.880  51.510  1.00  0.00           N  
ATOM   1715  CA  GLY A 163      16.220  59.890  52.290  1.00  0.00           C  
ATOM   1716  C   GLY A 163      16.400  58.410  51.810  1.00  0.00           C  
ATOM   1717  O   GLY A 163      16.280  58.020  50.640  1.00  0.00           O  
ATOM   1718  H   GLY A 163      16.600  61.650  51.110  1.00  0.00           H  
ATOM   1719  N   ASN A 164      16.680  57.580  52.790  1.00  0.00           N  
ATOM   1720  CA  ASN A 164      16.650  56.080  52.630  1.00  0.00           C  
ATOM   1721  C   ASN A 164      17.730  55.400  51.700  1.00  0.00           C  
ATOM   1722  O   ASN A 164      17.580  54.220  51.280  1.00  0.00           O  
ATOM   1723  CB  ASN A 164      15.280  55.550  52.170  1.00  0.00           C  
ATOM   1724  CG  ASN A 164      14.250  55.500  53.290  1.00  0.00           C  
ATOM   1725  ND2 ASN A 164      13.930  54.320  53.720  1.00  0.00           N  
ATOM   1726  OD1 ASN A 164      13.660  56.500  53.560  1.00  0.00           O  
ATOM   1727  H   ASN A 164      16.770  57.870  53.740  1.00  0.00           H  
ATOM   1728 1HD2 ASN A 164      14.350  53.460  53.440  1.00  0.00           H  
ATOM   1729 2HD2 ASN A 164      13.120  54.320  54.310  1.00  0.00           H  
ATOM   1730  N   THR A 165      18.990  55.940  51.760  1.00  0.00           N  
ATOM   1731  CA  THR A 165      20.100  55.470  50.870  1.00  0.00           C  
ATOM   1732  C   THR A 165      21.240  54.800  51.560  1.00  0.00           C  
ATOM   1733  O   THR A 165      22.320  54.750  50.920  1.00  0.00           O  
ATOM   1734  CB  THR A 165      20.560  56.690  50.100  1.00  0.00           C  
ATOM   1735  CG2 THR A 165      19.670  57.110  48.910  1.00  0.00           C  
ATOM   1736  OG1 THR A 165      20.940  57.870  50.790  1.00  0.00           O  
ATOM   1737  H   THR A 165      19.280  56.570  52.480  1.00  0.00           H  
ATOM   1738  HG1 THR A 165      20.130  58.450  50.670  1.00  0.00           H  
ATOM   1739  N   GLU A 166      21.010  54.400  52.770  1.00  0.00           N  
ATOM   1740  CA  GLU A 166      21.980  53.560  53.530  1.00  0.00           C  
ATOM   1741  C   GLU A 166      22.050  52.140  52.980  1.00  0.00           C  
ATOM   1742  O   GLU A 166      21.080  51.390  52.920  1.00  0.00           O  
ATOM   1743  CB  GLU A 166      21.550  53.530  55.060  1.00  0.00           C  
ATOM   1744  CG  GLU A 166      22.480  52.910  56.080  1.00  0.00           C  
ATOM   1745  CD  GLU A 166      21.790  53.030  57.480  1.00  0.00           C  
ATOM   1746  OE1 GLU A 166      21.300  54.060  57.980  1.00  0.00           O  
ATOM   1747  OE2 GLU A 166      21.550  51.890  57.890  1.00  0.00           O1-
ATOM   1748  H   GLU A 166      20.330  54.830  53.360  1.00  0.00           H  
ATOM   1749  N   ARG A 167      23.290  51.780  52.670  1.00  0.00           N  
ATOM   1750  CA  ARG A 167      23.730  50.400  52.400  1.00  0.00           C  
ATOM   1751  C   ARG A 167      25.190  50.180  52.670  1.00  0.00           C  
ATOM   1752  O   ARG A 167      26.080  51.030  52.460  1.00  0.00           O  
ATOM   1753  CB  ARG A 167      23.330  49.910  50.990  1.00  0.00           C  
ATOM   1754  CG  ARG A 167      23.650  50.840  49.850  1.00  0.00           C  
ATOM   1755  CD  ARG A 167      22.980  50.390  48.620  1.00  0.00           C  
ATOM   1756  NE  ARG A 167      23.300  51.350  47.520  1.00  0.00           N  
ATOM   1757  CZ  ARG A 167      22.540  52.410  47.110  1.00  0.00           C  
ATOM   1758  NH1 ARG A 167      21.380  52.620  47.690  1.00  0.00           N1+
ATOM   1759  NH2 ARG A 167      22.820  53.160  46.070  1.00  0.00           N  
ATOM   1760  H   ARG A 167      24.010  52.460  52.530  1.00  0.00           H  
ATOM   1761  HE  ARG A 167      24.230  51.280  47.160  1.00  0.00           H  
ATOM   1762 1HH1 ARG A 167      21.010  51.970  48.360  1.00  0.00           H  
ATOM   1763 2HH1 ARG A 167      20.730  53.190  47.200  1.00  0.00           H  
ATOM   1764 1HH2 ARG A 167      23.610  52.930  45.510  1.00  0.00           H  
ATOM   1765 2HH2 ARG A 167      22.620  54.130  46.020  1.00  0.00           H  
ATOM   1766  N   THR A 168      25.500  48.960  53.020  1.00  0.00           N  
ATOM   1767  CA  THR A 168      26.850  48.370  53.160  1.00  0.00           C  
ATOM   1768  C   THR A 168      27.660  48.150  51.870  1.00  0.00           C  
ATOM   1769  O   THR A 168      27.340  47.480  50.930  1.00  0.00           O  
ATOM   1770  CB  THR A 168      26.920  47.010  53.950  1.00  0.00           C  
ATOM   1771  CG2 THR A 168      28.130  47.150  54.880  1.00  0.00           C  
ATOM   1772  OG1 THR A 168      25.800  46.840  54.820  1.00  0.00           O  
ATOM   1773  H   THR A 168      24.820  48.360  53.430  1.00  0.00           H  
ATOM   1774  HG1 THR A 168      26.020  46.240  55.600  1.00  0.00           H  
ATOM   1775  N   VAL A 169      28.930  48.640  51.920  1.00  0.00           N  
ATOM   1776  CA  VAL A 169      29.930  48.310  50.940  1.00  0.00           C  
ATOM   1777  C   VAL A 169      30.980  47.330  51.440  1.00  0.00           C  
ATOM   1778  O   VAL A 169      32.010  47.750  52.010  1.00  0.00           O  
ATOM   1779  CB  VAL A 169      30.420  49.560  50.280  1.00  0.00           C  
ATOM   1780  CG1 VAL A 169      29.360  50.160  49.370  1.00  0.00           C  
ATOM   1781  CG2 VAL A 169      30.950  50.680  51.170  1.00  0.00           C  
ATOM   1782  H   VAL A 169      29.200  49.200  52.710  1.00  0.00           H  
ATOM   1783  N   TRP A 170      30.540  46.050  51.590  1.00  0.00           N  
ATOM   1784  CA  TRP A 170      31.150  44.920  52.260  1.00  0.00           C  
ATOM   1785  C   TRP A 170      32.600  44.660  51.870  1.00  0.00           C  
ATOM   1786  O   TRP A 170      32.880  44.060  50.840  1.00  0.00           O  
ATOM   1787  CB  TRP A 170      30.370  43.580  51.950  1.00  0.00           C  
ATOM   1788  CG  TRP A 170      28.890  43.680  52.340  1.00  0.00           C  
ATOM   1789  CD1 TRP A 170      27.940  44.020  51.540  1.00  0.00           C  
ATOM   1790  CD2 TRP A 170      28.300  43.130  53.480  1.00  0.00           C  
ATOM   1791  CE2 TRP A 170      26.950  43.220  53.340  1.00  0.00           C  
ATOM   1792  CE3 TRP A 170      28.870  42.550  54.560  1.00  0.00           C  
ATOM   1793  NE1 TRP A 170      26.740  43.830  52.150  1.00  0.00           N  
ATOM   1794  CZ2 TRP A 170      26.140  42.690  54.380  1.00  0.00           C  
ATOM   1795  CZ3 TRP A 170      28.110  42.060  55.580  1.00  0.00           C  
ATOM   1796  CH2 TRP A 170      26.720  42.130  55.480  1.00  0.00           C  
ATOM   1797  H   TRP A 170      29.840  45.810  50.910  1.00  0.00           H  
ATOM   1798  HD1 TRP A 170      28.060  44.190  50.470  1.00  0.00           H  
ATOM   1799  HE1 TRP A 170      25.840  43.960  51.760  1.00  0.00           H  
ATOM   1800  HE3 TRP A 170      29.920  42.760  54.770  1.00  0.00           H  
ATOM   1801  HZ2 TRP A 170      25.060  42.750  54.250  1.00  0.00           H  
ATOM   1802  HZ3 TRP A 170      28.540  41.650  56.490  1.00  0.00           H  
ATOM   1803  HH2 TRP A 170      26.200  41.730  56.350  1.00  0.00           H  
ATOM   1804  N   GLN A 171      33.510  44.990  52.730  1.00  0.00           N  
ATOM   1805  CA  GLN A 171      34.920  44.870  52.370  1.00  0.00           C  
ATOM   1806  C   GLN A 171      35.580  43.540  52.700  1.00  0.00           C  
ATOM   1807  O   GLN A 171      35.780  43.240  53.880  1.00  0.00           O  
ATOM   1808  CB  GLN A 171      35.760  46.040  52.940  1.00  0.00           C  
ATOM   1809  CG  GLN A 171      37.060  46.270  52.180  1.00  0.00           C  
ATOM   1810  CD  GLN A 171      38.090  47.260  52.680  1.00  0.00           C  
ATOM   1811  NE2 GLN A 171      38.110  48.420  52.260  1.00  0.00           N  
ATOM   1812  OE1 GLN A 171      38.940  46.980  53.540  1.00  0.00           O  
ATOM   1813  H   GLN A 171      33.410  45.560  53.540  1.00  0.00           H  
ATOM   1814 1HE2 GLN A 171      37.380  48.790  51.680  1.00  0.00           H  
ATOM   1815 2HE2 GLN A 171      38.970  48.910  52.460  1.00  0.00           H  
ATOM   1816  N   TYR A 172      35.810  42.770  51.650  1.00  0.00           N  
ATOM   1817  CA  TYR A 172      36.530  41.450  51.720  1.00  0.00           C  
ATOM   1818  C   TYR A 172      38.070  41.680  51.690  1.00  0.00           C  
ATOM   1819  O   TYR A 172      38.630  41.540  50.610  1.00  0.00           O  
ATOM   1820  CB  TYR A 172      35.990  40.590  50.560  1.00  0.00           C  
ATOM   1821  CG  TYR A 172      34.750  39.860  51.110  1.00  0.00           C  
ATOM   1822  CD1 TYR A 172      34.890  38.940  52.120  1.00  0.00           C  
ATOM   1823  CD2 TYR A 172      33.490  40.040  50.620  1.00  0.00           C  
ATOM   1824  CE1 TYR A 172      33.820  38.210  52.640  1.00  0.00           C  
ATOM   1825  CE2 TYR A 172      32.400  39.350  51.130  1.00  0.00           C  
ATOM   1826  CZ  TYR A 172      32.560  38.430  52.140  1.00  0.00           C  
ATOM   1827  OH  TYR A 172      31.440  37.890  52.720  1.00  0.00           O  
ATOM   1828  H   TYR A 172      35.720  43.160  50.740  1.00  0.00           H  
ATOM   1829  HD1 TYR A 172      35.840  38.810  52.640  1.00  0.00           H  
ATOM   1830  HD2 TYR A 172      33.510  40.370  49.580  1.00  0.00           H  
ATOM   1831  HE1 TYR A 172      33.940  37.610  53.540  1.00  0.00           H  
ATOM   1832  HE2 TYR A 172      31.540  39.290  50.460  1.00  0.00           H  
ATOM   1833  HH  TYR A 172      31.770  37.160  53.330  1.00  0.00           H  
ATOM   1834  N   HIS A 173      38.750  42.190  52.730  1.00  0.00           N  
ATOM   1835  CA  HIS A 173      40.170  42.470  52.680  1.00  0.00           C  
ATOM   1836  C   HIS A 173      40.920  41.080  52.880  1.00  0.00           C  
ATOM   1837  O   HIS A 173      41.320  40.690  53.960  1.00  0.00           O  
ATOM   1838  CB  HIS A 173      40.700  43.480  53.720  1.00  0.00           C  
ATOM   1839  CG  HIS A 173      42.200  43.770  53.550  1.00  0.00           C  
ATOM   1840  CD2 HIS A 173      43.050  43.720  54.560  1.00  0.00           C  
ATOM   1841  ND1 HIS A 173      42.800  44.050  52.460  1.00  0.00           N  
ATOM   1842  CE1 HIS A 173      44.090  44.120  52.650  1.00  0.00           C  
ATOM   1843  NE2 HIS A 173      44.290  44.010  53.960  1.00  0.00           N  
ATOM   1844  H   HIS A 173      38.380  42.270  53.660  1.00  0.00           H  
ATOM   1845  HD1 HIS A 173      42.300  44.230  51.610  1.00  0.00           H  
ATOM   1846  HD2 HIS A 173      42.700  43.810  55.590  1.00  0.00           H  
ATOM   1847  HE1 HIS A 173      44.860  44.120  51.880  1.00  0.00           H  
ATOM   1848  N   PHE A 174      41.250  40.460  51.760  1.00  0.00           N  
ATOM   1849  CA  PHE A 174      41.980  39.210  51.690  1.00  0.00           C  
ATOM   1850  C   PHE A 174      43.520  39.380  51.930  1.00  0.00           C  
ATOM   1851  O   PHE A 174      44.270  39.710  51.030  1.00  0.00           O  
ATOM   1852  CB  PHE A 174      41.600  38.470  50.330  1.00  0.00           C  
ATOM   1853  CG  PHE A 174      42.190  37.050  50.240  1.00  0.00           C  
ATOM   1854  CD1 PHE A 174      41.420  35.960  50.600  1.00  0.00           C  
ATOM   1855  CD2 PHE A 174      43.440  36.830  49.720  1.00  0.00           C  
ATOM   1856  CE1 PHE A 174      42.020  34.700  50.650  1.00  0.00           C  
ATOM   1857  CE2 PHE A 174      44.080  35.560  49.710  1.00  0.00           C  
ATOM   1858  CZ  PHE A 174      43.320  34.500  50.220  1.00  0.00           C  
ATOM   1859  H   PHE A 174      41.100  40.870  50.870  1.00  0.00           H  
ATOM   1860  HD1 PHE A 174      40.470  36.260  51.050  1.00  0.00           H  
ATOM   1861  HD2 PHE A 174      44.000  37.680  49.320  1.00  0.00           H  
ATOM   1862  HE1 PHE A 174      41.510  33.760  50.870  1.00  0.00           H  
ATOM   1863  HE2 PHE A 174      45.110  35.480  49.370  1.00  0.00           H  
ATOM   1864  HZ  PHE A 174      43.770  33.510  50.330  1.00  0.00           H  
ATOM   1865  N   ARG A 175      43.940  39.100  53.140  1.00  0.00           N  
ATOM   1866  CA  ARG A 175      45.370  39.240  53.540  1.00  0.00           C  
ATOM   1867  C   ARG A 175      46.400  38.540  52.760  1.00  0.00           C  
ATOM   1868  O   ARG A 175      47.240  39.130  52.090  1.00  0.00           O  
ATOM   1869  CB  ARG A 175      45.370  38.680  54.950  1.00  0.00           C  
ATOM   1870  CG  ARG A 175      44.520  39.560  55.880  1.00  0.00           C  
ATOM   1871  CD  ARG A 175      44.310  38.660  57.070  1.00  0.00           C  
ATOM   1872  NE  ARG A 175      43.640  39.380  58.130  1.00  0.00           N  
ATOM   1873  CZ  ARG A 175      43.310  38.990  59.340  1.00  0.00           C  
ATOM   1874  NH1 ARG A 175      43.380  37.720  59.820  1.00  0.00           N1+
ATOM   1875  NH2 ARG A 175      42.600  39.850  60.060  1.00  0.00           N  
ATOM   1876  H   ARG A 175      43.270  38.700  53.770  1.00  0.00           H  
ATOM   1877  HE  ARG A 175      43.230  40.270  57.930  1.00  0.00           H  
ATOM   1878 1HH1 ARG A 175      43.760  36.950  59.310  1.00  0.00           H  
ATOM   1879 2HH1 ARG A 175      43.030  37.580  60.750  1.00  0.00           H  
ATOM   1880 1HH2 ARG A 175      42.120  40.620  59.630  1.00  0.00           H  
ATOM   1881 2HH2 ARG A 175      42.550  39.770  61.060  1.00  0.00           H  
ATOM   1882  N   THR A 176      46.230  37.250  52.620  1.00  0.00           N  
ATOM   1883  CA  THR A 176      47.280  36.310  52.130  1.00  0.00           C  
ATOM   1884  C   THR A 176      47.590  36.230  50.600  1.00  0.00           C  
ATOM   1885  O   THR A 176      47.910  35.200  50.050  1.00  0.00           O  
ATOM   1886  CB  THR A 176      47.150  34.920  52.780  1.00  0.00           C  
ATOM   1887  CG2 THR A 176      47.560  35.060  54.270  1.00  0.00           C  
ATOM   1888  OG1 THR A 176      45.960  34.230  52.510  1.00  0.00           O  
ATOM   1889  H   THR A 176      45.330  36.820  52.680  1.00  0.00           H  
ATOM   1890  HG1 THR A 176      45.770  33.700  53.330  1.00  0.00           H  
ATOM   1891  N   TRP A 177      47.720  37.430  50.050  1.00  0.00           N  
ATOM   1892  CA  TRP A 177      48.090  37.760  48.640  1.00  0.00           C  
ATOM   1893  C   TRP A 177      49.120  38.860  48.640  1.00  0.00           C  
ATOM   1894  O   TRP A 177      48.870  40.060  48.830  1.00  0.00           O  
ATOM   1895  CB  TRP A 177      46.990  38.370  47.890  1.00  0.00           C  
ATOM   1896  CG  TRP A 177      47.070  38.030  46.400  1.00  0.00           C  
ATOM   1897  CD1 TRP A 177      48.110  38.210  45.550  1.00  0.00           C  
ATOM   1898  CD2 TRP A 177      46.000  37.730  45.560  1.00  0.00           C  
ATOM   1899  CE2 TRP A 177      46.420  37.930  44.280  1.00  0.00           C  
ATOM   1900  CE3 TRP A 177      44.670  37.310  45.790  1.00  0.00           C  
ATOM   1901  NE1 TRP A 177      47.680  38.270  44.290  1.00  0.00           N  
ATOM   1902  CZ2 TRP A 177      45.530  37.800  43.250  1.00  0.00           C  
ATOM   1903  CZ3 TRP A 177      43.800  37.190  44.740  1.00  0.00           C  
ATOM   1904  CH2 TRP A 177      44.230  37.410  43.420  1.00  0.00           C  
ATOM   1905  H   TRP A 177      47.660  38.180  50.710  1.00  0.00           H  
ATOM   1906  HD1 TRP A 177      49.130  37.860  45.700  1.00  0.00           H  
ATOM   1907  HE1 TRP A 177      48.210  38.530  43.480  1.00  0.00           H  
ATOM   1908  HE3 TRP A 177      44.280  37.270  46.810  1.00  0.00           H  
ATOM   1909  HZ2 TRP A 177      45.900  37.660  42.230  1.00  0.00           H  
ATOM   1910  HZ3 TRP A 177      42.880  36.630  44.920  1.00  0.00           H  
ATOM   1911  HH2 TRP A 177      43.460  37.330  42.650  1.00  0.00           H  
ATOM   1912  N   PRO A 178      50.450  38.500  48.460  1.00  0.00           N  
ATOM   1913  CA  PRO A 178      51.540  39.520  48.470  1.00  0.00           C  
ATOM   1914  C   PRO A 178      51.630  40.240  47.100  1.00  0.00           C  
ATOM   1915  O   PRO A 178      51.090  39.850  46.050  1.00  0.00           O  
ATOM   1916  CB  PRO A 178      52.790  38.750  48.780  1.00  0.00           C  
ATOM   1917  CG  PRO A 178      52.480  37.440  48.060  1.00  0.00           C  
ATOM   1918  CD  PRO A 178      50.970  37.160  48.270  1.00  0.00           C  
ATOM   1919  N   ASP A 179      52.300  41.400  47.220  1.00  0.00           N  
ATOM   1920  CA  ASP A 179      52.360  42.300  46.070  1.00  0.00           C  
ATOM   1921  C   ASP A 179      53.240  41.700  44.940  1.00  0.00           C  
ATOM   1922  O   ASP A 179      54.350  41.210  45.210  1.00  0.00           O  
ATOM   1923  CB  ASP A 179      52.780  43.760  46.530  1.00  0.00           C  
ATOM   1924  CG  ASP A 179      54.270  43.900  46.880  1.00  0.00           C  
ATOM   1925  OD1 ASP A 179      54.670  44.300  48.020  1.00  0.00           O  
ATOM   1926  OD2 ASP A 179      55.120  44.080  45.960  1.00  0.00           O1-
ATOM   1927  H   ASP A 179      52.810  41.690  48.030  1.00  0.00           H  
ATOM   1928  N   HIS A 180      52.770  41.830  43.720  1.00  0.00           N  
ATOM   1929  CA  HIS A 180      53.370  41.200  42.590  1.00  0.00           C  
ATOM   1930  C   HIS A 180      53.720  39.660  42.680  1.00  0.00           C  
ATOM   1931  O   HIS A 180      54.520  39.140  41.820  1.00  0.00           O  
ATOM   1932  CB  HIS A 180      54.550  42.000  41.970  1.00  0.00           C  
ATOM   1933  CG  HIS A 180      54.060  43.240  41.190  1.00  0.00           C  
ATOM   1934  CD2 HIS A 180      52.960  43.350  40.360  1.00  0.00           C  
ATOM   1935  ND1 HIS A 180      54.600  44.440  41.260  1.00  0.00           N  
ATOM   1936  CE1 HIS A 180      53.840  45.340  40.560  1.00  0.00           C  
ATOM   1937  NE2 HIS A 180      52.900  44.620  39.910  1.00  0.00           N  
ATOM   1938  H   HIS A 180      52.140  42.590  43.550  1.00  0.00           H  
ATOM   1939  HD2 HIS A 180      52.050  42.760  40.330  1.00  0.00           H  
ATOM   1940  HE1 HIS A 180      53.990  46.420  40.570  1.00  0.00           H  
ATOM   1941  HE2 HIS A 180      52.210  44.940  39.250  1.00  0.00           H  
ATOM   1942  N   GLY A 181      53.160  38.920  43.650  1.00  0.00           N  
ATOM   1943  CA  GLY A 181      53.260  37.470  43.630  1.00  0.00           C  
ATOM   1944  C   GLY A 181      52.050  36.600  43.920  1.00  0.00           C  
ATOM   1945  O   GLY A 181      50.870  36.910  43.940  1.00  0.00           O  
ATOM   1946  H   GLY A 181      52.430  39.220  44.270  1.00  0.00           H  
ATOM   1947  N   VAL A 182      52.380  35.300  44.110  1.00  0.00           N  
ATOM   1948  CA  VAL A 182      51.400  34.170  44.230  1.00  0.00           C  
ATOM   1949  C   VAL A 182      50.800  34.010  45.590  1.00  0.00           C  
ATOM   1950  O   VAL A 182      51.520  34.010  46.610  1.00  0.00           O  
ATOM   1951  CB  VAL A 182      52.090  32.970  43.730  1.00  0.00           C  
ATOM   1952  CG1 VAL A 182      51.820  31.540  44.360  1.00  0.00           C  
ATOM   1953  CG2 VAL A 182      51.780  32.830  42.230  1.00  0.00           C  
ATOM   1954  H   VAL A 182      53.320  35.050  44.330  1.00  0.00           H  
ATOM   1955  N   PRO A 183      49.480  33.860  45.710  1.00  0.00           N  
ATOM   1956  CA  PRO A 183      48.840  33.710  47.000  1.00  0.00           C  
ATOM   1957  C   PRO A 183      49.460  32.440  47.660  1.00  0.00           C  
ATOM   1958  O   PRO A 183      49.800  31.490  47.020  1.00  0.00           O  
ATOM   1959  CB  PRO A 183      47.350  33.600  46.800  1.00  0.00           C  
ATOM   1960  CG  PRO A 183      47.080  34.330  45.540  1.00  0.00           C  
ATOM   1961  CD  PRO A 183      48.430  34.330  44.730  1.00  0.00           C  
ATOM   1962  N   SER A 184      49.290  32.410  49.000  1.00  0.00           N  
ATOM   1963  CA  SER A 184      49.830  31.450  50.040  1.00  0.00           C  
ATOM   1964  C   SER A 184      49.330  30.030  49.950  1.00  0.00           C  
ATOM   1965  O   SER A 184      50.220  29.170  49.880  1.00  0.00           O  
ATOM   1966  CB  SER A 184      49.690  32.020  51.470  1.00  0.00           C  
ATOM   1967  OG  SER A 184      50.100  31.020  52.400  1.00  0.00           O  
ATOM   1968  H   SER A 184      48.490  32.910  49.320  1.00  0.00           H  
ATOM   1969  HG  SER A 184      49.190  30.880  52.800  1.00  0.00           H  
ATOM   1970  N   ASP A 185      48.000  29.820  49.770  1.00  0.00           N  
ATOM   1971  CA  ASP A 185      47.380  28.470  49.610  1.00  0.00           C  
ATOM   1972  C   ASP A 185      46.210  28.530  48.620  1.00  0.00           C  
ATOM   1973  O   ASP A 185      45.200  29.090  49.030  1.00  0.00           O  
ATOM   1974  CB  ASP A 185      46.860  27.920  50.950  1.00  0.00           C  
ATOM   1975  CG  ASP A 185      46.350  26.470  50.920  1.00  0.00           C  
ATOM   1976  OD1 ASP A 185      47.120  25.650  50.400  1.00  0.00           O  
ATOM   1977  OD2 ASP A 185      45.230  26.120  51.400  1.00  0.00           O1-
ATOM   1978  H   ASP A 185      47.340  30.510  50.040  1.00  0.00           H  
ATOM   1979  N   PRO A 186      46.220  27.620  47.590  1.00  0.00           N  
ATOM   1980  CA  PRO A 186      45.060  27.500  46.650  1.00  0.00           C  
ATOM   1981  C   PRO A 186      43.730  27.000  47.300  1.00  0.00           C  
ATOM   1982  O   PRO A 186      42.620  27.560  47.120  1.00  0.00           O  
ATOM   1983  CB  PRO A 186      45.530  26.460  45.620  1.00  0.00           C  
ATOM   1984  CG  PRO A 186      47.020  26.740  45.490  1.00  0.00           C  
ATOM   1985  CD  PRO A 186      47.460  27.150  46.880  1.00  0.00           C  
ATOM   1986  N   GLY A 187      43.860  26.070  48.270  1.00  0.00           N  
ATOM   1987  CA  GLY A 187      42.850  25.620  49.220  1.00  0.00           C  
ATOM   1988  C   GLY A 187      42.110  26.820  49.920  1.00  0.00           C  
ATOM   1989  O   GLY A 187      40.920  26.860  50.140  1.00  0.00           O  
ATOM   1990  H   GLY A 187      44.760  25.660  48.350  1.00  0.00           H  
ATOM   1991  N   GLY A 188      42.940  27.740  50.410  1.00  0.00           N  
ATOM   1992  CA  GLY A 188      42.440  29.040  50.960  1.00  0.00           C  
ATOM   1993  C   GLY A 188      41.710  30.010  50.050  1.00  0.00           C  
ATOM   1994  O   GLY A 188      40.610  30.570  50.400  1.00  0.00           O  
ATOM   1995  H   GLY A 188      43.860  27.450  50.660  1.00  0.00           H  
ATOM   1996  N   VAL A 189      42.290  30.270  48.920  1.00  0.00           N  
ATOM   1997  CA  VAL A 189      41.720  31.090  47.840  1.00  0.00           C  
ATOM   1998  C   VAL A 189      40.380  30.570  47.190  1.00  0.00           C  
ATOM   1999  O   VAL A 189      39.550  31.410  46.810  1.00  0.00           O  
ATOM   2000  CB  VAL A 189      42.860  31.510  46.890  1.00  0.00           C  
ATOM   2001  CG1 VAL A 189      42.410  32.400  45.690  1.00  0.00           C  
ATOM   2002  CG2 VAL A 189      43.810  32.490  47.580  1.00  0.00           C  
ATOM   2003  H   VAL A 189      43.290  30.150  48.900  1.00  0.00           H  
ATOM   2004  N   LEU A 190      40.230  29.220  47.190  1.00  0.00           N  
ATOM   2005  CA  LEU A 190      39.000  28.580  46.680  1.00  0.00           C  
ATOM   2006  C   LEU A 190      37.820  28.560  47.700  1.00  0.00           C  
ATOM   2007  O   LEU A 190      36.610  28.360  47.400  1.00  0.00           O  
ATOM   2008  CB  LEU A 190      39.150  27.190  46.120  1.00  0.00           C  
ATOM   2009  CG  LEU A 190      40.070  27.150  44.900  1.00  0.00           C  
ATOM   2010  CD1 LEU A 190      40.250  25.700  44.410  1.00  0.00           C  
ATOM   2011  CD2 LEU A 190      39.650  28.160  43.820  1.00  0.00           C  
ATOM   2012  H   LEU A 190      40.980  28.620  47.470  1.00  0.00           H  
ATOM   2013  N   ASP A 191      38.170  28.450  49.000  1.00  0.00           N  
ATOM   2014  CA  ASP A 191      37.260  28.600  50.150  1.00  0.00           C  
ATOM   2015  C   ASP A 191      36.660  30.040  50.280  1.00  0.00           C  
ATOM   2016  O   ASP A 191      35.460  30.320  50.240  1.00  0.00           O  
ATOM   2017  CB  ASP A 191      38.010  28.090  51.450  1.00  0.00           C  
ATOM   2018  CG  ASP A 191      37.050  27.770  52.580  1.00  0.00           C  
ATOM   2019  OD1 ASP A 191      37.330  27.980  53.740  1.00  0.00           O  
ATOM   2020  OD2 ASP A 191      36.110  26.940  52.360  1.00  0.00           O1-
ATOM   2021  H   ASP A 191      38.990  27.930  49.230  1.00  0.00           H  
ATOM   2022  N   PHE A 192      37.610  31.020  50.180  1.00  0.00           N  
ATOM   2023  CA  PHE A 192      37.310  32.430  50.030  1.00  0.00           C  
ATOM   2024  C   PHE A 192      36.500  32.730  48.640  1.00  0.00           C  
ATOM   2025  O   PHE A 192      35.390  33.250  48.640  1.00  0.00           O  
ATOM   2026  CB  PHE A 192      38.560  33.290  50.240  1.00  0.00           C  
ATOM   2027  CG  PHE A 192      38.450  34.760  49.930  1.00  0.00           C  
ATOM   2028  CD1 PHE A 192      37.840  35.720  50.720  1.00  0.00           C  
ATOM   2029  CD2 PHE A 192      38.660  35.090  48.630  1.00  0.00           C  
ATOM   2030  CE1 PHE A 192      37.670  37.060  50.270  1.00  0.00           C  
ATOM   2031  CE2 PHE A 192      38.460  36.350  48.120  1.00  0.00           C  
ATOM   2032  CZ  PHE A 192      37.960  37.340  48.930  1.00  0.00           C  
ATOM   2033  H   PHE A 192      38.550  30.730  50.340  1.00  0.00           H  
ATOM   2034  HD1 PHE A 192      37.350  35.500  51.670  1.00  0.00           H  
ATOM   2035  HD2 PHE A 192      39.010  34.320  47.940  1.00  0.00           H  
ATOM   2036  HE1 PHE A 192      37.210  37.860  50.860  1.00  0.00           H  
ATOM   2037  HE2 PHE A 192      38.740  36.680  47.120  1.00  0.00           H  
ATOM   2038  HZ  PHE A 192      38.050  38.390  48.640  1.00  0.00           H  
ATOM   2039  N   LEU A 193      36.930  32.110  47.540  1.00  0.00           N  
ATOM   2040  CA  LEU A 193      36.190  32.070  46.230  1.00  0.00           C  
ATOM   2041  C   LEU A 193      34.690  31.570  46.150  1.00  0.00           C  
ATOM   2042  O   LEU A 193      33.870  32.240  45.540  1.00  0.00           O  
ATOM   2043  CB  LEU A 193      37.010  31.360  45.140  1.00  0.00           C  
ATOM   2044  CG  LEU A 193      37.690  32.480  44.260  1.00  0.00           C  
ATOM   2045  CD1 LEU A 193      38.940  32.060  43.530  1.00  0.00           C  
ATOM   2046  CD2 LEU A 193      36.720  33.120  43.300  1.00  0.00           C  
ATOM   2047  H   LEU A 193      37.730  31.520  47.470  1.00  0.00           H  
ATOM   2048  N   GLU A 194      34.420  30.580  47.010  1.00  0.00           N  
ATOM   2049  CA  GLU A 194      33.060  30.090  47.280  1.00  0.00           C  
ATOM   2050  C   GLU A 194      32.380  30.980  48.280  1.00  0.00           C  
ATOM   2051  O   GLU A 194      31.260  31.470  47.950  1.00  0.00           O  
ATOM   2052  CB  GLU A 194      33.060  28.650  47.740  1.00  0.00           C  
ATOM   2053  CG  GLU A 194      31.690  28.170  48.170  1.00  0.00           C  
ATOM   2054  CD  GLU A 194      31.690  26.710  48.640  1.00  0.00           C  
ATOM   2055  OE1 GLU A 194      31.940  26.480  49.850  1.00  0.00           O  
ATOM   2056  OE2 GLU A 194      31.580  25.820  47.770  1.00  0.00           O1-
ATOM   2057  H   GLU A 194      35.140  29.970  47.350  1.00  0.00           H  
ATOM   2058  N   GLU A 195      33.000  31.530  49.330  1.00  0.00           N  
ATOM   2059  CA  GLU A 195      32.240  32.590  50.150  1.00  0.00           C  
ATOM   2060  C   GLU A 195      31.860  33.940  49.400  1.00  0.00           C  
ATOM   2061  O   GLU A 195      30.700  34.290  49.320  1.00  0.00           O  
ATOM   2062  CB  GLU A 195      33.210  32.780  51.330  1.00  0.00           C  
ATOM   2063  CG  GLU A 195      32.920  34.020  52.220  1.00  0.00           C  
ATOM   2064  CD  GLU A 195      32.420  33.660  53.630  1.00  0.00           C  
ATOM   2065  OE1 GLU A 195      31.210  33.540  53.880  1.00  0.00           O  
ATOM   2066  OE2 GLU A 195      33.290  33.750  54.520  1.00  0.00           O1-
ATOM   2067  H   GLU A 195      33.940  31.340  49.590  1.00  0.00           H  
ATOM   2068  N   VAL A 196      32.690  34.360  48.410  1.00  0.00           N  
ATOM   2069  CA  VAL A 196      32.430  35.600  47.620  1.00  0.00           C  
ATOM   2070  C   VAL A 196      31.210  35.320  46.680  1.00  0.00           C  
ATOM   2071  O   VAL A 196      30.290  36.100  46.630  1.00  0.00           O  
ATOM   2072  CB  VAL A 196      33.720  36.080  46.870  1.00  0.00           C  
ATOM   2073  CG1 VAL A 196      33.460  37.580  46.370  1.00  0.00           C  
ATOM   2074  CG2 VAL A 196      34.980  36.080  47.620  1.00  0.00           C  
ATOM   2075  H   VAL A 196      33.470  33.830  48.080  1.00  0.00           H  
ATOM   2076  N   HIS A 197      31.300  34.210  45.910  1.00  0.00           N  
ATOM   2077  CA  HIS A 197      30.210  33.730  45.020  1.00  0.00           C  
ATOM   2078  C   HIS A 197      28.890  33.490  45.840  1.00  0.00           C  
ATOM   2079  O   HIS A 197      27.910  34.070  45.410  1.00  0.00           O  
ATOM   2080  CB  HIS A 197      30.550  32.580  44.090  1.00  0.00           C  
ATOM   2081  CG  HIS A 197      29.490  32.050  43.070  1.00  0.00           C  
ATOM   2082  CD2 HIS A 197      29.800  31.690  41.800  1.00  0.00           C  
ATOM   2083  ND1 HIS A 197      28.170  31.830  43.250  1.00  0.00           N  
ATOM   2084  CE1 HIS A 197      27.700  31.380  42.140  1.00  0.00           C  
ATOM   2085  NE2 HIS A 197      28.680  31.320  41.220  1.00  0.00           N  
ATOM   2086  H   HIS A 197      32.180  33.740  45.840  1.00  0.00           H  
ATOM   2087  HD2 HIS A 197      30.790  31.620  41.350  1.00  0.00           H  
ATOM   2088  HE1 HIS A 197      26.660  31.170  41.910  1.00  0.00           H  
ATOM   2089  HE2 HIS A 197      28.610  31.080  40.260  1.00  0.00           H  
ATOM   2090  N   HIS A 198      28.900  32.840  47.030  1.00  0.00           N  
ATOM   2091  CA  HIS A 198      27.720  32.620  47.860  1.00  0.00           C  
ATOM   2092  C   HIS A 198      27.060  34.000  48.150  1.00  0.00           C  
ATOM   2093  O   HIS A 198      25.880  34.230  47.900  1.00  0.00           O  
ATOM   2094  CB  HIS A 198      28.140  31.920  49.140  1.00  0.00           C  
ATOM   2095  CG  HIS A 198      28.040  30.440  49.050  1.00  0.00           C  
ATOM   2096  CD2 HIS A 198      28.660  29.630  49.920  1.00  0.00           C  
ATOM   2097  ND1 HIS A 198      27.330  29.710  48.210  1.00  0.00           N  
ATOM   2098  CE1 HIS A 198      27.480  28.420  48.600  1.00  0.00           C  
ATOM   2099  NE2 HIS A 198      28.370  28.360  49.570  1.00  0.00           N  
ATOM   2100  H   HIS A 198      29.770  32.570  47.430  1.00  0.00           H  
ATOM   2101  HD2 HIS A 198      29.300  29.970  50.730  1.00  0.00           H  
ATOM   2102  HE1 HIS A 198      26.940  27.580  48.160  1.00  0.00           H  
ATOM   2103  HE2 HIS A 198      28.620  27.520  50.050  1.00  0.00           H  
ATOM   2104  N   LYS A 199      27.900  34.930  48.640  1.00  0.00           N  
ATOM   2105  CA  LYS A 199      27.410  36.360  48.900  1.00  0.00           C  
ATOM   2106  C   LYS A 199      26.990  37.210  47.680  1.00  0.00           C  
ATOM   2107  O   LYS A 199      25.950  37.870  47.660  1.00  0.00           O  
ATOM   2108  CB  LYS A 199      28.440  37.140  49.700  1.00  0.00           C  
ATOM   2109  CG  LYS A 199      28.980  36.680  51.040  1.00  0.00           C  
ATOM   2110  CD  LYS A 199      27.900  35.880  51.810  1.00  0.00           C  
ATOM   2111  CE  LYS A 199      28.380  35.420  53.150  1.00  0.00           C  
ATOM   2112  NZ  LYS A 199      27.430  34.430  53.750  1.00  0.00           N1+
ATOM   2113  H   LYS A 199      28.860  34.690  48.810  1.00  0.00           H  
ATOM   2114  HZ1 LYS A 199      26.540  34.880  53.840  1.00  0.00           H  
ATOM   2115  HZ2 LYS A 199      27.290  33.610  53.200  1.00  0.00           H  
ATOM   2116  HZ3 LYS A 199      27.800  34.110  54.630  1.00  0.00           H  
ATOM   2117  N   GLN A 200      27.700  37.030  46.560  1.00  0.00           N  
ATOM   2118  CA  GLN A 200      27.330  37.700  45.330  1.00  0.00           C  
ATOM   2119  C   GLN A 200      26.050  37.190  44.650  1.00  0.00           C  
ATOM   2120  O   GLN A 200      25.170  37.990  44.360  1.00  0.00           O  
ATOM   2121  CB  GLN A 200      28.500  37.660  44.300  1.00  0.00           C  
ATOM   2122  CG  GLN A 200      28.370  38.360  42.870  1.00  0.00           C  
ATOM   2123  CD  GLN A 200      28.110  39.910  43.000  1.00  0.00           C  
ATOM   2124  NE2 GLN A 200      27.930  40.560  41.850  1.00  0.00           N  
ATOM   2125  OE1 GLN A 200      28.330  40.530  43.970  1.00  0.00           O  
ATOM   2126  H   GLN A 200      28.580  36.560  46.530  1.00  0.00           H  
ATOM   2127 1HE2 GLN A 200      28.260  40.200  40.970  1.00  0.00           H  
ATOM   2128 2HE2 GLN A 200      27.510  41.460  41.970  1.00  0.00           H  
ATOM   2129  N   GLU A 201      25.900  35.850  44.700  1.00  0.00           N  
ATOM   2130  CA  GLU A 201      24.630  35.180  44.310  1.00  0.00           C  
ATOM   2131  C   GLU A 201      23.520  35.530  45.250  1.00  0.00           C  
ATOM   2132  O   GLU A 201      22.470  36.050  44.760  1.00  0.00           O  
ATOM   2133  CB  GLU A 201      24.810  33.660  44.250  1.00  0.00           C  
ATOM   2134  CG  GLU A 201      23.470  32.930  43.930  1.00  0.00           C  
ATOM   2135  CD  GLU A 201      23.030  33.090  42.500  1.00  0.00           C  
ATOM   2136  OE1 GLU A 201      23.280  32.180  41.610  1.00  0.00           O  
ATOM   2137  OE2 GLU A 201      22.330  34.100  42.110  1.00  0.00           O1-
ATOM   2138  H   GLU A 201      26.650  35.250  44.960  1.00  0.00           H  
ATOM   2139  N   SER A 202      23.660  35.290  46.520  1.00  0.00           N  
ATOM   2140  CA  SER A 202      22.610  35.340  47.580  1.00  0.00           C  
ATOM   2141  C   SER A 202      21.830  36.660  47.740  1.00  0.00           C  
ATOM   2142  O   SER A 202      20.630  36.650  47.920  1.00  0.00           O  
ATOM   2143  CB  SER A 202      23.190  34.990  48.940  1.00  0.00           C  
ATOM   2144  OG  SER A 202      22.180  34.490  49.810  1.00  0.00           O  
ATOM   2145  H   SER A 202      24.540  34.980  46.880  1.00  0.00           H  
ATOM   2146  HG  SER A 202      21.610  33.860  49.280  1.00  0.00           H  
ATOM   2147  N   ILE A 203      22.630  37.750  47.760  1.00  0.00           N  
ATOM   2148  CA  ILE A 203      22.070  39.130  47.760  1.00  0.00           C  
ATOM   2149  C   ILE A 203      21.450  39.480  46.370  1.00  0.00           C  
ATOM   2150  O   ILE A 203      22.100  39.380  45.360  1.00  0.00           O  
ATOM   2151  CB  ILE A 203      23.100  40.170  48.140  1.00  0.00           C  
ATOM   2152  CG1 ILE A 203      23.750  39.880  49.510  1.00  0.00           C  
ATOM   2153  CG2 ILE A 203      22.510  41.630  48.110  1.00  0.00           C  
ATOM   2154  CD  ILE A 203      24.870  40.890  49.800  1.00  0.00           C  
ATOM   2155  H   ILE A 203      23.620  37.640  47.840  1.00  0.00           H  
ATOM   2156  N   MET A 204      20.150  39.690  46.350  1.00  0.00           N  
ATOM   2157  CA  MET A 204      19.460  40.030  45.070  1.00  0.00           C  
ATOM   2158  C   MET A 204      19.750  41.530  44.800  1.00  0.00           C  
ATOM   2159  O   MET A 204      20.080  41.720  43.640  1.00  0.00           O  
ATOM   2160  CB  MET A 204      18.000  39.600  45.090  1.00  0.00           C  
ATOM   2161  CG  MET A 204      17.760  38.190  45.660  1.00  0.00           C  
ATOM   2162  SD  MET A 204      17.860  38.270  47.500  1.00  0.00           S  
ATOM   2163  CE  MET A 204      16.160  38.520  47.770  1.00  0.00           C  
ATOM   2164  H   MET A 204      19.580  39.570  47.160  1.00  0.00           H  
ATOM   2165  N   ASP A 205      19.560  42.470  45.740  1.00  0.00           N  
ATOM   2166  CA  ASP A 205      19.900  43.930  45.520  1.00  0.00           C  
ATOM   2167  C   ASP A 205      21.430  44.250  45.370  1.00  0.00           C  
ATOM   2168  O   ASP A 205      21.990  44.940  46.210  1.00  0.00           O  
ATOM   2169  CB  ASP A 205      19.320  44.890  46.590  1.00  0.00           C  
ATOM   2170  CG  ASP A 205      17.860  44.960  46.660  1.00  0.00           C  
ATOM   2171  OD1 ASP A 205      17.270  45.580  45.770  1.00  0.00           O  
ATOM   2172  OD2 ASP A 205      17.330  44.630  47.740  1.00  0.00           O1-
ATOM   2173  H   ASP A 205      19.150  42.250  46.630  1.00  0.00           H  
ATOM   2174  N   ALA A 206      22.040  43.880  44.230  1.00  0.00           N  
ATOM   2175  CA  ALA A 206      23.500  43.870  44.140  1.00  0.00           C  
ATOM   2176  C   ALA A 206      24.030  43.870  42.740  1.00  0.00           C  
ATOM   2177  O   ALA A 206      23.310  43.380  41.810  1.00  0.00           O  
ATOM   2178  CB  ALA A 206      23.930  42.600  44.810  1.00  0.00           C  
ATOM   2179  H   ALA A 206      21.580  43.660  43.380  1.00  0.00           H  
ATOM   2180  N   GLY A 207      25.250  44.350  42.620  1.00  0.00           N  
ATOM   2181  CA  GLY A 207      25.720  45.010  41.330  1.00  0.00           C  
ATOM   2182  C   GLY A 207      26.890  44.270  40.690  1.00  0.00           C  
ATOM   2183  O   GLY A 207      27.050  43.100  41.070  1.00  0.00           O  
ATOM   2184  H   GLY A 207      25.990  44.260  43.280  1.00  0.00           H  
ATOM   2185  N   PRO A 208      27.650  44.900  39.810  1.00  0.00           N  
ATOM   2186  CA  PRO A 208      28.860  44.280  39.260  1.00  0.00           C  
ATOM   2187  C   PRO A 208      29.810  43.830  40.310  1.00  0.00           C  
ATOM   2188  O   PRO A 208      30.070  44.590  41.220  1.00  0.00           O  
ATOM   2189  CB  PRO A 208      29.580  45.310  38.360  1.00  0.00           C  
ATOM   2190  CG  PRO A 208      28.400  46.200  37.950  1.00  0.00           C  
ATOM   2191  CD  PRO A 208      27.380  46.120  39.100  1.00  0.00           C  
ATOM   2192  N   VAL A 209      30.710  42.910  39.940  1.00  0.00           N  
ATOM   2193  CA  VAL A 209      31.860  42.410  40.740  1.00  0.00           C  
ATOM   2194  C   VAL A 209      33.040  43.430  40.680  1.00  0.00           C  
ATOM   2195  O   VAL A 209      33.700  43.610  39.660  1.00  0.00           O  
ATOM   2196  CB  VAL A 209      32.320  41.000  40.300  1.00  0.00           C  
ATOM   2197  CG1 VAL A 209      33.510  40.500  41.040  1.00  0.00           C  
ATOM   2198  CG2 VAL A 209      31.120  39.950  40.300  1.00  0.00           C  
ATOM   2199  H   VAL A 209      30.630  42.450  39.060  1.00  0.00           H  
ATOM   2200  N   VAL A 210      33.440  43.880  41.890  1.00  0.00           N  
ATOM   2201  CA  VAL A 210      34.330  45.050  42.030  1.00  0.00           C  
ATOM   2202  C   VAL A 210      35.560  44.540  42.780  1.00  0.00           C  
ATOM   2203  O   VAL A 210      35.610  44.520  44.000  1.00  0.00           O  
ATOM   2204  CB  VAL A 210      33.640  46.310  42.500  1.00  0.00           C  
ATOM   2205  CG1 VAL A 210      34.600  47.520  42.590  1.00  0.00           C  
ATOM   2206  CG2 VAL A 210      32.730  46.630  41.360  1.00  0.00           C  
ATOM   2207  H   VAL A 210      33.380  43.270  42.680  1.00  0.00           H  
ATOM   2208  N   VAL A 211      36.530  44.440  41.930  1.00  0.00           N  
ATOM   2209  CA  VAL A 211      37.910  43.990  42.180  1.00  0.00           C  
ATOM   2210  C   VAL A 211      39.000  45.110  42.110  1.00  0.00           C  
ATOM   2211  O   VAL A 211      39.480  45.450  41.030  1.00  0.00           O  
ATOM   2212  CB  VAL A 211      38.330  42.760  41.390  1.00  0.00           C  
ATOM   2213  CG1 VAL A 211      38.410  41.530  42.300  1.00  0.00           C  
ATOM   2214  CG2 VAL A 211      37.550  42.490  40.100  1.00  0.00           C  
ATOM   2215  H   VAL A 211      36.400  44.820  41.010  1.00  0.00           H  
ATOM   2216  N   HIS A 212      39.560  45.500  43.310  1.00  0.00           N  
ATOM   2217  CA  HIS A 212      40.700  46.440  43.430  1.00  0.00           C  
ATOM   2218  C   HIS A 212      42.070  45.780  43.220  1.00  0.00           C  
ATOM   2219  O   HIS A 212      42.290  44.730  43.830  1.00  0.00           O  
ATOM   2220  CB  HIS A 212      40.500  47.030  44.810  1.00  0.00           C  
ATOM   2221  CG  HIS A 212      41.390  48.200  45.100  1.00  0.00           C  
ATOM   2222  CD2 HIS A 212      42.590  48.100  45.600  1.00  0.00           C  
ATOM   2223  ND1 HIS A 212      41.100  49.500  45.000  1.00  0.00           N  
ATOM   2224  CE1 HIS A 212      42.120  50.190  45.490  1.00  0.00           C  
ATOM   2225  NE2 HIS A 212      43.080  49.350  45.790  1.00  0.00           N  
ATOM   2226  H   HIS A 212      39.500  44.970  44.150  1.00  0.00           H  
ATOM   2227  HD1 HIS A 212      40.250  49.960  44.750  1.00  0.00           H  
ATOM   2228  HD2 HIS A 212      43.160  47.180  45.490  1.00  0.00           H  
ATOM   2229  HE1 HIS A 212      42.260  51.270  45.400  1.00  0.00           H  
ATOM   2230  N   SER A 213      42.880  46.590  42.600  1.00  0.00           N  
ATOM   2231  CA  SER A 213      44.330  46.120  42.330  1.00  0.00           C  
ATOM   2232  C   SER A 213      45.380  47.250  42.670  1.00  0.00           C  
ATOM   2233  O   SER A 213      44.850  48.340  42.670  1.00  0.00           O  
ATOM   2234  CB  SER A 213      44.450  45.740  40.830  1.00  0.00           C  
ATOM   2235  OG  SER A 213      45.050  44.440  40.480  1.00  0.00           O  
ATOM   2236  H   SER A 213      42.710  47.450  42.110  1.00  0.00           H  
ATOM   2237  HG  SER A 213      45.980  44.600  40.810  1.00  0.00           H  
ATOM   2238  N   SER A 214      46.700  47.110  42.720  1.00  0.00           N  
ATOM   2239  CA  SER A 214      47.580  48.240  42.690  1.00  0.00           C  
ATOM   2240  C   SER A 214      47.670  48.990  41.330  1.00  0.00           C  
ATOM   2241  O   SER A 214      47.600  50.220  41.410  1.00  0.00           O  
ATOM   2242  CB  SER A 214      49.020  47.920  43.230  1.00  0.00           C  
ATOM   2243  OG  SER A 214      49.140  46.510  43.530  1.00  0.00           O  
ATOM   2244  H   SER A 214      47.120  46.250  42.430  1.00  0.00           H  
ATOM   2245  HG  SER A 214      49.210  46.030  42.650  1.00  0.00           H  
ATOM   2246  N   ALA A 215      47.600  48.310  40.190  1.00  0.00           N  
ATOM   2247  CA  ALA A 215      47.420  49.040  38.880  1.00  0.00           C  
ATOM   2248  C   ALA A 215      46.390  48.650  37.840  1.00  0.00           C  
ATOM   2249  O   ALA A 215      45.860  49.490  37.100  1.00  0.00           O  
ATOM   2250  CB  ALA A 215      48.720  49.440  38.180  1.00  0.00           C  
ATOM   2251  H   ALA A 215      48.120  47.460  40.160  1.00  0.00           H  
ATOM   2252  N   GLY A 216      45.940  47.450  38.030  1.00  0.00           N  
ATOM   2253  CA  GLY A 216      44.890  46.870  37.150  1.00  0.00           C  
ATOM   2254  C   GLY A 216      45.210  45.640  36.280  1.00  0.00           C  
ATOM   2255  O   GLY A 216      44.380  45.330  35.450  1.00  0.00           O  
ATOM   2256  H   GLY A 216      46.470  46.810  38.590  1.00  0.00           H  
ATOM   2257  N   ILE A 217      46.400  45.070  36.520  1.00  0.00           N  
ATOM   2258  CA  ILE A 217      46.970  44.040  35.640  1.00  0.00           C  
ATOM   2259  C   ILE A 217      47.220  42.710  36.280  1.00  0.00           C  
ATOM   2260  O   ILE A 217      46.870  41.690  35.570  1.00  0.00           O  
ATOM   2261  CB  ILE A 217      48.250  44.440  34.880  1.00  0.00           C  
ATOM   2262  CG1 ILE A 217      49.300  45.200  35.660  1.00  0.00           C  
ATOM   2263  CG2 ILE A 217      47.800  45.010  33.600  1.00  0.00           C  
ATOM   2264  CD  ILE A 217      50.530  45.620  34.800  1.00  0.00           C  
ATOM   2265  H   ILE A 217      47.010  45.390  37.240  1.00  0.00           H  
ATOM   2266  N   GLY A 218      47.780  42.620  37.480  1.00  0.00           N  
ATOM   2267  CA  GLY A 218      48.340  41.310  38.000  1.00  0.00           C  
ATOM   2268  C   GLY A 218      47.510  40.560  38.970  1.00  0.00           C  
ATOM   2269  O   GLY A 218      47.010  39.490  38.730  1.00  0.00           O  
ATOM   2270  H   GLY A 218      47.920  43.390  38.090  1.00  0.00           H  
ATOM   2271  N   ARG A 219      47.090  41.250  40.000  1.00  0.00           N  
ATOM   2272  CA  ARG A 219      46.360  40.660  41.090  1.00  0.00           C  
ATOM   2273  C   ARG A 219      44.940  40.260  40.620  1.00  0.00           C  
ATOM   2274  O   ARG A 219      44.580  39.060  40.460  1.00  0.00           O  
ATOM   2275  CB  ARG A 219      46.260  41.450  42.380  1.00  0.00           C  
ATOM   2276  CG  ARG A 219      47.560  42.170  42.820  1.00  0.00           C  
ATOM   2277  CD  ARG A 219      47.150  42.960  44.050  1.00  0.00           C  
ATOM   2278  NE  ARG A 219      48.350  43.630  44.490  1.00  0.00           N  
ATOM   2279  CZ  ARG A 219      48.830  43.760  45.690  1.00  0.00           C  
ATOM   2280  NH1 ARG A 219      48.610  43.000  46.750  1.00  0.00           N1+
ATOM   2281  NH2 ARG A 219      49.560  44.880  45.900  1.00  0.00           N  
ATOM   2282  H   ARG A 219      47.490  42.150  40.190  1.00  0.00           H  
ATOM   2283  HE  ARG A 219      49.000  43.800  43.750  1.00  0.00           H  
ATOM   2284 1HH1 ARG A 219      47.990  42.230  46.840  1.00  0.00           H  
ATOM   2285 2HH1 ARG A 219      49.140  43.150  47.590  1.00  0.00           H  
ATOM   2286 1HH2 ARG A 219      49.580  45.530  45.130  1.00  0.00           H  
ATOM   2287 2HH2 ARG A 219      49.950  45.040  46.810  1.00  0.00           H  
ATOM   2288  N   THR A 220      44.100  41.270  40.350  1.00  0.00           N  
ATOM   2289  CA  THR A 220      42.810  41.190  39.510  1.00  0.00           C  
ATOM   2290  C   THR A 220      42.790  40.440  38.210  1.00  0.00           C  
ATOM   2291  O   THR A 220      41.930  39.540  38.120  1.00  0.00           O  
ATOM   2292  CB  THR A 220      42.340  42.580  39.170  1.00  0.00           C  
ATOM   2293  CG2 THR A 220      41.900  43.330  40.440  1.00  0.00           C  
ATOM   2294  OG1 THR A 220      43.400  43.220  38.450  1.00  0.00           O  
ATOM   2295  H   THR A 220      44.170  42.110  40.900  1.00  0.00           H  
ATOM   2296  HG1 THR A 220      43.880  43.740  39.160  1.00  0.00           H  
ATOM   2297  N   GLY A 221      43.880  40.420  37.470  1.00  0.00           N  
ATOM   2298  CA  GLY A 221      44.070  39.570  36.280  1.00  0.00           C  
ATOM   2299  C   GLY A 221      44.020  38.010  36.490  1.00  0.00           C  
ATOM   2300  O   GLY A 221      43.510  37.230  35.720  1.00  0.00           O  
ATOM   2301  H   GLY A 221      44.700  40.890  37.790  1.00  0.00           H  
ATOM   2302  N   THR A 222      44.680  37.570  37.500  1.00  0.00           N  
ATOM   2303  CA  THR A 222      44.710  36.190  37.990  1.00  0.00           C  
ATOM   2304  C   THR A 222      43.410  35.730  38.610  1.00  0.00           C  
ATOM   2305  O   THR A 222      42.780  34.900  37.970  1.00  0.00           O  
ATOM   2306  CB  THR A 222      45.810  35.930  39.100  1.00  0.00           C  
ATOM   2307  CG2 THR A 222      46.240  34.520  39.070  1.00  0.00           C  
ATOM   2308  OG1 THR A 222      46.990  36.700  38.820  1.00  0.00           O  
ATOM   2309  H   THR A 222      45.280  38.180  38.020  1.00  0.00           H  
ATOM   2310  HG1 THR A 222      46.910  37.660  39.060  1.00  0.00           H  
ATOM   2311  N   PHE A 223      42.770  36.680  39.270  1.00  0.00           N  
ATOM   2312  CA  PHE A 223      41.440  36.480  39.980  1.00  0.00           C  
ATOM   2313  C   PHE A 223      40.250  36.360  39.000  1.00  0.00           C  
ATOM   2314  O   PHE A 223      39.530  35.350  39.150  1.00  0.00           O  
ATOM   2315  CB  PHE A 223      41.230  37.670  40.920  1.00  0.00           C  
ATOM   2316  CG  PHE A 223      40.210  37.430  42.090  1.00  0.00           C  
ATOM   2317  CD1 PHE A 223      38.940  37.950  41.930  1.00  0.00           C  
ATOM   2318  CD2 PHE A 223      40.490  36.530  43.090  1.00  0.00           C  
ATOM   2319  CE1 PHE A 223      37.910  37.450  42.760  1.00  0.00           C  
ATOM   2320  CE2 PHE A 223      39.580  36.310  44.110  1.00  0.00           C  
ATOM   2321  CZ  PHE A 223      38.240  36.630  43.860  1.00  0.00           C  
ATOM   2322  H   PHE A 223      43.070  37.640  39.200  1.00  0.00           H  
ATOM   2323  HD1 PHE A 223      38.570  38.170  40.930  1.00  0.00           H  
ATOM   2324  HD2 PHE A 223      41.430  35.990  43.080  1.00  0.00           H  
ATOM   2325  HE1 PHE A 223      36.850  37.650  42.570  1.00  0.00           H  
ATOM   2326  HE2 PHE A 223      39.830  35.710  44.980  1.00  0.00           H  
ATOM   2327  HZ  PHE A 223      37.500  36.010  44.370  1.00  0.00           H  
ATOM   2328  N   ILE A 224      40.230  37.150  37.960  1.00  0.00           N  
ATOM   2329  CA  ILE A 224      39.100  37.170  36.990  1.00  0.00           C  
ATOM   2330  C   ILE A 224      38.990  35.830  36.210  1.00  0.00           C  
ATOM   2331  O   ILE A 224      37.990  35.120  36.350  1.00  0.00           O  
ATOM   2332  CB  ILE A 224      39.230  38.340  35.970  1.00  0.00           C  
ATOM   2333  CG1 ILE A 224      38.850  39.590  36.700  1.00  0.00           C  
ATOM   2334  CG2 ILE A 224      38.440  38.320  34.610  1.00  0.00           C  
ATOM   2335  CD  ILE A 224      39.010  40.850  35.800  1.00  0.00           C  
ATOM   2336  H   ILE A 224      40.860  37.920  37.880  1.00  0.00           H  
ATOM   2337  N   VAL A 225      40.070  35.330  35.610  1.00  0.00           N  
ATOM   2338  CA  VAL A 225      40.060  34.030  34.920  1.00  0.00           C  
ATOM   2339  C   VAL A 225      39.600  32.950  35.870  1.00  0.00           C  
ATOM   2340  O   VAL A 225      38.860  32.080  35.390  1.00  0.00           O  
ATOM   2341  CB  VAL A 225      41.450  33.760  34.290  1.00  0.00           C  
ATOM   2342  CG1 VAL A 225      41.560  32.530  33.420  1.00  0.00           C  
ATOM   2343  CG2 VAL A 225      42.060  34.980  33.520  1.00  0.00           C  
ATOM   2344  H   VAL A 225      40.960  35.750  35.820  1.00  0.00           H  
ATOM   2345  N   ILE A 226      40.280  32.850  37.040  1.00  0.00           N  
ATOM   2346  CA  ILE A 226      39.910  31.800  38.030  1.00  0.00           C  
ATOM   2347  C   ILE A 226      38.390  31.850  38.310  1.00  0.00           C  
ATOM   2348  O   ILE A 226      37.730  30.810  38.230  1.00  0.00           O  
ATOM   2349  CB  ILE A 226      40.740  31.940  39.320  1.00  0.00           C  
ATOM   2350  CG1 ILE A 226      42.140  31.660  38.830  1.00  0.00           C  
ATOM   2351  CG2 ILE A 226      40.410  30.900  40.390  1.00  0.00           C  
ATOM   2352  CD  ILE A 226      43.120  32.060  39.960  1.00  0.00           C  
ATOM   2353  H   ILE A 226      41.120  33.340  37.300  1.00  0.00           H  
ATOM   2354  N   ASP A 227      37.770  32.980  38.570  1.00  0.00           N  
ATOM   2355  CA  ASP A 227      36.310  33.150  38.710  1.00  0.00           C  
ATOM   2356  C   ASP A 227      35.300  32.720  37.580  1.00  0.00           C  
ATOM   2357  O   ASP A 227      34.320  32.020  37.870  1.00  0.00           O  
ATOM   2358  CB  ASP A 227      36.060  34.580  39.290  1.00  0.00           C  
ATOM   2359  CG  ASP A 227      34.730  34.740  39.980  1.00  0.00           C  
ATOM   2360  OD1 ASP A 227      34.330  33.840  40.750  1.00  0.00           O  
ATOM   2361  OD2 ASP A 227      34.030  35.700  39.680  1.00  0.00           O1-
ATOM   2362  H   ASP A 227      38.240  33.840  38.790  1.00  0.00           H  
ATOM   2363  N   ILE A 228      35.860  32.820  36.360  1.00  0.00           N  
ATOM   2364  CA  ILE A 228      35.320  32.370  35.090  1.00  0.00           C  
ATOM   2365  C   ILE A 228      35.550  30.850  35.090  1.00  0.00           C  
ATOM   2366  O   ILE A 228      34.610  30.140  34.990  1.00  0.00           O  
ATOM   2367  CB  ILE A 228      35.850  33.130  33.860  1.00  0.00           C  
ATOM   2368  CG1 ILE A 228      35.510  34.600  34.100  1.00  0.00           C  
ATOM   2369  CG2 ILE A 228      35.150  32.670  32.610  1.00  0.00           C  
ATOM   2370  CD  ILE A 228      36.200  35.490  33.040  1.00  0.00           C  
ATOM   2371  H   ILE A 228      36.630  33.450  36.300  1.00  0.00           H  
ATOM   2372  N   LEU A 229      36.750  30.300  34.960  1.00  0.00           N  
ATOM   2373  CA  LEU A 229      36.970  28.860  35.040  1.00  0.00           C  
ATOM   2374  C   LEU A 229      36.250  28.180  36.220  1.00  0.00           C  
ATOM   2375  O   LEU A 229      35.750  27.040  35.980  1.00  0.00           O  
ATOM   2376  CB  LEU A 229      38.430  28.480  35.030  1.00  0.00           C  
ATOM   2377  CG  LEU A 229      39.120  28.680  33.670  1.00  0.00           C  
ATOM   2378  CD1 LEU A 229      40.640  28.900  33.890  1.00  0.00           C  
ATOM   2379  CD2 LEU A 229      38.840  27.550  32.770  1.00  0.00           C  
ATOM   2380  H   LEU A 229      37.540  30.890  34.750  1.00  0.00           H  
ATOM   2381  N   ILE A 230      36.190  28.770  37.420  1.00  0.00           N  
ATOM   2382  CA  ILE A 230      35.460  28.160  38.560  1.00  0.00           C  
ATOM   2383  C   ILE A 230      33.910  28.000  38.330  1.00  0.00           C  
ATOM   2384  O   ILE A 230      33.500  26.850  38.370  1.00  0.00           O  
ATOM   2385  CB  ILE A 230      35.820  28.710  39.950  1.00  0.00           C  
ATOM   2386  CG1 ILE A 230      37.330  28.450  40.260  1.00  0.00           C  
ATOM   2387  CG2 ILE A 230      35.110  28.260  41.170  1.00  0.00           C  
ATOM   2388  CD  ILE A 230      37.810  27.020  39.970  1.00  0.00           C  
ATOM   2389  H   ILE A 230      36.830  29.460  37.740  1.00  0.00           H  
ATOM   2390  N   ASP A 231      33.270  29.050  37.770  1.00  0.00           N  
ATOM   2391  CA  ASP A 231      31.830  29.000  37.480  1.00  0.00           C  
ATOM   2392  C   ASP A 231      31.570  28.090  36.290  1.00  0.00           C  
ATOM   2393  O   ASP A 231      30.550  27.360  36.370  1.00  0.00           O  
ATOM   2394  CB  ASP A 231      31.120  30.280  37.260  1.00  0.00           C  
ATOM   2395  CG  ASP A 231      29.630  30.210  37.660  1.00  0.00           C  
ATOM   2396  OD1 ASP A 231      29.260  30.930  38.590  1.00  0.00           O  
ATOM   2397  OD2 ASP A 231      28.820  29.680  36.900  1.00  0.00           O1-
ATOM   2398  H   ASP A 231      33.760  29.820  37.370  1.00  0.00           H  
ATOM   2399  N   ILE A 232      32.510  28.010  35.340  1.00  0.00           N  
ATOM   2400  CA  ILE A 232      32.390  26.980  34.230  1.00  0.00           C  
ATOM   2401  C   ILE A 232      32.310  25.560  34.800  1.00  0.00           C  
ATOM   2402  O   ILE A 232      31.380  24.820  34.510  1.00  0.00           O  
ATOM   2403  CB  ILE A 232      33.350  27.200  33.050  1.00  0.00           C  
ATOM   2404  CG1 ILE A 232      32.850  28.340  32.210  1.00  0.00           C  
ATOM   2405  CG2 ILE A 232      33.340  26.090  32.050  1.00  0.00           C  
ATOM   2406  CD  ILE A 232      34.080  29.130  31.760  1.00  0.00           C  
ATOM   2407  H   ILE A 232      33.060  28.810  35.080  1.00  0.00           H  
ATOM   2408  N   ILE A 233      33.260  25.200  35.630  1.00  0.00           N  
ATOM   2409  CA  ILE A 233      33.260  23.860  36.370  1.00  0.00           C  
ATOM   2410  C   ILE A 233      32.080  23.680  37.300  1.00  0.00           C  
ATOM   2411  O   ILE A 233      31.290  22.780  37.030  1.00  0.00           O  
ATOM   2412  CB  ILE A 233      34.560  23.470  37.080  1.00  0.00           C  
ATOM   2413  CG1 ILE A 233      35.840  23.950  36.280  1.00  0.00           C  
ATOM   2414  CG2 ILE A 233      34.620  21.970  37.300  1.00  0.00           C  
ATOM   2415  CD  ILE A 233      37.130  23.800  37.110  1.00  0.00           C  
ATOM   2416  H   ILE A 233      34.110  25.720  35.700  1.00  0.00           H  
ATOM   2417  N   ARG A 234      31.780  24.620  38.160  1.00  0.00           N  
ATOM   2418  CA  ARG A 234      30.530  24.700  38.910  1.00  0.00           C  
ATOM   2419  C   ARG A 234      29.240  24.450  38.110  1.00  0.00           C  
ATOM   2420  O   ARG A 234      28.440  23.640  38.550  1.00  0.00           O  
ATOM   2421  CB  ARG A 234      30.510  26.040  39.630  1.00  0.00           C  
ATOM   2422  CG  ARG A 234      31.360  26.240  40.930  1.00  0.00           C  
ATOM   2423  CD  ARG A 234      31.320  27.600  41.640  1.00  0.00           C  
ATOM   2424  NE  ARG A 234      29.880  27.860  41.870  1.00  0.00           N  
ATOM   2425  CZ  ARG A 234      29.240  27.790  43.070  1.00  0.00           C  
ATOM   2426  NH1 ARG A 234      30.040  27.640  44.110  1.00  0.00           N1+
ATOM   2427  NH2 ARG A 234      27.900  27.840  43.220  1.00  0.00           N  
ATOM   2428  H   ARG A 234      32.310  25.460  38.270  1.00  0.00           H  
ATOM   2429  HE  ARG A 234      29.320  28.170  41.100  1.00  0.00           H  
ATOM   2430 1HH1 ARG A 234      31.040  27.650  43.990  1.00  0.00           H  
ATOM   2431 2HH1 ARG A 234      29.770  27.160  44.950  1.00  0.00           H  
ATOM   2432 1HH2 ARG A 234      27.340  27.700  42.410  1.00  0.00           H  
ATOM   2433 2HH2 ARG A 234      27.490  28.220  44.050  1.00  0.00           H  
ATOM   2434  N   GLU A 235      29.070  25.000  36.910  1.00  0.00           N  
ATOM   2435  CA  GLU A 235      27.860  24.550  36.120  1.00  0.00           C  
ATOM   2436  C   GLU A 235      28.060  23.250  35.370  1.00  0.00           C  
ATOM   2437  O   GLU A 235      27.590  22.250  35.870  1.00  0.00           O  
ATOM   2438  CB  GLU A 235      27.360  25.750  35.280  1.00  0.00           C  
ATOM   2439  CG  GLU A 235      25.870  25.760  35.170  1.00  0.00           C  
ATOM   2440  CD  GLU A 235      25.260  26.850  34.320  1.00  0.00           C  
ATOM   2441  OE1 GLU A 235      25.090  28.010  34.870  1.00  0.00           O  
ATOM   2442  OE2 GLU A 235      24.830  26.620  33.150  1.00  0.00           O1-
ATOM   2443  H   GLU A 235      29.670  25.720  36.560  1.00  0.00           H  
ATOM   2444  N   LYS A 236      29.020  23.390  34.450  1.00  0.00           N  
ATOM   2445  CA  LYS A 236      29.230  22.220  33.530  1.00  0.00           C  
ATOM   2446  C   LYS A 236      29.850  20.930  34.020  1.00  0.00           C  
ATOM   2447  O   LYS A 236      29.890  19.970  33.230  1.00  0.00           O  
ATOM   2448  CB  LYS A 236      30.010  22.780  32.310  1.00  0.00           C  
ATOM   2449  CG  LYS A 236      29.050  23.690  31.550  1.00  0.00           C  
ATOM   2450  CD  LYS A 236      29.700  24.000  30.240  1.00  0.00           C  
ATOM   2451  CE  LYS A 236      28.990  25.170  29.570  1.00  0.00           C  
ATOM   2452  NZ  LYS A 236      29.720  25.690  28.410  1.00  0.00           N1+
ATOM   2453  H   LYS A 236      29.850  23.940  34.520  1.00  0.00           H  
ATOM   2454  HZ1 LYS A 236      29.400  26.610  28.230  1.00  0.00           H  
ATOM   2455  HZ2 LYS A 236      30.670  25.610  28.730  1.00  0.00           H  
ATOM   2456  HZ3 LYS A 236      29.400  25.170  27.620  1.00  0.00           H  
ATOM   2457  N   GLY A 237      30.410  20.920  35.230  1.00  0.00           N  
ATOM   2458  CA  GLY A 237      31.030  19.720  35.760  1.00  0.00           C  
ATOM   2459  C   GLY A 237      32.360  19.160  35.320  1.00  0.00           C  
ATOM   2460  O   GLY A 237      32.980  19.810  34.490  1.00  0.00           O  
ATOM   2461  H   GLY A 237      30.460  21.800  35.720  1.00  0.00           H  
ATOM   2462  N   VAL A 238      32.880  18.110  35.960  1.00  0.00           N  
ATOM   2463  CA  VAL A 238      34.150  17.590  35.460  1.00  0.00           C  
ATOM   2464  C   VAL A 238      34.300  17.210  33.970  1.00  0.00           C  
ATOM   2465  O   VAL A 238      35.420  17.220  33.480  1.00  0.00           O  
ATOM   2466  CB  VAL A 238      34.870  16.540  36.330  1.00  0.00           C  
ATOM   2467  CG1 VAL A 238      35.040  17.000  37.830  1.00  0.00           C  
ATOM   2468  CG2 VAL A 238      34.170  15.140  36.280  1.00  0.00           C  
ATOM   2469  H   VAL A 238      32.400  17.430  36.510  1.00  0.00           H  
ATOM   2470  N   ASP A 239      33.270  16.860  33.210  1.00  0.00           N  
ATOM   2471  CA  ASP A 239      33.310  16.570  31.770  1.00  0.00           C  
ATOM   2472  C   ASP A 239      33.380  17.770  30.850  1.00  0.00           C  
ATOM   2473  O   ASP A 239      33.540  17.590  29.630  1.00  0.00           O  
ATOM   2474  CB  ASP A 239      32.170  15.680  31.300  1.00  0.00           C  
ATOM   2475  CG  ASP A 239      32.170  14.310  32.080  1.00  0.00           C  
ATOM   2476  OD1 ASP A 239      32.400  13.290  31.350  1.00  0.00           O  
ATOM   2477  OD2 ASP A 239      32.070  14.270  33.340  1.00  0.00           O1-
ATOM   2478  H   ASP A 239      32.420  16.680  33.710  1.00  0.00           H  
ATOM   2479  N   CYS A 240      33.460  18.980  31.450  1.00  0.00           N  
ATOM   2480  CA  CYS A 240      33.640  20.180  30.620  1.00  0.00           C  
ATOM   2481  C   CYS A 240      35.020  20.320  30.090  1.00  0.00           C  
ATOM   2482  O   CYS A 240      36.030  20.150  30.760  1.00  0.00           O  
ATOM   2483  CB  CYS A 240      33.200  21.500  31.350  1.00  0.00           C  
ATOM   2484  SG  CYS A 240      34.100  21.980  32.860  1.00  0.00           S  
ATOM   2485  H   CYS A 240      33.230  19.110  32.410  1.00  0.00           H  
ATOM   2486  HG  CYS A 240      33.290  21.220  33.600  1.00  0.00           H  
ATOM   2487  N   ASP A 241      35.090  20.840  28.870  1.00  0.00           N  
ATOM   2488  CA  ASP A 241      36.380  20.990  28.010  1.00  0.00           C  
ATOM   2489  C   ASP A 241      37.190  22.240  28.460  1.00  0.00           C  
ATOM   2490  O   ASP A 241      36.950  23.340  28.050  1.00  0.00           O  
ATOM   2491  CB  ASP A 241      35.940  21.150  26.530  1.00  0.00           C  
ATOM   2492  CG  ASP A 241      36.880  20.940  25.370  1.00  0.00           C  
ATOM   2493  OD1 ASP A 241      36.430  21.000  24.180  1.00  0.00           O  
ATOM   2494  OD2 ASP A 241      38.100  20.910  25.600  1.00  0.00           O1-
ATOM   2495  H   ASP A 241      34.310  21.380  28.550  1.00  0.00           H  
ATOM   2496  N   ILE A 242      38.140  22.020  29.320  1.00  0.00           N  
ATOM   2497  CA  ILE A 242      38.910  23.130  29.920  1.00  0.00           C  
ATOM   2498  C   ILE A 242      40.040  23.500  28.940  1.00  0.00           C  
ATOM   2499  O   ILE A 242      40.600  22.650  28.190  1.00  0.00           O  
ATOM   2500  CB  ILE A 242      39.370  22.580  31.280  1.00  0.00           C  
ATOM   2501  CG1 ILE A 242      38.260  22.490  32.330  1.00  0.00           C  
ATOM   2502  CG2 ILE A 242      40.660  23.220  31.840  1.00  0.00           C  
ATOM   2503  CD  ILE A 242      37.500  23.790  32.480  1.00  0.00           C  
ATOM   2504  H   ILE A 242      38.330  21.170  29.810  1.00  0.00           H  
ATOM   2505  N   ASP A 243      40.340  24.800  28.890  1.00  0.00           N  
ATOM   2506  CA  ASP A 243      41.310  25.420  28.000  1.00  0.00           C  
ATOM   2507  C   ASP A 243      41.500  26.880  28.510  1.00  0.00           C  
ATOM   2508  O   ASP A 243      40.540  27.700  28.570  1.00  0.00           O  
ATOM   2509  CB  ASP A 243      40.570  25.690  26.650  1.00  0.00           C  
ATOM   2510  CG  ASP A 243      41.520  26.040  25.460  1.00  0.00           C  
ATOM   2511  OD1 ASP A 243      42.080  27.170  25.320  1.00  0.00           O  
ATOM   2512  OD2 ASP A 243      41.740  25.180  24.620  1.00  0.00           O1-
ATOM   2513  H   ASP A 243      39.730  25.440  29.370  1.00  0.00           H  
ATOM   2514  N   VAL A 244      42.700  27.190  29.100  1.00  0.00           N  
ATOM   2515  CA  VAL A 244      42.950  28.490  29.780  1.00  0.00           C  
ATOM   2516  C   VAL A 244      43.320  29.600  28.740  1.00  0.00           C  
ATOM   2517  O   VAL A 244      42.700  30.630  28.990  1.00  0.00           O  
ATOM   2518  CB  VAL A 244      44.050  28.330  30.930  1.00  0.00           C  
ATOM   2519  CG1 VAL A 244      44.130  29.610  31.690  1.00  0.00           C  
ATOM   2520  CG2 VAL A 244      43.800  27.290  32.010  1.00  0.00           C  
ATOM   2521  H   VAL A 244      43.420  26.500  29.040  1.00  0.00           H  
ATOM   2522  N   PRO A 245      44.020  29.450  27.630  1.00  0.00           N  
ATOM   2523  CA  PRO A 245      44.120  30.560  26.670  1.00  0.00           C  
ATOM   2524  C   PRO A 245      42.850  31.090  26.090  1.00  0.00           C  
ATOM   2525  O   PRO A 245      42.640  32.230  26.110  1.00  0.00           O  
ATOM   2526  CB  PRO A 245      45.090  30.170  25.590  1.00  0.00           C  
ATOM   2527  CG  PRO A 245      45.950  29.080  26.280  1.00  0.00           C  
ATOM   2528  CD  PRO A 245      44.920  28.390  27.150  1.00  0.00           C  
ATOM   2529  N   LYS A 246      41.840  30.220  25.930  1.00  0.00           N  
ATOM   2530  CA  LYS A 246      40.500  30.650  25.410  1.00  0.00           C  
ATOM   2531  C   LYS A 246      39.740  31.670  26.220  1.00  0.00           C  
ATOM   2532  O   LYS A 246      39.710  32.820  25.770  1.00  0.00           O  
ATOM   2533  CB  LYS A 246      39.680  29.360  25.200  1.00  0.00           C  
ATOM   2534  CG  LYS A 246      38.440  29.570  24.350  1.00  0.00           C  
ATOM   2535  CD  LYS A 246      37.600  28.300  24.300  1.00  0.00           C  
ATOM   2536  CE  LYS A 246      38.190  27.050  23.660  1.00  0.00           C  
ATOM   2537  NZ  LYS A 246      37.210  25.910  23.610  1.00  0.00           N1+
ATOM   2538  H   LYS A 246      41.950  29.220  25.990  1.00  0.00           H  
ATOM   2539  HZ1 LYS A 246      36.350  26.150  23.140  1.00  0.00           H  
ATOM   2540  HZ2 LYS A 246      37.550  25.100  23.150  1.00  0.00           H  
ATOM   2541  HZ3 LYS A 246      36.860  25.700  24.520  1.00  0.00           H  
ATOM   2542  N   THR A 247      39.580  31.420  27.540  1.00  0.00           N  
ATOM   2543  CA  THR A 247      39.150  32.500  28.490  1.00  0.00           C  
ATOM   2544  C   THR A 247      40.070  33.730  28.530  1.00  0.00           C  
ATOM   2545  O   THR A 247      39.540  34.810  28.630  1.00  0.00           O  
ATOM   2546  CB  THR A 247      39.130  31.880  29.940  1.00  0.00           C  
ATOM   2547  CG2 THR A 247      38.600  32.850  31.090  1.00  0.00           C  
ATOM   2548  OG1 THR A 247      38.330  30.700  30.000  1.00  0.00           O  
ATOM   2549  H   THR A 247      39.850  30.540  27.930  1.00  0.00           H  
ATOM   2550  HG1 THR A 247      37.420  30.850  29.610  1.00  0.00           H  
ATOM   2551  N   ILE A 248      41.410  33.650  28.470  1.00  0.00           N  
ATOM   2552  CA  ILE A 248      42.290  34.840  28.600  1.00  0.00           C  
ATOM   2553  C   ILE A 248      42.310  35.730  27.300  1.00  0.00           C  
ATOM   2554  O   ILE A 248      42.400  36.960  27.410  1.00  0.00           O  
ATOM   2555  CB  ILE A 248      43.750  34.680  29.030  1.00  0.00           C  
ATOM   2556  CG1 ILE A 248      43.850  33.670  30.190  1.00  0.00           C  
ATOM   2557  CG2 ILE A 248      44.190  36.030  29.560  1.00  0.00           C  
ATOM   2558  CD  ILE A 248      45.260  33.380  30.730  1.00  0.00           C  
ATOM   2559  H   ILE A 248      41.790  32.730  28.360  1.00  0.00           H  
ATOM   2560  N   GLN A 249      42.080  35.080  26.200  1.00  0.00           N  
ATOM   2561  CA  GLN A 249      41.670  35.810  24.980  1.00  0.00           C  
ATOM   2562  C   GLN A 249      40.260  36.530  25.080  1.00  0.00           C  
ATOM   2563  O   GLN A 249      40.200  37.690  24.690  1.00  0.00           O  
ATOM   2564  CB  GLN A 249      41.540  34.860  23.740  1.00  0.00           C  
ATOM   2565  CG  GLN A 249      42.970  34.340  23.460  1.00  0.00           C  
ATOM   2566  CD  GLN A 249      43.070  33.390  22.250  1.00  0.00           C  
ATOM   2567  NE2 GLN A 249      44.100  33.450  21.400  1.00  0.00           N  
ATOM   2568  OE1 GLN A 249      42.280  32.440  22.090  1.00  0.00           O  
ATOM   2569  H   GLN A 249      42.130  34.090  26.120  1.00  0.00           H  
ATOM   2570 1HE2 GLN A 249      44.930  33.960  21.600  1.00  0.00           H  
ATOM   2571 2HE2 GLN A 249      43.930  33.080  20.490  1.00  0.00           H  
ATOM   2572  N   MET A 250      39.250  35.920  25.670  1.00  0.00           N  
ATOM   2573  CA  MET A 250      37.920  36.570  25.890  1.00  0.00           C  
ATOM   2574  C   MET A 250      38.020  37.800  26.800  1.00  0.00           C  
ATOM   2575  O   MET A 250      37.600  38.860  26.380  1.00  0.00           O  
ATOM   2576  CB  MET A 250      36.900  35.460  26.280  1.00  0.00           C  
ATOM   2577  CG  MET A 250      35.410  35.820  26.490  1.00  0.00           C  
ATOM   2578  SD  MET A 250      35.170  36.430  28.220  1.00  0.00           S  
ATOM   2579  CE  MET A 250      35.930  35.100  29.190  1.00  0.00           C  
ATOM   2580  H   MET A 250      39.260  34.930  25.760  1.00  0.00           H  
ATOM   2581  N   VAL A 251      38.800  37.770  27.870  1.00  0.00           N  
ATOM   2582  CA  VAL A 251      39.030  38.910  28.830  1.00  0.00           C  
ATOM   2583  C   VAL A 251      39.970  39.980  28.300  1.00  0.00           C  
ATOM   2584  O   VAL A 251      39.360  41.050  28.130  1.00  0.00           O  
ATOM   2585  CB  VAL A 251      39.180  38.490  30.310  1.00  0.00           C  
ATOM   2586  CG1 VAL A 251      38.030  37.530  30.690  1.00  0.00           C  
ATOM   2587  CG2 VAL A 251      40.570  37.840  30.580  1.00  0.00           C  
ATOM   2588  H   VAL A 251      39.050  36.840  28.160  1.00  0.00           H  
ATOM   2589  N   ARG A 252      40.990  39.550  27.540  1.00  0.00           N  
ATOM   2590  CA  ARG A 252      41.810  40.460  26.810  1.00  0.00           C  
ATOM   2591  C   ARG A 252      41.060  41.260  25.740  1.00  0.00           C  
ATOM   2592  O   ARG A 252      41.400  42.430  25.790  1.00  0.00           O  
ATOM   2593  CB  ARG A 252      43.060  39.790  26.140  1.00  0.00           C  
ATOM   2594  CG  ARG A 252      44.180  39.660  27.190  1.00  0.00           C  
ATOM   2595  CD  ARG A 252      45.220  38.890  26.420  1.00  0.00           C  
ATOM   2596  NE  ARG A 252      46.450  39.030  27.230  1.00  0.00           N  
ATOM   2597  CZ  ARG A 252      47.710  38.980  26.790  1.00  0.00           C  
ATOM   2598  NH1 ARG A 252      47.930  38.760  25.500  1.00  0.00           N1+
ATOM   2599  NH2 ARG A 252      48.710  38.640  27.590  1.00  0.00           N  
ATOM   2600  H   ARG A 252      41.220  38.590  27.370  1.00  0.00           H  
ATOM   2601  HE  ARG A 252      46.220  39.240  28.180  1.00  0.00           H  
ATOM   2602 1HH1 ARG A 252      47.190  38.760  24.840  1.00  0.00           H  
ATOM   2603 2HH1 ARG A 252      48.860  38.540  25.200  1.00  0.00           H  
ATOM   2604 1HH2 ARG A 252      48.310  38.440  28.480  1.00  0.00           H  
ATOM   2605 2HH2 ARG A 252      49.630  38.960  27.400  1.00  0.00           H  
ATOM   2606  N   SER A 253      40.110  40.790  24.980  1.00  0.00           N  
ATOM   2607  CA  SER A 253      39.310  41.720  24.110  1.00  0.00           C  
ATOM   2608  C   SER A 253      38.380  42.750  24.760  1.00  0.00           C  
ATOM   2609  O   SER A 253      38.230  43.820  24.250  1.00  0.00           O  
ATOM   2610  CB  SER A 253      38.400  40.880  23.240  1.00  0.00           C  
ATOM   2611  OG  SER A 253      39.130  40.080  22.350  1.00  0.00           O  
ATOM   2612  H   SER A 253      39.830  39.840  25.110  1.00  0.00           H  
ATOM   2613  HG  SER A 253      38.740  39.170  22.480  1.00  0.00           H  
ATOM   2614  N   GLN A 254      37.840  42.390  25.920  1.00  0.00           N  
ATOM   2615  CA  GLN A 254      37.090  43.300  26.830  1.00  0.00           C  
ATOM   2616  C   GLN A 254      37.790  44.290  27.730  1.00  0.00           C  
ATOM   2617  O   GLN A 254      37.210  45.350  27.860  1.00  0.00           O  
ATOM   2618  CB  GLN A 254      36.010  42.520  27.630  1.00  0.00           C  
ATOM   2619  CG  GLN A 254      34.940  41.840  26.730  1.00  0.00           C  
ATOM   2620  CD  GLN A 254      34.090  40.710  27.440  1.00  0.00           C  
ATOM   2621  NE2 GLN A 254      34.610  39.510  27.670  1.00  0.00           N  
ATOM   2622  OE1 GLN A 254      32.990  40.920  27.800  1.00  0.00           O  
ATOM   2623  H   GLN A 254      38.060  41.470  26.220  1.00  0.00           H  
ATOM   2624 1HE2 GLN A 254      35.540  39.290  27.370  1.00  0.00           H  
ATOM   2625 2HE2 GLN A 254      34.020  38.860  28.130  1.00  0.00           H  
ATOM   2626  N   ARG A 255      39.000  43.860  28.170  1.00  0.00           N  
ATOM   2627  CA  ARG A 255      40.120  44.680  28.770  1.00  0.00           C  
ATOM   2628  C   ARG A 255      41.480  43.920  28.760  1.00  0.00           C  
ATOM   2629  O   ARG A 255      41.660  42.860  29.320  1.00  0.00           O  
ATOM   2630  CB  ARG A 255      39.540  45.030  30.080  1.00  0.00           C  
ATOM   2631  CG  ARG A 255      40.460  45.830  30.990  1.00  0.00           C  
ATOM   2632  CD  ARG A 255      41.080  47.150  30.470  1.00  0.00           C  
ATOM   2633  NE  ARG A 255      42.450  47.540  30.850  1.00  0.00           N  
ATOM   2634  CZ  ARG A 255      42.890  47.960  32.040  1.00  0.00           C  
ATOM   2635  NH1 ARG A 255      42.220  48.060  33.160  1.00  0.00           N1+
ATOM   2636  NH2 ARG A 255      44.130  48.280  31.970  1.00  0.00           N  
ATOM   2637  H   ARG A 255      39.190  42.880  28.090  1.00  0.00           H  
ATOM   2638  HE  ARG A 255      43.190  47.440  30.180  1.00  0.00           H  
ATOM   2639 1HH1 ARG A 255      41.280  47.780  33.330  1.00  0.00           H  
ATOM   2640 2HH1 ARG A 255      42.690  48.440  33.960  1.00  0.00           H  
ATOM   2641 1HH2 ARG A 255      44.730  48.180  31.170  1.00  0.00           H  
ATOM   2642 2HH2 ARG A 255      44.560  48.740  32.750  1.00  0.00           H  
ATOM   2643  N   SER A 256      42.490  44.520  28.100  1.00  0.00           N  
ATOM   2644  CA  SER A 256      43.860  43.960  28.000  1.00  0.00           C  
ATOM   2645  C   SER A 256      44.600  43.970  29.310  1.00  0.00           C  
ATOM   2646  O   SER A 256      44.250  44.730  30.240  1.00  0.00           O  
ATOM   2647  CB  SER A 256      44.690  44.550  26.890  1.00  0.00           C  
ATOM   2648  OG  SER A 256      44.890  45.990  26.980  1.00  0.00           O  
ATOM   2649  H   SER A 256      42.420  45.470  27.790  1.00  0.00           H  
ATOM   2650  HG  SER A 256      45.150  46.380  26.100  1.00  0.00           H  
ATOM   2651  N   GLY A 257      45.720  43.210  29.340  1.00  0.00           N  
ATOM   2652  CA  GLY A 257      46.660  43.310  30.490  1.00  0.00           C  
ATOM   2653  C   GLY A 257      47.070  42.020  31.210  1.00  0.00           C  
ATOM   2654  O   GLY A 257      48.150  42.030  31.760  1.00  0.00           O  
ATOM   2655  H   GLY A 257      46.050  42.660  28.570  1.00  0.00           H  
ATOM   2656  N   MET A 258      46.130  41.120  31.410  1.00  0.00           N  
ATOM   2657  CA  MET A 258      46.290  39.770  32.030  1.00  0.00           C  
ATOM   2658  C   MET A 258      47.340  38.920  31.240  1.00  0.00           C  
ATOM   2659  O   MET A 258      47.290  38.950  29.980  1.00  0.00           O  
ATOM   2660  CB  MET A 258      45.050  38.930  32.000  1.00  0.00           C  
ATOM   2661  CG  MET A 258      43.740  39.640  32.350  1.00  0.00           C  
ATOM   2662  SD  MET A 258      43.130  40.740  31.040  1.00  0.00           S  
ATOM   2663  CE  MET A 258      42.090  41.830  32.030  1.00  0.00           C  
ATOM   2664  H   MET A 258      45.200  41.290  31.090  1.00  0.00           H  
ATOM   2665  N   VAL A 259      48.020  38.100  32.020  1.00  0.00           N  
ATOM   2666  CA  VAL A 259      49.260  37.370  31.760  1.00  0.00           C  
ATOM   2667  C   VAL A 259      50.530  38.260  31.780  1.00  0.00           C  
ATOM   2668  O   VAL A 259      50.530  39.250  30.980  1.00  0.00           O  
ATOM   2669  CB  VAL A 259      49.190  36.380  30.570  1.00  0.00           C  
ATOM   2670  CG1 VAL A 259      50.340  35.410  30.550  1.00  0.00           C  
ATOM   2671  CG2 VAL A 259      47.860  35.610  30.500  1.00  0.00           C  
ATOM   2672  H   VAL A 259      47.710  37.960  32.960  1.00  0.00           H  
ATOM   2673  N   GLN A 260      51.350  37.920  32.700  1.00  0.00           N  
ATOM   2674  CA  GLN A 260      52.620  38.610  33.150  1.00  0.00           C  
ATOM   2675  C   GLN A 260      53.790  37.650  33.450  1.00  0.00           C  
ATOM   2676  O   GLN A 260      54.720  37.640  32.680  1.00  0.00           O  
ATOM   2677  CB  GLN A 260      52.440  39.510  34.320  1.00  0.00           C  
ATOM   2678  CG  GLN A 260      51.310  40.530  34.120  1.00  0.00           C  
ATOM   2679  CD  GLN A 260      51.250  41.340  35.400  1.00  0.00           C  
ATOM   2680  NE2 GLN A 260      51.830  42.520  35.270  1.00  0.00           N  
ATOM   2681  OE1 GLN A 260      51.220  40.790  36.490  1.00  0.00           O  
ATOM   2682  H   GLN A 260      50.980  37.190  33.280  1.00  0.00           H  
ATOM   2683 1HE2 GLN A 260      52.390  42.830  34.510  1.00  0.00           H  
ATOM   2684 2HE2 GLN A 260      51.740  43.110  36.070  1.00  0.00           H  
ATOM   2685  N   THR A 261      53.530  36.700  34.400  1.00  0.00           N  
ATOM   2686  CA  THR A 261      54.620  35.890  35.070  1.00  0.00           C  
ATOM   2687  C   THR A 261      54.390  34.430  35.230  1.00  0.00           C  
ATOM   2688  O   THR A 261      53.290  33.940  35.400  1.00  0.00           O  
ATOM   2689  CB  THR A 261      55.080  36.310  36.410  1.00  0.00           C  
ATOM   2690  CG2 THR A 261      55.680  37.700  36.490  1.00  0.00           C  
ATOM   2691  OG1 THR A 261      53.980  36.110  37.380  1.00  0.00           O  
ATOM   2692  H   THR A 261      52.580  36.460  34.610  1.00  0.00           H  
ATOM   2693  HG1 THR A 261      54.470  35.850  38.210  1.00  0.00           H  
ATOM   2694  N   GLU A 262      55.520  33.690  35.080  1.00  0.00           N  
ATOM   2695  CA  GLU A 262      55.410  32.170  35.220  1.00  0.00           C  
ATOM   2696  C   GLU A 262      54.640  31.580  36.430  1.00  0.00           C  
ATOM   2697  O   GLU A 262      53.560  30.940  36.220  1.00  0.00           O  
ATOM   2698  CB  GLU A 262      56.720  31.390  35.060  1.00  0.00           C  
ATOM   2699  CG  GLU A 262      57.180  31.220  33.670  1.00  0.00           C  
ATOM   2700  CD  GLU A 262      58.550  30.580  33.720  1.00  0.00           C  
ATOM   2701  OE1 GLU A 262      58.610  29.360  33.390  1.00  0.00           O  
ATOM   2702  OE2 GLU A 262      59.530  31.260  34.180  1.00  0.00           O1-
ATOM   2703  H   GLU A 262      56.470  34.020  35.090  1.00  0.00           H  
ATOM   2704  N   ALA A 263      55.070  32.050  37.570  1.00  0.00           N  
ATOM   2705  CA  ALA A 263      54.400  31.750  38.840  1.00  0.00           C  
ATOM   2706  C   ALA A 263      52.850  31.970  38.950  1.00  0.00           C  
ATOM   2707  O   ALA A 263      52.230  31.020  39.430  1.00  0.00           O  
ATOM   2708  CB  ALA A 263      55.060  32.630  39.950  1.00  0.00           C  
ATOM   2709  H   ALA A 263      55.880  32.650  37.650  1.00  0.00           H  
ATOM   2710  N   GLN A 264      52.350  33.140  38.490  1.00  0.00           N  
ATOM   2711  CA  GLN A 264      50.900  33.460  38.430  1.00  0.00           C  
ATOM   2712  C   GLN A 264      50.070  32.750  37.360  1.00  0.00           C  
ATOM   2713  O   GLN A 264      48.930  32.420  37.690  1.00  0.00           O  
ATOM   2714  CB  GLN A 264      50.680  34.930  38.270  1.00  0.00           C  
ATOM   2715  CG  GLN A 264      51.150  35.870  39.470  1.00  0.00           C  
ATOM   2716  CD  GLN A 264      51.040  37.290  39.090  1.00  0.00           C  
ATOM   2717  NE2 GLN A 264      51.970  37.730  38.290  1.00  0.00           N  
ATOM   2718  OE1 GLN A 264      50.200  38.050  39.510  1.00  0.00           O  
ATOM   2719  H   GLN A 264      52.960  33.880  38.220  1.00  0.00           H  
ATOM   2720 1HE2 GLN A 264      52.590  37.110  37.810  1.00  0.00           H  
ATOM   2721 2HE2 GLN A 264      52.040  38.710  38.130  1.00  0.00           H  
ATOM   2722  N   TYR A 265      50.620  32.340  36.230  1.00  0.00           N  
ATOM   2723  CA  TYR A 265      49.950  31.440  35.250  1.00  0.00           C  
ATOM   2724  C   TYR A 265      49.990  29.950  35.630  1.00  0.00           C  
ATOM   2725  O   TYR A 265      49.040  29.240  35.270  1.00  0.00           O  
ATOM   2726  CB  TYR A 265      50.420  31.730  33.780  1.00  0.00           C  
ATOM   2727  CG  TYR A 265      49.740  30.900  32.680  1.00  0.00           C  
ATOM   2728  CD1 TYR A 265      48.350  30.890  32.530  1.00  0.00           C  
ATOM   2729  CD2 TYR A 265      50.570  30.310  31.760  1.00  0.00           C  
ATOM   2730  CE1 TYR A 265      47.730  30.300  31.420  1.00  0.00           C  
ATOM   2731  CE2 TYR A 265      49.990  29.660  30.680  1.00  0.00           C  
ATOM   2732  CZ  TYR A 265      48.590  29.610  30.540  1.00  0.00           C  
ATOM   2733  OH  TYR A 265      48.000  28.760  29.630  1.00  0.00           O  
ATOM   2734  H   TYR A 265      51.520  32.710  35.970  1.00  0.00           H  
ATOM   2735  HD1 TYR A 265      47.730  31.620  33.060  1.00  0.00           H  
ATOM   2736  HD2 TYR A 265      51.630  30.480  31.910  1.00  0.00           H  
ATOM   2737  HE1 TYR A 265      46.690  30.510  31.200  1.00  0.00           H  
ATOM   2738  HE2 TYR A 265      50.640  29.310  29.870  1.00  0.00           H  
ATOM   2739  HH  TYR A 265      48.550  27.930  29.540  1.00  0.00           H  
ATOM   2740  N   ARG A 266      51.000  29.510  36.380  1.00  0.00           N  
ATOM   2741  CA  ARG A 266      50.900  28.250  37.130  1.00  0.00           C  
ATOM   2742  C   ARG A 266      49.900  28.270  38.310  1.00  0.00           C  
ATOM   2743  O   ARG A 266      49.230  27.250  38.480  1.00  0.00           O  
ATOM   2744  CB  ARG A 266      52.280  27.880  37.690  1.00  0.00           C  
ATOM   2745  CG  ARG A 266      52.990  26.910  36.730  1.00  0.00           C  
ATOM   2746  CD  ARG A 266      54.350  26.560  37.400  1.00  0.00           C  
ATOM   2747  NE  ARG A 266      55.090  25.680  36.400  1.00  0.00           N  
ATOM   2748  CZ  ARG A 266      56.120  26.180  35.700  1.00  0.00           C  
ATOM   2749  NH1 ARG A 266      56.670  27.360  35.900  1.00  0.00           N1+
ATOM   2750  NH2 ARG A 266      56.550  25.550  34.600  1.00  0.00           N  
ATOM   2751  H   ARG A 266      51.940  29.770  36.120  1.00  0.00           H  
ATOM   2752  HE  ARG A 266      54.920  24.700  36.400  1.00  0.00           H  
ATOM   2753 1HH1 ARG A 266      56.400  27.930  36.680  1.00  0.00           H  
ATOM   2754 2HH1 ARG A 266      57.430  27.750  35.380  1.00  0.00           H  
ATOM   2755 1HH2 ARG A 266      56.110  24.700  34.310  1.00  0.00           H  
ATOM   2756 2HH2 ARG A 266      57.390  25.750  34.110  1.00  0.00           H  
ATOM   2757  N   PHE A 267      49.780  29.280  39.120  1.00  0.00           N  
ATOM   2758  CA  PHE A 267      48.700  29.460  40.160  1.00  0.00           C  
ATOM   2759  C   PHE A 267      47.270  29.210  39.580  1.00  0.00           C  
ATOM   2760  O   PHE A 267      46.570  28.300  40.050  1.00  0.00           O  
ATOM   2761  CB  PHE A 267      48.760  30.820  40.780  1.00  0.00           C  
ATOM   2762  CG  PHE A 267      47.850  30.950  41.980  1.00  0.00           C  
ATOM   2763  CD1 PHE A 267      48.260  30.570  43.290  1.00  0.00           C  
ATOM   2764  CD2 PHE A 267      46.570  31.490  41.860  1.00  0.00           C  
ATOM   2765  CE1 PHE A 267      47.460  30.770  44.360  1.00  0.00           C  
ATOM   2766  CE2 PHE A 267      45.680  31.490  42.890  1.00  0.00           C  
ATOM   2767  CZ  PHE A 267      46.140  31.160  44.160  1.00  0.00           C  
ATOM   2768  H   PHE A 267      50.520  29.950  39.220  1.00  0.00           H  
ATOM   2769  HD1 PHE A 267      49.250  30.160  43.510  1.00  0.00           H  
ATOM   2770  HD2 PHE A 267      46.180  31.840  40.910  1.00  0.00           H  
ATOM   2771  HE1 PHE A 267      47.930  31.060  45.300  1.00  0.00           H  
ATOM   2772  HE2 PHE A 267      44.650  31.810  42.760  1.00  0.00           H  
ATOM   2773  HZ  PHE A 267      45.510  31.460  45.000  1.00  0.00           H  
ATOM   2774  N   ILE A 268      46.960  29.710  38.360  1.00  0.00           N  
ATOM   2775  CA  ILE A 268      45.610  29.360  37.710  1.00  0.00           C  
ATOM   2776  C   ILE A 268      45.460  27.850  37.560  1.00  0.00           C  
ATOM   2777  O   ILE A 268      44.410  27.390  37.960  1.00  0.00           O  
ATOM   2778  CB  ILE A 268      45.460  30.130  36.350  1.00  0.00           C  
ATOM   2779  CG1 ILE A 268      45.600  31.630  36.550  1.00  0.00           C  
ATOM   2780  CG2 ILE A 268      44.060  29.890  35.770  1.00  0.00           C  
ATOM   2781  CD  ILE A 268      45.520  32.490  35.280  1.00  0.00           C  
ATOM   2782  H   ILE A 268      47.570  30.280  37.810  1.00  0.00           H  
ATOM   2783  N   TYR A 269      46.380  27.140  36.930  1.00  0.00           N  
ATOM   2784  CA  TYR A 269      46.240  25.710  36.600  1.00  0.00           C  
ATOM   2785  C   TYR A 269      46.060  24.930  37.910  1.00  0.00           C  
ATOM   2786  O   TYR A 269      45.200  24.020  38.010  1.00  0.00           O  
ATOM   2787  CB  TYR A 269      47.580  25.310  35.990  1.00  0.00           C  
ATOM   2788  CG  TYR A 269      47.440  25.180  34.510  1.00  0.00           C  
ATOM   2789  CD1 TYR A 269      46.930  23.980  34.050  1.00  0.00           C  
ATOM   2790  CD2 TYR A 269      47.760  26.240  33.750  1.00  0.00           C  
ATOM   2791  CE1 TYR A 269      46.870  23.820  32.680  1.00  0.00           C  
ATOM   2792  CE2 TYR A 269      47.670  26.100  32.380  1.00  0.00           C  
ATOM   2793  CZ  TYR A 269      47.250  24.880  31.860  1.00  0.00           C  
ATOM   2794  OH  TYR A 269      46.970  24.820  30.590  1.00  0.00           O  
ATOM   2795  H   TYR A 269      47.210  27.550  36.550  1.00  0.00           H  
ATOM   2796  HD1 TYR A 269      46.770  23.190  34.780  1.00  0.00           H  
ATOM   2797  HD2 TYR A 269      48.250  27.100  34.210  1.00  0.00           H  
ATOM   2798  HE1 TYR A 269      46.480  22.910  32.230  1.00  0.00           H  
ATOM   2799  HE2 TYR A 269      47.960  26.900  31.690  1.00  0.00           H  
ATOM   2800  HH  TYR A 269      47.630  25.340  30.040  1.00  0.00           H  
ATOM   2801  N   MET A 270      46.670  25.390  38.990  1.00  0.00           N  
ATOM   2802  CA  MET A 270      46.540  24.850  40.370  1.00  0.00           C  
ATOM   2803  C   MET A 270      45.110  24.920  40.960  1.00  0.00           C  
ATOM   2804  O   MET A 270      44.560  23.830  41.130  1.00  0.00           O  
ATOM   2805  CB  MET A 270      47.580  25.540  41.310  1.00  0.00           C  
ATOM   2806  CG  MET A 270      49.030  25.190  40.990  1.00  0.00           C  
ATOM   2807  SD  MET A 270      50.280  26.320  41.700  1.00  0.00           S  
ATOM   2808  CE  MET A 270      51.740  26.020  40.730  1.00  0.00           C  
ATOM   2809  H   MET A 270      47.060  26.310  39.000  1.00  0.00           H  
ATOM   2810  N   ALA A 271      44.620  26.200  40.980  1.00  0.00           N  
ATOM   2811  CA  ALA A 271      43.260  26.470  41.320  1.00  0.00           C  
ATOM   2812  C   ALA A 271      42.190  25.660  40.490  1.00  0.00           C  
ATOM   2813  O   ALA A 271      41.430  24.970  41.150  1.00  0.00           O  
ATOM   2814  CB  ALA A 271      42.960  27.950  41.010  1.00  0.00           C  
ATOM   2815  H   ALA A 271      45.110  26.890  40.450  1.00  0.00           H  
ATOM   2816  N   VAL A 272      42.280  25.440  39.140  1.00  0.00           N  
ATOM   2817  CA  VAL A 272      41.320  24.640  38.390  1.00  0.00           C  
ATOM   2818  C   VAL A 272      41.480  23.180  38.710  1.00  0.00           C  
ATOM   2819  O   VAL A 272      40.450  22.540  39.040  1.00  0.00           O  
ATOM   2820  CB  VAL A 272      41.500  24.900  36.900  1.00  0.00           C  
ATOM   2821  CG1 VAL A 272      40.630  24.120  35.890  1.00  0.00           C  
ATOM   2822  CG2 VAL A 272      41.430  26.460  36.620  1.00  0.00           C  
ATOM   2823  H   VAL A 272      42.970  25.960  38.630  1.00  0.00           H  
ATOM   2824  N   GLN A 273      42.700  22.690  38.890  1.00  0.00           N  
ATOM   2825  CA  GLN A 273      42.990  21.250  39.230  1.00  0.00           C  
ATOM   2826  C   GLN A 273      42.760  20.720  40.640  1.00  0.00           C  
ATOM   2827  O   GLN A 273      42.410  19.550  40.790  1.00  0.00           O  
ATOM   2828  CB  GLN A 273      44.350  20.720  38.820  1.00  0.00           C  
ATOM   2829  CG  GLN A 273      44.660  20.570  37.360  1.00  0.00           C  
ATOM   2830  CD  GLN A 273      43.780  19.540  36.570  1.00  0.00           C  
ATOM   2831  NE2 GLN A 273      43.400  19.770  35.360  1.00  0.00           N  
ATOM   2832  OE1 GLN A 273      43.700  18.410  37.020  1.00  0.00           O  
ATOM   2833  H   GLN A 273      43.470  23.280  38.630  1.00  0.00           H  
ATOM   2834 1HE2 GLN A 273      43.560  20.680  34.990  1.00  0.00           H  
ATOM   2835 2HE2 GLN A 273      42.970  19.060  34.800  1.00  0.00           H  
ATOM   2836  N   HIS A 274      42.890  21.690  41.550  1.00  0.00           N  
ATOM   2837  CA  HIS A 274      42.340  21.620  42.940  1.00  0.00           C  
ATOM   2838  C   HIS A 274      40.830  21.520  43.040  1.00  0.00           C  
ATOM   2839  O   HIS A 274      40.390  20.530  43.690  1.00  0.00           O  
ATOM   2840  CB  HIS A 274      42.960  22.520  43.980  1.00  0.00           C  
ATOM   2841  CG  HIS A 274      44.440  22.100  44.160  1.00  0.00           C  
ATOM   2842  CD2 HIS A 274      45.490  22.890  44.270  1.00  0.00           C  
ATOM   2843  ND1 HIS A 274      44.890  20.820  44.160  1.00  0.00           N  
ATOM   2844  CE1 HIS A 274      46.230  20.890  44.460  1.00  0.00           C  
ATOM   2845  NE2 HIS A 274      46.610  22.170  44.460  1.00  0.00           N  
ATOM   2846  H   HIS A 274      43.520  22.460  41.430  1.00  0.00           H  
ATOM   2847  HD1 HIS A 274      44.360  19.970  44.060  1.00  0.00           H  
ATOM   2848  HD2 HIS A 274      45.450  23.980  44.170  1.00  0.00           H  
ATOM   2849  HE1 HIS A 274      46.770  20.000  44.790  1.00  0.00           H  
ATOM   2850  N   TYR A 275      40.130  22.280  42.180  1.00  0.00           N  
ATOM   2851  CA  TYR A 275      38.640  22.290  42.050  1.00  0.00           C  
ATOM   2852  C   TYR A 275      38.160  20.930  41.370  1.00  0.00           C  
ATOM   2853  O   TYR A 275      37.360  20.260  41.910  1.00  0.00           O  
ATOM   2854  CB  TYR A 275      38.120  23.550  41.260  1.00  0.00           C  
ATOM   2855  CG  TYR A 275      36.620  23.770  41.620  1.00  0.00           C  
ATOM   2856  CD1 TYR A 275      36.380  24.710  42.650  1.00  0.00           C  
ATOM   2857  CD2 TYR A 275      35.510  23.200  40.990  1.00  0.00           C  
ATOM   2858  CE1 TYR A 275      35.080  25.010  42.930  1.00  0.00           C  
ATOM   2859  CE2 TYR A 275      34.220  23.570  41.310  1.00  0.00           C  
ATOM   2860  CZ  TYR A 275      34.020  24.420  42.310  1.00  0.00           C  
ATOM   2861  OH  TYR A 275      32.760  24.440  42.820  1.00  0.00           O  
ATOM   2862  H   TYR A 275      40.580  22.920  41.550  1.00  0.00           H  
ATOM   2863  HD1 TYR A 275      37.200  25.090  43.260  1.00  0.00           H  
ATOM   2864  HD2 TYR A 275      35.590  22.330  40.330  1.00  0.00           H  
ATOM   2865  HE1 TYR A 275      34.950  25.500  43.890  1.00  0.00           H  
ATOM   2866  HE2 TYR A 275      33.410  23.400  40.600  1.00  0.00           H  
ATOM   2867  HH  TYR A 275      32.870  24.800  43.750  1.00  0.00           H  
ATOM   2868  N   ILE A 276      38.830  20.520  40.320  1.00  0.00           N  
ATOM   2869  CA  ILE A 276      38.670  19.150  39.690  1.00  0.00           C  
ATOM   2870  C   ILE A 276      39.020  18.030  40.720  1.00  0.00           C  
ATOM   2871  O   ILE A 276      38.110  17.170  40.770  1.00  0.00           O  
ATOM   2872  CB  ILE A 276      39.480  19.070  38.330  1.00  0.00           C  
ATOM   2873  CG1 ILE A 276      38.880  20.070  37.400  1.00  0.00           C  
ATOM   2874  CG2 ILE A 276      39.480  17.620  37.810  1.00  0.00           C  
ATOM   2875  CD  ILE A 276      39.570  20.180  36.050  1.00  0.00           C  
ATOM   2876  H   ILE A 276      39.450  21.150  39.830  1.00  0.00           H  
ATOM   2877  N   GLU A 277      40.020  18.020  41.580  1.00  0.00           N  
ATOM   2878  CA  GLU A 277      40.260  16.990  42.650  1.00  0.00           C  
ATOM   2879  C   GLU A 277      39.100  17.010  43.680  1.00  0.00           C  
ATOM   2880  O   GLU A 277      38.790  16.030  44.320  1.00  0.00           O  
ATOM   2881  CB  GLU A 277      41.500  17.310  43.430  1.00  0.00           C  
ATOM   2882  CG  GLU A 277      42.780  17.090  42.650  1.00  0.00           C  
ATOM   2883  CD  GLU A 277      44.070  16.930  43.490  1.00  0.00           C  
ATOM   2884  OE1 GLU A 277      44.420  15.740  43.680  1.00  0.00           O  
ATOM   2885  OE2 GLU A 277      44.680  17.930  43.970  1.00  0.00           O1-
ATOM   2886  H   GLU A 277      40.850  18.490  41.300  1.00  0.00           H  
ATOM   2887  N   THR A 278      38.570  18.210  43.990  1.00  0.00           N  
ATOM   2888  CA  THR A 278      37.410  18.440  44.920  1.00  0.00           C  
ATOM   2889  C   THR A 278      36.140  17.850  44.400  1.00  0.00           C  
ATOM   2890  O   THR A 278      35.410  17.080  45.030  1.00  0.00           O  
ATOM   2891  CB  THR A 278      37.300  19.930  45.230  1.00  0.00           C  
ATOM   2892  CG2 THR A 278      36.010  20.170  46.130  1.00  0.00           C  
ATOM   2893  OG1 THR A 278      38.460  20.410  45.890  1.00  0.00           O  
ATOM   2894  H   THR A 278      39.020  19.100  43.860  1.00  0.00           H  
ATOM   2895  HG1 THR A 278      38.090  21.190  46.390  1.00  0.00           H  
ATOM   2896  N   LEU A 279      35.860  18.070  43.150  1.00  0.00           N  
ATOM   2897  CA  LEU A 279      34.760  17.340  42.490  1.00  0.00           C  
ATOM   2898  C   LEU A 279      34.930  15.880  42.280  1.00  0.00           C  
ATOM   2899  O   LEU A 279      34.050  15.170  42.760  1.00  0.00           O  
ATOM   2900  CB  LEU A 279      34.300  17.940  41.220  1.00  0.00           C  
ATOM   2901  CG  LEU A 279      33.780  19.360  41.360  1.00  0.00           C  
ATOM   2902  CD1 LEU A 279      33.180  19.830  40.070  1.00  0.00           C  
ATOM   2903  CD2 LEU A 279      32.830  19.650  42.460  1.00  0.00           C  
ATOM   2904  H   LEU A 279      36.600  18.430  42.590  1.00  0.00           H  
ATOM   2905  N   GLN A 280      35.910  15.440  41.500  1.00  0.00           N  
ATOM   2906  CA  GLN A 280      36.200  14.060  41.430  1.00  0.00           C  
ATOM   2907  C   GLN A 280      36.990  13.620  42.650  1.00  0.00           C  
ATOM   2908  O   GLN A 280      38.220  13.740  42.620  1.00  0.00           O  
ATOM   2909  CB  GLN A 280      37.020  13.870  40.170  1.00  0.00           C  
ATOM   2910  CG  GLN A 280      36.220  12.670  39.560  1.00  0.00           C  
ATOM   2911  CD  GLN A 280      36.650  12.240  38.140  1.00  0.00           C  
ATOM   2912  NE2 GLN A 280      36.920  10.980  37.970  1.00  0.00           N  
ATOM   2913  OE1 GLN A 280      36.830  13.150  37.300  1.00  0.00           O  
ATOM   2914  H   GLN A 280      36.590  16.100  41.180  1.00  0.00           H  
ATOM   2915 1HE2 GLN A 280      36.840  10.370  38.760  1.00  0.00           H  
ATOM   2916 2HE2 GLN A 280      37.180  10.510  37.130  1.00  0.00           H  
ATOM   2917  N   ARG A 281      36.290  12.850  43.500  1.00  0.00           N  
ATOM   2918  CA  ARG A 281      36.900  12.160  44.670  1.00  0.00           C  
ATOM   2919  C   ARG A 281      35.940  11.130  45.250  1.00  0.00           C  
ATOM   2920  CB  ARG A 281      37.360  13.210  45.670  1.00  0.00           C  
ATOM   2921  CG  ARG A 281      38.040  12.820  46.970  1.00  0.00           C  
ATOM   2922  CD  ARG A 281      38.390  13.920  47.890  1.00  0.00           C  
ATOM   2923  NE  ARG A 281      39.580  14.610  47.340  1.00  0.00           N  
ATOM   2924  CZ  ARG A 281      39.730  15.960  47.280  1.00  0.00           C  
ATOM   2925  NH1 ARG A 281      38.810  16.770  47.730  1.00  0.00           N1+
ATOM   2926  NH2 ARG A 281      40.960  16.460  46.990  1.00  0.00           N  
ATOM   2927  O1  ARG A 281      34.730  11.310  45.500  1.00  0.00           O  
ATOM   2928  O2  ARG A 281      36.380   9.960  45.300  1.00  0.00           O  
ATOM   2929  H   ARG A 281      35.310  12.670  43.500  1.00  0.00           H  
ATOM   2930  HE  ARG A 281      40.400  14.050  47.250  1.00  0.00           H  
ATOM   2931 1HH1 ARG A 281      37.980  16.440  48.180  1.00  0.00           H  
ATOM   2932 2HH1 ARG A 281      38.940  17.760  47.630  1.00  0.00           H  
ATOM   2933 1HH2 ARG A 281      41.770  15.900  46.840  1.00  0.00           H  
ATOM   2934 2HH2 ARG A 281      41.040  17.450  47.080  1.00  0.00           H  
ATOM   2935  N   ARG B   0      61.210  68.530  40.970  1.00  0.00           N  
ATOM   2936  CA  ARG B   0      59.880  68.620  40.220  1.00  0.00           C  
ATOM   2937  C   ARG B   0      58.670  68.890  41.130  1.00  0.00           C  
ATOM   2938  O   ARG B   0      58.780  68.580  42.320  1.00  0.00           O  
ATOM   2939  CB  ARG B   0      59.640  67.400  39.400  1.00  0.00           C  
ATOM   2940  CG  ARG B   0      60.560  67.300  38.160  1.00  0.00           C  
ATOM   2941  CD  ARG B   0      60.220  66.420  36.970  1.00  0.00           C  
ATOM   2942  NE  ARG B   0      60.290  64.950  37.290  1.00  0.00           N  
ATOM   2943  CZ  ARG B   0      59.330  63.970  37.210  1.00  0.00           C  
ATOM   2944  NH1 ARG B   0      58.050  64.150  36.720  1.00  0.00           N1+
ATOM   2945  NH2 ARG B   0      59.450  62.940  38.020  1.00  0.00           N  
ATOM   2946  HE  ARG B   0      61.240  64.670  37.420  1.00  0.00           H  
ATOM   2947 1HH1 ARG B   0      57.760  65.050  36.430  1.00  0.00           H  
ATOM   2948 2HH1 ARG B   0      57.410  63.380  36.770  1.00  0.00           H  
ATOM   2949 1HH2 ARG B   0      60.240  62.860  38.640  1.00  0.00           H  
ATOM   2950 2HH2 ARG B   0      58.660  62.340  38.170  1.00  0.00           H  
ATOM   2951  H1  ARG B   0      61.330  67.660  41.440  1.00  0.00           H  
ATOM   2952  H2  ARG B   0      61.880  68.710  40.250  1.00  0.00           H  
ATOM   2953  H3  ARG B   0      61.300  69.250  41.660  1.00  0.00           H  
ATOM   2954  N   SER B   1      57.580  69.520  40.660  1.00  0.00           N  
ATOM   2955  CA  SER B   1      56.410  69.780  41.540  1.00  0.00           C  
ATOM   2956  C   SER B   1      55.680  68.540  41.970  1.00  0.00           C  
ATOM   2957  O   SER B   1      55.930  67.470  41.430  1.00  0.00           O  
ATOM   2958  CB  SER B   1      55.390  70.790  40.880  1.00  0.00           C  
ATOM   2959  OG  SER B   1      54.650  71.330  41.930  1.00  0.00           O  
ATOM   2960  H   SER B   1      57.620  69.910  39.740  1.00  0.00           H  
ATOM   2961  HG  SER B   1      54.100  72.080  41.570  1.00  0.00           H  
ATOM   2962  N   ARG B   2      54.920  68.660  43.090  1.00  0.00           N  
ATOM   2963  CA  ARG B   2      54.230  67.580  43.860  1.00  0.00           C  
ATOM   2964  C   ARG B   2      53.530  66.660  42.880  1.00  0.00           C  
ATOM   2965  O   ARG B   2      52.450  66.880  42.360  1.00  0.00           O  
ATOM   2966  CB  ARG B   2      53.190  68.250  44.700  1.00  0.00           C  
ATOM   2967  CG  ARG B   2      53.760  68.790  46.010  1.00  0.00           C  
ATOM   2968  CD  ARG B   2      53.750  67.680  47.050  1.00  0.00           C  
ATOM   2969  NE  ARG B   2      54.480  67.970  48.250  1.00  0.00           N  
ATOM   2970  CZ  ARG B   2      55.540  67.230  48.650  1.00  0.00           C  
ATOM   2971  NH1 ARG B   2      56.050  66.320  47.860  1.00  0.00           N1+
ATOM   2972  NH2 ARG B   2      56.310  67.420  49.730  1.00  0.00           N  
ATOM   2973  H   ARG B   2      54.750  69.600  43.380  1.00  0.00           H  
ATOM   2974  HE  ARG B   2      54.290  68.810  48.760  1.00  0.00           H  
ATOM   2975 1HH1 ARG B   2      55.520  66.180  47.020  1.00  0.00           H  
ATOM   2976 2HH1 ARG B   2      56.840  65.740  48.030  1.00  0.00           H  
ATOM   2977 1HH2 ARG B   2      56.040  68.210  50.280  1.00  0.00           H  
ATOM   2978 2HH2 ARG B   2      57.120  66.880  49.950  1.00  0.00           H  
ATOM   2979  N   LEU B   3      54.300  65.560  42.710  1.00  0.00           N  
ATOM   2980  CA  LEU B   3      53.880  64.440  41.930  1.00  0.00           C  
ATOM   2981  C   LEU B   3      52.670  63.710  42.550  1.00  0.00           C  
ATOM   2982  O   LEU B   3      52.350  63.910  43.710  1.00  0.00           O  
ATOM   2983  CB  LEU B   3      54.990  63.430  41.820  1.00  0.00           C  
ATOM   2984  CG  LEU B   3      56.000  63.840  40.730  1.00  0.00           C  
ATOM   2985  CD1 LEU B   3      57.130  62.820  40.570  1.00  0.00           C  
ATOM   2986  CD2 LEU B   3      55.270  63.770  39.360  1.00  0.00           C  
ATOM   2987  H   LEU B   3      54.980  65.400  43.420  1.00  0.00           H  
ATOM   2988  N   LEU B   4      51.890  63.090  41.720  1.00  0.00           N  
ATOM   2989  CA  LEU B   4      50.960  62.000  42.150  1.00  0.00           C  
ATOM   2990  C   LEU B   4      51.500  60.640  41.640  1.00  0.00           C  
ATOM   2991  O   LEU B   4      51.360  59.640  42.310  1.00  0.00           O  
ATOM   2992  CB  LEU B   4      49.610  62.210  41.540  1.00  0.00           C  
ATOM   2993  CG  LEU B   4      48.910  63.380  42.220  1.00  0.00           C  
ATOM   2994  CD1 LEU B   4      47.830  63.930  41.290  1.00  0.00           C  
ATOM   2995  CD2 LEU B   4      47.950  62.980  43.370  1.00  0.00           C  
ATOM   2996  H   LEU B   4      51.740  63.460  40.800  1.00  0.00           H  
ATOM   2997  N   HIS B   5      52.170  60.690  40.410  1.00  0.00           N  
ATOM   2998  CA  HIS B   5      52.620  59.520  39.660  1.00  0.00           C  
ATOM   2999  C   HIS B   5      53.730  58.620  40.150  1.00  0.00           C  
ATOM   3000  O   HIS B   5      54.510  59.090  40.990  1.00  0.00           O  
ATOM   3001  CB  HIS B   5      53.060  59.960  38.300  1.00  0.00           C  
ATOM   3002  CG  HIS B   5      51.880  60.520  37.460  1.00  0.00           C  
ATOM   3003  CD2 HIS B   5      50.730  59.750  37.300  1.00  0.00           C  
ATOM   3004  ND1 HIS B   5      51.670  61.690  36.870  1.00  0.00           N  
ATOM   3005  CE1 HIS B   5      50.400  61.820  36.540  1.00  0.00           C  
ATOM   3006  NE2 HIS B   5      49.900  60.590  36.740  1.00  0.00           N  
ATOM   3007  H   HIS B   5      52.170  61.470  39.790  1.00  0.00           H  
ATOM   3008  HD2 HIS B   5      50.700  58.680  37.490  1.00  0.00           H  
ATOM   3009  HE1 HIS B   5      50.010  62.610  35.900  1.00  0.00           H  
ATOM   3010  HE2 HIS B   5      48.970  60.350  36.440  1.00  0.00           H  
ATOM   3011  N   SER B   6      53.690  57.320  39.860  1.00  0.00           N  
ATOM   3012  CA  SER B   6      54.690  56.260  40.030  1.00  0.00           C  
ATOM   3013  C   SER B   6      54.500  55.300  38.860  1.00  0.00           C  
ATOM   3014  O   SER B   6      53.380  55.180  38.420  1.00  0.00           O  
ATOM   3015  CB  SER B   6      54.360  55.490  41.300  1.00  0.00           C  
ATOM   3016  OG  SER B   6      54.710  56.110  42.530  1.00  0.00           O  
ATOM   3017  H   SER B   6      52.930  56.940  39.340  1.00  0.00           H  
ATOM   3018  HG  SER B   6      55.430  56.740  42.280  1.00  0.00           H  
ATOM   3019  N   ASP B   7      55.550  54.690  38.340  1.00  0.00           N  
ATOM   3020  CA  ASP B   7      55.550  53.510  37.400  1.00  0.00           C  
ATOM   3021  C   ASP B   7      55.460  52.160  38.140  1.00  0.00           C  
ATOM   3022  O   ASP B   7      56.050  51.950  39.220  1.00  0.00           O  
ATOM   3023  CB  ASP B   7      56.760  53.470  36.450  1.00  0.00           C  
ATOM   3024  CG  ASP B   7      56.750  54.750  35.580  1.00  0.00           C  
ATOM   3025  OD1 ASP B   7      57.630  55.620  35.730  1.00  0.00           O  
ATOM   3026  OD2 ASP B   7      56.140  54.700  34.510  1.00  0.00           O1-
ATOM   3027  H   ASP B   7      56.490  55.000  38.490  1.00  0.00           H  
ATOM   3028  N   Y2P B   8      54.540  51.390  37.700  1.00  0.00           N  
ATOM   3029  CA  Y2P B   8      54.360  49.970  38.090  1.00  0.00           C  
ATOM   3030  C   Y2P B   8      55.370  49.150  37.380  1.00  0.00           C  
ATOM   3031  O   Y2P B   8      55.560  49.160  36.140  1.00  0.00           O  
ATOM   3032  CB  Y2P B   8      52.950  49.510  37.810  1.00  0.00           C  
ATOM   3033  CG  Y2P B   8      52.400  48.330  38.710  1.00  0.00           C  
ATOM   3034  CD1 Y2P B   8      51.620  47.430  38.060  1.00  0.00           C  
ATOM   3035  CD2 Y2P B   8      52.330  48.420  40.120  1.00  0.00           C  
ATOM   3036  CE1 Y2P B   8      50.690  46.650  38.780  1.00  0.00           C  
ATOM   3037  CE2 Y2P B   8      51.420  47.620  40.840  1.00  0.00           C  
ATOM   3038  CZ  Y2P B   8      50.600  46.720  40.140  1.00  0.00           C  
ATOM   3039  OH  Y2P B   8      49.840  45.850  40.890  1.00  0.00           O  
ATOM   3040  OI1 Y2P B   8      49.120  43.740  39.790  1.00  0.00           O  
ATOM   3041  OI2 Y2P B   8      47.620  44.790  41.300  1.00  0.00           O  
ATOM   3042  OI3 Y2P B   8      47.750  45.520  39.200  1.00  0.00           O  
ATOM   3043  PT  Y2P B   8      48.590  45.000  40.280  1.00  0.00           P  
ATOM   3044  H   Y2P B   8      53.730  51.750  37.240  1.00  0.00           H  
ATOM   3045  HD1 Y2P B   8      51.810  47.360  36.990  1.00  0.00           H  
ATOM   3046  HD2 Y2P B   8      53.020  49.120  40.610  1.00  0.00           H  
ATOM   3047  HE1 Y2P B   8      50.100  45.910  38.250  1.00  0.00           H  
ATOM   3048  HE2 Y2P B   8      51.570  47.390  41.890  1.00  0.00           H  
ATOM   3049  N   MET B   9      56.070  48.430  38.210  1.00  0.00           N  
ATOM   3050  CA  MET B   9      57.130  47.440  37.950  1.00  0.00           C  
ATOM   3051  C   MET B   9      58.330  48.090  37.200  1.00  0.00           C  
ATOM   3052  O   MET B   9      58.260  49.110  36.560  1.00  0.00           O  
ATOM   3053  CB  MET B   9      56.580  46.210  37.110  1.00  0.00           C  
ATOM   3054  CG  MET B   9      55.270  45.670  37.630  1.00  0.00           C  
ATOM   3055  SD  MET B   9      54.000  45.100  36.380  1.00  0.00           S  
ATOM   3056  CE  MET B   9      54.650  45.810  34.840  1.00  0.00           C  
ATOM   3057  H   MET B   9      56.100  48.710  39.170  1.00  0.00           H  
ATOM   3058  N   ASN B  10      59.490  47.470  37.530  1.00  0.00           N  
ATOM   3059  CA  ASN B  10      60.830  47.810  36.980  1.00  0.00           C  
ATOM   3060  C   ASN B  10      61.500  49.030  37.600  1.00  0.00           C  
ATOM   3061  O   ASN B  10      62.710  49.150  37.660  1.00  0.00           O  
ATOM   3062  CB  ASN B  10      60.790  47.760  35.420  1.00  0.00           C  
ATOM   3063  CG  ASN B  10      60.370  46.430  34.790  1.00  0.00           C  
ATOM   3064  ND2 ASN B  10      61.270  45.780  34.090  1.00  0.00           N  
ATOM   3065  OD1 ASN B  10      59.240  45.970  34.930  1.00  0.00           O  
ATOM   3066  H   ASN B  10      59.470  46.750  38.220  1.00  0.00           H  
ATOM   3067 1HD2 ASN B  10      62.170  46.200  33.950  1.00  0.00           H  
ATOM   3068 2HD2 ASN B  10      61.070  44.820  33.880  1.00  0.00           H  
ATOM   3069  N   MET B  11      60.650  49.990  38.020  1.00  0.00           N  
ATOM   3070  CA  MET B  11      61.070  51.300  38.630  1.00  0.00           C  
ATOM   3071  C   MET B  11      61.950  51.130  39.870  1.00  0.00           C  
ATOM   3072  O   MET B  11      62.960  51.840  40.100  1.00  0.00           O  
ATOM   3073  CB  MET B  11      59.690  52.010  39.000  1.00  0.00           C  
ATOM   3074  CG  MET B  11      60.000  53.360  39.610  1.00  0.00           C  
ATOM   3075  SD  MET B  11      58.520  54.460  39.540  1.00  0.00           S  
ATOM   3076  CE  MET B  11      59.190  56.080  39.520  1.00  0.00           C  
ATOM   3077  H   MET B  11      59.660  49.890  37.910  1.00  0.00           H  
ATOM   3078  N   T2P B  12      61.400  50.380  40.810  1.00  0.00           N  
ATOM   3079  CA  T2P B  12      62.100  49.680  41.910  1.00  0.00           C  
ATOM   3080  C   T2P B  12      62.450  48.270  41.380  1.00  0.00           C  
ATOM   3081  O   T2P B  12      61.490  47.510  41.110  1.00  0.00           O  
ATOM   3082  CB  T2P B  12      61.290  49.710  43.240  1.00  0.00           C  
ATOM   3083  CG2 T2P B  12      61.900  48.740  44.250  1.00  0.00           C  
ATOM   3084  OG1 T2P B  12      61.130  51.040  43.770  1.00  0.00           O  
ATOM   3085  OE1 T2P B  12      61.320  50.810  46.300  1.00  0.00           O  
ATOM   3086  OE2 T2P B  12      61.040  52.960  45.300  1.00  0.00           O  
ATOM   3087  OE3 T2P B  12      63.120  51.840  45.160  1.00  0.00           O  
ATOM   3088  PD  T2P B  12      61.650  51.630  45.130  1.00  0.00           P  
ATOM   3089  H   T2P B  12      60.410  50.250  40.790  1.00  0.00           H  
ATOM   3090  N   PRO B  13      63.710  48.120  40.940  1.00  0.00           N  
ATOM   3091  CA  PRO B  13      64.250  46.790  40.530  1.00  0.00           C  
ATOM   3092  C   PRO B  13      64.750  45.900  41.690  1.00  0.00           C  
ATOM   3093  O   PRO B  13      64.730  46.270  42.870  1.00  0.00           O  
ATOM   3094  CB  PRO B  13      65.440  47.150  39.690  1.00  0.00           C  
ATOM   3095  CG  PRO B  13      65.970  48.440  40.320  1.00  0.00           C  
ATOM   3096  CD  PRO B  13      64.660  49.200  40.640  1.00  0.00           C  
ATOM   3097  N   ARG B  14      65.200  44.760  41.210  1.00  0.00           N  
ATOM   3098  CA  ARG B  14      65.910  43.750  42.040  1.00  0.00           C  
ATOM   3099  C   ARG B  14      65.110  43.290  43.290  1.00  0.00           C  
ATOM   3100  O   ARG B  14      65.660  43.050  44.370  1.00  0.00           O  
ATOM   3101  CB  ARG B  14      67.300  44.310  42.490  1.00  0.00           C  
ATOM   3102  CG  ARG B  14      68.250  43.800  41.400  1.00  0.00           C  
ATOM   3103  CD  ARG B  14      69.770  44.060  41.550  1.00  0.00           C  
ATOM   3104  NE  ARG B  14      69.970  45.490  41.930  1.00  0.00           N  
ATOM   3105  CZ  ARG B  14      70.430  46.340  41.110  1.00  0.00           C  
ATOM   3106  NH1 ARG B  14      70.940  46.050  39.920  1.00  0.00           N1+
ATOM   3107  NH2 ARG B  14      70.130  47.620  41.310  1.00  0.00           N  
ATOM   3108  H   ARG B  14      65.180  44.630  40.220  1.00  0.00           H  
ATOM   3109  HE  ARG B  14      69.970  45.600  42.920  1.00  0.00           H  
ATOM   3110 1HH1 ARG B  14      70.980  45.090  39.650  1.00  0.00           H  
ATOM   3111 2HH1 ARG B  14      70.960  46.790  39.260  1.00  0.00           H  
ATOM   3112 1HH2 ARG B  14      69.440  47.830  42.010  1.00  0.00           H  
ATOM   3113 2HH2 ARG B  14      70.370  48.400  40.730  1.00  0.00           H  
ATOM   3114  N   ARG B  15      63.770  43.240  43.090  1.00  0.00           N  
ATOM   3115  CA  ARG B  15      62.820  42.850  44.170  1.00  0.00           C  
ATOM   3116  C   ARG B  15      62.110  41.640  43.710  1.00  0.00           C  
ATOM   3117  CB  ARG B  15      61.850  44.050  44.390  1.00  0.00           C  
ATOM   3118  CG  ARG B  15      62.330  45.210  45.280  1.00  0.00           C  
ATOM   3119  CD  ARG B  15      62.200  44.960  46.760  1.00  0.00           C  
ATOM   3120  NE  ARG B  15      62.650  46.100  47.590  1.00  0.00           N  
ATOM   3121  CZ  ARG B  15      63.720  46.100  48.400  1.00  0.00           C  
ATOM   3122  NH1 ARG B  15      64.430  45.040  48.710  1.00  0.00           N1+
ATOM   3123  NH2 ARG B  15      64.170  47.220  48.900  1.00  0.00           N  
ATOM   3124  O1  ARG B  15      61.690  41.720  42.590  1.00  0.00           O  
ATOM   3125  O2  ARG B  15      62.040  40.700  44.530  1.00  0.00           O  
ATOM   3126  H   ARG B  15      63.260  43.310  42.240  1.00  0.00           H  
ATOM   3127  HE  ARG B  15      61.960  46.820  47.550  1.00  0.00           H  
ATOM   3128 1HH1 ARG B  15      64.100  44.120  48.510  1.00  0.00           H  
ATOM   3129 2HH1 ARG B  15      65.370  45.130  49.040  1.00  0.00           H  
ATOM   3130 1HH2 ARG B  15      63.700  48.070  48.670  1.00  0.00           H  
ATOM   3131 2HH2 ARG B  15      64.970  47.160  49.500  1.00  0.00           H  
ENDMDL
MODEL        2
ATOM      1  N   GLY A   5      51.351  21.877  24.842  1.00  0.00           N  
ATOM      2  CA  GLY A   5      51.354  21.702  26.278  1.00  0.00           C  
ATOM      3  C   GLY A   5      51.686  23.019  26.973  1.00  0.00           C  
ATOM      4  O   GLY A   5      51.740  24.009  26.274  1.00  0.00           O  
ATOM      5  H1  GLY A   5      52.168  22.414  24.634  1.00  0.00           H  
ATOM      6  H2  GLY A   5      51.349  21.067  24.257  1.00  0.00           H  
ATOM      7  H3  GLY A   5      50.597  22.465  24.576  1.00  0.00           H  
ATOM      8  N   PHE A   6      52.329  22.936  28.128  1.00  0.00           N  
ATOM      9  CA  PHE A   6      52.453  24.133  29.075  1.00  0.00           C  
ATOM     10  C   PHE A   6      53.016  25.453  28.495  1.00  0.00           C  
ATOM     11  O   PHE A   6      52.370  26.482  28.676  1.00  0.00           O  
ATOM     12  CB  PHE A   6      53.183  23.643  30.343  1.00  0.00           C  
ATOM     13  CG  PHE A   6      53.123  24.656  31.497  1.00  0.00           C  
ATOM     14  CD1 PHE A   6      54.127  25.582  31.482  1.00  0.00           C  
ATOM     15  CD2 PHE A   6      52.225  24.533  32.495  1.00  0.00           C  
ATOM     16  CE1 PHE A   6      54.174  26.351  32.673  1.00  0.00           C  
ATOM     17  CE2 PHE A   6      52.269  25.282  33.656  1.00  0.00           C  
ATOM     18  CZ  PHE A   6      53.304  26.261  33.736  1.00  0.00           C  
ATOM     19  H   PHE A   6      52.841  22.121  28.398  1.00  0.00           H  
ATOM     20  HD1 PHE A   6      54.948  25.551  30.769  1.00  0.00           H  
ATOM     21  HD2 PHE A   6      51.435  23.795  32.348  1.00  0.00           H  
ATOM     22  HE1 PHE A   6      54.986  27.059  32.886  1.00  0.00           H  
ATOM     23  HE2 PHE A   6      51.608  25.075  34.506  1.00  0.00           H  
ATOM     24  HZ  PHE A   6      53.437  26.890  34.619  1.00  0.00           H  
ATOM     25  N   TRP A   7      54.293  25.516  28.077  1.00  0.00           N  
ATOM     26  CA  TRP A   7      54.942  26.759  27.569  1.00  0.00           C  
ATOM     27  C   TRP A   7      54.419  27.180  26.130  1.00  0.00           C  
ATOM     28  O   TRP A   7      54.401  28.402  25.807  1.00  0.00           O  
ATOM     29  CB  TRP A   7      56.496  27.070  27.683  1.00  0.00           C  
ATOM     30  CG  TRP A   7      56.881  27.920  28.919  1.00  0.00           C  
ATOM     31  CD1 TRP A   7      57.338  27.468  30.085  1.00  0.00           C  
ATOM     32  CD2 TRP A   7      57.095  29.264  28.994  1.00  0.00           C  
ATOM     33  CE2 TRP A   7      57.621  29.623  30.217  1.00  0.00           C  
ATOM     34  CE3 TRP A   7      56.663  30.263  28.068  1.00  0.00           C  
ATOM     35  NE1 TRP A   7      57.768  28.424  30.849  1.00  0.00           N  
ATOM     36  CZ2 TRP A   7      57.833  30.965  30.508  1.00  0.00           C  
ATOM     37  CZ3 TRP A   7      56.895  31.629  28.376  1.00  0.00           C  
ATOM     38  CH2 TRP A   7      57.466  31.916  29.588  1.00  0.00           C  
ATOM     39  H   TRP A   7      54.935  24.768  28.205  1.00  0.00           H  
ATOM     40  HD1 TRP A   7      57.235  26.426  30.385  1.00  0.00           H  
ATOM     41  HE1 TRP A   7      57.882  28.326  31.839  1.00  0.00           H  
ATOM     42  HE3 TRP A   7      56.314  29.930  27.091  1.00  0.00           H  
ATOM     43  HZ2 TRP A   7      58.556  31.101  31.316  1.00  0.00           H  
ATOM     44  HZ3 TRP A   7      56.455  32.482  27.862  1.00  0.00           H  
ATOM     45  HH2 TRP A   7      57.735  32.959  29.784  1.00  0.00           H  
ATOM     46  N   GLU A   8      54.271  26.093  25.322  1.00  0.00           N  
ATOM     47  CA  GLU A   8      53.748  26.245  23.934  1.00  0.00           C  
ATOM     48  C   GLU A   8      52.449  27.001  23.886  1.00  0.00           C  
ATOM     49  O   GLU A   8      52.278  27.906  23.085  1.00  0.00           O  
ATOM     50  CB  GLU A   8      53.592  24.849  23.332  1.00  0.00           C  
ATOM     51  CG  GLU A   8      54.822  23.967  23.365  1.00  0.00           C  
ATOM     52  CD  GLU A   8      55.207  23.476  24.774  1.00  0.00           C  
ATOM     53  OE1 GLU A   8      54.347  22.984  25.527  1.00  0.00           O  
ATOM     54  OE2 GLU A   8      56.252  23.969  25.190  1.00  0.00           O1-
ATOM     55  H   GLU A   8      54.802  25.293  25.599  1.00  0.00           H  
ATOM     56  N   GLU A   9      51.537  26.533  24.753  1.00  0.00           N  
ATOM     57  CA  GLU A   9      50.239  27.272  25.013  1.00  0.00           C  
ATOM     58  C   GLU A   9      50.307  28.705  25.543  1.00  0.00           C  
ATOM     59  O   GLU A   9      49.248  29.328  25.490  1.00  0.00           O  
ATOM     60  CB  GLU A   9      49.297  26.505  25.999  1.00  0.00           C  
ATOM     61  CG  GLU A   9      48.332  25.488  25.369  1.00  0.00           C  
ATOM     62  CD  GLU A   9      48.603  24.032  25.141  1.00  0.00           C  
ATOM     63  OE1 GLU A   9      48.591  23.352  26.149  1.00  0.00           O  
ATOM     64  OE2 GLU A   9      48.680  23.595  23.994  1.00  0.00           O1-
ATOM     65  H   GLU A   9      51.651  25.671  25.260  1.00  0.00           H  
ATOM     66  N   PHE A  10      51.272  28.939  26.449  1.00  0.00           N  
ATOM     67  CA  PHE A  10      51.631  30.349  26.850  1.00  0.00           C  
ATOM     68  C   PHE A  10      52.286  31.157  25.663  1.00  0.00           C  
ATOM     69  O   PHE A  10      51.893  32.274  25.385  1.00  0.00           O  
ATOM     70  CB  PHE A  10      52.456  30.237  28.127  1.00  0.00           C  
ATOM     71  CG  PHE A  10      52.586  31.575  28.971  1.00  0.00           C  
ATOM     72  CD1 PHE A  10      51.528  32.478  29.062  1.00  0.00           C  
ATOM     73  CD2 PHE A  10      53.737  31.746  29.711  1.00  0.00           C  
ATOM     74  CE1 PHE A  10      51.722  33.684  29.737  1.00  0.00           C  
ATOM     75  CE2 PHE A  10      53.933  32.909  30.437  1.00  0.00           C  
ATOM     76  CZ  PHE A  10      52.934  33.890  30.453  1.00  0.00           C  
ATOM     77  H   PHE A  10      51.717  28.200  26.961  1.00  0.00           H  
ATOM     78  HD1 PHE A  10      50.514  32.179  28.793  1.00  0.00           H  
ATOM     79  HD2 PHE A  10      54.476  30.949  29.796  1.00  0.00           H  
ATOM     80  HE1 PHE A  10      50.845  34.304  29.920  1.00  0.00           H  
ATOM     81  HE2 PHE A  10      54.912  33.182  30.847  1.00  0.00           H  
ATOM     82  HZ  PHE A  10      52.959  34.720  31.156  1.00  0.00           H  
ATOM     83  N   GLU A  11      53.232  30.635  24.869  1.00  0.00           N  
ATOM     84  CA  GLU A  11      53.831  31.357  23.715  1.00  0.00           C  
ATOM     85  C   GLU A  11      52.779  31.946  22.748  1.00  0.00           C  
ATOM     86  O   GLU A  11      52.807  33.165  22.486  1.00  0.00           O  
ATOM     87  CB  GLU A  11      54.923  30.484  22.980  1.00  0.00           C  
ATOM     88  CG  GLU A  11      55.962  31.387  22.361  1.00  0.00           C  
ATOM     89  CD  GLU A  11      57.228  30.695  21.832  1.00  0.00           C  
ATOM     90  OE1 GLU A  11      58.025  30.285  22.601  1.00  0.00           O  
ATOM     91  OE2 GLU A  11      57.279  30.336  20.649  1.00  0.00           O1-
ATOM     92  H   GLU A  11      53.556  29.705  24.988  1.00  0.00           H  
ATOM     93  N   THR A  12      51.727  31.243  22.415  1.00  0.00           N  
ATOM     94  CA  THR A  12      50.730  31.744  21.415  1.00  0.00           C  
ATOM     95  C   THR A  12      49.939  32.979  21.948  1.00  0.00           C  
ATOM     96  O   THR A  12      50.099  34.008  21.337  1.00  0.00           O  
ATOM     97  CB  THR A  12      49.722  30.592  21.420  1.00  0.00           C  
ATOM     98  CG2 THR A  12      50.128  29.491  20.443  1.00  0.00           C  
ATOM     99  OG1 THR A  12      49.390  30.117  22.698  1.00  0.00           O  
ATOM    100  H   THR A  12      51.426  30.379  22.802  1.00  0.00           H  
ATOM    101  HG1 THR A  12      48.454  29.784  22.821  1.00  0.00           H  
ATOM    102  N   LEU A  13      49.703  33.086  23.265  1.00  0.00           N  
ATOM    103  CA  LEU A  13      49.003  34.177  24.002  1.00  0.00           C  
ATOM    104  C   LEU A  13      49.875  35.426  23.915  1.00  0.00           C  
ATOM    105  O   LEU A  13      49.306  36.493  23.874  1.00  0.00           O  
ATOM    106  CB  LEU A  13      48.766  33.814  25.484  1.00  0.00           C  
ATOM    107  CG  LEU A  13      47.729  32.752  25.814  1.00  0.00           C  
ATOM    108  CD1 LEU A  13      47.596  32.350  27.302  1.00  0.00           C  
ATOM    109  CD2 LEU A  13      46.306  33.135  25.312  1.00  0.00           C  
ATOM    110  H   LEU A  13      49.914  32.351  23.903  1.00  0.00           H  
ATOM    111  N   GLN A  14      51.178  35.288  24.138  1.00  0.00           N  
ATOM    112  CA  GLN A  14      52.126  36.418  24.084  1.00  0.00           C  
ATOM    113  C   GLN A  14      52.610  36.853  22.649  1.00  0.00           C  
ATOM    114  O   GLN A  14      52.893  38.055  22.379  1.00  0.00           O  
ATOM    115  CB  GLN A  14      53.288  36.251  25.078  1.00  0.00           C  
ATOM    116  CG  GLN A  14      52.774  36.098  26.479  1.00  0.00           C  
ATOM    117  CD  GLN A  14      53.679  36.890  27.451  1.00  0.00           C  
ATOM    118  NE2 GLN A  14      54.859  36.523  27.825  1.00  0.00           N  
ATOM    119  OE1 GLN A  14      53.075  37.832  27.910  1.00  0.00           O  
ATOM    120  H   GLN A  14      51.605  34.392  24.233  1.00  0.00           H  
ATOM    121 1HE2 GLN A  14      55.370  35.717  27.511  1.00  0.00           H  
ATOM    122 2HE2 GLN A  14      55.328  37.222  28.364  1.00  0.00           H  
ATOM    123  N   GLN A  15      52.780  35.828  21.777  1.00  0.00           N  
ATOM    124  CA  GLN A  15      52.808  36.085  20.283  1.00  0.00           C  
ATOM    125  C   GLN A  15      51.651  36.851  19.627  1.00  0.00           C  
ATOM    126  O   GLN A  15      51.844  37.667  18.721  1.00  0.00           O  
ATOM    127  CB  GLN A  15      52.954  34.794  19.498  1.00  0.00           C  
ATOM    128  CG  GLN A  15      54.253  34.059  19.751  1.00  0.00           C  
ATOM    129  CD  GLN A  15      55.345  34.802  18.884  1.00  0.00           C  
ATOM    130  NE2 GLN A  15      56.134  35.644  19.586  1.00  0.00           N  
ATOM    131  OE1 GLN A  15      55.517  34.552  17.695  1.00  0.00           O  
ATOM    132  H   GLN A  15      52.947  34.869  22.004  1.00  0.00           H  
ATOM    133 1HE2 GLN A  15      55.986  35.808  20.564  1.00  0.00           H  
ATOM    134 2HE2 GLN A  15      56.946  36.085  19.214  1.00  0.00           H  
ATOM    135  N   GLN A  16      50.418  36.536  19.942  1.00  0.00           N  
ATOM    136  CA  GLN A  16      49.261  37.210  19.287  1.00  0.00           C  
ATOM    137  C   GLN A  16      48.909  38.654  19.606  1.00  0.00           C  
ATOM    138  O   GLN A  16      47.892  39.136  19.092  1.00  0.00           O  
ATOM    139  CB  GLN A  16      48.097  36.228  19.329  1.00  0.00           C  
ATOM    140  CG  GLN A  16      48.251  34.896  18.584  1.00  0.00           C  
ATOM    141  CD  GLN A  16      46.792  34.502  18.294  1.00  0.00           C  
ATOM    142  NE2 GLN A  16      46.018  33.960  19.191  1.00  0.00           N  
ATOM    143  OE1 GLN A  16      46.392  34.627  17.145  1.00  0.00           O  
ATOM    144  H   GLN A  16      50.186  35.876  20.652  1.00  0.00           H  
ATOM    145 1HE2 GLN A  16      46.296  33.676  20.112  1.00  0.00           H  
ATOM    146 2HE2 GLN A  16      45.122  33.711  18.843  1.00  0.00           H  
ATOM    147  N   GLU A  17      49.865  39.288  20.278  1.00  0.00           N  
ATOM    148  CA  GLU A  17      49.863  40.681  20.691  1.00  0.00           C  
ATOM    149  C   GLU A  17      49.293  41.695  19.685  1.00  0.00           C  
ATOM    150  O   GLU A  17      48.663  42.669  20.201  1.00  0.00           O  
ATOM    151  CB  GLU A  17      51.261  41.082  21.179  1.00  0.00           C  
ATOM    152  CG  GLU A  17      52.512  40.855  20.315  1.00  0.00           C  
ATOM    153  CD  GLU A  17      52.496  41.626  19.006  1.00  0.00           C  
ATOM    154  OE1 GLU A  17      52.277  42.851  18.955  1.00  0.00           O  
ATOM    155  OE2 GLU A  17      52.468  40.976  17.965  1.00  0.00           O1-
ATOM    156  H   GLU A  17      50.756  38.869  20.442  1.00  0.00           H  
ATOM    157  N   CYS A  18      49.509  41.533  18.362  1.00  0.00           N  
ATOM    158  CA  CYS A  18      48.831  42.380  17.360  1.00  0.00           C  
ATOM    159  C   CYS A  18      47.324  42.242  17.256  1.00  0.00           C  
ATOM    160  O   CYS A  18      46.630  43.135  17.684  1.00  0.00           O  
ATOM    161  CB  CYS A  18      49.459  42.168  15.952  1.00  0.00           C  
ATOM    162  SG  CYS A  18      51.272  42.493  15.882  1.00  0.00           S  
ATOM    163  H   CYS A  18      50.376  41.109  18.100  1.00  0.00           H  
ATOM    164  HG  CYS A  18      51.594  41.672  16.874  1.00  0.00           H  
ATOM    165  N   LYS A  19      46.888  41.002  17.006  1.00  0.00           N  
ATOM    166  CA  LYS A  19      45.446  40.509  16.918  1.00  0.00           C  
ATOM    167  C   LYS A  19      44.756  40.659  18.268  1.00  0.00           C  
ATOM    168  O   LYS A  19      43.570  41.002  18.348  1.00  0.00           O  
ATOM    169  CB  LYS A  19      45.324  39.086  16.391  1.00  0.00           C  
ATOM    170  CG  LYS A  19      43.902  38.634  15.980  1.00  0.00           C  
ATOM    171  CD  LYS A  19      43.734  37.261  15.483  1.00  0.00           C  
ATOM    172  CE  LYS A  19      43.826  36.210  16.569  1.00  0.00           C  
ATOM    173  NZ  LYS A  19      43.917  34.898  15.982  1.00  0.00           N1+
ATOM    174  H   LYS A  19      47.605  40.328  16.799  1.00  0.00           H  
ATOM    175  HZ1 LYS A  19      43.005  34.667  15.628  1.00  0.00           H  
ATOM    176  HZ2 LYS A  19      44.563  34.943  15.228  1.00  0.00           H  
ATOM    177  HZ3 LYS A  19      44.327  34.218  16.585  1.00  0.00           H  
ATOM    178  N   LEU A  20      45.474  40.460  19.406  1.00  0.00           N  
ATOM    179  CA  LEU A  20      44.939  40.787  20.741  1.00  0.00           C  
ATOM    180  C   LEU A  20      44.933  42.248  21.206  1.00  0.00           C  
ATOM    181  O   LEU A  20      44.402  42.608  22.314  1.00  0.00           O  
ATOM    182  CB  LEU A  20      45.673  39.969  21.833  1.00  0.00           C  
ATOM    183  CG  LEU A  20      45.248  38.541  21.899  1.00  0.00           C  
ATOM    184  CD1 LEU A  20      46.034  37.903  23.081  1.00  0.00           C  
ATOM    185  CD2 LEU A  20      43.737  38.505  22.196  1.00  0.00           C  
ATOM    186  H   LEU A  20      46.401  40.091  19.324  1.00  0.00           H  
ATOM    187  N   LEU A  21      45.511  43.134  20.355  1.00  0.00           N  
ATOM    188  CA  LEU A  21      45.460  44.583  20.656  1.00  0.00           C  
ATOM    189  C   LEU A  21      44.319  45.417  20.140  1.00  0.00           C  
ATOM    190  O   LEU A  21      43.798  45.144  19.069  1.00  0.00           O  
ATOM    191  CB  LEU A  21      46.849  45.255  20.417  1.00  0.00           C  
ATOM    192  CG  LEU A  21      47.350  46.177  21.544  1.00  0.00           C  
ATOM    193  CD1 LEU A  21      47.623  45.520  22.938  1.00  0.00           C  
ATOM    194  CD2 LEU A  21      48.383  47.224  21.091  1.00  0.00           C  
ATOM    195  H   LEU A  21      45.779  42.871  19.430  1.00  0.00           H  
ATOM    196  N   TYR A  22      43.992  46.443  20.925  1.00  0.00           N  
ATOM    197  CA  TYR A  22      42.911  47.439  20.509  1.00  0.00           C  
ATOM    198  C   TYR A  22      43.263  48.915  20.993  1.00  0.00           C  
ATOM    199  O   TYR A  22      44.206  49.089  21.792  1.00  0.00           O  
ATOM    200  CB  TYR A  22      41.604  46.977  21.179  1.00  0.00           C  
ATOM    201  CG  TYR A  22      40.983  45.774  20.439  1.00  0.00           C  
ATOM    202  CD1 TYR A  22      40.134  46.033  19.383  1.00  0.00           C  
ATOM    203  CD2 TYR A  22      41.106  44.456  20.891  1.00  0.00           C  
ATOM    204  CE1 TYR A  22      39.550  45.008  18.706  1.00  0.00           C  
ATOM    205  CE2 TYR A  22      40.566  43.430  20.225  1.00  0.00           C  
ATOM    206  CZ  TYR A  22      39.806  43.679  19.138  1.00  0.00           C  
ATOM    207  OH  TYR A  22      39.473  42.604  18.311  1.00  0.00           O  
ATOM    208  H   TYR A  22      44.331  46.458  21.863  1.00  0.00           H  
ATOM    209  HD1 TYR A  22      39.927  47.060  19.052  1.00  0.00           H  
ATOM    210  HD2 TYR A  22      41.641  44.299  21.825  1.00  0.00           H  
ATOM    211  HE1 TYR A  22      38.865  45.199  17.890  1.00  0.00           H  
ATOM    212  HE2 TYR A  22      40.441  42.570  20.879  1.00  0.00           H  
ATOM    213  HH  TYR A  22      39.116  42.971  17.449  1.00  0.00           H  
ATOM    214  N   SER A  23      42.558  49.944  20.511  1.00  0.00           N  
ATOM    215  CA  SER A  23      42.965  51.395  20.706  1.00  0.00           C  
ATOM    216  C   SER A  23      43.164  51.766  22.118  1.00  0.00           C  
ATOM    217  O   SER A  23      42.303  51.648  22.963  1.00  0.00           O  
ATOM    218  CB  SER A  23      41.832  52.197  20.055  1.00  0.00           C  
ATOM    219  OG  SER A  23      42.050  53.640  20.016  1.00  0.00           O  
ATOM    220  H   SER A  23      41.809  49.773  19.873  1.00  0.00           H  
ATOM    221  HG  SER A  23      42.094  54.012  20.941  1.00  0.00           H  
ATOM    222  N   ARG A  24      44.250  52.510  22.186  1.00  0.00           N  
ATOM    223  CA  ARG A  24      44.867  53.243  23.306  1.00  0.00           C  
ATOM    224  C   ARG A  24      45.230  54.710  23.009  1.00  0.00           C  
ATOM    225  O   ARG A  24      46.230  55.247  23.548  1.00  0.00           O  
ATOM    226  CB  ARG A  24      46.151  52.508  23.676  1.00  0.00           C  
ATOM    227  CG  ARG A  24      46.076  51.236  24.595  1.00  0.00           C  
ATOM    228  CD  ARG A  24      45.860  51.574  26.092  1.00  0.00           C  
ATOM    229  NE  ARG A  24      47.088  52.179  26.682  1.00  0.00           N  
ATOM    230  CZ  ARG A  24      47.231  53.374  27.163  1.00  0.00           C  
ATOM    231  NH1 ARG A  24      46.303  54.253  27.071  1.00  0.00           N1+
ATOM    232  NH2 ARG A  24      48.302  53.602  27.840  1.00  0.00           N  
ATOM    233  H   ARG A  24      44.783  52.597  21.344  1.00  0.00           H  
ATOM    234  HE  ARG A  24      47.947  51.777  26.360  1.00  0.00           H  
ATOM    235 1HH1 ARG A  24      45.354  54.144  26.766  1.00  0.00           H  
ATOM    236 2HH1 ARG A  24      46.565  55.191  27.268  1.00  0.00           H  
ATOM    237 1HH2 ARG A  24      49.007  52.908  27.974  1.00  0.00           H  
ATOM    238 2HH2 ARG A  24      48.518  54.489  28.243  1.00  0.00           H  
ATOM    239  N   LYS A  25      44.278  55.498  22.583  1.00  0.00           N  
ATOM    240  CA  LYS A  25      44.540  56.899  22.144  1.00  0.00           C  
ATOM    241  C   LYS A  25      43.748  58.012  22.872  1.00  0.00           C  
ATOM    242  O   LYS A  25      44.343  58.876  23.526  1.00  0.00           O  
ATOM    243  CB  LYS A  25      44.250  57.088  20.620  1.00  0.00           C  
ATOM    244  CG  LYS A  25      45.195  56.316  19.713  1.00  0.00           C  
ATOM    245  CD  LYS A  25      44.930  56.505  18.297  1.00  0.00           C  
ATOM    246  CE  LYS A  25      45.692  55.538  17.402  1.00  0.00           C  
ATOM    247  NZ  LYS A  25      45.218  55.444  16.033  1.00  0.00           N1+
ATOM    248  H   LYS A  25      43.347  55.159  22.449  1.00  0.00           H  
ATOM    249  HZ1 LYS A  25      44.738  56.230  15.642  1.00  0.00           H  
ATOM    250  HZ2 LYS A  25      45.995  55.295  15.422  1.00  0.00           H  
ATOM    251  HZ3 LYS A  25      44.636  54.636  15.941  1.00  0.00           H  
ATOM    252  N   GLU A  26      42.438  57.831  22.846  1.00  0.00           N  
ATOM    253  CA  GLU A  26      41.549  58.846  23.463  1.00  0.00           C  
ATOM    254  C   GLU A  26      41.591  58.877  25.044  1.00  0.00           C  
ATOM    255  O   GLU A  26      41.453  60.008  25.570  1.00  0.00           O  
ATOM    256  CB  GLU A  26      40.224  58.840  22.774  1.00  0.00           C  
ATOM    257  CG  GLU A  26      40.396  59.442  21.339  1.00  0.00           C  
ATOM    258  CD  GLU A  26      39.092  59.513  20.634  1.00  0.00           C  
ATOM    259  OE1 GLU A  26      38.473  60.562  20.542  1.00  0.00           O  
ATOM    260  OE2 GLU A  26      38.616  58.434  20.281  1.00  0.00           O1-
ATOM    261  H   GLU A  26      42.059  56.930  22.635  1.00  0.00           H  
ATOM    262  N   GLY A  27      42.066  57.761  25.631  1.00  0.00           N  
ATOM    263  CA  GLY A  27      42.396  57.655  27.094  1.00  0.00           C  
ATOM    264  C   GLY A  27      43.626  58.464  27.530  1.00  0.00           C  
ATOM    265  O   GLY A  27      43.438  59.046  28.569  1.00  0.00           O  
ATOM    266  H   GLY A  27      41.968  56.859  25.222  1.00  0.00           H  
ATOM    267  N   GLN A  28      44.612  58.633  26.594  1.00  0.00           N  
ATOM    268  CA  GLN A  28      45.858  59.360  26.882  1.00  0.00           C  
ATOM    269  C   GLN A  28      45.961  60.909  27.085  1.00  0.00           C  
ATOM    270  O   GLN A  28      47.071  61.386  27.086  1.00  0.00           O  
ATOM    271  CB  GLN A  28      46.972  58.855  25.874  1.00  0.00           C  
ATOM    272  CG  GLN A  28      47.424  57.391  25.974  1.00  0.00           C  
ATOM    273  CD  GLN A  28      48.078  57.055  27.290  1.00  0.00           C  
ATOM    274  NE2 GLN A  28      49.367  57.388  27.464  1.00  0.00           N  
ATOM    275  OE1 GLN A  28      47.502  56.426  28.130  1.00  0.00           O  
ATOM    276  H   GLN A  28      44.500  58.278  25.665  1.00  0.00           H  
ATOM    277 1HE2 GLN A  28      49.834  57.904  26.762  1.00  0.00           H  
ATOM    278 2HE2 GLN A  28      49.846  57.101  28.298  1.00  0.00           H  
ATOM    279  N   ARG A  29      44.907  61.349  27.832  1.00  0.00           N  
ATOM    280  CA  ARG A  29      44.580  62.819  28.145  1.00  0.00           C  
ATOM    281  C   ARG A  29      45.359  63.295  29.352  1.00  0.00           C  
ATOM    282  O   ARG A  29      45.488  62.584  30.388  1.00  0.00           O  
ATOM    283  CB  ARG A  29      43.119  62.886  28.442  1.00  0.00           C  
ATOM    284  CG  ARG A  29      42.222  62.879  27.192  1.00  0.00           C  
ATOM    285  CD  ARG A  29      40.752  63.010  27.603  1.00  0.00           C  
ATOM    286  NE  ARG A  29      40.465  64.340  28.225  1.00  0.00           N  
ATOM    287  CZ  ARG A  29      39.241  64.683  28.734  1.00  0.00           C  
ATOM    288  NH1 ARG A  29      38.185  63.920  28.957  1.00  0.00           N1+
ATOM    289  NH2 ARG A  29      38.905  65.944  28.711  1.00  0.00           N  
ATOM    290  H   ARG A  29      44.403  60.631  28.307  1.00  0.00           H  
ATOM    291  HE  ARG A  29      41.216  64.962  28.453  1.00  0.00           H  
ATOM    292 1HH1 ARG A  29      38.306  62.920  28.990  1.00  0.00           H  
ATOM    293 2HH1 ARG A  29      37.228  64.171  28.798  1.00  0.00           H  
ATOM    294 1HH2 ARG A  29      39.514  66.581  28.242  1.00  0.00           H  
ATOM    295 2HH2 ARG A  29      38.200  66.197  29.367  1.00  0.00           H  
ATOM    296  N   GLN A  30      45.721  64.575  29.321  1.00  0.00           N  
ATOM    297  CA  GLN A  30      46.429  65.263  30.472  1.00  0.00           C  
ATOM    298  C   GLN A  30      45.681  65.398  31.876  1.00  0.00           C  
ATOM    299  O   GLN A  30      46.215  65.161  32.953  1.00  0.00           O  
ATOM    300  CB  GLN A  30      46.951  66.619  30.024  1.00  0.00           C  
ATOM    301  CG  GLN A  30      47.925  66.584  28.834  1.00  0.00           C  
ATOM    302  CD  GLN A  30      49.153  65.703  29.042  1.00  0.00           C  
ATOM    303  NE2 GLN A  30      50.312  66.120  29.606  1.00  0.00           N  
ATOM    304  OE1 GLN A  30      49.271  64.610  28.470  1.00  0.00           O  
ATOM    305  H   GLN A  30      45.346  65.224  28.659  1.00  0.00           H  
ATOM    306 1HE2 GLN A  30      50.292  67.087  29.838  1.00  0.00           H  
ATOM    307 2HE2 GLN A  30      50.966  65.455  29.957  1.00  0.00           H  
ATOM    308  N   GLU A  31      44.395  65.672  31.681  1.00  0.00           N  
ATOM    309  CA  GLU A  31      43.384  65.452  32.684  1.00  0.00           C  
ATOM    310  C   GLU A  31      43.264  64.080  33.357  1.00  0.00           C  
ATOM    311  O   GLU A  31      43.461  63.959  34.543  1.00  0.00           O  
ATOM    312  CB  GLU A  31      41.988  65.810  32.186  1.00  0.00           C  
ATOM    313  CG  GLU A  31      41.767  67.149  31.510  1.00  0.00           C  
ATOM    314  CD  GLU A  31      42.441  67.346  30.112  1.00  0.00           C  
ATOM    315  OE1 GLU A  31      43.318  68.219  29.993  1.00  0.00           O  
ATOM    316  OE2 GLU A  31      42.408  66.366  29.318  1.00  0.00           O1-
ATOM    317  H   GLU A  31      44.039  66.138  30.871  1.00  0.00           H  
ATOM    318  N   ASN A  32      42.833  63.047  32.696  1.00  0.00           N  
ATOM    319  CA  ASN A  32      43.077  61.538  32.986  1.00  0.00           C  
ATOM    320  C   ASN A  32      44.484  61.251  33.554  1.00  0.00           C  
ATOM    321  O   ASN A  32      44.571  60.316  34.375  1.00  0.00           O  
ATOM    322  CB  ASN A  32      42.892  60.722  31.735  1.00  0.00           C  
ATOM    323  CG  ASN A  32      41.600  61.054  30.977  1.00  0.00           C  
ATOM    324  ND2 ASN A  32      40.969  59.976  30.547  1.00  0.00           N  
ATOM    325  OD1 ASN A  32      41.122  62.149  30.770  1.00  0.00           O  
ATOM    326  H   ASN A  32      42.295  63.239  31.876  1.00  0.00           H  
ATOM    327 1HD2 ASN A  32      41.342  59.082  30.778  1.00  0.00           H  
ATOM    328 2HD2 ASN A  32      40.066  59.996  30.119  1.00  0.00           H  
ATOM    329  N   LYS A  33      45.568  61.935  33.192  1.00  0.00           N  
ATOM    330  CA  LYS A  33      46.885  61.677  33.811  1.00  0.00           C  
ATOM    331  C   LYS A  33      46.869  62.339  35.221  1.00  0.00           C  
ATOM    332  O   LYS A  33      46.970  61.633  36.234  1.00  0.00           O  
ATOM    333  CB  LYS A  33      48.120  62.032  32.910  1.00  0.00           C  
ATOM    334  CG  LYS A  33      48.411  61.146  31.651  1.00  0.00           C  
ATOM    335  CD  LYS A  33      49.346  61.936  30.790  1.00  0.00           C  
ATOM    336  CE  LYS A  33      49.427  61.287  29.405  1.00  0.00           C  
ATOM    337  NZ  LYS A  33      50.488  61.940  28.545  1.00  0.00           N1+
ATOM    338  H   LYS A  33      45.656  62.188  32.227  1.00  0.00           H  
ATOM    339  HZ1 LYS A  33      51.410  61.824  28.917  1.00  0.00           H  
ATOM    340  HZ2 LYS A  33      50.553  61.498  27.657  1.00  0.00           H  
ATOM    341  HZ3 LYS A  33      50.256  62.907  28.497  1.00  0.00           H  
ATOM    342  N   ASN A  34      46.549  63.599  35.266  1.00  0.00           N  
ATOM    343  CA  ASN A  34      46.331  64.297  36.518  1.00  0.00           C  
ATOM    344  C   ASN A  34      45.448  63.672  37.583  1.00  0.00           C  
ATOM    345  O   ASN A  34      45.881  63.647  38.705  1.00  0.00           O  
ATOM    346  CB  ASN A  34      45.938  65.746  36.159  1.00  0.00           C  
ATOM    347  CG  ASN A  34      45.232  66.470  37.236  1.00  0.00           C  
ATOM    348  ND2 ASN A  34      45.913  67.245  37.993  1.00  0.00           N  
ATOM    349  OD1 ASN A  34      44.019  66.600  37.167  1.00  0.00           O  
ATOM    350  H   ASN A  34      46.616  64.246  34.512  1.00  0.00           H  
ATOM    351 1HD2 ASN A  34      46.903  67.312  37.887  1.00  0.00           H  
ATOM    352 2HD2 ASN A  34      45.370  67.781  38.632  1.00  0.00           H  
ATOM    353  N   LYS A  35      44.384  63.000  37.182  1.00  0.00           N  
ATOM    354  CA  LYS A  35      43.435  62.373  38.190  1.00  0.00           C  
ATOM    355  C   LYS A  35      43.733  60.971  38.818  1.00  0.00           C  
ATOM    356  O   LYS A  35      43.208  60.507  39.863  1.00  0.00           O  
ATOM    357  CB  LYS A  35      42.081  62.229  37.466  1.00  0.00           C  
ATOM    358  CG  LYS A  35      40.965  62.602  38.464  1.00  0.00           C  
ATOM    359  CD  LYS A  35      39.628  62.179  37.859  1.00  0.00           C  
ATOM    360  CE  LYS A  35      38.446  62.363  38.840  1.00  0.00           C  
ATOM    361  NZ  LYS A  35      37.170  61.801  38.406  1.00  0.00           N1+
ATOM    362  H   LYS A  35      44.041  63.208  36.266  1.00  0.00           H  
ATOM    363  HZ1 LYS A  35      37.189  60.809  38.462  1.00  0.00           H  
ATOM    364  HZ2 LYS A  35      36.494  62.207  39.024  1.00  0.00           H  
ATOM    365  HZ3 LYS A  35      37.018  62.104  37.456  1.00  0.00           H  
ATOM    366  N   ASN A  36      44.701  60.262  38.163  1.00  0.00           N  
ATOM    367  CA  ASN A  36      44.950  58.865  38.493  1.00  0.00           C  
ATOM    368  C   ASN A  36      46.269  58.785  39.256  1.00  0.00           C  
ATOM    369  O   ASN A  36      47.151  59.687  39.187  1.00  0.00           O  
ATOM    370  CB  ASN A  36      45.033  57.964  37.231  1.00  0.00           C  
ATOM    371  CG  ASN A  36      43.620  57.704  36.726  1.00  0.00           C  
ATOM    372  ND2 ASN A  36      43.276  58.260  35.606  1.00  0.00           N  
ATOM    373  OD1 ASN A  36      42.844  56.837  37.151  1.00  0.00           O  
ATOM    374  H   ASN A  36      45.111  60.670  37.339  1.00  0.00           H  
ATOM    375 1HD2 ASN A  36      43.923  58.856  35.128  1.00  0.00           H  
ATOM    376 2HD2 ASN A  36      42.442  58.012  35.120  1.00  0.00           H  
ATOM    377  N   ARG A  37      46.495  57.825  40.147  1.00  0.00           N  
ATOM    378  CA  ARG A  37      47.834  57.612  40.771  1.00  0.00           C  
ATOM    379  C   ARG A  37      48.958  57.094  39.844  1.00  0.00           C  
ATOM    380  O   ARG A  37      49.986  57.747  39.659  1.00  0.00           O  
ATOM    381  CB  ARG A  37      47.675  56.586  41.936  1.00  0.00           C  
ATOM    382  CG  ARG A  37      48.914  56.467  42.902  1.00  0.00           C  
ATOM    383  CD  ARG A  37      48.698  55.612  44.080  1.00  0.00           C  
ATOM    384  NE  ARG A  37      47.676  56.071  44.983  1.00  0.00           N  
ATOM    385  CZ  ARG A  37      47.867  56.531  46.223  1.00  0.00           C  
ATOM    386  NH1 ARG A  37      49.077  56.600  46.795  1.00  0.00           N1+
ATOM    387  NH2 ARG A  37      46.908  57.181  46.856  1.00  0.00           N  
ATOM    388  H   ARG A  37      45.778  57.231  40.507  1.00  0.00           H  
ATOM    389  HE  ARG A  37      46.758  55.973  44.600  1.00  0.00           H  
ATOM    390 1HH1 ARG A  37      49.906  56.594  46.234  1.00  0.00           H  
ATOM    391 2HH1 ARG A  37      49.225  56.788  47.757  1.00  0.00           H  
ATOM    392 1HH2 ARG A  37      45.948  57.068  46.595  1.00  0.00           H  
ATOM    393 2HH2 ARG A  37      47.158  57.802  47.599  1.00  0.00           H  
ATOM    394  N   TYR A  38      48.668  56.004  39.099  1.00  0.00           N  
ATOM    395  CA  TYR A  38      49.585  55.327  38.209  1.00  0.00           C  
ATOM    396  C   TYR A  38      49.275  55.694  36.731  1.00  0.00           C  
ATOM    397  O   TYR A  38      48.525  55.003  36.031  1.00  0.00           O  
ATOM    398  CB  TYR A  38      49.455  53.832  38.443  1.00  0.00           C  
ATOM    399  CG  TYR A  38      49.710  53.451  39.943  1.00  0.00           C  
ATOM    400  CD1 TYR A  38      50.964  53.500  40.505  1.00  0.00           C  
ATOM    401  CD2 TYR A  38      48.686  53.061  40.816  1.00  0.00           C  
ATOM    402  CE1 TYR A  38      51.173  53.161  41.801  1.00  0.00           C  
ATOM    403  CE2 TYR A  38      48.888  52.759  42.165  1.00  0.00           C  
ATOM    404  CZ  TYR A  38      50.159  52.803  42.702  1.00  0.00           C  
ATOM    405  OH  TYR A  38      50.368  52.690  43.998  1.00  0.00           O  
ATOM    406  H   TYR A  38      47.702  55.800  38.994  1.00  0.00           H  
ATOM    407  HD1 TYR A  38      51.796  53.994  39.996  1.00  0.00           H  
ATOM    408  HD2 TYR A  38      47.651  53.091  40.460  1.00  0.00           H  
ATOM    409  HE1 TYR A  38      52.219  53.168  42.104  1.00  0.00           H  
ATOM    410  HE2 TYR A  38      48.000  52.617  42.780  1.00  0.00           H  
ATOM    411  HH  TYR A  38      49.425  52.542  44.278  1.00  0.00           H  
ATOM    412  N   LYS A  39      49.947  56.740  36.351  1.00  0.00           N  
ATOM    413  CA  LYS A  39      49.787  57.427  35.065  1.00  0.00           C  
ATOM    414  C   LYS A  39      49.996  56.553  33.825  1.00  0.00           C  
ATOM    415  O   LYS A  39      49.516  56.751  32.715  1.00  0.00           O  
ATOM    416  CB  LYS A  39      50.657  58.725  35.019  1.00  0.00           C  
ATOM    417  CG  LYS A  39      50.238  59.694  36.123  1.00  0.00           C  
ATOM    418  CD  LYS A  39      51.107  60.961  36.088  1.00  0.00           C  
ATOM    419  CE  LYS A  39      52.487  60.766  36.724  1.00  0.00           C  
ATOM    420  NZ  LYS A  39      53.213  62.010  36.321  1.00  0.00           N1+
ATOM    421  H   LYS A  39      50.473  57.240  37.031  1.00  0.00           H  
ATOM    422  HZ1 LYS A  39      52.654  62.797  36.595  1.00  0.00           H  
ATOM    423  HZ2 LYS A  39      54.148  62.115  36.649  1.00  0.00           H  
ATOM    424  HZ3 LYS A  39      53.260  62.041  35.325  1.00  0.00           H  
ATOM    425  N   ASN A  40      50.914  55.598  33.941  1.00  0.00           N  
ATOM    426  CA  ASN A  40      51.209  54.569  32.876  1.00  0.00           C  
ATOM    427  C   ASN A  40      50.110  53.581  32.513  1.00  0.00           C  
ATOM    428  O   ASN A  40      49.777  53.414  31.358  1.00  0.00           O  
ATOM    429  CB  ASN A  40      52.550  53.860  33.201  1.00  0.00           C  
ATOM    430  CG  ASN A  40      52.642  53.117  34.503  1.00  0.00           C  
ATOM    431  ND2 ASN A  40      53.415  52.093  34.375  1.00  0.00           N  
ATOM    432  OD1 ASN A  40      52.120  53.441  35.568  1.00  0.00           O  
ATOM    433  H   ASN A  40      51.627  55.574  34.638  1.00  0.00           H  
ATOM    434 1HD2 ASN A  40      54.013  51.914  33.600  1.00  0.00           H  
ATOM    435 2HD2 ASN A  40      53.576  51.512  35.179  1.00  0.00           H  
ATOM    436  N   ILE A  41      49.497  53.068  33.536  1.00  0.00           N  
ATOM    437  CA  ILE A  41      48.448  52.004  33.449  1.00  0.00           C  
ATOM    438  C   ILE A  41      47.051  52.613  33.239  1.00  0.00           C  
ATOM    439  O   ILE A  41      46.233  52.830  34.147  1.00  0.00           O  
ATOM    440  CB  ILE A  41      48.720  51.088  34.678  1.00  0.00           C  
ATOM    441  CG1 ILE A  41      49.980  50.146  34.417  1.00  0.00           C  
ATOM    442  CG2 ILE A  41      47.577  50.282  35.167  1.00  0.00           C  
ATOM    443  CD  ILE A  41      49.834  49.253  33.218  1.00  0.00           C  
ATOM    444  H   ILE A  41      49.694  53.443  34.446  1.00  0.00           H  
ATOM    445  N   LEU A  42      46.862  52.986  31.969  1.00  0.00           N  
ATOM    446  CA  LEU A  42      45.499  53.350  31.484  1.00  0.00           C  
ATOM    447  C   LEU A  42      44.878  52.330  30.559  1.00  0.00           C  
ATOM    448  O   LEU A  42      45.567  51.879  29.681  1.00  0.00           O  
ATOM    449  CB  LEU A  42      45.594  54.738  30.992  1.00  0.00           C  
ATOM    450  CG  LEU A  42      45.883  55.822  32.045  1.00  0.00           C  
ATOM    451  CD1 LEU A  42      45.993  57.214  31.354  1.00  0.00           C  
ATOM    452  CD2 LEU A  42      44.743  56.130  33.016  1.00  0.00           C  
ATOM    453  H   LEU A  42      47.585  53.146  31.299  1.00  0.00           H  
ATOM    454  N   PRO A  43      43.664  51.833  30.911  1.00  0.00           N  
ATOM    455  CA  PRO A  43      43.003  50.800  30.077  1.00  0.00           C  
ATOM    456  C   PRO A  43      42.514  51.277  28.702  1.00  0.00           C  
ATOM    457  O   PRO A  43      42.464  52.468  28.438  1.00  0.00           O  
ATOM    458  CB  PRO A  43      41.812  50.340  31.019  1.00  0.00           C  
ATOM    459  CG  PRO A  43      41.478  51.466  32.011  1.00  0.00           C  
ATOM    460  CD  PRO A  43      42.876  52.184  32.130  1.00  0.00           C  
ATOM    461  N   PHE A  44      42.113  50.324  27.798  1.00  0.00           N  
ATOM    462  CA  PHE A  44      41.608  50.542  26.417  1.00  0.00           C  
ATOM    463  C   PHE A  44      40.441  51.563  26.339  1.00  0.00           C  
ATOM    464  O   PHE A  44      39.638  51.709  27.284  1.00  0.00           O  
ATOM    465  CB  PHE A  44      41.143  49.211  25.815  1.00  0.00           C  
ATOM    466  CG  PHE A  44      42.134  48.118  25.564  1.00  0.00           C  
ATOM    467  CD1 PHE A  44      43.279  48.396  24.786  1.00  0.00           C  
ATOM    468  CD2 PHE A  44      41.842  46.774  25.743  1.00  0.00           C  
ATOM    469  CE1 PHE A  44      44.080  47.398  24.262  1.00  0.00           C  
ATOM    470  CE2 PHE A  44      42.652  45.759  25.195  1.00  0.00           C  
ATOM    471  CZ  PHE A  44      43.743  46.073  24.492  1.00  0.00           C  
ATOM    472  H   PHE A  44      42.399  49.391  28.019  1.00  0.00           H  
ATOM    473  HD1 PHE A  44      43.408  49.415  24.440  1.00  0.00           H  
ATOM    474  HD2 PHE A  44      40.929  46.419  26.220  1.00  0.00           H  
ATOM    475  HE1 PHE A  44      44.936  47.677  23.643  1.00  0.00           H  
ATOM    476  HE2 PHE A  44      42.613  44.765  25.634  1.00  0.00           H  
ATOM    477  HZ  PHE A  44      44.468  45.325  24.159  1.00  0.00           H  
ATOM    478  N   ASP A  45      40.275  52.122  25.125  1.00  0.00           N  
ATOM    479  CA  ASP A  45      39.364  53.232  24.783  1.00  0.00           C  
ATOM    480  C   ASP A  45      37.824  52.894  24.656  1.00  0.00           C  
ATOM    481  O   ASP A  45      37.116  53.565  25.354  1.00  0.00           O  
ATOM    482  CB  ASP A  45      39.759  53.976  23.543  1.00  0.00           C  
ATOM    483  CG  ASP A  45      41.082  54.716  23.495  1.00  0.00           C  
ATOM    484  OD1 ASP A  45      41.745  54.991  24.543  1.00  0.00           O  
ATOM    485  OD2 ASP A  45      41.428  55.146  22.368  1.00  0.00           O1-
ATOM    486  H   ASP A  45      40.990  52.025  24.437  1.00  0.00           H  
ATOM    487  N   HIS A  46      37.592  51.682  24.134  1.00  0.00           N  
ATOM    488  CA  HIS A  46      36.247  51.212  23.807  1.00  0.00           C  
ATOM    489  C   HIS A  46      35.442  50.578  24.978  1.00  0.00           C  
ATOM    490  O   HIS A  46      34.415  51.144  25.370  1.00  0.00           O  
ATOM    491  CB  HIS A  46      36.420  50.415  22.494  1.00  0.00           C  
ATOM    492  CG  HIS A  46      37.214  49.144  22.668  1.00  0.00           C  
ATOM    493  CD2 HIS A  46      37.115  48.009  22.023  1.00  0.00           C  
ATOM    494  ND1 HIS A  46      38.347  49.117  23.402  1.00  0.00           N  
ATOM    495  CE1 HIS A  46      38.921  47.971  23.206  1.00  0.00           C  
ATOM    496  NE2 HIS A  46      38.172  47.292  22.291  1.00  0.00           N  
ATOM    497  H   HIS A  46      38.347  51.058  23.917  1.00  0.00           H  
ATOM    498  HD2 HIS A  46      36.331  47.835  21.280  1.00  0.00           H  
ATOM    499  HE1 HIS A  46      39.882  47.590  23.528  1.00  0.00           H  
ATOM    500  HE2 HIS A  46      38.387  46.452  21.799  1.00  0.00           H  
ATOM    501  N   THR A  47      35.914  49.579  25.668  1.00  0.00           N  
ATOM    502  CA  THR A  47      35.330  48.779  26.808  1.00  0.00           C  
ATOM    503  C   THR A  47      34.972  49.472  28.175  1.00  0.00           C  
ATOM    504  O   THR A  47      34.457  48.792  29.052  1.00  0.00           O  
ATOM    505  CB  THR A  47      36.068  47.444  26.995  1.00  0.00           C  
ATOM    506  CG2 THR A  47      35.893  46.545  25.803  1.00  0.00           C  
ATOM    507  OG1 THR A  47      37.474  47.566  27.379  1.00  0.00           O  
ATOM    508  H   THR A  47      36.724  49.106  25.337  1.00  0.00           H  
ATOM    509  HG1 THR A  47      37.767  46.633  27.628  1.00  0.00           H  
ATOM    510  N   ARG A  48      34.911  50.783  28.118  1.00  0.00           N  
ATOM    511  CA  ARG A  48      34.920  51.657  29.297  1.00  0.00           C  
ATOM    512  C   ARG A  48      33.512  51.721  29.869  1.00  0.00           C  
ATOM    513  O   ARG A  48      32.574  51.281  29.285  1.00  0.00           O  
ATOM    514  CB  ARG A  48      35.545  53.076  29.042  1.00  0.00           C  
ATOM    515  CG  ARG A  48      34.889  53.744  27.819  1.00  0.00           C  
ATOM    516  CD  ARG A  48      35.310  55.171  27.549  1.00  0.00           C  
ATOM    517  NE  ARG A  48      35.207  56.031  28.733  1.00  0.00           N  
ATOM    518  CZ  ARG A  48      34.357  57.069  28.859  1.00  0.00           C  
ATOM    519  NH1 ARG A  48      33.409  57.337  28.021  1.00  0.00           N1+
ATOM    520  NH2 ARG A  48      34.482  57.734  30.011  1.00  0.00           N  
ATOM    521  H   ARG A  48      35.080  51.223  27.238  1.00  0.00           H  
ATOM    522  HE  ARG A  48      35.893  55.927  29.457  1.00  0.00           H  
ATOM    523 1HH1 ARG A  48      33.253  56.728  27.245  1.00  0.00           H  
ATOM    524 2HH1 ARG A  48      32.790  58.107  28.155  1.00  0.00           H  
ATOM    525 1HH2 ARG A  48      35.083  57.407  30.744  1.00  0.00           H  
ATOM    526 2HH2 ARG A  48      33.772  58.410  30.206  1.00  0.00           H  
ATOM    527  N   VAL A  49      33.525  51.769  31.200  1.00  0.00           N  
ATOM    528  CA  VAL A  49      32.370  52.206  31.960  1.00  0.00           C  
ATOM    529  C   VAL A  49      32.325  53.752  32.208  1.00  0.00           C  
ATOM    530  O   VAL A  49      33.374  54.389  32.418  1.00  0.00           O  
ATOM    531  CB  VAL A  49      32.286  51.523  33.334  1.00  0.00           C  
ATOM    532  CG1 VAL A  49      30.878  51.440  33.803  1.00  0.00           C  
ATOM    533  CG2 VAL A  49      32.924  50.093  33.359  1.00  0.00           C  
ATOM    534  H   VAL A  49      34.420  51.644  31.630  1.00  0.00           H  
ATOM    535  N   VAL A  50      31.170  54.357  32.497  1.00  0.00           N  
ATOM    536  CA  VAL A  50      30.943  55.798  32.807  1.00  0.00           C  
ATOM    537  C   VAL A  50      30.361  55.948  34.214  1.00  0.00           C  
ATOM    538  O   VAL A  50      29.992  54.943  34.853  1.00  0.00           O  
ATOM    539  CB  VAL A  50      30.133  56.568  31.743  1.00  0.00           C  
ATOM    540  CG1 VAL A  50      30.744  56.536  30.350  1.00  0.00           C  
ATOM    541  CG2 VAL A  50      28.716  55.914  31.700  1.00  0.00           C  
ATOM    542  H   VAL A  50      30.366  53.763  32.476  1.00  0.00           H  
ATOM    543  N   LEU A  51      30.287  57.201  34.633  1.00  0.00           N  
ATOM    544  CA  LEU A  51      29.841  57.505  36.009  1.00  0.00           C  
ATOM    545  C   LEU A  51      28.598  58.419  35.907  1.00  0.00           C  
ATOM    546  O   LEU A  51      28.467  59.267  34.994  1.00  0.00           O  
ATOM    547  CB  LEU A  51      31.035  58.000  36.801  1.00  0.00           C  
ATOM    548  CG  LEU A  51      30.746  58.386  38.254  1.00  0.00           C  
ATOM    549  CD1 LEU A  51      30.609  57.229  39.249  1.00  0.00           C  
ATOM    550  CD2 LEU A  51      31.842  59.283  38.792  1.00  0.00           C  
ATOM    551  H   LEU A  51      30.261  58.014  34.055  1.00  0.00           H  
ATOM    552  N   HIS A  52      27.583  58.167  36.727  1.00  0.00           N  
ATOM    553  CA  HIS A  52      26.347  58.957  36.664  1.00  0.00           C  
ATOM    554  C   HIS A  52      26.407  60.003  37.688  1.00  0.00           C  
ATOM    555  O   HIS A  52      26.511  59.586  38.864  1.00  0.00           O  
ATOM    556  CB  HIS A  52      25.069  58.097  36.835  1.00  0.00           C  
ATOM    557  CG  HIS A  52      23.865  58.523  36.005  1.00  0.00           C  
ATOM    558  CD2 HIS A  52      22.958  57.788  35.311  1.00  0.00           C  
ATOM    559  ND1 HIS A  52      23.611  59.809  35.634  1.00  0.00           N  
ATOM    560  CE1 HIS A  52      22.561  59.793  34.892  1.00  0.00           C  
ATOM    561  NE2 HIS A  52      22.163  58.601  34.675  1.00  0.00           N  
ATOM    562  H   HIS A  52      27.633  57.572  37.536  1.00  0.00           H  
ATOM    563  HD2 HIS A  52      22.921  56.703  35.349  1.00  0.00           H  
ATOM    564  HE1 HIS A  52      21.975  60.682  34.649  1.00  0.00           H  
ATOM    565  HE2 HIS A  52      21.357  58.299  34.163  1.00  0.00           H  
ATOM    566  N   ASP A  53      26.091  61.237  37.270  1.00  0.00           N  
ATOM    567  CA  ASP A  53      26.159  62.568  37.974  1.00  0.00           C  
ATOM    568  C   ASP A  53      27.643  62.843  38.299  1.00  0.00           C  
ATOM    569  O   ASP A  53      28.259  61.966  38.822  1.00  0.00           O  
ATOM    570  CB  ASP A  53      25.266  62.521  39.299  1.00  0.00           C  
ATOM    571  CG  ASP A  53      25.300  63.849  40.124  1.00  0.00           C  
ATOM    572  OD1 ASP A  53      25.272  64.900  39.495  1.00  0.00           O  
ATOM    573  OD2 ASP A  53      25.324  63.862  41.381  1.00  0.00           O1-
ATOM    574  H   ASP A  53      25.428  61.172  36.520  1.00  0.00           H  
ATOM    575  N   GLY A  54      27.885  64.126  38.480  1.00  0.00           N  
ATOM    576  CA  GLY A  54      29.278  64.700  38.569  1.00  0.00           C  
ATOM    577  C   GLY A  54      29.499  66.135  38.900  1.00  0.00           C  
ATOM    578  O   GLY A  54      28.637  66.976  38.823  1.00  0.00           O  
ATOM    579  H   GLY A  54      27.128  64.704  38.779  1.00  0.00           H  
ATOM    580  N   ASP A  55      30.756  66.259  39.410  1.00  0.00           N  
ATOM    581  CA  ASP A  55      31.229  67.475  40.072  1.00  0.00           C  
ATOM    582  C   ASP A  55      31.549  68.471  38.983  1.00  0.00           C  
ATOM    583  O   ASP A  55      32.425  68.254  38.144  1.00  0.00           O  
ATOM    584  CB  ASP A  55      32.435  67.129  40.942  1.00  0.00           C  
ATOM    585  CG  ASP A  55      32.789  68.286  41.847  1.00  0.00           C  
ATOM    586  OD1 ASP A  55      32.539  68.179  43.075  1.00  0.00           O  
ATOM    587  OD2 ASP A  55      33.529  69.234  41.482  1.00  0.00           O1-
ATOM    588  H   ASP A  55      31.381  65.496  39.542  1.00  0.00           H  
ATOM    589  N   PRO A  56      30.769  69.624  38.980  1.00  0.00           N  
ATOM    590  CA  PRO A  56      30.847  70.614  37.977  1.00  0.00           C  
ATOM    591  C   PRO A  56      32.182  71.486  38.019  1.00  0.00           C  
ATOM    592  O   PRO A  56      32.462  72.300  37.124  1.00  0.00           O  
ATOM    593  CB  PRO A  56      29.573  71.413  37.985  1.00  0.00           C  
ATOM    594  CG  PRO A  56      28.654  70.623  38.915  1.00  0.00           C  
ATOM    595  CD  PRO A  56      29.627  69.873  39.880  1.00  0.00           C  
ATOM    596  N   ASN A  57      32.980  71.347  39.107  1.00  0.00           N  
ATOM    597  CA  ASN A  57      34.362  71.941  39.168  1.00  0.00           C  
ATOM    598  C   ASN A  57      35.509  70.978  38.625  1.00  0.00           C  
ATOM    599  O   ASN A  57      36.504  71.471  38.232  1.00  0.00           O  
ATOM    600  CB  ASN A  57      34.766  72.314  40.605  1.00  0.00           C  
ATOM    601  CG  ASN A  57      33.858  73.494  41.123  1.00  0.00           C  
ATOM    602  ND2 ASN A  57      34.220  74.726  40.815  1.00  0.00           N  
ATOM    603  OD1 ASN A  57      32.741  73.348  41.648  1.00  0.00           O  
ATOM    604  H   ASN A  57      32.674  71.010  39.998  1.00  0.00           H  
ATOM    605 1HD2 ASN A  57      34.963  75.020  40.223  1.00  0.00           H  
ATOM    606 2HD2 ASN A  57      33.583  75.353  41.271  1.00  0.00           H  
ATOM    607  N   GLU A  58      35.305  69.650  38.702  1.00  0.00           N  
ATOM    608  CA  GLU A  58      36.321  68.593  38.230  1.00  0.00           C  
ATOM    609  C   GLU A  58      36.616  68.489  36.714  1.00  0.00           C  
ATOM    610  O   GLU A  58      35.663  68.332  35.939  1.00  0.00           O  
ATOM    611  CB  GLU A  58      35.890  67.177  38.646  1.00  0.00           C  
ATOM    612  CG  GLU A  58      36.378  66.853  40.031  1.00  0.00           C  
ATOM    613  CD  GLU A  58      36.350  65.368  40.303  1.00  0.00           C  
ATOM    614  OE1 GLU A  58      37.336  64.726  40.023  1.00  0.00           O  
ATOM    615  OE2 GLU A  58      35.287  64.950  40.753  1.00  0.00           O1-
ATOM    616  H   GLU A  58      34.457  69.272  39.072  1.00  0.00           H  
ATOM    617  N   PRO A  59      37.914  68.389  36.363  1.00  0.00           N  
ATOM    618  CA  PRO A  59      38.417  68.295  34.943  1.00  0.00           C  
ATOM    619  C   PRO A  59      37.876  67.048  34.184  1.00  0.00           C  
ATOM    620  O   PRO A  59      37.172  67.316  33.177  1.00  0.00           O  
ATOM    621  CB  PRO A  59      39.944  68.107  35.083  1.00  0.00           C  
ATOM    622  CG  PRO A  59      40.182  69.028  36.301  1.00  0.00           C  
ATOM    623  CD  PRO A  59      39.009  68.744  37.270  1.00  0.00           C  
ATOM    624  N   VAL A  60      37.996  65.866  34.761  1.00  0.00           N  
ATOM    625  CA  VAL A  60      37.298  64.624  34.243  1.00  0.00           C  
ATOM    626  C   VAL A  60      36.234  63.947  35.155  1.00  0.00           C  
ATOM    627  O   VAL A  60      36.555  63.067  35.901  1.00  0.00           O  
ATOM    628  CB  VAL A  60      38.172  63.566  33.609  1.00  0.00           C  
ATOM    629  CG1 VAL A  60      38.309  63.757  32.069  1.00  0.00           C  
ATOM    630  CG2 VAL A  60      39.655  63.539  34.221  1.00  0.00           C  
ATOM    631  H   VAL A  60      38.502  65.850  35.619  1.00  0.00           H  
ATOM    632  N   SER A  61      35.113  64.648  35.323  1.00  0.00           N  
ATOM    633  CA  SER A  61      34.125  64.248  36.341  1.00  0.00           C  
ATOM    634  C   SER A  61      33.285  62.963  36.072  1.00  0.00           C  
ATOM    635  O   SER A  61      33.216  62.122  36.990  1.00  0.00           O  
ATOM    636  CB  SER A  61      33.160  65.414  36.688  1.00  0.00           C  
ATOM    637  OG  SER A  61      32.403  65.668  35.529  1.00  0.00           O  
ATOM    638  H   SER A  61      34.739  65.248  34.619  1.00  0.00           H  
ATOM    639  HG  SER A  61      31.749  66.422  35.630  1.00  0.00           H  
ATOM    640  N   ASP A  62      32.880  62.742  34.872  1.00  0.00           N  
ATOM    641  CA  ASP A  62      32.034  61.517  34.594  1.00  0.00           C  
ATOM    642  C   ASP A  62      32.834  60.236  34.192  1.00  0.00           C  
ATOM    643  O   ASP A  62      32.355  59.163  33.696  1.00  0.00           O  
ATOM    644  CB  ASP A  62      31.029  61.896  33.533  1.00  0.00           C  
ATOM    645  CG  ASP A  62      31.640  62.715  32.346  1.00  0.00           C  
ATOM    646  OD1 ASP A  62      31.525  63.948  32.384  1.00  0.00           O  
ATOM    647  OD2 ASP A  62      32.399  62.134  31.503  1.00  0.00           O1-
ATOM    648  H   ASP A  62      33.158  63.411  34.192  1.00  0.00           H  
ATOM    649  N   TYR A  63      34.130  60.523  34.078  1.00  0.00           N  
ATOM    650  CA  TYR A  63      35.200  59.549  33.829  1.00  0.00           C  
ATOM    651  C   TYR A  63      35.505  58.620  35.051  1.00  0.00           C  
ATOM    652  O   TYR A  63      35.792  59.077  36.155  1.00  0.00           O  
ATOM    653  CB  TYR A  63      36.385  60.344  33.331  1.00  0.00           C  
ATOM    654  CG  TYR A  63      37.746  59.622  33.590  1.00  0.00           C  
ATOM    655  CD1 TYR A  63      38.138  58.586  32.667  1.00  0.00           C  
ATOM    656  CD2 TYR A  63      38.463  59.852  34.738  1.00  0.00           C  
ATOM    657  CE1 TYR A  63      39.230  57.847  32.927  1.00  0.00           C  
ATOM    658  CE2 TYR A  63      39.531  59.036  35.004  1.00  0.00           C  
ATOM    659  CZ  TYR A  63      39.874  58.016  34.154  1.00  0.00           C  
ATOM    660  OH  TYR A  63      41.006  57.317  34.405  1.00  0.00           O  
ATOM    661  H   TYR A  63      34.437  61.333  34.572  1.00  0.00           H  
ATOM    662  HD1 TYR A  63      37.445  58.261  31.893  1.00  0.00           H  
ATOM    663  HD2 TYR A  63      38.242  60.715  35.365  1.00  0.00           H  
ATOM    664  HE1 TYR A  63      39.643  57.111  32.256  1.00  0.00           H  
ATOM    665  HE2 TYR A  63      39.900  59.053  36.027  1.00  0.00           H  
ATOM    666  HH  TYR A  63      40.936  56.501  33.835  1.00  0.00           H  
ATOM    667  N   ILE A  64      35.490  57.368  34.837  1.00  0.00           N  
ATOM    668  CA  ILE A  64      35.826  56.345  35.826  1.00  0.00           C  
ATOM    669  C   ILE A  64      36.682  55.211  35.175  1.00  0.00           C  
ATOM    670  O   ILE A  64      36.478  54.857  34.032  1.00  0.00           O  
ATOM    671  CB  ILE A  64      34.531  55.737  36.402  1.00  0.00           C  
ATOM    672  CG1 ILE A  64      34.798  55.009  37.745  1.00  0.00           C  
ATOM    673  CG2 ILE A  64      33.830  54.765  35.403  1.00  0.00           C  
ATOM    674  CD  ILE A  64      34.087  55.656  38.906  1.00  0.00           C  
ATOM    675  H   ILE A  64      35.141  56.977  33.984  1.00  0.00           H  
ATOM    676  N   ASN A  65      37.810  55.082  35.879  1.00  0.00           N  
ATOM    677  CA  ASN A  65      38.814  54.060  35.482  1.00  0.00           C  
ATOM    678  C   ASN A  65      38.298  52.665  35.733  1.00  0.00           C  
ATOM    679  O   ASN A  65      38.443  52.138  36.839  1.00  0.00           O  
ATOM    680  CB  ASN A  65      40.130  54.436  36.133  1.00  0.00           C  
ATOM    681  CG  ASN A  65      41.359  53.643  35.612  1.00  0.00           C  
ATOM    682  ND2 ASN A  65      42.544  54.262  35.760  1.00  0.00           N  
ATOM    683  OD1 ASN A  65      41.271  52.546  35.057  1.00  0.00           O  
ATOM    684  H   ASN A  65      38.026  55.738  36.600  1.00  0.00           H  
ATOM    685 1HD2 ASN A  65      42.491  55.093  36.307  1.00  0.00           H  
ATOM    686 2HD2 ASN A  65      43.377  53.705  35.762  1.00  0.00           H  
ATOM    687  N   ALA A  66      37.575  52.159  34.740  1.00  0.00           N  
ATOM    688  CA  ALA A  66      37.139  50.743  34.726  1.00  0.00           C  
ATOM    689  C   ALA A  66      36.681  50.370  33.282  1.00  0.00           C  
ATOM    690  O   ALA A  66      35.953  51.147  32.630  1.00  0.00           O  
ATOM    691  CB  ALA A  66      36.002  50.701  35.728  1.00  0.00           C  
ATOM    692  H   ALA A  66      37.367  52.719  33.937  1.00  0.00           H  
ATOM    693  N   ASN A  67      36.814  49.079  33.034  1.00  0.00           N  
ATOM    694  CA  ASN A  67      36.396  48.502  31.745  1.00  0.00           C  
ATOM    695  C   ASN A  67      35.857  47.094  31.929  1.00  0.00           C  
ATOM    696  O   ASN A  67      36.510  46.325  32.722  1.00  0.00           O  
ATOM    697  CB  ASN A  67      37.625  48.388  30.763  1.00  0.00           C  
ATOM    698  CG  ASN A  67      38.166  49.739  30.300  1.00  0.00           C  
ATOM    699  ND2 ASN A  67      38.317  49.797  29.003  1.00  0.00           N  
ATOM    700  OD1 ASN A  67      38.672  50.561  30.985  1.00  0.00           O  
ATOM    701  H   ASN A  67      36.986  48.355  33.702  1.00  0.00           H  
ATOM    702 1HD2 ASN A  67      38.069  48.992  28.454  1.00  0.00           H  
ATOM    703 2HD2 ASN A  67      38.870  50.531  28.620  1.00  0.00           H  
ATOM    704  N   ILE A  68      34.800  46.760  31.167  1.00  0.00           N  
ATOM    705  CA  ILE A  68      33.990  45.552  31.332  1.00  0.00           C  
ATOM    706  C   ILE A  68      34.638  44.266  30.771  1.00  0.00           C  
ATOM    707  O   ILE A  68      34.775  44.112  29.569  1.00  0.00           O  
ATOM    708  CB  ILE A  68      32.594  45.768  30.783  1.00  0.00           C  
ATOM    709  CG1 ILE A  68      32.538  46.540  29.483  1.00  0.00           C  
ATOM    710  CG2 ILE A  68      31.821  46.530  31.835  1.00  0.00           C  
ATOM    711  CD  ILE A  68      31.132  46.716  28.895  1.00  0.00           C  
ATOM    712  H   ILE A  68      34.428  47.410  30.515  1.00  0.00           H  
ATOM    713  N   ILE A  69      35.108  43.368  31.687  1.00  0.00           N  
ATOM    714  CA  ILE A  69      35.664  42.052  31.332  1.00  0.00           C  
ATOM    715  C   ILE A  69      34.514  41.007  31.463  1.00  0.00           C  
ATOM    716  O   ILE A  69      34.041  40.592  32.557  1.00  0.00           O  
ATOM    717  CB  ILE A  69      36.940  41.636  32.073  1.00  0.00           C  
ATOM    718  CG1 ILE A  69      37.983  42.684  31.618  1.00  0.00           C  
ATOM    719  CG2 ILE A  69      37.293  40.151  31.949  1.00  0.00           C  
ATOM    720  CD  ILE A  69      39.172  42.800  32.606  1.00  0.00           C  
ATOM    721  H   ILE A  69      35.247  43.668  32.631  1.00  0.00           H  
ATOM    722  N   MET A  70      33.924  40.793  30.337  1.00  0.00           N  
ATOM    723  CA  MET A  70      32.946  39.679  30.141  1.00  0.00           C  
ATOM    724  C   MET A  70      33.598  38.332  29.988  1.00  0.00           C  
ATOM    725  O   MET A  70      34.578  38.181  29.300  1.00  0.00           O  
ATOM    726  CB  MET A  70      32.085  39.974  28.934  1.00  0.00           C  
ATOM    727  CG  MET A  70      31.237  41.224  29.141  1.00  0.00           C  
ATOM    728  SD  MET A  70      30.099  41.557  27.824  1.00  0.00           S  
ATOM    729  CE  MET A  70      29.869  43.232  28.351  1.00  0.00           C  
ATOM    730  H   MET A  70      34.173  41.339  29.541  1.00  0.00           H  
ATOM    731  N   PRO A  71      32.958  37.315  30.535  1.00  0.00           N  
ATOM    732  CA  PRO A  71      33.304  35.920  30.238  1.00  0.00           C  
ATOM    733  C   PRO A  71      32.901  35.360  28.853  1.00  0.00           C  
ATOM    734  O   PRO A  71      33.565  34.497  28.319  1.00  0.00           O  
ATOM    735  CB  PRO A  71      32.633  35.005  31.255  1.00  0.00           C  
ATOM    736  CG  PRO A  71      32.197  36.045  32.311  1.00  0.00           C  
ATOM    737  CD  PRO A  71      31.934  37.367  31.573  1.00  0.00           C  
ATOM    738  N   GLU A  72      31.638  35.531  28.560  1.00  0.00           N  
ATOM    739  CA  GLU A  72      31.220  35.378  27.189  1.00  0.00           C  
ATOM    740  C   GLU A  72      30.862  36.689  26.482  1.00  0.00           C  
ATOM    741  O   GLU A  72      30.554  37.653  27.150  1.00  0.00           O  
ATOM    742  CB  GLU A  72      30.000  34.385  27.203  1.00  0.00           C  
ATOM    743  CG  GLU A  72      30.163  33.202  26.189  1.00  0.00           C  
ATOM    744  CD  GLU A  72      30.221  33.484  24.718  1.00  0.00           C  
ATOM    745  OE1 GLU A  72      31.181  34.137  24.240  1.00  0.00           O  
ATOM    746  OE2 GLU A  72      29.186  33.255  24.013  1.00  0.00           O1-
ATOM    747  H   GLU A  72      31.005  35.631  29.332  1.00  0.00           H  
ATOM    748  N   PHE A  73      30.620  36.715  25.143  1.00  0.00           N  
ATOM    749  CA  PHE A  73      30.221  37.974  24.477  1.00  0.00           C  
ATOM    750  C   PHE A  73      28.953  38.578  24.914  1.00  0.00           C  
ATOM    751  O   PHE A  73      27.965  37.821  24.895  1.00  0.00           O  
ATOM    752  CB  PHE A  73      30.193  37.635  22.974  1.00  0.00           C  
ATOM    753  CG  PHE A  73      31.328  38.426  22.343  1.00  0.00           C  
ATOM    754  CD1 PHE A  73      31.091  39.496  21.465  1.00  0.00           C  
ATOM    755  CD2 PHE A  73      32.624  37.882  22.454  1.00  0.00           C  
ATOM    756  CE1 PHE A  73      32.115  40.054  20.716  1.00  0.00           C  
ATOM    757  CE2 PHE A  73      33.635  38.487  21.738  1.00  0.00           C  
ATOM    758  CZ  PHE A  73      33.345  39.485  20.832  1.00  0.00           C  
ATOM    759  H   PHE A  73      30.566  35.892  24.590  1.00  0.00           H  
ATOM    760  HD1 PHE A  73      30.046  39.788  21.327  1.00  0.00           H  
ATOM    761  HD2 PHE A  73      32.789  36.939  22.959  1.00  0.00           H  
ATOM    762  HE1 PHE A  73      32.147  41.119  20.453  1.00  0.00           H  
ATOM    763  HE2 PHE A  73      34.690  38.345  21.977  1.00  0.00           H  
ATOM    764  HZ  PHE A  73      34.147  39.906  20.216  1.00  0.00           H  
ATOM    765  N   GLY A  74      28.870  39.826  25.201  1.00  0.00           N  
ATOM    766  CA  GLY A  74      27.680  40.453  25.723  1.00  0.00           C  
ATOM    767  C   GLY A  74      27.116  39.973  27.085  1.00  0.00           C  
ATOM    768  O   GLY A  74      26.017  40.425  27.421  1.00  0.00           O  
ATOM    769  H   GLY A  74      29.666  40.432  25.151  1.00  0.00           H  
ATOM    770  N   SER A  75      27.786  39.118  27.822  1.00  0.00           N  
ATOM    771  CA  SER A  75      27.346  38.736  29.226  1.00  0.00           C  
ATOM    772  C   SER A  75      27.440  39.903  30.243  1.00  0.00           C  
ATOM    773  O   SER A  75      28.472  40.330  30.672  1.00  0.00           O  
ATOM    774  CB  SER A  75      28.317  37.588  29.740  1.00  0.00           C  
ATOM    775  OG  SER A  75      27.477  36.477  30.056  1.00  0.00           O  
ATOM    776  H   SER A  75      28.618  38.669  27.516  1.00  0.00           H  
ATOM    777  HG  SER A  75      28.064  35.662  30.063  1.00  0.00           H  
ATOM    778  N   SER A  76      26.271  40.458  30.647  1.00  0.00           N  
ATOM    779  CA  SER A  76      26.102  41.701  31.467  1.00  0.00           C  
ATOM    780  C   SER A  76      26.082  41.466  32.970  1.00  0.00           C  
ATOM    781  O   SER A  76      26.015  40.302  33.395  1.00  0.00           O  
ATOM    782  CB  SER A  76      24.784  42.285  31.075  1.00  0.00           C  
ATOM    783  OG  SER A  76      24.923  43.619  30.633  1.00  0.00           O  
ATOM    784  H   SER A  76      25.418  39.926  30.618  1.00  0.00           H  
ATOM    785  HG  SER A  76      25.024  44.214  31.432  1.00  0.00           H  
ATOM    786  N   GLY A  77      25.946  42.504  33.731  1.00  0.00           N  
ATOM    787  CA  GLY A  77      25.622  42.431  35.171  1.00  0.00           C  
ATOM    788  C   GLY A  77      26.679  41.897  36.076  1.00  0.00           C  
ATOM    789  O   GLY A  77      27.856  41.903  35.763  1.00  0.00           O  
ATOM    790  H   GLY A  77      25.891  43.396  33.283  1.00  0.00           H  
ATOM    791  N   LYS A  78      26.166  41.012  36.984  1.00  0.00           N  
ATOM    792  CA  LYS A  78      26.981  40.171  37.862  1.00  0.00           C  
ATOM    793  C   LYS A  78      28.037  39.335  37.052  1.00  0.00           C  
ATOM    794  O   LYS A  78      29.039  38.890  37.580  1.00  0.00           O  
ATOM    795  CB  LYS A  78      26.070  39.236  38.636  1.00  0.00           C  
ATOM    796  CG  LYS A  78      25.607  39.933  39.873  1.00  0.00           C  
ATOM    797  CD  LYS A  78      24.569  39.077  40.584  1.00  0.00           C  
ATOM    798  CE  LYS A  78      24.086  39.915  41.784  1.00  0.00           C  
ATOM    799  NZ  LYS A  78      22.979  39.228  42.501  1.00  0.00           N1+
ATOM    800  H   LYS A  78      25.221  41.078  37.284  1.00  0.00           H  
ATOM    801  HZ1 LYS A  78      23.408  38.533  43.078  1.00  0.00           H  
ATOM    802  HZ2 LYS A  78      22.463  39.886  43.062  1.00  0.00           H  
ATOM    803  HZ3 LYS A  78      22.517  38.746  41.755  1.00  0.00           H  
ATOM    804  N   LYS A  79      27.632  38.910  35.832  1.00  0.00           N  
ATOM    805  CA  LYS A  79      28.630  38.233  34.882  1.00  0.00           C  
ATOM    806  C   LYS A  79      29.928  38.992  34.563  1.00  0.00           C  
ATOM    807  O   LYS A  79      30.939  38.308  34.390  1.00  0.00           O  
ATOM    808  CB  LYS A  79      28.068  37.549  33.636  1.00  0.00           C  
ATOM    809  CG  LYS A  79      27.233  36.320  34.084  1.00  0.00           C  
ATOM    810  CD  LYS A  79      28.050  35.062  33.915  1.00  0.00           C  
ATOM    811  CE  LYS A  79      27.766  34.009  35.057  1.00  0.00           C  
ATOM    812  NZ  LYS A  79      28.409  32.711  34.917  1.00  0.00           N1+
ATOM    813  H   LYS A  79      26.769  39.155  35.385  1.00  0.00           H  
ATOM    814  HZ1 LYS A  79      29.400  32.762  34.934  1.00  0.00           H  
ATOM    815  HZ2 LYS A  79      28.013  32.021  35.521  1.00  0.00           H  
ATOM    816  HZ3 LYS A  79      28.141  32.445  33.993  1.00  0.00           H  
ATOM    817  N   SER A  80      29.719  40.301  34.315  1.00  0.00           N  
ATOM    818  CA  SER A  80      30.785  41.209  33.915  1.00  0.00           C  
ATOM    819  C   SER A  80      31.599  41.815  35.124  1.00  0.00           C  
ATOM    820  O   SER A  80      31.057  42.273  36.102  1.00  0.00           O  
ATOM    821  CB  SER A  80      30.206  42.421  33.199  1.00  0.00           C  
ATOM    822  OG  SER A  80      29.987  42.032  31.863  1.00  0.00           O  
ATOM    823  H   SER A  80      28.975  40.761  34.785  1.00  0.00           H  
ATOM    824  HG  SER A  80      29.356  41.266  31.741  1.00  0.00           H  
ATOM    825  N   TYR A  81      32.863  41.938  34.894  1.00  0.00           N  
ATOM    826  CA  TYR A  81      33.812  42.448  35.958  1.00  0.00           C  
ATOM    827  C   TYR A  81      34.174  43.964  35.701  1.00  0.00           C  
ATOM    828  O   TYR A  81      34.789  44.181  34.667  1.00  0.00           O  
ATOM    829  CB  TYR A  81      35.114  41.659  36.077  1.00  0.00           C  
ATOM    830  CG  TYR A  81      34.811  40.181  36.443  1.00  0.00           C  
ATOM    831  CD1 TYR A  81      34.617  39.675  37.698  1.00  0.00           C  
ATOM    832  CD2 TYR A  81      34.546  39.307  35.384  1.00  0.00           C  
ATOM    833  CE1 TYR A  81      34.191  38.379  37.980  1.00  0.00           C  
ATOM    834  CE2 TYR A  81      34.080  38.005  35.624  1.00  0.00           C  
ATOM    835  CZ  TYR A  81      33.935  37.527  36.940  1.00  0.00           C  
ATOM    836  OH  TYR A  81      33.325  36.318  37.151  1.00  0.00           O  
ATOM    837  H   TYR A  81      33.336  41.389  34.209  1.00  0.00           H  
ATOM    838  HD1 TYR A  81      34.989  40.351  38.475  1.00  0.00           H  
ATOM    839  HD2 TYR A  81      35.051  39.455  34.437  1.00  0.00           H  
ATOM    840  HE1 TYR A  81      34.129  37.966  38.989  1.00  0.00           H  
ATOM    841  HE2 TYR A  81      33.502  37.499  34.854  1.00  0.00           H  
ATOM    842  HH  TYR A  81      33.570  36.159  38.101  1.00  0.00           H  
ATOM    843  N   ILE A  82      34.266  44.738  36.779  1.00  0.00           N  
ATOM    844  CA  ILE A  82      34.793  46.149  36.864  1.00  0.00           C  
ATOM    845  C   ILE A  82      35.729  46.280  38.085  1.00  0.00           C  
ATOM    846  O   ILE A  82      35.404  45.846  39.165  1.00  0.00           O  
ATOM    847  CB  ILE A  82      33.647  47.132  37.017  1.00  0.00           C  
ATOM    848  CG1 ILE A  82      32.473  46.717  37.945  1.00  0.00           C  
ATOM    849  CG2 ILE A  82      33.128  47.330  35.557  1.00  0.00           C  
ATOM    850  CD  ILE A  82      32.394  47.579  39.185  1.00  0.00           C  
ATOM    851  H   ILE A  82      34.311  44.292  37.671  1.00  0.00           H  
ATOM    852  N   ALA A  83      36.860  46.851  37.722  1.00  0.00           N  
ATOM    853  CA  ALA A  83      37.924  47.050  38.749  1.00  0.00           C  
ATOM    854  C   ALA A  83      38.464  48.431  39.087  1.00  0.00           C  
ATOM    855  O   ALA A  83      38.559  49.266  38.184  1.00  0.00           O  
ATOM    856  CB  ALA A  83      39.117  46.100  38.554  1.00  0.00           C  
ATOM    857  H   ALA A  83      37.025  47.100  36.770  1.00  0.00           H  
ATOM    858  N   THR A  84      38.926  48.478  40.315  1.00  0.00           N  
ATOM    859  CA  THR A  84      39.352  49.795  41.008  1.00  0.00           C  
ATOM    860  C   THR A  84      40.850  50.119  40.847  1.00  0.00           C  
ATOM    861  O   THR A  84      41.634  49.222  40.665  1.00  0.00           O  
ATOM    862  CB  THR A  84      39.031  49.854  42.499  1.00  0.00           C  
ATOM    863  CG2 THR A  84      39.633  48.724  43.303  1.00  0.00           C  
ATOM    864  OG1 THR A  84      39.317  51.112  43.163  1.00  0.00           O  
ATOM    865  H   THR A  84      38.820  47.744  40.996  1.00  0.00           H  
ATOM    866  HG1 THR A  84      38.653  51.093  43.912  1.00  0.00           H  
ATOM    867  N   GLN A  85      41.230  51.359  41.038  1.00  0.00           N  
ATOM    868  CA  GLN A  85      42.646  51.763  40.968  1.00  0.00           C  
ATOM    869  C   GLN A  85      42.986  52.454  42.306  1.00  0.00           C  
ATOM    870  O   GLN A  85      42.131  52.655  43.171  1.00  0.00           O  
ATOM    871  CB  GLN A  85      42.849  52.620  39.690  1.00  0.00           C  
ATOM    872  CG  GLN A  85      41.963  53.906  39.630  1.00  0.00           C  
ATOM    873  CD  GLN A  85      42.652  55.066  40.303  1.00  0.00           C  
ATOM    874  NE2 GLN A  85      41.779  55.882  40.885  1.00  0.00           N  
ATOM    875  OE1 GLN A  85      43.816  55.355  40.394  1.00  0.00           O  
ATOM    876  H   GLN A  85      40.542  52.002  41.382  1.00  0.00           H  
ATOM    877 1HE2 GLN A  85      40.803  55.654  40.803  1.00  0.00           H  
ATOM    878 2HE2 GLN A  85      41.922  56.859  41.018  1.00  0.00           H  
ATOM    879  N   GLY A  86      44.296  52.595  42.517  1.00  0.00           N  
ATOM    880  CA  GLY A  86      44.917  53.392  43.586  1.00  0.00           C  
ATOM    881  C   GLY A  86      44.434  54.800  43.843  1.00  0.00           C  
ATOM    882  O   GLY A  86      45.259  55.748  43.848  1.00  0.00           O  
ATOM    883  H   GLY A  86      44.930  52.192  41.857  1.00  0.00           H  
ATOM    884  N   CYS A  87      43.155  55.027  43.995  1.00  0.00           N  
ATOM    885  CA  CYS A  87      42.514  56.288  44.472  1.00  0.00           C  
ATOM    886  C   CYS A  87      43.370  57.193  45.435  1.00  0.00           C  
ATOM    887  O   CYS A  87      44.142  56.743  46.283  1.00  0.00           O  
ATOM    888  CB  CYS A  87      41.130  55.876  45.038  1.00  0.00           C  
ATOM    889  SG  CYS A  87      40.275  57.060  46.109  1.00  0.00           S  
ATOM    890  H   CYS A  87      42.549  54.245  44.103  1.00  0.00           H  
ATOM    891  HG  CYS A  87      39.501  57.536  45.139  1.00  0.00           H  
ATOM    892  N   LEU A  88      43.306  58.457  45.092  1.00  0.00           N  
ATOM    893  CA  LEU A  88      44.127  59.522  45.787  1.00  0.00           C  
ATOM    894  C   LEU A  88      43.289  60.290  46.833  1.00  0.00           C  
ATOM    895  O   LEU A  88      42.060  60.363  46.594  1.00  0.00           O  
ATOM    896  CB  LEU A  88      44.534  60.525  44.719  1.00  0.00           C  
ATOM    897  CG  LEU A  88      45.568  60.022  43.730  1.00  0.00           C  
ATOM    898  CD1 LEU A  88      45.690  61.030  42.574  1.00  0.00           C  
ATOM    899  CD2 LEU A  88      46.911  59.909  44.425  1.00  0.00           C  
ATOM    900  H   LEU A  88      42.508  58.741  44.559  1.00  0.00           H  
ATOM    901  N   GLN A  89      43.941  60.819  47.863  1.00  0.00           N  
ATOM    902  CA  GLN A  89      43.159  61.635  48.835  1.00  0.00           C  
ATOM    903  C   GLN A  89      42.406  62.883  48.271  1.00  0.00           C  
ATOM    904  O   GLN A  89      41.396  63.317  48.926  1.00  0.00           O  
ATOM    905  CB  GLN A  89      44.149  61.964  49.992  1.00  0.00           C  
ATOM    906  CG  GLN A  89      43.511  62.670  51.115  1.00  0.00           C  
ATOM    907  CD  GLN A  89      44.598  63.285  52.107  1.00  0.00           C  
ATOM    908  NE2 GLN A  89      44.018  64.076  53.022  1.00  0.00           N  
ATOM    909  OE1 GLN A  89      45.793  63.129  52.026  1.00  0.00           O  
ATOM    910  H   GLN A  89      44.936  60.826  47.941  1.00  0.00           H  
ATOM    911 1HE2 GLN A  89      43.025  64.127  53.005  1.00  0.00           H  
ATOM    912 2HE2 GLN A  89      44.530  64.646  53.664  1.00  0.00           H  
ATOM    913  N   ASN A  90      42.830  63.384  47.096  1.00  0.00           N  
ATOM    914  CA  ASN A  90      42.000  64.211  46.232  1.00  0.00           C  
ATOM    915  C   ASN A  90      40.669  63.717  45.625  1.00  0.00           C  
ATOM    916  O   ASN A  90      39.684  64.433  45.484  1.00  0.00           O  
ATOM    917  CB  ASN A  90      42.799  64.724  45.011  1.00  0.00           C  
ATOM    918  CG  ASN A  90      44.136  65.270  45.421  1.00  0.00           C  
ATOM    919  ND2 ASN A  90      44.413  66.464  45.071  1.00  0.00           N  
ATOM    920  OD1 ASN A  90      45.068  64.540  45.821  1.00  0.00           O  
ATOM    921  H   ASN A  90      43.799  63.351  46.842  1.00  0.00           H  
ATOM    922 1HD2 ASN A  90      43.674  67.069  44.750  1.00  0.00           H  
ATOM    923 2HD2 ASN A  90      45.332  66.854  45.157  1.00  0.00           H  
ATOM    924  N   THR A  91      40.714  62.415  45.439  1.00  0.00           N  
ATOM    925  CA  THR A  91      39.650  61.689  44.709  1.00  0.00           C  
ATOM    926  C   THR A  91      38.712  60.969  45.582  1.00  0.00           C  
ATOM    927  O   THR A  91      37.518  61.322  45.632  1.00  0.00           O  
ATOM    928  CB  THR A  91      39.943  60.894  43.460  1.00  0.00           C  
ATOM    929  CG2 THR A  91      41.092  61.604  42.672  1.00  0.00           C  
ATOM    930  OG1 THR A  91      40.549  59.619  43.729  1.00  0.00           O  
ATOM    931  H   THR A  91      41.465  61.854  45.768  1.00  0.00           H  
ATOM    932  HG1 THR A  91      39.803  59.003  43.983  1.00  0.00           H  
ATOM    933  N   VAL A  92      39.269  60.319  46.622  1.00  0.00           N  
ATOM    934  CA  VAL A  92      38.475  59.580  47.688  1.00  0.00           C  
ATOM    935  C   VAL A  92      37.173  58.874  47.362  1.00  0.00           C  
ATOM    936  O   VAL A  92      37.057  57.648  47.603  1.00  0.00           O  
ATOM    937  CB  VAL A  92      38.284  60.372  49.016  1.00  0.00           C  
ATOM    938  CG1 VAL A  92      39.610  60.151  49.756  1.00  0.00           C  
ATOM    939  CG2 VAL A  92      37.784  61.826  48.927  1.00  0.00           C  
ATOM    940  H   VAL A  92      40.250  60.132  46.632  1.00  0.00           H  
ATOM    941  N   ASN A  93      36.123  59.636  47.030  1.00  0.00           N  
ATOM    942  CA  ASN A  93      34.798  59.052  46.812  1.00  0.00           C  
ATOM    943  C   ASN A  93      34.594  58.350  45.463  1.00  0.00           C  
ATOM    944  O   ASN A  93      33.676  57.603  45.346  1.00  0.00           O  
ATOM    945  CB  ASN A  93      33.775  60.090  47.009  1.00  0.00           C  
ATOM    946  CG  ASN A  93      34.160  61.473  46.449  1.00  0.00           C  
ATOM    947  ND2 ASN A  93      34.094  62.505  47.235  1.00  0.00           N  
ATOM    948  OD1 ASN A  93      34.388  61.624  45.268  1.00  0.00           O  
ATOM    949  H   ASN A  93      36.251  60.580  46.745  1.00  0.00           H  
ATOM    950 1HD2 ASN A  93      33.807  62.475  48.195  1.00  0.00           H  
ATOM    951 2HD2 ASN A  93      34.531  63.287  46.807  1.00  0.00           H  
ATOM    952  N   ASP A  94      35.517  58.463  44.562  1.00  0.00           N  
ATOM    953  CA  ASP A  94      35.552  58.101  43.168  1.00  0.00           C  
ATOM    954  C   ASP A  94      34.790  56.790  42.942  1.00  0.00           C  
ATOM    955  O   ASP A  94      33.591  56.809  42.686  1.00  0.00           O  
ATOM    956  CB  ASP A  94      36.926  58.095  42.512  1.00  0.00           C  
ATOM    957  CG  ASP A  94      37.991  57.549  43.487  1.00  0.00           C  
ATOM    958  OD1 ASP A  94      38.528  56.460  43.228  1.00  0.00           O  
ATOM    959  OD2 ASP A  94      38.407  58.193  44.469  1.00  0.00           O1-
ATOM    960  H   ASP A  94      36.414  58.808  44.827  1.00  0.00           H  
ATOM    961  N   PHE A  95      35.475  55.714  43.245  1.00  0.00           N  
ATOM    962  CA  PHE A  95      34.892  54.369  43.029  1.00  0.00           C  
ATOM    963  C   PHE A  95      33.722  54.007  43.935  1.00  0.00           C  
ATOM    964  O   PHE A  95      32.760  53.403  43.449  1.00  0.00           O  
ATOM    965  CB  PHE A  95      36.015  53.280  43.035  1.00  0.00           C  
ATOM    966  CG  PHE A  95      35.773  52.272  41.899  1.00  0.00           C  
ATOM    967  CD1 PHE A  95      36.506  52.287  40.714  1.00  0.00           C  
ATOM    968  CD2 PHE A  95      34.931  51.144  42.144  1.00  0.00           C  
ATOM    969  CE1 PHE A  95      36.331  51.304  39.758  1.00  0.00           C  
ATOM    970  CE2 PHE A  95      34.807  50.184  41.156  1.00  0.00           C  
ATOM    971  CZ  PHE A  95      35.461  50.255  39.958  1.00  0.00           C  
ATOM    972  H   PHE A  95      36.472  55.743  43.312  1.00  0.00           H  
ATOM    973  HD1 PHE A  95      36.975  53.249  40.514  1.00  0.00           H  
ATOM    974  HD2 PHE A  95      34.312  50.904  43.005  1.00  0.00           H  
ATOM    975  HE1 PHE A  95      36.950  51.229  38.855  1.00  0.00           H  
ATOM    976  HE2 PHE A  95      33.959  49.512  41.279  1.00  0.00           H  
ATOM    977  HZ  PHE A  95      35.408  49.483  39.189  1.00  0.00           H  
ATOM    978  N   TRP A  96      33.627  54.665  45.087  1.00  0.00           N  
ATOM    979  CA  TRP A  96      32.435  54.556  45.968  1.00  0.00           C  
ATOM    980  C   TRP A  96      31.126  55.030  45.367  1.00  0.00           C  
ATOM    981  O   TRP A  96      30.041  54.444  45.597  1.00  0.00           O  
ATOM    982  CB  TRP A  96      32.825  55.164  47.346  1.00  0.00           C  
ATOM    983  CG  TRP A  96      33.919  54.500  48.150  1.00  0.00           C  
ATOM    984  CD1 TRP A  96      34.719  55.295  48.807  1.00  0.00           C  
ATOM    985  CD2 TRP A  96      33.838  53.358  48.896  1.00  0.00           C  
ATOM    986  CE2 TRP A  96      34.595  53.557  50.004  1.00  0.00           C  
ATOM    987  CE3 TRP A  96      32.892  52.324  48.877  1.00  0.00           C  
ATOM    988  NE1 TRP A  96      35.120  54.711  49.915  1.00  0.00           N  
ATOM    989  CZ2 TRP A  96      34.544  52.700  51.123  1.00  0.00           C  
ATOM    990  CZ3 TRP A  96      32.736  51.547  49.980  1.00  0.00           C  
ATOM    991  CH2 TRP A  96      33.581  51.703  51.109  1.00  0.00           C  
ATOM    992  H   TRP A  96      34.409  55.164  45.461  1.00  0.00           H  
ATOM    993  HD1 TRP A  96      34.958  56.280  48.404  1.00  0.00           H  
ATOM    994  HE1 TRP A  96      35.557  55.123  50.717  1.00  0.00           H  
ATOM    995  HE3 TRP A  96      32.120  52.308  48.111  1.00  0.00           H  
ATOM    996  HZ2 TRP A  96      34.919  52.936  52.115  1.00  0.00           H  
ATOM    997  HZ3 TRP A  96      31.950  50.790  50.017  1.00  0.00           H  
ATOM    998  HH2 TRP A  96      33.623  50.809  51.724  1.00  0.00           H  
ATOM    999  N   ARG A  97      31.231  55.979  44.482  1.00  0.00           N  
ATOM   1000  CA  ARG A  97      30.091  56.642  43.710  1.00  0.00           C  
ATOM   1001  C   ARG A  97      29.425  55.643  42.795  1.00  0.00           C  
ATOM   1002  O   ARG A  97      28.313  55.235  43.041  1.00  0.00           O  
ATOM   1003  CB  ARG A  97      30.558  57.900  42.926  1.00  0.00           C  
ATOM   1004  CG  ARG A  97      31.205  59.057  43.691  1.00  0.00           C  
ATOM   1005  CD  ARG A  97      31.971  60.011  42.715  1.00  0.00           C  
ATOM   1006  NE  ARG A  97      31.207  61.228  42.523  1.00  0.00           N  
ATOM   1007  CZ  ARG A  97      31.621  62.480  42.829  1.00  0.00           C  
ATOM   1008  NH1 ARG A  97      32.816  62.841  43.261  1.00  0.00           N1+
ATOM   1009  NH2 ARG A  97      30.612  63.382  42.950  1.00  0.00           N  
ATOM   1010  H   ARG A  97      32.115  56.449  44.453  1.00  0.00           H  
ATOM   1011  HE  ARG A  97      30.478  61.042  41.870  1.00  0.00           H  
ATOM   1012 1HH1 ARG A  97      33.599  62.298  43.562  1.00  0.00           H  
ATOM   1013 2HH1 ARG A  97      33.120  63.776  43.090  1.00  0.00           H  
ATOM   1014 1HH2 ARG A  97      29.660  63.088  42.862  1.00  0.00           H  
ATOM   1015 2HH2 ARG A  97      30.768  64.347  43.172  1.00  0.00           H  
ATOM   1016  N   MET A  98      30.317  54.984  42.044  1.00  0.00           N  
ATOM   1017  CA  MET A  98      29.932  53.825  41.229  1.00  0.00           C  
ATOM   1018  C   MET A  98      29.215  52.611  41.886  1.00  0.00           C  
ATOM   1019  O   MET A  98      28.000  52.417  41.715  1.00  0.00           O  
ATOM   1020  CB  MET A  98      31.146  53.456  40.383  1.00  0.00           C  
ATOM   1021  CG  MET A  98      30.764  52.654  39.208  1.00  0.00           C  
ATOM   1022  SD  MET A  98      30.197  50.901  39.430  1.00  0.00           S  
ATOM   1023  CE  MET A  98      30.009  50.356  37.666  1.00  0.00           C  
ATOM   1024  H   MET A  98      31.297  55.151  42.126  1.00  0.00           H  
ATOM   1025  N   VAL A  99      29.848  52.190  42.981  1.00  0.00           N  
ATOM   1026  CA  VAL A  99      29.287  51.143  43.838  1.00  0.00           C  
ATOM   1027  C   VAL A  99      27.916  51.564  44.422  1.00  0.00           C  
ATOM   1028  O   VAL A  99      26.913  50.817  44.345  1.00  0.00           O  
ATOM   1029  CB  VAL A  99      30.283  50.951  45.004  1.00  0.00           C  
ATOM   1030  CG1 VAL A  99      29.819  50.163  46.218  1.00  0.00           C  
ATOM   1031  CG2 VAL A  99      31.598  50.300  44.494  1.00  0.00           C  
ATOM   1032  H   VAL A  99      30.689  52.600  43.341  1.00  0.00           H  
ATOM   1033  N   PHE A 100      27.864  52.704  45.144  1.00  0.00           N  
ATOM   1034  CA  PHE A 100      26.585  53.195  45.737  1.00  0.00           C  
ATOM   1035  C   PHE A 100      25.555  53.415  44.682  1.00  0.00           C  
ATOM   1036  O   PHE A 100      24.538  52.742  44.711  1.00  0.00           O  
ATOM   1037  CB  PHE A 100      27.020  54.382  46.613  1.00  0.00           C  
ATOM   1038  CG  PHE A 100      25.939  55.386  47.028  1.00  0.00           C  
ATOM   1039  CD1 PHE A 100      25.831  56.506  46.305  1.00  0.00           C  
ATOM   1040  CD2 PHE A 100      25.219  55.211  48.200  1.00  0.00           C  
ATOM   1041  CE1 PHE A 100      25.005  57.557  46.682  1.00  0.00           C  
ATOM   1042  CE2 PHE A 100      24.386  56.216  48.640  1.00  0.00           C  
ATOM   1043  CZ  PHE A 100      24.272  57.441  47.857  1.00  0.00           C  
ATOM   1044  H   PHE A 100      28.635  53.328  45.233  1.00  0.00           H  
ATOM   1045  HD1 PHE A 100      26.341  56.574  45.346  1.00  0.00           H  
ATOM   1046  HD2 PHE A 100      25.382  54.324  48.798  1.00  0.00           H  
ATOM   1047  HE1 PHE A 100      25.084  58.494  46.131  1.00  0.00           H  
ATOM   1048  HE2 PHE A 100      24.073  56.207  49.687  1.00  0.00           H  
ATOM   1049  HZ  PHE A 100      23.727  58.320  48.189  1.00  0.00           H  
ATOM   1050  N   GLN A 101      25.840  54.067  43.560  1.00  0.00           N  
ATOM   1051  CA  GLN A 101      24.773  54.307  42.544  1.00  0.00           C  
ATOM   1052  C   GLN A 101      24.369  53.175  41.538  1.00  0.00           C  
ATOM   1053  O   GLN A 101      23.210  53.084  41.211  1.00  0.00           O  
ATOM   1054  CB  GLN A 101      25.372  55.453  41.720  1.00  0.00           C  
ATOM   1055  CG  GLN A 101      25.433  56.758  42.507  1.00  0.00           C  
ATOM   1056  CD  GLN A 101      25.780  57.973  41.659  1.00  0.00           C  
ATOM   1057  NE2 GLN A 101      24.870  58.392  40.823  1.00  0.00           N  
ATOM   1058  OE1 GLN A 101      26.756  58.653  41.917  1.00  0.00           O  
ATOM   1059  H   GLN A 101      26.752  54.429  43.360  1.00  0.00           H  
ATOM   1060 1HE2 GLN A 101      23.961  57.995  40.724  1.00  0.00           H  
ATOM   1061 2HE2 GLN A 101      25.064  59.219  40.296  1.00  0.00           H  
ATOM   1062  N   GLU A 102      25.110  52.074  41.561  1.00  0.00           N  
ATOM   1063  CA  GLU A 102      24.624  50.808  41.025  1.00  0.00           C  
ATOM   1064  C   GLU A 102      24.183  49.766  42.091  1.00  0.00           C  
ATOM   1065  O   GLU A 102      24.008  48.638  41.760  1.00  0.00           O  
ATOM   1066  CB  GLU A 102      25.807  50.168  40.320  1.00  0.00           C  
ATOM   1067  CG  GLU A 102      26.385  50.918  39.151  1.00  0.00           C  
ATOM   1068  CD  GLU A 102      25.620  51.074  37.860  1.00  0.00           C  
ATOM   1069  OE1 GLU A 102      25.518  50.175  36.979  1.00  0.00           O  
ATOM   1070  OE2 GLU A 102      24.979  52.152  37.701  1.00  0.00           O1-
ATOM   1071  H   GLU A 102      26.073  52.044  41.831  1.00  0.00           H  
ATOM   1072  N   ASN A 103      23.995  50.235  43.335  1.00  0.00           N  
ATOM   1073  CA  ASN A 103      23.370  49.626  44.577  1.00  0.00           C  
ATOM   1074  C   ASN A 103      24.177  48.483  45.118  1.00  0.00           C  
ATOM   1075  O   ASN A 103      23.665  47.676  45.882  1.00  0.00           O  
ATOM   1076  CB  ASN A 103      21.914  49.421  44.216  1.00  0.00           C  
ATOM   1077  CG  ASN A 103      20.951  49.042  45.320  1.00  0.00           C  
ATOM   1078  ND2 ASN A 103      20.117  48.014  45.060  1.00  0.00           N  
ATOM   1079  OD1 ASN A 103      20.945  49.485  46.461  1.00  0.00           O  
ATOM   1080  H   ASN A 103      24.322  51.157  43.528  1.00  0.00           H  
ATOM   1081 1HD2 ASN A 103      20.072  47.388  44.290  1.00  0.00           H  
ATOM   1082 2HD2 ASN A 103      19.489  47.727  45.790  1.00  0.00           H  
ATOM   1083  N   SER A 104      25.422  48.333  44.718  1.00  0.00           N  
ATOM   1084  CA  SER A 104      26.354  47.166  45.045  1.00  0.00           C  
ATOM   1085  C   SER A 104      26.786  47.137  46.433  1.00  0.00           C  
ATOM   1086  O   SER A 104      27.142  48.165  47.081  1.00  0.00           O  
ATOM   1087  CB  SER A 104      27.539  47.166  44.073  1.00  0.00           C  
ATOM   1088  OG  SER A 104      27.218  46.828  42.710  1.00  0.00           O  
ATOM   1089  H   SER A 104      25.897  49.186  44.475  1.00  0.00           H  
ATOM   1090  HG  SER A 104      27.784  47.293  42.026  1.00  0.00           H  
ATOM   1091  N   ARG A 105      26.930  45.928  46.860  1.00  0.00           N  
ATOM   1092  CA  ARG A 105      27.310  45.500  48.219  1.00  0.00           C  
ATOM   1093  C   ARG A 105      28.535  44.606  48.449  1.00  0.00           C  
ATOM   1094  O   ARG A 105      29.358  45.033  49.203  1.00  0.00           O  
ATOM   1095  CB  ARG A 105      26.110  44.881  49.009  1.00  0.00           C  
ATOM   1096  CG  ARG A 105      24.991  45.869  49.382  1.00  0.00           C  
ATOM   1097  CD  ARG A 105      23.795  45.130  49.934  1.00  0.00           C  
ATOM   1098  NE  ARG A 105      22.672  46.054  49.948  1.00  0.00           N  
ATOM   1099  CZ  ARG A 105      22.136  46.671  51.017  1.00  0.00           C  
ATOM   1100  NH1 ARG A 105      22.495  46.205  52.247  1.00  0.00           N1+
ATOM   1101  NH2 ARG A 105      21.260  47.688  51.056  1.00  0.00           N  
ATOM   1102  H   ARG A 105      26.797  45.217  46.172  1.00  0.00           H  
ATOM   1103  HE  ARG A 105      22.347  46.215  49.018  1.00  0.00           H  
ATOM   1104 1HH1 ARG A 105      23.116  45.450  52.411  1.00  0.00           H  
ATOM   1105 2HH1 ARG A 105      21.862  46.377  53.000  1.00  0.00           H  
ATOM   1106 1HH2 ARG A 105      20.793  47.968  50.220  1.00  0.00           H  
ATOM   1107 2HH2 ARG A 105      20.953  48.216  51.846  1.00  0.00           H  
ATOM   1108  N   VAL A 106      28.769  43.612  47.655  1.00  0.00           N  
ATOM   1109  CA  VAL A 106      29.836  42.640  47.941  1.00  0.00           C  
ATOM   1110  C   VAL A 106      31.090  43.222  47.303  1.00  0.00           C  
ATOM   1111  O   VAL A 106      31.098  43.388  46.090  1.00  0.00           O  
ATOM   1112  CB  VAL A 106      29.424  41.282  47.316  1.00  0.00           C  
ATOM   1113  CG1 VAL A 106      30.494  40.233  47.129  1.00  0.00           C  
ATOM   1114  CG2 VAL A 106      28.305  40.729  48.159  1.00  0.00           C  
ATOM   1115  H   VAL A 106      28.156  43.374  46.903  1.00  0.00           H  
ATOM   1116  N   ILE A 107      32.012  43.666  48.137  1.00  0.00           N  
ATOM   1117  CA  ILE A 107      33.270  44.236  47.549  1.00  0.00           C  
ATOM   1118  C   ILE A 107      34.471  43.344  47.856  1.00  0.00           C  
ATOM   1119  O   ILE A 107      34.716  42.889  48.969  1.00  0.00           O  
ATOM   1120  CB  ILE A 107      33.396  45.665  48.189  1.00  0.00           C  
ATOM   1121  CG1 ILE A 107      32.312  46.624  47.681  1.00  0.00           C  
ATOM   1122  CG2 ILE A 107      34.685  46.229  47.635  1.00  0.00           C  
ATOM   1123  CD  ILE A 107      32.462  48.095  48.192  1.00  0.00           C  
ATOM   1124  H   ILE A 107      31.992  43.601  49.127  1.00  0.00           H  
ATOM   1125  N   VAL A 108      35.115  42.975  46.773  1.00  0.00           N  
ATOM   1126  CA  VAL A 108      36.345  42.152  46.867  1.00  0.00           C  
ATOM   1127  C   VAL A 108      37.485  43.090  47.180  1.00  0.00           C  
ATOM   1128  O   VAL A 108      37.620  44.054  46.534  1.00  0.00           O  
ATOM   1129  CB  VAL A 108      36.634  41.495  45.507  1.00  0.00           C  
ATOM   1130  CG1 VAL A 108      37.898  40.673  45.706  1.00  0.00           C  
ATOM   1131  CG2 VAL A 108      35.556  40.556  44.872  1.00  0.00           C  
ATOM   1132  H   VAL A 108      34.772  43.305  45.888  1.00  0.00           H  
ATOM   1133  N   MET A 109      38.349  42.779  48.109  1.00  0.00           N  
ATOM   1134  CA  MET A 109      39.520  43.622  48.414  1.00  0.00           C  
ATOM   1135  C   MET A 109      40.806  42.788  48.557  1.00  0.00           C  
ATOM   1136  O   MET A 109      40.867  41.927  49.425  1.00  0.00           O  
ATOM   1137  CB  MET A 109      39.047  44.305  49.684  1.00  0.00           C  
ATOM   1138  CG  MET A 109      39.569  45.770  49.893  1.00  0.00           C  
ATOM   1139  SD  MET A 109      41.305  45.899  50.344  1.00  0.00           S  
ATOM   1140  CE  MET A 109      41.251  47.587  50.964  1.00  0.00           C  
ATOM   1141  H   MET A 109      38.141  42.123  48.834  1.00  0.00           H  
ATOM   1142  N   THR A 110      41.905  43.428  48.119  1.00  0.00           N  
ATOM   1143  CA  THR A 110      43.198  42.762  48.189  1.00  0.00           C  
ATOM   1144  C   THR A 110      44.406  43.677  48.455  1.00  0.00           C  
ATOM   1145  O   THR A 110      45.450  43.053  48.665  1.00  0.00           O  
ATOM   1146  CB  THR A 110      43.411  41.803  47.020  1.00  0.00           C  
ATOM   1147  CG2 THR A 110      42.712  40.481  47.057  1.00  0.00           C  
ATOM   1148  OG1 THR A 110      43.001  42.516  45.771  1.00  0.00           O  
ATOM   1149  H   THR A 110      41.861  44.322  47.679  1.00  0.00           H  
ATOM   1150  HG1 THR A 110      42.661  41.818  45.151  1.00  0.00           H  
ATOM   1151  N   THR A 111      44.460  44.961  48.229  1.00  0.00           N  
ATOM   1152  CA  THR A 111      45.568  45.775  48.825  1.00  0.00           C  
ATOM   1153  C   THR A 111      45.575  45.874  50.322  1.00  0.00           C  
ATOM   1154  O   THR A 111      44.530  45.750  50.912  1.00  0.00           O  
ATOM   1155  CB  THR A 111      45.831  47.102  48.048  1.00  0.00           C  
ATOM   1156  CG2 THR A 111      44.745  48.140  48.382  1.00  0.00           C  
ATOM   1157  OG1 THR A 111      47.078  47.657  48.489  1.00  0.00           O  
ATOM   1158  H   THR A 111      43.780  45.426  47.658  1.00  0.00           H  
ATOM   1159  HG1 THR A 111      47.719  46.903  48.330  1.00  0.00           H  
ATOM   1160  N   LYS A 112      46.808  45.595  50.786  1.00  0.00           N  
ATOM   1161  CA  LYS A 112      47.194  46.060  52.145  1.00  0.00           C  
ATOM   1162  C   LYS A 112      47.570  47.533  52.183  1.00  0.00           C  
ATOM   1163  O   LYS A 112      48.267  47.985  51.324  1.00  0.00           O  
ATOM   1164  CB  LYS A 112      48.388  45.290  52.638  1.00  0.00           C  
ATOM   1165  CG  LYS A 112      48.166  43.801  52.565  1.00  0.00           C  
ATOM   1166  CD  LYS A 112      49.378  42.867  52.930  1.00  0.00           C  
ATOM   1167  CE  LYS A 112      48.989  41.377  52.772  1.00  0.00           C  
ATOM   1168  NZ  LYS A 112      48.605  41.120  51.352  1.00  0.00           N1+
ATOM   1169  H   LYS A 112      47.547  45.513  50.123  1.00  0.00           H  
ATOM   1170  HZ1 LYS A 112      47.618  41.320  51.282  1.00  0.00           H  
ATOM   1171  HZ2 LYS A 112      49.065  41.676  50.661  1.00  0.00           H  
ATOM   1172  HZ3 LYS A 112      48.618  40.125  51.245  1.00  0.00           H  
ATOM   1173  N   GLU A 113      47.357  48.134  53.362  1.00  0.00           N  
ATOM   1174  CA  GLU A 113      47.415  49.635  53.504  1.00  0.00           C  
ATOM   1175  C   GLU A 113      48.814  50.210  53.212  1.00  0.00           C  
ATOM   1176  O   GLU A 113      48.911  51.221  52.493  1.00  0.00           O  
ATOM   1177  CB  GLU A 113      47.062  50.109  54.951  1.00  0.00           C  
ATOM   1178  CG  GLU A 113      45.569  49.752  55.193  1.00  0.00           C  
ATOM   1179  CD  GLU A 113      45.302  48.352  55.787  1.00  0.00           C  
ATOM   1180  OE1 GLU A 113      46.012  47.348  55.591  1.00  0.00           O  
ATOM   1181  OE2 GLU A 113      44.240  48.345  56.422  1.00  0.00           O1-
ATOM   1182  H   GLU A 113      47.060  47.619  54.158  1.00  0.00           H  
ATOM   1183  N   VAL A 114      49.876  49.506  53.654  1.00  0.00           N  
ATOM   1184  CA  VAL A 114      51.303  49.767  53.396  1.00  0.00           C  
ATOM   1185  C   VAL A 114      52.290  48.638  52.818  1.00  0.00           C  
ATOM   1186  O   VAL A 114      53.461  48.512  53.255  1.00  0.00           O  
ATOM   1187  CB  VAL A 114      51.976  50.520  54.555  1.00  0.00           C  
ATOM   1188  CG1 VAL A 114      51.530  52.011  54.557  1.00  0.00           C  
ATOM   1189  CG2 VAL A 114      51.779  49.816  55.872  1.00  0.00           C  
ATOM   1190  H   VAL A 114      49.656  48.799  54.320  1.00  0.00           H  
ATOM   1191  N   GLU A 115      51.776  47.803  51.950  1.00  0.00           N  
ATOM   1192  CA  GLU A 115      52.502  46.635  51.432  1.00  0.00           C  
ATOM   1193  C   GLU A 115      53.918  46.836  50.705  1.00  0.00           C  
ATOM   1194  O   GLU A 115      54.212  47.779  49.951  1.00  0.00           O  
ATOM   1195  CB  GLU A 115      51.638  45.798  50.502  1.00  0.00           C  
ATOM   1196  CG  GLU A 115      50.887  46.544  49.353  1.00  0.00           C  
ATOM   1197  CD  GLU A 115      49.913  45.708  48.540  1.00  0.00           C  
ATOM   1198  OE1 GLU A 115      48.798  45.445  48.961  1.00  0.00           O  
ATOM   1199  OE2 GLU A 115      50.358  45.001  47.626  1.00  0.00           O1-
ATOM   1200  H   GLU A 115      51.078  48.065  51.281  1.00  0.00           H  
ATOM   1201  N   ARG A 116      54.838  45.951  51.077  1.00  0.00           N  
ATOM   1202  CA  ARG A 116      56.288  46.033  51.019  1.00  0.00           C  
ATOM   1203  C   ARG A 116      56.937  47.279  51.650  1.00  0.00           C  
ATOM   1204  O   ARG A 116      57.876  47.845  51.177  1.00  0.00           O  
ATOM   1205  CB  ARG A 116      56.788  45.878  49.569  1.00  0.00           C  
ATOM   1206  CG  ARG A 116      56.788  44.485  48.962  1.00  0.00           C  
ATOM   1207  CD  ARG A 116      57.908  43.620  49.585  1.00  0.00           C  
ATOM   1208  NE  ARG A 116      57.637  42.228  49.215  1.00  0.00           N  
ATOM   1209  CZ  ARG A 116      58.205  41.116  49.524  1.00  0.00           C  
ATOM   1210  NH1 ARG A 116      59.277  41.073  50.302  1.00  0.00           N1+
ATOM   1211  NH2 ARG A 116      57.703  39.868  49.166  1.00  0.00           N  
ATOM   1212  H   ARG A 116      54.476  45.024  51.231  1.00  0.00           H  
ATOM   1213  HE  ARG A 116      56.919  42.180  48.518  1.00  0.00           H  
ATOM   1214 1HH1 ARG A 116      59.694  41.892  50.689  1.00  0.00           H  
ATOM   1215 2HH1 ARG A 116      59.723  40.172  50.383  1.00  0.00           H  
ATOM   1216 1HH2 ARG A 116      56.894  39.793  48.593  1.00  0.00           H  
ATOM   1217 2HH2 ARG A 116      58.163  39.013  49.398  1.00  0.00           H  
ATOM   1218  N   GLY A 117      56.201  47.913  52.550  1.00  0.00           N  
ATOM   1219  CA  GLY A 117      56.393  49.312  52.856  1.00  0.00           C  
ATOM   1220  C   GLY A 117      56.007  50.428  51.838  1.00  0.00           C  
ATOM   1221  O   GLY A 117      56.243  51.603  52.113  1.00  0.00           O  
ATOM   1222  H   GLY A 117      55.519  47.518  53.169  1.00  0.00           H  
ATOM   1223  N   LYS A 118      55.266  50.136  50.798  1.00  0.00           N  
ATOM   1224  CA  LYS A 118      54.709  51.035  49.685  1.00  0.00           C  
ATOM   1225  C   LYS A 118      53.192  51.168  49.667  1.00  0.00           C  
ATOM   1226  O   LYS A 118      52.443  50.196  49.469  1.00  0.00           O  
ATOM   1227  CB  LYS A 118      55.018  50.427  48.279  1.00  0.00           C  
ATOM   1228  CG  LYS A 118      56.563  50.573  47.964  1.00  0.00           C  
ATOM   1229  CD  LYS A 118      56.781  50.379  46.486  1.00  0.00           C  
ATOM   1230  CE  LYS A 118      58.250  50.527  46.024  1.00  0.00           C  
ATOM   1231  NZ  LYS A 118      58.736  50.139  44.649  1.00  0.00           N1+
ATOM   1232  H   LYS A 118      55.056  49.177  50.619  1.00  0.00           H  
ATOM   1233  HZ1 LYS A 118      59.715  50.352  44.638  1.00  0.00           H  
ATOM   1234  HZ2 LYS A 118      58.503  49.172  44.548  1.00  0.00           H  
ATOM   1235  HZ3 LYS A 118      58.193  50.659  43.995  1.00  0.00           H  
ATOM   1236  N   SER A 119      52.676  52.335  50.095  1.00  0.00           N  
ATOM   1237  CA  SER A 119      51.234  52.508  50.213  1.00  0.00           C  
ATOM   1238  C   SER A 119      50.610  52.597  48.828  1.00  0.00           C  
ATOM   1239  O   SER A 119      50.721  53.622  48.095  1.00  0.00           O  
ATOM   1240  CB  SER A 119      50.755  53.761  50.930  1.00  0.00           C  
ATOM   1241  OG  SER A 119      49.381  53.891  51.166  1.00  0.00           O  
ATOM   1242  H   SER A 119      53.209  53.157  50.301  1.00  0.00           H  
ATOM   1243  HG  SER A 119      49.206  53.399  52.016  1.00  0.00           H  
ATOM   1244  N   LYS A 120      49.989  51.495  48.508  1.00  0.00           N  
ATOM   1245  CA  LYS A 120      49.428  51.362  47.129  1.00  0.00           C  
ATOM   1246  C   LYS A 120      48.254  52.244  46.744  1.00  0.00           C  
ATOM   1247  O   LYS A 120      48.141  52.556  45.560  1.00  0.00           O  
ATOM   1248  CB  LYS A 120      49.032  49.872  46.942  1.00  0.00           C  
ATOM   1249  CG  LYS A 120      50.184  48.846  47.044  1.00  0.00           C  
ATOM   1250  CD  LYS A 120      51.027  48.817  45.792  1.00  0.00           C  
ATOM   1251  CE  LYS A 120      52.183  47.832  45.904  1.00  0.00           C  
ATOM   1252  NZ  LYS A 120      53.168  47.907  44.824  1.00  0.00           N1+
ATOM   1253  H   LYS A 120      49.544  50.961  49.237  1.00  0.00           H  
ATOM   1254  HZ1 LYS A 120      53.240  48.842  44.470  1.00  0.00           H  
ATOM   1255  HZ2 LYS A 120      54.028  47.591  45.231  1.00  0.00           H  
ATOM   1256  HZ3 LYS A 120      53.024  47.291  44.046  1.00  0.00           H  
ATOM   1257  N   CYS A 121      47.315  52.359  47.711  1.00  0.00           N  
ATOM   1258  CA  CYS A 121      46.090  53.148  47.512  1.00  0.00           C  
ATOM   1259  C   CYS A 121      45.834  54.014  48.722  1.00  0.00           C  
ATOM   1260  O   CYS A 121      46.452  53.790  49.718  1.00  0.00           O  
ATOM   1261  CB  CYS A 121      44.970  52.147  47.318  1.00  0.00           C  
ATOM   1262  SG  CYS A 121      43.308  52.929  46.995  1.00  0.00           S  
ATOM   1263  H   CYS A 121      47.385  51.740  48.494  1.00  0.00           H  
ATOM   1264  HG  CYS A 121      42.678  51.976  46.329  1.00  0.00           H  
ATOM   1265  N   VAL A 122      44.983  55.059  48.530  1.00  0.00           N  
ATOM   1266  CA  VAL A 122      44.595  55.749  49.811  1.00  0.00           C  
ATOM   1267  C   VAL A 122      43.739  54.811  50.685  1.00  0.00           C  
ATOM   1268  O   VAL A 122      43.025  54.011  50.079  1.00  0.00           O  
ATOM   1269  CB  VAL A 122      43.993  57.190  49.725  1.00  0.00           C  
ATOM   1270  CG1 VAL A 122      42.522  57.054  49.141  1.00  0.00           C  
ATOM   1271  CG2 VAL A 122      43.943  58.015  51.011  1.00  0.00           C  
ATOM   1272  H   VAL A 122      44.370  55.109  47.747  1.00  0.00           H  
ATOM   1273  N   LYS A 123      43.678  55.028  52.002  1.00  0.00           N  
ATOM   1274  CA  LYS A 123      42.758  54.281  52.881  1.00  0.00           C  
ATOM   1275  C   LYS A 123      41.367  54.978  52.783  1.00  0.00           C  
ATOM   1276  O   LYS A 123      41.046  55.807  53.627  1.00  0.00           O  
ATOM   1277  CB  LYS A 123      43.302  54.293  54.336  1.00  0.00           C  
ATOM   1278  CG  LYS A 123      42.567  53.375  55.346  1.00  0.00           C  
ATOM   1279  CD  LYS A 123      43.376  53.473  56.668  1.00  0.00           C  
ATOM   1280  CE  LYS A 123      42.657  52.710  57.716  1.00  0.00           C  
ATOM   1281  NZ  LYS A 123      43.312  52.592  58.981  1.00  0.00           N1+
ATOM   1282  H   LYS A 123      44.301  55.696  52.403  1.00  0.00           H  
ATOM   1283  HZ1 LYS A 123      43.661  53.521  59.138  1.00  0.00           H  
ATOM   1284  HZ2 LYS A 123      42.652  52.452  59.719  1.00  0.00           H  
ATOM   1285  HZ3 LYS A 123      43.921  51.816  59.117  1.00  0.00           H  
ATOM   1286  N   TYR A 124      40.637  54.751  51.719  1.00  0.00           N  
ATOM   1287  CA  TYR A 124      39.270  55.233  51.512  1.00  0.00           C  
ATOM   1288  C   TYR A 124      38.072  54.702  52.404  1.00  0.00           C  
ATOM   1289  O   TYR A 124      36.930  55.057  52.227  1.00  0.00           O  
ATOM   1290  CB  TYR A 124      38.899  55.247  50.058  1.00  0.00           C  
ATOM   1291  CG  TYR A 124      39.046  54.005  49.141  1.00  0.00           C  
ATOM   1292  CD1 TYR A 124      38.274  52.916  49.318  1.00  0.00           C  
ATOM   1293  CD2 TYR A 124      40.072  53.999  48.206  1.00  0.00           C  
ATOM   1294  CE1 TYR A 124      38.531  51.684  48.662  1.00  0.00           C  
ATOM   1295  CE2 TYR A 124      40.279  52.775  47.571  1.00  0.00           C  
ATOM   1296  CZ  TYR A 124      39.632  51.589  47.781  1.00  0.00           C  
ATOM   1297  OH  TYR A 124      39.920  50.316  47.446  1.00  0.00           O  
ATOM   1298  H   TYR A 124      41.143  54.441  50.914  1.00  0.00           H  
ATOM   1299  HD1 TYR A 124      37.361  52.995  49.908  1.00  0.00           H  
ATOM   1300  HD2 TYR A 124      40.901  54.711  48.220  1.00  0.00           H  
ATOM   1301  HE1 TYR A 124      37.839  50.860  48.810  1.00  0.00           H  
ATOM   1302  HE2 TYR A 124      40.855  52.875  46.658  1.00  0.00           H  
ATOM   1303  HH  TYR A 124      40.653  50.377  46.764  1.00  0.00           H  
ATOM   1304  N   TRP A 125      38.422  53.985  53.482  1.00  0.00           N  
ATOM   1305  CA  TRP A 125      37.458  53.268  54.382  1.00  0.00           C  
ATOM   1306  C   TRP A 125      37.951  53.302  55.818  1.00  0.00           C  
ATOM   1307  O   TRP A 125      39.085  53.776  55.967  1.00  0.00           O  
ATOM   1308  CB  TRP A 125      37.305  51.826  53.882  1.00  0.00           C  
ATOM   1309  CG  TRP A 125      38.565  51.020  54.165  1.00  0.00           C  
ATOM   1310  CD1 TRP A 125      38.964  50.515  55.303  1.00  0.00           C  
ATOM   1311  CD2 TRP A 125      39.667  50.956  53.273  1.00  0.00           C  
ATOM   1312  CE2 TRP A 125      40.722  50.482  54.004  1.00  0.00           C  
ATOM   1313  CE3 TRP A 125      39.846  51.441  51.980  1.00  0.00           C  
ATOM   1314  NE1 TRP A 125      40.260  50.174  55.250  1.00  0.00           N  
ATOM   1315  CZ2 TRP A 125      41.968  50.453  53.450  1.00  0.00           C  
ATOM   1316  CZ3 TRP A 125      41.135  51.360  51.426  1.00  0.00           C  
ATOM   1317  CH2 TRP A 125      42.249  50.867  52.164  1.00  0.00           C  
ATOM   1318  H   TRP A 125      39.388  53.828  53.639  1.00  0.00           H  
ATOM   1319  HD1 TRP A 125      38.303  50.410  56.164  1.00  0.00           H  
ATOM   1320  HE1 TRP A 125      40.861  49.847  55.983  1.00  0.00           H  
ATOM   1321  HE3 TRP A 125      39.012  51.881  51.445  1.00  0.00           H  
ATOM   1322  HZ2 TRP A 125      42.755  50.068  54.109  1.00  0.00           H  
ATOM   1323  HZ3 TRP A 125      41.375  51.749  50.437  1.00  0.00           H  
ATOM   1324  HH2 TRP A 125      43.199  50.637  51.677  1.00  0.00           H  
ATOM   1325  N   PRO A 126      37.064  53.530  56.803  1.00  0.00           N  
ATOM   1326  CA  PRO A 126      37.467  53.485  58.188  1.00  0.00           C  
ATOM   1327  C   PRO A 126      37.631  52.123  58.867  1.00  0.00           C  
ATOM   1328  O   PRO A 126      37.196  51.103  58.340  1.00  0.00           O  
ATOM   1329  CB  PRO A 126      36.541  54.349  58.998  1.00  0.00           C  
ATOM   1330  CG  PRO A 126      35.238  54.356  58.139  1.00  0.00           C  
ATOM   1331  CD  PRO A 126      35.731  54.147  56.701  1.00  0.00           C  
ATOM   1332  N   ASP A 127      38.233  52.101  60.041  1.00  0.00           N  
ATOM   1333  CA  ASP A 127      38.133  50.987  60.966  1.00  0.00           C  
ATOM   1334  C   ASP A 127      36.896  51.022  61.837  1.00  0.00           C  
ATOM   1335  O   ASP A 127      36.235  52.062  61.734  1.00  0.00           O  
ATOM   1336  CB  ASP A 127      39.381  51.026  61.899  1.00  0.00           C  
ATOM   1337  CG  ASP A 127      40.741  51.033  61.329  1.00  0.00           C  
ATOM   1338  OD1 ASP A 127      41.252  52.137  61.130  1.00  0.00           O  
ATOM   1339  OD2 ASP A 127      41.379  50.000  61.385  1.00  0.00           O1-
ATOM   1340  H   ASP A 127      38.948  52.773  60.164  1.00  0.00           H  
ATOM   1341  N   GLU A 128      36.559  49.947  62.591  1.00  0.00           N  
ATOM   1342  CA  GLU A 128      35.406  49.983  63.597  1.00  0.00           C  
ATOM   1343  C   GLU A 128      35.173  51.324  64.237  1.00  0.00           C  
ATOM   1344  O   GLU A 128      36.133  51.800  64.816  1.00  0.00           O  
ATOM   1345  CB  GLU A 128      35.682  49.011  64.743  1.00  0.00           C  
ATOM   1346  CG  GLU A 128      35.631  47.574  64.188  1.00  0.00           C  
ATOM   1347  CD  GLU A 128      36.051  46.498  65.168  1.00  0.00           C  
ATOM   1348  OE1 GLU A 128      37.126  46.651  65.741  1.00  0.00           O  
ATOM   1349  OE2 GLU A 128      35.229  45.546  65.264  1.00  0.00           O1-
ATOM   1350  H   GLU A 128      37.057  49.076  62.516  1.00  0.00           H  
ATOM   1351  N   TYR A 129      33.913  51.656  64.621  1.00  0.00           N  
ATOM   1352  CA  TYR A 129      33.501  52.796  65.425  1.00  0.00           C  
ATOM   1353  C   TYR A 129      34.027  54.220  65.059  1.00  0.00           C  
ATOM   1354  O   TYR A 129      33.906  55.209  65.837  1.00  0.00           O  
ATOM   1355  CB  TYR A 129      33.941  52.612  66.873  1.00  0.00           C  
ATOM   1356  CG  TYR A 129      33.253  51.334  67.503  1.00  0.00           C  
ATOM   1357  CD1 TYR A 129      31.875  51.494  67.750  1.00  0.00           C  
ATOM   1358  CD2 TYR A 129      33.933  50.210  67.919  1.00  0.00           C  
ATOM   1359  CE1 TYR A 129      31.231  50.487  68.472  1.00  0.00           C  
ATOM   1360  CE2 TYR A 129      33.254  49.226  68.650  1.00  0.00           C  
ATOM   1361  CZ  TYR A 129      31.923  49.385  68.916  1.00  0.00           C  
ATOM   1362  OH  TYR A 129      31.379  48.439  69.677  1.00  0.00           O  
ATOM   1363  H   TYR A 129      33.162  51.101  64.280  1.00  0.00           H  
ATOM   1364  HD1 TYR A 129      31.368  52.430  67.529  1.00  0.00           H  
ATOM   1365  HD2 TYR A 129      34.988  50.071  67.706  1.00  0.00           H  
ATOM   1366  HE1 TYR A 129      30.323  50.796  68.990  1.00  0.00           H  
ATOM   1367  HE2 TYR A 129      33.792  48.299  68.832  1.00  0.00           H  
ATOM   1368  HH  TYR A 129      31.906  47.953  70.386  1.00  0.00           H  
ATOM   1369  N   ALA A 130      34.464  54.387  63.840  1.00  0.00           N  
ATOM   1370  CA  ALA A 130      35.011  55.642  63.263  1.00  0.00           C  
ATOM   1371  C   ALA A 130      34.248  55.993  61.992  1.00  0.00           C  
ATOM   1372  O   ALA A 130      33.745  55.143  61.246  1.00  0.00           O  
ATOM   1373  CB  ALA A 130      36.380  55.234  62.638  1.00  0.00           C  
ATOM   1374  H   ALA A 130      34.679  53.538  63.337  1.00  0.00           H  
ATOM   1375  N   LEU A 131      34.223  57.295  61.671  1.00  0.00           N  
ATOM   1376  CA  LEU A 131      33.367  57.840  60.597  1.00  0.00           C  
ATOM   1377  C   LEU A 131      34.211  58.627  59.613  1.00  0.00           C  
ATOM   1378  O   LEU A 131      34.713  59.722  59.960  1.00  0.00           O  
ATOM   1379  CB  LEU A 131      32.218  58.690  61.336  1.00  0.00           C  
ATOM   1380  CG  LEU A 131      31.233  59.465  60.435  1.00  0.00           C  
ATOM   1381  CD1 LEU A 131      30.532  58.526  59.385  1.00  0.00           C  
ATOM   1382  CD2 LEU A 131      30.170  60.366  61.143  1.00  0.00           C  
ATOM   1383  H   LEU A 131      34.862  57.945  62.079  1.00  0.00           H  
ATOM   1384  N   LYS A 132      34.264  58.294  58.327  1.00  0.00           N  
ATOM   1385  CA  LYS A 132      35.070  59.046  57.280  1.00  0.00           C  
ATOM   1386  C   LYS A 132      34.144  59.785  56.325  1.00  0.00           C  
ATOM   1387  O   LYS A 132      33.352  59.125  55.655  1.00  0.00           O  
ATOM   1388  CB  LYS A 132      35.969  58.138  56.404  1.00  0.00           C  
ATOM   1389  CG  LYS A 132      37.231  57.647  57.148  1.00  0.00           C  
ATOM   1390  CD  LYS A 132      38.115  57.044  56.051  1.00  0.00           C  
ATOM   1391  CE  LYS A 132      39.585  56.783  56.378  1.00  0.00           C  
ATOM   1392  NZ  LYS A 132      40.377  58.010  56.196  1.00  0.00           N1+
ATOM   1393  H   LYS A 132      33.549  57.685  57.999  1.00  0.00           H  
ATOM   1394  HZ1 LYS A 132      40.388  58.277  55.229  1.00  0.00           H  
ATOM   1395  HZ2 LYS A 132      39.978  58.702  56.792  1.00  0.00           H  
ATOM   1396  HZ3 LYS A 132      41.306  57.728  56.433  1.00  0.00           H  
ATOM   1397  N   GLU A 133      34.090  61.136  56.523  1.00  0.00           N  
ATOM   1398  CA  GLU A 133      33.341  62.092  55.681  1.00  0.00           C  
ATOM   1399  C   GLU A 133      34.243  62.501  54.529  1.00  0.00           C  
ATOM   1400  O   GLU A 133      35.166  63.275  54.738  1.00  0.00           O  
ATOM   1401  CB  GLU A 133      32.793  63.294  56.507  1.00  0.00           C  
ATOM   1402  CG  GLU A 133      31.888  62.854  57.660  1.00  0.00           C  
ATOM   1403  CD  GLU A 133      31.511  64.056  58.405  1.00  0.00           C  
ATOM   1404  OE1 GLU A 133      32.264  64.425  59.391  1.00  0.00           O  
ATOM   1405  OE2 GLU A 133      30.421  64.596  58.227  1.00  0.00           O1-
ATOM   1406  H   GLU A 133      34.845  61.486  57.088  1.00  0.00           H  
ATOM   1407  N   TYR A 134      33.737  62.319  53.342  1.00  0.00           N  
ATOM   1408  CA  TYR A 134      34.398  62.731  52.102  1.00  0.00           C  
ATOM   1409  C   TYR A 134      33.471  63.319  51.085  1.00  0.00           C  
ATOM   1410  O   TYR A 134      32.962  62.557  50.217  1.00  0.00           O  
ATOM   1411  CB  TYR A 134      35.142  61.574  51.447  1.00  0.00           C  
ATOM   1412  CG  TYR A 134      36.228  60.946  52.293  1.00  0.00           C  
ATOM   1413  CD1 TYR A 134      37.251  61.791  52.735  1.00  0.00           C  
ATOM   1414  CD2 TYR A 134      36.348  59.534  52.367  1.00  0.00           C  
ATOM   1415  CE1 TYR A 134      38.351  61.233  53.301  1.00  0.00           C  
ATOM   1416  CE2 TYR A 134      37.464  58.987  52.970  1.00  0.00           C  
ATOM   1417  CZ  TYR A 134      38.441  59.865  53.382  1.00  0.00           C  
ATOM   1418  OH  TYR A 134      39.577  59.446  53.971  1.00  0.00           O  
ATOM   1419  H   TYR A 134      32.793  62.019  53.191  1.00  0.00           H  
ATOM   1420  HD1 TYR A 134      37.523  62.716  52.232  1.00  0.00           H  
ATOM   1421  HD2 TYR A 134      35.638  58.851  51.894  1.00  0.00           H  
ATOM   1422  HE1 TYR A 134      39.079  61.944  53.699  1.00  0.00           H  
ATOM   1423  HE2 TYR A 134      37.646  57.917  52.835  1.00  0.00           H  
ATOM   1424  HH  TYR A 134      40.317  60.079  53.749  1.00  0.00           H  
ATOM   1425  N   GLY A 135      33.370  64.657  51.151  1.00  0.00           N  
ATOM   1426  CA  GLY A 135      32.550  65.537  50.295  1.00  0.00           C  
ATOM   1427  C   GLY A 135      31.056  65.192  50.496  1.00  0.00           C  
ATOM   1428  O   GLY A 135      30.570  65.202  51.635  1.00  0.00           O  
ATOM   1429  H   GLY A 135      34.087  65.167  51.623  1.00  0.00           H  
ATOM   1430  N   VAL A 136      30.390  64.878  49.397  1.00  0.00           N  
ATOM   1431  CA  VAL A 136      29.054  64.185  49.479  1.00  0.00           C  
ATOM   1432  C   VAL A 136      29.005  62.818  50.146  1.00  0.00           C  
ATOM   1433  O   VAL A 136      28.076  62.678  50.946  1.00  0.00           O  
ATOM   1434  CB  VAL A 136      28.388  64.285  48.104  1.00  0.00           C  
ATOM   1435  CG1 VAL A 136      27.846  65.704  47.892  1.00  0.00           C  
ATOM   1436  CG2 VAL A 136      29.236  63.676  46.984  1.00  0.00           C  
ATOM   1437  H   VAL A 136      30.678  65.122  48.469  1.00  0.00           H  
ATOM   1438  N   MET A 137      30.057  61.945  50.056  1.00  0.00           N  
ATOM   1439  CA  MET A 137      29.981  60.640  50.801  1.00  0.00           C  
ATOM   1440  C   MET A 137      30.262  60.662  52.358  1.00  0.00           C  
ATOM   1441  O   MET A 137      31.280  61.311  52.811  1.00  0.00           O  
ATOM   1442  CB  MET A 137      30.803  59.476  50.199  1.00  0.00           C  
ATOM   1443  CG  MET A 137      30.110  59.106  48.881  1.00  0.00           C  
ATOM   1444  SD  MET A 137      30.205  60.204  47.464  1.00  0.00           S  
ATOM   1445  CE  MET A 137      29.072  59.305  46.401  1.00  0.00           C  
ATOM   1446  H   MET A 137      30.888  62.101  49.526  1.00  0.00           H  
ATOM   1447  N   ARG A 138      29.486  59.862  53.080  1.00  0.00           N  
ATOM   1448  CA  ARG A 138      29.740  59.506  54.509  1.00  0.00           C  
ATOM   1449  C   ARG A 138      29.950  58.031  54.592  1.00  0.00           C  
ATOM   1450  O   ARG A 138      29.014  57.276  54.161  1.00  0.00           O  
ATOM   1451  CB  ARG A 138      28.484  60.007  55.210  1.00  0.00           C  
ATOM   1452  CG  ARG A 138      28.657  59.784  56.699  1.00  0.00           C  
ATOM   1453  CD  ARG A 138      27.328  60.024  57.376  1.00  0.00           C  
ATOM   1454  NE  ARG A 138      27.533  60.176  58.868  1.00  0.00           N  
ATOM   1455  CZ  ARG A 138      26.925  59.483  59.829  1.00  0.00           C  
ATOM   1456  NH1 ARG A 138      26.147  58.428  59.515  1.00  0.00           N1+
ATOM   1457  NH2 ARG A 138      26.983  59.902  61.089  1.00  0.00           N  
ATOM   1458  H   ARG A 138      28.656  59.423  52.737  1.00  0.00           H  
ATOM   1459  HE  ARG A 138      27.720  61.140  59.042  1.00  0.00           H  
ATOM   1460 1HH1 ARG A 138      25.963  58.254  58.541  1.00  0.00           H  
ATOM   1461 2HH1 ARG A 138      25.638  57.825  60.125  1.00  0.00           H  
ATOM   1462 1HH2 ARG A 138      27.380  60.786  61.316  1.00  0.00           H  
ATOM   1463 2HH2 ARG A 138      26.511  59.354  61.782  1.00  0.00           H  
ATOM   1464  N   VAL A 139      31.191  57.610  54.859  1.00  0.00           N  
ATOM   1465  CA  VAL A 139      31.493  56.119  55.055  1.00  0.00           C  
ATOM   1466  C   VAL A 139      31.804  55.832  56.573  1.00  0.00           C  
ATOM   1467  O   VAL A 139      32.463  56.609  57.192  1.00  0.00           O  
ATOM   1468  CB  VAL A 139      32.690  55.641  54.254  1.00  0.00           C  
ATOM   1469  CG1 VAL A 139      32.714  54.111  54.432  1.00  0.00           C  
ATOM   1470  CG2 VAL A 139      32.510  55.956  52.736  1.00  0.00           C  
ATOM   1471  H   VAL A 139      31.948  58.247  55.034  1.00  0.00           H  
ATOM   1472  N   ARG A 140      31.146  54.875  57.053  1.00  0.00           N  
ATOM   1473  CA  ARG A 140      31.112  54.407  58.446  1.00  0.00           C  
ATOM   1474  C   ARG A 140      31.418  52.906  58.650  1.00  0.00           C  
ATOM   1475  O   ARG A 140      31.067  52.072  57.848  1.00  0.00           O  
ATOM   1476  CB  ARG A 140      29.801  54.834  59.160  1.00  0.00           C  
ATOM   1477  CG  ARG A 140      30.077  55.125  60.646  1.00  0.00           C  
ATOM   1478  CD  ARG A 140      28.886  55.772  61.363  1.00  0.00           C  
ATOM   1479  NE  ARG A 140      27.910  54.687  61.618  1.00  0.00           N  
ATOM   1480  CZ  ARG A 140      27.770  53.967  62.666  1.00  0.00           C  
ATOM   1481  NH1 ARG A 140      28.501  54.153  63.739  1.00  0.00           N1+
ATOM   1482  NH2 ARG A 140      26.526  53.588  63.004  1.00  0.00           N  
ATOM   1483  H   ARG A 140      30.496  54.384  56.484  1.00  0.00           H  
ATOM   1484  HE  ARG A 140      27.282  54.507  60.860  1.00  0.00           H  
ATOM   1485 1HH1 ARG A 140      29.088  54.961  63.851  1.00  0.00           H  
ATOM   1486 2HH1 ARG A 140      28.391  53.507  64.492  1.00  0.00           H  
ATOM   1487 1HH2 ARG A 140      25.682  53.879  62.553  1.00  0.00           H  
ATOM   1488 2HH2 ARG A 140      26.363  52.853  63.667  1.00  0.00           H  
ATOM   1489  N   ASN A 141      32.059  52.536  59.785  1.00  0.00           N  
ATOM   1490  CA  ASN A 141      32.434  51.130  60.015  1.00  0.00           C  
ATOM   1491  C   ASN A 141      31.932  50.694  61.413  1.00  0.00           C  
ATOM   1492  O   ASN A 141      32.062  51.338  62.390  1.00  0.00           O  
ATOM   1493  CB  ASN A 141      33.860  50.920  59.562  1.00  0.00           C  
ATOM   1494  CG  ASN A 141      34.329  49.483  59.801  1.00  0.00           C  
ATOM   1495  ND2 ASN A 141      35.544  49.262  59.469  1.00  0.00           N  
ATOM   1496  OD1 ASN A 141      33.611  48.569  60.202  1.00  0.00           O  
ATOM   1497  H   ASN A 141      32.279  53.160  60.535  1.00  0.00           H  
ATOM   1498 1HD2 ASN A 141      36.157  49.958  59.082  1.00  0.00           H  
ATOM   1499 2HD2 ASN A 141      35.926  48.414  59.831  1.00  0.00           H  
ATOM   1500  N   VAL A 142      31.137  49.621  61.370  1.00  0.00           N  
ATOM   1501  CA  VAL A 142      30.458  49.045  62.552  1.00  0.00           C  
ATOM   1502  C   VAL A 142      30.968  47.685  63.049  1.00  0.00           C  
ATOM   1503  O   VAL A 142      30.471  47.429  64.149  1.00  0.00           O  
ATOM   1504  CB  VAL A 142      28.943  49.009  62.420  1.00  0.00           C  
ATOM   1505  CG1 VAL A 142      28.392  50.365  62.015  1.00  0.00           C  
ATOM   1506  CG2 VAL A 142      28.581  48.004  61.312  1.00  0.00           C  
ATOM   1507  H   VAL A 142      31.158  49.064  60.543  1.00  0.00           H  
ATOM   1508  N   LYS A 143      31.755  46.867  62.363  1.00  0.00           N  
ATOM   1509  CA  LYS A 143      32.255  45.607  62.872  1.00  0.00           C  
ATOM   1510  C   LYS A 143      33.426  45.159  61.986  1.00  0.00           C  
ATOM   1511  O   LYS A 143      33.446  45.237  60.739  1.00  0.00           O  
ATOM   1512  CB  LYS A 143      31.086  44.612  62.741  1.00  0.00           C  
ATOM   1513  CG  LYS A 143      31.339  43.113  63.081  1.00  0.00           C  
ATOM   1514  CD  LYS A 143      31.389  43.036  64.589  1.00  0.00           C  
ATOM   1515  CE  LYS A 143      32.038  41.687  64.879  1.00  0.00           C  
ATOM   1516  NZ  LYS A 143      32.062  41.445  66.289  1.00  0.00           N1+
ATOM   1517  H   LYS A 143      32.255  47.100  61.530  1.00  0.00           H  
ATOM   1518  HZ1 LYS A 143      31.244  41.851  66.704  1.00  0.00           H  
ATOM   1519  HZ2 LYS A 143      31.993  40.485  66.540  1.00  0.00           H  
ATOM   1520  HZ3 LYS A 143      32.804  41.909  66.775  1.00  0.00           H  
ATOM   1521  N   GLU A 144      34.503  44.683  62.629  1.00  0.00           N  
ATOM   1522  CA  GLU A 144      35.563  43.872  61.952  1.00  0.00           C  
ATOM   1523  C   GLU A 144      35.636  42.349  62.396  1.00  0.00           C  
ATOM   1524  O   GLU A 144      35.740  41.952  63.593  1.00  0.00           O  
ATOM   1525  CB  GLU A 144      36.914  44.626  62.175  1.00  0.00           C  
ATOM   1526  CG  GLU A 144      37.012  45.469  60.932  1.00  0.00           C  
ATOM   1527  CD  GLU A 144      38.306  46.246  60.839  1.00  0.00           C  
ATOM   1528  OE1 GLU A 144      39.396  45.677  60.576  1.00  0.00           O  
ATOM   1529  OE2 GLU A 144      38.202  47.409  60.495  1.00  0.00           O1-
ATOM   1530  H   GLU A 144      34.717  44.969  63.565  1.00  0.00           H  
ATOM   1531  N   SER A 145      35.422  41.537  61.346  1.00  0.00           N  
ATOM   1532  CA  SER A 145      35.358  40.076  61.400  1.00  0.00           C  
ATOM   1533  C   SER A 145      36.390  39.241  60.668  1.00  0.00           C  
ATOM   1534  O   SER A 145      36.563  39.401  59.479  1.00  0.00           O  
ATOM   1535  CB  SER A 145      33.952  39.493  61.016  1.00  0.00           C  
ATOM   1536  OG  SER A 145      32.983  39.908  62.010  1.00  0.00           O  
ATOM   1537  H   SER A 145      35.473  41.973  60.452  1.00  0.00           H  
ATOM   1538  HG  SER A 145      33.202  39.540  62.914  1.00  0.00           H  
ATOM   1539  N   ALA A 146      36.966  38.235  61.345  1.00  0.00           N  
ATOM   1540  CA  ALA A 146      38.011  37.315  60.723  1.00  0.00           C  
ATOM   1541  C   ALA A 146      37.495  35.867  60.604  1.00  0.00           C  
ATOM   1542  O   ALA A 146      36.548  35.370  61.295  1.00  0.00           O  
ATOM   1543  CB  ALA A 146      39.201  37.525  61.669  1.00  0.00           C  
ATOM   1544  H   ALA A 146      36.540  37.985  62.213  1.00  0.00           H  
ATOM   1545  N   ALA A 147      38.041  35.281  59.564  1.00  0.00           N  
ATOM   1546  CA  ALA A 147      37.824  33.964  59.141  1.00  0.00           C  
ATOM   1547  C   ALA A 147      38.897  33.625  58.123  1.00  0.00           C  
ATOM   1548  O   ALA A 147      39.033  34.235  56.994  1.00  0.00           O  
ATOM   1549  CB  ALA A 147      36.350  33.805  58.609  1.00  0.00           C  
ATOM   1550  H   ALA A 147      38.673  35.786  58.977  1.00  0.00           H  
ATOM   1551  N   HIS A 148      39.510  32.504  58.390  1.00  0.00           N  
ATOM   1552  CA  HIS A 148      40.596  31.913  57.543  1.00  0.00           C  
ATOM   1553  C   HIS A 148      41.725  32.919  57.284  1.00  0.00           C  
ATOM   1554  O   HIS A 148      42.182  33.574  58.226  1.00  0.00           O  
ATOM   1555  CB  HIS A 148      39.972  31.270  56.250  1.00  0.00           C  
ATOM   1556  CG  HIS A 148      40.689  30.077  55.580  1.00  0.00           C  
ATOM   1557  CD2 HIS A 148      39.975  29.100  55.025  1.00  0.00           C  
ATOM   1558  ND1 HIS A 148      41.900  30.136  54.962  1.00  0.00           N  
ATOM   1559  CE1 HIS A 148      41.829  29.300  53.961  1.00  0.00           C  
ATOM   1560  NE2 HIS A 148      40.643  28.663  53.978  1.00  0.00           N  
ATOM   1561  H   HIS A 148      39.627  32.336  59.369  1.00  0.00           H  
ATOM   1562  HD2 HIS A 148      38.995  28.786  55.385  1.00  0.00           H  
ATOM   1563  HE1 HIS A 148      42.701  28.965  53.400  1.00  0.00           H  
ATOM   1564  HE2 HIS A 148      40.272  28.108  53.232  1.00  0.00           H  
ATOM   1565  N   ASP A 149      42.174  32.948  56.020  1.00  0.00           N  
ATOM   1566  CA  ASP A 149      42.973  33.995  55.375  1.00  0.00           C  
ATOM   1567  C   ASP A 149      42.241  35.282  54.940  1.00  0.00           C  
ATOM   1568  O   ASP A 149      42.811  35.992  54.101  1.00  0.00           O  
ATOM   1569  CB  ASP A 149      43.648  33.300  54.192  1.00  0.00           C  
ATOM   1570  CG  ASP A 149      45.066  32.844  54.510  1.00  0.00           C  
ATOM   1571  OD1 ASP A 149      45.943  33.763  54.483  1.00  0.00           O  
ATOM   1572  OD2 ASP A 149      45.217  31.633  54.782  1.00  0.00           O1-
ATOM   1573  H   ASP A 149      41.921  32.141  55.493  1.00  0.00           H  
ATOM   1574  N   TYR A 150      41.054  35.504  55.389  1.00  0.00           N  
ATOM   1575  CA  TYR A 150      40.385  36.780  55.032  1.00  0.00           C  
ATOM   1576  C   TYR A 150      39.700  37.526  56.176  1.00  0.00           C  
ATOM   1577  O   TYR A 150      39.444  37.016  57.251  1.00  0.00           O  
ATOM   1578  CB  TYR A 150      39.336  36.554  54.001  1.00  0.00           C  
ATOM   1579  CG  TYR A 150      38.477  35.266  54.106  1.00  0.00           C  
ATOM   1580  CD1 TYR A 150      38.900  34.132  53.442  1.00  0.00           C  
ATOM   1581  CD2 TYR A 150      37.172  35.345  54.633  1.00  0.00           C  
ATOM   1582  CE1 TYR A 150      38.111  33.003  53.326  1.00  0.00           C  
ATOM   1583  CE2 TYR A 150      36.351  34.222  54.473  1.00  0.00           C  
ATOM   1584  CZ  TYR A 150      36.779  33.056  53.849  1.00  0.00           C  
ATOM   1585  OH  TYR A 150      36.030  31.886  53.908  1.00  0.00           O  
ATOM   1586  H   TYR A 150      40.568  34.924  56.034  1.00  0.00           H  
ATOM   1587  HD1 TYR A 150      39.872  34.141  52.971  1.00  0.00           H  
ATOM   1588  HD2 TYR A 150      36.849  36.323  54.976  1.00  0.00           H  
ATOM   1589  HE1 TYR A 150      38.474  32.022  53.015  1.00  0.00           H  
ATOM   1590  HE2 TYR A 150      35.336  34.342  54.841  1.00  0.00           H  
ATOM   1591  HH  TYR A 150      35.084  32.189  53.798  1.00  0.00           H  
ATOM   1592  N   THR A 151      39.394  38.828  55.868  1.00  0.00           N  
ATOM   1593  CA  THR A 151      38.721  39.715  56.887  1.00  0.00           C  
ATOM   1594  C   THR A 151      37.510  40.446  56.285  1.00  0.00           C  
ATOM   1595  O   THR A 151      37.642  41.091  55.260  1.00  0.00           O  
ATOM   1596  CB  THR A 151      39.684  40.776  57.466  1.00  0.00           C  
ATOM   1597  CG2 THR A 151      38.926  41.818  58.310  1.00  0.00           C  
ATOM   1598  OG1 THR A 151      40.465  40.030  58.332  1.00  0.00           O  
ATOM   1599  H   THR A 151      39.905  39.343  55.176  1.00  0.00           H  
ATOM   1600  HG1 THR A 151      40.496  40.589  59.157  1.00  0.00           H  
ATOM   1601  N   LEU A 152      36.364  40.345  57.001  1.00  0.00           N  
ATOM   1602  CA  LEU A 152      35.083  40.929  56.590  1.00  0.00           C  
ATOM   1603  C   LEU A 152      35.014  42.324  57.264  1.00  0.00           C  
ATOM   1604  O   LEU A 152      35.249  42.341  58.524  1.00  0.00           O  
ATOM   1605  CB  LEU A 152      33.965  40.113  57.175  1.00  0.00           C  
ATOM   1606  CG  LEU A 152      32.554  40.657  56.979  1.00  0.00           C  
ATOM   1607  CD1 LEU A 152      32.308  40.672  55.424  1.00  0.00           C  
ATOM   1608  CD2 LEU A 152      31.390  39.791  57.544  1.00  0.00           C  
ATOM   1609  H   LEU A 152      36.385  40.005  57.940  1.00  0.00           H  
ATOM   1610  N   ARG A 153      34.888  43.461  56.525  1.00  0.00           N  
ATOM   1611  CA  ARG A 153      34.632  44.790  57.098  1.00  0.00           C  
ATOM   1612  C   ARG A 153      33.291  45.290  56.659  1.00  0.00           C  
ATOM   1613  O   ARG A 153      33.051  45.625  55.494  1.00  0.00           O  
ATOM   1614  CB  ARG A 153      35.725  45.731  56.570  1.00  0.00           C  
ATOM   1615  CG  ARG A 153      37.046  45.601  57.291  1.00  0.00           C  
ATOM   1616  CD  ARG A 153      37.969  46.758  56.833  1.00  0.00           C  
ATOM   1617  NE  ARG A 153      39.282  46.502  57.391  1.00  0.00           N  
ATOM   1618  CZ  ARG A 153      40.357  46.335  56.599  1.00  0.00           C  
ATOM   1619  NH1 ARG A 153      40.381  46.348  55.259  1.00  0.00           N1+
ATOM   1620  NH2 ARG A 153      41.515  46.462  57.234  1.00  0.00           N  
ATOM   1621  H   ARG A 153      35.168  43.304  55.577  1.00  0.00           H  
ATOM   1622  HE  ARG A 153      39.387  46.443  58.383  1.00  0.00           H  
ATOM   1623 1HH1 ARG A 153      39.531  46.466  54.747  1.00  0.00           H  
ATOM   1624 2HH1 ARG A 153      41.193  46.652  54.753  1.00  0.00           H  
ATOM   1625 1HH2 ARG A 153      41.490  46.559  58.225  1.00  0.00           H  
ATOM   1626 2HH2 ARG A 153      42.428  46.311  56.849  1.00  0.00           H  
ATOM   1627  N   GLU A 154      32.410  45.263  57.643  1.00  0.00           N  
ATOM   1628  CA  GLU A 154      31.010  45.705  57.485  1.00  0.00           C  
ATOM   1629  C   GLU A 154      30.854  47.226  57.543  1.00  0.00           C  
ATOM   1630  O   GLU A 154      30.777  47.798  58.639  1.00  0.00           O  
ATOM   1631  CB  GLU A 154      30.275  44.977  58.588  1.00  0.00           C  
ATOM   1632  CG  GLU A 154      28.771  45.120  58.412  1.00  0.00           C  
ATOM   1633  CD  GLU A 154      27.938  44.525  59.496  1.00  0.00           C  
ATOM   1634  OE1 GLU A 154      26.809  44.030  59.172  1.00  0.00           O  
ATOM   1635  OE2 GLU A 154      28.179  44.617  60.724  1.00  0.00           O1-
ATOM   1636  H   GLU A 154      32.732  45.172  58.585  1.00  0.00           H  
ATOM   1637  N   LEU A 155      30.916  47.762  56.338  1.00  0.00           N  
ATOM   1638  CA  LEU A 155      31.026  49.247  56.007  1.00  0.00           C  
ATOM   1639  C   LEU A 155      29.694  49.823  55.730  1.00  0.00           C  
ATOM   1640  O   LEU A 155      29.053  49.238  54.831  1.00  0.00           O  
ATOM   1641  CB  LEU A 155      32.084  49.492  54.911  1.00  0.00           C  
ATOM   1642  CG  LEU A 155      33.565  49.396  55.266  1.00  0.00           C  
ATOM   1643  CD1 LEU A 155      34.154  49.401  53.858  1.00  0.00           C  
ATOM   1644  CD2 LEU A 155      34.087  50.554  56.081  1.00  0.00           C  
ATOM   1645  H   LEU A 155      30.907  47.145  55.550  1.00  0.00           H  
ATOM   1646  N   LYS A 156      29.372  50.998  56.227  1.00  0.00           N  
ATOM   1647  CA  LYS A 156      28.101  51.647  55.967  1.00  0.00           C  
ATOM   1648  C   LYS A 156      28.206  52.860  54.938  1.00  0.00           C  
ATOM   1649  O   LYS A 156      28.911  53.781  55.351  1.00  0.00           O  
ATOM   1650  CB  LYS A 156      27.358  52.201  57.217  1.00  0.00           C  
ATOM   1651  CG  LYS A 156      27.480  51.383  58.481  1.00  0.00           C  
ATOM   1652  CD  LYS A 156      26.777  50.044  58.252  1.00  0.00           C  
ATOM   1653  CE  LYS A 156      25.277  50.268  58.311  1.00  0.00           C  
ATOM   1654  NZ  LYS A 156      24.423  49.045  58.363  1.00  0.00           N1+
ATOM   1655  H   LYS A 156      29.916  51.480  56.923  1.00  0.00           H  
ATOM   1656  HZ1 LYS A 156      24.861  48.460  59.042  1.00  0.00           H  
ATOM   1657  HZ2 LYS A 156      23.546  49.317  58.751  1.00  0.00           H  
ATOM   1658  HZ3 LYS A 156      24.363  48.533  57.504  1.00  0.00           H  
ATOM   1659  N   LEU A 157      27.861  52.829  53.684  1.00  0.00           N  
ATOM   1660  CA  LEU A 157      27.826  53.966  52.749  1.00  0.00           C  
ATOM   1661  C   LEU A 157      26.483  54.674  52.824  1.00  0.00           C  
ATOM   1662  O   LEU A 157      25.444  53.976  52.642  1.00  0.00           O  
ATOM   1663  CB  LEU A 157      28.148  53.473  51.329  1.00  0.00           C  
ATOM   1664  CG  LEU A 157      28.974  54.334  50.431  1.00  0.00           C  
ATOM   1665  CD1 LEU A 157      29.331  53.581  49.229  1.00  0.00           C  
ATOM   1666  CD2 LEU A 157      28.156  55.544  50.139  1.00  0.00           C  
ATOM   1667  H   LEU A 157      27.289  52.121  53.281  1.00  0.00           H  
ATOM   1668  N   SER A 158      26.631  55.998  52.822  1.00  0.00           N  
ATOM   1669  CA  SER A 158      25.555  56.956  52.753  1.00  0.00           C  
ATOM   1670  C   SER A 158      25.980  58.365  52.256  1.00  0.00           C  
ATOM   1671  O   SER A 158      27.147  58.594  52.120  1.00  0.00           O  
ATOM   1672  CB  SER A 158      24.831  57.041  54.029  1.00  0.00           C  
ATOM   1673  OG  SER A 158      25.491  57.786  55.078  1.00  0.00           O  
ATOM   1674  H   SER A 158      27.508  56.473  52.856  1.00  0.00           H  
ATOM   1675  HG  SER A 158      24.918  57.938  55.888  1.00  0.00           H  
ATOM   1676  N   LYS A 159      25.104  59.325  52.193  1.00  0.00           N  
ATOM   1677  CA  LYS A 159      25.267  60.709  51.674  1.00  0.00           C  
ATOM   1678  C   LYS A 159      24.926  61.725  52.801  1.00  0.00           C  
ATOM   1679  O   LYS A 159      23.801  61.849  53.195  1.00  0.00           O  
ATOM   1680  CB  LYS A 159      24.250  60.937  50.503  1.00  0.00           C  
ATOM   1681  CG  LYS A 159      24.765  61.912  49.462  1.00  0.00           C  
ATOM   1682  CD  LYS A 159      23.817  61.813  48.172  1.00  0.00           C  
ATOM   1683  CE  LYS A 159      24.329  62.963  47.296  1.00  0.00           C  
ATOM   1684  NZ  LYS A 159      23.780  62.842  45.934  1.00  0.00           N1+
ATOM   1685  H   LYS A 159      24.216  59.172  52.613  1.00  0.00           H  
ATOM   1686  HZ1 LYS A 159      24.146  62.023  45.479  1.00  0.00           H  
ATOM   1687  HZ2 LYS A 159      22.784  62.911  45.969  1.00  0.00           H  
ATOM   1688  HZ3 LYS A 159      24.009  63.686  45.441  1.00  0.00           H  
ATOM   1689  N   VAL A 160      25.767  62.847  52.865  1.00  0.00           N  
ATOM   1690  CA  VAL A 160      25.590  63.973  53.718  1.00  0.00           C  
ATOM   1691  C   VAL A 160      24.371  64.861  53.231  1.00  0.00           C  
ATOM   1692  O   VAL A 160      24.186  64.864  51.980  1.00  0.00           O  
ATOM   1693  CB  VAL A 160      26.860  64.798  53.795  1.00  0.00           C  
ATOM   1694  CG1 VAL A 160      27.826  63.949  54.679  1.00  0.00           C  
ATOM   1695  CG2 VAL A 160      27.355  65.442  52.521  1.00  0.00           C  
ATOM   1696  H   VAL A 160      26.553  62.885  52.252  1.00  0.00           H  
ATOM   1697  N   GLY A 161      23.776  65.647  54.169  1.00  0.00           N  
ATOM   1698  CA  GLY A 161      22.546  66.479  53.900  1.00  0.00           C  
ATOM   1699  C   GLY A 161      21.257  65.720  53.848  1.00  0.00           C  
ATOM   1700  O   GLY A 161      20.344  66.048  54.593  1.00  0.00           O  
ATOM   1701  H   GLY A 161      24.146  65.659  55.100  1.00  0.00           H  
ATOM   1702  N   GLN A 162      21.183  64.775  53.002  1.00  0.00           N  
ATOM   1703  CA  GLN A 162      20.025  63.899  52.992  1.00  0.00           C  
ATOM   1704  C   GLN A 162      19.898  62.781  54.067  1.00  0.00           C  
ATOM   1705  O   GLN A 162      20.778  62.600  54.920  1.00  0.00           O  
ATOM   1706  CB  GLN A 162      20.037  63.268  51.551  1.00  0.00           C  
ATOM   1707  CG  GLN A 162      19.479  64.136  50.450  1.00  0.00           C  
ATOM   1708  CD  GLN A 162      20.351  65.317  49.890  1.00  0.00           C  
ATOM   1709  NE2 GLN A 162      19.637  66.371  49.482  1.00  0.00           N  
ATOM   1710  OE1 GLN A 162      21.553  65.245  49.787  1.00  0.00           O  
ATOM   1711  H   GLN A 162      21.910  64.598  52.331  1.00  0.00           H  
ATOM   1712 1HE2 GLN A 162      18.646  66.450  49.546  1.00  0.00           H  
ATOM   1713 2HE2 GLN A 162      20.135  67.200  49.224  1.00  0.00           H  
ATOM   1714  N   GLY A 163      18.615  62.492  54.281  1.00  0.00           N  
ATOM   1715  CA  GLY A 163      18.203  61.237  55.031  1.00  0.00           C  
ATOM   1716  C   GLY A 163      17.948  59.922  54.216  1.00  0.00           C  
ATOM   1717  O   GLY A 163      18.162  60.032  52.976  1.00  0.00           O  
ATOM   1718  H   GLY A 163      17.922  62.875  53.661  1.00  0.00           H  
ATOM   1719  N   ASN A 164      18.113  58.805  54.916  1.00  0.00           N  
ATOM   1720  CA  ASN A 164      17.709  57.461  54.433  1.00  0.00           C  
ATOM   1721  C   ASN A 164      18.361  57.044  53.153  1.00  0.00           C  
ATOM   1722  O   ASN A 164      17.807  56.374  52.274  1.00  0.00           O  
ATOM   1723  CB  ASN A 164      16.184  57.499  54.241  1.00  0.00           C  
ATOM   1724  CG  ASN A 164      15.546  57.565  55.641  1.00  0.00           C  
ATOM   1725  ND2 ASN A 164      15.172  56.486  56.322  1.00  0.00           N  
ATOM   1726  OD1 ASN A 164      15.385  58.704  56.121  1.00  0.00           O  
ATOM   1727  H   ASN A 164      18.502  58.770  55.842  1.00  0.00           H  
ATOM   1728 1HD2 ASN A 164      15.322  55.551  55.999  1.00  0.00           H  
ATOM   1729 2HD2 ASN A 164      14.821  56.722  57.224  1.00  0.00           H  
ATOM   1730  N   THR A 165      19.698  56.905  53.111  1.00  0.00           N  
ATOM   1731  CA  THR A 165      20.536  56.597  51.880  1.00  0.00           C  
ATOM   1732  C   THR A 165      21.454  55.301  52.067  1.00  0.00           C  
ATOM   1733  O   THR A 165      22.328  55.011  51.239  1.00  0.00           O  
ATOM   1734  CB  THR A 165      21.435  57.757  51.458  1.00  0.00           C  
ATOM   1735  CG2 THR A 165      20.652  58.892  50.789  1.00  0.00           C  
ATOM   1736  OG1 THR A 165      22.278  58.267  52.475  1.00  0.00           O  
ATOM   1737  H   THR A 165      20.223  56.986  53.965  1.00  0.00           H  
ATOM   1738  HG1 THR A 165      21.709  58.648  53.213  1.00  0.00           H  
ATOM   1739  N   GLU A 166      21.295  54.534  53.170  1.00  0.00           N  
ATOM   1740  CA  GLU A 166      22.224  53.467  53.539  1.00  0.00           C  
ATOM   1741  C   GLU A 166      22.361  52.350  52.521  1.00  0.00           C  
ATOM   1742  O   GLU A 166      21.404  51.741  51.962  1.00  0.00           O  
ATOM   1743  CB  GLU A 166      21.697  53.106  54.954  1.00  0.00           C  
ATOM   1744  CG  GLU A 166      22.553  52.034  55.504  1.00  0.00           C  
ATOM   1745  CD  GLU A 166      22.129  51.483  56.854  1.00  0.00           C  
ATOM   1746  OE1 GLU A 166      21.967  52.312  57.795  1.00  0.00           O  
ATOM   1747  OE2 GLU A 166      21.889  50.255  57.011  1.00  0.00           O1-
ATOM   1748  H   GLU A 166      20.491  54.412  53.756  1.00  0.00           H  
ATOM   1749  N   ARG A 167      23.580  51.933  52.424  1.00  0.00           N  
ATOM   1750  CA  ARG A 167      23.992  50.711  51.630  1.00  0.00           C  
ATOM   1751  C   ARG A 167      25.219  50.179  52.413  1.00  0.00           C  
ATOM   1752  O   ARG A 167      26.296  50.689  52.616  1.00  0.00           O  
ATOM   1753  CB  ARG A 167      24.420  51.091  50.217  1.00  0.00           C  
ATOM   1754  CG  ARG A 167      23.650  52.124  49.411  1.00  0.00           C  
ATOM   1755  CD  ARG A 167      22.271  51.567  49.031  1.00  0.00           C  
ATOM   1756  NE  ARG A 167      21.357  52.587  48.453  1.00  0.00           N  
ATOM   1757  CZ  ARG A 167      20.074  52.657  48.842  1.00  0.00           C  
ATOM   1758  NH1 ARG A 167      19.641  51.925  49.885  1.00  0.00           N1+
ATOM   1759  NH2 ARG A 167      19.403  53.767  48.536  1.00  0.00           N  
ATOM   1760  H   ARG A 167      24.323  52.542  52.694  1.00  0.00           H  
ATOM   1761  HE  ARG A 167      21.692  53.257  47.791  1.00  0.00           H  
ATOM   1762 1HH1 ARG A 167      20.206  51.273  50.411  1.00  0.00           H  
ATOM   1763 2HH1 ARG A 167      18.703  51.909  50.225  1.00  0.00           H  
ATOM   1764 1HH2 ARG A 167      19.756  54.657  48.261  1.00  0.00           H  
ATOM   1765 2HH2 ARG A 167      18.413  53.762  48.437  1.00  0.00           H  
ATOM   1766  N   THR A 168      24.799  49.194  53.258  1.00  0.00           N  
ATOM   1767  CA  THR A 168      25.761  48.373  53.969  1.00  0.00           C  
ATOM   1768  C   THR A 168      26.630  47.691  52.957  1.00  0.00           C  
ATOM   1769  O   THR A 168      26.183  46.852  52.238  1.00  0.00           O  
ATOM   1770  CB  THR A 168      25.175  47.354  54.975  1.00  0.00           C  
ATOM   1771  CG2 THR A 168      26.245  46.698  55.908  1.00  0.00           C  
ATOM   1772  OG1 THR A 168      24.308  48.073  55.854  1.00  0.00           O  
ATOM   1773  H   THR A 168      23.841  48.947  53.418  1.00  0.00           H  
ATOM   1774  HG1 THR A 168      23.384  48.005  55.472  1.00  0.00           H  
ATOM   1775  N   VAL A 169      27.816  48.247  52.724  1.00  0.00           N  
ATOM   1776  CA  VAL A 169      28.785  47.564  51.781  1.00  0.00           C  
ATOM   1777  C   VAL A 169      29.722  46.512  52.477  1.00  0.00           C  
ATOM   1778  O   VAL A 169      30.181  46.758  53.613  1.00  0.00           O  
ATOM   1779  CB  VAL A 169      29.671  48.644  51.044  1.00  0.00           C  
ATOM   1780  CG1 VAL A 169      28.775  49.295  49.948  1.00  0.00           C  
ATOM   1781  CG2 VAL A 169      30.079  49.803  51.957  1.00  0.00           C  
ATOM   1782  H   VAL A 169      28.294  48.734  53.456  1.00  0.00           H  
ATOM   1783  N   TRP A 170      30.058  45.476  51.721  1.00  0.00           N  
ATOM   1784  CA  TRP A 170      30.897  44.359  52.285  1.00  0.00           C  
ATOM   1785  C   TRP A 170      32.368  44.223  51.781  1.00  0.00           C  
ATOM   1786  O   TRP A 170      32.623  43.390  50.921  1.00  0.00           O  
ATOM   1787  CB  TRP A 170      30.060  43.040  52.087  1.00  0.00           C  
ATOM   1788  CG  TRP A 170      28.672  43.085  52.726  1.00  0.00           C  
ATOM   1789  CD1 TRP A 170      27.585  43.495  52.115  1.00  0.00           C  
ATOM   1790  CD2 TRP A 170      28.221  42.454  53.928  1.00  0.00           C  
ATOM   1791  CE2 TRP A 170      26.855  42.656  53.997  1.00  0.00           C  
ATOM   1792  CE3 TRP A 170      28.810  41.760  54.971  1.00  0.00           C  
ATOM   1793  NE1 TRP A 170      26.479  43.238  52.853  1.00  0.00           N  
ATOM   1794  CZ2 TRP A 170      26.171  42.166  55.058  1.00  0.00           C  
ATOM   1795  CZ3 TRP A 170      28.152  41.415  56.108  1.00  0.00           C  
ATOM   1796  CH2 TRP A 170      26.817  41.604  56.160  1.00  0.00           C  
ATOM   1797  H   TRP A 170      29.722  45.286  50.803  1.00  0.00           H  
ATOM   1798  HD1 TRP A 170      27.538  44.164  51.254  1.00  0.00           H  
ATOM   1799  HE1 TRP A 170      25.550  43.556  52.698  1.00  0.00           H  
ATOM   1800  HE3 TRP A 170      29.898  41.738  55.017  1.00  0.00           H  
ATOM   1801  HZ2 TRP A 170      25.130  42.455  55.206  1.00  0.00           H  
ATOM   1802  HZ3 TRP A 170      28.666  41.011  56.974  1.00  0.00           H  
ATOM   1803  HH2 TRP A 170      26.247  41.373  57.061  1.00  0.00           H  
ATOM   1804  N   GLN A 171      33.233  44.918  52.485  1.00  0.00           N  
ATOM   1805  CA  GLN A 171      34.676  44.896  52.018  1.00  0.00           C  
ATOM   1806  C   GLN A 171      35.208  43.541  52.520  1.00  0.00           C
[truncated: 2,136,401 more chars]
