# Supplementary material for: Structural insights into the pSer/pThr dependent regulation of the SHP2 tyrosine phosphatase in insulin and CD28 signaling
Source: Nat Commun. 2022 Sep 16;13:5439. doi: 10.1038/s41467-022-32918-5 (PMC9481563; doi:10.1038/s41467-022-32918-5)
Supplement: Supplementary file 4 — Supplementary dataset 2 [file 41467_2022_32918_MOESM4_ESM.zip › WPD-ppSRev-IRS1-01-dynamics.pdb]

MODEL        1
ATOM      1  N   GLY A   5      63.180  29.650  23.090  1.00  0.00           N  
ATOM      2  CA  GLY A   5      63.520  29.560  24.500  1.00  0.00           C  
ATOM      3  C   GLY A   5      62.890  30.600  25.390  1.00  0.00           C  
ATOM      4  O   GLY A   5      62.190  31.470  24.870  1.00  0.00           O  
ATOM      5  H1  GLY A   5      62.240  29.450  22.830  1.00  0.00           H  
ATOM      6  H2  GLY A   5      63.370  30.570  22.770  1.00  0.00           H  
ATOM      7  H3  GLY A   5      63.840  29.080  22.600  1.00  0.00           H  
ATOM      8  N   PHE A   6      63.160  30.490  26.690  1.00  0.00           N  
ATOM      9  CA  PHE A   6      62.570  31.400  27.730  1.00  0.00           C  
ATOM     10  C   PHE A   6      62.830  32.870  27.420  1.00  0.00           C  
ATOM     11  O   PHE A   6      61.890  33.610  27.120  1.00  0.00           O  
ATOM     12  CB  PHE A   6      63.220  30.910  29.110  1.00  0.00           C  
ATOM     13  CG  PHE A   6      62.440  31.570  30.280  1.00  0.00           C  
ATOM     14  CD1 PHE A   6      61.200  31.100  30.640  1.00  0.00           C  
ATOM     15  CD2 PHE A   6      62.910  32.730  30.850  1.00  0.00           C  
ATOM     16  CE1 PHE A   6      60.500  31.720  31.610  1.00  0.00           C  
ATOM     17  CE2 PHE A   6      62.180  33.440  31.830  1.00  0.00           C  
ATOM     18  CZ  PHE A   6      60.970  32.850  32.190  1.00  0.00           C  
ATOM     19  H   PHE A   6      63.790  29.780  27.020  1.00  0.00           H  
ATOM     20  HD1 PHE A   6      60.750  30.200  30.210  1.00  0.00           H  
ATOM     21  HD2 PHE A   6      63.870  33.120  30.510  1.00  0.00           H  
ATOM     22  HE1 PHE A   6      59.510  31.320  31.850  1.00  0.00           H  
ATOM     23  HE2 PHE A   6      62.560  34.340  32.320  1.00  0.00           H  
ATOM     24  HZ  PHE A   6      60.540  33.280  33.090  1.00  0.00           H  
ATOM     25  N   TRP A   7      64.150  33.270  27.240  1.00  0.00           N  
ATOM     26  CA  TRP A   7      64.460  34.710  26.970  1.00  0.00           C  
ATOM     27  C   TRP A   7      63.920  35.140  25.580  1.00  0.00           C  
ATOM     28  O   TRP A   7      63.460  36.260  25.490  1.00  0.00           O  
ATOM     29  CB  TRP A   7      65.940  35.070  27.090  1.00  0.00           C  
ATOM     30  CG  TRP A   7      66.320  36.490  27.660  1.00  0.00           C  
ATOM     31  CD1 TRP A   7      66.380  36.940  28.870  1.00  0.00           C  
ATOM     32  CD2 TRP A   7      66.530  37.600  26.840  1.00  0.00           C  
ATOM     33  CE2 TRP A   7      66.800  38.700  27.590  1.00  0.00           C  
ATOM     34  CE3 TRP A   7      66.750  37.650  25.490  1.00  0.00           C  
ATOM     35  NE1 TRP A   7      66.700  38.230  28.900  1.00  0.00           N  
ATOM     36  CZ2 TRP A   7      67.170  39.910  27.050  1.00  0.00           C  
ATOM     37  CZ3 TRP A   7      67.190  38.890  24.940  1.00  0.00           C  
ATOM     38  CH2 TRP A   7      67.350  40.040  25.670  1.00  0.00           C  
ATOM     39  H   TRP A   7      64.890  32.720  27.620  1.00  0.00           H  
ATOM     40  HD1 TRP A   7      66.280  36.270  29.720  1.00  0.00           H  
ATOM     41  HE1 TRP A   7      66.520  38.730  29.750  1.00  0.00           H  
ATOM     42  HE3 TRP A   7      67.070  36.710  25.050  1.00  0.00           H  
ATOM     43  HZ2 TRP A   7      67.510  40.740  27.670  1.00  0.00           H  
ATOM     44  HZ3 TRP A   7      67.230  38.870  23.850  1.00  0.00           H  
ATOM     45  HH2 TRP A   7      67.320  41.030  25.210  1.00  0.00           H  
ATOM     46  N   GLU A   8      63.960  34.330  24.590  1.00  0.00           N  
ATOM     47  CA  GLU A   8      63.510  34.670  23.260  1.00  0.00           C  
ATOM     48  C   GLU A   8      62.020  35.000  23.190  1.00  0.00           C  
ATOM     49  O   GLU A   8      61.720  36.070  22.700  1.00  0.00           O  
ATOM     50  CB  GLU A   8      63.840  33.540  22.230  1.00  0.00           C  
ATOM     51  CG  GLU A   8      65.350  33.470  21.930  1.00  0.00           C  
ATOM     52  CD  GLU A   8      66.000  32.480  22.870  1.00  0.00           C  
ATOM     53  OE1 GLU A   8      65.600  32.170  24.030  1.00  0.00           O  
ATOM     54  OE2 GLU A   8      67.100  32.020  22.430  1.00  0.00           O1-
ATOM     55  H   GLU A   8      64.470  33.470  24.690  1.00  0.00           H  
ATOM     56  N   GLU A   9      61.310  34.180  23.880  1.00  0.00           N  
ATOM     57  CA  GLU A   9      59.890  34.430  24.040  1.00  0.00           C  
ATOM     58  C   GLU A   9      59.600  35.820  24.760  1.00  0.00           C  
ATOM     59  O   GLU A   9      58.900  36.680  24.200  1.00  0.00           O  
ATOM     60  CB  GLU A   9      59.000  33.410  24.740  1.00  0.00           C  
ATOM     61  CG  GLU A   9      59.010  32.110  24.010  1.00  0.00           C  
ATOM     62  CD  GLU A   9      58.010  31.200  24.700  1.00  0.00           C  
ATOM     63  OE1 GLU A   9      56.930  30.840  24.150  1.00  0.00           O  
ATOM     64  OE2 GLU A   9      58.220  31.010  25.900  1.00  0.00           O1-
ATOM     65  H   GLU A   9      61.680  33.360  24.310  1.00  0.00           H  
ATOM     66  N   PHE A  10      60.320  35.990  25.850  1.00  0.00           N  
ATOM     67  CA  PHE A  10      60.310  37.310  26.640  1.00  0.00           C  
ATOM     68  C   PHE A  10      60.640  38.530  25.780  1.00  0.00           C  
ATOM     69  O   PHE A  10      59.870  39.500  25.710  1.00  0.00           O  
ATOM     70  CB  PHE A  10      61.290  37.160  27.780  1.00  0.00           C  
ATOM     71  CG  PHE A  10      61.500  38.340  28.770  1.00  0.00           C  
ATOM     72  CD1 PHE A  10      60.560  38.490  29.760  1.00  0.00           C  
ATOM     73  CD2 PHE A  10      62.630  39.130  28.710  1.00  0.00           C  
ATOM     74  CE1 PHE A  10      60.780  39.500  30.730  1.00  0.00           C  
ATOM     75  CE2 PHE A  10      62.880  40.070  29.700  1.00  0.00           C  
ATOM     76  CZ  PHE A  10      61.970  40.320  30.710  1.00  0.00           C  
ATOM     77  H   PHE A  10      60.790  35.230  26.300  1.00  0.00           H  
ATOM     78  HD1 PHE A  10      59.640  37.910  29.830  1.00  0.00           H  
ATOM     79  HD2 PHE A  10      63.190  39.040  27.780  1.00  0.00           H  
ATOM     80  HE1 PHE A  10      60.030  39.700  31.500  1.00  0.00           H  
ATOM     81  HE2 PHE A  10      63.820  40.590  29.510  1.00  0.00           H  
ATOM     82  HZ  PHE A  10      62.180  41.000  31.530  1.00  0.00           H  
ATOM     83  N   GLU A  11      61.720  38.520  24.990  1.00  0.00           N  
ATOM     84  CA  GLU A  11      62.250  39.580  24.080  1.00  0.00           C  
ATOM     85  C   GLU A  11      61.240  40.010  22.970  1.00  0.00           C  
ATOM     86  O   GLU A  11      60.770  41.160  22.920  1.00  0.00           O  
ATOM     87  CB  GLU A  11      63.650  39.220  23.530  1.00  0.00           C  
ATOM     88  CG  GLU A  11      64.510  40.360  23.080  1.00  0.00           C  
ATOM     89  CD  GLU A  11      64.030  40.750  21.670  1.00  0.00           C  
ATOM     90  OE1 GLU A  11      63.450  41.830  21.730  1.00  0.00           O  
ATOM     91  OE2 GLU A  11      64.520  40.220  20.660  1.00  0.00           O1-
ATOM     92  H   GLU A  11      62.340  37.740  24.950  1.00  0.00           H  
ATOM     93  N   THR A  12      60.760  38.870  22.370  1.00  0.00           N  
ATOM     94  CA  THR A  12      59.660  39.010  21.340  1.00  0.00           C  
ATOM     95  C   THR A  12      58.220  39.420  21.820  1.00  0.00           C  
ATOM     96  O   THR A  12      57.520  40.010  20.970  1.00  0.00           O  
ATOM     97  CB  THR A  12      59.440  37.750  20.490  1.00  0.00           C  
ATOM     98  CG2 THR A  12      60.690  37.580  19.540  1.00  0.00           C  
ATOM     99  OG1 THR A  12      59.230  36.600  21.300  1.00  0.00           O  
ATOM    100  H   THR A  12      61.150  37.950  22.350  1.00  0.00           H  
ATOM    101  HG1 THR A  12      60.090  36.480  21.790  1.00  0.00           H  
ATOM    102  N   LEU A  13      57.900  39.140  23.070  1.00  0.00           N  
ATOM    103  CA  LEU A  13      56.730  39.700  23.810  1.00  0.00           C  
ATOM    104  C   LEU A  13      57.150  41.050  24.400  1.00  0.00           C  
ATOM    105  O   LEU A  13      56.320  41.980  24.510  1.00  0.00           O  
ATOM    106  CB  LEU A  13      56.330  38.720  24.870  1.00  0.00           C  
ATOM    107  CG  LEU A  13      55.710  37.420  24.480  1.00  0.00           C  
ATOM    108  CD1 LEU A  13      55.220  36.700  25.740  1.00  0.00           C  
ATOM    109  CD2 LEU A  13      54.700  37.450  23.330  1.00  0.00           C  
ATOM    110  H   LEU A  13      58.150  38.250  23.460  1.00  0.00           H  
ATOM    111  N   GLN A  14      58.380  41.330  24.860  1.00  0.00           N  
ATOM    112  CA  GLN A  14      58.780  42.680  25.320  1.00  0.00           C  
ATOM    113  C   GLN A  14      58.610  43.750  24.260  1.00  0.00           C  
ATOM    114  O   GLN A  14      57.960  44.810  24.410  1.00  0.00           O  
ATOM    115  CB  GLN A  14      60.230  42.570  25.820  1.00  0.00           C  
ATOM    116  CG  GLN A  14      60.890  43.710  26.630  1.00  0.00           C  
ATOM    117  CD  GLN A  14      62.230  43.200  27.130  1.00  0.00           C  
ATOM    118  NE2 GLN A  14      62.550  43.600  28.360  1.00  0.00           N  
ATOM    119  OE1 GLN A  14      63.100  42.770  26.380  1.00  0.00           O  
ATOM    120  H   GLN A  14      58.860  40.560  25.280  1.00  0.00           H  
ATOM    121 1HE2 GLN A  14      61.970  43.950  29.090  1.00  0.00           H  
ATOM    122 2HE2 GLN A  14      63.470  43.300  28.620  1.00  0.00           H  
ATOM    123  N   GLN A  15      58.940  43.350  23.010  1.00  0.00           N  
ATOM    124  CA  GLN A  15      58.580  44.040  21.850  1.00  0.00           C  
ATOM    125  C   GLN A  15      57.080  44.370  21.630  1.00  0.00           C  
ATOM    126  O   GLN A  15      56.800  45.150  20.710  1.00  0.00           O  
ATOM    127  CB  GLN A  15      59.220  43.380  20.620  1.00  0.00           C  
ATOM    128  CG  GLN A  15      60.680  43.790  20.570  1.00  0.00           C  
ATOM    129  CD  GLN A  15      61.380  43.620  19.310  1.00  0.00           C  
ATOM    130  NE2 GLN A  15      62.510  42.960  19.370  1.00  0.00           N  
ATOM    131  OE1 GLN A  15      60.940  43.790  18.170  1.00  0.00           O  
ATOM    132  H   GLN A  15      59.390  42.460  22.890  1.00  0.00           H  
ATOM    133 1HE2 GLN A  15      62.780  42.670  20.290  1.00  0.00           H  
ATOM    134 2HE2 GLN A  15      63.100  42.830  18.580  1.00  0.00           H  
ATOM    135  N   GLN A  16      56.130  43.840  22.410  1.00  0.00           N  
ATOM    136  CA  GLN A  16      54.750  44.240  22.280  1.00  0.00           C  
ATOM    137  C   GLN A  16      54.310  45.640  22.700  1.00  0.00           C  
ATOM    138  O   GLN A  16      53.280  46.110  22.190  1.00  0.00           O  
ATOM    139  CB  GLN A  16      53.830  43.230  23.020  1.00  0.00           C  
ATOM    140  CG  GLN A  16      53.670  41.930  22.210  1.00  0.00           C  
ATOM    141  CD  GLN A  16      52.840  42.090  20.950  1.00  0.00           C  
ATOM    142  NE2 GLN A  16      53.060  41.300  20.020  1.00  0.00           N  
ATOM    143  OE1 GLN A  16      51.990  42.950  20.920  1.00  0.00           O  
ATOM    144  H   GLN A  16      56.420  43.090  23.010  1.00  0.00           H  
ATOM    145 1HE2 GLN A  16      53.710  40.560  20.200  1.00  0.00           H  
ATOM    146 2HE2 GLN A  16      52.450  41.350  19.230  1.00  0.00           H  
ATOM    147  N   GLU A  17      55.200  46.380  23.340  1.00  0.00           N  
ATOM    148  CA  GLU A  17      54.980  47.730  23.910  1.00  0.00           C  
ATOM    149  C   GLU A  17      54.460  48.820  22.960  1.00  0.00           C  
ATOM    150  O   GLU A  17      53.410  49.350  23.240  1.00  0.00           O  
ATOM    151  CB  GLU A  17      56.050  48.130  24.960  1.00  0.00           C  
ATOM    152  CG  GLU A  17      57.510  48.210  24.450  1.00  0.00           C  
ATOM    153  CD  GLU A  17      57.830  49.080  23.190  1.00  0.00           C  
ATOM    154  OE1 GLU A  17      57.940  50.300  23.390  1.00  0.00           O  
ATOM    155  OE2 GLU A  17      57.870  48.540  22.040  1.00  0.00           O1-
ATOM    156  H   GLU A  17      56.010  45.870  23.640  1.00  0.00           H  
ATOM    157  N   CYS A  18      55.000  48.710  21.710  1.00  0.00           N  
ATOM    158  CA  CYS A  18      54.570  49.680  20.610  1.00  0.00           C  
ATOM    159  C   CYS A  18      53.370  49.290  19.780  1.00  0.00           C  
ATOM    160  O   CYS A  18      52.720  50.070  19.080  1.00  0.00           O  
ATOM    161  CB  CYS A  18      55.650  50.170  19.770  1.00  0.00           C  
ATOM    162  SG  CYS A  18      56.860  51.150  20.600  1.00  0.00           S  
ATOM    163  H   CYS A  18      55.950  48.400  21.740  1.00  0.00           H  
ATOM    164  HG  CYS A  18      57.180  50.100  21.360  1.00  0.00           H  
ATOM    165  N   LYS A  19      53.190  47.980  19.660  1.00  0.00           N  
ATOM    166  CA  LYS A  19      52.060  47.280  19.030  1.00  0.00           C  
ATOM    167  C   LYS A  19      50.860  47.650  19.900  1.00  0.00           C  
ATOM    168  O   LYS A  19      49.910  48.190  19.300  1.00  0.00           O  
ATOM    169  CB  LYS A  19      52.240  45.740  19.050  1.00  0.00           C  
ATOM    170  CG  LYS A  19      52.820  45.200  17.740  1.00  0.00           C  
ATOM    171  CD  LYS A  19      53.190  43.710  17.820  1.00  0.00           C  
ATOM    172  CE  LYS A  19      53.830  43.120  16.540  1.00  0.00           C  
ATOM    173  NZ  LYS A  19      53.100  42.900  15.310  1.00  0.00           N1+
ATOM    174  H   LYS A  19      53.880  47.360  20.050  1.00  0.00           H  
ATOM    175  HZ1 LYS A  19      53.110  43.730  14.740  1.00  0.00           H  
ATOM    176  HZ2 LYS A  19      53.540  42.160  14.800  1.00  0.00           H  
ATOM    177  HZ3 LYS A  19      52.130  42.810  15.550  1.00  0.00           H  
ATOM    178  N   LEU A  20      50.780  47.370  21.230  1.00  0.00           N  
ATOM    179  CA  LEU A  20      49.640  47.640  22.080  1.00  0.00           C  
ATOM    180  C   LEU A  20      49.330  49.030  22.570  1.00  0.00           C  
ATOM    181  O   LEU A  20      48.950  49.260  23.690  1.00  0.00           O  
ATOM    182  CB  LEU A  20      49.740  46.680  23.220  1.00  0.00           C  
ATOM    183  CG  LEU A  20      49.420  45.200  22.800  1.00  0.00           C  
ATOM    184  CD1 LEU A  20      49.860  44.210  23.900  1.00  0.00           C  
ATOM    185  CD2 LEU A  20      47.970  45.030  22.260  1.00  0.00           C  
ATOM    186  H   LEU A  20      51.600  46.970  21.650  1.00  0.00           H  
ATOM    187  N   LEU A  21      49.720  50.070  21.870  1.00  0.00           N  
ATOM    188  CA  LEU A  21      49.570  51.480  22.310  1.00  0.00           C  
ATOM    189  C   LEU A  21      48.090  51.900  22.380  1.00  0.00           C  
ATOM    190  O   LEU A  21      47.300  51.580  21.480  1.00  0.00           O  
ATOM    191  CB  LEU A  21      50.300  52.360  21.190  1.00  0.00           C  
ATOM    192  CG  LEU A  21      51.830  52.410  21.310  1.00  0.00           C  
ATOM    193  CD1 LEU A  21      52.240  53.250  20.170  1.00  0.00           C  
ATOM    194  CD2 LEU A  21      52.340  53.170  22.570  1.00  0.00           C  
ATOM    195  H   LEU A  21      50.070  49.930  20.950  1.00  0.00           H  
ATOM    196  N   TYR A  22      47.760  52.940  23.230  1.00  0.00           N  
ATOM    197  CA  TYR A  22      46.370  53.490  23.340  1.00  0.00           C  
ATOM    198  C   TYR A  22      46.250  54.870  24.010  1.00  0.00           C  
ATOM    199  O   TYR A  22      47.130  55.300  24.800  1.00  0.00           O  
ATOM    200  CB  TYR A  22      45.450  52.480  24.110  1.00  0.00           C  
ATOM    201  CG  TYR A  22      45.160  51.140  23.480  1.00  0.00           C  
ATOM    202  CD1 TYR A  22      45.920  50.030  23.850  1.00  0.00           C  
ATOM    203  CD2 TYR A  22      44.130  50.980  22.560  1.00  0.00           C  
ATOM    204  CE1 TYR A  22      45.520  48.790  23.290  1.00  0.00           C  
ATOM    205  CE2 TYR A  22      43.730  49.720  22.140  1.00  0.00           C  
ATOM    206  CZ  TYR A  22      44.370  48.620  22.550  1.00  0.00           C  
ATOM    207  OH  TYR A  22      43.650  47.480  22.740  1.00  0.00           O  
ATOM    208  H   TYR A  22      48.490  53.120  23.890  1.00  0.00           H  
ATOM    209  HD1 TYR A  22      46.660  50.180  24.640  1.00  0.00           H  
ATOM    210  HD2 TYR A  22      43.690  51.850  22.080  1.00  0.00           H  
ATOM    211  HE1 TYR A  22      46.090  47.880  23.490  1.00  0.00           H  
ATOM    212  HE2 TYR A  22      42.920  49.690  21.410  1.00  0.00           H  
ATOM    213  HH  TYR A  22      44.270  47.050  23.400  1.00  0.00           H  
ATOM    214  N   SER A  23      45.020  55.340  23.910  1.00  0.00           N  
ATOM    215  CA  SER A  23      44.800  56.710  24.300  1.00  0.00           C  
ATOM    216  C   SER A  23      44.980  56.860  25.780  1.00  0.00           C  
ATOM    217  O   SER A  23      44.440  56.130  26.610  1.00  0.00           O  
ATOM    218  CB  SER A  23      43.350  57.050  23.920  1.00  0.00           C  
ATOM    219  OG  SER A  23      43.120  58.520  24.070  1.00  0.00           O  
ATOM    220  H   SER A  23      44.310  54.720  23.580  1.00  0.00           H  
ATOM    221  HG  SER A  23      42.950  58.600  25.050  1.00  0.00           H  
ATOM    222  N   ARG A  24      45.860  57.720  26.210  1.00  0.00           N  
ATOM    223  CA  ARG A  24      46.190  58.120  27.580  1.00  0.00           C  
ATOM    224  C   ARG A  24      45.840  59.560  28.020  1.00  0.00           C  
ATOM    225  O   ARG A  24      46.280  60.180  29.010  1.00  0.00           O  
ATOM    226  CB  ARG A  24      47.650  57.980  27.960  1.00  0.00           C  
ATOM    227  CG  ARG A  24      48.260  56.590  27.720  1.00  0.00           C  
ATOM    228  CD  ARG A  24      49.720  56.500  28.060  1.00  0.00           C  
ATOM    229  NE  ARG A  24      50.600  57.410  27.280  1.00  0.00           N  
ATOM    230  CZ  ARG A  24      51.930  57.530  27.450  1.00  0.00           C  
ATOM    231  NH1 ARG A  24      52.700  56.820  28.320  1.00  0.00           N1+
ATOM    232  NH2 ARG A  24      52.520  58.330  26.500  1.00  0.00           N  
ATOM    233  H   ARG A  24      46.280  58.350  25.560  1.00  0.00           H  
ATOM    234  HE  ARG A  24      50.150  58.040  26.650  1.00  0.00           H  
ATOM    235 1HH1 ARG A  24      52.190  56.310  29.020  1.00  0.00           H  
ATOM    236 2HH1 ARG A  24      53.700  56.890  28.420  1.00  0.00           H  
ATOM    237 1HH2 ARG A  24      51.950  58.650  25.750  1.00  0.00           H  
ATOM    238 2HH2 ARG A  24      53.450  58.680  26.620  1.00  0.00           H  
ATOM    239  N   LYS A  25      44.850  60.060  27.310  1.00  0.00           N  
ATOM    240  CA  LYS A  25      44.680  61.500  27.230  1.00  0.00           C  
ATOM    241  C   LYS A  25      44.200  62.210  28.520  1.00  0.00           C  
ATOM    242  O   LYS A  25      44.650  63.350  28.820  1.00  0.00           O  
ATOM    243  CB  LYS A  25      43.630  61.950  26.180  1.00  0.00           C  
ATOM    244  CG  LYS A  25      44.140  61.700  24.710  1.00  0.00           C  
ATOM    245  CD  LYS A  25      43.290  62.270  23.540  1.00  0.00           C  
ATOM    246  CE  LYS A  25      43.340  63.790  23.410  1.00  0.00           C  
ATOM    247  NZ  LYS A  25      42.880  64.180  22.090  1.00  0.00           N1+
ATOM    248  H   LYS A  25      44.120  59.470  26.970  1.00  0.00           H  
ATOM    249  HZ1 LYS A  25      43.600  64.060  21.410  1.00  0.00           H  
ATOM    250  HZ2 LYS A  25      42.140  63.640  21.680  1.00  0.00           H  
ATOM    251  HZ3 LYS A  25      42.630  65.150  22.130  1.00  0.00           H  
ATOM    252  N   GLU A  26      43.170  61.740  29.210  1.00  0.00           N  
ATOM    253  CA  GLU A  26      42.700  62.360  30.450  1.00  0.00           C  
ATOM    254  C   GLU A  26      43.670  62.140  31.580  1.00  0.00           C  
ATOM    255  O   GLU A  26      43.580  62.760  32.650  1.00  0.00           O  
ATOM    256  CB  GLU A  26      41.410  61.720  30.950  1.00  0.00           C  
ATOM    257  CG  GLU A  26      40.270  62.080  29.980  1.00  0.00           C  
ATOM    258  CD  GLU A  26      39.620  63.470  30.370  1.00  0.00           C  
ATOM    259  OE1 GLU A  26      39.330  63.690  31.580  1.00  0.00           O  
ATOM    260  OE2 GLU A  26      39.430  64.220  29.440  1.00  0.00           O1-
ATOM    261  H   GLU A  26      42.870  60.810  29.020  1.00  0.00           H  
ATOM    262  N   GLY A  27      44.470  61.080  31.470  1.00  0.00           N  
ATOM    263  CA  GLY A  27      45.580  60.770  32.430  1.00  0.00           C  
ATOM    264  C   GLY A  27      46.840  61.610  32.330  1.00  0.00           C  
ATOM    265  O   GLY A  27      47.650  61.690  33.290  1.00  0.00           O  
ATOM    266  H   GLY A  27      44.140  60.370  30.840  1.00  0.00           H  
ATOM    267  N   GLN A  28      47.120  61.990  31.060  1.00  0.00           N  
ATOM    268  CA  GLN A  28      48.180  63.020  30.630  1.00  0.00           C  
ATOM    269  C   GLN A  28      48.020  64.390  31.250  1.00  0.00           C  
ATOM    270  O   GLN A  28      49.040  65.000  31.630  1.00  0.00           O  
ATOM    271  CB  GLN A  28      48.120  63.170  29.090  1.00  0.00           C  
ATOM    272  CG  GLN A  28      48.950  62.070  28.360  1.00  0.00           C  
ATOM    273  CD  GLN A  28      48.950  62.290  26.860  1.00  0.00           C  
ATOM    274  NE2 GLN A  28      49.980  62.800  26.230  1.00  0.00           N  
ATOM    275  OE1 GLN A  28      47.920  62.330  26.220  1.00  0.00           O  
ATOM    276  H   GLN A  28      46.800  61.450  30.280  1.00  0.00           H  
ATOM    277 1HE2 GLN A  28      50.810  62.960  26.750  1.00  0.00           H  
ATOM    278 2HE2 GLN A  28      50.010  62.920  25.240  1.00  0.00           H  
ATOM    279  N   ARG A  29      46.740  64.870  31.280  1.00  0.00           N  
ATOM    280  CA  ARG A  29      46.260  66.140  31.860  1.00  0.00           C  
ATOM    281  C   ARG A  29      46.800  66.570  33.220  1.00  0.00           C  
ATOM    282  O   ARG A  29      46.680  65.820  34.210  1.00  0.00           O  
ATOM    283  CB  ARG A  29      44.750  66.140  31.950  1.00  0.00           C  
ATOM    284  CG  ARG A  29      44.080  66.450  30.590  1.00  0.00           C  
ATOM    285  CD  ARG A  29      42.490  66.450  30.560  1.00  0.00           C  
ATOM    286  NE  ARG A  29      41.880  67.490  31.420  1.00  0.00           N  
ATOM    287  CZ  ARG A  29      40.570  67.530  31.820  1.00  0.00           C  
ATOM    288  NH1 ARG A  29      39.730  66.540  31.710  1.00  0.00           N1+
ATOM    289  NH2 ARG A  29      40.140  68.490  32.650  1.00  0.00           N  
ATOM    290  H   ARG A  29      46.000  64.340  30.870  1.00  0.00           H  
ATOM    291  HE  ARG A  29      42.440  68.320  31.470  1.00  0.00           H  
ATOM    292 1HH1 ARG A  29      39.980  65.620  31.390  1.00  0.00           H  
ATOM    293 2HH1 ARG A  29      38.750  66.720  31.760  1.00  0.00           H  
ATOM    294 1HH2 ARG A  29      40.620  69.330  32.880  1.00  0.00           H  
ATOM    295 2HH2 ARG A  29      39.160  68.520  32.870  1.00  0.00           H  
ATOM    296  N   GLN A  30      47.390  67.790  33.180  1.00  0.00           N  
ATOM    297  CA  GLN A  30      48.330  68.240  34.180  1.00  0.00           C  
ATOM    298  C   GLN A  30      47.750  68.120  35.630  1.00  0.00           C  
ATOM    299  O   GLN A  30      48.410  67.470  36.490  1.00  0.00           O  
ATOM    300  CB  GLN A  30      49.030  69.600  33.840  1.00  0.00           C  
ATOM    301  CG  GLN A  30      50.190  69.930  34.820  1.00  0.00           C  
ATOM    302  CD  GLN A  30      51.360  68.950  34.840  1.00  0.00           C  
ATOM    303  NE2 GLN A  30      51.330  68.180  35.930  1.00  0.00           N  
ATOM    304  OE1 GLN A  30      52.280  68.980  34.080  1.00  0.00           O  
ATOM    305  H   GLN A  30      47.310  68.460  32.450  1.00  0.00           H  
ATOM    306 1HE2 GLN A  30      50.590  68.220  36.610  1.00  0.00           H  
ATOM    307 2HE2 GLN A  30      52.120  67.640  36.220  1.00  0.00           H  
ATOM    308  N   GLU A  31      46.590  68.760  35.860  1.00  0.00           N  
ATOM    309  CA  GLU A  31      45.700  68.720  37.020  1.00  0.00           C  
ATOM    310  C   GLU A  31      45.650  67.280  37.650  1.00  0.00           C  
ATOM    311  O   GLU A  31      45.910  67.140  38.880  1.00  0.00           O  
ATOM    312  CB  GLU A  31      44.310  69.230  36.760  1.00  0.00           C  
ATOM    313  CG  GLU A  31      44.260  70.660  36.290  1.00  0.00           C  
ATOM    314  CD  GLU A  31      44.510  71.110  34.820  1.00  0.00           C  
ATOM    315  OE1 GLU A  31      43.650  71.720  34.160  1.00  0.00           O  
ATOM    316  OE2 GLU A  31      45.720  71.040  34.460  1.00  0.00           O1-
ATOM    317  H   GLU A  31      46.380  69.530  35.260  1.00  0.00           H  
ATOM    318  N   ASN A  32      45.340  66.390  36.740  1.00  0.00           N  
ATOM    319  CA  ASN A  32      45.090  64.950  37.040  1.00  0.00           C  
ATOM    320  C   ASN A  32      46.420  64.230  37.300  1.00  0.00           C  
ATOM    321  O   ASN A  32      46.480  63.700  38.390  1.00  0.00           O  
ATOM    322  CB  ASN A  32      44.360  64.220  35.930  1.00  0.00           C  
ATOM    323  CG  ASN A  32      42.930  64.740  35.830  1.00  0.00           C  
ATOM    324  ND2 ASN A  32      42.270  64.240  34.860  1.00  0.00           N  
ATOM    325  OD1 ASN A  32      42.470  65.340  36.790  1.00  0.00           O  
ATOM    326  H   ASN A  32      44.880  66.690  35.910  1.00  0.00           H  
ATOM    327 1HD2 ASN A  32      42.760  63.570  34.310  1.00  0.00           H  
ATOM    328 2HD2 ASN A  32      41.270  64.240  34.870  1.00  0.00           H  
ATOM    329  N   LYS A  33      47.390  64.530  36.470  1.00  0.00           N  
ATOM    330  CA  LYS A  33      48.760  63.880  36.430  1.00  0.00           C  
ATOM    331  C   LYS A  33      49.510  64.120  37.710  1.00  0.00           C  
ATOM    332  O   LYS A  33      50.150  63.210  38.210  1.00  0.00           O  
ATOM    333  CB  LYS A  33      49.520  64.320  35.180  1.00  0.00           C  
ATOM    334  CG  LYS A  33      50.860  63.560  35.070  1.00  0.00           C  
ATOM    335  CD  LYS A  33      51.620  63.950  33.790  1.00  0.00           C  
ATOM    336  CE  LYS A  33      51.860  65.410  33.430  1.00  0.00           C  
ATOM    337  NZ  LYS A  33      52.810  65.420  32.290  1.00  0.00           N1+
ATOM    338  H   LYS A  33      47.120  64.990  35.620  1.00  0.00           H  
ATOM    339  HZ1 LYS A  33      52.480  64.830  31.550  1.00  0.00           H  
ATOM    340  HZ2 LYS A  33      52.940  66.350  31.930  1.00  0.00           H  
ATOM    341  HZ3 LYS A  33      53.640  65.010  32.660  1.00  0.00           H  
ATOM    342  N   ASN A  34      49.130  65.200  38.410  1.00  0.00           N  
ATOM    343  CA  ASN A  34      49.610  65.680  39.700  1.00  0.00           C  
ATOM    344  C   ASN A  34      49.450  64.650  40.900  1.00  0.00           C  
ATOM    345  O   ASN A  34      50.310  64.630  41.750  1.00  0.00           O  
ATOM    346  CB  ASN A  34      48.940  66.990  40.030  1.00  0.00           C  
ATOM    347  CG  ASN A  34      49.500  68.280  39.350  1.00  0.00           C  
ATOM    348  ND2 ASN A  34      48.760  69.360  39.540  1.00  0.00           N  
ATOM    349  OD1 ASN A  34      50.390  68.380  38.520  1.00  0.00           O  
ATOM    350  H   ASN A  34      48.460  65.840  38.020  1.00  0.00           H  
ATOM    351 1HD2 ASN A  34      47.900  69.370  40.050  1.00  0.00           H  
ATOM    352 2HD2 ASN A  34      49.130  70.190  39.140  1.00  0.00           H  
ATOM    353  N   LYS A  35      48.270  63.960  40.910  1.00  0.00           N  
ATOM    354  CA  LYS A  35      48.060  62.760  41.740  1.00  0.00           C  
ATOM    355  C   LYS A  35      48.570  61.410  41.220  1.00  0.00           C  
ATOM    356  O   LYS A  35      48.560  60.410  41.940  1.00  0.00           O  
ATOM    357  CB  LYS A  35      46.700  62.580  42.440  1.00  0.00           C  
ATOM    358  CG  LYS A  35      45.490  62.660  41.520  1.00  0.00           C  
ATOM    359  CD  LYS A  35      44.260  63.290  42.150  1.00  0.00           C  
ATOM    360  CE  LYS A  35      43.470  63.960  41.050  1.00  0.00           C  
ATOM    361  NZ  LYS A  35      42.190  64.520  41.640  1.00  0.00           N1+
ATOM    362  H   LYS A  35      47.490  64.390  40.440  1.00  0.00           H  
ATOM    363  HZ1 LYS A  35      41.530  64.630  40.910  1.00  0.00           H  
ATOM    364  HZ2 LYS A  35      41.960  64.050  42.490  1.00  0.00           H  
ATOM    365  HZ3 LYS A  35      42.400  65.480  41.840  1.00  0.00           H  
ATOM    366  N   ASN A  36      49.050  61.370  39.990  1.00  0.00           N  
ATOM    367  CA  ASN A  36      49.820  60.210  39.430  1.00  0.00           C  
ATOM    368  C   ASN A  36      51.210  60.070  40.090  1.00  0.00           C  
ATOM    369  O   ASN A  36      51.950  61.080  40.240  1.00  0.00           O  
ATOM    370  CB  ASN A  36      49.880  60.010  37.860  1.00  0.00           C  
ATOM    371  CG  ASN A  36      48.520  59.920  37.230  1.00  0.00           C  
ATOM    372  ND2 ASN A  36      48.400  60.300  35.970  1.00  0.00           N  
ATOM    373  OD1 ASN A  36      47.500  59.590  37.820  1.00  0.00           O  
ATOM    374  H   ASN A  36      49.010  62.120  39.330  1.00  0.00           H  
ATOM    375 1HD2 ASN A  36      49.190  60.650  35.460  1.00  0.00           H  
ATOM    376 2HD2 ASN A  36      47.480  60.290  35.580  1.00  0.00           H  
ATOM    377  N   ARG A  37      51.340  59.000  40.880  1.00  0.00           N  
ATOM    378  CA  ARG A  37      52.490  58.690  41.750  1.00  0.00           C  
ATOM    379  C   ARG A  37      53.740  58.390  40.960  1.00  0.00           C  
ATOM    380  O   ARG A  37      54.870  58.780  41.380  1.00  0.00           O  
ATOM    381  CB  ARG A  37      52.200  57.540  42.710  1.00  0.00           C  
ATOM    382  CG  ARG A  37      53.210  57.460  43.870  1.00  0.00           C  
ATOM    383  CD  ARG A  37      53.230  58.670  44.690  1.00  0.00           C  
ATOM    384  NE  ARG A  37      53.810  58.440  46.000  1.00  0.00           N  
ATOM    385  CZ  ARG A  37      54.740  59.090  46.560  1.00  0.00           C  
ATOM    386  NH1 ARG A  37      55.440  60.010  45.800  1.00  0.00           N1+
ATOM    387  NH2 ARG A  37      54.990  59.070  47.860  1.00  0.00           N  
ATOM    388  H   ARG A  37      50.560  58.430  41.140  1.00  0.00           H  
ATOM    389  HE  ARG A  37      53.450  57.640  46.490  1.00  0.00           H  
ATOM    390 1HH1 ARG A  37      55.240  60.150  44.830  1.00  0.00           H  
ATOM    391 2HH1 ARG A  37      55.970  60.680  46.310  1.00  0.00           H  
ATOM    392 1HH2 ARG A  37      54.500  58.530  48.560  1.00  0.00           H  
ATOM    393 2HH2 ARG A  37      55.680  59.710  48.200  1.00  0.00           H  
ATOM    394  N   TYR A  38      53.530  57.670  39.840  1.00  0.00           N  
ATOM    395  CA  TYR A  38      54.590  57.300  38.910  1.00  0.00           C  
ATOM    396  C   TYR A  38      54.220  58.000  37.600  1.00  0.00           C  
ATOM    397  O   TYR A  38      53.290  57.700  36.920  1.00  0.00           O  
ATOM    398  CB  TYR A  38      54.910  55.770  38.760  1.00  0.00           C  
ATOM    399  CG  TYR A  38      55.360  55.300  40.140  1.00  0.00           C  
ATOM    400  CD1 TYR A  38      56.690  55.190  40.550  1.00  0.00           C  
ATOM    401  CD2 TYR A  38      54.410  54.750  40.970  1.00  0.00           C  
ATOM    402  CE1 TYR A  38      56.970  54.530  41.750  1.00  0.00           C  
ATOM    403  CE2 TYR A  38      54.680  54.190  42.200  1.00  0.00           C  
ATOM    404  CZ  TYR A  38      56.000  54.150  42.600  1.00  0.00           C  
ATOM    405  OH  TYR A  38      56.250  53.660  43.840  1.00  0.00           O  
ATOM    406  H   TYR A  38      52.630  57.350  39.560  1.00  0.00           H  
ATOM    407  HD1 TYR A  38      57.490  55.570  39.920  1.00  0.00           H  
ATOM    408  HD2 TYR A  38      53.390  54.610  40.610  1.00  0.00           H  
ATOM    409  HE1 TYR A  38      58.010  54.370  42.010  1.00  0.00           H  
ATOM    410  HE2 TYR A  38      53.960  53.950  42.980  1.00  0.00           H  
ATOM    411  HH  TYR A  38      57.060  53.080  43.870  1.00  0.00           H  
ATOM    412  N   LYS A  39      55.200  58.750  37.100  1.00  0.00           N  
ATOM    413  CA  LYS A  39      55.120  59.690  35.890  1.00  0.00           C  
ATOM    414  C   LYS A  39      54.970  59.050  34.490  1.00  0.00           C  
ATOM    415  O   LYS A  39      54.190  59.650  33.760  1.00  0.00           O  
ATOM    416  CB  LYS A  39      56.180  60.870  35.830  1.00  0.00           C  
ATOM    417  CG  LYS A  39      57.510  60.330  35.360  1.00  0.00           C  
ATOM    418  CD  LYS A  39      58.590  61.410  35.450  1.00  0.00           C  
ATOM    419  CE  LYS A  39      59.910  61.210  34.780  1.00  0.00           C  
ATOM    420  NZ  LYS A  39      60.000  60.800  33.400  1.00  0.00           N1+
ATOM    421  H   LYS A  39      56.140  58.510  37.350  1.00  0.00           H  
ATOM    422  HZ1 LYS A  39      59.260  61.210  32.850  1.00  0.00           H  
ATOM    423  HZ2 LYS A  39      60.770  61.190  32.900  1.00  0.00           H  
ATOM    424  HZ3 LYS A  39      60.110  59.810  33.350  1.00  0.00           H  
ATOM    425  N   ASN A  40      55.440  57.840  34.340  1.00  0.00           N  
ATOM    426  CA  ASN A  40      55.190  56.960  33.150  1.00  0.00           C  
ATOM    427  C   ASN A  40      53.900  56.100  33.070  1.00  0.00           C  
ATOM    428  O   ASN A  40      53.450  55.680  32.010  1.00  0.00           O  
ATOM    429  CB  ASN A  40      56.390  56.060  33.040  1.00  0.00           C  
ATOM    430  CG  ASN A  40      56.670  55.150  34.290  1.00  0.00           C  
ATOM    431  ND2 ASN A  40      56.870  53.880  34.020  1.00  0.00           N  
ATOM    432  OD1 ASN A  40      56.670  55.430  35.490  1.00  0.00           O  
ATOM    433  H   ASN A  40      56.070  57.440  35.000  1.00  0.00           H  
ATOM    434 1HD2 ASN A  40      57.080  53.600  33.080  1.00  0.00           H  
ATOM    435 2HD2 ASN A  40      56.680  53.220  34.740  1.00  0.00           H  
ATOM    436  N   ILE A  41      53.270  55.990  34.270  1.00  0.00           N  
ATOM    437  CA  ILE A  41      52.040  55.150  34.430  1.00  0.00           C  
ATOM    438  C   ILE A  41      50.710  56.020  34.490  1.00  0.00           C  
ATOM    439  O   ILE A  41      49.930  56.050  35.440  1.00  0.00           O  
ATOM    440  CB  ILE A  41      52.120  54.070  35.500  1.00  0.00           C  
ATOM    441  CG1 ILE A  41      53.330  53.120  35.530  1.00  0.00           C  
ATOM    442  CG2 ILE A  41      50.920  53.170  35.470  1.00  0.00           C  
ATOM    443  CD  ILE A  41      53.650  52.510  34.250  1.00  0.00           C  
ATOM    444  H   ILE A  41      53.700  56.380  35.090  1.00  0.00           H  
ATOM    445  N   LEU A  42      50.520  56.570  33.290  1.00  0.00           N  
ATOM    446  CA  LEU A  42      49.390  57.410  32.920  1.00  0.00           C  
ATOM    447  C   LEU A  42      48.210  56.460  32.560  1.00  0.00           C  
ATOM    448  O   LEU A  42      48.480  55.390  31.990  1.00  0.00           O  
ATOM    449  CB  LEU A  42      49.800  58.200  31.690  1.00  0.00           C  
ATOM    450  CG  LEU A  42      51.080  59.060  31.740  1.00  0.00           C  
ATOM    451  CD1 LEU A  42      51.440  59.540  30.330  1.00  0.00           C  
ATOM    452  CD2 LEU A  42      50.900  60.230  32.730  1.00  0.00           C  
ATOM    453  H   LEU A  42      50.820  55.990  32.530  1.00  0.00           H  
ATOM    454  N   PRO A  43      46.980  56.650  32.970  1.00  0.00           N  
ATOM    455  CA  PRO A  43      45.810  55.790  32.590  1.00  0.00           C  
ATOM    456  C   PRO A  43      45.420  55.670  31.090  1.00  0.00           C  
ATOM    457  O   PRO A  43      45.310  56.670  30.380  1.00  0.00           O  
ATOM    458  CB  PRO A  43      44.610  56.240  33.360  1.00  0.00           C  
ATOM    459  CG  PRO A  43      45.180  57.090  34.500  1.00  0.00           C  
ATOM    460  CD  PRO A  43      46.520  57.650  33.960  1.00  0.00           C  
ATOM    461  N   PHE A  44      45.260  54.390  30.640  1.00  0.00           N  
ATOM    462  CA  PHE A  44      44.570  54.190  29.350  1.00  0.00           C  
ATOM    463  C   PHE A  44      43.060  54.520  29.420  1.00  0.00           C  
ATOM    464  O   PHE A  44      42.330  53.970  30.240  1.00  0.00           O  
ATOM    465  CB  PHE A  44      44.740  52.920  28.480  1.00  0.00           C  
ATOM    466  CG  PHE A  44      46.170  52.450  28.040  1.00  0.00           C  
ATOM    467  CD1 PHE A  44      47.130  53.240  27.380  1.00  0.00           C  
ATOM    468  CD2 PHE A  44      46.350  51.110  28.190  1.00  0.00           C  
ATOM    469  CE1 PHE A  44      48.330  52.630  27.000  1.00  0.00           C  
ATOM    470  CE2 PHE A  44      47.510  50.510  27.760  1.00  0.00           C  
ATOM    471  CZ  PHE A  44      48.510  51.250  27.200  1.00  0.00           C  
ATOM    472  H   PHE A  44      45.780  53.570  30.860  1.00  0.00           H  
ATOM    473  HD1 PHE A  44      46.910  54.240  27.000  1.00  0.00           H  
ATOM    474  HD2 PHE A  44      45.450  50.600  28.530  1.00  0.00           H  
ATOM    475  HE1 PHE A  44      49.170  53.310  26.840  1.00  0.00           H  
ATOM    476  HE2 PHE A  44      47.470  49.420  27.760  1.00  0.00           H  
ATOM    477  HZ  PHE A  44      49.450  50.720  27.060  1.00  0.00           H  
ATOM    478  N   ASP A  45      42.610  55.320  28.450  1.00  0.00           N  
ATOM    479  CA  ASP A  45      41.250  55.850  28.370  1.00  0.00           C  
ATOM    480  C   ASP A  45      40.110  54.870  28.280  1.00  0.00           C  
ATOM    481  O   ASP A  45      39.210  54.910  29.120  1.00  0.00           O  
ATOM    482  CB  ASP A  45      41.190  56.870  27.220  1.00  0.00           C  
ATOM    483  CG  ASP A  45      41.890  58.220  27.550  1.00  0.00           C  
ATOM    484  OD1 ASP A  45      41.740  58.670  28.720  1.00  0.00           O  
ATOM    485  OD2 ASP A  45      42.420  58.830  26.620  1.00  0.00           O1-
ATOM    486  H   ASP A  45      43.220  55.600  27.710  1.00  0.00           H  
ATOM    487  N   HIS A  46      40.220  53.840  27.450  1.00  0.00           N  
ATOM    488  CA  HIS A  46      39.060  52.950  27.170  1.00  0.00           C  
ATOM    489  C   HIS A  46      38.590  52.120  28.410  1.00  0.00           C  
ATOM    490  O   HIS A  46      37.410  51.770  28.480  1.00  0.00           O  
ATOM    491  CB  HIS A  46      39.510  51.940  26.070  1.00  0.00           C  
ATOM    492  CG  HIS A  46      40.730  51.050  26.270  1.00  0.00           C  
ATOM    493  CD2 HIS A  46      40.910  49.800  25.780  1.00  0.00           C  
ATOM    494  ND1 HIS A  46      41.920  51.440  26.740  1.00  0.00           N  
ATOM    495  CE1 HIS A  46      42.750  50.460  26.630  1.00  0.00           C  
ATOM    496  NE2 HIS A  46      42.180  49.440  26.010  1.00  0.00           N  
ATOM    497  H   HIS A  46      41.100  53.640  27.020  1.00  0.00           H  
ATOM    498  HD2 HIS A  46      40.180  49.190  25.250  1.00  0.00           H  
ATOM    499  HE1 HIS A  46      43.820  50.630  26.520  1.00  0.00           H  
ATOM    500  HE2 HIS A  46      42.650  48.610  25.710  1.00  0.00           H  
ATOM    501  N   THR A  47      39.580  51.750  29.200  1.00  0.00           N  
ATOM    502  CA  THR A  47      39.300  50.870  30.390  1.00  0.00           C  
ATOM    503  C   THR A  47      39.370  51.650  31.730  1.00  0.00           C  
ATOM    504  O   THR A  47      39.050  51.080  32.760  1.00  0.00           O  
ATOM    505  CB  THR A  47      40.390  49.780  30.520  1.00  0.00           C  
ATOM    506  CG2 THR A  47      40.170  48.600  29.630  1.00  0.00           C  
ATOM    507  OG1 THR A  47      41.650  50.420  30.450  1.00  0.00           O  
ATOM    508  H   THR A  47      40.510  52.050  29.000  1.00  0.00           H  
ATOM    509  HG1 THR A  47      42.450  49.920  30.110  1.00  0.00           H  
ATOM    510  N   ARG A  48      39.570  52.970  31.640  1.00  0.00           N  
ATOM    511  CA  ARG A  48      39.450  53.760  32.940  1.00  0.00           C  
ATOM    512  C   ARG A  48      38.110  53.880  33.660  1.00  0.00           C  
ATOM    513  O   ARG A  48      37.000  53.840  33.110  1.00  0.00           O  
ATOM    514  CB  ARG A  48      40.190  55.070  32.910  1.00  0.00           C  
ATOM    515  CG  ARG A  48      39.570  56.060  31.930  1.00  0.00           C  
ATOM    516  CD  ARG A  48      40.360  57.400  31.950  1.00  0.00           C  
ATOM    517  NE  ARG A  48      39.830  58.340  32.950  1.00  0.00           N  
ATOM    518  CZ  ARG A  48      38.960  59.430  32.890  1.00  0.00           C  
ATOM    519  NH1 ARG A  48      38.560  59.900  31.730  1.00  0.00           N1+
ATOM    520  NH2 ARG A  48      38.750  60.040  34.100  1.00  0.00           N  
ATOM    521  H   ARG A  48      39.890  53.430  30.810  1.00  0.00           H  
ATOM    522  HE  ARG A  48      40.060  58.000  33.870  1.00  0.00           H  
ATOM    523 1HH1 ARG A  48      38.850  59.530  30.840  1.00  0.00           H  
ATOM    524 2HH1 ARG A  48      37.890  60.650  31.720  1.00  0.00           H  
ATOM    525 1HH2 ARG A  48      39.380  59.790  34.840  1.00  0.00           H  
ATOM    526 2HH2 ARG A  48      38.070  60.760  34.260  1.00  0.00           H  
ATOM    527  N   VAL A  49      38.190  54.040  35.010  1.00  0.00           N  
ATOM    528  CA  VAL A  49      36.990  54.110  35.960  1.00  0.00           C  
ATOM    529  C   VAL A  49      36.510  55.580  35.920  1.00  0.00           C  
ATOM    530  O   VAL A  49      37.310  56.550  36.070  1.00  0.00           O  
ATOM    531  CB  VAL A  49      37.060  53.440  37.340  1.00  0.00           C  
ATOM    532  CG1 VAL A  49      35.660  53.360  38.000  1.00  0.00           C  
ATOM    533  CG2 VAL A  49      37.870  52.130  37.510  1.00  0.00           C  
ATOM    534  H   VAL A  49      39.070  54.170  35.450  1.00  0.00           H  
ATOM    535  N   VAL A  50      35.230  55.830  35.630  1.00  0.00           N  
ATOM    536  CA  VAL A  50      34.690  57.240  35.710  1.00  0.00           C  
ATOM    537  C   VAL A  50      34.000  57.270  37.090  1.00  0.00           C  
ATOM    538  O   VAL A  50      33.280  56.340  37.440  1.00  0.00           O  
ATOM    539  CB  VAL A  50      33.540  57.440  34.670  1.00  0.00           C  
ATOM    540  CG1 VAL A  50      32.870  58.820  34.870  1.00  0.00           C  
ATOM    541  CG2 VAL A  50      33.920  57.240  33.210  1.00  0.00           C  
ATOM    542  H   VAL A  50      34.610  55.140  35.270  1.00  0.00           H  
ATOM    543  N   LEU A  51      34.300  58.260  37.900  1.00  0.00           N  
ATOM    544  CA  LEU A  51      33.670  58.470  39.200  1.00  0.00           C  
ATOM    545  C   LEU A  51      32.470  59.390  39.040  1.00  0.00           C  
ATOM    546  O   LEU A  51      32.650  60.560  38.730  1.00  0.00           O  
ATOM    547  CB  LEU A  51      34.670  58.930  40.340  1.00  0.00           C  
ATOM    548  CG  LEU A  51      35.790  57.860  40.610  1.00  0.00           C  
ATOM    549  CD1 LEU A  51      36.640  58.310  41.790  1.00  0.00           C  
ATOM    550  CD2 LEU A  51      35.220  56.480  40.820  1.00  0.00           C  
ATOM    551  H   LEU A  51      34.920  59.010  37.700  1.00  0.00           H  
ATOM    552  N   HIS A  52      31.290  58.890  39.300  1.00  0.00           N  
ATOM    553  CA  HIS A  52      30.050  59.670  39.230  1.00  0.00           C  
ATOM    554  C   HIS A  52      29.780  60.630  40.360  1.00  0.00           C  
ATOM    555  O   HIS A  52      30.520  60.710  41.300  1.00  0.00           O  
ATOM    556  CB  HIS A  52      28.820  58.760  39.300  1.00  0.00           C  
ATOM    557  CG  HIS A  52      28.680  57.800  38.120  1.00  0.00           C  
ATOM    558  CD2 HIS A  52      29.640  56.960  37.680  1.00  0.00           C  
ATOM    559  ND1 HIS A  52      27.760  57.930  37.110  1.00  0.00           N  
ATOM    560  CE1 HIS A  52      28.200  57.190  36.110  1.00  0.00           C  
ATOM    561  NE2 HIS A  52      29.360  56.630  36.400  1.00  0.00           N  
ATOM    562  H   HIS A  52      31.230  58.030  39.810  1.00  0.00           H  
ATOM    563  HD2 HIS A  52      30.360  56.350  38.220  1.00  0.00           H  
ATOM    564  HE1 HIS A  52      27.760  57.190  35.110  1.00  0.00           H  
ATOM    565  HE2 HIS A  52      29.840  55.950  35.840  1.00  0.00           H  
ATOM    566  N   ASP A  53      29.080  61.700  40.000  1.00  0.00           N  
ATOM    567  CA  ASP A  53      28.640  62.900  40.760  1.00  0.00           C  
ATOM    568  C   ASP A  53      29.700  64.020  40.840  1.00  0.00           C  
ATOM    569  O   ASP A  53      30.870  63.620  40.820  1.00  0.00           O  
ATOM    570  CB  ASP A  53      28.100  62.510  42.160  1.00  0.00           C  
ATOM    571  CG  ASP A  53      26.890  63.430  42.620  1.00  0.00           C  
ATOM    572  OD1 ASP A  53      26.170  62.960  43.560  1.00  0.00           O  
ATOM    573  OD2 ASP A  53      26.860  64.630  42.240  1.00  0.00           O1-
ATOM    574  H   ASP A  53      28.940  61.850  39.020  1.00  0.00           H  
ATOM    575  N   GLY A  54      29.320  65.290  41.160  1.00  0.00           N  
ATOM    576  CA  GLY A  54      30.250  66.360  41.300  1.00  0.00           C  
ATOM    577  C   GLY A  54      31.180  66.290  42.540  1.00  0.00           C  
ATOM    578  O   GLY A  54      31.460  65.250  43.160  1.00  0.00           O  
ATOM    579  H   GLY A  54      28.460  65.360  41.660  1.00  0.00           H  
ATOM    580  N   ASP A  55      31.730  67.520  42.690  1.00  0.00           N  
ATOM    581  CA  ASP A  55      32.630  67.890  43.820  1.00  0.00           C  
ATOM    582  C   ASP A  55      32.770  69.410  43.710  1.00  0.00           C  
ATOM    583  O   ASP A  55      33.280  69.870  42.680  1.00  0.00           O  
ATOM    584  CB  ASP A  55      34.070  67.270  43.850  1.00  0.00           C  
ATOM    585  CG  ASP A  55      34.740  67.360  45.170  1.00  0.00           C  
ATOM    586  OD1 ASP A  55      35.290  68.520  45.470  1.00  0.00           O  
ATOM    587  OD2 ASP A  55      34.800  66.380  45.990  1.00  0.00           O1-
ATOM    588  H   ASP A  55      31.550  68.200  41.990  1.00  0.00           H  
ATOM    589  N   PRO A  56      32.540  70.120  44.850  1.00  0.00           N  
ATOM    590  CA  PRO A  56      32.620  71.610  45.050  1.00  0.00           C  
ATOM    591  C   PRO A  56      34.010  72.290  44.920  1.00  0.00           C  
ATOM    592  O   PRO A  56      34.170  73.500  44.660  1.00  0.00           O  
ATOM    593  CB  PRO A  56      32.010  71.740  46.460  1.00  0.00           C  
ATOM    594  CG  PRO A  56      32.090  70.400  47.180  1.00  0.00           C  
ATOM    595  CD  PRO A  56      31.800  69.530  45.990  1.00  0.00           C  
ATOM    596  N   ASN A  57      34.970  71.420  45.230  1.00  0.00           N  
ATOM    597  CA  ASN A  57      36.360  71.830  45.190  1.00  0.00           C  
ATOM    598  C   ASN A  57      36.930  71.400  43.820  1.00  0.00           C  
ATOM    599  O   ASN A  57      37.470  72.270  43.160  1.00  0.00           O  
ATOM    600  CB  ASN A  57      37.160  71.270  46.450  1.00  0.00           C  
ATOM    601  CG  ASN A  57      36.600  71.710  47.810  1.00  0.00           C  
ATOM    602  ND2 ASN A  57      36.770  70.840  48.740  1.00  0.00           N  
ATOM    603  OD1 ASN A  57      36.040  72.760  48.090  1.00  0.00           O  
ATOM    604  H   ASN A  57      34.750  70.530  45.620  1.00  0.00           H  
ATOM    605 1HD2 ASN A  57      37.500  70.160  48.720  1.00  0.00           H  
ATOM    606 2HD2 ASN A  57      35.920  70.780  49.270  1.00  0.00           H  
ATOM    607  N   GLU A  58      36.890  70.080  43.440  1.00  0.00           N  
ATOM    608  CA  GLU A  58      37.440  69.540  42.170  1.00  0.00           C  
ATOM    609  C   GLU A  58      36.510  69.700  40.970  1.00  0.00           C  
ATOM    610  O   GLU A  58      35.440  69.100  40.930  1.00  0.00           O  
ATOM    611  CB  GLU A  58      37.670  68.080  42.400  1.00  0.00           C  
ATOM    612  CG  GLU A  58      38.500  67.260  41.340  1.00  0.00           C  
ATOM    613  CD  GLU A  58      39.770  68.000  40.790  1.00  0.00           C  
ATOM    614  OE1 GLU A  58      40.660  68.390  41.580  1.00  0.00           O  
ATOM    615  OE2 GLU A  58      39.720  68.410  39.600  1.00  0.00           O1-
ATOM    616  H   GLU A  58      36.230  69.510  43.930  1.00  0.00           H  
ATOM    617  N   PRO A  59      37.010  70.390  39.920  1.00  0.00           N  
ATOM    618  CA  PRO A  59      36.320  70.440  38.630  1.00  0.00           C  
ATOM    619  C   PRO A  59      36.280  69.070  37.930  1.00  0.00           C  
ATOM    620  O   PRO A  59      35.230  68.650  37.480  1.00  0.00           O  
ATOM    621  CB  PRO A  59      37.110  71.400  37.800  1.00  0.00           C  
ATOM    622  CG  PRO A  59      37.750  72.290  38.800  1.00  0.00           C  
ATOM    623  CD  PRO A  59      38.070  71.460  39.990  1.00  0.00           C  
ATOM    624  N   VAL A  60      37.470  68.430  37.780  1.00  0.00           N  
ATOM    625  CA  VAL A  60      37.460  67.080  37.200  1.00  0.00           C  
ATOM    626  C   VAL A  60      37.120  66.020  38.240  1.00  0.00           C  
ATOM    627  O   VAL A  60      38.060  65.310  38.590  1.00  0.00           O  
ATOM    628  CB  VAL A  60      38.790  66.770  36.540  1.00  0.00           C  
ATOM    629  CG1 VAL A  60      38.800  65.520  35.640  1.00  0.00           C  
ATOM    630  CG2 VAL A  60      39.290  67.920  35.650  1.00  0.00           C  
ATOM    631  H   VAL A  60      38.290  68.610  38.320  1.00  0.00           H  
ATOM    632  N   SER A  61      35.810  65.780  38.430  1.00  0.00           N  
ATOM    633  CA  SER A  61      35.310  64.880  39.520  1.00  0.00           C  
ATOM    634  C   SER A  61      35.410  63.370  39.190  1.00  0.00           C  
ATOM    635  O   SER A  61      35.400  62.530  40.160  1.00  0.00           O  
ATOM    636  CB  SER A  61      33.890  65.270  39.980  1.00  0.00           C  
ATOM    637  OG  SER A  61      33.040  65.280  38.810  1.00  0.00           O  
ATOM    638  H   SER A  61      35.100  66.090  37.800  1.00  0.00           H  
ATOM    639  HG  SER A  61      32.540  64.420  38.880  1.00  0.00           H  
ATOM    640  N   ASP A  62      35.400  62.970  37.900  1.00  0.00           N  
ATOM    641  CA  ASP A  62      35.640  61.660  37.280  1.00  0.00           C  
ATOM    642  C   ASP A  62      36.990  60.960  37.500  1.00  0.00           C  
ATOM    643  O   ASP A  62      37.030  59.720  37.530  1.00  0.00           O  
ATOM    644  CB  ASP A  62      35.110  61.480  35.860  1.00  0.00           C  
ATOM    645  CG  ASP A  62      35.950  62.050  34.700  1.00  0.00           C  
ATOM    646  OD1 ASP A  62      36.580  63.070  34.880  1.00  0.00           O  
ATOM    647  OD2 ASP A  62      35.750  61.590  33.550  1.00  0.00           O1-
ATOM    648  H   ASP A  62      35.390  63.720  37.240  1.00  0.00           H  
ATOM    649  N   TYR A  63      38.070  61.800  37.590  1.00  0.00           N  
ATOM    650  CA  TYR A  63      39.390  61.100  37.590  1.00  0.00           C  
ATOM    651  C   TYR A  63      39.840  60.330  38.840  1.00  0.00           C  
ATOM    652  O   TYR A  63      39.620  60.760  40.000  1.00  0.00           O  
ATOM    653  CB  TYR A  63      40.480  62.140  37.340  1.00  0.00           C  
ATOM    654  CG  TYR A  63      41.840  61.510  37.030  1.00  0.00           C  
ATOM    655  CD1 TYR A  63      42.140  61.220  35.700  1.00  0.00           C  
ATOM    656  CD2 TYR A  63      42.790  61.370  38.050  1.00  0.00           C  
ATOM    657  CE1 TYR A  63      43.400  60.780  35.380  1.00  0.00           C  
ATOM    658  CE2 TYR A  63      44.060  60.980  37.680  1.00  0.00           C  
ATOM    659  CZ  TYR A  63      44.380  60.560  36.420  1.00  0.00           C  
ATOM    660  OH  TYR A  63      45.450  59.870  36.150  1.00  0.00           O  
ATOM    661  H   TYR A  63      38.080  62.650  37.080  1.00  0.00           H  
ATOM    662  HD1 TYR A  63      41.290  61.230  35.010  1.00  0.00           H  
ATOM    663  HD2 TYR A  63      42.450  61.570  39.070  1.00  0.00           H  
ATOM    664  HE1 TYR A  63      43.550  60.420  34.360  1.00  0.00           H  
ATOM    665  HE2 TYR A  63      44.780  60.800  38.480  1.00  0.00           H  
ATOM    666  HH  TYR A  63      45.900  59.800  37.040  1.00  0.00           H  
ATOM    667  N   ILE A  64      40.590  59.310  38.590  1.00  0.00           N  
ATOM    668  CA  ILE A  64      41.060  58.210  39.440  1.00  0.00           C  
ATOM    669  C   ILE A  64      42.060  57.450  38.550  1.00  0.00           C  
ATOM    670  O   ILE A  64      41.730  57.330  37.320  1.00  0.00           O  
ATOM    671  CB  ILE A  64      39.950  57.290  40.050  1.00  0.00           C  
ATOM    672  CG1 ILE A  64      40.600  56.270  40.980  1.00  0.00           C  
ATOM    673  CG2 ILE A  64      39.010  56.640  38.980  1.00  0.00           C  
ATOM    674  CD  ILE A  64      40.870  56.870  42.330  1.00  0.00           C  
ATOM    675  H   ILE A  64      40.930  59.280  37.650  1.00  0.00           H  
ATOM    676  N   ASN A  65      43.310  57.290  39.010  1.00  0.00           N  
ATOM    677  CA  ASN A  65      44.250  56.460  38.220  1.00  0.00           C  
ATOM    678  C   ASN A  65      44.010  55.020  38.280  1.00  0.00           C  
ATOM    679  O   ASN A  65      44.670  54.350  39.090  1.00  0.00           O  
ATOM    680  CB  ASN A  65      45.680  56.840  38.520  1.00  0.00           C  
ATOM    681  CG  ASN A  65      46.650  56.220  37.510  1.00  0.00           C  
ATOM    682  ND2 ASN A  65      47.690  56.920  37.140  1.00  0.00           N  
ATOM    683  OD1 ASN A  65      46.640  55.050  37.120  1.00  0.00           O  
ATOM    684  H   ASN A  65      43.650  57.850  39.760  1.00  0.00           H  
ATOM    685 1HD2 ASN A  65      47.790  57.900  37.310  1.00  0.00           H  
ATOM    686 2HD2 ASN A  65      48.420  56.500  36.600  1.00  0.00           H  
ATOM    687  N   ALA A  66      42.950  54.530  37.680  1.00  0.00           N  
ATOM    688  CA  ALA A  66      42.580  53.060  37.650  1.00  0.00           C  
ATOM    689  C   ALA A  66      41.810  52.670  36.400  1.00  0.00           C  
ATOM    690  O   ALA A  66      41.020  53.450  35.860  1.00  0.00           O  
ATOM    691  CB  ALA A  66      41.670  52.690  38.750  1.00  0.00           C  
ATOM    692  H   ALA A  66      42.350  55.130  37.140  1.00  0.00           H  
ATOM    693  N   ASN A  67      42.130  51.410  36.040  1.00  0.00           N  
ATOM    694  CA  ASN A  67      41.650  50.630  34.870  1.00  0.00           C  
ATOM    695  C   ASN A  67      40.860  49.350  35.240  1.00  0.00           C  
ATOM    696  O   ASN A  67      41.390  48.500  35.940  1.00  0.00           O  
ATOM    697  CB  ASN A  67      42.860  50.350  33.950  1.00  0.00           C  
ATOM    698  CG  ASN A  67      43.480  51.590  33.370  1.00  0.00           C  
ATOM    699  ND2 ASN A  67      42.940  52.030  32.230  1.00  0.00           N  
ATOM    700  OD1 ASN A  67      44.400  52.210  33.870  1.00  0.00           O  
ATOM    701  H   ASN A  67      42.730  50.860  36.630  1.00  0.00           H  
ATOM    702 1HD2 ASN A  67      42.350  51.500  31.610  1.00  0.00           H  
ATOM    703 2HD2 ASN A  67      43.160  52.920  31.850  1.00  0.00           H  
ATOM    704  N   ILE A  68      39.750  49.130  34.550  1.00  0.00           N  
ATOM    705  CA  ILE A  68      39.030  47.870  34.730  1.00  0.00           C  
ATOM    706  C   ILE A  68      39.620  46.880  33.700  1.00  0.00           C  
ATOM    707  O   ILE A  68      39.400  46.850  32.510  1.00  0.00           O  
ATOM    708  CB  ILE A  68      37.500  48.010  34.490  1.00  0.00           C  
ATOM    709  CG1 ILE A  68      36.860  49.030  35.450  1.00  0.00           C  
ATOM    710  CG2 ILE A  68      36.680  46.720  34.540  1.00  0.00           C  
ATOM    711  CD  ILE A  68      36.440  48.550  36.810  1.00  0.00           C  
ATOM    712  H   ILE A  68      39.500  49.780  33.830  1.00  0.00           H  
ATOM    713  N   ILE A  69      40.240  45.760  34.230  1.00  0.00           N  
ATOM    714  CA  ILE A  69      40.930  44.710  33.450  1.00  0.00           C  
ATOM    715  C   ILE A  69      39.860  43.580  33.420  1.00  0.00           C  
ATOM    716  O   ILE A  69      39.270  43.350  34.460  1.00  0.00           O  
ATOM    717  CB  ILE A  69      42.190  44.390  34.290  1.00  0.00           C  
ATOM    718  CG1 ILE A  69      43.020  45.660  34.630  1.00  0.00           C  
ATOM    719  CG2 ILE A  69      43.120  43.340  33.570  1.00  0.00           C  
ATOM    720  CD  ILE A  69      43.360  46.570  33.430  1.00  0.00           C  
ATOM    721  H   ILE A  69      40.080  45.480  35.180  1.00  0.00           H  
ATOM    722  N   MET A  70      39.720  42.950  32.250  1.00  0.00           N  
ATOM    723  CA  MET A  70      38.670  41.880  32.060  1.00  0.00           C  
ATOM    724  C   MET A  70      39.200  40.740  31.170  1.00  0.00           C  
ATOM    725  O   MET A  70      39.430  41.030  30.000  1.00  0.00           O  
ATOM    726  CB  MET A  70      37.430  42.430  31.430  1.00  0.00           C  
ATOM    727  CG  MET A  70      36.480  43.280  32.320  1.00  0.00           C  
ATOM    728  SD  MET A  70      35.180  42.160  32.960  1.00  0.00           S  
ATOM    729  CE  MET A  70      33.970  42.370  31.600  1.00  0.00           C  
ATOM    730  H   MET A  70      40.120  43.260  31.380  1.00  0.00           H  
ATOM    731  N   PRO A  71      39.090  39.480  31.690  1.00  0.00           N  
ATOM    732  CA  PRO A  71      39.620  38.270  31.040  1.00  0.00           C  
ATOM    733  C   PRO A  71      39.060  38.080  29.640  1.00  0.00           C  
ATOM    734  O   PRO A  71      39.780  37.700  28.720  1.00  0.00           O  
ATOM    735  CB  PRO A  71      39.270  37.120  31.930  1.00  0.00           C  
ATOM    736  CG  PRO A  71      38.130  37.650  32.780  1.00  0.00           C  
ATOM    737  CD  PRO A  71      38.420  39.080  32.940  1.00  0.00           C  
ATOM    738  N   GLU A  72      37.760  38.260  29.540  1.00  0.00           N  
ATOM    739  CA  GLU A  72      36.960  38.350  28.270  1.00  0.00           C  
ATOM    740  C   GLU A  72      35.850  39.450  28.330  1.00  0.00           C  
ATOM    741  O   GLU A  72      35.400  39.610  29.450  1.00  0.00           O  
ATOM    742  CB  GLU A  72      36.370  37.040  27.930  1.00  0.00           C  
ATOM    743  CG  GLU A  72      36.630  36.740  26.420  1.00  0.00           C  
ATOM    744  CD  GLU A  72      35.820  37.670  25.480  1.00  0.00           C  
ATOM    745  OE1 GLU A  72      34.670  37.300  25.190  1.00  0.00           O  
ATOM    746  OE2 GLU A  72      36.330  38.720  24.960  1.00  0.00           O1-
ATOM    747  H   GLU A  72      37.260  38.200  30.400  1.00  0.00           H  
ATOM    748  N   PHE A  73      35.330  39.940  27.210  1.00  0.00           N  
ATOM    749  CA  PHE A  73      34.510  41.190  27.100  1.00  0.00           C  
ATOM    750  C   PHE A  73      33.240  41.050  27.940  1.00  0.00           C  
ATOM    751  O   PHE A  73      32.770  41.990  28.590  1.00  0.00           O  
ATOM    752  CB  PHE A  73      34.190  41.450  25.610  1.00  0.00           C  
ATOM    753  CG  PHE A  73      33.730  42.900  25.410  1.00  0.00           C  
ATOM    754  CD1 PHE A  73      32.420  43.350  25.620  1.00  0.00           C  
ATOM    755  CD2 PHE A  73      34.790  43.810  25.600  1.00  0.00           C  
ATOM    756  CE1 PHE A  73      32.190  44.710  25.910  1.00  0.00           C  
ATOM    757  CE2 PHE A  73      34.560  45.070  26.000  1.00  0.00           C  
ATOM    758  CZ  PHE A  73      33.280  45.570  26.110  1.00  0.00           C  
ATOM    759  H   PHE A  73      35.680  39.590  26.340  1.00  0.00           H  
ATOM    760  HD1 PHE A  73      31.600  42.650  25.480  1.00  0.00           H  
ATOM    761  HD2 PHE A  73      35.800  43.470  25.360  1.00  0.00           H  
ATOM    762  HE1 PHE A  73      31.210  44.990  26.300  1.00  0.00           H  
ATOM    763  HE2 PHE A  73      35.420  45.750  26.030  1.00  0.00           H  
ATOM    764  HZ  PHE A  73      33.050  46.590  26.400  1.00  0.00           H  
ATOM    765  N   GLY A  74      32.590  39.900  27.800  1.00  0.00           N  
ATOM    766  CA  GLY A  74      31.430  39.680  28.630  1.00  0.00           C  
ATOM    767  C   GLY A  74      31.500  39.040  30.000  1.00  0.00           C  
ATOM    768  O   GLY A  74      30.420  38.640  30.540  1.00  0.00           O  
ATOM    769  H   GLY A  74      33.010  39.040  27.520  1.00  0.00           H  
ATOM    770  N   SER A  75      32.690  38.640  30.450  1.00  0.00           N  
ATOM    771  CA  SER A  75      32.940  37.940  31.750  1.00  0.00           C  
ATOM    772  C   SER A  75      32.220  38.640  32.930  1.00  0.00           C  
ATOM    773  O   SER A  75      32.330  39.850  33.160  1.00  0.00           O  
ATOM    774  CB  SER A  75      34.440  37.830  32.090  1.00  0.00           C  
ATOM    775  OG  SER A  75      35.300  37.030  31.240  1.00  0.00           O  
ATOM    776  H   SER A  75      33.500  38.960  29.960  1.00  0.00           H  
ATOM    777  HG  SER A  75      35.580  36.190  31.710  1.00  0.00           H  
ATOM    778  N   SER A  76      31.850  37.890  33.920  1.00  0.00           N  
ATOM    779  CA  SER A  76      30.920  38.320  34.960  1.00  0.00           C  
ATOM    780  C   SER A  76      31.610  39.360  35.870  1.00  0.00           C  
ATOM    781  O   SER A  76      32.640  39.000  36.360  1.00  0.00           O  
ATOM    782  CB  SER A  76      30.390  37.140  35.800  1.00  0.00           C  
ATOM    783  OG  SER A  76      31.420  36.160  36.200  1.00  0.00           O  
ATOM    784  H   SER A  76      31.880  36.910  33.700  1.00  0.00           H  
ATOM    785  HG  SER A  76      31.320  35.920  37.160  1.00  0.00           H  
ATOM    786  N   GLY A  77      30.770  40.290  36.400  1.00  0.00           N  
ATOM    787  CA  GLY A  77      31.240  41.490  37.230  1.00  0.00           C  
ATOM    788  C   GLY A  77      32.150  41.090  38.410  1.00  0.00           C  
ATOM    789  O   GLY A  77      33.090  41.850  38.680  1.00  0.00           O  
ATOM    790  H   GLY A  77      29.800  40.320  36.180  1.00  0.00           H  
ATOM    791  N   LYS A  78      31.890  39.990  39.160  1.00  0.00           N  
ATOM    792  CA  LYS A  78      32.660  39.460  40.270  1.00  0.00           C  
ATOM    793  C   LYS A  78      34.070  39.060  39.720  1.00  0.00           C  
ATOM    794  O   LYS A  78      35.030  39.180  40.460  1.00  0.00           O  
ATOM    795  CB  LYS A  78      31.990  38.320  41.050  1.00  0.00           C  
ATOM    796  CG  LYS A  78      30.910  38.820  42.030  1.00  0.00           C  
ATOM    797  CD  LYS A  78      30.190  37.660  42.590  1.00  0.00           C  
ATOM    798  CE  LYS A  78      29.180  38.010  43.640  1.00  0.00           C  
ATOM    799  NZ  LYS A  78      28.620  36.740  44.250  1.00  0.00           N1+
ATOM    800  H   LYS A  78      31.120  39.430  38.870  1.00  0.00           H  
ATOM    801  HZ1 LYS A  78      28.340  36.830  45.210  1.00  0.00           H  
ATOM    802  HZ2 LYS A  78      27.740  36.500  43.830  1.00  0.00           H  
ATOM    803  HZ3 LYS A  78      29.250  35.970  44.270  1.00  0.00           H  
ATOM    804  N   LYS A  79      34.150  38.590  38.500  1.00  0.00           N  
ATOM    805  CA  LYS A  79      35.390  38.090  37.860  1.00  0.00           C  
ATOM    806  C   LYS A  79      36.270  39.300  37.440  1.00  0.00           C  
ATOM    807  O   LYS A  79      37.500  39.220  37.380  1.00  0.00           O  
ATOM    808  CB  LYS A  79      35.200  37.000  36.790  1.00  0.00           C  
ATOM    809  CG  LYS A  79      34.520  35.780  37.400  1.00  0.00           C  
ATOM    810  CD  LYS A  79      34.890  34.480  36.610  1.00  0.00           C  
ATOM    811  CE  LYS A  79      36.380  34.170  36.630  1.00  0.00           C  
ATOM    812  NZ  LYS A  79      36.660  33.590  37.910  1.00  0.00           N1+
ATOM    813  H   LYS A  79      33.320  38.460  37.950  1.00  0.00           H  
ATOM    814  HZ1 LYS A  79      37.620  33.320  38.020  1.00  0.00           H  
ATOM    815  HZ2 LYS A  79      36.500  34.290  38.610  1.00  0.00           H  
ATOM    816  HZ3 LYS A  79      36.000  32.860  38.070  1.00  0.00           H  
ATOM    817  N   SER A  80      35.680  40.470  37.220  1.00  0.00           N  
ATOM    818  CA  SER A  80      36.520  41.610  36.700  1.00  0.00           C  
ATOM    819  C   SER A  80      37.490  42.130  37.710  1.00  0.00           C  
ATOM    820  O   SER A  80      37.380  41.920  38.910  1.00  0.00           O  
ATOM    821  CB  SER A  80      35.530  42.730  36.360  1.00  0.00           C  
ATOM    822  OG  SER A  80      34.390  42.360  35.630  1.00  0.00           O  
ATOM    823  H   SER A  80      34.820  40.720  37.670  1.00  0.00           H  
ATOM    824  HG  SER A  80      34.640  42.160  34.680  1.00  0.00           H  
ATOM    825  N   TYR A  81      38.560  42.680  37.180  1.00  0.00           N  
ATOM    826  CA  TYR A  81      39.710  43.200  37.970  1.00  0.00           C  
ATOM    827  C   TYR A  81      39.860  44.710  37.890  1.00  0.00           C  
ATOM    828  O   TYR A  81      39.390  45.280  36.930  1.00  0.00           O  
ATOM    829  CB  TYR A  81      40.930  42.550  37.370  1.00  0.00           C  
ATOM    830  CG  TYR A  81      40.860  41.060  37.420  1.00  0.00           C  
ATOM    831  CD1 TYR A  81      41.300  40.280  38.450  1.00  0.00           C  
ATOM    832  CD2 TYR A  81      40.380  40.460  36.270  1.00  0.00           C  
ATOM    833  CE1 TYR A  81      41.400  38.930  38.410  1.00  0.00           C  
ATOM    834  CE2 TYR A  81      40.360  39.080  36.280  1.00  0.00           C  
ATOM    835  CZ  TYR A  81      40.810  38.300  37.340  1.00  0.00           C  
ATOM    836  OH  TYR A  81      40.630  37.030  37.250  1.00  0.00           O  
ATOM    837  H   TYR A  81      38.540  42.880  36.200  1.00  0.00           H  
ATOM    838  HD1 TYR A  81      41.510  40.790  39.390  1.00  0.00           H  
ATOM    839  HD2 TYR A  81      39.900  41.010  35.460  1.00  0.00           H  
ATOM    840  HE1 TYR A  81      41.950  38.420  39.190  1.00  0.00           H  
ATOM    841  HE2 TYR A  81      39.830  38.570  35.470  1.00  0.00           H  
ATOM    842  HH  TYR A  81      40.830  36.570  38.120  1.00  0.00           H  
ATOM    843  N   ILE A  82      40.260  45.310  39.010  1.00  0.00           N  
ATOM    844  CA  ILE A  82      40.700  46.740  38.940  1.00  0.00           C  
ATOM    845  C   ILE A  82      42.190  46.720  39.180  1.00  0.00           C  
ATOM    846  O   ILE A  82      42.580  46.170  40.220  1.00  0.00           O  
ATOM    847  CB  ILE A  82      39.900  47.740  39.820  1.00  0.00           C  
ATOM    848  CG1 ILE A  82      38.400  47.540  39.680  1.00  0.00           C  
ATOM    849  CG2 ILE A  82      40.330  49.170  39.640  1.00  0.00           C  
ATOM    850  CD  ILE A  82      37.510  48.330  40.670  1.00  0.00           C  
ATOM    851  H   ILE A  82      40.110  44.940  39.930  1.00  0.00           H  
ATOM    852  N   ALA A  83      42.910  47.580  38.490  1.00  0.00           N  
ATOM    853  CA  ALA A  83      44.410  47.620  38.620  1.00  0.00           C  
ATOM    854  C   ALA A  83      44.870  49.070  38.740  1.00  0.00           C  
ATOM    855  O   ALA A  83      44.290  49.870  37.970  1.00  0.00           O  
ATOM    856  CB  ALA A  83      45.100  46.790  37.530  1.00  0.00           C  
ATOM    857  H   ALA A  83      42.490  48.090  37.740  1.00  0.00           H  
ATOM    858  N   THR A  84      45.510  49.370  39.840  1.00  0.00           N  
ATOM    859  CA  THR A  84      45.690  50.730  40.410  1.00  0.00           C  
ATOM    860  C   THR A  84      46.900  51.090  41.270  1.00  0.00           C  
ATOM    861  O   THR A  84      47.730  50.290  41.670  1.00  0.00           O  
ATOM    862  CB  THR A  84      44.390  51.220  41.190  1.00  0.00           C  
ATOM    863  CG2 THR A  84      43.960  50.330  42.370  1.00  0.00           C  
ATOM    864  OG1 THR A  84      44.510  52.650  41.410  1.00  0.00           O  
ATOM    865  H   THR A  84      45.720  48.660  40.510  1.00  0.00           H  
ATOM    866  HG1 THR A  84      43.910  53.000  40.690  1.00  0.00           H  
ATOM    867  N   GLN A  85      47.170  52.310  41.440  1.00  0.00           N  
ATOM    868  CA  GLN A  85      48.330  52.890  42.140  1.00  0.00           C  
ATOM    869  C   GLN A  85      48.180  52.970  43.700  1.00  0.00           C  
ATOM    870  O   GLN A  85      47.120  53.230  44.210  1.00  0.00           O  
ATOM    871  CB  GLN A  85      48.870  54.260  41.660  1.00  0.00           C  
ATOM    872  CG  GLN A  85      47.760  55.300  41.550  1.00  0.00           C  
ATOM    873  CD  GLN A  85      48.390  56.760  41.580  1.00  0.00           C  
ATOM    874  NE2 GLN A  85      48.040  57.620  42.490  1.00  0.00           N  
ATOM    875  OE1 GLN A  85      49.360  57.100  40.890  1.00  0.00           O  
ATOM    876  H   GLN A  85      46.510  53.010  41.170  1.00  0.00           H  
ATOM    877 1HE2 GLN A  85      47.370  57.340  43.180  1.00  0.00           H  
ATOM    878 2HE2 GLN A  85      48.280  58.580  42.370  1.00  0.00           H  
ATOM    879  N   GLY A  86      49.270  52.940  44.390  1.00  0.00           N  
ATOM    880  CA  GLY A  86      49.360  52.990  45.850  1.00  0.00           C  
ATOM    881  C   GLY A  86      48.660  54.210  46.560  1.00  0.00           C  
ATOM    882  O   GLY A  86      48.650  55.250  45.990  1.00  0.00           O  
ATOM    883  H   GLY A  86      50.100  52.690  43.880  1.00  0.00           H  
ATOM    884  N   CYS A  87      48.130  54.000  47.800  1.00  0.00           N  
ATOM    885  CA  CYS A  87      47.110  54.890  48.350  1.00  0.00           C  
ATOM    886  C   CYS A  87      47.730  56.060  49.070  1.00  0.00           C  
ATOM    887  O   CYS A  87      48.410  55.780  50.080  1.00  0.00           O  
ATOM    888  CB  CYS A  87      46.150  54.170  49.310  1.00  0.00           C  
ATOM    889  SG  CYS A  87      44.590  55.080  49.410  1.00  0.00           S  
ATOM    890  H   CYS A  87      48.340  53.140  48.260  1.00  0.00           H  
ATOM    891  HG  CYS A  87      43.720  54.150  49.020  1.00  0.00           H  
ATOM    892  N   LEU A  88      47.270  57.290  48.810  1.00  0.00           N  
ATOM    893  CA  LEU A  88      47.870  58.560  49.370  1.00  0.00           C  
ATOM    894  C   LEU A  88      46.790  59.230  50.210  1.00  0.00           C  
ATOM    895  O   LEU A  88      45.590  59.050  49.900  1.00  0.00           O  
ATOM    896  CB  LEU A  88      48.250  59.430  48.130  1.00  0.00           C  
ATOM    897  CG  LEU A  88      49.020  58.690  46.960  1.00  0.00           C  
ATOM    898  CD1 LEU A  88      48.850  59.280  45.600  1.00  0.00           C  
ATOM    899  CD2 LEU A  88      50.490  58.660  47.350  1.00  0.00           C  
ATOM    900  H   LEU A  88      46.510  57.450  48.180  1.00  0.00           H  
ATOM    901  N   GLN A  89      47.190  60.040  51.240  1.00  0.00           N  
ATOM    902  CA  GLN A  89      46.340  60.880  52.140  1.00  0.00           C  
ATOM    903  C   GLN A  89      45.060  61.430  51.450  1.00  0.00           C  
ATOM    904  O   GLN A  89      44.000  61.160  51.970  1.00  0.00           O  
ATOM    905  CB  GLN A  89      47.140  62.000  52.700  1.00  0.00           C  
ATOM    906  CG  GLN A  89      47.810  62.840  51.540  1.00  0.00           C  
ATOM    907  CD  GLN A  89      48.500  64.090  52.000  1.00  0.00           C  
ATOM    908  NE2 GLN A  89      47.750  65.200  51.950  1.00  0.00           N  
ATOM    909  OE1 GLN A  89      49.720  64.160  52.280  1.00  0.00           O  
ATOM    910  H   GLN A  89      48.150  60.020  51.530  1.00  0.00           H  
ATOM    911 1HE2 GLN A  89      46.770  65.220  51.730  1.00  0.00           H  
ATOM    912 2HE2 GLN A  89      48.280  66.030  52.090  1.00  0.00           H  
ATOM    913  N   ASN A  90      45.210  61.920  50.190  1.00  0.00           N  
ATOM    914  CA  ASN A  90      44.020  62.270  49.340  1.00  0.00           C  
ATOM    915  C   ASN A  90      43.310  61.070  48.630  1.00  0.00           C  
ATOM    916  O   ASN A  90      42.180  60.810  48.930  1.00  0.00           O  
ATOM    917  CB  ASN A  90      44.360  63.190  48.190  1.00  0.00           C  
ATOM    918  CG  ASN A  90      45.710  63.020  47.490  1.00  0.00           C  
ATOM    919  ND2 ASN A  90      45.930  63.720  46.380  1.00  0.00           N  
ATOM    920  OD1 ASN A  90      46.510  62.130  47.740  1.00  0.00           O  
ATOM    921  H   ASN A  90      46.050  62.130  49.700  1.00  0.00           H  
ATOM    922 1HD2 ASN A  90      45.230  64.350  46.050  1.00  0.00           H  
ATOM    923 2HD2 ASN A  90      46.870  63.880  46.070  1.00  0.00           H  
ATOM    924  N   THR A  91      44.070  60.240  47.970  1.00  0.00           N  
ATOM    925  CA  THR A  91      43.440  59.270  47.090  1.00  0.00           C  
ATOM    926  C   THR A  91      42.530  58.140  47.600  1.00  0.00           C  
ATOM    927  O   THR A  91      41.750  57.640  46.820  1.00  0.00           O  
ATOM    928  CB  THR A  91      44.430  58.700  46.080  1.00  0.00           C  
ATOM    929  CG2 THR A  91      45.150  59.850  45.340  1.00  0.00           C  
ATOM    930  OG1 THR A  91      45.440  57.840  46.720  1.00  0.00           O  
ATOM    931  H   THR A  91      44.990  60.110  48.360  1.00  0.00           H  
ATOM    932  HG1 THR A  91      45.930  57.370  45.980  1.00  0.00           H  
ATOM    933  N   VAL A  92      42.490  57.980  48.990  1.00  0.00           N  
ATOM    934  CA  VAL A  92      41.630  57.160  49.830  1.00  0.00           C  
ATOM    935  C   VAL A  92      40.150  57.490  49.510  1.00  0.00           C  
ATOM    936  O   VAL A  92      39.420  56.530  49.190  1.00  0.00           O  
ATOM    937  CB  VAL A  92      41.800  57.570  51.360  1.00  0.00           C  
ATOM    938  CG1 VAL A  92      40.930  56.620  52.190  1.00  0.00           C  
ATOM    939  CG2 VAL A  92      43.250  57.790  51.800  1.00  0.00           C  
ATOM    940  H   VAL A  92      43.290  58.200  49.550  1.00  0.00           H  
ATOM    941  N   ASN A  93      39.780  58.800  49.450  1.00  0.00           N  
ATOM    942  CA  ASN A  93      38.370  59.240  49.310  1.00  0.00           C  
ATOM    943  C   ASN A  93      37.910  58.970  47.890  1.00  0.00           C  
ATOM    944  O   ASN A  93      36.880  58.320  47.790  1.00  0.00           O  
ATOM    945  CB  ASN A  93      38.330  60.730  49.580  1.00  0.00           C  
ATOM    946  CG  ASN A  93      38.610  61.010  51.070  1.00  0.00           C  
ATOM    947  ND2 ASN A  93      37.600  61.420  51.790  1.00  0.00           N  
ATOM    948  OD1 ASN A  93      39.730  61.090  51.590  1.00  0.00           O  
ATOM    949  H   ASN A  93      40.380  59.510  49.820  1.00  0.00           H  
ATOM    950 1HD2 ASN A  93      36.660  61.460  51.470  1.00  0.00           H  
ATOM    951 2HD2 ASN A  93      37.860  61.860  52.650  1.00  0.00           H  
ATOM    952  N   ASP A  94      38.710  59.330  46.900  1.00  0.00           N  
ATOM    953  CA  ASP A  94      38.490  58.690  45.590  1.00  0.00           C  
ATOM    954  C   ASP A  94      38.410  57.150  45.450  1.00  0.00           C  
ATOM    955  O   ASP A  94      37.310  56.730  45.130  1.00  0.00           O  
ATOM    956  CB  ASP A  94      39.610  59.260  44.630  1.00  0.00           C  
ATOM    957  CG  ASP A  94      39.680  60.770  44.580  1.00  0.00           C  
ATOM    958  OD1 ASP A  94      38.630  61.430  44.630  1.00  0.00           O  
ATOM    959  OD2 ASP A  94      40.760  61.270  44.940  1.00  0.00           O1-
ATOM    960  H   ASP A  94      39.410  60.040  46.780  1.00  0.00           H  
ATOM    961  N   PHE A  95      39.220  56.360  46.270  1.00  0.00           N  
ATOM    962  CA  PHE A  95      39.110  54.920  46.260  1.00  0.00           C  
ATOM    963  C   PHE A  95      37.830  54.480  46.910  1.00  0.00           C  
ATOM    964  O   PHE A  95      37.140  53.750  46.190  1.00  0.00           O  
ATOM    965  CB  PHE A  95      40.330  54.140  46.680  1.00  0.00           C  
ATOM    966  CG  PHE A  95      41.470  54.380  45.690  1.00  0.00           C  
ATOM    967  CD1 PHE A  95      42.690  54.670  46.280  1.00  0.00           C  
ATOM    968  CD2 PHE A  95      41.530  54.050  44.330  1.00  0.00           C  
ATOM    969  CE1 PHE A  95      43.910  54.620  45.650  1.00  0.00           C  
ATOM    970  CE2 PHE A  95      42.760  53.950  43.650  1.00  0.00           C  
ATOM    971  CZ  PHE A  95      43.960  54.190  44.310  1.00  0.00           C  
ATOM    972  H   PHE A  95      39.930  56.770  46.840  1.00  0.00           H  
ATOM    973  HD1 PHE A  95      42.690  55.200  47.230  1.00  0.00           H  
ATOM    974  HD2 PHE A  95      40.630  53.840  43.750  1.00  0.00           H  
ATOM    975  HE1 PHE A  95      44.740  55.070  46.190  1.00  0.00           H  
ATOM    976  HE2 PHE A  95      42.690  53.720  42.580  1.00  0.00           H  
ATOM    977  HZ  PHE A  95      44.900  53.880  43.850  1.00  0.00           H  
ATOM    978  N   TRP A  96      37.420  55.070  48.000  1.00  0.00           N  
ATOM    979  CA  TRP A  96      36.070  54.760  48.550  1.00  0.00           C  
ATOM    980  C   TRP A  96      34.870  55.150  47.600  1.00  0.00           C  
ATOM    981  O   TRP A  96      34.180  54.200  47.170  1.00  0.00           O  
ATOM    982  CB  TRP A  96      35.770  55.230  49.910  1.00  0.00           C  
ATOM    983  CG  TRP A  96      36.840  54.750  50.880  1.00  0.00           C  
ATOM    984  CD1 TRP A  96      37.480  55.610  51.630  1.00  0.00           C  
ATOM    985  CD2 TRP A  96      36.920  53.470  51.490  1.00  0.00           C  
ATOM    986  CE2 TRP A  96      37.690  53.640  52.650  1.00  0.00           C  
ATOM    987  CE3 TRP A  96      36.580  52.170  51.160  1.00  0.00           C  
ATOM    988  NE1 TRP A  96      38.030  54.950  52.690  1.00  0.00           N  
ATOM    989  CZ2 TRP A  96      38.210  52.610  53.360  1.00  0.00           C  
ATOM    990  CZ3 TRP A  96      37.250  51.140  51.830  1.00  0.00           C  
ATOM    991  CH2 TRP A  96      38.060  51.350  52.890  1.00  0.00           C  
ATOM    992  H   TRP A  96      38.090  55.620  48.500  1.00  0.00           H  
ATOM    993  HD1 TRP A  96      37.410  56.690  51.560  1.00  0.00           H  
ATOM    994  HE1 TRP A  96      38.500  55.390  53.450  1.00  0.00           H  
ATOM    995  HE3 TRP A  96      35.780  51.910  50.460  1.00  0.00           H  
ATOM    996  HZ2 TRP A  96      38.830  52.880  54.220  1.00  0.00           H  
ATOM    997  HZ3 TRP A  96      37.170  50.100  51.520  1.00  0.00           H  
ATOM    998  HH2 TRP A  96      38.640  50.510  53.280  1.00  0.00           H  
ATOM    999  N   ARG A  97      35.000  56.220  46.820  1.00  0.00           N  
ATOM   1000  CA  ARG A  97      34.000  56.670  45.790  1.00  0.00           C  
ATOM   1001  C   ARG A  97      33.980  55.600  44.680  1.00  0.00           C  
ATOM   1002  O   ARG A  97      33.060  55.650  43.820  1.00  0.00           O  
ATOM   1003  CB  ARG A  97      34.320  58.050  45.270  1.00  0.00           C  
ATOM   1004  CG  ARG A  97      33.290  59.010  45.770  1.00  0.00           C  
ATOM   1005  CD  ARG A  97      33.590  60.390  45.170  1.00  0.00           C  
ATOM   1006  NE  ARG A  97      33.300  60.480  43.750  1.00  0.00           N  
ATOM   1007  CZ  ARG A  97      33.850  61.310  42.870  1.00  0.00           C  
ATOM   1008  NH1 ARG A  97      34.600  62.330  43.290  1.00  0.00           N1+
ATOM   1009  NH2 ARG A  97      33.350  61.540  41.630  1.00  0.00           N  
ATOM   1010  H   ARG A  97      35.830  56.760  46.950  1.00  0.00           H  
ATOM   1011  HE  ARG A  97      32.620  59.830  43.380  1.00  0.00           H  
ATOM   1012 1HH1 ARG A  97      34.930  62.490  44.220  1.00  0.00           H  
ATOM   1013 2HH1 ARG A  97      34.930  62.900  42.540  1.00  0.00           H  
ATOM   1014 1HH2 ARG A  97      32.450  61.270  41.280  1.00  0.00           H  
ATOM   1015 2HH2 ARG A  97      33.920  61.950  40.920  1.00  0.00           H  
ATOM   1016  N   MET A  98      35.110  54.830  44.520  1.00  0.00           N  
ATOM   1017  CA  MET A  98      35.300  53.850  43.410  1.00  0.00           C  
ATOM   1018  C   MET A  98      34.700  52.520  43.910  1.00  0.00           C  
ATOM   1019  O   MET A  98      33.710  52.000  43.320  1.00  0.00           O  
ATOM   1020  CB  MET A  98      36.770  53.680  43.030  1.00  0.00           C  
ATOM   1021  CG  MET A  98      37.060  52.760  41.850  1.00  0.00           C  
ATOM   1022  SD  MET A  98      38.780  52.460  41.370  1.00  0.00           S  
ATOM   1023  CE  MET A  98      39.340  51.570  42.830  1.00  0.00           C  
ATOM   1024  H   MET A  98      35.960  55.200  44.870  1.00  0.00           H  
ATOM   1025  N   VAL A  99      35.200  52.120  45.080  1.00  0.00           N  
ATOM   1026  CA  VAL A  99      35.040  50.790  45.760  1.00  0.00           C  
ATOM   1027  C   VAL A  99      33.540  50.600  46.060  1.00  0.00           C  
ATOM   1028  O   VAL A  99      32.920  49.570  45.710  1.00  0.00           O  
ATOM   1029  CB  VAL A  99      35.710  50.750  47.110  1.00  0.00           C  
ATOM   1030  CG1 VAL A  99      35.360  49.520  47.930  1.00  0.00           C  
ATOM   1031  CG2 VAL A  99      37.220  50.560  46.930  1.00  0.00           C  
ATOM   1032  H   VAL A  99      35.830  52.650  45.640  1.00  0.00           H  
ATOM   1033  N   PHE A 100      32.880  51.640  46.600  1.00  0.00           N  
ATOM   1034  CA  PHE A 100      31.440  51.680  46.830  1.00  0.00           C  
ATOM   1035  C   PHE A 100      30.600  51.820  45.510  1.00  0.00           C  
ATOM   1036  O   PHE A 100      29.680  50.970  45.290  1.00  0.00           O  
ATOM   1037  CB  PHE A 100      31.280  52.940  47.640  1.00  0.00           C  
ATOM   1038  CG  PHE A 100      29.940  52.930  48.410  1.00  0.00           C  
ATOM   1039  CD1 PHE A 100      28.880  53.710  47.970  1.00  0.00           C  
ATOM   1040  CD2 PHE A 100      29.980  52.280  49.630  1.00  0.00           C  
ATOM   1041  CE1 PHE A 100      27.850  53.850  48.870  1.00  0.00           C  
ATOM   1042  CE2 PHE A 100      28.820  52.370  50.450  1.00  0.00           C  
ATOM   1043  CZ  PHE A 100      27.800  53.260  50.130  1.00  0.00           C  
ATOM   1044  H   PHE A 100      33.300  52.370  47.140  1.00  0.00           H  
ATOM   1045  HD1 PHE A 100      28.760  53.970  46.910  1.00  0.00           H  
ATOM   1046  HD2 PHE A 100      30.860  51.760  50.020  1.00  0.00           H  
ATOM   1047  HE1 PHE A 100      26.930  54.200  48.410  1.00  0.00           H  
ATOM   1048  HE2 PHE A 100      28.730  51.880  51.410  1.00  0.00           H  
ATOM   1049  HZ  PHE A 100      26.920  53.320  50.770  1.00  0.00           H  
ATOM   1050  N   GLN A 101      30.990  52.730  44.590  1.00  0.00           N  
ATOM   1051  CA  GLN A 101      30.320  52.880  43.240  1.00  0.00           C  
ATOM   1052  C   GLN A 101      30.130  51.580  42.430  1.00  0.00           C  
ATOM   1053  O   GLN A 101      28.930  51.300  42.270  1.00  0.00           O  
ATOM   1054  CB  GLN A 101      31.050  53.870  42.340  1.00  0.00           C  
ATOM   1055  CG  GLN A 101      30.360  54.200  41.050  1.00  0.00           C  
ATOM   1056  CD  GLN A 101      31.260  55.190  40.340  1.00  0.00           C  
ATOM   1057  NE2 GLN A 101      32.110  54.680  39.480  1.00  0.00           N  
ATOM   1058  OE1 GLN A 101      31.310  56.380  40.630  1.00  0.00           O  
ATOM   1059  H   GLN A 101      31.740  53.390  44.690  1.00  0.00           H  
ATOM   1060 1HE2 GLN A 101      32.060  53.710  39.220  1.00  0.00           H  
ATOM   1061 2HE2 GLN A 101      32.480  55.340  38.820  1.00  0.00           H  
ATOM   1062  N   GLU A 102      31.170  50.710  42.410  1.00  0.00           N  
ATOM   1063  CA  GLU A 102      31.090  49.460  41.570  1.00  0.00           C  
ATOM   1064  C   GLU A 102      30.720  48.160  42.290  1.00  0.00           C  
ATOM   1065  O   GLU A 102      30.780  47.100  41.750  1.00  0.00           O  
ATOM   1066  CB  GLU A 102      32.480  49.360  40.820  1.00  0.00           C  
ATOM   1067  CG  GLU A 102      32.910  50.540  39.850  1.00  0.00           C  
ATOM   1068  CD  GLU A 102      31.880  50.730  38.670  1.00  0.00           C  
ATOM   1069  OE1 GLU A 102      31.310  51.810  38.530  1.00  0.00           O  
ATOM   1070  OE2 GLU A 102      31.910  49.810  37.870  1.00  0.00           O1-
ATOM   1071  H   GLU A 102      32.000  50.810  42.960  1.00  0.00           H  
ATOM   1072  N   ASN A 103      30.340  48.340  43.560  1.00  0.00           N  
ATOM   1073  CA  ASN A 103      29.930  47.350  44.480  1.00  0.00           C  
ATOM   1074  C   ASN A 103      31.040  46.360  44.700  1.00  0.00           C  
ATOM   1075  O   ASN A 103      30.790  45.130  44.770  1.00  0.00           O  
ATOM   1076  CB  ASN A 103      28.630  46.600  44.130  1.00  0.00           C  
ATOM   1077  CG  ASN A 103      27.840  46.120  45.380  1.00  0.00           C  
ATOM   1078  ND2 ASN A 103      26.630  45.780  45.090  1.00  0.00           N  
ATOM   1079  OD1 ASN A 103      28.230  46.140  46.570  1.00  0.00           O  
ATOM   1080  H   ASN A 103      30.190  49.290  43.840  1.00  0.00           H  
ATOM   1081 1HD2 ASN A 103      26.250  46.020  44.200  1.00  0.00           H  
ATOM   1082 2HD2 ASN A 103      26.090  45.170  45.660  1.00  0.00           H  
ATOM   1083  N   SER A 104      32.210  46.920  44.770  1.00  0.00           N  
ATOM   1084  CA  SER A 104      33.440  46.120  44.930  1.00  0.00           C  
ATOM   1085  C   SER A 104      33.560  45.630  46.390  1.00  0.00           C  
ATOM   1086  O   SER A 104      33.590  46.560  47.240  1.00  0.00           O  
ATOM   1087  CB  SER A 104      34.760  46.840  44.600  1.00  0.00           C  
ATOM   1088  OG  SER A 104      35.010  47.090  43.200  1.00  0.00           O  
ATOM   1089  H   SER A 104      32.280  47.900  44.970  1.00  0.00           H  
ATOM   1090  HG  SER A 104      35.220  46.180  42.840  1.00  0.00           H  
ATOM   1091  N   ARG A 105      33.850  44.320  46.660  1.00  0.00           N  
ATOM   1092  CA  ARG A 105      33.930  43.660  48.020  1.00  0.00           C  
ATOM   1093  C   ARG A 105      35.210  42.880  48.290  1.00  0.00           C  
ATOM   1094  O   ARG A 105      35.350  42.350  49.390  1.00  0.00           O  
ATOM   1095  CB  ARG A 105      32.840  42.540  48.190  1.00  0.00           C  
ATOM   1096  CG  ARG A 105      31.410  42.930  47.780  1.00  0.00           C  
ATOM   1097  CD  ARG A 105      31.000  44.220  48.540  1.00  0.00           C  
ATOM   1098  NE  ARG A 105      29.530  44.330  48.370  1.00  0.00           N  
ATOM   1099  CZ  ARG A 105      28.600  44.200  49.320  1.00  0.00           C  
ATOM   1100  NH1 ARG A 105      28.920  44.100  50.630  1.00  0.00           N1+
ATOM   1101  NH2 ARG A 105      27.500  43.610  48.920  1.00  0.00           N  
ATOM   1102  H   ARG A 105      33.990  43.750  45.850  1.00  0.00           H  
ATOM   1103  HE  ARG A 105      29.230  44.510  47.430  1.00  0.00           H  
ATOM   1104 1HH1 ARG A 105      29.800  44.030  51.090  1.00  0.00           H  
ATOM   1105 2HH1 ARG A 105      28.150  43.950  51.250  1.00  0.00           H  
ATOM   1106 1HH2 ARG A 105      27.370  43.120  48.050  1.00  0.00           H  
ATOM   1107 2HH2 ARG A 105      26.650  43.660  49.450  1.00  0.00           H  
ATOM   1108  N   VAL A 106      36.180  42.920  47.470  1.00  0.00           N  
ATOM   1109  CA  VAL A 106      37.540  42.570  47.900  1.00  0.00           C  
ATOM   1110  C   VAL A 106      38.600  43.570  47.490  1.00  0.00           C  
ATOM   1111  O   VAL A 106      38.740  43.780  46.350  1.00  0.00           O  
ATOM   1112  CB  VAL A 106      37.960  41.240  47.250  1.00  0.00           C  
ATOM   1113  CG1 VAL A 106      39.240  40.720  47.870  1.00  0.00           C  
ATOM   1114  CG2 VAL A 106      36.850  40.190  47.370  1.00  0.00           C  
ATOM   1115  H   VAL A 106      36.220  43.270  46.530  1.00  0.00           H  
ATOM   1116  N   ILE A 107      39.370  43.910  48.480  1.00  0.00           N  
ATOM   1117  CA  ILE A 107      40.610  44.680  48.410  1.00  0.00           C  
ATOM   1118  C   ILE A 107      41.880  43.940  48.720  1.00  0.00           C  
ATOM   1119  O   ILE A 107      42.300  43.710  49.850  1.00  0.00           O  
ATOM   1120  CB  ILE A 107      40.600  46.010  49.230  1.00  0.00           C  
ATOM   1121  CG1 ILE A 107      39.250  46.730  49.040  1.00  0.00           C  
ATOM   1122  CG2 ILE A 107      41.820  46.880  48.900  1.00  0.00           C  
ATOM   1123  CD  ILE A 107      39.160  47.960  49.920  1.00  0.00           C  
ATOM   1124  H   ILE A 107      39.040  43.710  49.410  1.00  0.00           H  
ATOM   1125  N   VAL A 108      42.650  43.690  47.690  1.00  0.00           N  
ATOM   1126  CA  VAL A 108      44.020  43.070  47.750  1.00  0.00           C  
ATOM   1127  C   VAL A 108      45.260  43.990  47.660  1.00  0.00           C  
ATOM   1128  O   VAL A 108      45.300  44.960  46.920  1.00  0.00           O  
ATOM   1129  CB  VAL A 108      44.070  41.980  46.670  1.00  0.00           C  
ATOM   1130  CG1 VAL A 108      45.430  41.280  46.450  1.00  0.00           C  
ATOM   1131  CG2 VAL A 108      42.940  41.040  46.980  1.00  0.00           C  
ATOM   1132  H   VAL A 108      42.220  43.840  46.800  1.00  0.00           H  
ATOM   1133  N   MET A 109      46.260  43.750  48.560  1.00  0.00           N  
ATOM   1134  CA  MET A 109      47.430  44.600  48.730  1.00  0.00           C  
ATOM   1135  C   MET A 109      48.550  43.730  49.160  1.00  0.00           C  
ATOM   1136  O   MET A 109      48.320  42.870  49.980  1.00  0.00           O  
ATOM   1137  CB  MET A 109      47.070  45.560  49.820  1.00  0.00           C  
ATOM   1138  CG  MET A 109      48.070  46.740  49.850  1.00  0.00           C  
ATOM   1139  SD  MET A 109      47.970  47.780  51.380  1.00  0.00           S  
ATOM   1140  CE  MET A 109      49.670  48.370  51.450  1.00  0.00           C  
ATOM   1141  H   MET A 109      46.190  42.960  49.160  1.00  0.00           H  
ATOM   1142  N   THR A 110      49.740  43.920  48.480  1.00  0.00           N  
ATOM   1143  CA  THR A 110      50.960  43.190  48.780  1.00  0.00           C  
ATOM   1144  C   THR A 110      52.040  44.120  49.350  1.00  0.00           C  
ATOM   1145  O   THR A 110      52.890  43.570  50.050  1.00  0.00           O  
ATOM   1146  CB  THR A 110      51.580  42.580  47.550  1.00  0.00           C  
ATOM   1147  CG2 THR A 110      50.830  41.290  47.130  1.00  0.00           C  
ATOM   1148  OG1 THR A 110      51.600  43.610  46.510  1.00  0.00           O  
ATOM   1149  H   THR A 110      49.760  44.550  47.700  1.00  0.00           H  
ATOM   1150  HG1 THR A 110      51.030  43.490  45.700  1.00  0.00           H  
ATOM   1151  N   THR A 111      51.960  45.460  49.250  1.00  0.00           N  
ATOM   1152  CA  THR A 111      52.910  46.480  49.860  1.00  0.00           C  
ATOM   1153  C   THR A 111      52.800  46.670  51.370  1.00  0.00           C  
ATOM   1154  O   THR A 111      52.020  45.980  52.020  1.00  0.00           O  
ATOM   1155  CB  THR A 111      52.790  47.900  49.230  1.00  0.00           C  
ATOM   1156  CG2 THR A 111      53.610  48.060  47.960  1.00  0.00           C  
ATOM   1157  OG1 THR A 111      51.410  47.990  48.900  1.00  0.00           O  
ATOM   1158  H   THR A 111      51.430  45.820  48.480  1.00  0.00           H  
ATOM   1159  HG1 THR A 111      51.240  48.870  48.440  1.00  0.00           H  
ATOM   1160  N   LYS A 112      53.770  47.520  51.930  1.00  0.00           N  
ATOM   1161  CA  LYS A 112      53.630  47.920  53.350  1.00  0.00           C  
ATOM   1162  C   LYS A 112      53.580  49.470  53.400  1.00  0.00           C  
ATOM   1163  O   LYS A 112      53.450  50.160  52.380  1.00  0.00           O  
ATOM   1164  CB  LYS A 112      54.830  47.380  54.070  1.00  0.00           C  
ATOM   1165  CG  LYS A 112      54.710  45.840  54.270  1.00  0.00           C  
ATOM   1166  CD  LYS A 112      55.070  45.010  53.020  1.00  0.00           C  
ATOM   1167  CE  LYS A 112      54.790  43.470  53.030  1.00  0.00           C  
ATOM   1168  NZ  LYS A 112      55.030  42.920  51.670  1.00  0.00           N1+
ATOM   1169  H   LYS A 112      54.690  47.730  51.610  1.00  0.00           H  
ATOM   1170  HZ1 LYS A 112      54.980  41.920  51.760  1.00  0.00           H  
ATOM   1171  HZ2 LYS A 112      54.380  43.370  51.050  1.00  0.00           H  
ATOM   1172  HZ3 LYS A 112      55.980  43.000  51.380  1.00  0.00           H  
ATOM   1173  N   GLU A 113      53.250  50.000  54.610  1.00  0.00           N  
ATOM   1174  CA  GLU A 113      52.990  51.460  54.890  1.00  0.00           C  
ATOM   1175  C   GLU A 113      54.160  52.310  54.450  1.00  0.00           C  
ATOM   1176  O   GLU A 113      54.060  53.070  53.500  1.00  0.00           O  
ATOM   1177  CB  GLU A 113      52.630  51.760  56.320  1.00  0.00           C  
ATOM   1178  CG  GLU A 113      51.320  51.060  56.730  1.00  0.00           C  
ATOM   1179  CD  GLU A 113      51.630  49.730  57.420  1.00  0.00           C  
ATOM   1180  OE1 GLU A 113      51.830  48.640  56.810  1.00  0.00           O  
ATOM   1181  OE2 GLU A 113      51.520  49.800  58.630  1.00  0.00           O1-
ATOM   1182  H   GLU A 113      53.010  49.430  55.390  1.00  0.00           H  
ATOM   1183  N   VAL A 114      55.390  51.910  54.890  1.00  0.00           N  
ATOM   1184  CA  VAL A 114      56.660  52.570  54.570  1.00  0.00           C  
ATOM   1185  C   VAL A 114      57.680  51.490  54.160  1.00  0.00           C  
ATOM   1186  O   VAL A 114      57.790  50.490  54.870  1.00  0.00           O  
ATOM   1187  CB  VAL A 114      57.370  53.480  55.680  1.00  0.00           C  
ATOM   1188  CG1 VAL A 114      56.600  54.830  55.700  1.00  0.00           C  
ATOM   1189  CG2 VAL A 114      57.290  52.920  57.120  1.00  0.00           C  
ATOM   1190  H   VAL A 114      55.470  51.200  55.600  1.00  0.00           H  
ATOM   1191  N   GLU A 115      58.350  51.730  53.060  1.00  0.00           N  
ATOM   1192  CA  GLU A 115      59.300  50.810  52.480  1.00  0.00           C  
ATOM   1193  C   GLU A 115      60.530  51.560  51.890  1.00  0.00           C  
ATOM   1194  O   GLU A 115      60.440  52.600  51.260  1.00  0.00           O  
ATOM   1195  CB  GLU A 115      58.780  49.920  51.360  1.00  0.00           C  
ATOM   1196  CG  GLU A 115      58.070  48.620  51.970  1.00  0.00           C  
ATOM   1197  CD  GLU A 115      57.600  47.780  50.750  1.00  0.00           C  
ATOM   1198  OE1 GLU A 115      56.420  47.620  50.540  1.00  0.00           O  
ATOM   1199  OE2 GLU A 115      58.410  47.110  50.110  1.00  0.00           O1-
ATOM   1200  H   GLU A 115      58.330  52.640  52.630  1.00  0.00           H  
ATOM   1201  N   ARG A 116      61.650  50.880  51.790  1.00  0.00           N  
ATOM   1202  CA  ARG A 116      63.020  51.440  51.710  1.00  0.00           C  
ATOM   1203  C   ARG A 116      63.270  52.990  51.810  1.00  0.00           C  
ATOM   1204  O   ARG A 116      63.920  53.550  50.930  1.00  0.00           O  
ATOM   1205  CB  ARG A 116      63.800  50.820  50.530  1.00  0.00           C  
ATOM   1206  CG  ARG A 116      64.300  49.490  50.880  1.00  0.00           C  
ATOM   1207  CD  ARG A 116      64.950  48.800  49.680  1.00  0.00           C  
ATOM   1208  NE  ARG A 116      65.140  47.330  49.920  1.00  0.00           N  
ATOM   1209  CZ  ARG A 116      66.280  46.680  50.230  1.00  0.00           C  
ATOM   1210  NH1 ARG A 116      67.450  47.260  50.600  1.00  0.00           N1+
ATOM   1211  NH2 ARG A 116      66.220  45.390  50.120  1.00  0.00           N  
ATOM   1212  H   ARG A 116      61.570  49.900  51.610  1.00  0.00           H  
ATOM   1213  HE  ARG A 116      64.340  46.800  49.650  1.00  0.00           H  
ATOM   1214 1HH1 ARG A 116      67.470  48.250  50.740  1.00  0.00           H  
ATOM   1215 2HH1 ARG A 116      68.290  46.760  50.790  1.00  0.00           H  
ATOM   1216 1HH2 ARG A 116      65.400  44.900  49.840  1.00  0.00           H  
ATOM   1217 2HH2 ARG A 116      66.990  44.850  50.470  1.00  0.00           H  
ATOM   1218  N   GLY A 117      62.820  53.590  52.910  1.00  0.00           N  
ATOM   1219  CA  GLY A 117      62.870  55.110  53.050  1.00  0.00           C  
ATOM   1220  C   GLY A 117      61.610  55.890  52.650  1.00  0.00           C  
ATOM   1221  O   GLY A 117      61.410  56.970  53.250  1.00  0.00           O  
ATOM   1222  H   GLY A 117      62.680  53.170  53.810  1.00  0.00           H  
ATOM   1223  N   LYS A 118      60.910  55.370  51.640  1.00  0.00           N  
ATOM   1224  CA  LYS A 118      59.690  55.960  51.070  1.00  0.00           C  
ATOM   1225  C   LYS A 118      58.470  55.540  51.950  1.00  0.00           C  
ATOM   1226  O   LYS A 118      58.160  54.440  52.430  1.00  0.00           O  
ATOM   1227  CB  LYS A 118      59.700  55.480  49.570  1.00  0.00           C  
ATOM   1228  CG  LYS A 118      58.850  56.410  48.690  1.00  0.00           C  
ATOM   1229  CD  LYS A 118      59.330  57.840  48.510  1.00  0.00           C  
ATOM   1230  CE  LYS A 118      58.290  58.800  47.910  1.00  0.00           C  
ATOM   1231  NZ  LYS A 118      58.960  60.190  47.790  1.00  0.00           N1+
ATOM   1232  H   LYS A 118      61.090  54.460  51.260  1.00  0.00           H  
ATOM   1233  HZ1 LYS A 118      59.520  60.370  48.590  1.00  0.00           H  
ATOM   1234  HZ2 LYS A 118      59.330  60.210  46.860  1.00  0.00           H  
ATOM   1235  HZ3 LYS A 118      58.230  60.870  47.820  1.00  0.00           H  
ATOM   1236  N   SER A 119      57.560  56.540  51.970  1.00  0.00           N  
ATOM   1237  CA  SER A 119      56.100  56.490  52.270  1.00  0.00           C  
ATOM   1238  C   SER A 119      55.370  55.940  51.070  1.00  0.00           C  
ATOM   1239  O   SER A 119      55.330  56.570  50.030  1.00  0.00           O  
ATOM   1240  CB  SER A 119      55.460  57.850  52.550  1.00  0.00           C  
ATOM   1241  OG  SER A 119      54.190  57.500  53.080  1.00  0.00           O  
ATOM   1242  H   SER A 119      57.930  57.440  51.760  1.00  0.00           H  
ATOM   1243  HG  SER A 119      54.140  56.980  53.940  1.00  0.00           H  
ATOM   1244  N   LYS A 120      54.850  54.700  51.160  1.00  0.00           N  
ATOM   1245  CA  LYS A 120      54.180  54.010  50.040  1.00  0.00           C  
ATOM   1246  C   LYS A 120      52.660  53.730  50.050  1.00  0.00           C  
ATOM   1247  O   LYS A 120      52.050  53.690  49.000  1.00  0.00           O  
ATOM   1248  CB  LYS A 120      54.800  52.650  49.970  1.00  0.00           C  
ATOM   1249  CG  LYS A 120      56.030  52.600  49.170  1.00  0.00           C  
ATOM   1250  CD  LYS A 120      56.150  51.260  48.440  1.00  0.00           C  
ATOM   1251  CE  LYS A 120      56.980  51.490  47.210  1.00  0.00           C  
ATOM   1252  NZ  LYS A 120      56.990  50.300  46.420  1.00  0.00           N1+
ATOM   1253  H   LYS A 120      54.840  54.170  52.010  1.00  0.00           H  
ATOM   1254  HZ1 LYS A 120      57.660  50.310  45.680  1.00  0.00           H  
ATOM   1255  HZ2 LYS A 120      57.110  49.480  46.980  1.00  0.00           H  
ATOM   1256  HZ3 LYS A 120      56.090  50.370  45.980  1.00  0.00           H  
ATOM   1257  N   CYS A 121      52.120  53.720  51.220  1.00  0.00           N  
ATOM   1258  CA  CYS A 121      50.660  53.640  51.470  1.00  0.00           C  
ATOM   1259  C   CYS A 121      50.300  54.350  52.790  1.00  0.00           C  
ATOM   1260  O   CYS A 121      51.120  54.330  53.730  1.00  0.00           O  
ATOM   1261  CB  CYS A 121      50.200  52.200  51.360  1.00  0.00           C  
ATOM   1262  SG  CYS A 121      48.430  51.900  51.620  1.00  0.00           S  
ATOM   1263  H   CYS A 121      52.700  53.600  52.030  1.00  0.00           H  
ATOM   1264  HG  CYS A 121      48.360  52.320  52.880  1.00  0.00           H  
ATOM   1265  N   VAL A 122      49.060  54.990  52.820  1.00  0.00           N  
ATOM   1266  CA  VAL A 122      48.430  55.350  54.120  1.00  0.00           C  
ATOM   1267  C   VAL A 122      47.870  54.110  54.840  1.00  0.00           C  
ATOM   1268  O   VAL A 122      47.380  53.230  54.120  1.00  0.00           O  
ATOM   1269  CB  VAL A 122      47.360  56.470  53.860  1.00  0.00           C  
ATOM   1270  CG1 VAL A 122      48.000  57.730  53.470  1.00  0.00           C  
ATOM   1271  CG2 VAL A 122      46.390  56.110  52.690  1.00  0.00           C  
ATOM   1272  H   VAL A 122      48.600  55.170  51.950  1.00  0.00           H  
ATOM   1273  N   LYS A 123      47.800  54.190  56.160  1.00  0.00           N  
ATOM   1274  CA  LYS A 123      47.140  53.070  56.870  1.00  0.00           C  
ATOM   1275  C   LYS A 123      45.600  53.280  56.900  1.00  0.00           C  
ATOM   1276  O   LYS A 123      45.000  53.810  57.880  1.00  0.00           O  
ATOM   1277  CB  LYS A 123      47.710  52.890  58.320  1.00  0.00           C  
ATOM   1278  CG  LYS A 123      47.220  51.730  59.180  1.00  0.00           C  
ATOM   1279  CD  LYS A 123      47.990  51.730  60.490  1.00  0.00           C  
ATOM   1280  CE  LYS A 123      47.460  50.500  61.240  1.00  0.00           C  
ATOM   1281  NZ  LYS A 123      48.200  50.430  62.500  1.00  0.00           N1+
ATOM   1282  H   LYS A 123      48.500  54.680  56.690  1.00  0.00           H  
ATOM   1283  HZ1 LYS A 123      49.070  49.940  62.420  1.00  0.00           H  
ATOM   1284  HZ2 LYS A 123      48.310  51.350  62.860  1.00  0.00           H  
ATOM   1285  HZ3 LYS A 123      47.650  49.800  63.040  1.00  0.00           H  
ATOM   1286  N   TYR A 124      44.950  53.170  55.730  1.00  0.00           N  
ATOM   1287  CA  TYR A 124      43.600  53.700  55.500  1.00  0.00           C  
ATOM   1288  C   TYR A 124      42.390  52.950  56.120  1.00  0.00           C  
ATOM   1289  O   TYR A 124      41.230  53.390  56.170  1.00  0.00           O  
ATOM   1290  CB  TYR A 124      43.420  54.150  54.050  1.00  0.00           C  
ATOM   1291  CG  TYR A 124      43.240  53.060  52.970  1.00  0.00           C  
ATOM   1292  CD1 TYR A 124      44.320  52.690  52.200  1.00  0.00           C  
ATOM   1293  CD2 TYR A 124      42.100  52.290  52.820  1.00  0.00           C  
ATOM   1294  CE1 TYR A 124      44.250  51.700  51.280  1.00  0.00           C  
ATOM   1295  CE2 TYR A 124      41.980  51.310  51.960  1.00  0.00           C  
ATOM   1296  CZ  TYR A 124      43.090  50.950  51.120  1.00  0.00           C  
ATOM   1297  OH  TYR A 124      43.130  49.700  50.530  1.00  0.00           O  
ATOM   1298  H   TYR A 124      45.410  52.890  54.890  1.00  0.00           H  
ATOM   1299  HD1 TYR A 124      45.290  53.020  52.580  1.00  0.00           H  
ATOM   1300  HD2 TYR A 124      41.230  52.510  53.440  1.00  0.00           H  
ATOM   1301  HE1 TYR A 124      45.080  51.650  50.570  1.00  0.00           H  
ATOM   1302  HE2 TYR A 124      41.050  50.730  52.050  1.00  0.00           H  
ATOM   1303  HH  TYR A 124      42.520  49.700  49.740  1.00  0.00           H  
ATOM   1304  N   TRP A 125      42.800  51.680  56.490  1.00  0.00           N  
ATOM   1305  CA  TRP A 125      41.980  50.720  57.230  1.00  0.00           C  
ATOM   1306  C   TRP A 125      41.900  51.330  58.620  1.00  0.00           C  
ATOM   1307  O   TRP A 125      42.960  51.570  59.310  1.00  0.00           O  
ATOM   1308  CB  TRP A 125      42.580  49.260  57.330  1.00  0.00           C  
ATOM   1309  CG  TRP A 125      44.080  49.160  57.500  1.00  0.00           C  
ATOM   1310  CD1 TRP A 125      44.820  48.880  58.510  1.00  0.00           C  
ATOM   1311  CD2 TRP A 125      44.870  49.210  56.410  1.00  0.00           C  
ATOM   1312  CE2 TRP A 125      46.210  49.050  56.910  1.00  0.00           C  
ATOM   1313  CE3 TRP A 125      44.750  49.610  55.100  1.00  0.00           C  
ATOM   1314  NE1 TRP A 125      46.110  48.800  58.220  1.00  0.00           N  
ATOM   1315  CZ2 TRP A 125      47.300  49.200  56.160  1.00  0.00           C  
ATOM   1316  CZ3 TRP A 125      45.860  49.880  54.300  1.00  0.00           C  
ATOM   1317  CH2 TRP A 125      47.170  49.600  54.860  1.00  0.00           C  
ATOM   1318  H   TRP A 125      43.690  51.310  56.230  1.00  0.00           H  
ATOM   1319  HD1 TRP A 125      44.440  48.670  59.510  1.00  0.00           H  
ATOM   1320  HE1 TRP A 125      46.920  48.530  58.750  1.00  0.00           H  
ATOM   1321  HE3 TRP A 125      43.810  49.530  54.560  1.00  0.00           H  
ATOM   1322  HZ2 TRP A 125      48.200  48.680  56.480  1.00  0.00           H  
ATOM   1323  HZ3 TRP A 125      45.730  50.200  53.270  1.00  0.00           H  
ATOM   1324  HH2 TRP A 125      48.100  49.720  54.290  1.00  0.00           H  
ATOM   1325  N   PRO A 126      40.660  51.730  59.160  1.00  0.00           N  
ATOM   1326  CA  PRO A 126      40.490  52.360  60.480  1.00  0.00           C  
ATOM   1327  C   PRO A 126      40.970  51.550  61.720  1.00  0.00           C  
ATOM   1328  O   PRO A 126      41.170  50.340  61.630  1.00  0.00           O  
ATOM   1329  CB  PRO A 126      39.010  52.530  60.610  1.00  0.00           C  
ATOM   1330  CG  PRO A 126      38.500  52.700  59.140  1.00  0.00           C  
ATOM   1331  CD  PRO A 126      39.430  51.810  58.330  1.00  0.00           C  
ATOM   1332  N   ASP A 127      41.070  52.310  62.810  1.00  0.00           N  
ATOM   1333  CA  ASP A 127      41.080  51.800  64.200  1.00  0.00           C  
ATOM   1334  C   ASP A 127      39.940  50.730  64.310  1.00  0.00           C  
ATOM   1335  O   ASP A 127      38.770  50.950  63.910  1.00  0.00           O  
ATOM   1336  CB  ASP A 127      40.700  52.930  65.130  1.00  0.00           C  
ATOM   1337  CG  ASP A 127      41.810  53.870  65.500  1.00  0.00           C  
ATOM   1338  OD1 ASP A 127      41.980  54.970  64.920  1.00  0.00           O  
ATOM   1339  OD2 ASP A 127      42.430  53.460  66.500  1.00  0.00           O1-
ATOM   1340  H   ASP A 127      41.420  53.240  62.680  1.00  0.00           H  
ATOM   1341  N   GLU A 128      40.220  49.690  65.070  1.00  0.00           N  
ATOM   1342  CA  GLU A 128      39.290  48.580  65.400  1.00  0.00           C  
ATOM   1343  C   GLU A 128      38.120  49.010  66.320  1.00  0.00           C  
ATOM   1344  O   GLU A 128      38.340  49.610  67.330  1.00  0.00           O  
ATOM   1345  CB  GLU A 128      40.040  47.440  66.100  1.00  0.00           C  
ATOM   1346  CG  GLU A 128      40.860  46.770  64.980  1.00  0.00           C  
ATOM   1347  CD  GLU A 128      41.980  46.030  65.630  1.00  0.00           C  
ATOM   1348  OE1 GLU A 128      43.030  46.570  66.050  1.00  0.00           O  
ATOM   1349  OE2 GLU A 128      41.870  44.810  65.730  1.00  0.00           O1-
ATOM   1350  H   GLU A 128      41.120  49.540  65.480  1.00  0.00           H  
ATOM   1351  N   TYR A 129      36.970  49.000  65.660  1.00  0.00           N  
ATOM   1352  CA  TYR A 129      35.680  49.540  66.130  1.00  0.00           C  
ATOM   1353  C   TYR A 129      35.370  51.000  66.240  1.00  0.00           C  
ATOM   1354  O   TYR A 129      34.170  51.300  66.370  1.00  0.00           O  
ATOM   1355  CB  TYR A 129      35.200  48.710  67.340  1.00  0.00           C  
ATOM   1356  CG  TYR A 129      34.940  47.260  66.980  1.00  0.00           C  
ATOM   1357  CD1 TYR A 129      33.750  46.900  66.420  1.00  0.00           C  
ATOM   1358  CD2 TYR A 129      35.790  46.220  67.380  1.00  0.00           C  
ATOM   1359  CE1 TYR A 129      33.440  45.610  66.200  1.00  0.00           C  
ATOM   1360  CE2 TYR A 129      35.420  44.900  67.300  1.00  0.00           C  
ATOM   1361  CZ  TYR A 129      34.280  44.520  66.570  1.00  0.00           C  
ATOM   1362  OH  TYR A 129      34.020  43.260  66.270  1.00  0.00           O  
ATOM   1363  H   TYR A 129      36.910  48.570  64.760  1.00  0.00           H  
ATOM   1364  HD1 TYR A 129      32.950  47.620  66.600  1.00  0.00           H  
ATOM   1365  HD2 TYR A 129      36.690  46.360  67.980  1.00  0.00           H  
ATOM   1366  HE1 TYR A 129      32.550  45.410  65.610  1.00  0.00           H  
ATOM   1367  HE2 TYR A 129      35.890  44.290  68.070  1.00  0.00           H  
ATOM   1368  HH  TYR A 129      33.270  43.330  65.600  1.00  0.00           H  
ATOM   1369  N   ALA A 130      36.360  51.910  66.160  1.00  0.00           N  
ATOM   1370  CA  ALA A 130      36.260  53.380  66.030  1.00  0.00           C  
ATOM   1371  C   ALA A 130      35.770  53.890  64.700  1.00  0.00           C  
ATOM   1372  O   ALA A 130      36.130  53.360  63.700  1.00  0.00           O  
ATOM   1373  CB  ALA A 130      37.540  54.010  66.530  1.00  0.00           C  
ATOM   1374  H   ALA A 130      37.310  51.580  66.100  1.00  0.00           H  
ATOM   1375  N   LEU A 131      34.850  54.880  64.770  1.00  0.00           N  
ATOM   1376  CA  LEU A 131      34.180  55.410  63.520  1.00  0.00           C  
ATOM   1377  C   LEU A 131      35.170  56.270  62.710  1.00  0.00           C  
ATOM   1378  O   LEU A 131      35.830  57.100  63.250  1.00  0.00           O  
ATOM   1379  CB  LEU A 131      32.930  56.170  63.990  1.00  0.00           C  
ATOM   1380  CG  LEU A 131      32.160  56.680  62.770  1.00  0.00           C  
ATOM   1381  CD1 LEU A 131      31.480  55.500  62.170  1.00  0.00           C  
ATOM   1382  CD2 LEU A 131      31.160  57.710  63.300  1.00  0.00           C  
ATOM   1383  H   LEU A 131      34.620  55.360  65.610  1.00  0.00           H  
ATOM   1384  N   LYS A 132      35.210  56.010  61.370  1.00  0.00           N  
ATOM   1385  CA  LYS A 132      36.010  56.830  60.400  1.00  0.00           C  
ATOM   1386  C   LYS A 132      35.180  57.430  59.260  1.00  0.00           C  
ATOM   1387  O   LYS A 132      34.810  56.780  58.240  1.00  0.00           O  
ATOM   1388  CB  LYS A 132      37.140  55.920  59.990  1.00  0.00           C  
ATOM   1389  CG  LYS A 132      38.470  56.560  60.370  1.00  0.00           C  
ATOM   1390  CD  LYS A 132      38.640  56.320  61.850  1.00  0.00           C  
ATOM   1391  CE  LYS A 132      39.970  56.520  62.460  1.00  0.00           C  
ATOM   1392  NZ  LYS A 132      40.330  57.960  62.630  1.00  0.00           N1+
ATOM   1393  H   LYS A 132      34.720  55.240  60.960  1.00  0.00           H  
ATOM   1394  HZ1 LYS A 132      39.960  58.360  63.470  1.00  0.00           H  
ATOM   1395  HZ2 LYS A 132      41.330  57.960  62.720  1.00  0.00           H  
ATOM   1396  HZ3 LYS A 132      40.110  58.560  61.850  1.00  0.00           H  
ATOM   1397  N   GLU A 133      34.730  58.660  59.460  1.00  0.00           N  
ATOM   1398  CA  GLU A 133      34.010  59.460  58.490  1.00  0.00           C  
ATOM   1399  C   GLU A 133      35.070  60.060  57.520  1.00  0.00           C  
ATOM   1400  O   GLU A 133      35.860  60.990  57.820  1.00  0.00           O  
ATOM   1401  CB  GLU A 133      33.310  60.670  59.110  1.00  0.00           C  
ATOM   1402  CG  GLU A 133      32.550  60.480  60.390  1.00  0.00           C  
ATOM   1403  CD  GLU A 133      32.500  61.870  61.040  1.00  0.00           C  
ATOM   1404  OE1 GLU A 133      33.510  62.240  61.670  1.00  0.00           O  
ATOM   1405  OE2 GLU A 133      31.430  62.450  60.960  1.00  0.00           O1-
ATOM   1406  H   GLU A 133      34.960  59.150  60.310  1.00  0.00           H  
ATOM   1407  N   TYR A 134      34.970  59.600  56.290  1.00  0.00           N  
ATOM   1408  CA  TYR A 134      35.860  59.960  55.130  1.00  0.00           C  
ATOM   1409  C   TYR A 134      35.060  60.720  54.020  1.00  0.00           C  
ATOM   1410  O   TYR A 134      34.780  60.170  52.960  1.00  0.00           O  
ATOM   1411  CB  TYR A 134      36.570  58.730  54.520  1.00  0.00           C  
ATOM   1412  CG  TYR A 134      37.990  58.710  55.140  1.00  0.00           C  
ATOM   1413  CD1 TYR A 134      39.110  59.310  54.590  1.00  0.00           C  
ATOM   1414  CD2 TYR A 134      38.060  58.040  56.340  1.00  0.00           C  
ATOM   1415  CE1 TYR A 134      40.350  59.310  55.180  1.00  0.00           C  
ATOM   1416  CE2 TYR A 134      39.320  58.010  56.940  1.00  0.00           C  
ATOM   1417  CZ  TYR A 134      40.420  58.680  56.420  1.00  0.00           C  
ATOM   1418  OH  TYR A 134      41.480  59.010  57.250  1.00  0.00           O  
ATOM   1419  H   TYR A 134      34.270  58.900  56.150  1.00  0.00           H  
ATOM   1420  HD1 TYR A 134      38.920  59.950  53.720  1.00  0.00           H  
ATOM   1421  HD2 TYR A 134      37.190  57.550  56.790  1.00  0.00           H  
ATOM   1422  HE1 TYR A 134      41.270  59.520  54.640  1.00  0.00           H  
ATOM   1423  HE2 TYR A 134      39.410  57.400  57.840  1.00  0.00           H  
ATOM   1424  HH  TYR A 134      41.550  58.220  57.860  1.00  0.00           H  
ATOM   1425  N   GLY A 135      35.090  62.030  54.200  1.00  0.00           N  
ATOM   1426  CA  GLY A 135      34.260  62.990  53.480  1.00  0.00           C  
ATOM   1427  C   GLY A 135      32.790  62.550  53.230  1.00  0.00           C  
ATOM   1428  O   GLY A 135      32.150  62.100  54.180  1.00  0.00           O  
ATOM   1429  H   GLY A 135      35.950  62.490  54.440  1.00  0.00           H  
ATOM   1430  N   VAL A 136      32.480  62.290  51.980  1.00  0.00           N  
ATOM   1431  CA  VAL A 136      31.160  61.780  51.650  1.00  0.00           C  
ATOM   1432  C   VAL A 136      30.830  60.310  52.000  1.00  0.00           C  
ATOM   1433  O   VAL A 136      29.660  59.920  52.110  1.00  0.00           O  
ATOM   1434  CB  VAL A 136      30.710  62.100  50.210  1.00  0.00           C  
ATOM   1435  CG1 VAL A 136      30.680  63.630  49.990  1.00  0.00           C  
ATOM   1436  CG2 VAL A 136      31.450  61.400  49.100  1.00  0.00           C  
ATOM   1437  H   VAL A 136      33.230  62.250  51.320  1.00  0.00           H  
ATOM   1438  N   MET A 137      31.830  59.570  52.510  1.00  0.00           N  
ATOM   1439  CA  MET A 137      31.910  58.100  52.790  1.00  0.00           C  
ATOM   1440  C   MET A 137      32.080  57.880  54.340  1.00  0.00           C  
ATOM   1441  O   MET A 137      32.830  58.680  54.940  1.00  0.00           O  
ATOM   1442  CB  MET A 137      33.120  57.540  52.030  1.00  0.00           C  
ATOM   1443  CG  MET A 137      32.760  57.420  50.570  1.00  0.00           C  
ATOM   1444  SD  MET A 137      31.410  56.270  50.190  1.00  0.00           S  
ATOM   1445  CE  MET A 137      31.170  56.570  48.410  1.00  0.00           C  
ATOM   1446  H   MET A 137      32.660  60.120  52.630  1.00  0.00           H  
ATOM   1447  N   ARG A 138      31.410  56.880  54.870  1.00  0.00           N  
ATOM   1448  CA  ARG A 138      31.680  56.340  56.210  1.00  0.00           C  
ATOM   1449  C   ARG A 138      32.330  54.930  56.130  1.00  0.00           C  
ATOM   1450  O   ARG A 138      31.740  53.980  55.690  1.00  0.00           O  
ATOM   1451  CB  ARG A 138      30.330  56.380  56.980  1.00  0.00           C  
ATOM   1452  CG  ARG A 138      30.430  55.800  58.390  1.00  0.00           C  
ATOM   1453  CD  ARG A 138      29.000  55.640  58.920  1.00  0.00           C  
ATOM   1454  NE  ARG A 138      28.310  56.930  58.860  1.00  0.00           N  
ATOM   1455  CZ  ARG A 138      26.960  57.210  58.750  1.00  0.00           C  
ATOM   1456  NH1 ARG A 138      26.100  56.190  58.570  1.00  0.00           N1+
ATOM   1457  NH2 ARG A 138      26.610  58.500  58.540  1.00  0.00           N  
ATOM   1458  H   ARG A 138      30.850  56.280  54.290  1.00  0.00           H  
ATOM   1459  HE  ARG A 138      28.940  57.690  58.990  1.00  0.00           H  
ATOM   1460 1HH1 ARG A 138      26.360  55.230  58.480  1.00  0.00           H  
ATOM   1461 2HH1 ARG A 138      25.110  56.270  58.450  1.00  0.00           H  
ATOM   1462 1HH2 ARG A 138      27.340  59.180  58.490  1.00  0.00           H  
ATOM   1463 2HH2 ARG A 138      25.680  58.700  58.250  1.00  0.00           H  
ATOM   1464  N   VAL A 139      33.340  54.870  57.050  1.00  0.00           N  
ATOM   1465  CA  VAL A 139      34.070  53.580  57.220  1.00  0.00           C  
ATOM   1466  C   VAL A 139      34.100  53.160  58.690  1.00  0.00           C  
ATOM   1467  O   VAL A 139      34.170  53.940  59.600  1.00  0.00           O  
ATOM   1468  CB  VAL A 139      35.500  53.690  56.620  1.00  0.00           C  
ATOM   1469  CG1 VAL A 139      36.170  52.400  56.270  1.00  0.00           C  
ATOM   1470  CG2 VAL A 139      35.430  54.550  55.320  1.00  0.00           C  
ATOM   1471  H   VAL A 139      33.540  55.510  57.800  1.00  0.00           H  
ATOM   1472  N   ARG A 140      34.060  51.820  58.870  1.00  0.00           N  
ATOM   1473  CA  ARG A 140      34.410  51.120  60.180  1.00  0.00           C  
ATOM   1474  C   ARG A 140      35.360  49.950  59.850  1.00  0.00           C  
ATOM   1475  O   ARG A 140      35.320  49.490  58.750  1.00  0.00           O  
ATOM   1476  CB  ARG A 140      33.030  50.580  60.750  1.00  0.00           C  
ATOM   1477  CG  ARG A 140      33.160  50.230  62.210  1.00  0.00           C  
ATOM   1478  CD  ARG A 140      33.210  51.410  63.140  1.00  0.00           C  
ATOM   1479  NE  ARG A 140      31.880  51.950  63.190  1.00  0.00           N  
ATOM   1480  CZ  ARG A 140      31.130  52.240  64.270  1.00  0.00           C  
ATOM   1481  NH1 ARG A 140      31.710  52.210  65.460  1.00  0.00           N1+
ATOM   1482  NH2 ARG A 140      29.890  52.750  64.210  1.00  0.00           N  
ATOM   1483  H   ARG A 140      33.870  51.190  58.130  1.00  0.00           H  
ATOM   1484  HE  ARG A 140      31.470  52.180  62.310  1.00  0.00           H  
ATOM   1485 1HH1 ARG A 140      32.660  51.910  65.430  1.00  0.00           H  
ATOM   1486 2HH1 ARG A 140      31.240  52.090  66.340  1.00  0.00           H  
ATOM   1487 1HH2 ARG A 140      29.480  53.150  63.390  1.00  0.00           H  
ATOM   1488 2HH2 ARG A 140      29.300  52.590  65.000  1.00  0.00           H  
ATOM   1489  N   ASN A 141      36.310  49.560  60.690  1.00  0.00           N  
ATOM   1490  CA  ASN A 141      37.060  48.290  60.590  1.00  0.00           C  
ATOM   1491  C   ASN A 141      36.730  47.470  61.830  1.00  0.00           C  
ATOM   1492  O   ASN A 141      36.230  48.020  62.840  1.00  0.00           O  
ATOM   1493  CB  ASN A 141      38.530  48.660  60.560  1.00  0.00           C  
ATOM   1494  CG  ASN A 141      39.560  47.570  60.370  1.00  0.00           C  
ATOM   1495  ND2 ASN A 141      40.800  47.780  60.820  1.00  0.00           N  
ATOM   1496  OD1 ASN A 141      39.330  46.560  59.730  1.00  0.00           O  
ATOM   1497  H   ASN A 141      36.670  50.300  61.260  1.00  0.00           H  
ATOM   1498 1HD2 ASN A 141      41.070  48.550  61.390  1.00  0.00           H  
ATOM   1499 2HD2 ASN A 141      41.510  47.240  60.360  1.00  0.00           H  
ATOM   1500  N   VAL A 142      36.510  46.180  61.620  1.00  0.00           N  
ATOM   1501  CA  VAL A 142      36.390  45.330  62.870  1.00  0.00           C  
ATOM   1502  C   VAL A 142      37.760  44.800  63.450  1.00  0.00           C  
ATOM   1503  O   VAL A 142      38.870  45.180  63.100  1.00  0.00           O  
ATOM   1504  CB  VAL A 142      35.260  44.340  62.750  1.00  0.00           C  
ATOM   1505  CG1 VAL A 142      33.980  45.170  62.500  1.00  0.00           C  
ATOM   1506  CG2 VAL A 142      35.580  43.320  61.710  1.00  0.00           C  
ATOM   1507  H   VAL A 142      36.700  45.730  60.740  1.00  0.00           H  
ATOM   1508  N   LYS A 143      37.660  43.920  64.380  1.00  0.00           N  
ATOM   1509  CA  LYS A 143      38.780  43.220  65.030  1.00  0.00           C  
ATOM   1510  C   LYS A 143      39.590  42.490  64.020  1.00  0.00           C  
ATOM   1511  O   LYS A 143      39.110  41.540  63.440  1.00  0.00           O  
ATOM   1512  CB  LYS A 143      38.140  42.200  66.000  1.00  0.00           C  
ATOM   1513  CG  LYS A 143      39.080  41.270  66.720  1.00  0.00           C  
ATOM   1514  CD  LYS A 143      39.810  42.110  67.740  1.00  0.00           C  
ATOM   1515  CE  LYS A 143      40.780  41.260  68.530  1.00  0.00           C  
ATOM   1516  NZ  LYS A 143      41.610  42.030  69.480  1.00  0.00           N1+
ATOM   1517  H   LYS A 143      36.770  43.600  64.710  1.00  0.00           H  
ATOM   1518  HZ1 LYS A 143      42.020  42.870  69.120  1.00  0.00           H  
ATOM   1519  HZ2 LYS A 143      41.090  42.280  70.300  1.00  0.00           H  
ATOM   1520  HZ3 LYS A 143      42.430  41.520  69.730  1.00  0.00           H  
ATOM   1521  N   GLU A 144      40.870  42.860  63.960  1.00  0.00           N  
ATOM   1522  CA  GLU A 144      41.810  42.230  62.990  1.00  0.00           C  
ATOM   1523  C   GLU A 144      42.200  40.810  63.330  1.00  0.00           C  
ATOM   1524  O   GLU A 144      42.250  40.410  64.500  1.00  0.00           O  
ATOM   1525  CB  GLU A 144      43.030  43.160  62.820  1.00  0.00           C  
ATOM   1526  CG  GLU A 144      42.640  44.540  62.300  1.00  0.00           C  
ATOM   1527  CD  GLU A 144      43.900  45.300  61.750  1.00  0.00           C  
ATOM   1528  OE1 GLU A 144      43.790  46.540  61.520  1.00  0.00           O  
ATOM   1529  OE2 GLU A 144      44.990  44.710  61.470  1.00  0.00           O1-
ATOM   1530  H   GLU A 144      41.260  43.490  64.630  1.00  0.00           H  
ATOM   1531  N   SER A 145      42.800  40.100  62.360  1.00  0.00           N  
ATOM   1532  CA  SER A 145      43.360  38.740  62.600  1.00  0.00           C  
ATOM   1533  C   SER A 145      44.620  38.500  61.770  1.00  0.00           C  
ATOM   1534  O   SER A 145      44.630  38.160  60.560  1.00  0.00           O  
ATOM   1535  CB  SER A 145      42.400  37.610  62.310  1.00  0.00           C  
ATOM   1536  OG  SER A 145      41.000  37.630  62.730  1.00  0.00           O  
ATOM   1537  H   SER A 145      42.950  40.550  61.480  1.00  0.00           H  
ATOM   1538  HG  SER A 145      40.980  37.030  63.530  1.00  0.00           H  
ATOM   1539  N   ALA A 146      45.810  38.720  62.410  1.00  0.00           N  
ATOM   1540  CA  ALA A 146      47.120  38.320  61.940  1.00  0.00           C  
ATOM   1541  C   ALA A 146      47.230  36.850  61.610  1.00  0.00           C  
ATOM   1542  O   ALA A 146      46.590  36.110  62.310  1.00  0.00           O  
ATOM   1543  CB  ALA A 146      48.180  38.850  62.950  1.00  0.00           C  
ATOM   1544  H   ALA A 146      45.840  39.090  63.340  1.00  0.00           H  
ATOM   1545  N   ALA A 147      48.190  36.520  60.800  1.00  0.00           N  
ATOM   1546  CA  ALA A 147      48.320  35.170  60.150  1.00  0.00           C  
ATOM   1547  C   ALA A 147      49.570  35.070  59.280  1.00  0.00           C  
ATOM   1548  O   ALA A 147      49.870  36.080  58.620  1.00  0.00           O  
ATOM   1549  CB  ALA A 147      47.090  34.860  59.370  1.00  0.00           C  
ATOM   1550  H   ALA A 147      48.690  37.270  60.350  1.00  0.00           H  
ATOM   1551  N   HIS A 148      50.050  33.850  59.100  1.00  0.00           N  
ATOM   1552  CA  HIS A 148      51.420  33.610  58.670  1.00  0.00           C  
ATOM   1553  C   HIS A 148      51.770  34.130  57.230  1.00  0.00           C  
ATOM   1554  O   HIS A 148      52.860  34.660  57.080  1.00  0.00           O  
ATOM   1555  CB  HIS A 148      51.760  32.140  58.600  1.00  0.00           C  
ATOM   1556  CG  HIS A 148      52.070  31.700  60.090  1.00  0.00           C  
ATOM   1557  CD2 HIS A 148      51.530  30.650  60.730  1.00  0.00           C  
ATOM   1558  ND1 HIS A 148      53.060  32.130  60.830  1.00  0.00           N  
ATOM   1559  CE1 HIS A 148      53.200  31.320  61.860  1.00  0.00           C  
ATOM   1560  NE2 HIS A 148      52.270  30.420  61.800  1.00  0.00           N  
ATOM   1561  H   HIS A 148      49.390  33.100  59.160  1.00  0.00           H  
ATOM   1562  HD2 HIS A 148      50.920  29.850  60.320  1.00  0.00           H  
ATOM   1563  HE1 HIS A 148      53.970  31.450  62.620  1.00  0.00           H  
ATOM   1564  HE2 HIS A 148      52.040  29.890  62.610  1.00  0.00           H  
ATOM   1565  N   ASP A 149      50.890  33.980  56.250  1.00  0.00           N  
ATOM   1566  CA  ASP A 149      51.080  34.640  54.890  1.00  0.00           C  
ATOM   1567  C   ASP A 149      50.140  35.790  54.540  1.00  0.00           C  
ATOM   1568  O   ASP A 149      50.460  36.430  53.510  1.00  0.00           O  
ATOM   1569  CB  ASP A 149      51.120  33.590  53.780  1.00  0.00           C  
ATOM   1570  CG  ASP A 149      52.450  32.870  53.630  1.00  0.00           C  
ATOM   1571  OD1 ASP A 149      52.290  31.680  53.220  1.00  0.00           O  
ATOM   1572  OD2 ASP A 149      53.650  33.320  53.840  1.00  0.00           O1-
ATOM   1573  H   ASP A 149      49.960  33.700  56.470  1.00  0.00           H  
ATOM   1574  N   TYR A 150      49.020  36.020  55.140  1.00  0.00           N  
ATOM   1575  CA  TYR A 150      48.100  37.160  54.840  1.00  0.00           C  
ATOM   1576  C   TYR A 150      47.380  37.460  56.170  1.00  0.00           C  
ATOM   1577  O   TYR A 150      47.110  36.580  56.980  1.00  0.00           O  
ATOM   1578  CB  TYR A 150      47.090  36.840  53.670  1.00  0.00           C  
ATOM   1579  CG  TYR A 150      46.410  35.470  53.870  1.00  0.00           C  
ATOM   1580  CD1 TYR A 150      47.070  34.310  53.460  1.00  0.00           C  
ATOM   1581  CD2 TYR A 150      45.200  35.290  54.510  1.00  0.00           C  
ATOM   1582  CE1 TYR A 150      46.500  33.070  53.590  1.00  0.00           C  
ATOM   1583  CE2 TYR A 150      44.630  34.070  54.730  1.00  0.00           C  
ATOM   1584  CZ  TYR A 150      45.230  32.900  54.290  1.00  0.00           C  
ATOM   1585  OH  TYR A 150      44.690  31.780  54.880  1.00  0.00           O  
ATOM   1586  H   TYR A 150      48.680  35.550  55.960  1.00  0.00           H  
ATOM   1587  HD1 TYR A 150      48.030  34.340  52.940  1.00  0.00           H  
ATOM   1588  HD2 TYR A 150      44.720  36.110  55.050  1.00  0.00           H  
ATOM   1589  HE1 TYR A 150      46.930  32.200  53.090  1.00  0.00           H  
ATOM   1590  HE2 TYR A 150      43.600  33.950  55.060  1.00  0.00           H  
ATOM   1591  HH  TYR A 150      45.150  30.990  54.480  1.00  0.00           H  
ATOM   1592  N   THR A 151      47.240  38.790  56.400  1.00  0.00           N  
ATOM   1593  CA  THR A 151      46.440  39.340  57.520  1.00  0.00           C  
ATOM   1594  C   THR A 151      44.970  39.410  57.070  1.00  0.00           C  
ATOM   1595  O   THR A 151      44.800  39.840  55.940  1.00  0.00           O  
ATOM   1596  CB  THR A 151      46.830  40.830  57.800  1.00  0.00           C  
ATOM   1597  CG2 THR A 151      45.840  41.530  58.720  1.00  0.00           C  
ATOM   1598  OG1 THR A 151      48.160  40.800  58.310  1.00  0.00           O  
ATOM   1599  H   THR A 151      47.770  39.450  55.850  1.00  0.00           H  
ATOM   1600  HG1 THR A 151      48.790  41.410  57.820  1.00  0.00           H  
ATOM   1601  N   LEU A 152      44.010  38.940  57.910  1.00  0.00           N  
ATOM   1602  CA  LEU A 152      42.600  39.030  57.580  1.00  0.00           C  
ATOM   1603  C   LEU A 152      41.970  40.360  58.110  1.00  0.00           C  
ATOM   1604  O   LEU A 152      42.400  40.770  59.210  1.00  0.00           O  
ATOM   1605  CB  LEU A 152      41.720  37.920  58.150  1.00  0.00           C  
ATOM   1606  CG  LEU A 152      42.050  36.510  57.560  1.00  0.00           C  
ATOM   1607  CD1 LEU A 152      43.390  35.860  57.980  1.00  0.00           C  
ATOM   1608  CD2 LEU A 152      40.900  35.620  57.970  1.00  0.00           C  
ATOM   1609  H   LEU A 152      44.180  38.530  58.810  1.00  0.00           H  
ATOM   1610  N   ARG A 153      41.310  41.120  57.200  1.00  0.00           N  
ATOM   1611  CA  ARG A 153      40.570  42.310  57.550  1.00  0.00           C  
ATOM   1612  C   ARG A 153      39.130  42.310  57.030  1.00  0.00           C  
ATOM   1613  O   ARG A 153      38.890  42.160  55.870  1.00  0.00           O  
ATOM   1614  CB  ARG A 153      41.240  43.620  57.120  1.00  0.00           C  
ATOM   1615  CG  ARG A 153      42.500  43.920  57.950  1.00  0.00           C  
ATOM   1616  CD  ARG A 153      43.110  45.300  57.600  1.00  0.00           C  
ATOM   1617  NE  ARG A 153      44.340  45.360  58.440  1.00  0.00           N  
ATOM   1618  CZ  ARG A 153      45.550  45.440  57.920  1.00  0.00           C  
ATOM   1619  NH1 ARG A 153      45.740  45.670  56.630  1.00  0.00           N1+
ATOM   1620  NH2 ARG A 153      46.540  45.420  58.780  1.00  0.00           N  
ATOM   1621  H   ARG A 153      41.430  40.990  56.220  1.00  0.00           H  
ATOM   1622  HE  ARG A 153      44.290  45.180  59.420  1.00  0.00           H  
ATOM   1623 1HH1 ARG A 153      45.010  45.870  55.990  1.00  0.00           H  
ATOM   1624 2HH1 ARG A 153      46.660  45.600  56.230  1.00  0.00           H  
ATOM   1625 1HH2 ARG A 153      46.270  45.610  59.720  1.00  0.00           H  
ATOM   1626 2HH2 ARG A 153      47.420  45.070  58.460  1.00  0.00           H  
ATOM   1627  N   GLU A 154      38.210  42.810  57.840  1.00  0.00           N  
ATOM   1628  CA  GLU A 154      36.830  43.070  57.360  1.00  0.00           C  
ATOM   1629  C   GLU A 154      36.450  44.570  57.560  1.00  0.00           C  
ATOM   1630  O   GLU A 154      36.650  45.120  58.650  1.00  0.00           O  
ATOM   1631  CB  GLU A 154      35.840  42.140  58.090  1.00  0.00           C  
ATOM   1632  CG  GLU A 154      34.330  42.520  57.940  1.00  0.00           C  
ATOM   1633  CD  GLU A 154      33.560  41.770  58.960  1.00  0.00           C  
ATOM   1634  OE1 GLU A 154      33.520  40.480  58.910  1.00  0.00           O  
ATOM   1635  OE2 GLU A 154      32.830  42.420  59.750  1.00  0.00           O1-
ATOM   1636  H   GLU A 154      38.380  43.240  58.720  1.00  0.00           H  
ATOM   1637  N   LEU A 155      36.080  45.210  56.470  1.00  0.00           N  
ATOM   1638  CA  LEU A 155      35.720  46.590  56.330  1.00  0.00           C  
ATOM   1639  C   LEU A 155      34.200  46.950  56.240  1.00  0.00           C  
ATOM   1640  O   LEU A 155      33.500  46.210  55.560  1.00  0.00           O  
ATOM   1641  CB  LEU A 155      36.320  47.070  55.000  1.00  0.00           C  
ATOM   1642  CG  LEU A 155      37.840  47.330  54.990  1.00  0.00           C  
ATOM   1643  CD1 LEU A 155      38.430  47.310  53.590  1.00  0.00           C  
ATOM   1644  CD2 LEU A 155      38.130  48.740  55.630  1.00  0.00           C  
ATOM   1645  H   LEU A 155      35.850  44.600  55.710  1.00  0.00           H  
ATOM   1646  N   LYS A 156      33.680  47.910  57.010  1.00  0.00           N  
ATOM   1647  CA  LYS A 156      32.250  48.260  57.000  1.00  0.00           C  
ATOM   1648  C   LYS A 156      31.920  49.660  56.450  1.00  0.00           C  
ATOM   1649  O   LYS A 156      32.260  50.690  57.040  1.00  0.00           O  
ATOM   1650  CB  LYS A 156      31.520  48.080  58.370  1.00  0.00           C  
ATOM   1651  CG  LYS A 156      31.570  46.710  59.030  1.00  0.00           C  
ATOM   1652  CD  LYS A 156      30.350  45.870  58.690  1.00  0.00           C  
ATOM   1653  CE  LYS A 156      30.350  44.540  59.460  1.00  0.00           C  
ATOM   1654  NZ  LYS A 156      29.460  43.550  58.830  1.00  0.00           N1+
ATOM   1655  H   LYS A 156      34.230  48.460  57.650  1.00  0.00           H  
ATOM   1656  HZ1 LYS A 156      29.640  43.500  57.850  1.00  0.00           H  
ATOM   1657  HZ2 LYS A 156      29.540  42.700  59.360  1.00  0.00           H  
ATOM   1658  HZ3 LYS A 156      28.490  43.770  58.860  1.00  0.00           H  
ATOM   1659  N   LEU A 157      31.250  49.620  55.260  1.00  0.00           N  
ATOM   1660  CA  LEU A 157      30.990  50.850  54.540  1.00  0.00           C  
ATOM   1661  C   LEU A 157      29.510  51.300  54.520  1.00  0.00           C  
ATOM   1662  O   LEU A 157      28.610  50.490  54.370  1.00  0.00           O  
ATOM   1663  CB  LEU A 157      31.480  50.700  53.030  1.00  0.00           C  
ATOM   1664  CG  LEU A 157      32.910  50.270  52.720  1.00  0.00           C  
ATOM   1665  CD1 LEU A 157      33.040  50.390  51.190  1.00  0.00           C  
ATOM   1666  CD2 LEU A 157      33.950  51.080  53.520  1.00  0.00           C  
ATOM   1667  H   LEU A 157      31.070  48.740  54.810  1.00  0.00           H  
ATOM   1668  N   SER A 158      29.430  52.620  54.360  1.00  0.00           N  
ATOM   1669  CA  SER A 158      28.180  53.400  54.240  1.00  0.00           C  
ATOM   1670  C   SER A 158      28.550  54.830  53.810  1.00  0.00           C  
ATOM   1671  O   SER A 158      29.720  55.250  53.810  1.00  0.00           O  
ATOM   1672  CB  SER A 158      27.340  53.370  55.510  1.00  0.00           C  
ATOM   1673  OG  SER A 158      28.090  53.750  56.660  1.00  0.00           O  
ATOM   1674  H   SER A 158      30.290  53.130  54.390  1.00  0.00           H  
ATOM   1675  HG  SER A 158      27.690  53.400  57.500  1.00  0.00           H  
ATOM   1676  N   LYS A 159      27.560  55.480  53.250  1.00  0.00           N  
ATOM   1677  CA  LYS A 159      27.670  56.880  52.800  1.00  0.00           C  
ATOM   1678  C   LYS A 159      26.900  57.900  53.670  1.00  0.00           C  
ATOM   1679  O   LYS A 159      25.770  57.710  54.080  1.00  0.00           O  
ATOM   1680  CB  LYS A 159      27.410  56.830  51.260  1.00  0.00           C  
ATOM   1681  CG  LYS A 159      27.200  58.220  50.660  1.00  0.00           C  
ATOM   1682  CD  LYS A 159      26.830  58.230  49.220  1.00  0.00           C  
ATOM   1683  CE  LYS A 159      27.410  59.420  48.450  1.00  0.00           C  
ATOM   1684  NZ  LYS A 159      26.850  59.510  47.120  1.00  0.00           N1+
ATOM   1685  H   LYS A 159      26.670  55.080  53.050  1.00  0.00           H  
ATOM   1686  HZ1 LYS A 159      27.440  60.110  46.570  1.00  0.00           H  
ATOM   1687  HZ2 LYS A 159      26.860  58.580  46.750  1.00  0.00           H  
ATOM   1688  HZ3 LYS A 159      25.910  59.840  47.180  1.00  0.00           H  
ATOM   1689  N   VAL A 160      27.480  59.110  53.690  1.00  0.00           N  
ATOM   1690  CA  VAL A 160      26.890  60.150  54.500  1.00  0.00           C  
ATOM   1691  C   VAL A 160      25.720  60.900  53.800  1.00  0.00           C  
ATOM   1692  O   VAL A 160      25.850  61.400  52.670  1.00  0.00           O  
ATOM   1693  CB  VAL A 160      28.020  61.130  55.080  1.00  0.00           C  
ATOM   1694  CG1 VAL A 160      27.460  62.180  56.080  1.00  0.00           C  
ATOM   1695  CG2 VAL A 160      29.180  60.360  55.820  1.00  0.00           C  
ATOM   1696  H   VAL A 160      28.360  59.350  53.280  1.00  0.00           H  
ATOM   1697  N   GLY A 161      24.520  60.830  54.440  1.00  0.00           N  
ATOM   1698  CA  GLY A 161      23.260  61.410  53.870  1.00  0.00           C  
ATOM   1699  C   GLY A 161      22.800  60.620  52.640  1.00  0.00           C  
ATOM   1700  O   GLY A 161      22.460  61.250  51.610  1.00  0.00           O  
ATOM   1701  H   GLY A 161      24.410  60.650  55.410  1.00  0.00           H  
ATOM   1702  N   GLN A 162      23.030  59.320  52.700  1.00  0.00           N  
ATOM   1703  CA  GLN A 162      22.290  58.350  51.890  1.00  0.00           C  
ATOM   1704  C   GLN A 162      22.050  57.160  52.830  1.00  0.00           C  
ATOM   1705  O   GLN A 162      22.910  56.830  53.570  1.00  0.00           O  
ATOM   1706  CB  GLN A 162      23.210  57.870  50.810  1.00  0.00           C  
ATOM   1707  CG  GLN A 162      22.620  56.940  49.830  1.00  0.00           C  
ATOM   1708  CD  GLN A 162      23.630  56.450  48.800  1.00  0.00           C  
ATOM   1709  NE2 GLN A 162      23.640  57.080  47.640  1.00  0.00           N  
ATOM   1710  OE1 GLN A 162      24.120  55.380  48.840  1.00  0.00           O  
ATOM   1711  H   GLN A 162      23.840  58.970  53.180  1.00  0.00           H  
ATOM   1712 1HE2 GLN A 162      22.940  57.790  47.500  1.00  0.00           H  
ATOM   1713 2HE2 GLN A 162      24.390  56.920  47.000  1.00  0.00           H  
ATOM   1714  N   GLY A 163      20.770  56.680  52.830  1.00  0.00           N  
ATOM   1715  CA  GLY A 163      20.310  55.580  53.720  1.00  0.00           C  
ATOM   1716  C   GLY A 163      20.360  54.210  53.100  1.00  0.00           C  
ATOM   1717  O   GLY A 163      20.730  54.120  51.880  1.00  0.00           O  
ATOM   1718  H   GLY A 163      20.120  57.090  52.190  1.00  0.00           H  
ATOM   1719  N   ASN A 164      20.270  53.190  53.890  1.00  0.00           N  
ATOM   1720  CA  ASN A 164      20.250  51.790  53.500  1.00  0.00           C  
ATOM   1721  C   ASN A 164      21.340  51.010  52.790  1.00  0.00           C  
ATOM   1722  O   ASN A 164      21.500  49.810  53.020  1.00  0.00           O  
ATOM   1723  CB  ASN A 164      18.880  51.440  52.960  1.00  0.00           C  
ATOM   1724  CG  ASN A 164      17.670  51.730  53.840  1.00  0.00           C  
ATOM   1725  ND2 ASN A 164      17.550  51.130  54.970  1.00  0.00           N  
ATOM   1726  OD1 ASN A 164      16.970  52.730  53.660  1.00  0.00           O  
ATOM   1727  H   ASN A 164      20.200  53.290  54.880  1.00  0.00           H  
ATOM   1728 1HD2 ASN A 164      18.140  50.420  55.370  1.00  0.00           H  
ATOM   1729 2HD2 ASN A 164      16.750  51.390  55.520  1.00  0.00           H  
ATOM   1730  N   THR A 165      22.190  51.740  52.100  1.00  0.00           N  
ATOM   1731  CA  THR A 165      23.270  51.190  51.240  1.00  0.00           C  
ATOM   1732  C   THR A 165      24.480  50.630  52.020  1.00  0.00           C  
ATOM   1733  O   THR A 165      25.560  50.380  51.410  1.00  0.00           O  
ATOM   1734  CB  THR A 165      23.740  52.310  50.250  1.00  0.00           C  
ATOM   1735  CG2 THR A 165      22.740  52.360  49.130  1.00  0.00           C  
ATOM   1736  OG1 THR A 165      23.760  53.620  50.860  1.00  0.00           O  
ATOM   1737  H   THR A 165      22.260  52.730  52.170  1.00  0.00           H  
ATOM   1738  HG1 THR A 165      23.780  54.290  50.120  1.00  0.00           H  
ATOM   1739  N   GLU A 166      24.160  50.100  53.220  1.00  0.00           N  
ATOM   1740  CA  GLU A 166      25.170  49.610  54.180  1.00  0.00           C  
ATOM   1741  C   GLU A 166      25.740  48.280  53.700  1.00  0.00           C  
ATOM   1742  O   GLU A 166      25.040  47.360  53.380  1.00  0.00           O  
ATOM   1743  CB  GLU A 166      24.520  49.280  55.460  1.00  0.00           C  
ATOM   1744  CG  GLU A 166      25.390  49.810  56.600  1.00  0.00           C  
ATOM   1745  CD  GLU A 166      24.690  50.760  57.540  1.00  0.00           C  
ATOM   1746  OE1 GLU A 166      24.740  51.960  57.090  1.00  0.00           O  
ATOM   1747  OE2 GLU A 166      24.010  50.390  58.520  1.00  0.00           O1-
ATOM   1748  H   GLU A 166      23.190  49.880  53.320  1.00  0.00           H  
ATOM   1749  N   ARG A 167      27.020  48.160  53.680  1.00  0.00           N  
ATOM   1750  CA  ARG A 167      27.760  46.930  53.280  1.00  0.00           C  
ATOM   1751  C   ARG A 167      29.150  46.610  53.900  1.00  0.00           C  
ATOM   1752  O   ARG A 167      30.010  47.450  54.250  1.00  0.00           O  
ATOM   1753  CB  ARG A 167      27.750  46.760  51.780  1.00  0.00           C  
ATOM   1754  CG  ARG A 167      28.420  47.870  51.000  1.00  0.00           C  
ATOM   1755  CD  ARG A 167      28.120  47.600  49.550  1.00  0.00           C  
ATOM   1756  NE  ARG A 167      28.510  48.770  48.820  1.00  0.00           N  
ATOM   1757  CZ  ARG A 167      27.710  49.470  47.940  1.00  0.00           C  
ATOM   1758  NH1 ARG A 167      26.690  48.930  47.320  1.00  0.00           N1+
ATOM   1759  NH2 ARG A 167      27.670  50.780  48.050  1.00  0.00           N  
ATOM   1760  H   ARG A 167      27.640  48.860  54.040  1.00  0.00           H  
ATOM   1761  HE  ARG A 167      29.490  48.900  48.690  1.00  0.00           H  
ATOM   1762 1HH1 ARG A 167      26.560  47.950  47.450  1.00  0.00           H  
ATOM   1763 2HH1 ARG A 167      25.980  49.450  46.850  1.00  0.00           H  
ATOM   1764 1HH2 ARG A 167      28.230  51.280  48.700  1.00  0.00           H  
ATOM   1765 2HH2 ARG A 167      27.230  51.310  47.330  1.00  0.00           H  
ATOM   1766  N   THR A 168      29.370  45.270  53.950  1.00  0.00           N  
ATOM   1767  CA  THR A 168      30.710  44.720  54.320  1.00  0.00           C  
ATOM   1768  C   THR A 168      31.630  44.690  53.100  1.00  0.00           C  
ATOM   1769  O   THR A 168      31.210  44.370  52.030  1.00  0.00           O  
ATOM   1770  CB  THR A 168      30.500  43.370  54.890  1.00  0.00           C  
ATOM   1771  CG2 THR A 168      31.770  42.640  55.190  1.00  0.00           C  
ATOM   1772  OG1 THR A 168      29.780  43.410  56.070  1.00  0.00           O  
ATOM   1773  H   THR A 168      28.750  44.480  53.990  1.00  0.00           H  
ATOM   1774  HG1 THR A 168      29.350  42.520  56.190  1.00  0.00           H  
ATOM   1775  N   VAL A 169      32.920  44.910  53.260  1.00  0.00           N  
ATOM   1776  CA  VAL A 169      34.010  44.730  52.260  1.00  0.00           C  
ATOM   1777  C   VAL A 169      35.190  43.980  52.910  1.00  0.00           C  
ATOM   1778  O   VAL A 169      35.400  44.170  54.120  1.00  0.00           O  
ATOM   1779  CB  VAL A 169      34.380  46.060  51.540  1.00  0.00           C  
ATOM   1780  CG1 VAL A 169      35.540  45.920  50.530  1.00  0.00           C  
ATOM   1781  CG2 VAL A 169      33.200  46.760  50.960  1.00  0.00           C  
ATOM   1782  H   VAL A 169      33.270  45.380  54.070  1.00  0.00           H  
ATOM   1783  N   TRP A 170      35.890  43.040  52.200  1.00  0.00           N  
ATOM   1784  CA  TRP A 170      37.100  42.460  52.810  1.00  0.00           C  
ATOM   1785  C   TRP A 170      38.370  43.080  52.300  1.00  0.00           C  
ATOM   1786  O   TRP A 170      38.420  43.670  51.210  1.00  0.00           O  
ATOM   1787  CB  TRP A 170      37.130  40.970  52.370  1.00  0.00           C  
ATOM   1788  CG  TRP A 170      36.220  40.230  53.320  1.00  0.00           C  
ATOM   1789  CD1 TRP A 170      34.880  40.220  53.340  1.00  0.00           C  
ATOM   1790  CD2 TRP A 170      36.710  39.700  54.500  1.00  0.00           C  
ATOM   1791  CE2 TRP A 170      35.570  39.470  55.290  1.00  0.00           C  
ATOM   1792  CE3 TRP A 170      37.970  39.290  54.860  1.00  0.00           C  
ATOM   1793  NE1 TRP A 170      34.550  39.820  54.540  1.00  0.00           N  
ATOM   1794  CZ2 TRP A 170      35.800  38.800  56.490  1.00  0.00           C  
ATOM   1795  CZ3 TRP A 170      38.110  38.580  56.050  1.00  0.00           C  
ATOM   1796  CH2 TRP A 170      37.020  38.380  56.950  1.00  0.00           C  
ATOM   1797  H   TRP A 170      35.690  42.750  51.270  1.00  0.00           H  
ATOM   1798  HD1 TRP A 170      34.250  40.450  52.490  1.00  0.00           H  
ATOM   1799  HE1 TRP A 170      33.650  40.050  54.910  1.00  0.00           H  
ATOM   1800  HE3 TRP A 170      38.810  39.370  54.170  1.00  0.00           H  
ATOM   1801  HZ2 TRP A 170      34.930  38.580  57.110  1.00  0.00           H  
ATOM   1802  HZ3 TRP A 170      39.110  38.460  56.470  1.00  0.00           H  
ATOM   1803  HH2 TRP A 170      37.180  37.900  57.910  1.00  0.00           H  
ATOM   1804  N   GLN A 171      39.390  42.900  53.100  1.00  0.00           N  
ATOM   1805  CA  GLN A 171      40.720  43.380  52.810  1.00  0.00           C  
ATOM   1806  C   GLN A 171      41.720  42.320  53.190  1.00  0.00           C  
ATOM   1807  O   GLN A 171      41.660  41.770  54.230  1.00  0.00           O  
ATOM   1808  CB  GLN A 171      40.990  44.690  53.630  1.00  0.00           C  
ATOM   1809  CG  GLN A 171      42.230  45.460  53.240  1.00  0.00           C  
ATOM   1810  CD  GLN A 171      43.560  44.900  53.780  1.00  0.00           C  
ATOM   1811  NE2 GLN A 171      44.640  45.620  53.440  1.00  0.00           N  
ATOM   1812  OE1 GLN A 171      43.750  43.920  54.460  1.00  0.00           O  
ATOM   1813  H   GLN A 171      39.340  42.360  53.940  1.00  0.00           H  
ATOM   1814 1HE2 GLN A 171      44.540  46.510  52.990  1.00  0.00           H  
ATOM   1815 2HE2 GLN A 171      45.530  45.300  53.770  1.00  0.00           H  
ATOM   1816  N   TYR A 172      42.480  41.870  52.240  1.00  0.00           N  
ATOM   1817  CA  TYR A 172      43.430  40.740  52.260  1.00  0.00           C  
ATOM   1818  C   TYR A 172      44.840  41.150  51.940  1.00  0.00           C  
ATOM   1819  O   TYR A 172      45.420  40.880  50.910  1.00  0.00           O  
ATOM   1820  CB  TYR A 172      42.900  39.650  51.330  1.00  0.00           C  
ATOM   1821  CG  TYR A 172      41.970  38.700  52.070  1.00  0.00           C  
ATOM   1822  CD1 TYR A 172      42.490  37.740  52.870  1.00  0.00           C  
ATOM   1823  CD2 TYR A 172      40.600  38.860  51.820  1.00  0.00           C  
ATOM   1824  CE1 TYR A 172      41.590  36.810  53.440  1.00  0.00           C  
ATOM   1825  CE2 TYR A 172      39.760  37.900  52.350  1.00  0.00           C  
ATOM   1826  CZ  TYR A 172      40.220  36.840  53.090  1.00  0.00           C  
ATOM   1827  OH  TYR A 172      39.300  36.020  53.640  1.00  0.00           O  
ATOM   1828  H   TYR A 172      42.570  42.480  51.450  1.00  0.00           H  
ATOM   1829  HD1 TYR A 172      43.520  37.780  53.220  1.00  0.00           H  
ATOM   1830  HD2 TYR A 172      40.350  39.370  50.890  1.00  0.00           H  
ATOM   1831  HE1 TYR A 172      41.920  36.060  54.160  1.00  0.00           H  
ATOM   1832  HE2 TYR A 172      38.680  38.020  52.240  1.00  0.00           H  
ATOM   1833  HH  TYR A 172      39.790  35.390  54.230  1.00  0.00           H  
ATOM   1834  N   HIS A 173      45.400  41.850  52.910  1.00  0.00           N  
ATOM   1835  CA  HIS A 173      46.770  42.290  53.130  1.00  0.00           C  
ATOM   1836  C   HIS A 173      47.780  41.080  53.150  1.00  0.00           C  
ATOM   1837  O   HIS A 173      48.110  40.410  54.180  1.00  0.00           O  
ATOM   1838  CB  HIS A 173      46.920  43.140  54.430  1.00  0.00           C  
ATOM   1839  CG  HIS A 173      47.940  44.240  54.310  1.00  0.00           C  
ATOM   1840  CD2 HIS A 173      49.180  44.080  53.890  1.00  0.00           C  
ATOM   1841  ND1 HIS A 173      47.740  45.490  54.580  1.00  0.00           N  
ATOM   1842  CE1 HIS A 173      48.830  46.120  54.160  1.00  0.00           C  
ATOM   1843  NE2 HIS A 173      49.760  45.270  53.840  1.00  0.00           N  
ATOM   1844  H   HIS A 173      44.910  41.960  53.780  1.00  0.00           H  
ATOM   1845  HD2 HIS A 173      49.760  43.170  53.740  1.00  0.00           H  
ATOM   1846  HE1 HIS A 173      49.040  47.180  54.300  1.00  0.00           H  
ATOM   1847  HE2 HIS A 173      50.750  45.390  53.880  1.00  0.00           H  
ATOM   1848  N   PHE A 174      48.430  40.920  51.980  1.00  0.00           N  
ATOM   1849  CA  PHE A 174      49.360  39.810  51.800  1.00  0.00           C  
ATOM   1850  C   PHE A 174      50.750  40.220  52.200  1.00  0.00           C  
ATOM   1851  O   PHE A 174      51.270  41.220  51.740  1.00  0.00           O  
ATOM   1852  CB  PHE A 174      49.450  39.320  50.350  1.00  0.00           C  
ATOM   1853  CG  PHE A 174      50.040  37.930  50.240  1.00  0.00           C  
ATOM   1854  CD1 PHE A 174      49.200  36.810  50.400  1.00  0.00           C  
ATOM   1855  CD2 PHE A 174      51.400  37.760  50.090  1.00  0.00           C  
ATOM   1856  CE1 PHE A 174      49.700  35.520  50.390  1.00  0.00           C  
ATOM   1857  CE2 PHE A 174      51.970  36.510  50.150  1.00  0.00           C  
ATOM   1858  CZ  PHE A 174      51.120  35.400  50.380  1.00  0.00           C  
ATOM   1859  H   PHE A 174      48.520  41.640  51.290  1.00  0.00           H  
ATOM   1860  HD1 PHE A 174      48.140  36.910  50.620  1.00  0.00           H  
ATOM   1861  HD2 PHE A 174      52.040  38.590  49.830  1.00  0.00           H  
ATOM   1862  HE1 PHE A 174      49.100  34.620  50.230  1.00  0.00           H  
ATOM   1863  HE2 PHE A 174      53.050  36.430  50.230  1.00  0.00           H  
ATOM   1864  HZ  PHE A 174      51.540  34.400  50.320  1.00  0.00           H  
ATOM   1865  N   ARG A 175      51.360  39.270  52.930  1.00  0.00           N  
ATOM   1866  CA  ARG A 175      52.640  39.580  53.550  1.00  0.00           C  
ATOM   1867  C   ARG A 175      53.920  39.250  52.730  1.00  0.00           C  
ATOM   1868  O   ARG A 175      54.480  40.210  52.200  1.00  0.00           O  
ATOM   1869  CB  ARG A 175      52.500  38.910  54.990  1.00  0.00           C  
ATOM   1870  CG  ARG A 175      53.830  39.070  55.800  1.00  0.00           C  
ATOM   1871  CD  ARG A 175      53.580  38.220  57.060  1.00  0.00           C  
ATOM   1872  NE  ARG A 175      54.710  38.310  58.010  1.00  0.00           N  
ATOM   1873  CZ  ARG A 175      55.380  37.280  58.490  1.00  0.00           C  
ATOM   1874  NH1 ARG A 175      55.120  36.050  58.150  1.00  0.00           N1+
ATOM   1875  NH2 ARG A 175      56.470  37.540  59.200  1.00  0.00           N  
ATOM   1876  H   ARG A 175      50.930  38.370  53.040  1.00  0.00           H  
ATOM   1877  HE  ARG A 175      54.940  39.230  58.330  1.00  0.00           H  
ATOM   1878 1HH1 ARG A 175      54.470  35.800  57.440  1.00  0.00           H  
ATOM   1879 2HH1 ARG A 175      55.380  35.350  58.820  1.00  0.00           H  
ATOM   1880 1HH2 ARG A 175      56.740  38.480  59.400  1.00  0.00           H  
ATOM   1881 2HH2 ARG A 175      57.130  36.800  59.270  1.00  0.00           H  
ATOM   1882  N   THR A 176      54.220  37.980  52.550  1.00  0.00           N  
ATOM   1883  CA  THR A 176      55.560  37.450  52.210  1.00  0.00           C  
ATOM   1884  C   THR A 176      56.110  37.730  50.830  1.00  0.00           C  
ATOM   1885  O   THR A 176      57.210  37.310  50.500  1.00  0.00           O  
ATOM   1886  CB  THR A 176      55.540  36.030  52.660  1.00  0.00           C  
ATOM   1887  CG2 THR A 176      55.890  36.030  54.170  1.00  0.00           C  
ATOM   1888  OG1 THR A 176      54.320  35.340  52.300  1.00  0.00           O  
ATOM   1889  H   THR A 176      53.540  37.250  52.690  1.00  0.00           H  
ATOM   1890  HG1 THR A 176      54.020  34.620  52.930  1.00  0.00           H  
ATOM   1891  N   TRP A 177      55.500  38.750  50.170  1.00  0.00           N  
ATOM   1892  CA  TRP A 177      55.840  39.110  48.750  1.00  0.00           C  
ATOM   1893  C   TRP A 177      56.540  40.450  48.650  1.00  0.00           C  
ATOM   1894  O   TRP A 177      55.930  41.460  48.930  1.00  0.00           O  
ATOM   1895  CB  TRP A 177      54.600  39.040  47.910  1.00  0.00           C  
ATOM   1896  CG  TRP A 177      54.760  38.320  46.630  1.00  0.00           C  
ATOM   1897  CD1 TRP A 177      55.470  38.820  45.600  1.00  0.00           C  
ATOM   1898  CD2 TRP A 177      54.650  36.940  46.430  1.00  0.00           C  
ATOM   1899  CE2 TRP A 177      55.300  36.680  45.280  1.00  0.00           C  
ATOM   1900  CE3 TRP A 177      54.100  35.980  47.240  1.00  0.00           C  
ATOM   1901  NE1 TRP A 177      55.750  37.830  44.750  1.00  0.00           N  
ATOM   1902  CZ2 TRP A 177      55.610  35.350  44.950  1.00  0.00           C  
ATOM   1903  CZ3 TRP A 177      54.390  34.600  46.950  1.00  0.00           C  
ATOM   1904  CH2 TRP A 177      55.110  34.340  45.780  1.00  0.00           C  
ATOM   1905  H   TRP A 177      54.890  39.390  50.650  1.00  0.00           H  
ATOM   1906  HD1 TRP A 177      55.540  39.890  45.400  1.00  0.00           H  
ATOM   1907  HE1 TRP A 177      56.230  37.960  43.880  1.00  0.00           H  
ATOM   1908  HE3 TRP A 177      53.460  36.270  48.070  1.00  0.00           H  
ATOM   1909  HZ2 TRP A 177      56.050  35.120  43.980  1.00  0.00           H  
ATOM   1910  HZ3 TRP A 177      54.090  33.800  47.630  1.00  0.00           H  
ATOM   1911  HH2 TRP A 177      55.530  33.360  45.570  1.00  0.00           H  
ATOM   1912  N   PRO A 178      57.850  40.480  48.450  1.00  0.00           N  
ATOM   1913  CA  PRO A 178      58.530  41.730  48.060  1.00  0.00           C  
ATOM   1914  C   PRO A 178      58.150  42.420  46.800  1.00  0.00           C  
ATOM   1915  O   PRO A 178      57.210  42.010  46.170  1.00  0.00           O  
ATOM   1916  CB  PRO A 178      59.990  41.290  48.050  1.00  0.00           C  
ATOM   1917  CG  PRO A 178      60.090  40.290  49.160  1.00  0.00           C  
ATOM   1918  CD  PRO A 178      58.800  39.490  48.970  1.00  0.00           C  
ATOM   1919  N   ASP A 179      59.050  43.370  46.370  1.00  0.00           N  
ATOM   1920  CA  ASP A 179      59.200  43.840  44.990  1.00  0.00           C  
ATOM   1921  C   ASP A 179      60.550  43.590  44.340  1.00  0.00           C  
ATOM   1922  O   ASP A 179      61.490  43.060  44.900  1.00  0.00           O  
ATOM   1923  CB  ASP A 179      58.830  45.340  44.890  1.00  0.00           C  
ATOM   1924  CG  ASP A 179      59.710  46.250  45.720  1.00  0.00           C  
ATOM   1925  OD1 ASP A 179      59.120  47.040  46.550  1.00  0.00           O  
ATOM   1926  OD2 ASP A 179      60.920  46.260  45.580  1.00  0.00           O1-
ATOM   1927  H   ASP A 179      59.450  43.810  47.180  1.00  0.00           H  
ATOM   1928  N   HIS A 180      60.570  43.560  43.020  1.00  0.00           N  
ATOM   1929  CA  HIS A 180      61.640  43.350  41.970  1.00  0.00           C  
ATOM   1930  C   HIS A 180      62.400  42.020  42.100  1.00  0.00           C  
ATOM   1931  O   HIS A 180      63.610  41.920  41.760  1.00  0.00           O  
ATOM   1932  CB  HIS A 180      62.400  44.610  41.710  1.00  0.00           C  
ATOM   1933  CG  HIS A 180      61.400  45.740  41.290  1.00  0.00           C  
ATOM   1934  CD2 HIS A 180      60.520  45.660  40.260  1.00  0.00           C  
ATOM   1935  ND1 HIS A 180      60.920  46.610  42.140  1.00  0.00           N  
ATOM   1936  CE1 HIS A 180      59.750  47.110  41.690  1.00  0.00           C  
ATOM   1937  NE2 HIS A 180      59.560  46.500  40.510  1.00  0.00           N  
ATOM   1938  H   HIS A 180      59.690  43.720  42.570  1.00  0.00           H  
ATOM   1939  HD1 HIS A 180      61.300  46.710  43.070  1.00  0.00           H  
ATOM   1940  HD2 HIS A 180      60.610  45.090  39.340  1.00  0.00           H  
ATOM   1941  HE1 HIS A 180      59.160  47.930  42.110  1.00  0.00           H  
ATOM   1942  N   GLY A 181      61.740  41.030  42.650  1.00  0.00           N  
ATOM   1943  CA  GLY A 181      62.250  39.750  42.940  1.00  0.00           C  
ATOM   1944  C   GLY A 181      61.160  38.910  43.640  1.00  0.00           C  
ATOM   1945  O   GLY A 181      60.080  39.380  44.090  1.00  0.00           O  
ATOM   1946  H   GLY A 181      60.750  41.120  42.720  1.00  0.00           H  
ATOM   1947  N   VAL A 182      61.390  37.660  43.710  1.00  0.00           N  
ATOM   1948  CA  VAL A 182      60.360  36.670  44.030  1.00  0.00           C  
ATOM   1949  C   VAL A 182      60.670  35.560  45.060  1.00  0.00           C  
ATOM   1950  O   VAL A 182      61.700  34.940  45.030  1.00  0.00           O  
ATOM   1951  CB  VAL A 182      59.510  36.170  42.810  1.00  0.00           C  
ATOM   1952  CG1 VAL A 182      58.530  37.200  42.160  1.00  0.00           C  
ATOM   1953  CG2 VAL A 182      60.370  35.490  41.780  1.00  0.00           C  
ATOM   1954  H   VAL A 182      62.340  37.320  43.730  1.00  0.00           H  
ATOM   1955  N   PRO A 183      59.630  35.320  45.940  1.00  0.00           N  
ATOM   1956  CA  PRO A 183      59.470  34.060  46.640  1.00  0.00           C  
ATOM   1957  C   PRO A 183      59.000  32.960  45.690  1.00  0.00           C  
ATOM   1958  O   PRO A 183      58.650  33.210  44.500  1.00  0.00           O  
ATOM   1959  CB  PRO A 183      58.500  34.210  47.800  1.00  0.00           C  
ATOM   1960  CG  PRO A 183      58.550  35.750  47.990  1.00  0.00           C  
ATOM   1961  CD  PRO A 183      58.910  36.410  46.610  1.00  0.00           C  
ATOM   1962  N   SER A 184      59.100  31.800  46.250  1.00  0.00           N  
ATOM   1963  CA  SER A 184      59.150  30.490  45.460  1.00  0.00           C  
ATOM   1964  C   SER A 184      57.940  29.520  45.490  1.00  0.00           C  
ATOM   1965  O   SER A 184      57.800  28.680  44.630  1.00  0.00           O  
ATOM   1966  CB  SER A 184      60.330  29.660  46.010  1.00  0.00           C  
ATOM   1967  OG  SER A 184      61.630  30.340  46.070  1.00  0.00           O  
ATOM   1968  H   SER A 184      59.140  31.750  47.250  1.00  0.00           H  
ATOM   1969  HG  SER A 184      62.050  30.370  45.160  1.00  0.00           H  
ATOM   1970  N   ASP A 185      57.290  29.550  46.640  1.00  0.00           N  
ATOM   1971  CA  ASP A 185      56.280  28.530  46.900  1.00  0.00           C  
ATOM   1972  C   ASP A 185      54.920  29.180  46.710  1.00  0.00           C  
ATOM   1973  O   ASP A 185      54.800  30.300  47.230  1.00  0.00           O  
ATOM   1974  CB  ASP A 185      56.410  28.160  48.410  1.00  0.00           C  
ATOM   1975  CG  ASP A 185      55.800  26.740  48.630  1.00  0.00           C  
ATOM   1976  OD1 ASP A 185      56.550  25.740  48.670  1.00  0.00           O  
ATOM   1977  OD2 ASP A 185      54.520  26.580  48.540  1.00  0.00           O1-
ATOM   1978  H   ASP A 185      57.440  30.160  47.410  1.00  0.00           H  
ATOM   1979  N   PRO A 186      54.020  28.550  46.020  1.00  0.00           N  
ATOM   1980  CA  PRO A 186      52.610  28.940  45.960  1.00  0.00           C  
ATOM   1981  C   PRO A 186      51.670  28.750  47.190  1.00  0.00           C  
ATOM   1982  O   PRO A 186      50.460  29.060  47.140  1.00  0.00           O  
ATOM   1983  CB  PRO A 186      52.050  28.150  44.790  1.00  0.00           C  
ATOM   1984  CG  PRO A 186      53.340  27.950  43.910  1.00  0.00           C  
ATOM   1985  CD  PRO A 186      54.350  27.550  44.950  1.00  0.00           C  
ATOM   1986  N   GLY A 187      52.070  28.040  48.310  1.00  0.00           N  
ATOM   1987  CA  GLY A 187      51.200  27.700  49.500  1.00  0.00           C  
ATOM   1988  C   GLY A 187      50.240  28.840  49.910  1.00  0.00           C  
ATOM   1989  O   GLY A 187      49.010  28.790  49.730  1.00  0.00           O  
ATOM   1990  H   GLY A 187      53.030  27.770  48.440  1.00  0.00           H  
ATOM   1991  N   GLY A 188      50.820  30.050  50.120  1.00  0.00           N  
ATOM   1992  CA  GLY A 188      50.120  31.250  50.470  1.00  0.00           C  
ATOM   1993  C   GLY A 188      49.230  31.970  49.420  1.00  0.00           C  
ATOM   1994  O   GLY A 188      48.030  32.030  49.670  1.00  0.00           O  
ATOM   1995  H   GLY A 188      51.810  30.200  50.050  1.00  0.00           H  
ATOM   1996  N   VAL A 189      49.730  32.000  48.170  1.00  0.00           N  
ATOM   1997  CA  VAL A 189      49.000  32.490  46.960  1.00  0.00           C  
ATOM   1998  C   VAL A 189      47.800  31.560  46.730  1.00  0.00           C  
ATOM   1999  O   VAL A 189      46.680  32.020  46.510  1.00  0.00           O  
ATOM   2000  CB  VAL A 189      49.990  32.490  45.780  1.00  0.00           C  
ATOM   2001  CG1 VAL A 189      49.330  32.810  44.460  1.00  0.00           C  
ATOM   2002  CG2 VAL A 189      50.970  33.640  46.080  1.00  0.00           C  
ATOM   2003  H   VAL A 189      50.710  31.820  48.040  1.00  0.00           H  
ATOM   2004  N   LEU A 190      48.020  30.250  46.960  1.00  0.00           N  
ATOM   2005  CA  LEU A 190      46.900  29.280  46.850  1.00  0.00           C  
ATOM   2006  C   LEU A 190      45.910  29.270  47.990  1.00  0.00           C  
ATOM   2007  O   LEU A 190      44.690  29.380  47.880  1.00  0.00           O  
ATOM   2008  CB  LEU A 190      47.280  27.810  46.560  1.00  0.00           C  
ATOM   2009  CG  LEU A 190      47.730  27.550  45.060  1.00  0.00           C  
ATOM   2010  CD1 LEU A 190      47.700  26.000  44.900  1.00  0.00           C  
ATOM   2011  CD2 LEU A 190      46.830  28.190  44.020  1.00  0.00           C  
ATOM   2012  H   LEU A 190      48.880  29.780  47.110  1.00  0.00           H  
ATOM   2013  N   ASP A 191      46.420  29.430  49.170  1.00  0.00           N  
ATOM   2014  CA  ASP A 191      45.620  29.650  50.380  1.00  0.00           C  
ATOM   2015  C   ASP A 191      44.780  30.950  50.170  1.00  0.00           C  
ATOM   2016  O   ASP A 191      43.610  30.880  50.510  1.00  0.00           O  
ATOM   2017  CB  ASP A 191      46.490  29.740  51.640  1.00  0.00           C  
ATOM   2018  CG  ASP A 191      45.850  29.270  53.010  1.00  0.00           C  
ATOM   2019  OD1 ASP A 191      46.160  29.900  54.000  1.00  0.00           O  
ATOM   2020  OD2 ASP A 191      45.270  28.180  53.050  1.00  0.00           O1-
ATOM   2021  H   ASP A 191      47.390  29.270  49.400  1.00  0.00           H  
ATOM   2022  N   PHE A 192      45.390  32.010  49.610  1.00  0.00           N  
ATOM   2023  CA  PHE A 192      44.740  33.320  49.340  1.00  0.00           C  
ATOM   2024  C   PHE A 192      43.650  33.160  48.270  1.00  0.00           C  
ATOM   2025  O   PHE A 192      42.520  33.450  48.580  1.00  0.00           O  
ATOM   2026  CB  PHE A 192      45.720  34.340  48.870  1.00  0.00           C  
ATOM   2027  CG  PHE A 192      45.290  35.770  49.100  1.00  0.00           C  
ATOM   2028  CD1 PHE A 192      45.740  36.430  50.220  1.00  0.00           C  
ATOM   2029  CD2 PHE A 192      44.770  36.450  48.040  1.00  0.00           C  
ATOM   2030  CE1 PHE A 192      45.740  37.790  50.210  1.00  0.00           C  
ATOM   2031  CE2 PHE A 192      44.660  37.820  48.040  1.00  0.00           C  
ATOM   2032  CZ  PHE A 192      45.170  38.490  49.120  1.00  0.00           C  
ATOM   2033  H   PHE A 192      46.380  31.970  49.500  1.00  0.00           H  
ATOM   2034  HD1 PHE A 192      46.130  35.880  51.080  1.00  0.00           H  
ATOM   2035  HD2 PHE A 192      44.080  35.900  47.400  1.00  0.00           H  
ATOM   2036  HE1 PHE A 192      45.940  38.300  51.150  1.00  0.00           H  
ATOM   2037  HE2 PHE A 192      44.120  38.220  47.180  1.00  0.00           H  
ATOM   2038  HZ  PHE A 192      45.130  39.580  49.070  1.00  0.00           H  
ATOM   2039  N   LEU A 193      43.940  32.400  47.190  1.00  0.00           N  
ATOM   2040  CA  LEU A 193      42.930  32.080  46.180  1.00  0.00           C  
ATOM   2041  C   LEU A 193      41.730  31.400  46.810  1.00  0.00           C  
ATOM   2042  O   LEU A 193      40.660  32.040  46.790  1.00  0.00           O  
ATOM   2043  CB  LEU A 193      43.530  31.100  45.150  1.00  0.00           C  
ATOM   2044  CG  LEU A 193      42.680  30.740  43.940  1.00  0.00           C  
ATOM   2045  CD1 LEU A 193      42.890  31.860  42.930  1.00  0.00           C  
ATOM   2046  CD2 LEU A 193      42.980  29.360  43.280  1.00  0.00           C  
ATOM   2047  H   LEU A 193      44.850  32.040  46.970  1.00  0.00           H  
ATOM   2048  N   GLU A 194      41.910  30.400  47.690  1.00  0.00           N  
ATOM   2049  CA  GLU A 194      40.750  29.740  48.400  1.00  0.00           C  
ATOM   2050  C   GLU A 194      39.950  30.670  49.250  1.00  0.00           C  
ATOM   2051  O   GLU A 194      38.740  30.710  49.060  1.00  0.00           O  
ATOM   2052  CB  GLU A 194      41.330  28.540  49.220  1.00  0.00           C  
ATOM   2053  CG  GLU A 194      40.160  27.740  49.870  1.00  0.00           C  
ATOM   2054  CD  GLU A 194      39.260  26.720  49.150  1.00  0.00           C  
ATOM   2055  OE1 GLU A 194      38.650  26.850  48.070  1.00  0.00           O  
ATOM   2056  OE2 GLU A 194      39.030  25.680  49.790  1.00  0.00           O1-
ATOM   2057  H   GLU A 194      42.850  30.110  47.850  1.00  0.00           H  
ATOM   2058  N   GLU A 195      40.620  31.550  50.020  1.00  0.00           N  
ATOM   2059  CA  GLU A 195      39.920  32.560  50.880  1.00  0.00           C  
ATOM   2060  C   GLU A 195      39.140  33.640  50.100  1.00  0.00           C  
ATOM   2061  O   GLU A 195      37.860  33.660  50.300  1.00  0.00           O  
ATOM   2062  CB  GLU A 195      40.950  33.290  51.750  1.00  0.00           C  
ATOM   2063  CG  GLU A 195      41.360  32.590  53.060  1.00  0.00           C  
ATOM   2064  CD  GLU A 195      40.350  32.890  54.110  1.00  0.00           C  
ATOM   2065  OE1 GLU A 195      39.620  31.920  54.430  1.00  0.00           O  
ATOM   2066  OE2 GLU A 195      40.410  33.960  54.800  1.00  0.00           O1-
ATOM   2067  H   GLU A 195      41.610  31.610  49.980  1.00  0.00           H  
ATOM   2068  N   VAL A 196      39.710  34.330  49.130  1.00  0.00           N  
ATOM   2069  CA  VAL A 196      39.070  35.320  48.150  1.00  0.00           C  
ATOM   2070  C   VAL A 196      37.860  34.760  47.470  1.00  0.00           C  
ATOM   2071  O   VAL A 196      36.760  35.330  47.560  1.00  0.00           O  
ATOM   2072  CB  VAL A 196      40.180  35.890  47.270  1.00  0.00           C  
ATOM   2073  CG1 VAL A 196      39.870  36.760  46.040  1.00  0.00           C  
ATOM   2074  CG2 VAL A 196      41.020  36.820  48.160  1.00  0.00           C  
ATOM   2075  H   VAL A 196      40.690  34.170  49.010  1.00  0.00           H  
ATOM   2076  N   HIS A 197      38.090  33.660  46.770  1.00  0.00           N  
ATOM   2077  CA  HIS A 197      37.000  32.910  46.080  1.00  0.00           C  
ATOM   2078  C   HIS A 197      35.850  32.570  46.990  1.00  0.00           C  
ATOM   2079  O   HIS A 197      34.730  32.980  46.680  1.00  0.00           O  
ATOM   2080  CB  HIS A 197      37.530  31.600  45.450  1.00  0.00           C  
ATOM   2081  CG  HIS A 197      36.610  30.740  44.480  1.00  0.00           C  
ATOM   2082  CD2 HIS A 197      35.430  30.240  44.780  1.00  0.00           C  
ATOM   2083  ND1 HIS A 197      36.690  30.700  43.140  1.00  0.00           N  
ATOM   2084  CE1 HIS A 197      35.540  30.170  42.640  1.00  0.00           C  
ATOM   2085  NE2 HIS A 197      34.790  29.960  43.660  1.00  0.00           N  
ATOM   2086  H   HIS A 197      38.970  33.180  46.770  1.00  0.00           H  
ATOM   2087  HD2 HIS A 197      35.180  29.920  45.790  1.00  0.00           H  
ATOM   2088  HE1 HIS A 197      35.260  30.010  41.600  1.00  0.00           H  
ATOM   2089  HE2 HIS A 197      34.050  29.290  43.660  1.00  0.00           H  
ATOM   2090  N   HIS A 198      36.000  31.900  48.140  1.00  0.00           N  
ATOM   2091  CA  HIS A 198      34.910  31.650  49.080  1.00  0.00           C  
ATOM   2092  C   HIS A 198      34.240  32.920  49.640  1.00  0.00           C  
ATOM   2093  O   HIS A 198      33.020  32.970  49.710  1.00  0.00           O  
ATOM   2094  CB  HIS A 198      35.430  30.860  50.300  1.00  0.00           C  
ATOM   2095  CG  HIS A 198      35.530  29.340  50.050  1.00  0.00           C  
ATOM   2096  CD2 HIS A 198      36.150  28.710  49.050  1.00  0.00           C  
ATOM   2097  ND1 HIS A 198      35.010  28.440  50.860  1.00  0.00           N  
ATOM   2098  CE1 HIS A 198      35.460  27.250  50.410  1.00  0.00           C  
ATOM   2099  NE2 HIS A 198      36.050  27.400  49.220  1.00  0.00           N  
ATOM   2100  H   HIS A 198      36.840  31.440  48.400  1.00  0.00           H  
ATOM   2101  HD2 HIS A 198      36.800  29.130  48.280  1.00  0.00           H  
ATOM   2102  HE1 HIS A 198      34.970  26.320  50.680  1.00  0.00           H  
ATOM   2103  HE2 HIS A 198      36.130  26.670  48.550  1.00  0.00           H  
ATOM   2104  N   LYS A 199      35.000  33.990  49.850  1.00  0.00           N  
ATOM   2105  CA  LYS A 199      34.410  35.350  50.090  1.00  0.00           C  
ATOM   2106  C   LYS A 199      33.590  36.050  48.950  1.00  0.00           C  
ATOM   2107  O   LYS A 199      32.530  36.540  49.300  1.00  0.00           O  
ATOM   2108  CB  LYS A 199      35.500  36.370  50.510  1.00  0.00           C  
ATOM   2109  CG  LYS A 199      36.170  36.060  51.820  1.00  0.00           C  
ATOM   2110  CD  LYS A 199      35.120  35.880  52.950  1.00  0.00           C  
ATOM   2111  CE  LYS A 199      35.910  35.700  54.240  1.00  0.00           C  
ATOM   2112  NZ  LYS A 199      36.930  34.680  54.260  1.00  0.00           N1+
ATOM   2113  H   LYS A 199      35.990  33.960  49.700  1.00  0.00           H  
ATOM   2114  HZ1 LYS A 199      36.510  33.840  53.930  1.00  0.00           H  
ATOM   2115  HZ2 LYS A 199      37.650  34.900  53.600  1.00  0.00           H  
ATOM   2116  HZ3 LYS A 199      37.300  34.660  55.190  1.00  0.00           H  
ATOM   2117  N   GLN A 200      33.980  35.960  47.670  1.00  0.00           N  
ATOM   2118  CA  GLN A 200      33.140  36.360  46.480  1.00  0.00           C  
ATOM   2119  C   GLN A 200      31.940  35.410  46.340  1.00  0.00           C  
ATOM   2120  O   GLN A 200      30.810  35.850  46.110  1.00  0.00           O  
ATOM   2121  CB  GLN A 200      33.890  36.290  45.210  1.00  0.00           C  
ATOM   2122  CG  GLN A 200      35.070  37.290  45.270  1.00  0.00           C  
ATOM   2123  CD  GLN A 200      34.840  38.420  44.220  1.00  0.00           C  
ATOM   2124  NE2 GLN A 200      35.520  38.280  43.150  1.00  0.00           N  
ATOM   2125  OE1 GLN A 200      34.350  39.480  44.490  1.00  0.00           O  
ATOM   2126  H   GLN A 200      34.940  35.740  47.500  1.00  0.00           H  
ATOM   2127 1HE2 GLN A 200      36.360  37.740  43.150  1.00  0.00           H  
ATOM   2128 2HE2 GLN A 200      35.410  38.860  42.340  1.00  0.00           H  
ATOM   2129  N   GLU A 201      32.170  34.100  46.620  1.00  0.00           N  
ATOM   2130  CA  GLU A 201      30.980  33.210  46.650  1.00  0.00           C  
ATOM   2131  C   GLU A 201      29.910  33.380  47.760  1.00  0.00           C  
ATOM   2132  O   GLU A 201      28.720  33.090  47.550  1.00  0.00           O  
ATOM   2133  CB  GLU A 201      31.410  31.770  46.760  1.00  0.00           C  
ATOM   2134  CG  GLU A 201      32.090  31.150  45.540  1.00  0.00           C  
ATOM   2135  CD  GLU A 201      32.030  29.630  45.660  1.00  0.00           C  
ATOM   2136  OE1 GLU A 201      32.870  29.000  46.330  1.00  0.00           O  
ATOM   2137  OE2 GLU A 201      31.280  29.010  44.850  1.00  0.00           O1-
ATOM   2138  H   GLU A 201      33.080  33.680  46.610  1.00  0.00           H  
ATOM   2139  N   SER A 202      30.390  33.810  48.940  1.00  0.00           N  
ATOM   2140  CA  SER A 202      29.510  34.080  50.140  1.00  0.00           C  
ATOM   2141  C   SER A 202      28.790  35.420  49.950  1.00  0.00           C  
ATOM   2142  O   SER A 202      27.590  35.430  50.040  1.00  0.00           O  
ATOM   2143  CB  SER A 202      30.190  34.120  51.480  1.00  0.00           C  
ATOM   2144  OG  SER A 202      29.290  34.260  52.590  1.00  0.00           O  
ATOM   2145  H   SER A 202      31.330  33.550  49.160  1.00  0.00           H  
ATOM   2146  HG  SER A 202      28.670  33.480  52.630  1.00  0.00           H  
ATOM   2147  N   ILE A 203      29.480  36.550  49.650  1.00  0.00           N  
ATOM   2148  CA  ILE A 203      28.770  37.810  49.300  1.00  0.00           C  
ATOM   2149  C   ILE A 203      27.860  37.810  48.020  1.00  0.00           C  
ATOM   2150  O   ILE A 203      28.270  37.760  46.850  1.00  0.00           O  
ATOM   2151  CB  ILE A 203      29.780  38.970  49.310  1.00  0.00           C  
ATOM   2152  CG1 ILE A 203      30.250  39.080  50.820  1.00  0.00           C  
ATOM   2153  CG2 ILE A 203      29.200  40.320  48.880  1.00  0.00           C  
ATOM   2154  CD  ILE A 203      31.550  39.910  51.110  1.00  0.00           C  
ATOM   2155  H   ILE A 203      30.470  36.500  49.500  1.00  0.00           H  
ATOM   2156  N   MET A 204      26.640  38.060  48.320  1.00  0.00           N  
ATOM   2157  CA  MET A 204      25.520  37.980  47.330  1.00  0.00           C  
ATOM   2158  C   MET A 204      25.590  38.960  46.150  1.00  0.00           C  
ATOM   2159  O   MET A 204      25.870  38.490  45.050  1.00  0.00           O  
ATOM   2160  CB  MET A 204      24.220  38.240  48.090  1.00  0.00           C  
ATOM   2161  CG  MET A 204      23.960  37.240  49.170  1.00  0.00           C  
ATOM   2162  SD  MET A 204      24.620  38.010  50.720  1.00  0.00           S  
ATOM   2163  CE  MET A 204      24.660  36.550  51.720  1.00  0.00           C  
ATOM   2164  H   MET A 204      26.500  38.630  49.120  1.00  0.00           H  
ATOM   2165  N   ASP A 205      25.500  40.220  46.390  1.00  0.00           N  
ATOM   2166  CA  ASP A 205      25.690  41.230  45.390  1.00  0.00           C  
ATOM   2167  C   ASP A 205      27.080  41.850  45.510  1.00  0.00           C  
ATOM   2168  O   ASP A 205      27.460  42.380  46.580  1.00  0.00           O  
ATOM   2169  CB  ASP A 205      24.610  42.390  45.530  1.00  0.00           C  
ATOM   2170  CG  ASP A 205      24.330  43.070  46.920  1.00  0.00           C  
ATOM   2171  OD1 ASP A 205      24.320  42.270  47.880  1.00  0.00           O  
ATOM   2172  OD2 ASP A 205      24.460  44.270  47.000  1.00  0.00           O1-
ATOM   2173  H   ASP A 205      25.000  40.600  47.170  1.00  0.00           H  
ATOM   2174  N   ALA A 206      27.720  41.950  44.330  1.00  0.00           N  
ATOM   2175  CA  ALA A 206      29.120  42.490  44.100  1.00  0.00           C  
ATOM   2176  C   ALA A 206      29.560  42.680  42.650  1.00  0.00           C  
ATOM   2177  O   ALA A 206      29.060  42.090  41.700  1.00  0.00           O  
ATOM   2178  CB  ALA A 206      30.130  41.490  44.750  1.00  0.00           C  
ATOM   2179  H   ALA A 206      27.140  41.800  43.530  1.00  0.00           H  
ATOM   2180  N   GLY A 207      30.380  43.710  42.530  1.00  0.00           N  
ATOM   2181  CA  GLY A 207      31.270  43.910  41.300  1.00  0.00           C  
ATOM   2182  C   GLY A 207      32.820  43.640  41.560  1.00  0.00           C  
ATOM   2183  O   GLY A 207      33.180  42.920  42.430  1.00  0.00           O  
ATOM   2184  H   GLY A 207      30.500  44.300  43.320  1.00  0.00           H  
ATOM   2185  N   PRO A 208      33.650  44.240  40.710  1.00  0.00           N  
ATOM   2186  CA  PRO A 208      35.050  43.820  40.530  1.00  0.00           C  
ATOM   2187  C   PRO A 208      35.870  43.840  41.740  1.00  0.00           C  
ATOM   2188  O   PRO A 208      35.640  44.600  42.630  1.00  0.00           O  
ATOM   2189  CB  PRO A 208      35.550  44.940  39.570  1.00  0.00           C  
ATOM   2190  CG  PRO A 208      34.390  45.500  38.760  1.00  0.00           C  
ATOM   2191  CD  PRO A 208      33.250  45.380  39.850  1.00  0.00           C  
ATOM   2192  N   VAL A 209      36.940  43.060  41.740  1.00  0.00           N  
ATOM   2193  CA  VAL A 209      37.980  43.070  42.830  1.00  0.00           C  
ATOM   2194  C   VAL A 209      39.050  44.130  42.590  1.00  0.00           C  
ATOM   2195  O   VAL A 209      39.490  44.370  41.460  1.00  0.00           O  
ATOM   2196  CB  VAL A 209      38.710  41.740  42.750  1.00  0.00           C  
ATOM   2197  CG1 VAL A 209      39.600  41.570  44.010  1.00  0.00           C  
ATOM   2198  CG2 VAL A 209      37.780  40.550  42.590  1.00  0.00           C  
ATOM   2199  H   VAL A 209      37.100  42.410  40.990  1.00  0.00           H  
ATOM   2200  N   VAL A 210      39.410  44.790  43.730  1.00  0.00           N  
ATOM   2201  CA  VAL A 210      40.400  45.900  43.640  1.00  0.00           C  
ATOM   2202  C   VAL A 210      41.750  45.420  44.020  1.00  0.00           C  
ATOM   2203  O   VAL A 210      41.950  44.830  45.080  1.00  0.00           O  
ATOM   2204  CB  VAL A 210      40.020  47.020  44.580  1.00  0.00           C  
ATOM   2205  CG1 VAL A 210      40.840  48.310  44.400  1.00  0.00           C  
ATOM   2206  CG2 VAL A 210      38.530  47.450  44.470  1.00  0.00           C  
ATOM   2207  H   VAL A 210      39.260  44.560  44.700  1.00  0.00           H  
ATOM   2208  N   VAL A 211      42.580  45.340  43.000  1.00  0.00           N  
ATOM   2209  CA  VAL A 211      43.970  44.860  43.180  1.00  0.00           C  
ATOM   2210  C   VAL A 211      44.970  46.090  42.990  1.00  0.00           C  
ATOM   2211  O   VAL A 211      44.870  46.930  42.110  1.00  0.00           O  
ATOM   2212  CB  VAL A 211      44.310  43.740  42.190  1.00  0.00           C  
ATOM   2213  CG1 VAL A 211      45.570  43.070  42.650  1.00  0.00           C  
ATOM   2214  CG2 VAL A 211      43.240  42.600  42.020  1.00  0.00           C  
ATOM   2215  H   VAL A 211      42.280  45.500  42.060  1.00  0.00           H  
ATOM   2216  N   HIS A 212      45.800  46.270  44.040  1.00  0.00           N  
ATOM   2217  CA  HIS A 212      46.760  47.370  44.010  1.00  0.00           C  
ATOM   2218  C   HIS A 212      48.210  47.060  44.390  1.00  0.00           C  
ATOM   2219  O   HIS A 212      48.410  46.300  45.320  1.00  0.00           O  
ATOM   2220  CB  HIS A 212      46.280  48.670  44.730  1.00  0.00           C  
ATOM   2221  CG  HIS A 212      45.850  48.630  46.240  1.00  0.00           C  
ATOM   2222  CD2 HIS A 212      44.750  48.130  46.790  1.00  0.00           C  
ATOM   2223  ND1 HIS A 212      46.390  49.400  47.150  1.00  0.00           N  
ATOM   2224  CE1 HIS A 212      45.710  49.290  48.290  1.00  0.00           C  
ATOM   2225  NE2 HIS A 212      44.710  48.460  48.070  1.00  0.00           N  
ATOM   2226  H   HIS A 212      45.590  45.980  44.970  1.00  0.00           H  
ATOM   2227  HD2 HIS A 212      44.220  47.280  46.360  1.00  0.00           H  
ATOM   2228  HE1 HIS A 212      46.120  49.560  49.260  1.00  0.00           H  
ATOM   2229  HE2 HIS A 212      44.010  48.200  48.730  1.00  0.00           H  
ATOM   2230  N   SER A 213      49.130  47.830  43.760  1.00  0.00           N  
ATOM   2231  CA  SER A 213      50.530  47.760  44.100  1.00  0.00           C  
ATOM   2232  C   SER A 213      51.080  49.210  44.250  1.00  0.00           C  
ATOM   2233  O   SER A 213      50.440  49.960  44.930  1.00  0.00           O  
ATOM   2234  CB  SER A 213      51.410  46.780  43.300  1.00  0.00           C  
ATOM   2235  OG  SER A 213      51.200  46.910  41.900  1.00  0.00           O  
ATOM   2236  H   SER A 213      48.830  48.540  43.130  1.00  0.00           H  
ATOM   2237  HG  SER A 213      52.060  47.220  41.500  1.00  0.00           H  
ATOM   2238  N   SER A 214      52.340  49.430  43.920  1.00  0.00           N  
ATOM   2239  CA  SER A 214      52.870  50.820  43.830  1.00  0.00           C  
ATOM   2240  C   SER A 214      52.340  51.490  42.530  1.00  0.00           C  
ATOM   2241  O   SER A 214      51.430  52.310  42.650  1.00  0.00           O  
ATOM   2242  CB  SER A 214      54.400  50.750  43.980  1.00  0.00           C  
ATOM   2243  OG  SER A 214      54.630  50.730  45.400  1.00  0.00           O  
ATOM   2244  H   SER A 214      52.890  48.760  43.430  1.00  0.00           H  
ATOM   2245  HG  SER A 214      53.820  51.150  45.820  1.00  0.00           H  
ATOM   2246  N   ALA A 215      52.750  50.980  41.330  1.00  0.00           N  
ATOM   2247  CA  ALA A 215      52.140  51.450  40.040  1.00  0.00           C  
ATOM   2248  C   ALA A 215      50.900  50.630  39.530  1.00  0.00           C  
ATOM   2249  O   ALA A 215      50.120  51.160  38.700  1.00  0.00           O  
ATOM   2250  CB  ALA A 215      53.300  51.360  39.110  1.00  0.00           C  
ATOM   2251  H   ALA A 215      53.510  50.350  41.220  1.00  0.00           H  
ATOM   2252  N   GLY A 216      50.820  49.410  39.930  1.00  0.00           N  
ATOM   2253  CA  GLY A 216      49.820  48.440  39.580  1.00  0.00           C  
ATOM   2254  C   GLY A 216      49.770  47.990  38.130  1.00  0.00           C  
ATOM   2255  O   GLY A 216      48.820  48.210  37.330  1.00  0.00           O  
ATOM   2256  H   GLY A 216      51.640  48.960  40.280  1.00  0.00           H  
ATOM   2257  N   ILE A 217      51.000  47.460  37.850  1.00  0.00           N  
ATOM   2258  CA  ILE A 217      51.400  46.800  36.640  1.00  0.00           C  
ATOM   2259  C   ILE A 217      52.290  45.530  36.800  1.00  0.00           C  
ATOM   2260  O   ILE A 217      52.240  44.530  36.110  1.00  0.00           O  
ATOM   2261  CB  ILE A 217      52.130  47.800  35.680  1.00  0.00           C  
ATOM   2262  CG1 ILE A 217      53.320  48.590  36.280  1.00  0.00           C  
ATOM   2263  CG2 ILE A 217      51.090  48.680  35.020  1.00  0.00           C  
ATOM   2264  CD  ILE A 217      54.630  48.570  35.470  1.00  0.00           C  
ATOM   2265  H   ILE A 217      51.700  47.570  38.560  1.00  0.00           H  
ATOM   2266  N   GLY A 218      53.110  45.580  37.840  1.00  0.00           N  
ATOM   2267  CA  GLY A 218      53.970  44.500  38.310  1.00  0.00           C  
ATOM   2268  C   GLY A 218      53.340  43.390  39.170  1.00  0.00           C  
ATOM   2269  O   GLY A 218      52.820  42.420  38.650  1.00  0.00           O  
ATOM   2270  H   GLY A 218      53.170  46.430  38.370  1.00  0.00           H  
ATOM   2271  N   ARG A 219      53.290  43.540  40.490  1.00  0.00           N  
ATOM   2272  CA  ARG A 219      52.710  42.580  41.400  1.00  0.00           C  
ATOM   2273  C   ARG A 219      51.190  42.450  41.270  1.00  0.00           C  
ATOM   2274  O   ARG A 219      50.780  41.310  41.390  1.00  0.00           O  
ATOM   2275  CB  ARG A 219      52.990  43.070  42.850  1.00  0.00           C  
ATOM   2276  CG  ARG A 219      54.330  42.470  43.200  1.00  0.00           C  
ATOM   2277  CD  ARG A 219      54.800  42.830  44.650  1.00  0.00           C  
ATOM   2278  NE  ARG A 219      55.290  44.210  44.670  1.00  0.00           N  
ATOM   2279  CZ  ARG A 219      55.460  44.780  45.900  1.00  0.00           C  
ATOM   2280  NH1 ARG A 219      55.290  44.150  47.040  1.00  0.00           N1+
ATOM   2281  NH2 ARG A 219      55.590  46.090  45.930  1.00  0.00           N  
ATOM   2282  H   ARG A 219      53.560  44.440  40.830  1.00  0.00           H  
ATOM   2283  HE  ARG A 219      55.640  44.610  43.820  1.00  0.00           H  
ATOM   2284 1HH1 ARG A 219      55.160  43.160  47.040  1.00  0.00           H  
ATOM   2285 2HH1 ARG A 219      55.240  44.610  47.930  1.00  0.00           H  
ATOM   2286 1HH2 ARG A 219      55.500  46.540  45.040  1.00  0.00           H  
ATOM   2287 2HH2 ARG A 219      55.730  46.600  46.780  1.00  0.00           H  
ATOM   2288  N   THR A 220      50.480  43.520  41.110  1.00  0.00           N  
ATOM   2289  CA  THR A 220      49.060  43.560  40.600  1.00  0.00           C  
ATOM   2290  C   THR A 220      48.970  42.710  39.310  1.00  0.00           C  
ATOM   2291  O   THR A 220      48.210  41.770  39.290  1.00  0.00           O  
ATOM   2292  CB  THR A 220      48.660  45.020  40.350  1.00  0.00           C  
ATOM   2293  CG2 THR A 220      47.260  45.240  39.770  1.00  0.00           C  
ATOM   2294  OG1 THR A 220      48.850  45.770  41.570  1.00  0.00           O  
ATOM   2295  H   THR A 220      50.700  44.390  41.540  1.00  0.00           H  
ATOM   2296  HG1 THR A 220      49.740  46.190  41.720  1.00  0.00           H  
ATOM   2297  N   GLY A 221      49.980  42.920  38.420  1.00  0.00           N  
ATOM   2298  CA  GLY A 221      49.890  42.280  37.070  1.00  0.00           C  
ATOM   2299  C   GLY A 221      49.990  40.690  36.980  1.00  0.00           C  
ATOM   2300  O   GLY A 221      49.090  40.080  36.340  1.00  0.00           O  
ATOM   2301  H   GLY A 221      50.750  43.550  38.550  1.00  0.00           H  
ATOM   2302  N   THR A 222      50.780  40.200  37.860  1.00  0.00           N  
ATOM   2303  CA  THR A 222      50.910  38.700  38.060  1.00  0.00           C  
ATOM   2304  C   THR A 222      49.640  38.080  38.630  1.00  0.00           C  
ATOM   2305  O   THR A 222      49.150  37.040  38.170  1.00  0.00           O  
ATOM   2306  CB  THR A 222      52.090  38.190  38.840  1.00  0.00           C  
ATOM   2307  CG2 THR A 222      53.430  38.310  38.130  1.00  0.00           C  
ATOM   2308  OG1 THR A 222      52.030  38.650  40.170  1.00  0.00           O  
ATOM   2309  H   THR A 222      51.550  40.780  38.090  1.00  0.00           H  
ATOM   2310  HG1 THR A 222      51.500  38.020  40.730  1.00  0.00           H  
ATOM   2311  N   PHE A 223      49.020  38.780  39.670  1.00  0.00           N  
ATOM   2312  CA  PHE A 223      47.760  38.310  40.250  1.00  0.00           C  
ATOM   2313  C   PHE A 223      46.660  38.090  39.180  1.00  0.00           C  
ATOM   2314  O   PHE A 223      46.130  36.940  39.170  1.00  0.00           O  
ATOM   2315  CB  PHE A 223      47.210  39.400  41.230  1.00  0.00           C  
ATOM   2316  CG  PHE A 223      46.230  38.860  42.280  1.00  0.00           C  
ATOM   2317  CD1 PHE A 223      46.630  38.500  43.570  1.00  0.00           C  
ATOM   2318  CD2 PHE A 223      44.900  38.940  41.920  1.00  0.00           C  
ATOM   2319  CE1 PHE A 223      45.660  38.220  44.500  1.00  0.00           C  
ATOM   2320  CE2 PHE A 223      43.900  38.770  42.960  1.00  0.00           C  
ATOM   2321  CZ  PHE A 223      44.280  38.390  44.260  1.00  0.00           C  
ATOM   2322  H   PHE A 223      49.260  39.740  39.810  1.00  0.00           H  
ATOM   2323  HD1 PHE A 223      47.680  38.320  43.750  1.00  0.00           H  
ATOM   2324  HD2 PHE A 223      44.590  38.800  40.890  1.00  0.00           H  
ATOM   2325  HE1 PHE A 223      46.030  37.600  45.320  1.00  0.00           H  
ATOM   2326  HE2 PHE A 223      42.840  38.880  42.750  1.00  0.00           H  
ATOM   2327  HZ  PHE A 223      43.600  38.160  45.070  1.00  0.00           H  
ATOM   2328  N   ILE A 224      46.460  39.040  38.250  1.00  0.00           N  
ATOM   2329  CA  ILE A 224      45.360  38.990  37.300  1.00  0.00           C  
ATOM   2330  C   ILE A 224      45.460  37.710  36.450  1.00  0.00           C  
ATOM   2331  O   ILE A 224      44.660  36.810  36.310  1.00  0.00           O  
ATOM   2332  CB  ILE A 224      45.390  40.310  36.500  1.00  0.00           C  
ATOM   2333  CG1 ILE A 224      45.260  41.430  37.490  1.00  0.00           C  
ATOM   2334  CG2 ILE A 224      44.090  40.310  35.730  1.00  0.00           C  
ATOM   2335  CD  ILE A 224      45.800  42.700  36.770  1.00  0.00           C  
ATOM   2336  H   ILE A 224      47.010  39.870  38.380  1.00  0.00           H  
ATOM   2337  N   VAL A 225      46.730  37.510  36.000  1.00  0.00           N  
ATOM   2338  CA  VAL A 225      47.140  36.450  35.070  1.00  0.00           C  
ATOM   2339  C   VAL A 225      47.100  35.020  35.700  1.00  0.00           C  
ATOM   2340  O   VAL A 225      46.400  34.110  35.260  1.00  0.00           O  
ATOM   2341  CB  VAL A 225      48.610  36.810  34.710  1.00  0.00           C  
ATOM   2342  CG1 VAL A 225      49.100  35.720  33.770  1.00  0.00           C  
ATOM   2343  CG2 VAL A 225      48.510  38.180  33.980  1.00  0.00           C  
ATOM   2344  H   VAL A 225      47.410  38.240  36.060  1.00  0.00           H  
ATOM   2345  N   ILE A 226      47.740  34.880  36.870  1.00  0.00           N  
ATOM   2346  CA  ILE A 226      47.570  33.610  37.650  1.00  0.00           C  
ATOM   2347  C   ILE A 226      46.050  33.280  37.910  1.00  0.00           C  
ATOM   2348  O   ILE A 226      45.690  32.180  37.760  1.00  0.00           O  
ATOM   2349  CB  ILE A 226      48.330  33.800  38.930  1.00  0.00           C  
ATOM   2350  CG1 ILE A 226      49.800  33.810  38.650  1.00  0.00           C  
ATOM   2351  CG2 ILE A 226      47.910  33.000  40.200  1.00  0.00           C  
ATOM   2352  CD  ILE A 226      50.660  34.190  39.900  1.00  0.00           C  
ATOM   2353  H   ILE A 226      48.270  35.590  37.320  1.00  0.00           H  
ATOM   2354  N   ASP A 227      45.280  34.320  38.310  1.00  0.00           N  
ATOM   2355  CA  ASP A 227      43.860  34.170  38.630  1.00  0.00           C  
ATOM   2356  C   ASP A 227      42.990  33.780  37.380  1.00  0.00           C  
ATOM   2357  O   ASP A 227      42.410  32.710  37.370  1.00  0.00           O  
ATOM   2358  CB  ASP A 227      43.220  35.380  39.230  1.00  0.00           C  
ATOM   2359  CG  ASP A 227      41.830  35.030  39.820  1.00  0.00           C  
ATOM   2360  OD1 ASP A 227      41.740  33.940  40.480  1.00  0.00           O  
ATOM   2361  OD2 ASP A 227      40.730  35.640  39.550  1.00  0.00           O1-
ATOM   2362  H   ASP A 227      45.680  35.230  38.430  1.00  0.00           H  
ATOM   2363  N   ILE A 228      43.260  34.390  36.260  1.00  0.00           N  
ATOM   2364  CA  ILE A 228      42.590  34.080  34.950  1.00  0.00           C  
ATOM   2365  C   ILE A 228      42.970  32.640  34.400  1.00  0.00           C  
ATOM   2366  O   ILE A 228      42.140  31.840  33.910  1.00  0.00           O  
ATOM   2367  CB  ILE A 228      42.850  35.090  33.770  1.00  0.00           C  
ATOM   2368  CG1 ILE A 228      42.410  36.480  34.220  1.00  0.00           C  
ATOM   2369  CG2 ILE A 228      42.200  34.700  32.430  1.00  0.00           C  
ATOM   2370  CD  ILE A 228      43.140  37.420  33.200  1.00  0.00           C  
ATOM   2371  H   ILE A 228      43.710  35.280  36.320  1.00  0.00           H  
ATOM   2372  N   LEU A 229      44.240  32.270  34.520  1.00  0.00           N  
ATOM   2373  CA  LEU A 229      44.810  30.960  34.170  1.00  0.00           C  
ATOM   2374  C   LEU A 229      44.440  29.830  35.050  1.00  0.00           C  
ATOM   2375  O   LEU A 229      44.030  28.780  34.490  1.00  0.00           O  
ATOM   2376  CB  LEU A 229      46.310  30.980  34.080  1.00  0.00           C  
ATOM   2377  CG  LEU A 229      46.640  31.430  32.660  1.00  0.00           C  
ATOM   2378  CD1 LEU A 229      47.990  32.040  32.520  1.00  0.00           C  
ATOM   2379  CD2 LEU A 229      46.370  30.220  31.660  1.00  0.00           C  
ATOM   2380  H   LEU A 229      44.840  32.960  34.930  1.00  0.00           H  
ATOM   2381  N   ILE A 230      44.350  30.060  36.330  1.00  0.00           N  
ATOM   2382  CA  ILE A 230      43.640  29.070  37.240  1.00  0.00           C  
ATOM   2383  C   ILE A 230      42.230  28.860  36.800  1.00  0.00           C  
ATOM   2384  O   ILE A 230      41.770  27.740  36.760  1.00  0.00           O  
ATOM   2385  CB  ILE A 230      43.710  29.540  38.700  1.00  0.00           C  
ATOM   2386  CG1 ILE A 230      45.170  29.290  39.180  1.00  0.00           C  
ATOM   2387  CG2 ILE A 230      42.750  28.800  39.620  1.00  0.00           C  
ATOM   2388  CD  ILE A 230      45.510  29.890  40.510  1.00  0.00           C  
ATOM   2389  H   ILE A 230      44.950  30.660  36.850  1.00  0.00           H  
ATOM   2390  N   ASP A 231      41.470  29.890  36.530  1.00  0.00           N  
ATOM   2391  CA  ASP A 231      40.030  29.790  36.180  1.00  0.00           C  
ATOM   2392  C   ASP A 231      39.820  28.870  34.980  1.00  0.00           C  
ATOM   2393  O   ASP A 231      39.030  27.900  34.990  1.00  0.00           O  
ATOM   2394  CB  ASP A 231      39.250  31.120  36.130  1.00  0.00           C  
ATOM   2395  CG  ASP A 231      37.730  30.920  35.830  1.00  0.00           C  
ATOM   2396  OD1 ASP A 231      37.120  29.940  36.380  1.00  0.00           O  
ATOM   2397  OD2 ASP A 231      37.210  31.580  34.920  1.00  0.00           O1-
ATOM   2398  H   ASP A 231      41.900  30.790  36.660  1.00  0.00           H  
ATOM   2399  N   ILE A 232      40.600  29.130  33.940  1.00  0.00           N  
ATOM   2400  CA  ILE A 232      40.750  28.280  32.670  1.00  0.00           C  
ATOM   2401  C   ILE A 232      41.010  26.760  32.960  1.00  0.00           C  
ATOM   2402  O   ILE A 232      40.160  25.940  32.510  1.00  0.00           O  
ATOM   2403  CB  ILE A 232      41.920  28.970  31.880  1.00  0.00           C  
ATOM   2404  CG1 ILE A 232      41.600  30.360  31.300  1.00  0.00           C  
ATOM   2405  CG2 ILE A 232      42.460  28.040  30.780  1.00  0.00           C  
ATOM   2406  CD  ILE A 232      42.770  31.160  30.690  1.00  0.00           C  
ATOM   2407  H   ILE A 232      41.100  30.000  33.930  1.00  0.00           H  
ATOM   2408  N   ILE A 233      41.950  26.430  33.860  1.00  0.00           N  
ATOM   2409  CA  ILE A 233      42.170  25.110  34.440  1.00  0.00           C  
ATOM   2410  C   ILE A 233      40.940  24.580  35.170  1.00  0.00           C  
ATOM   2411  O   ILE A 233      40.390  23.620  34.680  1.00  0.00           O  
ATOM   2412  CB  ILE A 233      43.350  25.060  35.440  1.00  0.00           C  
ATOM   2413  CG1 ILE A 233      44.490  25.790  34.820  1.00  0.00           C  
ATOM   2414  CG2 ILE A 233      43.660  23.550  35.790  1.00  0.00           C  
ATOM   2415  CD  ILE A 233      45.780  25.780  35.700  1.00  0.00           C  
ATOM   2416  H   ILE A 233      42.700  27.070  34.010  1.00  0.00           H  
ATOM   2417  N   ARG A 234      40.320  25.370  35.950  1.00  0.00           N  
ATOM   2418  CA  ARG A 234      39.110  24.850  36.670  1.00  0.00           C  
ATOM   2419  C   ARG A 234      37.880  24.530  35.820  1.00  0.00           C  
ATOM   2420  O   ARG A 234      37.360  23.450  35.970  1.00  0.00           O  
ATOM   2421  CB  ARG A 234      38.690  25.830  37.700  1.00  0.00           C  
ATOM   2422  CG  ARG A 234      39.470  25.550  38.990  1.00  0.00           C  
ATOM   2423  CD  ARG A 234      39.150  26.690  39.950  1.00  0.00           C  
ATOM   2424  NE  ARG A 234      39.480  26.360  41.370  1.00  0.00           N  
ATOM   2425  CZ  ARG A 234      39.140  27.210  42.390  1.00  0.00           C  
ATOM   2426  NH1 ARG A 234      38.640  28.460  42.170  1.00  0.00           N1+
ATOM   2427  NH2 ARG A 234      39.100  26.800  43.680  1.00  0.00           N  
ATOM   2428  H   ARG A 234      40.660  26.220  36.340  1.00  0.00           H  
ATOM   2429  HE  ARG A 234      39.710  25.390  41.450  1.00  0.00           H  
ATOM   2430 1HH1 ARG A 234      38.630  28.800  41.230  1.00  0.00           H  
ATOM   2431 2HH1 ARG A 234      38.090  28.960  42.830  1.00  0.00           H  
ATOM   2432 1HH2 ARG A 234      39.510  25.890  43.790  1.00  0.00           H  
ATOM   2433 2HH2 ARG A 234      38.670  27.300  44.430  1.00  0.00           H  
ATOM   2434  N   GLU A 235      37.500  25.390  34.870  1.00  0.00           N  
ATOM   2435  CA  GLU A 235      36.480  25.160  33.830  1.00  0.00           C  
ATOM   2436  C   GLU A 235      36.920  24.060  32.850  1.00  0.00           C  
ATOM   2437  O   GLU A 235      36.010  23.280  32.560  1.00  0.00           O  
ATOM   2438  CB  GLU A 235      36.330  26.500  33.020  1.00  0.00           C  
ATOM   2439  CG  GLU A 235      34.800  26.790  32.810  1.00  0.00           C  
ATOM   2440  CD  GLU A 235      34.540  27.880  31.760  1.00  0.00           C  
ATOM   2441  OE1 GLU A 235      34.420  27.590  30.580  1.00  0.00           O  
ATOM   2442  OE2 GLU A 235      34.650  29.050  32.120  1.00  0.00           O1-
ATOM   2443  H   GLU A 235      38.170  26.110  34.710  1.00  0.00           H  
ATOM   2444  N   LYS A 236      38.190  23.860  32.600  1.00  0.00           N  
ATOM   2445  CA  LYS A 236      38.460  23.010  31.410  1.00  0.00           C  
ATOM   2446  C   LYS A 236      39.190  21.640  31.660  1.00  0.00           C  
ATOM   2447  O   LYS A 236      39.790  21.170  30.670  1.00  0.00           O  
ATOM   2448  CB  LYS A 236      39.090  23.790  30.240  1.00  0.00           C  
ATOM   2449  CG  LYS A 236      38.370  25.050  29.740  1.00  0.00           C  
ATOM   2450  CD  LYS A 236      37.110  24.670  29.010  1.00  0.00           C  
ATOM   2451  CE  LYS A 236      36.030  25.770  28.960  1.00  0.00           C  
ATOM   2452  NZ  LYS A 236      34.950  25.460  28.020  1.00  0.00           N1+
ATOM   2453  H   LYS A 236      38.930  24.470  32.890  1.00  0.00           H  
ATOM   2454  HZ1 LYS A 236      35.240  25.360  27.080  1.00  0.00           H  
ATOM   2455  HZ2 LYS A 236      34.450  24.640  28.290  1.00  0.00           H  
ATOM   2456  HZ3 LYS A 236      34.370  26.280  28.060  1.00  0.00           H  
ATOM   2457  N   GLY A 237      39.400  21.230  32.910  1.00  0.00           N  
ATOM   2458  CA  GLY A 237      40.080  20.000  33.360  1.00  0.00           C  
ATOM   2459  C   GLY A 237      41.630  20.150  33.290  1.00  0.00           C  
ATOM   2460  O   GLY A 237      42.100  21.290  33.350  1.00  0.00           O  
ATOM   2461  H   GLY A 237      39.190  21.800  33.710  1.00  0.00           H  
ATOM   2462  N   VAL A 238      42.300  19.080  33.510  1.00  0.00           N  
ATOM   2463  CA  VAL A 238      43.710  18.940  33.130  1.00  0.00           C  
ATOM   2464  C   VAL A 238      43.910  19.120  31.640  1.00  0.00           C  
ATOM   2465  O   VAL A 238      44.960  19.650  31.260  1.00  0.00           O  
ATOM   2466  CB  VAL A 238      44.440  17.730  33.720  1.00  0.00           C  
ATOM   2467  CG1 VAL A 238      44.420  17.650  35.190  1.00  0.00           C  
ATOM   2468  CG2 VAL A 238      44.080  16.480  32.990  1.00  0.00           C  
ATOM   2469  H   VAL A 238      41.930  18.380  34.120  1.00  0.00           H  
ATOM   2470  N   ASP A 239      42.870  18.780  30.850  1.00  0.00           N  
ATOM   2471  CA  ASP A 239      42.860  19.030  29.370  1.00  0.00           C  
ATOM   2472  C   ASP A 239      43.140  20.430  28.830  1.00  0.00           C  
ATOM   2473  O   ASP A 239      43.460  20.570  27.640  1.00  0.00           O  
ATOM   2474  CB  ASP A 239      41.450  18.690  28.810  1.00  0.00           C  
ATOM   2475  CG  ASP A 239      41.290  17.150  28.790  1.00  0.00           C  
ATOM   2476  OD1 ASP A 239      41.600  16.560  27.730  1.00  0.00           O  
ATOM   2477  OD2 ASP A 239      41.240  16.530  29.890  1.00  0.00           O1-
ATOM   2478  H   ASP A 239      42.040  18.370  31.200  1.00  0.00           H  
ATOM   2479  N   CYS A 240      43.030  21.380  29.800  1.00  0.00           N  
ATOM   2480  CA  CYS A 240      43.180  22.850  29.450  1.00  0.00           C  
ATOM   2481  C   CYS A 240      44.390  23.280  28.650  1.00  0.00           C  
ATOM   2482  O   CYS A 240      45.490  22.750  28.740  1.00  0.00           O  
ATOM   2483  CB  CYS A 240      43.240  23.700  30.720  1.00  0.00           C  
ATOM   2484  SG  CYS A 240      44.530  23.030  31.870  1.00  0.00           S  
ATOM   2485  H   CYS A 240      43.270  21.230  30.760  1.00  0.00           H  
ATOM   2486  HG  CYS A 240      43.910  23.090  33.050  1.00  0.00           H  
ATOM   2487  N   ASP A 241      44.100  24.010  27.580  1.00  0.00           N  
ATOM   2488  CA  ASP A 241      45.100  24.840  26.890  1.00  0.00           C  
ATOM   2489  C   ASP A 241      45.530  26.070  27.770  1.00  0.00           C  
ATOM   2490  O   ASP A 241      44.640  26.850  28.240  1.00  0.00           O  
ATOM   2491  CB  ASP A 241      44.530  25.210  25.530  1.00  0.00           C  
ATOM   2492  CG  ASP A 241      44.000  23.960  24.720  1.00  0.00           C  
ATOM   2493  OD1 ASP A 241      42.850  23.660  24.910  1.00  0.00           O  
ATOM   2494  OD2 ASP A 241      44.800  23.310  24.010  1.00  0.00           O1-
ATOM   2495  H   ASP A 241      43.440  23.640  26.930  1.00  0.00           H  
ATOM   2496  N   ILE A 242      46.810  26.240  27.870  1.00  0.00           N  
ATOM   2497  CA  ILE A 242      47.300  27.380  28.720  1.00  0.00           C  
ATOM   2498  C   ILE A 242      48.170  28.370  27.850  1.00  0.00           C  
ATOM   2499  O   ILE A 242      49.140  27.890  27.170  1.00  0.00           O  
ATOM   2500  CB  ILE A 242      48.090  26.780  29.890  1.00  0.00           C  
ATOM   2501  CG1 ILE A 242      47.330  25.860  30.890  1.00  0.00           C  
ATOM   2502  CG2 ILE A 242      48.970  27.810  30.630  1.00  0.00           C  
ATOM   2503  CD  ILE A 242      46.080  26.370  31.640  1.00  0.00           C  
ATOM   2504  H   ILE A 242      47.410  25.540  27.500  1.00  0.00           H  
ATOM   2505  N   ASP A 243      47.720  29.630  27.770  1.00  0.00           N  
ATOM   2506  CA  ASP A 243      48.400  30.660  26.910  1.00  0.00           C  
ATOM   2507  C   ASP A 243      48.770  31.970  27.700  1.00  0.00           C  
ATOM   2508  O   ASP A 243      48.180  33.030  27.590  1.00  0.00           O  
ATOM   2509  CB  ASP A 243      47.460  30.970  25.750  1.00  0.00           C  
ATOM   2510  CG  ASP A 243      48.180  31.610  24.570  1.00  0.00           C  
ATOM   2511  OD1 ASP A 243      49.070  32.450  24.760  1.00  0.00           O  
ATOM   2512  OD2 ASP A 243      47.870  31.250  23.440  1.00  0.00           O1-
ATOM   2513  H   ASP A 243      46.760  29.870  27.940  1.00  0.00           H  
ATOM   2514  N   VAL A 244      49.910  31.850  28.400  1.00  0.00           N  
ATOM   2515  CA  VAL A 244      50.510  32.940  29.100  1.00  0.00           C  
ATOM   2516  C   VAL A 244      50.870  34.230  28.370  1.00  0.00           C  
ATOM   2517  O   VAL A 244      50.310  35.260  28.820  1.00  0.00           O  
ATOM   2518  CB  VAL A 244      51.670  32.390  30.020  1.00  0.00           C  
ATOM   2519  CG1 VAL A 244      52.440  33.530  30.790  1.00  0.00           C  
ATOM   2520  CG2 VAL A 244      51.300  31.260  31.010  1.00  0.00           C  
ATOM   2521  H   VAL A 244      50.170  30.920  28.680  1.00  0.00           H  
ATOM   2522  N   PRO A 245      51.420  34.100  27.110  1.00  0.00           N  
ATOM   2523  CA  PRO A 245      51.520  35.260  26.210  1.00  0.00           C  
ATOM   2524  C   PRO A 245      50.110  35.950  25.870  1.00  0.00           C  
ATOM   2525  O   PRO A 245      49.990  37.160  26.110  1.00  0.00           O  
ATOM   2526  CB  PRO A 245      52.070  34.720  24.890  1.00  0.00           C  
ATOM   2527  CG  PRO A 245      53.000  33.620  25.410  1.00  0.00           C  
ATOM   2528  CD  PRO A 245      52.250  32.980  26.540  1.00  0.00           C  
ATOM   2529  N   LYS A 246      49.050  35.290  25.450  1.00  0.00           N  
ATOM   2530  CA  LYS A 246      47.770  35.930  25.080  1.00  0.00           C  
ATOM   2531  C   LYS A 246      47.090  36.620  26.300  1.00  0.00           C  
ATOM   2532  O   LYS A 246      46.580  37.790  26.180  1.00  0.00           O  
ATOM   2533  CB  LYS A 246      46.750  35.000  24.480  1.00  0.00           C  
ATOM   2534  CG  LYS A 246      46.980  34.950  22.990  1.00  0.00           C  
ATOM   2535  CD  LYS A 246      45.990  33.930  22.410  1.00  0.00           C  
ATOM   2536  CE  LYS A 246      46.400  33.400  21.030  1.00  0.00           C  
ATOM   2537  NZ  LYS A 246      47.780  32.980  21.040  1.00  0.00           N1+
ATOM   2538  H   LYS A 246      49.140  34.320  25.240  1.00  0.00           H  
ATOM   2539  HZ1 LYS A 246      47.880  32.300  21.760  1.00  0.00           H  
ATOM   2540  HZ2 LYS A 246      48.020  32.590  20.140  1.00  0.00           H  
ATOM   2541  HZ3 LYS A 246      48.380  33.760  21.240  1.00  0.00           H  
ATOM   2542  N   THR A 247      47.380  36.070  27.490  1.00  0.00           N  
ATOM   2543  CA  THR A 247      46.910  36.750  28.750  1.00  0.00           C  
ATOM   2544  C   THR A 247      47.710  38.020  29.140  1.00  0.00           C  
ATOM   2545  O   THR A 247      47.180  39.060  29.410  1.00  0.00           O  
ATOM   2546  CB  THR A 247      46.780  35.840  29.970  1.00  0.00           C  
ATOM   2547  CG2 THR A 247      45.460  35.170  29.860  1.00  0.00           C  
ATOM   2548  OG1 THR A 247      47.940  35.020  30.040  1.00  0.00           O  
ATOM   2549  H   THR A 247      47.730  35.150  27.680  1.00  0.00           H  
ATOM   2550  HG1 THR A 247      47.600  34.110  30.260  1.00  0.00           H  
ATOM   2551  N   ILE A 248      49.050  37.910  29.060  1.00  0.00           N  
ATOM   2552  CA  ILE A 248      49.910  39.120  29.220  1.00  0.00           C  
ATOM   2553  C   ILE A 248      49.690  40.160  28.100  1.00  0.00           C  
ATOM   2554  O   ILE A 248      49.520  41.350  28.380  1.00  0.00           O  
ATOM   2555  CB  ILE A 248      51.420  38.920  29.390  1.00  0.00           C  
ATOM   2556  CG1 ILE A 248      51.660  37.660  30.190  1.00  0.00           C  
ATOM   2557  CG2 ILE A 248      52.070  40.130  30.040  1.00  0.00           C  
ATOM   2558  CD  ILE A 248      53.120  37.390  30.420  1.00  0.00           C  
ATOM   2559  H   ILE A 248      49.510  37.020  28.990  1.00  0.00           H  
ATOM   2560  N   GLN A 249      49.710  39.700  26.880  1.00  0.00           N  
ATOM   2561  CA  GLN A 249      49.310  40.600  25.760  1.00  0.00           C  
ATOM   2562  C   GLN A 249      48.030  41.370  25.960  1.00  0.00           C  
ATOM   2563  O   GLN A 249      48.030  42.590  26.100  1.00  0.00           O  
ATOM   2564  CB  GLN A 249      49.110  39.810  24.440  1.00  0.00           C  
ATOM   2565  CG  GLN A 249      50.300  39.570  23.580  1.00  0.00           C  
ATOM   2566  CD  GLN A 249      49.840  38.820  22.340  1.00  0.00           C  
ATOM   2567  NE2 GLN A 249      49.730  39.480  21.210  1.00  0.00           N  
ATOM   2568  OE1 GLN A 249      49.370  37.690  22.400  1.00  0.00           O  
ATOM   2569  H   GLN A 249      49.670  38.710  26.710  1.00  0.00           H  
ATOM   2570 1HE2 GLN A 249      49.760  40.480  21.250  1.00  0.00           H  
ATOM   2571 2HE2 GLN A 249      49.690  38.980  20.350  1.00  0.00           H  
ATOM   2572  N   MET A 250      46.950  40.630  26.370  1.00  0.00           N  
ATOM   2573  CA  MET A 250      45.610  41.160  26.850  1.00  0.00           C  
ATOM   2574  C   MET A 250      45.730  42.170  28.030  1.00  0.00           C  
ATOM   2575  O   MET A 250      45.220  43.270  27.930  1.00  0.00           O  
ATOM   2576  CB  MET A 250      44.650  39.980  26.960  1.00  0.00           C  
ATOM   2577  CG  MET A 250      43.270  40.300  27.470  1.00  0.00           C  
ATOM   2578  SD  MET A 250      43.210  40.460  29.290  1.00  0.00           S  
ATOM   2579  CE  MET A 250      43.290  38.700  29.600  1.00  0.00           C  
ATOM   2580  H   MET A 250      46.900  39.650  26.210  1.00  0.00           H  
ATOM   2581  N   VAL A 251      46.460  41.820  29.100  1.00  0.00           N  
ATOM   2582  CA  VAL A 251      46.660  42.790  30.180  1.00  0.00           C  
ATOM   2583  C   VAL A 251      47.520  44.010  29.910  1.00  0.00           C  
ATOM   2584  O   VAL A 251      47.070  45.100  30.230  1.00  0.00           O  
ATOM   2585  CB  VAL A 251      46.930  42.070  31.550  1.00  0.00           C  
ATOM   2586  CG1 VAL A 251      45.830  41.170  31.990  1.00  0.00           C  
ATOM   2587  CG2 VAL A 251      48.210  41.190  31.660  1.00  0.00           C  
ATOM   2588  H   VAL A 251      46.740  40.860  29.180  1.00  0.00           H  
ATOM   2589  N   ARG A 252      48.610  43.780  29.170  1.00  0.00           N  
ATOM   2590  CA  ARG A 252      49.370  44.850  28.540  1.00  0.00           C  
ATOM   2591  C   ARG A 252      48.610  45.890  27.710  1.00  0.00           C  
ATOM   2592  O   ARG A 252      48.970  47.060  27.520  1.00  0.00           O  
ATOM   2593  CB  ARG A 252      50.610  44.320  27.810  1.00  0.00           C  
ATOM   2594  CG  ARG A 252      51.870  44.980  28.470  1.00  0.00           C  
ATOM   2595  CD  ARG A 252      52.960  45.370  27.500  1.00  0.00           C  
ATOM   2596  NE  ARG A 252      54.270  45.320  28.130  1.00  0.00           N  
ATOM   2597  CZ  ARG A 252      55.230  46.220  28.180  1.00  0.00           C  
ATOM   2598  NH1 ARG A 252      55.020  47.550  27.860  1.00  0.00           N1+
ATOM   2599  NH2 ARG A 252      56.520  46.010  28.630  1.00  0.00           N  
ATOM   2600  H   ARG A 252      48.950  42.850  29.040  1.00  0.00           H  
ATOM   2601  HE  ARG A 252      54.410  44.420  28.540  1.00  0.00           H  
ATOM   2602 1HH1 ARG A 252      54.140  47.840  27.470  1.00  0.00           H  
ATOM   2603 2HH1 ARG A 252      55.610  48.280  28.190  1.00  0.00           H  
ATOM   2604 1HH2 ARG A 252      56.840  45.120  28.950  1.00  0.00           H  
ATOM   2605 2HH2 ARG A 252      57.250  46.630  28.350  1.00  0.00           H  
ATOM   2606  N   SER A 253      47.680  45.410  26.930  1.00  0.00           N  
ATOM   2607  CA  SER A 253      46.630  46.220  26.150  1.00  0.00           C  
ATOM   2608  C   SER A 253      45.700  46.990  27.100  1.00  0.00           C  
ATOM   2609  O   SER A 253      45.500  48.210  26.910  1.00  0.00           O  
ATOM   2610  CB  SER A 253      45.840  45.270  25.280  1.00  0.00           C  
ATOM   2611  OG  SER A 253      44.820  45.880  24.530  1.00  0.00           O  
ATOM   2612  H   SER A 253      47.680  44.420  26.800  1.00  0.00           H  
ATOM   2613  HG  SER A 253      44.380  45.160  24.000  1.00  0.00           H  
ATOM   2614  N   GLN A 254      45.260  46.430  28.180  1.00  0.00           N  
ATOM   2615  CA  GLN A 254      44.290  47.080  29.020  1.00  0.00           C  
ATOM   2616  C   GLN A 254      44.700  48.130  30.060  1.00  0.00           C  
ATOM   2617  O   GLN A 254      43.960  49.060  30.360  1.00  0.00           O  
ATOM   2618  CB  GLN A 254      43.480  46.080  29.750  1.00  0.00           C  
ATOM   2619  CG  GLN A 254      42.310  45.610  28.970  1.00  0.00           C  
ATOM   2620  CD  GLN A 254      41.680  44.360  29.460  1.00  0.00           C  
ATOM   2621  NE2 GLN A 254      42.180  43.310  28.860  1.00  0.00           N  
ATOM   2622  OE1 GLN A 254      40.650  44.270  30.080  1.00  0.00           O  
ATOM   2623  H   GLN A 254      45.500  45.510  28.490  1.00  0.00           H  
ATOM   2624 1HE2 GLN A 254      42.820  43.460  28.110  1.00  0.00           H  
ATOM   2625 2HE2 GLN A 254      41.930  42.450  29.310  1.00  0.00           H  
ATOM   2626  N   ARG A 255      45.990  48.060  30.420  1.00  0.00           N  
ATOM   2627  CA  ARG A 255      46.690  49.010  31.330  1.00  0.00           C  
ATOM   2628  C   ARG A 255      48.180  48.940  30.970  1.00  0.00           C  
ATOM   2629  O   ARG A 255      48.630  47.820  30.700  1.00  0.00           O  
ATOM   2630  CB  ARG A 255      46.430  48.780  32.860  1.00  0.00           C  
ATOM   2631  CG  ARG A 255      47.240  49.580  33.800  1.00  0.00           C  
ATOM   2632  CD  ARG A 255      46.540  49.590  35.150  1.00  0.00           C  
ATOM   2633  NE  ARG A 255      47.280  50.340  36.190  1.00  0.00           N  
ATOM   2634  CZ  ARG A 255      47.160  51.660  36.420  1.00  0.00           C  
ATOM   2635  NH1 ARG A 255      46.300  52.460  35.750  1.00  0.00           N1+
ATOM   2636  NH2 ARG A 255      47.920  52.220  37.350  1.00  0.00           N  
ATOM   2637  H   ARG A 255      46.570  47.300  30.130  1.00  0.00           H  
ATOM   2638  HE  ARG A 255      47.980  49.820  36.680  1.00  0.00           H  
ATOM   2639 1HH1 ARG A 255      45.700  52.120  35.010  1.00  0.00           H  
ATOM   2640 2HH1 ARG A 255      46.270  53.420  36.000  1.00  0.00           H  
ATOM   2641 1HH2 ARG A 255      48.640  51.670  37.760  1.00  0.00           H  
ATOM   2642 2HH2 ARG A 255      47.630  53.100  37.740  1.00  0.00           H  
ATOM   2643  N   SER A 256      48.850  50.090  30.750  1.00  0.00           N  
ATOM   2644  CA  SER A 256      50.270  50.140  30.240  1.00  0.00           C  
ATOM   2645  C   SER A 256      51.390  49.600  31.150  1.00  0.00           C  
ATOM   2646  O   SER A 256      51.750  50.210  32.110  1.00  0.00           O  
ATOM   2647  CB  SER A 256      50.630  51.530  29.690  1.00  0.00           C  
ATOM   2648  OG  SER A 256      50.720  52.430  30.720  1.00  0.00           O  
ATOM   2649  H   SER A 256      48.520  50.870  31.290  1.00  0.00           H  
ATOM   2650  HG  SER A 256      51.240  51.960  31.430  1.00  0.00           H  
ATOM   2651  N   GLY A 257      52.090  48.690  30.560  1.00  0.00           N  
ATOM   2652  CA  GLY A 257      53.240  48.040  31.130  1.00  0.00           C  
ATOM   2653  C   GLY A 257      53.100  46.830  32.050  1.00  0.00           C  
ATOM   2654  O   GLY A 257      54.030  46.450  32.730  1.00  0.00           O  
ATOM   2655  H   GLY A 257      51.960  48.720  29.560  1.00  0.00           H  
ATOM   2656  N   MET A 258      51.920  46.150  31.970  1.00  0.00           N  
ATOM   2657  CA  MET A 258      51.630  44.950  32.710  1.00  0.00           C  
ATOM   2658  C   MET A 258      52.730  43.820  32.490  1.00  0.00           C  
ATOM   2659  O   MET A 258      53.290  43.370  31.470  1.00  0.00           O  
ATOM   2660  CB  MET A 258      50.230  44.460  32.390  1.00  0.00           C  
ATOM   2661  CG  MET A 258      49.020  45.270  32.920  1.00  0.00           C  
ATOM   2662  SD  MET A 258      48.150  44.380  34.260  1.00  0.00           S  
ATOM   2663  CE  MET A 258      46.560  45.080  33.850  1.00  0.00           C  
ATOM   2664  H   MET A 258      51.180  46.610  31.480  1.00  0.00           H  
ATOM   2665  N   VAL A 259      53.220  43.370  33.650  1.00  0.00           N  
ATOM   2666  CA  VAL A 259      54.270  42.350  33.870  1.00  0.00           C  
ATOM   2667  C   VAL A 259      55.540  42.580  33.120  1.00  0.00           C  
ATOM   2668  O   VAL A 259      55.750  42.030  31.970  1.00  0.00           O  
ATOM   2669  CB  VAL A 259      53.750  40.890  33.690  1.00  0.00           C  
ATOM   2670  CG1 VAL A 259      54.600  39.800  34.310  1.00  0.00           C  
ATOM   2671  CG2 VAL A 259      52.290  40.720  34.090  1.00  0.00           C  
ATOM   2672  H   VAL A 259      52.830  43.720  34.500  1.00  0.00           H  
ATOM   2673  N   GLN A 260      56.510  43.150  33.870  1.00  0.00           N  
ATOM   2674  CA  GLN A 260      57.820  43.580  33.310  1.00  0.00           C  
ATOM   2675  C   GLN A 260      59.090  42.760  33.620  1.00  0.00           C  
ATOM   2676  O   GLN A 260      59.700  42.080  32.770  1.00  0.00           O  
ATOM   2677  CB  GLN A 260      58.160  45.050  33.520  1.00  0.00           C  
ATOM   2678  CG  GLN A 260      57.400  45.710  32.410  1.00  0.00           C  
ATOM   2679  CD  GLN A 260      57.780  47.180  32.500  1.00  0.00           C  
ATOM   2680  NE2 GLN A 260      56.750  47.980  32.450  1.00  0.00           N  
ATOM   2681  OE1 GLN A 260      58.870  47.640  32.440  1.00  0.00           O  
ATOM   2682  H   GLN A 260      56.290  43.560  34.750  1.00  0.00           H  
ATOM   2683 1HE2 GLN A 260      55.830  47.590  32.450  1.00  0.00           H  
ATOM   2684 2HE2 GLN A 260      56.830  48.970  32.600  1.00  0.00           H  
ATOM   2685  N   THR A 261      59.600  42.960  34.840  1.00  0.00           N  
ATOM   2686  CA  THR A 261      60.790  42.280  35.420  1.00  0.00           C  
ATOM   2687  C   THR A 261      60.760  40.730  35.320  1.00  0.00           C  
ATOM   2688  O   THR A 261      59.720  40.140  35.510  1.00  0.00           O  
ATOM   2689  CB  THR A 261      60.960  42.790  36.910  1.00  0.00           C  
ATOM   2690  CG2 THR A 261      62.030  42.140  37.770  1.00  0.00           C  
ATOM   2691  OG1 THR A 261      61.050  44.200  37.030  1.00  0.00           O  
ATOM   2692  H   THR A 261      59.110  43.570  35.450  1.00  0.00           H  
ATOM   2693  HG1 THR A 261      60.140  44.590  37.170  1.00  0.00           H  
ATOM   2694  N   GLU A 262      61.900  40.090  35.090  1.00  0.00           N  
ATOM   2695  CA  GLU A 262      62.080  38.620  34.850  1.00  0.00           C  
ATOM   2696  C   GLU A 262      61.550  37.770  35.970  1.00  0.00           C  
ATOM   2697  O   GLU A 262      60.870  36.850  35.780  1.00  0.00           O  
ATOM   2698  CB  GLU A 262      63.540  38.180  34.560  1.00  0.00           C  
ATOM   2699  CG  GLU A 262      63.980  38.520  33.140  1.00  0.00           C  
ATOM   2700  CD  GLU A 262      65.470  38.730  33.150  1.00  0.00           C  
ATOM   2701  OE1 GLU A 262      65.890  39.770  33.630  1.00  0.00           O  
ATOM   2702  OE2 GLU A 262      66.200  37.810  32.710  1.00  0.00           O1-
ATOM   2703  H   GLU A 262      62.790  40.540  35.080  1.00  0.00           H  
ATOM   2704  N   ALA A 263      61.940  38.080  37.190  1.00  0.00           N  
ATOM   2705  CA  ALA A 263      61.220  37.580  38.420  1.00  0.00           C  
ATOM   2706  C   ALA A 263      59.670  37.300  38.330  1.00  0.00           C  
ATOM   2707  O   ALA A 263      59.200  36.180  38.420  1.00  0.00           O  
ATOM   2708  CB  ALA A 263      61.600  38.490  39.610  1.00  0.00           C  
ATOM   2709  H   ALA A 263      62.880  38.330  37.430  1.00  0.00           H  
ATOM   2710  N   GLN A 264      58.970  38.320  37.890  1.00  0.00           N  
ATOM   2711  CA  GLN A 264      57.500  38.340  37.780  1.00  0.00           C  
ATOM   2712  C   GLN A 264      57.040  37.260  36.780  1.00  0.00           C  
ATOM   2713  O   GLN A 264      56.470  36.250  37.170  1.00  0.00           O  
ATOM   2714  CB  GLN A 264      57.060  39.740  37.320  1.00  0.00           C  
ATOM   2715  CG  GLN A 264      57.370  40.790  38.360  1.00  0.00           C  
ATOM   2716  CD  GLN A 264      57.160  42.230  37.980  1.00  0.00           C  
ATOM   2717  NE2 GLN A 264      56.780  42.980  38.950  1.00  0.00           N  
ATOM   2718  OE1 GLN A 264      57.520  42.620  36.900  1.00  0.00           O  
ATOM   2719  H   GLN A 264      59.420  39.030  37.340  1.00  0.00           H  
ATOM   2720 1HE2 GLN A 264      56.520  42.410  39.730  1.00  0.00           H  
ATOM   2721 2HE2 GLN A 264      56.880  43.970  38.990  1.00  0.00           H  
ATOM   2722  N   TYR A 265      57.680  37.440  35.650  1.00  0.00           N  
ATOM   2723  CA  TYR A 265      57.610  36.480  34.550  1.00  0.00           C  
ATOM   2724  C   TYR A 265      57.790  35.030  34.940  1.00  0.00           C  
ATOM   2725  O   TYR A 265      57.010  34.110  34.600  1.00  0.00           O  
ATOM   2726  CB  TYR A 265      58.490  36.900  33.350  1.00  0.00           C  
ATOM   2727  CG  TYR A 265      58.160  36.210  32.010  1.00  0.00           C  
ATOM   2728  CD1 TYR A 265      56.830  36.260  31.470  1.00  0.00           C  
ATOM   2729  CD2 TYR A 265      59.210  35.650  31.270  1.00  0.00           C  
ATOM   2730  CE1 TYR A 265      56.630  35.630  30.280  1.00  0.00           C  
ATOM   2731  CE2 TYR A 265      58.940  34.970  30.120  1.00  0.00           C  
ATOM   2732  CZ  TYR A 265      57.660  34.980  29.620  1.00  0.00           C  
ATOM   2733  OH  TYR A 265      57.350  34.080  28.660  1.00  0.00           O  
ATOM   2734  H   TYR A 265      58.160  38.300  35.480  1.00  0.00           H  
ATOM   2735  HD1 TYR A 265      56.030  36.630  32.110  1.00  0.00           H  
ATOM   2736  HD2 TYR A 265      60.190  36.130  31.340  1.00  0.00           H  
ATOM   2737  HE1 TYR A 265      55.680  35.690  29.750  1.00  0.00           H  
ATOM   2738  HE2 TYR A 265      59.780  34.360  29.780  1.00  0.00           H  
ATOM   2739  HH  TYR A 265      58.210  33.690  28.340  1.00  0.00           H  
ATOM   2740  N   ARG A 266      58.920  34.830  35.610  1.00  0.00           N  
ATOM   2741  CA  ARG A 266      59.390  33.540  36.140  1.00  0.00           C  
ATOM   2742  C   ARG A 266      58.380  32.860  37.030  1.00  0.00           C  
ATOM   2743  O   ARG A 266      58.130  31.650  36.940  1.00  0.00           O  
ATOM   2744  CB  ARG A 266      60.730  33.790  36.830  1.00  0.00           C  
ATOM   2745  CG  ARG A 266      61.840  33.760  35.830  1.00  0.00           C  
ATOM   2746  CD  ARG A 266      63.240  33.330  36.400  1.00  0.00           C  
ATOM   2747  NE  ARG A 266      63.920  34.420  37.110  1.00  0.00           N  
ATOM   2748  CZ  ARG A 266      64.680  35.380  36.540  1.00  0.00           C  
ATOM   2749  NH1 ARG A 266      65.070  35.410  35.280  1.00  0.00           N1+
ATOM   2750  NH2 ARG A 266      65.030  36.420  37.270  1.00  0.00           N  
ATOM   2751  H   ARG A 266      59.690  35.470  35.560  1.00  0.00           H  
ATOM   2752  HE  ARG A 266      63.940  34.250  38.100  1.00  0.00           H  
ATOM   2753 1HH1 ARG A 266      64.740  34.740  34.620  1.00  0.00           H  
ATOM   2754 2HH1 ARG A 266      65.900  35.900  35.040  1.00  0.00           H  
ATOM   2755 1HH2 ARG A 266      64.850  36.440  38.250  1.00  0.00           H  
ATOM   2756 2HH2 ARG A 266      65.440  37.230  36.840  1.00  0.00           H  
ATOM   2757  N   PHE A 267      57.840  33.660  37.950  1.00  0.00           N  
ATOM   2758  CA  PHE A 267      56.830  33.200  38.880  1.00  0.00           C  
ATOM   2759  C   PHE A 267      55.500  32.870  38.280  1.00  0.00           C  
ATOM   2760  O   PHE A 267      54.970  31.820  38.740  1.00  0.00           O  
ATOM   2761  CB  PHE A 267      56.620  34.270  39.950  1.00  0.00           C  
ATOM   2762  CG  PHE A 267      55.780  33.820  41.110  1.00  0.00           C  
ATOM   2763  CD1 PHE A 267      56.370  32.990  42.090  1.00  0.00           C  
ATOM   2764  CD2 PHE A 267      54.410  33.860  40.980  1.00  0.00           C  
ATOM   2765  CE1 PHE A 267      55.560  32.250  42.920  1.00  0.00           C  
ATOM   2766  CE2 PHE A 267      53.640  33.040  41.820  1.00  0.00           C  
ATOM   2767  CZ  PHE A 267      54.230  32.210  42.720  1.00  0.00           C  
ATOM   2768  H   PHE A 267      58.150  34.600  38.070  1.00  0.00           H  
ATOM   2769  HD1 PHE A 267      57.460  32.970  42.100  1.00  0.00           H  
ATOM   2770  HD2 PHE A 267      53.960  34.590  40.310  1.00  0.00           H  
ATOM   2771  HE1 PHE A 267      55.970  31.680  43.760  1.00  0.00           H  
ATOM   2772  HE2 PHE A 267      52.550  33.090  41.840  1.00  0.00           H  
ATOM   2773  HZ  PHE A 267      53.640  31.480  43.280  1.00  0.00           H  
ATOM   2774  N   ILE A 268      55.030  33.540  37.150  1.00  0.00           N  
ATOM   2775  CA  ILE A 268      53.800  33.150  36.420  1.00  0.00           C  
ATOM   2776  C   ILE A 268      53.780  31.620  36.040  1.00  0.00           C  
ATOM   2777  O   ILE A 268      53.000  30.830  36.560  1.00  0.00           O  
ATOM   2778  CB  ILE A 268      53.610  34.080  35.200  1.00  0.00           C  
ATOM   2779  CG1 ILE A 268      53.240  35.430  35.750  1.00  0.00           C  
ATOM   2780  CG2 ILE A 268      52.440  33.490  34.400  1.00  0.00           C  
ATOM   2781  CD  ILE A 268      53.110  36.480  34.650  1.00  0.00           C  
ATOM   2782  H   ILE A 268      55.330  34.490  37.050  1.00  0.00           H  
ATOM   2783  N   TYR A 269      54.820  31.200  35.330  1.00  0.00           N  
ATOM   2784  CA  TYR A 269      55.150  29.770  35.030  1.00  0.00           C  
ATOM   2785  C   TYR A 269      55.100  28.750  36.210  1.00  0.00           C  
ATOM   2786  O   TYR A 269      54.330  27.770  36.150  1.00  0.00           O  
ATOM   2787  CB  TYR A 269      56.510  29.590  34.290  1.00  0.00           C  
ATOM   2788  CG  TYR A 269      56.430  30.230  32.900  1.00  0.00           C  
ATOM   2789  CD1 TYR A 269      55.660  29.700  31.910  1.00  0.00           C  
ATOM   2790  CD2 TYR A 269      57.110  31.450  32.730  1.00  0.00           C  
ATOM   2791  CE1 TYR A 269      55.420  30.420  30.740  1.00  0.00           C  
ATOM   2792  CE2 TYR A 269      56.900  32.130  31.510  1.00  0.00           C  
ATOM   2793  CZ  TYR A 269      56.060  31.580  30.520  1.00  0.00           C  
ATOM   2794  OH  TYR A 269      55.880  32.080  29.290  1.00  0.00           O  
ATOM   2795  H   TYR A 269      55.360  31.780  34.720  1.00  0.00           H  
ATOM   2796  HD1 TYR A 269      55.280  28.670  31.960  1.00  0.00           H  
ATOM   2797  HD2 TYR A 269      57.680  31.850  33.560  1.00  0.00           H  
ATOM   2798  HE1 TYR A 269      54.800  29.960  29.970  1.00  0.00           H  
ATOM   2799  HE2 TYR A 269      57.350  33.120  31.430  1.00  0.00           H  
ATOM   2800  HH  TYR A 269      56.350  32.950  29.160  1.00  0.00           H  
ATOM   2801  N   MET A 270      55.700  29.170  37.270  1.00  0.00           N  
ATOM   2802  CA  MET A 270      55.770  28.380  38.540  1.00  0.00           C  
ATOM   2803  C   MET A 270      54.390  28.090  39.180  1.00  0.00           C  
ATOM   2804  O   MET A 270      53.950  26.920  39.390  1.00  0.00           O  
ATOM   2805  CB  MET A 270      56.740  29.040  39.510  1.00  0.00           C  
ATOM   2806  CG  MET A 270      58.170  29.210  39.000  1.00  0.00           C  
ATOM   2807  SD  MET A 270      59.300  30.180  40.100  1.00  0.00           S  
ATOM   2808  CE  MET A 270      60.730  30.140  39.050  1.00  0.00           C  
ATOM   2809  H   MET A 270      56.120  30.070  37.220  1.00  0.00           H  
ATOM   2810  N   ALA A 271      53.590  29.150  39.240  1.00  0.00           N  
ATOM   2811  CA  ALA A 271      52.240  29.040  39.840  1.00  0.00           C  
ATOM   2812  C   ALA A 271      51.310  28.140  38.990  1.00  0.00           C  
ATOM   2813  O   ALA A 271      50.860  27.120  39.450  1.00  0.00           O  
ATOM   2814  CB  ALA A 271      51.560  30.400  40.150  1.00  0.00           C  
ATOM   2815  H   ALA A 271      53.820  30.080  38.950  1.00  0.00           H  
ATOM   2816  N   VAL A 272      51.330  28.400  37.710  1.00  0.00           N  
ATOM   2817  CA  VAL A 272      50.480  27.730  36.700  1.00  0.00           C  
ATOM   2818  C   VAL A 272      50.760  26.210  36.560  1.00  0.00           C  
ATOM   2819  O   VAL A 272      49.900  25.430  36.920  1.00  0.00           O  
ATOM   2820  CB  VAL A 272      50.540  28.500  35.350  1.00  0.00           C  
ATOM   2821  CG1 VAL A 272      49.690  27.750  34.310  1.00  0.00           C  
ATOM   2822  CG2 VAL A 272      50.170  29.980  35.470  1.00  0.00           C  
ATOM   2823  H   VAL A 272      52.000  29.070  37.380  1.00  0.00           H  
ATOM   2824  N   GLN A 273      52.070  25.940  36.560  1.00  0.00           N  
ATOM   2825  CA  GLN A 273      52.610  24.550  36.550  1.00  0.00           C  
ATOM   2826  C   GLN A 273      52.180  23.830  37.820  1.00  0.00           C  
ATOM   2827  O   GLN A 273      51.760  22.690  37.720  1.00  0.00           O  
ATOM   2828  CB  GLN A 273      54.130  24.610  36.400  1.00  0.00           C  
ATOM   2829  CG  GLN A 273      54.890  23.340  35.970  1.00  0.00           C  
ATOM   2830  CD  GLN A 273      54.600  22.910  34.500  1.00  0.00           C  
ATOM   2831  NE2 GLN A 273      54.720  21.660  34.240  1.00  0.00           N  
ATOM   2832  OE1 GLN A 273      54.300  23.660  33.580  1.00  0.00           O  
ATOM   2833  H   GLN A 273      52.700  26.650  36.230  1.00  0.00           H  
ATOM   2834 1HE2 GLN A 273      54.850  21.020  35.000  1.00  0.00           H  
ATOM   2835 2HE2 GLN A 273      54.630  21.400  33.280  1.00  0.00           H  
ATOM   2836  N   HIS A 274      52.450  24.380  39.000  1.00  0.00           N  
ATOM   2837  CA  HIS A 274      52.160  23.790  40.280  1.00  0.00           C  
ATOM   2838  C   HIS A 274      50.660  23.370  40.350  1.00  0.00           C  
ATOM   2839  O   HIS A 274      50.340  22.290  40.910  1.00  0.00           O  
ATOM   2840  CB  HIS A 274      52.610  24.630  41.470  1.00  0.00           C  
ATOM   2841  CG  HIS A 274      54.050  24.270  41.780  1.00  0.00           C  
ATOM   2842  CD2 HIS A 274      55.170  24.560  41.090  1.00  0.00           C  
ATOM   2843  ND1 HIS A 274      54.400  23.210  42.530  1.00  0.00           N  
ATOM   2844  CE1 HIS A 274      55.680  22.840  42.340  1.00  0.00           C  
ATOM   2845  NE2 HIS A 274      56.140  23.700  41.430  1.00  0.00           N  
ATOM   2846  H   HIS A 274      52.880  25.280  39.040  1.00  0.00           H  
ATOM   2847  HD2 HIS A 274      55.320  25.330  40.330  1.00  0.00           H  
ATOM   2848  HE1 HIS A 274      56.350  22.220  42.920  1.00  0.00           H  
ATOM   2849  HE2 HIS A 274      57.100  23.850  41.190  1.00  0.00           H  
ATOM   2850  N   TYR A 275      49.800  24.190  39.730  1.00  0.00           N  
ATOM   2851  CA  TYR A 275      48.330  23.910  39.800  1.00  0.00           C  
ATOM   2852  C   TYR A 275      48.050  22.610  39.010  1.00  0.00           C  
ATOM   2853  O   TYR A 275      47.270  21.790  39.430  1.00  0.00           O  
ATOM   2854  CB  TYR A 275      47.590  25.190  39.430  1.00  0.00           C  
ATOM   2855  CG  TYR A 275      46.120  25.190  39.900  1.00  0.00           C  
ATOM   2856  CD1 TYR A 275      45.810  25.970  40.990  1.00  0.00           C  
ATOM   2857  CD2 TYR A 275      45.110  24.500  39.220  1.00  0.00           C  
ATOM   2858  CE1 TYR A 275      44.520  26.010  41.450  1.00  0.00           C  
ATOM   2859  CE2 TYR A 275      43.790  24.520  39.630  1.00  0.00           C  
ATOM   2860  CZ  TYR A 275      43.480  25.270  40.800  1.00  0.00           C  
ATOM   2861  OH  TYR A 275      42.220  25.330  41.300  1.00  0.00           O  
ATOM   2862  H   TYR A 275      50.080  25.060  39.340  1.00  0.00           H  
ATOM   2863  HD1 TYR A 275      46.570  26.390  41.650  1.00  0.00           H  
ATOM   2864  HD2 TYR A 275      45.360  23.980  38.290  1.00  0.00           H  
ATOM   2865  HE1 TYR A 275      44.330  26.520  42.390  1.00  0.00           H  
ATOM   2866  HE2 TYR A 275      43.040  23.980  39.060  1.00  0.00           H  
ATOM   2867  HH  TYR A 275      42.230  25.430  42.290  1.00  0.00           H  
ATOM   2868  N   ILE A 276      48.730  22.450  37.880  1.00  0.00           N  
ATOM   2869  CA  ILE A 276      48.630  21.250  37.060  1.00  0.00           C  
ATOM   2870  C   ILE A 276      49.310  20.010  37.710  1.00  0.00           C  
ATOM   2871  O   ILE A 276      48.640  19.010  37.810  1.00  0.00           O  
ATOM   2872  CB  ILE A 276      49.020  21.510  35.590  1.00  0.00           C  
ATOM   2873  CG1 ILE A 276      48.140  22.640  34.990  1.00  0.00           C  
ATOM   2874  CG2 ILE A 276      48.610  20.260  34.720  1.00  0.00           C  
ATOM   2875  CD  ILE A 276      48.790  23.160  33.670  1.00  0.00           C  
ATOM   2876  H   ILE A 276      49.440  23.090  37.590  1.00  0.00           H  
ATOM   2877  N   GLU A 277      50.600  20.140  38.130  1.00  0.00           N  
ATOM   2878  CA  GLU A 277      51.380  19.090  38.890  1.00  0.00           C  
ATOM   2879  C   GLU A 277      50.570  18.450  40.030  1.00  0.00           C  
ATOM   2880  O   GLU A 277      50.410  17.240  40.130  1.00  0.00           O  
ATOM   2881  CB  GLU A 277      52.720  19.630  39.470  1.00  0.00           C  
ATOM   2882  CG  GLU A 277      53.620  20.220  38.410  1.00  0.00           C  
ATOM   2883  CD  GLU A 277      54.540  19.180  37.630  1.00  0.00           C  
ATOM   2884  OE1 GLU A 277      54.660  19.310  36.390  1.00  0.00           O  
ATOM   2885  OE2 GLU A 277      55.210  18.280  38.250  1.00  0.00           O1-
ATOM   2886  H   GLU A 277      51.210  20.800  37.700  1.00  0.00           H  
ATOM   2887  N   THR A 278      49.940  19.320  40.810  1.00  0.00           N  
ATOM   2888  CA  THR A 278      49.100  18.990  41.990  1.00  0.00           C  
ATOM   2889  C   THR A 278      47.730  18.370  41.700  1.00  0.00           C  
ATOM   2890  O   THR A 278      47.260  17.410  42.290  1.00  0.00           O  
ATOM   2891  CB  THR A 278      48.880  20.190  42.990  1.00  0.00           C  
ATOM   2892  CG2 THR A 278      50.210  20.590  43.650  1.00  0.00           C  
ATOM   2893  OG1 THR A 278      48.320  21.280  42.310  1.00  0.00           O  
ATOM   2894  H   THR A 278      50.100  20.300  40.660  1.00  0.00           H  
ATOM   2895  HG1 THR A 278      49.090  21.700  41.830  1.00  0.00           H  
ATOM   2896  N   LEU A 279      47.220  18.760  40.570  1.00  0.00           N  
ATOM   2897  CA  LEU A 279      45.980  18.120  39.960  1.00  0.00           C  
ATOM   2898  C   LEU A 279      46.170  16.670  39.370  1.00  0.00           C  
ATOM   2899  O   LEU A 279      45.280  15.790  39.410  1.00  0.00           O  
ATOM   2900  CB  LEU A 279      45.090  19.070  39.130  1.00  0.00           C  
ATOM   2901  CG  LEU A 279      43.590  18.850  39.310  1.00  0.00           C  
ATOM   2902  CD1 LEU A 279      43.020  19.320  40.600  1.00  0.00           C  
ATOM   2903  CD2 LEU A 279      42.770  19.560  38.220  1.00  0.00           C  
ATOM   2904  H   LEU A 279      47.590  19.570  40.120  1.00  0.00           H  
ATOM   2905  N   GLN A 280      47.340  16.450  38.790  1.00  0.00           N  
ATOM   2906  CA  GLN A 280      47.820  15.090  38.350  1.00  0.00           C  
ATOM   2907  C   GLN A 280      48.220  14.000  39.330  1.00  0.00           C  
ATOM   2908  O   GLN A 280      49.170  13.260  39.220  1.00  0.00           O  
ATOM   2909  CB  GLN A 280      49.040  15.320  37.420  1.00  0.00           C  
ATOM   2910  CG  GLN A 280      48.590  16.100  36.170  1.00  0.00           C  
ATOM   2911  CD  GLN A 280      49.840  16.470  35.410  1.00  0.00           C  
ATOM   2912  NE2 GLN A 280      50.230  15.600  34.510  1.00  0.00           N  
ATOM   2913  OE1 GLN A 280      50.530  17.440  35.670  1.00  0.00           O  
ATOM   2914  H   GLN A 280      47.990  17.170  38.560  1.00  0.00           H  
ATOM   2915 1HE2 GLN A 280      49.720  14.760  34.310  1.00  0.00           H  
ATOM   2916 2HE2 GLN A 280      51.020  15.870  33.960  1.00  0.00           H  
ATOM   2917  N   ARG A 281      47.650  14.190  40.540  1.00  0.00           N  
ATOM   2918  CA  ARG A 281      47.690  13.270  41.660  1.00  0.00           C  
ATOM   2919  C   ARG A 281      46.430  12.510  41.880  1.00  0.00           C  
ATOM   2920  CB  ARG A 281      48.130  14.080  42.830  1.00  0.00           C  
ATOM   2921  CG  ARG A 281      49.520  14.740  42.550  1.00  0.00           C  
ATOM   2922  CD  ARG A 281      49.940  15.580  43.780  1.00  0.00           C  
ATOM   2923  NE  ARG A 281      51.210  16.280  43.410  1.00  0.00           N  
ATOM   2924  CZ  ARG A 281      52.090  16.860  44.220  1.00  0.00           C  
ATOM   2925  NH1 ARG A 281      51.910  16.640  45.550  1.00  0.00           N1+
ATOM   2926  NH2 ARG A 281      53.190  17.440  43.710  1.00  0.00           N  
ATOM   2927  O1  ARG A 281      45.430  12.940  42.430  1.00  0.00           O  
ATOM   2928  O2  ARG A 281      46.280  11.540  41.130  1.00  0.00           O  
ATOM   2929  H   ARG A 281      47.140  15.000  40.820  1.00  0.00           H  
ATOM   2930  HE  ARG A 281      51.360  16.320  42.420  1.00  0.00           H  
ATOM   2931 1HH1 ARG A 281      51.450  15.790  45.800  1.00  0.00           H  
ATOM   2932 2HH1 ARG A 281      52.220  17.190  46.330  1.00  0.00           H  
ATOM   2933 1HH2 ARG A 281      53.420  17.060  42.820  1.00  0.00           H  
ATOM   2934 2HH2 ARG A 281      53.880  17.900  44.270  1.00  0.00           H  
ATOM   2935  N   GLU B   1      48.570  68.880  48.340  1.00  0.00           N  
ATOM   2936  CA  GLU B   1      47.770  67.730  47.790  1.00  0.00           C  
ATOM   2937  C   GLU B   1      48.320  66.830  46.640  1.00  0.00           C  
ATOM   2938  O   GLU B   1      47.990  65.630  46.700  1.00  0.00           O  
ATOM   2939  CB  GLU B   1      46.350  68.220  47.560  1.00  0.00           C  
ATOM   2940  CG  GLU B   1      45.470  68.510  48.800  1.00  0.00           C  
ATOM   2941  CD  GLU B   1      44.110  69.000  48.370  1.00  0.00           C  
ATOM   2942  OE1 GLU B   1      43.940  69.240  47.150  1.00  0.00           O  
ATOM   2943  OE2 GLU B   1      43.190  69.120  49.240  1.00  0.00           O1-
ATOM   2944  H1  GLU B   1      49.550  68.690  48.370  1.00  0.00           H  
ATOM   2945  H2  GLU B   1      48.380  69.670  47.750  1.00  0.00           H  
ATOM   2946  H3  GLU B   1      48.330  69.100  49.280  1.00  0.00           H  
ATOM   2947  N   PRO B   2      48.940  67.340  45.560  1.00  0.00           N  
ATOM   2948  CA  PRO B   2      49.730  66.410  44.680  1.00  0.00           C  
ATOM   2949  C   PRO B   2      50.810  65.590  45.460  1.00  0.00           C  
ATOM   2950  O   PRO B   2      50.940  65.740  46.630  1.00  0.00           O  
ATOM   2951  CB  PRO B   2      50.310  67.370  43.580  1.00  0.00           C  
ATOM   2952  CG  PRO B   2      49.260  68.490  43.490  1.00  0.00           C  
ATOM   2953  CD  PRO B   2      48.750  68.670  44.950  1.00  0.00           C  
ATOM   2954  N   LYS B   3      51.250  64.530  44.810  1.00  0.00           N  
ATOM   2955  CA  LYS B   3      52.320  63.670  45.400  1.00  0.00           C  
ATOM   2956  C   LYS B   3      53.620  63.640  44.510  1.00  0.00           C  
ATOM   2957  O   LYS B   3      53.530  64.040  43.330  1.00  0.00           O  
ATOM   2958  CB  LYS B   3      51.820  62.290  45.780  1.00  0.00           C  
ATOM   2959  CG  LYS B   3      51.090  62.120  47.170  1.00  0.00           C  
ATOM   2960  CD  LYS B   3      52.010  62.590  48.280  1.00  0.00           C  
ATOM   2961  CE  LYS B   3      51.200  62.430  49.570  1.00  0.00           C  
ATOM   2962  NZ  LYS B   3      51.950  63.060  50.640  1.00  0.00           N1+
ATOM   2963  H   LYS B   3      51.000  64.390  43.850  1.00  0.00           H  
ATOM   2964  HZ1 LYS B   3      52.820  63.470  50.360  1.00  0.00           H  
ATOM   2965  HZ2 LYS B   3      51.360  63.650  51.180  1.00  0.00           H  
ATOM   2966  HZ3 LYS B   3      52.300  62.330  51.240  1.00  0.00           H  
ATOM   2967  N   S2P B   4      54.760  63.120  45.050  1.00  0.00           N  
ATOM   2968  CA  S2P B   4      56.080  63.130  44.360  1.00  0.00           C  
ATOM   2969  C   S2P B   4      56.180  62.230  43.130  1.00  0.00           C  
ATOM   2970  O   S2P B   4      55.830  61.010  43.320  1.00  0.00           O  
ATOM   2971  CB  S2P B   4      57.190  63.040  45.330  1.00  0.00           C  
ATOM   2972  OG  S2P B   4      57.060  61.980  46.350  1.00  0.00           O  
ATOM   2973  OE1 S2P B   4      57.270  63.440  48.450  1.00  0.00           O  
ATOM   2974  OE2 S2P B   4      56.460  61.340  48.790  1.00  0.00           O  
ATOM   2975  OE3 S2P B   4      55.110  62.660  47.680  1.00  0.00           O  
ATOM   2976  PD  S2P B   4      56.460  62.350  47.820  1.00  0.00           P  
ATOM   2977  H   S2P B   4      54.760  62.920  46.030  1.00  0.00           H  
ATOM   2978  N   PRO B   5      56.690  62.620  41.950  1.00  0.00           N  
ATOM   2979  CA  PRO B   5      56.810  61.800  40.770  1.00  0.00           C  
ATOM   2980  C   PRO B   5      57.940  60.760  40.790  1.00  0.00           C  
ATOM   2981  O   PRO B   5      59.090  61.070  41.100  1.00  0.00           O  
ATOM   2982  CB  PRO B   5      57.140  62.800  39.620  1.00  0.00           C  
ATOM   2983  CG  PRO B   5      57.190  64.190  40.250  1.00  0.00           C  
ATOM   2984  CD  PRO B   5      57.490  63.860  41.750  1.00  0.00           C  
ATOM   2985  N   GLY B   6      57.430  59.540  40.730  1.00  0.00           N  
ATOM   2986  CA  GLY B   6      58.280  58.360  40.560  1.00  0.00           C  
ATOM   2987  C   GLY B   6      58.470  58.000  39.100  1.00  0.00           C  
ATOM   2988  O   GLY B   6      57.590  58.280  38.280  1.00  0.00           O  
ATOM   2989  H   GLY B   6      56.490  59.320  40.980  1.00  0.00           H  
ATOM   2990  N   GLU B   7      59.530  57.200  38.910  1.00  0.00           N  
ATOM   2991  CA  GLU B   7      59.750  56.290  37.740  1.00  0.00           C  
ATOM   2992  C   GLU B   7      59.800  54.850  38.120  1.00  0.00           C  
ATOM   2993  O   GLU B   7      60.050  54.430  39.200  1.00  0.00           O  
ATOM   2994  CB  GLU B   7      60.800  56.610  36.690  1.00  0.00           C  
ATOM   2995  CG  GLU B   7      60.360  57.270  35.420  1.00  0.00           C  
ATOM   2996  CD  GLU B   7      61.500  57.510  34.440  1.00  0.00           C  
ATOM   2997  OE1 GLU B   7      62.080  58.630  34.570  1.00  0.00           O  
ATOM   2998  OE2 GLU B   7      61.690  56.820  33.440  1.00  0.00           O1-
ATOM   2999  H   GLU B   7      60.310  57.440  39.480  1.00  0.00           H  
ATOM   3000  N   Y2P B   8      59.040  54.240  37.200  1.00  0.00           N  
ATOM   3001  CA  Y2P B   8      58.780  52.790  37.380  1.00  0.00           C  
ATOM   3002  C   Y2P B   8      59.030  51.880  36.170  1.00  0.00           C  
ATOM   3003  O   Y2P B   8      58.180  51.480  35.410  1.00  0.00           O  
ATOM   3004  CB  Y2P B   8      57.350  52.550  37.880  1.00  0.00           C  
ATOM   3005  CG  Y2P B   8      57.140  51.160  38.590  1.00  0.00           C  
ATOM   3006  CD1 Y2P B   8      57.150  50.970  39.980  1.00  0.00           C  
ATOM   3007  CD2 Y2P B   8      56.630  50.100  37.820  1.00  0.00           C  
ATOM   3008  CE1 Y2P B   8      56.630  49.810  40.650  1.00  0.00           C  
ATOM   3009  CE2 Y2P B   8      56.190  48.950  38.430  1.00  0.00           C  
ATOM   3010  CZ  Y2P B   8      56.140  48.810  39.830  1.00  0.00           C  
ATOM   3011  OH  Y2P B   8      55.620  47.670  40.350  1.00  0.00           O  
ATOM   3012  OI1 Y2P B   8      53.660  48.220  41.890  1.00  0.00           O  
ATOM   3013  OI2 Y2P B   8      53.140  47.760  39.510  1.00  0.00           O  
ATOM   3014  OI3 Y2P B   8      53.850  46.130  40.980  1.00  0.00           O  
ATOM   3015  PT  Y2P B   8      54.030  47.520  40.650  1.00  0.00           P  
ATOM   3016  H   Y2P B   8      58.370  54.750  36.670  1.00  0.00           H  
ATOM   3017  HD1 Y2P B   8      57.730  51.710  40.530  1.00  0.00           H  
ATOM   3018  HD2 Y2P B   8      56.640  50.100  36.730  1.00  0.00           H  
ATOM   3019  HE1 Y2P B   8      56.850  49.710  41.710  1.00  0.00           H  
ATOM   3020  HE2 Y2P B   8      56.060  48.040  37.860  1.00  0.00           H  
ATOM   3021  N   VAL B   9      60.320  51.370  36.140  1.00  0.00           N  
ATOM   3022  CA  VAL B   9      60.720  50.240  35.280  1.00  0.00           C  
ATOM   3023  C   VAL B   9      61.230  49.000  36.150  1.00  0.00           C  
ATOM   3024  O   VAL B   9      60.990  47.830  35.790  1.00  0.00           O  
ATOM   3025  CB  VAL B   9      61.730  50.730  34.230  1.00  0.00           C  
ATOM   3026  CG1 VAL B   9      62.370  49.670  33.280  1.00  0.00           C  
ATOM   3027  CG2 VAL B   9      61.230  51.940  33.420  1.00  0.00           C  
ATOM   3028  H   VAL B   9      61.040  51.890  36.590  1.00  0.00           H  
ATOM   3029  N   ASN B  10      62.030  49.380  37.160  1.00  0.00           N  
ATOM   3030  CA  ASN B  10      62.670  48.400  38.070  1.00  0.00           C  
ATOM   3031  C   ASN B  10      63.180  49.110  39.260  1.00  0.00           C  
ATOM   3032  O   ASN B  10      62.800  48.700  40.360  1.00  0.00           O  
ATOM   3033  CB  ASN B  10      63.650  47.560  37.180  1.00  0.00           C  
ATOM   3034  CG  ASN B  10      64.260  46.470  38.080  1.00  0.00           C  
ATOM   3035  ND2 ASN B  10      63.560  45.370  38.280  1.00  0.00           N  
ATOM   3036  OD1 ASN B  10      65.430  46.490  38.380  1.00  0.00           O  
ATOM   3037  H   ASN B  10      62.270  50.350  37.170  1.00  0.00           H  
ATOM   3038 1HD2 ASN B  10      62.670  45.240  37.850  1.00  0.00           H  
ATOM   3039 2HD2 ASN B  10      63.730  44.690  38.990  1.00  0.00           H  
ATOM   3040  N   ILE B  11      63.950  50.230  39.120  1.00  0.00           N  
ATOM   3041  CA  ILE B  11      64.260  51.100  40.270  1.00  0.00           C  
ATOM   3042  C   ILE B  11      63.200  52.170  40.460  1.00  0.00           C  
ATOM   3043  O   ILE B  11      62.870  52.900  39.510  1.00  0.00           O  
ATOM   3044  CB  ILE B  11      65.650  51.800  40.050  1.00  0.00           C  
ATOM   3045  CG1 ILE B  11      66.740  50.670  40.080  1.00  0.00           C  
ATOM   3046  CG2 ILE B  11      66.080  53.000  40.880  1.00  0.00           C  
ATOM   3047  CD  ILE B  11      66.850  50.000  41.480  1.00  0.00           C  
ATOM   3048  H   ILE B  11      64.210  50.550  38.210  1.00  0.00           H  
ATOM   3049  N   GLU B  12      62.530  52.080  41.610  1.00  0.00           N  
ATOM   3050  CA  GLU B  12      61.420  52.960  41.920  1.00  0.00           C  
ATOM   3051  C   GLU B  12      61.930  54.310  42.510  1.00  0.00           C  
ATOM   3052  O   GLU B  12      62.720  54.390  43.440  1.00  0.00           O  
ATOM   3053  CB  GLU B  12      60.490  52.400  42.960  1.00  0.00           C  
ATOM   3054  CG  GLU B  12      59.460  51.360  42.480  1.00  0.00           C  
ATOM   3055  CD  GLU B  12      58.580  50.920  43.630  1.00  0.00           C  
ATOM   3056  OE1 GLU B  12      58.120  49.770  43.810  1.00  0.00           O  
ATOM   3057  OE2 GLU B  12      58.290  51.850  44.380  1.00  0.00           O1-
ATOM   3058  H   GLU B  12      62.880  51.440  42.290  1.00  0.00           H  
ATOM   3059  N   PHE B  13      61.110  55.290  42.130  1.00  0.00           N  
ATOM   3060  CA  PHE B  13      61.230  56.760  42.490  1.00  0.00           C  
ATOM   3061  C   PHE B  13      62.350  57.590  41.830  1.00  0.00           C  
ATOM   3062  CB  PHE B  13      61.080  57.050  43.990  1.00  0.00           C  
ATOM   3063  CG  PHE B  13      59.660  56.930  44.540  1.00  0.00           C  
ATOM   3064  CD1 PHE B  13      59.300  55.800  45.240  1.00  0.00           C  
ATOM   3065  CD2 PHE B  13      58.770  57.890  44.200  1.00  0.00           C  
ATOM   3066  CE1 PHE B  13      57.960  55.520  45.430  1.00  0.00           C  
ATOM   3067  CE2 PHE B  13      57.440  57.640  44.440  1.00  0.00           C  
ATOM   3068  CZ  PHE B  13      57.030  56.490  45.110  1.00  0.00           C  
ATOM   3069  O1  PHE B  13      62.310  57.920  40.650  1.00  0.00           O  
ATOM   3070  O2  PHE B  13      63.350  57.800  42.500  1.00  0.00           O  
ATOM   3071  H   PHE B  13      60.430  55.260  41.390  1.00  0.00           H  
ATOM   3072  HD1 PHE B  13      60.010  55.370  45.950  1.00  0.00           H  
ATOM   3073  HD2 PHE B  13      59.010  58.720  43.540  1.00  0.00           H  
ATOM   3074  HE1 PHE B  13      57.710  54.470  45.520  1.00  0.00           H  
ATOM   3075  HE2 PHE B  13      56.730  58.160  43.800  1.00  0.00           H  
ATOM   3076  HZ  PHE B  13      55.980  56.350  45.360  1.00  0.00           H  
ENDMDL
MODEL        2
ATOM      1  N   GLY A   5      64.093  30.659  22.812  1.00  0.00           N  
ATOM      2  CA  GLY A   5      64.578  30.897  24.180  1.00  0.00           C  
ATOM      3  C   GLY A   5      63.439  31.493  25.049  1.00  0.00           C  
ATOM      4  O   GLY A   5      62.747  32.401  24.643  1.00  0.00           O  
ATOM      5  H1  GLY A   5      63.448  29.890  22.824  1.00  0.00           H  
ATOM      6  H2  GLY A   5      63.729  31.500  22.416  1.00  0.00           H  
ATOM      7  H3  GLY A   5      64.831  30.384  22.194  1.00  0.00           H  
ATOM      8  N   PHE A   6      63.305  31.051  26.302  1.00  0.00           N  
ATOM      9  CA  PHE A   6      62.230  31.473  27.208  1.00  0.00           C  
ATOM     10  C   PHE A   6      62.059  32.971  27.463  1.00  0.00           C  
ATOM     11  O   PHE A   6      60.941  33.439  27.652  1.00  0.00           O  
ATOM     12  CB  PHE A   6      62.686  30.742  28.460  1.00  0.00           C  
ATOM     13  CG  PHE A   6      61.810  30.820  29.769  1.00  0.00           C  
ATOM     14  CD1 PHE A   6      60.908  29.856  29.935  1.00  0.00           C  
ATOM     15  CD2 PHE A   6      61.990  31.772  30.750  1.00  0.00           C  
ATOM     16  CE1 PHE A   6      60.143  29.753  31.106  1.00  0.00           C  
ATOM     17  CE2 PHE A   6      61.339  31.654  31.929  1.00  0.00           C  
ATOM     18  CZ  PHE A   6      60.443  30.643  32.122  1.00  0.00           C  
ATOM     19  H   PHE A   6      63.993  30.407  26.630  1.00  0.00           H  
ATOM     20  HD1 PHE A   6      60.633  29.245  29.072  1.00  0.00           H  
ATOM     21  HD2 PHE A   6      62.539  32.710  30.670  1.00  0.00           H  
ATOM     22  HE1 PHE A   6      59.761  28.769  31.362  1.00  0.00           H  
ATOM     23  HE2 PHE A   6      61.437  32.429  32.687  1.00  0.00           H  
ATOM     24  HZ  PHE A   6      60.304  30.183  33.100  1.00  0.00           H  
ATOM     25  N   TRP A   7      63.162  33.686  27.640  1.00  0.00           N  
ATOM     26  CA  TRP A   7      63.190  35.136  27.849  1.00  0.00           C  
ATOM     27  C   TRP A   7      63.078  35.960  26.587  1.00  0.00           C  
ATOM     28  O   TRP A   7      62.256  36.921  26.567  1.00  0.00           O  
ATOM     29  CB  TRP A   7      64.370  35.651  28.705  1.00  0.00           C  
ATOM     30  CG  TRP A   7      64.483  34.899  30.077  1.00  0.00           C  
ATOM     31  CD1 TRP A   7      63.765  35.184  31.178  1.00  0.00           C  
ATOM     32  CD2 TRP A   7      65.253  33.840  30.438  1.00  0.00           C  
ATOM     33  CE2 TRP A   7      64.951  33.496  31.732  1.00  0.00           C  
ATOM     34  CE3 TRP A   7      66.309  33.210  29.766  1.00  0.00           C  
ATOM     35  NE1 TRP A   7      64.121  34.380  32.139  1.00  0.00           N  
ATOM     36  CZ2 TRP A   7      65.643  32.532  32.375  1.00  0.00           C  
ATOM     37  CZ3 TRP A   7      67.043  32.254  30.475  1.00  0.00           C  
ATOM     38  CH2 TRP A   7      66.751  31.956  31.822  1.00  0.00           C  
ATOM     39  H   TRP A   7      64.010  33.257  27.949  1.00  0.00           H  
ATOM     40  HD1 TRP A   7      62.919  35.880  31.226  1.00  0.00           H  
ATOM     41  HE1 TRP A   7      63.958  34.563  33.116  1.00  0.00           H  
ATOM     42  HE3 TRP A   7      66.468  33.451  28.708  1.00  0.00           H  
ATOM     43  HZ2 TRP A   7      65.266  32.013  33.258  1.00  0.00           H  
ATOM     44  HZ3 TRP A   7      68.087  32.134  30.178  1.00  0.00           H  
ATOM     45  HH2 TRP A   7      67.267  31.143  32.329  1.00  0.00           H  
ATOM     46  N   GLU A   8      63.778  35.559  25.533  1.00  0.00           N  
ATOM     47  CA  GLU A   8      63.688  36.069  24.147  1.00  0.00           C  
ATOM     48  C   GLU A   8      62.229  35.920  23.643  1.00  0.00           C  
ATOM     49  O   GLU A   8      61.806  36.772  22.877  1.00  0.00           O  
ATOM     50  CB  GLU A   8      64.592  35.222  23.179  1.00  0.00           C  
ATOM     51  CG  GLU A   8      64.775  35.864  21.798  1.00  0.00           C  
ATOM     52  CD  GLU A   8      65.481  35.114  20.576  1.00  0.00           C  
ATOM     53  OE1 GLU A   8      64.800  34.768  19.608  1.00  0.00           O  
ATOM     54  OE2 GLU A   8      66.701  34.847  20.646  1.00  0.00           O1-
ATOM     55  H   GLU A   8      64.397  34.784  25.585  1.00  0.00           H  
ATOM     56  N   GLU A   9      61.598  34.836  23.909  1.00  0.00           N  
ATOM     57  CA  GLU A   9      60.131  34.663  23.563  1.00  0.00           C  
ATOM     58  C   GLU A   9      59.247  35.636  24.378  1.00  0.00           C  
ATOM     59  O   GLU A   9      58.187  35.966  23.869  1.00  0.00           O  
ATOM     60  CB  GLU A   9      59.832  33.279  23.913  1.00  0.00           C  
ATOM     61  CG  GLU A   9      58.528  32.721  23.285  1.00  0.00           C  
ATOM     62  CD  GLU A   9      58.433  31.206  23.556  1.00  0.00           C  
ATOM     63  OE1 GLU A   9      57.427  30.639  23.112  1.00  0.00           O  
ATOM     64  OE2 GLU A   9      59.090  30.612  24.387  1.00  0.00           O1-
ATOM     65  H   GLU A   9      62.102  34.059  24.282  1.00  0.00           H  
ATOM     66  N   PHE A  10      59.652  36.116  25.581  1.00  0.00           N  
ATOM     67  CA  PHE A  10      58.901  37.154  26.392  1.00  0.00           C  
ATOM     68  C   PHE A  10      59.120  38.629  25.976  1.00  0.00           C  
ATOM     69  O   PHE A  10      58.223  39.468  25.762  1.00  0.00           O  
ATOM     70  CB  PHE A  10      59.429  37.046  27.900  1.00  0.00           C  
ATOM     71  CG  PHE A  10      59.028  38.057  28.904  1.00  0.00           C  
ATOM     72  CD1 PHE A  10      57.663  38.140  29.257  1.00  0.00           C  
ATOM     73  CD2 PHE A  10      59.995  38.896  29.469  1.00  0.00           C  
ATOM     74  CE1 PHE A  10      57.426  39.162  30.209  1.00  0.00           C  
ATOM     75  CE2 PHE A  10      59.706  39.802  30.478  1.00  0.00           C  
ATOM     76  CZ  PHE A  10      58.426  39.901  30.857  1.00  0.00           C  
ATOM     77  H   PHE A  10      60.458  35.718  26.011  1.00  0.00           H  
ATOM     78  HD1 PHE A  10      57.092  37.234  29.072  1.00  0.00           H  
ATOM     79  HD2 PHE A  10      60.974  38.978  29.005  1.00  0.00           H  
ATOM     80  HE1 PHE A  10      56.403  39.220  30.582  1.00  0.00           H  
ATOM     81  HE2 PHE A  10      60.555  40.340  30.892  1.00  0.00           H  
ATOM     82  HZ  PHE A  10      58.133  40.404  31.773  1.00  0.00           H  
ATOM     83  N   GLU A  11      60.381  38.890  25.674  1.00  0.00           N  
ATOM     84  CA  GLU A  11      60.835  40.151  25.037  1.00  0.00           C  
ATOM     85  C   GLU A  11      59.921  40.901  24.054  1.00  0.00           C  
ATOM     86  O   GLU A  11      59.729  42.110  24.148  1.00  0.00           O  
ATOM     87  CB  GLU A  11      62.200  39.935  24.263  1.00  0.00           C  
ATOM     88  CG  GLU A  11      63.374  39.990  25.241  1.00  0.00           C  
ATOM     89  CD  GLU A  11      64.687  40.145  24.480  1.00  0.00           C  
ATOM     90  OE1 GLU A  11      65.466  39.149  24.478  1.00  0.00           O  
ATOM     91  OE2 GLU A  11      64.797  41.097  23.608  1.00  0.00           O1-
ATOM     92  H   GLU A  11      61.140  38.279  25.907  1.00  0.00           H  
ATOM     93  N   THR A  12      59.365  40.097  23.189  1.00  0.00           N  
ATOM     94  CA  THR A  12      58.411  40.652  22.177  1.00  0.00           C  
ATOM     95  C   THR A  12      57.141  41.232  22.740  1.00  0.00           C  
ATOM     96  O   THR A  12      56.521  42.159  22.304  1.00  0.00           O  
ATOM     97  CB  THR A  12      57.870  39.602  21.159  1.00  0.00           C  
ATOM     98  CG2 THR A  12      58.998  39.117  20.202  1.00  0.00           C  
ATOM     99  OG1 THR A  12      57.230  38.487  21.816  1.00  0.00           O  
ATOM    100  H   THR A  12      59.676  39.158  23.026  1.00  0.00           H  
ATOM    101  HG1 THR A  12      56.958  37.822  21.118  1.00  0.00           H  
ATOM    102  N   LEU A  13      56.732  40.678  23.890  1.00  0.00           N  
ATOM    103  CA  LEU A  13      55.650  41.276  24.746  1.00  0.00           C  
ATOM    104  C   LEU A  13      56.191  42.381  25.622  1.00  0.00           C  
ATOM    105  O   LEU A  13      55.577  43.456  25.746  1.00  0.00           O  
ATOM    106  CB  LEU A  13      55.195  40.168  25.708  1.00  0.00           C  
ATOM    107  CG  LEU A  13      54.781  38.837  25.042  1.00  0.00           C  
ATOM    108  CD1 LEU A  13      54.946  37.751  26.070  1.00  0.00           C  
ATOM    109  CD2 LEU A  13      53.355  38.808  24.506  1.00  0.00           C  
ATOM    110  H   LEU A  13      57.096  39.824  24.256  1.00  0.00           H  
ATOM    111  N   GLN A  14      57.371  42.249  26.238  1.00  0.00           N  
ATOM    112  CA  GLN A  14      58.058  43.331  27.027  1.00  0.00           C  
ATOM    113  C   GLN A  14      58.523  44.612  26.286  1.00  0.00           C  
ATOM    114  O   GLN A  14      58.239  45.645  26.862  1.00  0.00           O  
ATOM    115  CB  GLN A  14      59.243  42.636  27.652  1.00  0.00           C  
ATOM    116  CG  GLN A  14      60.060  43.335  28.772  1.00  0.00           C  
ATOM    117  CD  GLN A  14      61.229  42.471  29.227  1.00  0.00           C  
ATOM    118  NE2 GLN A  14      61.537  42.689  30.463  1.00  0.00           N  
ATOM    119  OE1 GLN A  14      61.838  41.678  28.505  1.00  0.00           O  
ATOM    120  H   GLN A  14      58.004  41.486  26.114  1.00  0.00           H  
ATOM    121 1HE2 GLN A  14      61.058  43.306  31.084  1.00  0.00           H  
ATOM    122 2HE2 GLN A  14      62.210  42.140  30.946  1.00  0.00           H  
ATOM    123  N   GLN A  15      58.902  44.447  24.999  1.00  0.00           N  
ATOM    124  CA  GLN A  15      59.120  45.580  24.084  1.00  0.00           C  
ATOM    125  C   GLN A  15      57.857  46.233  23.479  1.00  0.00           C  
ATOM    126  O   GLN A  15      57.981  47.377  23.007  1.00  0.00           O  
ATOM    127  CB  GLN A  15      60.059  45.045  23.005  1.00  0.00           C  
ATOM    128  CG  GLN A  15      61.434  45.072  23.534  1.00  0.00           C  
ATOM    129  CD  GLN A  15      62.481  44.179  22.851  1.00  0.00           C  
ATOM    130  NE2 GLN A  15      63.445  43.567  23.490  1.00  0.00           N  
ATOM    131  OE1 GLN A  15      62.382  43.874  21.671  1.00  0.00           O  
ATOM    132  H   GLN A  15      59.191  43.556  24.635  1.00  0.00           H  
ATOM    133 1HE2 GLN A  15      63.423  43.616  24.483  1.00  0.00           H  
ATOM    134 2HE2 GLN A  15      63.949  42.759  23.158  1.00  0.00           H  
ATOM    135  N   GLN A  16      56.686  45.586  23.495  1.00  0.00           N  
ATOM    136  CA  GLN A  16      55.355  45.943  22.873  1.00  0.00           C  
ATOM    137  C   GLN A  16      54.653  47.228  23.414  1.00  0.00           C  
ATOM    138  O   GLN A  16      53.398  47.297  23.498  1.00  0.00           O  
ATOM    139  CB  GLN A  16      54.410  44.752  22.801  1.00  0.00           C  
ATOM    140  CG  GLN A  16      54.171  44.294  21.344  1.00  0.00           C  
ATOM    141  CD  GLN A  16      53.087  43.222  21.120  1.00  0.00           C  
ATOM    142  NE2 GLN A  16      53.209  42.135  21.859  1.00  0.00           N  
ATOM    143  OE1 GLN A  16      52.070  43.419  20.478  1.00  0.00           O  
ATOM    144  H   GLN A  16      56.667  44.626  23.764  1.00  0.00           H  
ATOM    145 1HE2 GLN A  16      53.915  42.062  22.555  1.00  0.00           H  
ATOM    146 2HE2 GLN A  16      52.608  41.365  21.642  1.00  0.00           H  
ATOM    147  N   GLU A  17      55.416  48.196  23.837  1.00  0.00           N  
ATOM    148  CA  GLU A  17      54.915  49.372  24.529  1.00  0.00           C  
ATOM    149  C   GLU A  17      54.071  50.381  23.693  1.00  0.00           C  
ATOM    150  O   GLU A  17      52.893  50.485  23.885  1.00  0.00           O  
ATOM    151  CB  GLU A  17      55.977  50.159  25.331  1.00  0.00           C  
ATOM    152  CG  GLU A  17      57.377  50.455  24.629  1.00  0.00           C  
ATOM    153  CD  GLU A  17      57.296  51.205  23.320  1.00  0.00           C  
ATOM    154  OE1 GLU A  17      57.483  50.580  22.242  1.00  0.00           O  
ATOM    155  OE2 GLU A  17      57.321  52.443  23.325  1.00  0.00           O1-
ATOM    156  H   GLU A  17      56.364  48.252  23.534  1.00  0.00           H  
ATOM    157  N   CYS A  18      54.577  50.610  22.478  1.00  0.00           N  
ATOM    158  CA  CYS A  18      53.981  51.412  21.383  1.00  0.00           C  
ATOM    159  C   CYS A  18      53.002  50.664  20.542  1.00  0.00           C  
ATOM    160  O   CYS A  18      52.047  51.319  20.124  1.00  0.00           O  
ATOM    161  CB  CYS A  18      55.063  52.011  20.422  1.00  0.00           C  
ATOM    162  SG  CYS A  18      56.235  53.283  21.007  1.00  0.00           S  
ATOM    163  H   CYS A  18      55.516  50.299  22.320  1.00  0.00           H  
ATOM    164  HG  CYS A  18      56.781  52.643  22.027  1.00  0.00           H  
ATOM    165  N   LYS A  19      53.340  49.482  20.156  1.00  0.00           N  
ATOM    166  CA  LYS A  19      52.324  48.577  19.559  1.00  0.00           C  
ATOM    167  C   LYS A  19      51.004  48.460  20.304  1.00  0.00           C  
ATOM    168  O   LYS A  19      50.030  48.101  19.620  1.00  0.00           O  
ATOM    169  CB  LYS A  19      52.894  47.157  19.324  1.00  0.00           C  
ATOM    170  CG  LYS A  19      53.784  46.810  18.127  1.00  0.00           C  
ATOM    171  CD  LYS A  19      53.071  46.886  16.773  1.00  0.00           C  
ATOM    172  CE  LYS A  19      54.173  46.979  15.672  1.00  0.00           C  
ATOM    173  NZ  LYS A  19      53.625  47.204  14.328  1.00  0.00           N1+
ATOM    174  H   LYS A  19      54.277  49.145  20.138  1.00  0.00           H  
ATOM    175  HZ1 LYS A  19      53.172  46.496  13.774  1.00  0.00           H  
ATOM    176  HZ2 LYS A  19      52.928  47.911  14.435  1.00  0.00           H  
ATOM    177  HZ3 LYS A  19      54.375  47.538  13.765  1.00  0.00           H  
ATOM    178  N   LEU A  20      51.049  48.457  21.651  1.00  0.00           N  
ATOM    179  CA  LEU A  20      49.875  48.332  22.562  1.00  0.00           C  
ATOM    180  C   LEU A  20      49.219  49.571  23.134  1.00  0.00           C  
ATOM    181  O   LEU A  20      48.352  49.520  23.960  1.00  0.00           O  
ATOM    182  CB  LEU A  20      50.030  47.336  23.696  1.00  0.00           C  
ATOM    183  CG  LEU A  20      50.051  45.910  23.109  1.00  0.00           C  
ATOM    184  CD1 LEU A  20      50.246  44.952  24.305  1.00  0.00           C  
ATOM    185  CD2 LEU A  20      48.855  45.458  22.285  1.00  0.00           C  
ATOM    186  H   LEU A  20      51.886  48.332  22.184  1.00  0.00           H  
ATOM    187  N   LEU A  21      49.670  50.764  22.618  1.00  0.00           N  
ATOM    188  CA  LEU A  21      48.861  51.993  22.854  1.00  0.00           C  
ATOM    189  C   LEU A  21      47.457  52.053  22.201  1.00  0.00           C  
ATOM    190  O   LEU A  21      47.326  51.590  21.056  1.00  0.00           O  
ATOM    191  CB  LEU A  21      49.733  53.094  22.265  1.00  0.00           C  
ATOM    192  CG  LEU A  21      50.898  53.532  23.153  1.00  0.00           C  
ATOM    193  CD1 LEU A  21      51.519  54.640  22.331  1.00  0.00           C  
ATOM    194  CD2 LEU A  21      50.545  54.018  24.516  1.00  0.00           C  
ATOM    195  H   LEU A  21      50.548  50.831  22.143  1.00  0.00           H  
ATOM    196  N   TYR A  22      46.628  52.782  22.866  1.00  0.00           N  
ATOM    197  CA  TYR A  22      45.279  53.163  22.489  1.00  0.00           C  
ATOM    198  C   TYR A  22      45.046  54.662  22.872  1.00  0.00           C  
ATOM    199  O   TYR A  22      45.901  55.355  23.328  1.00  0.00           O  
ATOM    200  CB  TYR A  22      44.350  52.245  23.213  1.00  0.00           C  
ATOM    201  CG  TYR A  22      44.154  50.834  22.574  1.00  0.00           C  
ATOM    202  CD1 TYR A  22      44.907  49.773  23.024  1.00  0.00           C  
ATOM    203  CD2 TYR A  22      43.408  50.746  21.392  1.00  0.00           C  
ATOM    204  CE1 TYR A  22      44.868  48.550  22.283  1.00  0.00           C  
ATOM    205  CE2 TYR A  22      43.396  49.551  20.626  1.00  0.00           C  
ATOM    206  CZ  TYR A  22      44.131  48.534  21.119  1.00  0.00           C  
ATOM    207  OH  TYR A  22      44.028  47.410  20.295  1.00  0.00           O  
ATOM    208  H   TYR A  22      46.917  53.192  23.730  1.00  0.00           H  
ATOM    209  HD1 TYR A  22      45.693  49.750  23.784  1.00  0.00           H  
ATOM    210  HD2 TYR A  22      42.709  51.508  21.039  1.00  0.00           H  
ATOM    211  HE1 TYR A  22      45.559  47.748  22.541  1.00  0.00           H  
ATOM    212  HE2 TYR A  22      42.828  49.466  19.704  1.00  0.00           H  
ATOM    213  HH  TYR A  22      44.566  46.653  20.657  1.00  0.00           H  
ATOM    214  N   SER A  23      43.852  55.135  22.644  1.00  0.00           N  
ATOM    215  CA  SER A  23      43.462  56.506  22.923  1.00  0.00           C  
ATOM    216  C   SER A  23      43.650  56.909  24.356  1.00  0.00           C  
ATOM    217  O   SER A  23      42.854  56.478  25.176  1.00  0.00           O  
ATOM    218  CB  SER A  23      41.999  56.633  22.562  1.00  0.00           C  
ATOM    219  OG  SER A  23      41.666  58.028  22.466  1.00  0.00           O  
ATOM    220  H   SER A  23      43.322  54.586  21.998  1.00  0.00           H  
ATOM    221  HG  SER A  23      41.300  58.296  23.367  1.00  0.00           H  
ATOM    222  N   ARG A  24      44.657  57.745  24.671  1.00  0.00           N  
ATOM    223  CA  ARG A  24      44.944  58.204  26.016  1.00  0.00           C  
ATOM    224  C   ARG A  24      44.615  59.696  26.272  1.00  0.00           C  
ATOM    225  O   ARG A  24      45.159  60.398  27.132  1.00  0.00           O  
ATOM    226  CB  ARG A  24      46.314  57.800  26.561  1.00  0.00           C  
ATOM    227  CG  ARG A  24      47.473  58.319  25.769  1.00  0.00           C  
ATOM    228  CD  ARG A  24      48.887  57.822  26.072  1.00  0.00           C  
ATOM    229  NE  ARG A  24      49.924  58.567  25.378  1.00  0.00           N  
ATOM    230  CZ  ARG A  24      50.873  59.451  25.892  1.00  0.00           C  
ATOM    231  NH1 ARG A  24      51.198  59.319  27.153  1.00  0.00           N1+
ATOM    232  NH2 ARG A  24      51.598  60.248  25.142  1.00  0.00           N  
ATOM    233  H   ARG A  24      45.200  58.081  23.902  1.00  0.00           H  
ATOM    234  HE  ARG A  24      50.057  58.343  24.406  1.00  0.00           H  
ATOM    235 1HH1 ARG A  24      50.900  58.606  27.773  1.00  0.00           H  
ATOM    236 2HH1 ARG A  24      51.889  59.920  27.553  1.00  0.00           H  
ATOM    237 1HH2 ARG A  24      51.635  60.310  24.144  1.00  0.00           H  
ATOM    238 2HH2 ARG A  24      52.291  60.875  25.498  1.00  0.00           H  
ATOM    239  N   LYS A  25      43.787  60.219  25.401  1.00  0.00           N  
ATOM    240  CA  LYS A  25      43.531  61.659  25.316  1.00  0.00           C  
ATOM    241  C   LYS A  25      43.198  62.340  26.604  1.00  0.00           C  
ATOM    242  O   LYS A  25      43.774  63.434  26.858  1.00  0.00           O  
ATOM    243  CB  LYS A  25      42.401  61.855  24.309  1.00  0.00           C  
ATOM    244  CG  LYS A  25      42.672  61.221  22.910  1.00  0.00           C  
ATOM    245  CD  LYS A  25      41.384  61.417  22.063  1.00  0.00           C  
ATOM    246  CE  LYS A  25      41.478  61.087  20.558  1.00  0.00           C  
ATOM    247  NZ  LYS A  25      41.128  59.701  20.320  1.00  0.00           N1+
ATOM    248  H   LYS A  25      42.918  59.755  25.226  1.00  0.00           H  
ATOM    249  HZ1 LYS A  25      40.131  59.629  20.386  1.00  0.00           H  
ATOM    250  HZ2 LYS A  25      41.477  59.317  19.465  1.00  0.00           H  
ATOM    251  HZ3 LYS A  25      41.427  59.127  21.084  1.00  0.00           H  
ATOM    252  N   GLU A  26      42.340  61.827  27.442  1.00  0.00           N  
ATOM    253  CA  GLU A  26      42.185  62.482  28.803  1.00  0.00           C  
ATOM    254  C   GLU A  26      43.315  62.371  29.856  1.00  0.00           C  
ATOM    255  O   GLU A  26      43.614  63.271  30.680  1.00  0.00           O  
ATOM    256  CB  GLU A  26      40.833  62.023  29.367  1.00  0.00           C  
ATOM    257  CG  GLU A  26      39.781  62.934  28.736  1.00  0.00           C  
ATOM    258  CD  GLU A  26      38.272  62.548  28.986  1.00  0.00           C  
ATOM    259  OE1 GLU A  26      37.730  63.034  30.022  1.00  0.00           O  
ATOM    260  OE2 GLU A  26      37.714  61.739  28.163  1.00  0.00           O1-
ATOM    261  H   GLU A  26      41.624  61.164  27.231  1.00  0.00           H  
ATOM    262  N   GLY A  27      44.112  61.296  29.655  1.00  0.00           N  
ATOM    263  CA  GLY A  27      45.368  61.073  30.347  1.00  0.00           C  
ATOM    264  C   GLY A  27      46.477  62.165  30.165  1.00  0.00           C  
ATOM    265  O   GLY A  27      46.884  62.674  31.165  1.00  0.00           O  
ATOM    266  H   GLY A  27      43.679  60.494  29.254  1.00  0.00           H  
ATOM    267  N   GLN A  28      46.540  62.678  28.956  1.00  0.00           N  
ATOM    268  CA  GLN A  28      47.543  63.668  28.505  1.00  0.00           C  
ATOM    269  C   GLN A  28      47.540  65.073  29.173  1.00  0.00           C  
ATOM    270  O   GLN A  28      48.639  65.714  29.218  1.00  0.00           O  
ATOM    271  CB  GLN A  28      47.409  63.748  26.961  1.00  0.00           C  
ATOM    272  CG  GLN A  28      47.979  62.486  26.300  1.00  0.00           C  
ATOM    273  CD  GLN A  28      48.039  62.707  24.778  1.00  0.00           C  
ATOM    274  NE2 GLN A  28      49.209  63.055  24.184  1.00  0.00           N  
ATOM    275  OE1 GLN A  28      47.124  62.535  24.033  1.00  0.00           O  
ATOM    276  H   GLN A  28      46.206  62.116  28.196  1.00  0.00           H  
ATOM    277 1HE2 GLN A  28      50.089  62.935  24.647  1.00  0.00           H  
ATOM    278 2HE2 GLN A  28      49.277  63.448  23.274  1.00  0.00           H  
ATOM    279  N   ARG A  29      46.466  65.430  29.831  1.00  0.00           N  
ATOM    280  CA  ARG A  29      46.303  66.727  30.593  1.00  0.00           C  
ATOM    281  C   ARG A  29      47.130  66.777  31.858  1.00  0.00           C  
ATOM    282  O   ARG A  29      47.063  65.869  32.751  1.00  0.00           O  
ATOM    283  CB  ARG A  29      44.836  66.814  31.028  1.00  0.00           C  
ATOM    284  CG  ARG A  29      44.586  68.143  31.727  1.00  0.00           C  
ATOM    285  CD  ARG A  29      43.219  68.206  32.282  1.00  0.00           C  
ATOM    286  NE  ARG A  29      42.750  69.572  32.545  1.00  0.00           N  
ATOM    287  CZ  ARG A  29      41.577  70.164  32.197  1.00  0.00           C  
ATOM    288  NH1 ARG A  29      40.672  69.557  31.420  1.00  0.00           N1+
ATOM    289  NH2 ARG A  29      41.460  71.408  32.503  1.00  0.00           N  
ATOM    290  H   ARG A  29      45.636  64.879  29.878  1.00  0.00           H  
ATOM    291  HE  ARG A  29      43.380  70.133  33.075  1.00  0.00           H  
ATOM    292 1HH1 ARG A  29      40.907  68.672  31.027  1.00  0.00           H  
ATOM    293 2HH1 ARG A  29      39.749  69.813  31.122  1.00  0.00           H  
ATOM    294 1HH2 ARG A  29      42.275  71.903  32.805  1.00  0.00           H  
ATOM    295 2HH2 ARG A  29      40.759  71.980  32.071  1.00  0.00           H  
ATOM    296  N   GLN A  30      47.908  67.892  32.040  1.00  0.00           N  
ATOM    297  CA  GLN A  30      48.853  68.071  33.143  1.00  0.00           C  
ATOM    298  C   GLN A  30      48.134  67.769  34.506  1.00  0.00           C  
ATOM    299  O   GLN A  30      48.750  67.097  35.384  1.00  0.00           O  
ATOM    300  CB  GLN A  30      49.508  69.430  32.998  1.00  0.00           C  
ATOM    301  CG  GLN A  30      50.250  69.979  34.159  1.00  0.00           C  
ATOM    302  CD  GLN A  30      51.533  69.261  34.617  1.00  0.00           C  
ATOM    303  NE2 GLN A  30      51.794  69.321  35.905  1.00  0.00           N  
ATOM    304  OE1 GLN A  30      52.405  68.779  33.893  1.00  0.00           O  
ATOM    305  H   GLN A  30      48.003  68.501  31.257  1.00  0.00           H  
ATOM    306 1HE2 GLN A  30      51.170  69.830  36.509  1.00  0.00           H  
ATOM    307 2HE2 GLN A  30      52.544  68.811  36.337  1.00  0.00           H  
ATOM    308  N   GLU A  31      46.962  68.399  34.727  1.00  0.00           N  
ATOM    309  CA  GLU A  31      46.228  68.235  35.978  1.00  0.00           C  
ATOM    310  C   GLU A  31      45.690  66.880  36.214  1.00  0.00           C  
ATOM    311  O   GLU A  31      45.425  66.520  37.331  1.00  0.00           O  
ATOM    312  CB  GLU A  31      45.096  69.235  36.158  1.00  0.00           C  
ATOM    313  CG  GLU A  31      45.429  70.724  35.936  1.00  0.00           C  
ATOM    314  CD  GLU A  31      45.030  71.187  34.504  1.00  0.00           C  
ATOM    315  OE1 GLU A  31      43.943  71.779  34.312  1.00  0.00           O  
ATOM    316  OE2 GLU A  31      45.750  70.951  33.580  1.00  0.00           O1-
ATOM    317  H   GLU A  31      46.687  69.141  34.115  1.00  0.00           H  
ATOM    318  N   ASN A  32      45.456  66.091  35.169  1.00  0.00           N  
ATOM    319  CA  ASN A  32      45.131  64.717  35.436  1.00  0.00           C  
ATOM    320  C   ASN A  32      46.391  63.849  35.709  1.00  0.00           C  
ATOM    321  O   ASN A  32      46.277  62.973  36.542  1.00  0.00           O  
ATOM    322  CB  ASN A  32      44.300  64.107  34.303  1.00  0.00           C  
ATOM    323  CG  ASN A  32      42.865  64.613  34.194  1.00  0.00           C  
ATOM    324  ND2 ASN A  32      42.227  64.341  33.043  1.00  0.00           N  
ATOM    325  OD1 ASN A  32      42.394  65.303  35.129  1.00  0.00           O  
ATOM    326  H   ASN A  32      45.719  66.287  34.224  1.00  0.00           H  
ATOM    327 1HD2 ASN A  32      42.734  63.828  32.347  1.00  0.00           H  
ATOM    328 2HD2 ASN A  32      41.279  64.541  32.805  1.00  0.00           H  
ATOM    329  N   LYS A  33      47.421  64.091  34.921  1.00  0.00           N  
ATOM    330  CA  LYS A  33      48.752  63.347  35.207  1.00  0.00           C  
ATOM    331  C   LYS A  33      49.323  63.581  36.603  1.00  0.00           C  
ATOM    332  O   LYS A  33      50.057  62.770  37.152  1.00  0.00           O  
ATOM    333  CB  LYS A  33      49.802  63.890  34.197  1.00  0.00           C  
ATOM    334  CG  LYS A  33      49.617  63.558  32.674  1.00  0.00           C  
ATOM    335  CD  LYS A  33      50.586  64.243  31.815  1.00  0.00           C  
ATOM    336  CE  LYS A  33      51.941  63.523  32.022  1.00  0.00           C  
ATOM    337  NZ  LYS A  33      53.126  64.379  32.077  1.00  0.00           N1+
ATOM    338  H   LYS A  33      47.540  64.778  34.212  1.00  0.00           H  
ATOM    339  HZ1 LYS A  33      53.102  64.879  32.945  1.00  0.00           H  
ATOM    340  HZ2 LYS A  33      54.001  63.918  31.954  1.00  0.00           H  
ATOM    341  HZ3 LYS A  33      53.039  64.969  31.277  1.00  0.00           H  
ATOM    342  N   ASN A  34      49.008  64.777  37.112  1.00  0.00           N  
ATOM    343  CA  ASN A  34      49.242  65.146  38.575  1.00  0.00           C  
ATOM    344  C   ASN A  34      48.913  64.151  39.706  1.00  0.00           C  
ATOM    345  O   ASN A  34      49.580  64.143  40.764  1.00  0.00           O  
ATOM    346  CB  ASN A  34      48.423  66.387  38.933  1.00  0.00           C  
ATOM    347  CG  ASN A  34      49.142  67.339  39.913  1.00  0.00           C  
ATOM    348  ND2 ASN A  34      48.687  67.545  41.130  1.00  0.00           N  
ATOM    349  OD1 ASN A  34      50.186  67.790  39.587  1.00  0.00           O  
ATOM    350  H   ASN A  34      48.703  65.543  36.552  1.00  0.00           H  
ATOM    351 1HD2 ASN A  34      47.969  66.947  41.461  1.00  0.00           H  
ATOM    352 2HD2 ASN A  34      49.052  68.326  41.648  1.00  0.00           H  
ATOM    353  N   LYS A  35      47.866  63.384  39.594  1.00  0.00           N  
ATOM    354  CA  LYS A  35      47.575  62.353  40.550  1.00  0.00           C  
ATOM    355  C   LYS A  35      48.651  61.233  40.700  1.00  0.00           C  
ATOM    356  O   LYS A  35      48.776  60.682  41.764  1.00  0.00           O  
ATOM    357  CB  LYS A  35      46.123  61.769  40.510  1.00  0.00           C  
ATOM    358  CG  LYS A  35      45.100  62.688  41.146  1.00  0.00           C  
ATOM    359  CD  LYS A  35      43.704  62.309  40.725  1.00  0.00           C  
ATOM    360  CE  LYS A  35      42.646  63.380  41.082  1.00  0.00           C  
ATOM    361  NZ  LYS A  35      41.336  62.961  40.535  1.00  0.00           N1+
ATOM    362  H   LYS A  35      47.175  63.630  38.909  1.00  0.00           H  
ATOM    363  HZ1 LYS A  35      40.717  63.348  41.215  1.00  0.00           H  
ATOM    364  HZ2 LYS A  35      41.216  63.485  39.688  1.00  0.00           H  
ATOM    365  HZ3 LYS A  35      41.253  61.975  40.362  1.00  0.00           H  
ATOM    366  N   ASN A  36      49.351  60.898  39.599  1.00  0.00           N  
ATOM    367  CA  ASN A  36      50.368  59.815  39.631  1.00  0.00           C  
ATOM    368  C   ASN A  36      51.624  60.169  40.356  1.00  0.00           C  
ATOM    369  O   ASN A  36      52.133  61.233  40.241  1.00  0.00           O  
ATOM    370  CB  ASN A  36      50.740  59.258  38.259  1.00  0.00           C  
ATOM    371  CG  ASN A  36      49.567  59.092  37.270  1.00  0.00           C  
ATOM    372  ND2 ASN A  36      49.809  59.475  36.090  1.00  0.00           N  
ATOM    373  OD1 ASN A  36      48.373  58.902  37.545  1.00  0.00           O  
ATOM    374  H   ASN A  36      49.351  61.458  38.767  1.00  0.00           H  
ATOM    375 1HD2 ASN A  36      50.575  59.988  35.697  1.00  0.00           H  
ATOM    376 2HD2 ASN A  36      49.215  58.966  35.472  1.00  0.00           H  
ATOM    377  N   ARG A  37      51.978  59.250  41.284  1.00  0.00           N  
ATOM    378  CA  ARG A  37      53.273  59.080  41.878  1.00  0.00           C  
ATOM    379  C   ARG A  37      54.403  58.463  41.008  1.00  0.00           C  
ATOM    380  O   ARG A  37      55.513  58.992  41.140  1.00  0.00           O  
ATOM    381  CB  ARG A  37      53.130  58.191  43.094  1.00  0.00           C  
ATOM    382  CG  ARG A  37      54.396  57.720  43.906  1.00  0.00           C  
ATOM    383  CD  ARG A  37      55.040  58.853  44.718  1.00  0.00           C  
ATOM    384  NE  ARG A  37      56.218  58.360  45.450  1.00  0.00           N  
ATOM    385  CZ  ARG A  37      57.121  59.144  46.094  1.00  0.00           C  
ATOM    386  NH1 ARG A  37      57.127  60.445  45.823  1.00  0.00           N1+
ATOM    387  NH2 ARG A  37      57.891  58.693  47.099  1.00  0.00           N  
ATOM    388  H   ARG A  37      51.217  58.677  41.579  1.00  0.00           H  
ATOM    389  HE  ARG A  37      56.282  57.388  45.663  1.00  0.00           H  
ATOM    390 1HH1 ARG A  37      56.800  60.828  44.961  1.00  0.00           H  
ATOM    391 2HH1 ARG A  37      57.368  61.026  46.602  1.00  0.00           H  
ATOM    392 1HH2 ARG A  37      57.872  57.760  47.428  1.00  0.00           H  
ATOM    393 2HH2 ARG A  37      58.511  59.405  47.432  1.00  0.00           H  
ATOM    394  N   TYR A  38      54.092  57.524  40.099  1.00  0.00           N  
ATOM    395  CA  TYR A  38      55.098  57.167  39.069  1.00  0.00           C  
ATOM    396  C   TYR A  38      54.627  57.679  37.651  1.00  0.00           C  
ATOM    397  O   TYR A  38      53.577  57.351  37.098  1.00  0.00           O  
ATOM    398  CB  TYR A  38      55.295  55.649  38.994  1.00  0.00           C  
ATOM    399  CG  TYR A  38      55.978  55.099  40.253  1.00  0.00           C  
ATOM    400  CD1 TYR A  38      57.273  55.374  40.586  1.00  0.00           C  
ATOM    401  CD2 TYR A  38      55.184  54.500  41.205  1.00  0.00           C  
ATOM    402  CE1 TYR A  38      57.738  55.071  41.878  1.00  0.00           C  
ATOM    403  CE2 TYR A  38      55.601  54.275  42.495  1.00  0.00           C  
ATOM    404  CZ  TYR A  38      56.920  54.511  42.829  1.00  0.00           C  
ATOM    405  OH  TYR A  38      57.392  54.159  44.043  1.00  0.00           O  
ATOM    406  H   TYR A  38      53.260  56.970  40.220  1.00  0.00           H  
ATOM    407  HD1 TYR A  38      57.871  56.039  39.965  1.00  0.00           H  
ATOM    408  HD2 TYR A  38      54.123  54.393  40.956  1.00  0.00           H  
ATOM    409  HE1 TYR A  38      58.776  55.200  42.159  1.00  0.00           H  
ATOM    410  HE2 TYR A  38      54.841  54.142  43.269  1.00  0.00           H  
ATOM    411  HH  TYR A  38      58.361  53.968  43.959  1.00  0.00           H  
ATOM    412  N   LYS A  39      55.560  58.430  37.049  1.00  0.00           N  
ATOM    413  CA  LYS A  39      55.283  59.125  35.775  1.00  0.00           C  
ATOM    414  C   LYS A  39      54.859  58.365  34.495  1.00  0.00           C  
ATOM    415  O   LYS A  39      54.297  58.970  33.631  1.00  0.00           O  
ATOM    416  CB  LYS A  39      56.447  60.083  35.549  1.00  0.00           C  
ATOM    417  CG  LYS A  39      57.754  59.315  35.301  1.00  0.00           C  
ATOM    418  CD  LYS A  39      58.846  60.241  34.789  1.00  0.00           C  
ATOM    419  CE  LYS A  39      59.590  60.858  35.924  1.00  0.00           C  
ATOM    420  NZ  LYS A  39      60.989  61.029  35.381  1.00  0.00           N1+
ATOM    421  H   LYS A  39      56.470  58.528  37.471  1.00  0.00           H  
ATOM    422  HZ1 LYS A  39      61.472  61.495  36.124  1.00  0.00           H  
ATOM    423  HZ2 LYS A  39      61.418  60.149  35.167  1.00  0.00           H  
ATOM    424  HZ3 LYS A  39      61.050  61.634  34.576  1.00  0.00           H  
ATOM    425  N   ASN A  40      55.197  57.087  34.456  1.00  0.00           N  
ATOM    426  CA  ASN A  40      54.801  56.287  33.263  1.00  0.00           C  
ATOM    427  C   ASN A  40      53.269  55.928  33.091  1.00  0.00           C  
ATOM    428  O   ASN A  40      52.687  56.364  32.066  1.00  0.00           O  
ATOM    429  CB  ASN A  40      55.637  55.027  33.112  1.00  0.00           C  
ATOM    430  CG  ASN A  40      55.680  54.173  34.397  1.00  0.00           C  
ATOM    431  ND2 ASN A  40      55.163  53.022  34.263  1.00  0.00           N  
ATOM    432  OD1 ASN A  40      56.143  54.594  35.403  1.00  0.00           O  
ATOM    433  H   ASN A  40      55.603  56.587  35.227  1.00  0.00           H  
ATOM    434 1HD2 ASN A  40      54.684  52.699  33.445  1.00  0.00           H  
ATOM    435 2HD2 ASN A  40      55.422  52.314  34.919  1.00  0.00           H  
ATOM    436  N   ILE A  41      52.623  55.589  34.175  1.00  0.00           N  
ATOM    437  CA  ILE A  41      51.344  55.027  34.084  1.00  0.00           C  
ATOM    438  C   ILE A  41      50.133  55.941  33.844  1.00  0.00           C  
ATOM    439  O   ILE A  41      49.814  56.717  34.780  1.00  0.00           O  
ATOM    440  CB  ILE A  41      51.151  54.116  35.296  1.00  0.00           C  
ATOM    441  CG1 ILE A  41      49.928  53.240  35.167  1.00  0.00           C  
ATOM    442  CG2 ILE A  41      51.305  54.769  36.717  1.00  0.00           C  
ATOM    443  CD  ILE A  41      49.727  52.367  33.876  1.00  0.00           C  
ATOM    444  H   ILE A  41      52.813  55.883  35.111  1.00  0.00           H  
ATOM    445  N   LEU A  42      49.834  56.075  32.601  1.00  0.00           N  
ATOM    446  CA  LEU A  42      48.570  56.774  32.150  1.00  0.00           C  
ATOM    447  C   LEU A  42      47.557  55.935  31.401  1.00  0.00           C  
ATOM    448  O   LEU A  42      47.944  55.288  30.423  1.00  0.00           O  
ATOM    449  CB  LEU A  42      48.883  57.970  31.314  1.00  0.00           C  
ATOM    450  CG  LEU A  42      49.245  59.190  32.004  1.00  0.00           C  
ATOM    451  CD1 LEU A  42      49.395  60.211  30.896  1.00  0.00           C  
ATOM    452  CD2 LEU A  42      48.040  59.601  32.857  1.00  0.00           C  
ATOM    453  H   LEU A  42      50.445  55.960  31.820  1.00  0.00           H  
ATOM    454  N   PRO A  43      46.325  55.791  31.849  1.00  0.00           N  
ATOM    455  CA  PRO A  43      45.308  54.843  31.330  1.00  0.00           C  
ATOM    456  C   PRO A  43      44.542  55.321  30.081  1.00  0.00           C  
ATOM    457  O   PRO A  43      44.507  56.511  29.732  1.00  0.00           O  
ATOM    458  CB  PRO A  43      44.360  54.636  32.535  1.00  0.00           C  
ATOM    459  CG  PRO A  43      44.440  55.878  33.340  1.00  0.00           C  
ATOM    460  CD  PRO A  43      45.861  56.337  33.149  1.00  0.00           C  
ATOM    461  N   PHE A  44      44.126  54.358  29.277  1.00  0.00           N  
ATOM    462  CA  PHE A  44      43.312  54.547  28.079  1.00  0.00           C  
ATOM    463  C   PHE A  44      41.909  55.030  28.427  1.00  0.00           C  
ATOM    464  O   PHE A  44      41.193  54.308  29.130  1.00  0.00           O  
ATOM    465  CB  PHE A  44      43.258  53.282  27.232  1.00  0.00           C  
ATOM    466  CG  PHE A  44      44.615  52.825  26.761  1.00  0.00           C  
ATOM    467  CD1 PHE A  44      45.711  53.658  26.513  1.00  0.00           C  
ATOM    468  CD2 PHE A  44      44.716  51.421  26.665  1.00  0.00           C  
ATOM    469  CE1 PHE A  44      46.935  53.073  26.221  1.00  0.00           C  
ATOM    470  CE2 PHE A  44      45.988  50.905  26.340  1.00  0.00           C  
ATOM    471  CZ  PHE A  44      47.098  51.701  26.121  1.00  0.00           C  
ATOM    472  H   PHE A  44      44.507  53.438  29.379  1.00  0.00           H  
ATOM    473  HD1 PHE A  44      45.558  54.736  26.389  1.00  0.00           H  
ATOM    474  HD2 PHE A  44      44.011  50.652  26.995  1.00  0.00           H  
ATOM    475  HE1 PHE A  44      47.829  53.688  26.285  1.00  0.00           H  
ATOM    476  HE2 PHE A  44      46.097  49.830  26.503  1.00  0.00           H  
ATOM    477  HZ  PHE A  44      48.121  51.341  26.039  1.00  0.00           H  
ATOM    478  N   ASP A  45      41.538  55.910  27.527  1.00  0.00           N  
ATOM    479  CA  ASP A  45      40.211  56.573  27.535  1.00  0.00           C  
ATOM    480  C   ASP A  45      39.029  55.551  27.539  1.00  0.00           C  
ATOM    481  O   ASP A  45      38.139  55.779  28.343  1.00  0.00           O  
ATOM    482  CB  ASP A  45      40.051  57.430  26.222  1.00  0.00           C  
ATOM    483  CG  ASP A  45      40.939  58.659  26.103  1.00  0.00           C  
ATOM    484  OD1 ASP A  45      41.228  59.434  27.082  1.00  0.00           O  
ATOM    485  OD2 ASP A  45      41.388  59.002  24.942  1.00  0.00           O1-
ATOM    486  H   ASP A  45      42.143  56.108  26.760  1.00  0.00           H  
ATOM    487  N   HIS A  46      39.153  54.326  27.011  1.00  0.00           N  
ATOM    488  CA  HIS A  46      38.123  53.252  27.238  1.00  0.00           C  
ATOM    489  C   HIS A  46      38.244  52.426  28.568  1.00  0.00           C  
ATOM    490  O   HIS A  46      37.278  52.389  29.371  1.00  0.00           O  
ATOM    491  CB  HIS A  46      37.961  52.287  26.011  1.00  0.00           C  
ATOM    492  CG  HIS A  46      39.291  51.719  25.552  1.00  0.00           C  
ATOM    493  CD2 HIS A  46      39.491  50.436  25.319  1.00  0.00           C  
ATOM    494  ND1 HIS A  46      40.512  52.279  25.338  1.00  0.00           N  
ATOM    495  CE1 HIS A  46      41.423  51.349  25.046  1.00  0.00           C  
ATOM    496  NE2 HIS A  46      40.789  50.201  24.979  1.00  0.00           N  
ATOM    497  H   HIS A  46      39.887  53.927  26.465  1.00  0.00           H  
ATOM    498  HD2 HIS A  46      38.915  49.586  25.689  1.00  0.00           H  
ATOM    499  HE1 HIS A  46      42.497  51.447  24.898  1.00  0.00           H  
ATOM    500  HE2 HIS A  46      41.163  49.330  24.672  1.00  0.00           H  
ATOM    501  N   THR A  47      39.393  51.817  28.866  1.00  0.00           N  
ATOM    502  CA  THR A  47      39.479  50.994  30.141  1.00  0.00           C  
ATOM    503  C   THR A  47      39.382  51.712  31.506  1.00  0.00           C  
ATOM    504  O   THR A  47      39.462  51.019  32.481  1.00  0.00           O  
ATOM    505  CB  THR A  47      40.710  50.019  30.172  1.00  0.00           C  
ATOM    506  CG2 THR A  47      40.482  48.983  29.161  1.00  0.00           C  
ATOM    507  OG1 THR A  47      41.920  50.772  29.979  1.00  0.00           O  
ATOM    508  H   THR A  47      40.133  51.971  28.211  1.00  0.00           H  
ATOM    509  HG1 THR A  47      42.686  50.167  29.769  1.00  0.00           H  
ATOM    510  N   ARG A  48      39.585  53.003  31.470  1.00  0.00           N  
ATOM    511  CA  ARG A  48      39.528  53.747  32.676  1.00  0.00           C  
ATOM    512  C   ARG A  48      38.109  53.718  33.443  1.00  0.00           C  
ATOM    513  O   ARG A  48      37.114  53.981  32.750  1.00  0.00           O  
ATOM    514  CB  ARG A  48      40.026  55.155  32.485  1.00  0.00           C  
ATOM    515  CG  ARG A  48      39.229  55.995  31.447  1.00  0.00           C  
ATOM    516  CD  ARG A  48      39.502  57.536  31.561  1.00  0.00           C  
ATOM    517  NE  ARG A  48      38.897  58.140  32.798  1.00  0.00           N  
ATOM    518  CZ  ARG A  48      37.975  59.113  32.627  1.00  0.00           C  
ATOM    519  NH1 ARG A  48      37.586  59.595  31.482  1.00  0.00           N1+
ATOM    520  NH2 ARG A  48      37.724  59.860  33.747  1.00  0.00           N  
ATOM    521  H   ARG A  48      40.086  53.462  30.739  1.00  0.00           H  
ATOM    522  HE  ARG A  48      39.306  57.810  33.651  1.00  0.00           H  
ATOM    523 1HH1 ARG A  48      37.941  59.153  30.656  1.00  0.00           H  
ATOM    524 2HH1 ARG A  48      36.992  60.380  31.321  1.00  0.00           H  
ATOM    525 1HH2 ARG A  48      38.304  60.024  34.550  1.00  0.00           H  
ATOM    526 2HH2 ARG A  48      36.901  60.431  33.751  1.00  0.00           H  
ATOM    527  N   VAL A  49      38.084  53.643  34.795  1.00  0.00           N  
ATOM    528  CA  VAL A  49      36.859  53.850  35.628  1.00  0.00           C  
ATOM    529  C   VAL A  49      36.467  55.340  35.789  1.00  0.00           C  
ATOM    530  O   VAL A  49      37.314  56.213  35.941  1.00  0.00           O  
ATOM    531  CB  VAL A  49      37.161  53.177  37.015  1.00  0.00           C  
ATOM    532  CG1 VAL A  49      35.982  53.198  37.974  1.00  0.00           C  
ATOM    533  CG2 VAL A  49      37.580  51.667  36.938  1.00  0.00           C  
ATOM    534  H   VAL A  49      38.935  53.567  35.307  1.00  0.00           H  
ATOM    535  N   VAL A  50      35.176  55.583  35.814  1.00  0.00           N  
ATOM    536  CA  VAL A  50      34.658  56.963  35.932  1.00  0.00           C  
ATOM    537  C   VAL A  50      33.815  57.163  37.242  1.00  0.00           C  
ATOM    538  O   VAL A  50      33.074  56.246  37.615  1.00  0.00           O  
ATOM    539  CB  VAL A  50      33.895  57.463  34.704  1.00  0.00           C  
ATOM    540  CG1 VAL A  50      33.488  58.907  34.822  1.00  0.00           C  
ATOM    541  CG2 VAL A  50      34.808  57.171  33.457  1.00  0.00           C  
ATOM    542  H   VAL A  50      34.536  54.844  35.613  1.00  0.00           H  
ATOM    543  N   LEU A  51      34.264  58.173  38.000  1.00  0.00           N  
ATOM    544  CA  LEU A  51      33.678  58.601  39.280  1.00  0.00           C  
ATOM    545  C   LEU A  51      32.491  59.486  39.040  1.00  0.00           C  
ATOM    546  O   LEU A  51      32.697  60.646  38.699  1.00  0.00           O  
ATOM    547  CB  LEU A  51      34.744  59.092  40.237  1.00  0.00           C  
ATOM    548  CG  LEU A  51      35.286  57.765  40.936  1.00  0.00           C  
ATOM    549  CD1 LEU A  51      36.700  57.958  41.601  1.00  0.00           C  
ATOM    550  CD2 LEU A  51      34.271  57.416  42.056  1.00  0.00           C  
ATOM    551  H   LEU A  51      34.972  58.800  37.663  1.00  0.00           H  
ATOM    552  N   HIS A  52      31.282  58.930  39.183  1.00  0.00           N  
ATOM    553  CA  HIS A  52      30.021  59.592  38.959  1.00  0.00           C  
ATOM    554  C   HIS A  52      29.746  60.575  40.135  1.00  0.00           C  
ATOM    555  O   HIS A  52      29.805  60.257  41.346  1.00  0.00           O  
ATOM    556  CB  HIS A  52      28.894  58.548  39.025  1.00  0.00           C  
ATOM    557  CG  HIS A  52      29.065  57.413  37.976  1.00  0.00           C  
ATOM    558  CD2 HIS A  52      28.955  56.131  38.275  1.00  0.00           C  
ATOM    559  ND1 HIS A  52      29.605  57.534  36.781  1.00  0.00           N  
ATOM    560  CE1 HIS A  52      29.870  56.284  36.345  1.00  0.00           C  
ATOM    561  NE2 HIS A  52      29.523  55.484  37.325  1.00  0.00           N  
ATOM    562  H   HIS A  52      31.245  57.940  39.354  1.00  0.00           H  
ATOM    563  HD2 HIS A  52      28.467  55.708  39.154  1.00  0.00           H  
ATOM    564  HE1 HIS A  52      30.486  56.029  35.483  1.00  0.00           H  
ATOM    565  HE2 HIS A  52      29.866  54.555  37.352  1.00  0.00           H  
ATOM    566  N   ASP A  53      29.127  61.711  39.776  1.00  0.00           N  
ATOM    567  CA  ASP A  53      28.973  62.865  40.702  1.00  0.00           C  
ATOM    568  C   ASP A  53      30.134  63.543  41.388  1.00  0.00           C  
ATOM    569  O   ASP A  53      30.621  63.034  42.430  1.00  0.00           O  
ATOM    570  CB  ASP A  53      27.788  62.782  41.636  1.00  0.00           C  
ATOM    571  CG  ASP A  53      26.510  62.821  40.827  1.00  0.00           C  
ATOM    572  OD1 ASP A  53      26.228  63.903  40.289  1.00  0.00           O  
ATOM    573  OD2 ASP A  53      25.690  61.862  40.808  1.00  0.00           O1-
ATOM    574  H   ASP A  53      28.627  61.765  38.906  1.00  0.00           H  
ATOM    575  N   GLY A  54      30.532  64.711  40.846  1.00  0.00           N  
ATOM    576  CA  GLY A  54      31.654  65.548  41.326  1.00  0.00           C  
ATOM    577  C   GLY A  54      31.837  65.940  42.843  1.00  0.00           C  
ATOM    578  O   GLY A  54      30.993  65.634  43.721  1.00  0.00           O  
ATOM    579  H   GLY A  54      29.940  65.110  40.149  1.00  0.00           H  
ATOM    580  N   ASP A  55      33.012  66.439  43.138  1.00  0.00           N  
ATOM    581  CA  ASP A  55      33.422  67.002  44.472  1.00  0.00           C  
ATOM    582  C   ASP A  55      33.516  68.563  44.356  1.00  0.00           C  
ATOM    583  O   ASP A  55      34.358  69.106  43.626  1.00  0.00           O  
ATOM    584  CB  ASP A  55      34.920  66.691  44.797  1.00  0.00           C  
ATOM    585  CG  ASP A  55      35.283  67.074  46.249  1.00  0.00           C  
ATOM    586  OD1 ASP A  55      35.462  68.279  46.562  1.00  0.00           O  
ATOM    587  OD2 ASP A  55      35.428  66.121  47.016  1.00  0.00           O1-
ATOM    588  H   ASP A  55      33.693  66.501  42.396  1.00  0.00           H  
ATOM    589  N   PRO A  56      32.680  69.323  45.132  1.00  0.00           N  
ATOM    590  CA  PRO A  56      32.573  70.765  45.011  1.00  0.00           C  
ATOM    591  C   PRO A  56      33.852  71.599  45.300  1.00  0.00           C  
ATOM    592  O   PRO A  56      33.898  72.748  45.003  1.00  0.00           O  
ATOM    593  CB  PRO A  56      31.437  71.151  45.985  1.00  0.00           C  
ATOM    594  CG  PRO A  56      31.390  69.955  47.005  1.00  0.00           C  
ATOM    595  CD  PRO A  56      31.662  68.775  46.078  1.00  0.00           C  
ATOM    596  N   ASN A  57      34.852  70.948  45.934  1.00  0.00           N  
ATOM    597  CA  ASN A  57      36.079  71.622  46.452  1.00  0.00           C  
ATOM    598  C   ASN A  57      37.204  71.443  45.340  1.00  0.00           C  
ATOM    599  O   ASN A  57      38.027  72.389  45.224  1.00  0.00           O  
ATOM    600  CB  ASN A  57      36.780  71.011  47.701  1.00  0.00           C  
ATOM    601  CG  ASN A  57      35.917  71.325  48.952  1.00  0.00           C  
ATOM    602  ND2 ASN A  57      35.556  70.288  49.674  1.00  0.00           N  
ATOM    603  OD1 ASN A  57      35.714  72.458  49.292  1.00  0.00           O  
ATOM    604  H   ASN A  57      34.898  69.955  46.047  1.00  0.00           H  
ATOM    605 1HD2 ASN A  57      35.935  69.379  49.489  1.00  0.00           H  
ATOM    606 2HD2 ASN A  57      34.919  70.420  50.434  1.00  0.00           H  
ATOM    607  N   GLU A  58      37.298  70.236  44.706  1.00  0.00           N  
ATOM    608  CA  GLU A  58      38.365  69.921  43.767  1.00  0.00           C  
ATOM    609  C   GLU A  58      37.953  70.568  42.367  1.00  0.00           C  
ATOM    610  O   GLU A  58      36.910  70.296  41.875  1.00  0.00           O  
ATOM    611  CB  GLU A  58      38.551  68.389  43.667  1.00  0.00           C  
ATOM    612  CG  GLU A  58      39.356  67.865  44.838  1.00  0.00           C  
ATOM    613  CD  GLU A  58      40.142  66.632  44.574  1.00  0.00           C  
ATOM    614  OE1 GLU A  58      39.593  65.572  44.844  1.00  0.00           O  
ATOM    615  OE2 GLU A  58      41.221  66.730  44.025  1.00  0.00           O1-
ATOM    616  H   GLU A  58      36.735  69.445  44.958  1.00  0.00           H  
ATOM    617  N   PRO A  59      38.897  71.351  41.787  1.00  0.00           N  
ATOM    618  CA  PRO A  59      38.763  72.014  40.436  1.00  0.00           C  
ATOM    619  C   PRO A  59      38.646  71.053  39.234  1.00  0.00           C  
ATOM    620  O   PRO A  59      38.377  71.549  38.075  1.00  0.00           O  
ATOM    621  CB  PRO A  59      39.974  72.933  40.304  1.00  0.00           C  
ATOM    622  CG  PRO A  59      40.300  73.211  41.731  1.00  0.00           C  
ATOM    623  CD  PRO A  59      40.056  71.850  42.489  1.00  0.00           C  
ATOM    624  N   VAL A  60      39.105  69.826  39.357  1.00  0.00           N  
ATOM    625  CA  VAL A  60      38.813  68.669  38.474  1.00  0.00           C  
ATOM    626  C   VAL A  60      38.902  67.361  39.232  1.00  0.00           C  
ATOM    627  O   VAL A  60      39.858  67.132  39.972  1.00  0.00           O  
ATOM    628  CB  VAL A  60      39.667  68.669  37.150  1.00  0.00           C  
ATOM    629  CG1 VAL A  60      41.101  68.151  37.134  1.00  0.00           C  
ATOM    630  CG2 VAL A  60      38.785  68.087  36.009  1.00  0.00           C  
ATOM    631  H   VAL A  60      39.869  69.708  39.982  1.00  0.00           H  
ATOM    632  N   SER A  61      37.902  66.460  39.169  1.00  0.00           N  
ATOM    633  CA  SER A  61      37.874  65.178  39.928  1.00  0.00           C  
ATOM    634  C   SER A  61      37.726  63.824  39.226  1.00  0.00           C  
ATOM    635  O   SER A  61      38.297  62.871  39.722  1.00  0.00           O  
ATOM    636  CB  SER A  61      36.952  65.364  41.128  1.00  0.00           C  
ATOM    637  OG  SER A  61      35.583  65.512  40.733  1.00  0.00           O  
ATOM    638  H   SER A  61      37.133  66.619  38.550  1.00  0.00           H  
ATOM    639  HG  SER A  61      35.472  66.506  40.757  1.00  0.00           H  
ATOM    640  N   ASP A  62      36.851  63.646  38.200  1.00  0.00           N  
ATOM    641  CA  ASP A  62      36.619  62.347  37.486  1.00  0.00           C  
ATOM    642  C   ASP A  62      37.785  61.302  37.247  1.00  0.00           C  
ATOM    643  O   ASP A  62      37.586  60.115  37.021  1.00  0.00           O  
ATOM    644  CB  ASP A  62      35.827  62.504  36.162  1.00  0.00           C  
ATOM    645  CG  ASP A  62      36.607  63.510  35.264  1.00  0.00           C  
ATOM    646  OD1 ASP A  62      37.509  63.076  34.598  1.00  0.00           O  
ATOM    647  OD2 ASP A  62      36.240  64.721  35.247  1.00  0.00           O1-
ATOM    648  H   ASP A  62      36.319  64.427  37.880  1.00  0.00           H  
ATOM    649  N   TYR A  63      39.022  61.779  37.098  1.00  0.00           N  
ATOM    650  CA  TYR A  63      40.263  61.002  36.797  1.00  0.00           C  
ATOM    651  C   TYR A  63      40.721  60.193  37.962  1.00  0.00           C  
ATOM    652  O   TYR A  63      41.213  60.695  38.960  1.00  0.00           O  
ATOM    653  CB  TYR A  63      41.399  61.822  36.204  1.00  0.00           C  
ATOM    654  CG  TYR A  63      42.050  61.041  35.093  1.00  0.00           C  
ATOM    655  CD1 TYR A  63      41.446  61.182  33.843  1.00  0.00           C  
ATOM    656  CD2 TYR A  63      43.187  60.380  35.276  1.00  0.00           C  
ATOM    657  CE1 TYR A  63      41.888  60.409  32.790  1.00  0.00           C  
ATOM    658  CE2 TYR A  63      43.734  59.670  34.210  1.00  0.00           C  
ATOM    659  CZ  TYR A  63      43.045  59.651  32.998  1.00  0.00           C  
ATOM    660  OH  TYR A  63      43.281  58.806  32.009  1.00  0.00           O  
ATOM    661  H   TYR A  63      39.138  62.763  36.944  1.00  0.00           H  
ATOM    662  HD1 TYR A  63      40.739  62.001  33.663  1.00  0.00           H  
ATOM    663  HD2 TYR A  63      43.583  60.256  36.286  1.00  0.00           H  
ATOM    664  HE1 TYR A  63      41.370  60.412  31.824  1.00  0.00           H  
ATOM    665  HE2 TYR A  63      44.653  59.088  34.270  1.00  0.00           H  
ATOM    666  HH  TYR A  63      42.614  59.019  31.292  1.00  0.00           H  
ATOM    667  N   ILE A  64      40.599  58.892  37.782  1.00  0.00           N  
ATOM    668  CA  ILE A  64      41.211  57.920  38.675  1.00  0.00           C  
ATOM    669  C   ILE A  64      42.105  56.885  37.942  1.00  0.00           C  
ATOM    670  O   ILE A  64      41.704  56.398  36.857  1.00  0.00           O  
ATOM    671  CB  ILE A  64      40.133  57.271  39.536  1.00  0.00           C  
ATOM    672  CG1 ILE A  64      40.502  56.028  40.329  1.00  0.00           C  
ATOM    673  CG2 ILE A  64      38.857  56.890  38.849  1.00  0.00           C  
ATOM    674  CD  ILE A  64      40.121  56.088  41.773  1.00  0.00           C  
ATOM    675  H   ILE A  64      39.931  58.653  37.073  1.00  0.00           H  
ATOM    676  N   ASN A  65      43.337  56.778  38.393  1.00  0.00           N  
ATOM    677  CA  ASN A  65      44.228  55.744  37.766  1.00  0.00           C  
ATOM    678  C   ASN A  65      43.918  54.296  38.097  1.00  0.00           C  
ATOM    679  O   ASN A  65      44.782  53.571  38.649  1.00  0.00           O  
ATOM    680  CB  ASN A  65      45.708  56.041  37.946  1.00  0.00           C  
ATOM    681  CG  ASN A  65      46.700  55.449  36.975  1.00  0.00           C  
ATOM    682  ND2 ASN A  65      47.542  56.295  36.663  1.00  0.00           N  
ATOM    683  OD1 ASN A  65      46.744  54.327  36.507  1.00  0.00           O  
ATOM    684  H   ASN A  65      43.769  57.169  39.211  1.00  0.00           H  
ATOM    685 1HD2 ASN A  65      47.524  57.234  36.997  1.00  0.00           H  
ATOM    686 2HD2 ASN A  65      48.226  56.042  35.982  1.00  0.00           H  
ATOM    687  N   ALA A  66      42.900  53.943  37.387  1.00  0.00           N  
ATOM    688  CA  ALA A  66      42.242  52.657  37.652  1.00  0.00           C  
ATOM    689  C   ALA A  66      41.608  52.095  36.327  1.00  0.00           C  
ATOM    690  O   ALA A  66      40.679  52.727  35.771  1.00  0.00           O  
ATOM    691  CB  ALA A  66      41.150  52.899  38.684  1.00  0.00           C  
ATOM    692  H   ALA A  66      42.390  54.601  36.832  1.00  0.00           H  
ATOM    693  N   ASN A  67      41.973  50.804  36.044  1.00  0.00           N  
ATOM    694  CA  ASN A  67      41.574  50.149  34.795  1.00  0.00           C  
ATOM    695  C   ASN A  67      40.778  48.838  35.068  1.00  0.00           C  
ATOM    696  O   ASN A  67      41.334  47.872  35.454  1.00  0.00           O  
ATOM    697  CB  ASN A  67      42.789  49.873  33.880  1.00  0.00           C  
ATOM    698  CG  ASN A  67      43.445  51.183  33.550  1.00  0.00           C  
ATOM    699  ND2 ASN A  67      43.088  51.676  32.404  1.00  0.00           N  
ATOM    700  OD1 ASN A  67      44.163  51.814  34.346  1.00  0.00           O  
ATOM    701  H   ASN A  67      42.732  50.402  36.554  1.00  0.00           H  
ATOM    702 1HD2 ASN A  67      42.544  51.250  31.678  1.00  0.00           H  
ATOM    703 2HD2 ASN A  67      43.441  52.597  32.218  1.00  0.00           H  
ATOM    704  N   ILE A  68      39.611  48.905  34.399  1.00  0.00           N  
ATOM    705  CA  ILE A  68      38.672  47.801  34.385  1.00  0.00           C  
ATOM    706  C   ILE A  68      38.959  46.719  33.327  1.00  0.00           C  
ATOM    707  O   ILE A  68      38.349  46.721  32.289  1.00  0.00           O  
ATOM    708  CB  ILE A  68      37.292  48.409  34.570  1.00  0.00           C  
ATOM    709  CG1 ILE A  68      36.166  47.345  34.733  1.00  0.00           C  
ATOM    710  CG2 ILE A  68      36.815  49.380  33.522  1.00  0.00           C  
ATOM    711  CD  ILE A  68      36.263  46.421  35.999  1.00  0.00           C  
ATOM    712  H   ILE A  68      39.450  49.603  33.702  1.00  0.00           H  
ATOM    713  N   ILE A  69      39.840  45.839  33.730  1.00  0.00           N  
ATOM    714  CA  ILE A  69      40.323  44.769  32.811  1.00  0.00           C  
ATOM    715  C   ILE A  69      39.383  43.534  32.797  1.00  0.00           C  
ATOM    716  O   ILE A  69      38.935  43.066  33.821  1.00  0.00           O  
ATOM    717  CB  ILE A  69      41.800  44.428  33.237  1.00  0.00           C  
ATOM    718  CG1 ILE A  69      42.553  45.705  32.847  1.00  0.00           C  
ATOM    719  CG2 ILE A  69      42.329  43.247  32.396  1.00  0.00           C  
ATOM    720  CD  ILE A  69      43.921  45.599  33.555  1.00  0.00           C  
ATOM    721  H   ILE A  69      40.157  45.786  34.676  1.00  0.00           H  
ATOM    722  N   MET A  70      39.270  42.935  31.596  1.00  0.00           N  
ATOM    723  CA  MET A  70      38.440  41.710  31.343  1.00  0.00           C  
ATOM    724  C   MET A  70      39.251  40.477  30.971  1.00  0.00           C  
ATOM    725  O   MET A  70      40.140  40.460  30.062  1.00  0.00           O  
ATOM    726  CB  MET A  70      37.429  42.073  30.256  1.00  0.00           C  
ATOM    727  CG  MET A  70      36.491  43.279  30.408  1.00  0.00           C  
ATOM    728  SD  MET A  70      35.518  43.462  31.993  1.00  0.00           S  
ATOM    729  CE  MET A  70      34.729  44.982  31.618  1.00  0.00           C  
ATOM    730  H   MET A  70      39.894  43.324  30.923  1.00  0.00           H  
ATOM    731  N   PRO A  71      38.872  39.317  31.486  1.00  0.00           N  
ATOM    732  CA  PRO A  71      39.460  38.053  31.190  1.00  0.00           C  
ATOM    733  C   PRO A  71      39.504  37.537  29.749  1.00  0.00           C  
ATOM    734  O   PRO A  71      40.437  36.782  29.385  1.00  0.00           O  
ATOM    735  CB  PRO A  71      38.576  37.040  31.958  1.00  0.00           C  
ATOM    736  CG  PRO A  71      37.831  37.791  33.009  1.00  0.00           C  
ATOM    737  CD  PRO A  71      37.749  39.195  32.498  1.00  0.00           C  
ATOM    738  N   GLU A  72      38.419  37.848  29.064  1.00  0.00           N  
ATOM    739  CA  GLU A  72      38.428  37.901  27.603  1.00  0.00           C  
ATOM    740  C   GLU A  72      37.763  39.165  27.133  1.00  0.00           C  
ATOM    741  O   GLU A  72      37.016  39.767  27.899  1.00  0.00           O  
ATOM    742  CB  GLU A  72      37.540  36.752  27.123  1.00  0.00           C  
ATOM    743  CG  GLU A  72      37.863  36.133  25.752  1.00  0.00           C  
ATOM    744  CD  GLU A  72      37.306  36.959  24.594  1.00  0.00           C  
ATOM    745  OE1 GLU A  72      38.141  37.363  23.790  1.00  0.00           O  
ATOM    746  OE2 GLU A  72      36.122  37.462  24.558  1.00  0.00           O1-
ATOM    747  H   GLU A  72      37.566  38.121  29.517  1.00  0.00           H  
ATOM    748  N   PHE A  73      38.043  39.610  25.949  1.00  0.00           N  
ATOM    749  CA  PHE A  73      37.559  40.936  25.428  1.00  0.00           C  
ATOM    750  C   PHE A  73      36.020  41.110  25.355  1.00  0.00           C  
ATOM    751  O   PHE A  73      35.556  42.245  25.524  1.00  0.00           O  
ATOM    752  CB  PHE A  73      38.090  41.336  24.004  1.00  0.00           C  
ATOM    753  CG  PHE A  73      39.563  41.550  24.158  1.00  0.00           C  
ATOM    754  CD1 PHE A  73      40.437  40.529  23.968  1.00  0.00           C  
ATOM    755  CD2 PHE A  73      39.977  42.843  24.542  1.00  0.00           C  
ATOM    756  CE1 PHE A  73      41.785  40.729  24.220  1.00  0.00           C  
ATOM    757  CE2 PHE A  73      41.356  43.053  24.697  1.00  0.00           C  
ATOM    758  CZ  PHE A  73      42.291  42.012  24.582  1.00  0.00           C  
ATOM    759  H   PHE A  73      38.506  39.092  25.229  1.00  0.00           H  
ATOM    760  HD1 PHE A  73      40.166  39.681  23.339  1.00  0.00           H  
ATOM    761  HD2 PHE A  73      39.307  43.611  24.939  1.00  0.00           H  
ATOM    762  HE1 PHE A  73      42.442  39.862  24.144  1.00  0.00           H  
ATOM    763  HE2 PHE A  73      41.662  44.080  24.888  1.00  0.00           H  
ATOM    764  HZ  PHE A  73      43.355  42.257  24.597  1.00  0.00           H  
ATOM    765  N   GLY A  74      35.242  40.018  25.203  1.00  0.00           N  
ATOM    766  CA  GLY A  74      33.820  40.070  25.476  1.00  0.00           C  
ATOM    767  C   GLY A  74      33.263  40.195  26.930  1.00  0.00           C  
ATOM    768  O   GLY A  74      32.042  40.269  27.035  1.00  0.00           O  
ATOM    769  H   GLY A  74      35.743  39.154  25.118  1.00  0.00           H  
ATOM    770  N   SER A  75      34.006  40.029  27.985  1.00  0.00           N  
ATOM    771  CA  SER A  75      33.466  39.606  29.281  1.00  0.00           C  
ATOM    772  C   SER A  75      32.787  40.726  30.077  1.00  0.00           C  
ATOM    773  O   SER A  75      33.251  41.902  29.980  1.00  0.00           O  
ATOM    774  CB  SER A  75      34.625  39.032  30.119  1.00  0.00           C  
ATOM    775  OG  SER A  75      35.420  37.965  29.504  1.00  0.00           O  
ATOM    776  H   SER A  75      34.971  40.288  27.976  1.00  0.00           H  
ATOM    777  HG  SER A  75      34.894  37.389  28.883  1.00  0.00           H  
ATOM    778  N   SER A  76      31.814  40.406  30.966  1.00  0.00           N  
ATOM    779  CA  SER A  76      31.290  41.310  31.949  1.00  0.00           C  
ATOM    780  C   SER A  76      30.881  40.516  33.216  1.00  0.00           C  
ATOM    781  O   SER A  76      30.216  39.466  33.129  1.00  0.00           O  
ATOM    782  CB  SER A  76      30.006  42.038  31.490  1.00  0.00           C  
ATOM    783  OG  SER A  76      29.434  42.764  32.631  1.00  0.00           O  
ATOM    784  H   SER A  76      31.406  39.494  30.963  1.00  0.00           H  
ATOM    785  HG  SER A  76      29.497  43.711  32.325  1.00  0.00           H  
ATOM    786  N   GLY A  77      31.228  41.038  34.364  1.00  0.00           N  
ATOM    787  CA  GLY A  77      30.669  40.604  35.655  1.00  0.00           C  
ATOM    788  C   GLY A  77      31.615  40.690  36.840  1.00  0.00           C  
ATOM    789  O   GLY A  77      32.767  41.056  36.525  1.00  0.00           O  
ATOM    790  H   GLY A  77      31.955  41.732  34.471  1.00  0.00           H  
ATOM    791  N   LYS A  78      31.247  40.244  38.036  1.00  0.00           N  
ATOM    792  CA  LYS A  78      31.986  40.370  39.297  1.00  0.00           C  
ATOM    793  C   LYS A  78      33.431  39.960  39.158  1.00  0.00           C  
ATOM    794  O   LYS A  78      34.273  40.394  39.940  1.00  0.00           O  
ATOM    795  CB  LYS A  78      31.396  39.391  40.382  1.00  0.00           C  
ATOM    796  CG  LYS A  78      29.926  39.639  40.727  1.00  0.00           C  
ATOM    797  CD  LYS A  78      29.547  38.541  41.745  1.00  0.00           C  
ATOM    798  CE  LYS A  78      29.740  37.073  41.188  1.00  0.00           C  
ATOM    799  NZ  LYS A  78      29.303  36.063  42.104  1.00  0.00           N1+
ATOM    800  H   LYS A  78      30.397  39.715  38.107  1.00  0.00           H  
ATOM    801  HZ1 LYS A  78      29.623  35.186  41.770  1.00  0.00           H  
ATOM    802  HZ2 LYS A  78      29.632  36.190  43.038  1.00  0.00           H  
ATOM    803  HZ3 LYS A  78      28.297  36.058  42.055  1.00  0.00           H  
ATOM    804  N   LYS A  79      33.696  38.953  38.246  1.00  0.00           N  
ATOM    805  CA  LYS A  79      35.050  38.510  37.815  1.00  0.00           C  
ATOM    806  C   LYS A  79      36.069  39.571  37.268  1.00  0.00           C  
ATOM    807  O   LYS A  79      37.312  39.461  37.490  1.00  0.00           O  
ATOM    808  CB  LYS A  79      34.792  37.584  36.616  1.00  0.00           C  
ATOM    809  CG  LYS A  79      36.086  36.783  36.155  1.00  0.00           C  
ATOM    810  CD  LYS A  79      36.622  35.825  37.211  1.00  0.00           C  
ATOM    811  CE  LYS A  79      38.101  35.537  36.977  1.00  0.00           C  
ATOM    812  NZ  LYS A  79      38.554  34.399  37.779  1.00  0.00           N1+
ATOM    813  H   LYS A  79      33.006  38.563  37.638  1.00  0.00           H  
ATOM    814  HZ1 LYS A  79      38.273  34.584  38.726  1.00  0.00           H  
ATOM    815  HZ2 LYS A  79      38.215  33.542  37.392  1.00  0.00           H  
ATOM    816  HZ3 LYS A  79      39.551  34.389  37.794  1.00  0.00           H  
ATOM    817  N   SER A  80      35.524  40.557  36.587  1.00  0.00           N  
ATOM    818  CA  SER A  80      36.186  41.797  36.159  1.00  0.00           C  
ATOM    819  C   SER A  80      37.159  42.483  37.194  1.00  0.00           C  
ATOM    820  O   SER A  80      36.788  42.568  38.375  1.00  0.00           O  
ATOM    821  CB  SER A  80      35.226  42.938  35.876  1.00  0.00           C  
ATOM    822  OG  SER A  80      34.479  42.610  34.715  1.00  0.00           O  
ATOM    823  H   SER A  80      34.559  40.614  36.335  1.00  0.00           H  
ATOM    824  HG  SER A  80      35.125  42.679  33.951  1.00  0.00           H  
ATOM    825  N   TYR A  81      38.305  42.978  36.675  1.00  0.00           N  
ATOM    826  CA  TYR A  81      39.414  43.628  37.495  1.00  0.00           C  
ATOM    827  C   TYR A  81      39.555  45.104  37.412  1.00  0.00           C  
ATOM    828  O   TYR A  81      40.125  45.551  36.441  1.00  0.00           O  
ATOM    829  CB  TYR A  81      40.781  42.994  37.160  1.00  0.00           C  
ATOM    830  CG  TYR A  81      40.850  41.524  36.921  1.00  0.00           C  
ATOM    831  CD1 TYR A  81      41.209  40.722  38.000  1.00  0.00           C  
ATOM    832  CD2 TYR A  81      40.597  40.924  35.663  1.00  0.00           C  
ATOM    833  CE1 TYR A  81      41.272  39.335  37.889  1.00  0.00           C  
ATOM    834  CE2 TYR A  81      40.681  39.555  35.515  1.00  0.00           C  
ATOM    835  CZ  TYR A  81      40.957  38.700  36.603  1.00  0.00           C  
ATOM    836  OH  TYR A  81      40.734  37.423  36.503  1.00  0.00           O  
ATOM    837  H   TYR A  81      38.624  42.707  35.758  1.00  0.00           H  
ATOM    838  HD1 TYR A  81      41.676  41.199  38.853  1.00  0.00           H  
ATOM    839  HD2 TYR A  81      40.746  41.545  34.780  1.00  0.00           H  
ATOM    840  HE1 TYR A  81      41.249  38.752  38.800  1.00  0.00           H  
ATOM    841  HE2 TYR A  81      40.507  39.175  34.518  1.00  0.00           H  
ATOM    842  HH  TYR A  81      40.818  37.100  37.448  1.00  0.00           H  
ATOM    843  N   ILE A  82      39.430  45.807  38.546  1.00  0.00           N  
ATOM    844  CA  ILE A  82      39.875  47.160  38.723  1.00  0.00           C  
ATOM    845  C   ILE A  82      41.345  47.250  39.141  1.00  0.00           C  
ATOM    846  O   ILE A  82      41.583  46.727  40.239  1.00  0.00           O  
ATOM    847  CB  ILE A  82      38.987  48.068  39.595  1.00  0.00           C  
ATOM    848  CG1 ILE A  82      37.525  48.015  39.240  1.00  0.00           C  
ATOM    849  CG2 ILE A  82      39.530  49.468  39.494  1.00  0.00           C  
ATOM    850  CD  ILE A  82      36.722  48.477  40.434  1.00  0.00           C  
ATOM    851  H   ILE A  82      38.833  45.368  39.211  1.00  0.00           H  
ATOM    852  N   ALA A  83      42.247  47.367  38.162  1.00  0.00           N  
ATOM    853  CA  ALA A  83      43.721  47.424  38.351  1.00  0.00           C  
ATOM    854  C   ALA A  83      44.158  48.841  38.668  1.00  0.00           C  
ATOM    855  O   ALA A  83      43.970  49.747  37.848  1.00  0.00           O  
ATOM    856  CB  ALA A  83      44.423  46.941  37.083  1.00  0.00           C  
ATOM    857  H   ALA A  83      42.041  47.321  37.188  1.00  0.00           H  
ATOM    858  N   THR A  84      44.237  49.108  39.982  1.00  0.00           N  
ATOM    859  CA  THR A  84      44.360  50.499  40.556  1.00  0.00           C  
ATOM    860  C   THR A  84      45.724  50.824  41.055  1.00  0.00           C  
ATOM    861  O   THR A  84      46.553  49.936  41.198  1.00  0.00           O  
ATOM    862  CB  THR A  84      43.131  50.818  41.504  1.00  0.00           C  
ATOM    863  CG2 THR A  84      43.076  49.958  42.768  1.00  0.00           C  
ATOM    864  OG1 THR A  84      43.164  52.225  41.772  1.00  0.00           O  
ATOM    865  H   THR A  84      44.146  48.345  40.622  1.00  0.00           H  
ATOM    866  HG1 THR A  84      42.242  52.514  42.011  1.00  0.00           H  
ATOM    867  N   GLN A  85      45.990  52.128  41.209  1.00  0.00           N  
ATOM    868  CA  GLN A  85      47.289  52.579  41.782  1.00  0.00           C  
ATOM    869  C   GLN A  85      47.430  52.418  43.323  1.00  0.00           C  
ATOM    870  O   GLN A  85      46.374  52.343  44.089  1.00  0.00           O  
ATOM    871  CB  GLN A  85      47.854  53.858  41.286  1.00  0.00           C  
ATOM    872  CG  GLN A  85      47.172  55.102  41.711  1.00  0.00           C  
ATOM    873  CD  GLN A  85      47.688  56.313  40.961  1.00  0.00           C  
ATOM    874  NE2 GLN A  85      46.821  57.333  40.742  1.00  0.00           N  
ATOM    875  OE1 GLN A  85      48.833  56.425  40.529  1.00  0.00           O  
ATOM    876  H   GLN A  85      45.402  52.804  40.763  1.00  0.00           H  
ATOM    877 1HE2 GLN A  85      45.852  57.299  40.972  1.00  0.00           H  
ATOM    878 2HE2 GLN A  85      47.218  58.141  40.316  1.00  0.00           H  
ATOM    879  N   GLY A  86      48.604  52.588  43.953  1.00  0.00           N  
ATOM    880  CA  GLY A  86      48.801  52.531  45.398  1.00  0.00           C  
ATOM    881  C   GLY A  86      48.017  53.519  46.224  1.00  0.00           C  
ATOM    882  O   GLY A  86      47.430  54.448  45.587  1.00  0.00           O  
ATOM    883  H   GLY A  86      49.419  52.892  43.457  1.00  0.00           H  
ATOM    884  N   CYS A  87      47.893  53.222  47.510  1.00  0.00           N  
ATOM    885  CA  CYS A  87      47.017  54.058  48.361  1.00  0.00           C  
ATOM    886  C   CYS A  87      47.885  55.170  48.975  1.00  0.00           C  
ATOM    887  O   CYS A  87      48.767  54.974  49.772  1.00  0.00           O  
ATOM    888  CB  CYS A  87      46.306  53.262  49.421  1.00  0.00           C  
ATOM    889  SG  CYS A  87      44.665  52.817  48.734  1.00  0.00           S  
ATOM    890  H   CYS A  87      48.029  52.280  47.786  1.00  0.00           H  
ATOM    891  HG  CYS A  87      45.029  51.877  47.860  1.00  0.00           H  
ATOM    892  N   LEU A  88      47.749  56.311  48.269  1.00  0.00           N  
ATOM    893  CA  LEU A  88      48.378  57.590  48.641  1.00  0.00           C  
ATOM    894  C   LEU A  88      47.422  58.448  49.442  1.00  0.00           C  
ATOM    895  O   LEU A  88      46.205  58.239  49.436  1.00  0.00           O  
ATOM    896  CB  LEU A  88      48.743  58.382  47.381  1.00  0.00           C  
ATOM    897  CG  LEU A  88      49.748  57.642  46.437  1.00  0.00           C  
ATOM    898  CD1 LEU A  88      50.009  58.476  45.129  1.00  0.00           C  
ATOM    899  CD2 LEU A  88      51.232  57.472  46.967  1.00  0.00           C  
ATOM    900  H   LEU A  88      47.184  56.316  47.446  1.00  0.00           H  
ATOM    901  N   GLN A  89      48.055  59.362  50.175  1.00  0.00           N  
ATOM    902  CA  GLN A  89      47.340  60.367  51.043  1.00  0.00           C  
ATOM    903  C   GLN A  89      46.158  61.150  50.391  1.00  0.00           C  
ATOM    904  O   GLN A  89      45.154  61.572  51.077  1.00  0.00           O  
ATOM    905  CB  GLN A  89      48.442  61.265  51.638  1.00  0.00           C  
ATOM    906  CG  GLN A  89      49.421  61.919  50.658  1.00  0.00           C  
ATOM    907  CD  GLN A  89      50.624  62.484  51.400  1.00  0.00           C  
ATOM    908  NE2 GLN A  89      50.352  63.631  52.012  1.00  0.00           N  
ATOM    909  OE1 GLN A  89      51.514  61.696  51.723  1.00  0.00           O  
ATOM    910  H   GLN A  89      49.055  59.286  50.133  1.00  0.00           H  
ATOM    911 1HE2 GLN A  89      49.394  63.925  52.006  1.00  0.00           H  
ATOM    912 2HE2 GLN A  89      51.071  64.103  52.517  1.00  0.00           H  
ATOM    913  N   ASN A  90      46.152  61.195  49.042  1.00  0.00           N  
ATOM    914  CA  ASN A  90      44.983  61.692  48.249  1.00  0.00           C  
ATOM    915  C   ASN A  90      44.213  60.639  47.483  1.00  0.00           C  
ATOM    916  O   ASN A  90      42.978  60.689  47.765  1.00  0.00           O  
ATOM    917  CB  ASN A  90      45.624  62.664  47.266  1.00  0.00           C  
ATOM    918  CG  ASN A  90      46.450  62.101  46.152  1.00  0.00           C  
ATOM    919  ND2 ASN A  90      46.472  62.671  45.020  1.00  0.00           N  
ATOM    920  OD1 ASN A  90      47.145  61.085  46.283  1.00  0.00           O  
ATOM    921  H   ASN A  90      46.964  60.902  48.523  1.00  0.00           H  
ATOM    922 1HD2 ASN A  90      45.885  63.438  44.778  1.00  0.00           H  
ATOM    923 2HD2 ASN A  90      47.204  62.329  44.437  1.00  0.00           H  
ATOM    924  N   THR A  91      44.862  59.713  46.828  1.00  0.00           N  
ATOM    925  CA  THR A  91      44.143  58.656  46.005  1.00  0.00           C  
ATOM    926  C   THR A  91      43.133  57.785  46.835  1.00  0.00           C  
ATOM    927  O   THR A  91      42.013  57.465  46.396  1.00  0.00           O  
ATOM    928  CB  THR A  91      45.094  57.832  45.146  1.00  0.00           C  
ATOM    929  CG2 THR A  91      45.818  58.785  44.140  1.00  0.00           C  
ATOM    930  OG1 THR A  91      45.885  56.956  45.921  1.00  0.00           O  
ATOM    931  H   THR A  91      45.847  59.753  46.645  1.00  0.00           H  
ATOM    932  HG1 THR A  91      45.736  56.080  45.472  1.00  0.00           H  
ATOM    933  N   VAL A  92      43.542  57.631  48.138  1.00  0.00           N  
ATOM    934  CA  VAL A  92      42.773  56.766  49.132  1.00  0.00           C  
ATOM    935  C   VAL A  92      41.283  57.181  49.244  1.00  0.00           C  
ATOM    936  O   VAL A  92      40.343  56.389  49.329  1.00  0.00           O  
ATOM    937  CB  VAL A  92      43.487  56.735  50.440  1.00  0.00           C  
ATOM    938  CG1 VAL A  92      43.525  58.073  51.224  1.00  0.00           C  
ATOM    939  CG2 VAL A  92      43.023  55.490  51.136  1.00  0.00           C  
ATOM    940  H   VAL A  92      44.382  57.978  48.556  1.00  0.00           H  
ATOM    941  N   ASN A  93      41.081  58.485  49.284  1.00  0.00           N  
ATOM    942  CA  ASN A  93      39.732  59.059  49.219  1.00  0.00           C  
ATOM    943  C   ASN A  93      38.762  58.632  48.055  1.00  0.00           C  
ATOM    944  O   ASN A  93      37.553  58.227  48.197  1.00  0.00           O  
ATOM    945  CB  ASN A  93      39.885  60.512  49.300  1.00  0.00           C  
ATOM    946  CG  ASN A  93      40.346  60.970  50.661  1.00  0.00           C  
ATOM    947  ND2 ASN A  93      39.532  61.606  51.498  1.00  0.00           N  
ATOM    948  OD1 ASN A  93      41.503  60.736  50.982  1.00  0.00           O  
ATOM    949  H   ASN A  93      41.785  59.191  49.425  1.00  0.00           H  
ATOM    950 1HD2 ASN A  93      38.619  61.839  51.173  1.00  0.00           H  
ATOM    951 2HD2 ASN A  93      39.793  61.683  52.456  1.00  0.00           H  
ATOM    952  N   ASP A  94      39.291  58.599  46.828  1.00  0.00           N  
ATOM    953  CA  ASP A  94      38.618  58.252  45.545  1.00  0.00           C  
ATOM    954  C   ASP A  94      38.514  56.740  45.358  1.00  0.00           C  
ATOM    955  O   ASP A  94      37.579  56.203  44.787  1.00  0.00           O  
ATOM    956  CB  ASP A  94      39.389  58.923  44.421  1.00  0.00           C  
ATOM    957  CG  ASP A  94      39.551  60.435  44.690  1.00  0.00           C  
ATOM    958  OD1 ASP A  94      38.874  61.237  44.035  1.00  0.00           O  
ATOM    959  OD2 ASP A  94      40.469  60.773  45.389  1.00  0.00           O1-
ATOM    960  H   ASP A  94      40.034  59.253  46.637  1.00  0.00           H  
ATOM    961  N   PHE A  95      39.533  56.087  45.966  1.00  0.00           N  
ATOM    962  CA  PHE A  95      39.628  54.622  46.159  1.00  0.00           C  
ATOM    963  C   PHE A  95      38.359  54.173  46.886  1.00  0.00           C  
ATOM    964  O   PHE A  95      37.436  53.475  46.313  1.00  0.00           O  
ATOM    965  CB  PHE A  95      40.877  54.211  46.981  1.00  0.00           C  
ATOM    966  CG  PHE A  95      41.041  52.700  47.200  1.00  0.00           C  
ATOM    967  CD1 PHE A  95      41.500  51.824  46.214  1.00  0.00           C  
ATOM    968  CD2 PHE A  95      40.958  52.234  48.493  1.00  0.00           C  
ATOM    969  CE1 PHE A  95      41.990  50.490  46.558  1.00  0.00           C  
ATOM    970  CE2 PHE A  95      41.355  50.939  48.856  1.00  0.00           C  
ATOM    971  CZ  PHE A  95      41.912  50.072  47.923  1.00  0.00           C  
ATOM    972  H   PHE A  95      40.391  56.587  46.102  1.00  0.00           H  
ATOM    973  HD1 PHE A  95      41.182  51.969  45.186  1.00  0.00           H  
ATOM    974  HD2 PHE A  95      40.278  52.795  49.127  1.00  0.00           H  
ATOM    975  HE1 PHE A  95      42.571  49.937  45.838  1.00  0.00           H  
ATOM    976  HE2 PHE A  95      41.354  50.622  49.899  1.00  0.00           H  
ATOM    977  HZ  PHE A  95      42.096  49.044  48.233  1.00  0.00           H  
ATOM    978  N   TRP A  96      38.120  54.769  48.098  1.00  0.00           N  
ATOM    979  CA  TRP A  96      36.897  54.418  48.885  1.00  0.00           C  
ATOM    980  C   TRP A  96      35.621  54.823  48.118  1.00  0.00           C  
ATOM    981  O   TRP A  96      34.929  53.846  47.773  1.00  0.00           O  
ATOM    982  CB  TRP A  96      36.907  55.103  50.287  1.00  0.00           C  
ATOM    983  CG  TRP A  96      38.013  54.600  51.144  1.00  0.00           C  
ATOM    984  CD1 TRP A  96      38.922  55.331  51.752  1.00  0.00           C  
ATOM    985  CD2 TRP A  96      38.087  53.336  51.745  1.00  0.00           C  
ATOM    986  CE2 TRP A  96      39.088  53.454  52.724  1.00  0.00           C  
ATOM    987  CE3 TRP A  96      37.325  52.170  51.658  1.00  0.00           C  
ATOM    988  NE1 TRP A  96      39.624  54.635  52.661  1.00  0.00           N  
ATOM    989  CZ2 TRP A  96      39.307  52.402  53.577  1.00  0.00           C  
ATOM    990  CZ3 TRP A  96      37.559  51.144  52.556  1.00  0.00           C  
ATOM    991  CH2 TRP A  96      38.560  51.259  53.503  1.00  0.00           C  
ATOM    992  H   TRP A  96      38.836  55.241  48.611  1.00  0.00           H  
ATOM    993  HD1 TRP A  96      39.085  56.378  51.503  1.00  0.00           H  
ATOM    994  HE1 TRP A  96      40.461  54.908  53.137  1.00  0.00           H  
ATOM    995  HE3 TRP A  96      36.897  51.827  50.720  1.00  0.00           H  
ATOM    996  HZ2 TRP A  96      39.817  52.608  54.521  1.00  0.00           H  
ATOM    997  HZ3 TRP A  96      36.944  50.260  52.408  1.00  0.00           H  
ATOM    998  HH2 TRP A  96      38.759  50.465  54.231  1.00  0.00           H  
ATOM    999  N   ARG A  97      35.528  56.007  47.528  1.00  0.00           N  
ATOM   1000  CA  ARG A  97      34.407  56.312  46.599  1.00  0.00           C  
ATOM   1001  C   ARG A  97      34.133  55.367  45.417  1.00  0.00           C  
ATOM   1002  O   ARG A  97      32.966  54.928  45.310  1.00  0.00           O  
ATOM   1003  CB  ARG A  97      34.627  57.670  46.013  1.00  0.00           C  
ATOM   1004  CG  ARG A  97      34.159  58.679  47.027  1.00  0.00           C  
ATOM   1005  CD  ARG A  97      34.407  60.166  46.714  1.00  0.00           C  
ATOM   1006  NE  ARG A  97      33.653  60.594  45.473  1.00  0.00           N  
ATOM   1007  CZ  ARG A  97      34.126  61.314  44.446  1.00  0.00           C  
ATOM   1008  NH1 ARG A  97      35.333  61.939  44.487  1.00  0.00           N1+
ATOM   1009  NH2 ARG A  97      33.299  61.434  43.367  1.00  0.00           N  
ATOM   1010  H   ARG A  97      36.240  56.685  47.684  1.00  0.00           H  
ATOM   1011  HE  ARG A  97      32.671  60.642  45.629  1.00  0.00           H  
ATOM   1012 1HH1 ARG A  97      35.993  61.839  45.233  1.00  0.00           H  
ATOM   1013 2HH1 ARG A  97      35.501  62.573  43.736  1.00  0.00           H  
ATOM   1014 1HH2 ARG A  97      32.402  61.000  43.403  1.00  0.00           H  
ATOM   1015 2HH2 ARG A  97      33.662  61.825  42.523  1.00  0.00           H  
ATOM   1016  N   MET A  98      35.151  55.049  44.567  1.00  0.00           N  
ATOM   1017  CA  MET A  98      34.990  53.991  43.518  1.00  0.00           C  
ATOM   1018  C   MET A  98      34.572  52.609  44.135  1.00  0.00           C  
ATOM   1019  O   MET A  98      33.724  51.960  43.518  1.00  0.00           O  
ATOM   1020  CB  MET A  98      36.347  53.908  42.866  1.00  0.00           C  
ATOM   1021  CG  MET A  98      36.610  52.925  41.697  1.00  0.00           C  
ATOM   1022  SD  MET A  98      38.336  53.067  41.032  1.00  0.00           S  
ATOM   1023  CE  MET A  98      39.016  52.379  42.525  1.00  0.00           C  
ATOM   1024  H   MET A  98      36.025  55.519  44.595  1.00  0.00           H  
ATOM   1025  N   VAL A  99      35.126  52.098  45.232  1.00  0.00           N  
ATOM   1026  CA  VAL A  99      34.784  50.816  45.918  1.00  0.00           C  
ATOM   1027  C   VAL A  99      33.387  50.769  46.589  1.00  0.00           C  
ATOM   1028  O   VAL A  99      32.764  49.703  46.539  1.00  0.00           O  
ATOM   1029  CB  VAL A  99      35.893  50.334  46.890  1.00  0.00           C  
ATOM   1030  CG1 VAL A  99      35.404  49.190  47.801  1.00  0.00           C  
ATOM   1031  CG2 VAL A  99      37.192  50.028  46.144  1.00  0.00           C  
ATOM   1032  H   VAL A  99      35.945  52.585  45.556  1.00  0.00           H  
ATOM   1033  N   PHE A 100      32.819  51.907  46.723  1.00  0.00           N  
ATOM   1034  CA  PHE A 100      31.421  52.008  47.169  1.00  0.00           C  
ATOM   1035  C   PHE A 100      30.475  52.167  45.930  1.00  0.00           C  
ATOM   1036  O   PHE A 100      29.476  51.414  45.928  1.00  0.00           O  
ATOM   1037  CB  PHE A 100      31.248  53.252  48.006  1.00  0.00           C  
ATOM   1038  CG  PHE A 100      29.877  53.274  48.648  1.00  0.00           C  
ATOM   1039  CD1 PHE A 100      28.830  53.993  48.109  1.00  0.00           C  
ATOM   1040  CD2 PHE A 100      29.621  52.626  49.899  1.00  0.00           C  
ATOM   1041  CE1 PHE A 100      27.747  54.302  48.906  1.00  0.00           C  
ATOM   1042  CE2 PHE A 100      28.548  52.965  50.686  1.00  0.00           C  
ATOM   1043  CZ  PHE A 100      27.676  53.836  50.193  1.00  0.00           C  
ATOM   1044  H   PHE A 100      33.328  52.748  46.881  1.00  0.00           H  
ATOM   1045  HD1 PHE A 100      29.147  54.702  47.338  1.00  0.00           H  
ATOM   1046  HD2 PHE A 100      30.067  51.677  50.195  1.00  0.00           H  
ATOM   1047  HE1 PHE A 100      26.937  54.868  48.449  1.00  0.00           H  
ATOM   1048  HE2 PHE A 100      28.525  52.647  51.732  1.00  0.00           H  
ATOM   1049  HZ  PHE A 100      26.804  54.131  50.765  1.00  0.00           H  
ATOM   1050  N   GLN A 101      30.843  53.010  44.973  1.00  0.00           N  
ATOM   1051  CA  GLN A 101      30.210  53.156  43.682  1.00  0.00           C  
ATOM   1052  C   GLN A 101      30.076  51.835  42.897  1.00  0.00           C  
ATOM   1053  O   GLN A 101      28.968  51.545  42.448  1.00  0.00           O  
ATOM   1054  CB  GLN A 101      30.936  54.249  42.960  1.00  0.00           C  
ATOM   1055  CG  GLN A 101      30.485  54.428  41.525  1.00  0.00           C  
ATOM   1056  CD  GLN A 101      31.302  55.345  40.627  1.00  0.00           C  
ATOM   1057  NE2 GLN A 101      32.125  54.808  39.774  1.00  0.00           N  
ATOM   1058  OE1 GLN A 101      31.209  56.530  40.745  1.00  0.00           O  
ATOM   1059  H   GLN A 101      31.489  53.748  45.155  1.00  0.00           H  
ATOM   1060 1HE2 GLN A 101      32.255  53.819  39.788  1.00  0.00           H  
ATOM   1061 2HE2 GLN A 101      32.602  55.306  39.043  1.00  0.00           H  
ATOM   1062  N   GLU A 102      31.089  51.002  42.821  1.00  0.00           N  
ATOM   1063  CA  GLU A 102      30.995  49.801  41.923  1.00  0.00           C  
ATOM   1064  C   GLU A 102      30.493  48.565  42.732  1.00  0.00           C  
ATOM   1065  O   GLU A 102      30.101  47.500  42.198  1.00  0.00           O  
ATOM   1066  CB  GLU A 102      32.380  49.569  41.283  1.00  0.00           C  
ATOM   1067  CG  GLU A 102      33.070  50.704  40.503  1.00  0.00           C  
ATOM   1068  CD  GLU A 102      32.125  50.994  39.359  1.00  0.00           C  
ATOM   1069  OE1 GLU A 102      31.465  52.042  39.438  1.00  0.00           O  
ATOM   1070  OE2 GLU A 102      32.127  50.176  38.438  1.00  0.00           O1-
ATOM   1071  H   GLU A 102      32.020  51.338  42.900  1.00  0.00           H  
ATOM   1072  N   ASN A 103      30.285  48.819  44.025  1.00  0.00           N  
ATOM   1073  CA  ASN A 103      29.971  47.924  45.152  1.00  0.00           C  
ATOM   1074  C   ASN A 103      30.932  46.804  45.137  1.00  0.00           C  
ATOM   1075  O   ASN A 103      30.624  45.606  45.246  1.00  0.00           O  
ATOM   1076  CB  ASN A 103      28.548  47.470  44.994  1.00  0.00           C  
ATOM   1077  CG  ASN A 103      27.776  46.881  46.132  1.00  0.00           C  
ATOM   1078  ND2 ASN A 103      26.479  46.930  46.024  1.00  0.00           N  
ATOM   1079  OD1 ASN A 103      28.326  46.358  47.112  1.00  0.00           O  
ATOM   1080  H   ASN A 103      30.288  49.767  44.355  1.00  0.00           H  
ATOM   1081 1HD2 ASN A 103      26.093  47.473  45.276  1.00  0.00           H  
ATOM   1082 2HD2 ASN A 103      25.874  46.359  46.581  1.00  0.00           H  
ATOM   1083  N   SER A 104      32.246  47.156  45.427  1.00  0.00           N  
ATOM   1084  CA  SER A 104      33.275  46.073  45.358  1.00  0.00           C  
ATOM   1085  C   SER A 104      33.462  45.592  46.795  1.00  0.00           C  
ATOM   1086  O   SER A 104      33.823  46.367  47.651  1.00  0.00           O  
ATOM   1087  CB  SER A 104      34.520  46.679  44.799  1.00  0.00           C  
ATOM   1088  OG  SER A 104      34.397  47.152  43.457  1.00  0.00           O  
ATOM   1089  H   SER A 104      32.628  48.078  45.537  1.00  0.00           H  
ATOM   1090  HG  SER A 104      34.665  46.425  42.828  1.00  0.00           H  
ATOM   1091  N   ARG A 105      33.254  44.288  47.010  1.00  0.00           N  
ATOM   1092  CA  ARG A 105      33.233  43.527  48.244  1.00  0.00           C  
ATOM   1093  C   ARG A 105      34.601  42.907  48.648  1.00  0.00           C  
ATOM   1094  O   ARG A 105      34.750  42.667  49.893  1.00  0.00           O  
ATOM   1095  CB  ARG A 105      32.268  42.358  48.100  1.00  0.00           C  
ATOM   1096  CG  ARG A 105      30.873  42.909  48.020  1.00  0.00           C  
ATOM   1097  CD  ARG A 105      30.405  43.797  49.129  1.00  0.00           C  
ATOM   1098  NE  ARG A 105      29.114  44.307  48.708  1.00  0.00           N  
ATOM   1099  CZ  ARG A 105      27.923  43.720  49.029  1.00  0.00           C  
ATOM   1100  NH1 ARG A 105      27.826  42.649  49.821  1.00  0.00           N1+
ATOM   1101  NH2 ARG A 105      26.897  43.942  48.245  1.00  0.00           N  
ATOM   1102  H   ARG A 105      33.003  43.726  46.225  1.00  0.00           H  
ATOM   1103  HE  ARG A 105      29.099  45.077  48.064  1.00  0.00           H  
ATOM   1104 1HH1 ARG A 105      28.672  42.280  50.220  1.00  0.00           H  
ATOM   1105 2HH1 ARG A 105      26.939  42.392  50.204  1.00  0.00           H  
ATOM   1106 1HH2 ARG A 105      26.951  44.582  47.488  1.00  0.00           H  
ATOM   1107 2HH2 ARG A 105      26.155  43.279  48.342  1.00  0.00           H  
ATOM   1108  N   VAL A 106      35.589  42.624  47.754  1.00  0.00           N  
ATOM   1109  CA  VAL A 106      37.011  42.321  48.180  1.00  0.00           C  
ATOM   1110  C   VAL A 106      37.950  43.306  47.411  1.00  0.00           C  
ATOM   1111  O   VAL A 106      37.768  43.663  46.241  1.00  0.00           O  
ATOM   1112  CB  VAL A 106      37.544  40.869  47.935  1.00  0.00           C  
ATOM   1113  CG1 VAL A 106      39.033  40.629  48.367  1.00  0.00           C  
ATOM   1114  CG2 VAL A 106      36.660  39.830  48.547  1.00  0.00           C  
ATOM   1115  H   VAL A 106      35.353  42.688  46.781  1.00  0.00           H  
ATOM   1116  N   ILE A 107      38.691  43.980  48.318  1.00  0.00           N  
ATOM   1117  CA  ILE A 107      39.862  44.864  48.154  1.00  0.00           C  
ATOM   1118  C   ILE A 107      41.245  44.270  48.603  1.00  0.00           C  
ATOM   1119  O   ILE A 107      41.610  44.400  49.749  1.00  0.00           O  
ATOM   1120  CB  ILE A 107      39.693  46.220  48.888  1.00  0.00           C  
ATOM   1121  CG1 ILE A 107      39.138  46.111  50.320  1.00  0.00           C  
ATOM   1122  CG2 ILE A 107      38.867  47.158  48.044  1.00  0.00           C  
ATOM   1123  CD  ILE A 107      39.703  47.184  51.260  1.00  0.00           C  
ATOM   1124  H   ILE A 107      38.619  43.774  49.295  1.00  0.00           H  
ATOM   1125  N   VAL A 108      41.995  43.665  47.795  1.00  0.00           N  
ATOM   1126  CA  VAL A 108      43.168  42.839  48.132  1.00  0.00           C  
ATOM   1127  C   VAL A 108      44.410  43.746  48.359  1.00  0.00           C  
ATOM   1128  O   VAL A 108      44.720  44.513  47.464  1.00  0.00           O  
ATOM   1129  CB  VAL A 108      43.556  41.694  47.198  1.00  0.00           C  
ATOM   1130  CG1 VAL A 108      42.747  40.402  47.571  1.00  0.00           C  
ATOM   1131  CG2 VAL A 108      43.361  42.016  45.688  1.00  0.00           C  
ATOM   1132  H   VAL A 108      41.844  43.761  46.816  1.00  0.00           H  
ATOM   1133  N   MET A 109      45.091  43.554  49.481  1.00  0.00           N  
ATOM   1134  CA  MET A 109      46.372  44.106  49.859  1.00  0.00           C  
ATOM   1135  C   MET A 109      47.538  43.099  49.997  1.00  0.00           C  
ATOM   1136  O   MET A 109      47.699  42.335  50.932  1.00  0.00           O  
ATOM   1137  CB  MET A 109      46.291  44.986  51.139  1.00  0.00           C  
ATOM   1138  CG  MET A 109      47.453  46.013  51.097  1.00  0.00           C  
ATOM   1139  SD  MET A 109      47.012  47.617  51.804  1.00  0.00           S  
ATOM   1140  CE  MET A 109      48.580  48.391  52.289  1.00  0.00           C  
ATOM   1141  H   MET A 109      44.732  42.949  50.197  1.00  0.00           H  
ATOM   1142  N   THR A 110      48.392  43.144  49.019  1.00  0.00           N  
ATOM   1143  CA  THR A 110      49.813  42.574  48.992  1.00  0.00           C  
ATOM   1144  C   THR A 110      51.090  43.448  49.181  1.00  0.00           C  
ATOM   1145  O   THR A 110      52.030  43.056  49.814  1.00  0.00           O  
ATOM   1146  CB  THR A 110      50.174  41.597  47.844  1.00  0.00           C  
ATOM   1147  CG2 THR A 110      49.186  40.447  47.797  1.00  0.00           C  
ATOM   1148  OG1 THR A 110      50.251  42.290  46.614  1.00  0.00           O  
ATOM   1149  H   THR A 110      48.186  43.688  48.204  1.00  0.00           H  
ATOM   1150  HG1 THR A 110      50.218  41.649  45.856  1.00  0.00           H  
ATOM   1151  N   THR A 111      50.901  44.677  48.778  1.00  0.00           N  
ATOM   1152  CA  THR A 111      51.753  45.854  49.042  1.00  0.00           C  
ATOM   1153  C   THR A 111      51.815  46.338  50.522  1.00  0.00           C  
ATOM   1154  O   THR A 111      50.758  46.421  51.157  1.00  0.00           O  
ATOM   1155  CB  THR A 111      51.243  47.053  48.174  1.00  0.00           C  
ATOM   1156  CG2 THR A 111      51.506  46.845  46.704  1.00  0.00           C  
ATOM   1157  OG1 THR A 111      49.909  47.380  48.442  1.00  0.00           O  
ATOM   1158  H   THR A 111      50.355  44.854  47.956  1.00  0.00           H  
ATOM   1159  HG1 THR A 111      49.275  46.639  48.222  1.00  0.00           H  
ATOM   1160  N   LYS A 112      53.059  46.377  51.028  1.00  0.00           N  
ATOM   1161  CA  LYS A 112      53.208  46.808  52.446  1.00  0.00           C  
ATOM   1162  C   LYS A 112      53.051  48.299  52.728  1.00  0.00           C  
ATOM   1163  O   LYS A 112      53.323  49.086  51.850  1.00  0.00           O  
ATOM   1164  CB  LYS A 112      54.507  46.296  53.040  1.00  0.00           C  
ATOM   1165  CG  LYS A 112      54.839  44.875  52.789  1.00  0.00           C  
ATOM   1166  CD  LYS A 112      55.465  44.324  54.061  1.00  0.00           C  
ATOM   1167  CE  LYS A 112      55.887  42.820  53.943  1.00  0.00           C  
ATOM   1168  NZ  LYS A 112      54.688  42.117  54.314  1.00  0.00           N1+
ATOM   1169  H   LYS A 112      53.924  46.281  50.531  1.00  0.00           H  
ATOM   1170  HZ1 LYS A 112      54.019  42.383  53.624  1.00  0.00           H  
ATOM   1171  HZ2 LYS A 112      54.877  41.138  54.209  1.00  0.00           H  
ATOM   1172  HZ3 LYS A 112      54.410  42.222  55.270  1.00  0.00           H  
ATOM   1173  N   GLU A 113      52.692  48.581  53.958  1.00  0.00           N  
ATOM   1174  CA  GLU A 113      52.777  49.909  54.631  1.00  0.00           C  
ATOM   1175  C   GLU A 113      54.123  50.592  54.490  1.00  0.00           C  
ATOM   1176  O   GLU A 113      54.333  51.516  53.707  1.00  0.00           O  
ATOM   1177  CB  GLU A 113      52.497  49.736  56.108  1.00  0.00           C  
ATOM   1178  CG  GLU A 113      51.125  49.152  56.337  1.00  0.00           C  
ATOM   1179  CD  GLU A 113      51.162  47.683  56.711  1.00  0.00           C  
ATOM   1180  OE1 GLU A 113      50.369  47.359  57.597  1.00  0.00           O  
ATOM   1181  OE2 GLU A 113      51.735  46.781  56.030  1.00  0.00           O1-
ATOM   1182  H   GLU A 113      52.235  47.871  54.482  1.00  0.00           H  
ATOM   1183  N   VAL A 114      55.127  49.822  54.945  1.00  0.00           N  
ATOM   1184  CA  VAL A 114      56.524  50.229  54.644  1.00  0.00           C  
ATOM   1185  C   VAL A 114      57.372  49.082  54.012  1.00  0.00           C  
ATOM   1186  O   VAL A 114      57.422  47.943  54.468  1.00  0.00           O  
ATOM   1187  CB  VAL A 114      57.167  50.811  55.970  1.00  0.00           C  
ATOM   1188  CG1 VAL A 114      58.657  51.215  55.807  1.00  0.00           C  
ATOM   1189  CG2 VAL A 114      56.462  52.073  56.397  1.00  0.00           C  
ATOM   1190  H   VAL A 114      55.036  49.068  55.584  1.00  0.00           H  
ATOM   1191  N   GLU A 115      58.186  49.426  53.026  1.00  0.00           N  
ATOM   1192  CA  GLU A 115      58.992  48.383  52.244  1.00  0.00           C  
ATOM   1193  C   GLU A 115      60.464  48.778  52.297  1.00  0.00           C  
ATOM   1194  O   GLU A 115      60.833  49.888  51.889  1.00  0.00           O  
ATOM   1195  CB  GLU A 115      58.432  48.326  50.804  1.00  0.00           C  
ATOM   1196  CG  GLU A 115      57.000  47.883  50.864  1.00  0.00           C  
ATOM   1197  CD  GLU A 115      56.343  47.673  49.532  1.00  0.00           C  
ATOM   1198  OE1 GLU A 115      56.690  48.308  48.523  1.00  0.00           O  
ATOM   1199  OE2 GLU A 115      55.375  46.914  49.467  1.00  0.00           O1-
ATOM   1200  H   GLU A 115      58.418  50.367  52.788  1.00  0.00           H  
ATOM   1201  N   ARG A 116      61.255  48.065  53.099  1.00  0.00           N  
ATOM   1202  CA  ARG A 116      62.703  48.290  53.265  1.00  0.00           C  
ATOM   1203  C   ARG A 116      62.962  49.755  53.730  1.00  0.00           C  
ATOM   1204  O   ARG A 116      63.478  50.561  52.942  1.00  0.00           O  
ATOM   1205  CB  ARG A 116      63.454  47.859  51.998  1.00  0.00           C  
ATOM   1206  CG  ARG A 116      64.951  47.681  52.037  1.00  0.00           C  
ATOM   1207  CD  ARG A 116      65.611  47.003  50.846  1.00  0.00           C  
ATOM   1208  NE  ARG A 116      65.223  45.561  50.770  1.00  0.00           N  
ATOM   1209  CZ  ARG A 116      65.866  44.687  49.929  1.00  0.00           C  
ATOM   1210  NH1 ARG A 116      66.734  45.121  49.016  1.00  0.00           N1+
ATOM   1211  NH2 ARG A 116      65.625  43.421  50.140  1.00  0.00           N  
ATOM   1212  H   ARG A 116      60.953  47.376  53.757  1.00  0.00           H  
ATOM   1213  HE  ARG A 116      64.549  45.252  51.450  1.00  0.00           H  
ATOM   1214 1HH1 ARG A 116      67.071  46.059  48.908  1.00  0.00           H  
ATOM   1215 2HH1 ARG A 116      67.219  44.388  48.534  1.00  0.00           H  
ATOM   1216 1HH2 ARG A 116      65.092  43.181  50.957  1.00  0.00           H  
ATOM   1217 2HH2 ARG A 116      65.943  42.733  49.482  1.00  0.00           H  
ATOM   1218  N   GLY A 117      62.529  50.073  54.954  1.00  0.00           N  
ATOM   1219  CA  GLY A 117      62.549  51.437  55.496  1.00  0.00           C  
ATOM   1220  C   GLY A 117      61.822  52.610  54.749  1.00  0.00           C  
ATOM   1221  O   GLY A 117      61.737  53.730  55.310  1.00  0.00           O  
ATOM   1222  H   GLY A 117      62.136  49.353  55.542  1.00  0.00           H  
ATOM   1223  N   LYS A 118      61.311  52.336  53.535  1.00  0.00           N  
ATOM   1224  CA  LYS A 118      60.571  53.350  52.702  1.00  0.00           C  
ATOM   1225  C   LYS A 118      58.999  53.230  52.729  1.00  0.00           C  
ATOM   1226  O   LYS A 118      58.478  52.196  52.456  1.00  0.00           O  
ATOM   1227  CB  LYS A 118      60.893  53.246  51.253  1.00  0.00           C  
ATOM   1228  CG  LYS A 118      62.411  53.062  50.939  1.00  0.00           C  
ATOM   1229  CD  LYS A 118      62.738  52.446  49.590  1.00  0.00           C  
ATOM   1230  CE  LYS A 118      64.282  52.357  49.403  1.00  0.00           C  
ATOM   1231  NZ  LYS A 118      64.702  51.629  48.211  1.00  0.00           N1+
ATOM   1232  H   LYS A 118      61.674  51.626  52.935  1.00  0.00           H  
ATOM   1233  HZ1 LYS A 118      64.148  50.807  48.057  1.00  0.00           H  
ATOM   1234  HZ2 LYS A 118      64.422  52.225  47.452  1.00  0.00           H  
ATOM   1235  HZ3 LYS A 118      65.674  51.397  48.227  1.00  0.00           H  
ATOM   1236  N   SER A 119      58.380  54.378  52.982  1.00  0.00           N  
ATOM   1237  CA  SER A 119      56.893  54.517  53.342  1.00  0.00           C  
ATOM   1238  C   SER A 119      56.048  54.767  52.161  1.00  0.00           C  
ATOM   1239  O   SER A 119      55.441  55.795  52.017  1.00  0.00           O  
ATOM   1240  CB  SER A 119      56.608  55.427  54.595  1.00  0.00           C  
ATOM   1241  OG  SER A 119      55.317  55.650  55.108  1.00  0.00           O  
ATOM   1242  H   SER A 119      58.779  55.251  52.700  1.00  0.00           H  
ATOM   1243  HG  SER A 119      55.425  56.458  55.697  1.00  0.00           H  
ATOM   1244  N   LYS A 120      55.809  53.572  51.574  1.00  0.00           N  
ATOM   1245  CA  LYS A 120      54.987  53.556  50.349  1.00  0.00           C  
ATOM   1246  C   LYS A 120      53.424  53.562  50.421  1.00  0.00           C  
ATOM   1247  O   LYS A 120      52.872  54.308  49.653  1.00  0.00           O  
ATOM   1248  CB  LYS A 120      55.473  52.407  49.438  1.00  0.00           C  
ATOM   1249  CG  LYS A 120      56.771  52.874  48.782  1.00  0.00           C  
ATOM   1250  CD  LYS A 120      57.283  51.718  47.986  1.00  0.00           C  
ATOM   1251  CE  LYS A 120      58.457  52.265  47.272  1.00  0.00           C  
ATOM   1252  NZ  LYS A 120      59.015  51.529  46.147  1.00  0.00           N1+
ATOM   1253  H   LYS A 120      56.251  52.739  51.921  1.00  0.00           H  
ATOM   1254  HZ1 LYS A 120      58.244  51.108  45.663  1.00  0.00           H  
ATOM   1255  HZ2 LYS A 120      59.459  52.134  45.491  1.00  0.00           H  
ATOM   1256  HZ3 LYS A 120      59.620  50.839  46.547  1.00  0.00           H  
ATOM   1257  N   CYS A 121      52.787  52.881  51.390  1.00  0.00           N  
ATOM   1258  CA  CYS A 121      51.258  52.833  51.403  1.00  0.00           C  
ATOM   1259  C   CYS A 121      50.582  53.046  52.778  1.00  0.00           C  
ATOM   1260  O   CYS A 121      51.219  52.774  53.828  1.00  0.00           O  
ATOM   1261  CB  CYS A 121      50.882  51.422  50.927  1.00  0.00           C  
ATOM   1262  SG  CYS A 121      49.147  51.217  50.473  1.00  0.00           S  
ATOM   1263  H   CYS A 121      53.216  52.294  52.081  1.00  0.00           H  
ATOM   1264  HG  CYS A 121      49.385  50.966  49.189  1.00  0.00           H  
ATOM   1265  N   VAL A 122      49.435  53.801  52.636  1.00  0.00           N  
ATOM   1266  CA  VAL A 122      48.853  54.360  53.811  1.00  0.00           C  
ATOM   1267  C   VAL A 122      47.947  53.451  54.625  1.00  0.00           C  
ATOM   1268  O   VAL A 122      47.433  52.445  54.226  1.00  0.00           O  
ATOM   1269  CB  VAL A 122      48.332  55.784  53.575  1.00  0.00           C  
ATOM   1270  CG1 VAL A 122      49.439  56.706  53.016  1.00  0.00           C  
ATOM   1271  CG2 VAL A 122      47.045  55.881  52.747  1.00  0.00           C  
ATOM   1272  H   VAL A 122      48.956  53.967  51.775  1.00  0.00           H  
ATOM   1273  N   LYS A 123      47.874  53.871  55.918  1.00  0.00           N  
ATOM   1274  CA  LYS A 123      47.067  53.121  56.974  1.00  0.00           C  
ATOM   1275  C   LYS A 123      45.546  53.483  56.965  1.00  0.00           C  
ATOM   1276  O   LYS A 123      44.990  53.992  57.941  1.00  0.00           O  
ATOM   1277  CB  LYS A 123      47.649  53.565  58.355  1.00  0.00           C  
ATOM   1278  CG  LYS A 123      49.103  53.138  58.644  1.00  0.00           C  
ATOM   1279  CD  LYS A 123      49.561  53.449  60.049  1.00  0.00           C  
ATOM   1280  CE  LYS A 123      48.751  52.586  60.977  1.00  0.00           C  
ATOM   1281  NZ  LYS A 123      49.074  52.927  62.334  1.00  0.00           N1+
ATOM   1282  H   LYS A 123      48.214  54.777  56.195  1.00  0.00           H  
ATOM   1283  HZ1 LYS A 123      48.459  53.658  62.636  1.00  0.00           H  
ATOM   1284  HZ2 LYS A 123      48.919  52.112  62.893  1.00  0.00           H  
ATOM   1285  HZ3 LYS A 123      50.045  53.128  62.449  1.00  0.00           H  
ATOM   1286  N   TYR A 124      44.938  53.186  55.858  1.00  0.00           N  
ATOM   1287  CA  TYR A 124      43.466  53.329  55.651  1.00  0.00           C  
ATOM   1288  C   TYR A 124      42.411  52.578  56.593  1.00  0.00           C  
ATOM   1289  O   TYR A 124      41.209  52.902  56.588  1.00  0.00           O  
ATOM   1290  CB  TYR A 124      43.039  53.203  54.177  1.00  0.00           C  
ATOM   1291  CG  TYR A 124      43.194  51.805  53.527  1.00  0.00           C  
ATOM   1292  CD1 TYR A 124      44.259  51.730  52.672  1.00  0.00           C  
ATOM   1293  CD2 TYR A 124      42.413  50.694  53.777  1.00  0.00           C  
ATOM   1294  CE1 TYR A 124      44.576  50.567  52.087  1.00  0.00           C  
ATOM   1295  CE2 TYR A 124      42.748  49.486  53.244  1.00  0.00           C  
ATOM   1296  CZ  TYR A 124      43.795  49.455  52.432  1.00  0.00           C  
ATOM   1297  OH  TYR A 124      44.197  48.255  52.048  1.00  0.00           O  
ATOM   1298  H   TYR A 124      45.546  52.914  55.122  1.00  0.00           H  
ATOM   1299  HD1 TYR A 124      45.046  52.487  52.582  1.00  0.00           H  
ATOM   1300  HD2 TYR A 124      41.643  50.741  54.543  1.00  0.00           H  
ATOM   1301  HE1 TYR A 124      45.498  50.386  51.532  1.00  0.00           H  
ATOM   1302  HE2 TYR A 124      41.922  48.794  53.083  1.00  0.00           H  
ATOM   1303  HH  TYR A 124      45.189  48.224  51.957  1.00  0.00           H  
ATOM   1304  N   TRP A 125      42.767  51.499  57.230  1.00  0.00           N  
ATOM   1305  CA  TRP A 125      42.067  50.848  58.323  1.00  0.00           C  
ATOM   1306  C   TRP A 125      42.242  51.567  59.693  1.00  0.00           C  
ATOM   1307  O   TRP A 125      43.199  52.312  59.925  1.00  0.00           O  
ATOM   1308  CB  TRP A 125      42.275  49.385  58.299  1.00  0.00           C  
ATOM   1309  CG  TRP A 125      43.804  49.070  58.370  1.00  0.00           C  
ATOM   1310  CD1 TRP A 125      44.393  48.890  59.545  1.00  0.00           C  
ATOM   1311  CD2 TRP A 125      44.832  49.111  57.376  1.00  0.00           C  
ATOM   1312  CE2 TRP A 125      46.006  49.110  58.106  1.00  0.00           C  
ATOM   1313  CE3 TRP A 125      44.885  49.093  55.989  1.00  0.00           C  
ATOM   1314  NE1 TRP A 125      45.721  48.883  59.353  1.00  0.00           N  
ATOM   1315  CZ2 TRP A 125      47.242  49.139  57.415  1.00  0.00           C  
ATOM   1316  CZ3 TRP A 125      46.091  49.238  55.267  1.00  0.00           C  
ATOM   1317  CH2 TRP A 125      47.264  49.189  56.011  1.00  0.00           C  
ATOM   1318  H   TRP A 125      43.561  50.959  56.950  1.00  0.00           H  
ATOM   1319  HD1 TRP A 125      43.898  48.888  60.512  1.00  0.00           H  
ATOM   1320  HE1 TRP A 125      46.389  48.814  60.100  1.00  0.00           H  
ATOM   1321  HE3 TRP A 125      44.045  48.730  55.414  1.00  0.00           H  
ATOM   1322  HZ2 TRP A 125      48.129  48.869  57.988  1.00  0.00           H  
ATOM   1323  HZ3 TRP A 125      46.078  49.340  54.186  1.00  0.00           H  
ATOM   1324  HH2 TRP A 125      48.222  49.083  55.493  1.00  0.00           H  
ATOM   1325  N   PRO A 126      41.109  51.585  60.414  1.00  0.00           N  
ATOM   1326  CA  PRO A 126      41.128  52.094  61.761  1.00  0.00           C  
ATOM   1327  C   PRO A 126      41.505  51.000  62.723  1.00  0.00           C  
ATOM   1328  O   PRO A 126      41.388  49.806  62.409  1.00  0.00           O  
ATOM   1329  CB  PRO A 126      39.649  52.647  62.035  1.00  0.00           C  
ATOM   1330  CG  PRO A 126      38.732  51.927  61.031  1.00  0.00           C  
ATOM   1331  CD  PRO A 126      39.695  51.677  59.882  1.00  0.00           C  
ATOM   1332  N   ASP A 127      42.057  51.351  63.892  1.00  0.00           N  
ATOM   1333  CA  ASP A 127      42.286  50.420  64.949  1.00  0.00           C  
ATOM   1334  C   ASP A 127      40.997  49.666  65.348  1.00  0.00           C  
ATOM   1335  O   ASP A 127      39.857  50.063  65.039  1.00  0.00           O  
ATOM   1336  CB  ASP A 127      42.622  51.240  66.257  1.00  0.00           C  
ATOM   1337  CG  ASP A 127      43.931  51.991  66.215  1.00  0.00           C  
ATOM   1338  OD1 ASP A 127      44.104  53.136  66.626  1.00  0.00           O  
ATOM   1339  OD2 ASP A 127      44.919  51.419  65.642  1.00  0.00           O1-
ATOM   1340  H   ASP A 127      42.647  52.150  64.007  1.00  0.00           H  
ATOM   1341  N   GLU A 128      41.148  48.480  65.894  1.00  0.00           N  
ATOM   1342  CA  GLU A 128      40.024  47.664  66.416  1.00  0.00           C  
ATOM   1343  C   GLU A 128      39.271  48.449  67.514  1.00  0.00           C  
ATOM   1344  O   GLU A 128      39.826  49.115  68.412  1.00  0.00           O  
ATOM   1345  CB  GLU A 128      40.584  46.333  66.963  1.00  0.00           C  
ATOM   1346  CG  GLU A 128      41.080  45.388  65.879  1.00  0.00           C  
ATOM   1347  CD  GLU A 128      41.742  44.160  66.514  1.00  0.00           C  
ATOM   1348  OE1 GLU A 128      41.236  43.073  66.304  1.00  0.00           O  
ATOM   1349  OE2 GLU A 128      42.810  44.441  67.088  1.00  0.00           O1-
ATOM   1350  H   GLU A 128      42.071  48.100  65.959  1.00  0.00           H  
ATOM   1351  N   TYR A 129      37.933  48.345  67.405  1.00  0.00           N  
ATOM   1352  CA  TYR A 129      36.788  49.062  68.072  1.00  0.00           C  
ATOM   1353  C   TYR A 129      36.679  50.499  67.602  1.00  0.00           C  
ATOM   1354  O   TYR A 129      35.896  51.278  68.151  1.00  0.00           O  
ATOM   1355  CB  TYR A 129      36.877  49.093  69.632  1.00  0.00           C  
ATOM   1356  CG  TYR A 129      36.533  47.795  70.362  1.00  0.00           C  
ATOM   1357  CD1 TYR A 129      35.681  46.763  69.841  1.00  0.00           C  
ATOM   1358  CD2 TYR A 129      36.843  47.812  71.701  1.00  0.00           C  
ATOM   1359  CE1 TYR A 129      35.196  45.844  70.787  1.00  0.00           C  
ATOM   1360  CE2 TYR A 129      36.364  46.803  72.551  1.00  0.00           C  
ATOM   1361  CZ  TYR A 129      35.462  45.860  72.132  1.00  0.00           C  
ATOM   1362  OH  TYR A 129      34.538  45.238  73.001  1.00  0.00           O  
ATOM   1363  H   TYR A 129      37.703  47.501  66.906  1.00  0.00           H  
ATOM   1364  HD1 TYR A 129      35.162  46.960  68.900  1.00  0.00           H  
ATOM   1365  HD2 TYR A 129      37.649  48.401  72.139  1.00  0.00           H  
ATOM   1366  HE1 TYR A 129      34.373  45.224  70.440  1.00  0.00           H  
ATOM   1367  HE2 TYR A 129      36.924  46.615  73.462  1.00  0.00           H  
ATOM   1368  HH  TYR A 129      33.904  44.641  72.525  1.00  0.00           H  
ATOM   1369  N   ALA A 130      37.387  50.961  66.528  1.00  0.00           N  
ATOM   1370  CA  ALA A 130      37.379  52.410  66.133  1.00  0.00           C  
ATOM   1371  C   ALA A 130      36.731  52.695  64.729  1.00  0.00           C  
ATOM   1372  O   ALA A 130      36.075  51.826  64.154  1.00  0.00           O  
ATOM   1373  CB  ALA A 130      38.779  53.045  66.099  1.00  0.00           C  
ATOM   1374  H   ALA A 130      37.685  50.364  65.781  1.00  0.00           H  
ATOM   1375  N   LEU A 131      36.556  53.985  64.430  1.00  0.00           N  
ATOM   1376  CA  LEU A 131      36.023  54.501  63.171  1.00  0.00           C  
ATOM   1377  C   LEU A 131      37.062  55.452  62.524  1.00  0.00           C  
ATOM   1378  O   LEU A 131      37.720  56.287  63.166  1.00  0.00           O  
ATOM   1379  CB  LEU A 131      34.640  55.031  63.478  1.00  0.00           C  
ATOM   1380  CG  LEU A 131      33.774  55.490  62.283  1.00  0.00           C  
ATOM   1381  CD1 LEU A 131      32.334  55.160  62.763  1.00  0.00           C  
ATOM   1382  CD2 LEU A 131      33.939  57.009  62.119  1.00  0.00           C  
ATOM   1383  H   LEU A 131      36.784  54.731  65.054  1.00  0.00           H  
ATOM   1384  N   LYS A 132      37.218  55.266  61.217  1.00  0.00           N  
ATOM   1385  CA  LYS A 132      37.878  56.317  60.413  1.00  0.00           C  
ATOM   1386  C   LYS A 132      36.794  56.978  59.518  1.00  0.00           C  
ATOM   1387  O   LYS A 132      35.756  56.449  59.166  1.00  0.00           O  
ATOM   1388  CB  LYS A 132      38.871  55.633  59.429  1.00  0.00           C  
ATOM   1389  CG  LYS A 132      40.287  56.115  59.572  1.00  0.00           C  
ATOM   1390  CD  LYS A 132      41.167  55.544  58.456  1.00  0.00           C  
ATOM   1391  CE  LYS A 132      42.605  55.787  58.617  1.00  0.00           C  
ATOM   1392  NZ  LYS A 132      43.028  57.109  57.996  1.00  0.00           N1+
ATOM   1393  H   LYS A 132      36.858  54.503  60.678  1.00  0.00           H  
ATOM   1394  HZ1 LYS A 132      44.016  57.263  58.037  1.00  0.00           H  
ATOM   1395  HZ2 LYS A 132      42.724  57.162  57.044  1.00  0.00           H  
ATOM   1396  HZ3 LYS A 132      42.525  57.832  58.474  1.00  0.00           H  
ATOM   1397  N   GLU A 133      37.192  58.074  58.962  1.00  0.00           N  
ATOM   1398  CA  GLU A 133      36.353  58.934  58.046  1.00  0.00           C  
ATOM   1399  C   GLU A 133      37.204  59.437  56.815  1.00  0.00           C  
ATOM   1400  O   GLU A 133      38.319  59.910  56.880  1.00  0.00           O  
ATOM   1401  CB  GLU A 133      35.619  60.241  58.618  1.00  0.00           C  
ATOM   1402  CG  GLU A 133      34.653  59.836  59.664  1.00  0.00           C  
ATOM   1403  CD  GLU A 133      33.884  61.093  60.059  1.00  0.00           C  
ATOM   1404  OE1 GLU A 133      32.686  61.096  59.660  1.00  0.00           O  
ATOM   1405  OE2 GLU A 133      34.482  62.017  60.706  1.00  0.00           O1-
ATOM   1406  H   GLU A 133      38.019  58.507  59.337  1.00  0.00           H  
ATOM   1407  N   TYR A 134      36.490  59.323  55.668  1.00  0.00           N  
ATOM   1408  CA  TYR A 134      37.038  59.800  54.401  1.00  0.00           C  
ATOM   1409  C   TYR A 134      36.043  60.721  53.756  1.00  0.00           C  
ATOM   1410  O   TYR A 134      35.453  60.373  52.734  1.00  0.00           O  
ATOM   1411  CB  TYR A 134      37.459  58.543  53.552  1.00  0.00           C  
ATOM   1412  CG  TYR A 134      38.716  57.921  54.068  1.00  0.00           C  
ATOM   1413  CD1 TYR A 134      39.867  58.536  53.540  1.00  0.00           C  
ATOM   1414  CD2 TYR A 134      38.934  56.817  54.904  1.00  0.00           C  
ATOM   1415  CE1 TYR A 134      41.145  58.014  53.747  1.00  0.00           C  
ATOM   1416  CE2 TYR A 134      40.183  56.410  55.175  1.00  0.00           C  
ATOM   1417  CZ  TYR A 134      41.331  56.905  54.552  1.00  0.00           C  
ATOM   1418  OH  TYR A 134      42.630  56.593  54.938  1.00  0.00           O  
ATOM   1419  H   TYR A 134      35.533  59.049  55.722  1.00  0.00           H  
ATOM   1420  HD1 TYR A 134      39.806  59.593  53.268  1.00  0.00           H  
ATOM   1421  HD2 TYR A 134      38.108  56.411  55.490  1.00  0.00           H  
ATOM   1422  HE1 TYR A 134      42.023  58.497  53.309  1.00  0.00           H  
ATOM   1423  HE2 TYR A 134      40.219  55.566  55.865  1.00  0.00           H  
ATOM   1424  HH  TYR A 134      43.112  57.449  54.758  1.00  0.00           H  
ATOM   1425  N   GLY A 135      35.858  61.967  54.209  1.00  0.00           N  
ATOM   1426  CA  GLY A 135      34.998  63.015  53.672  1.00  0.00           C  
ATOM   1427  C   GLY A 135      33.540  62.501  53.729  1.00  0.00           C  
ATOM   1428  O   GLY A 135      33.031  62.133  54.755  1.00  0.00           O  
ATOM   1429  H   GLY A 135      36.480  62.409  54.853  1.00  0.00           H  
ATOM   1430  N   VAL A 136      33.096  62.049  52.510  1.00  0.00           N  
ATOM   1431  CA  VAL A 136      31.707  61.441  52.408  1.00  0.00           C  
ATOM   1432  C   VAL A 136      31.601  60.022  53.143  1.00  0.00           C  
ATOM   1433  O   VAL A 136      30.524  59.535  53.420  1.00  0.00           O  
ATOM   1434  CB  VAL A 136      31.082  61.385  51.010  1.00  0.00           C  
ATOM   1435  CG1 VAL A 136      30.941  62.831  50.540  1.00  0.00           C  
ATOM   1436  CG2 VAL A 136      31.905  60.498  50.072  1.00  0.00           C  
ATOM   1437  H   VAL A 136      33.461  62.387  51.640  1.00  0.00           H  
ATOM   1438  N   MET A 137      32.663  59.353  53.270  1.00  0.00           N  
ATOM   1439  CA  MET A 137      32.620  57.875  53.598  1.00  0.00           C  
ATOM   1440  C   MET A 137      33.053  57.717  55.151  1.00  0.00           C  
ATOM   1441  O   MET A 137      33.889  58.409  55.697  1.00  0.00           O  
ATOM   1442  CB  MET A 137      33.500  56.949  52.756  1.00  0.00           C  
ATOM   1443  CG  MET A 137      33.034  56.923  51.281  1.00  0.00           C  
ATOM   1444  SD  MET A 137      31.394  56.187  51.011  1.00  0.00           S  
ATOM   1445  CE  MET A 137      31.047  56.997  49.503  1.00  0.00           C  
ATOM   1446  H   MET A 137      33.572  59.718  53.054  1.00  0.00           H  
ATOM   1447  N   ARG A 138      32.385  56.734  55.735  1.00  0.00           N  
ATOM   1448  CA  ARG A 138      32.773  56.304  57.097  1.00  0.00           C  
ATOM   1449  C   ARG A 138      33.162  54.825  57.040  1.00  0.00           C  
ATOM   1450  O   ARG A 138      32.324  53.942  56.796  1.00  0.00           O  
ATOM   1451  CB  ARG A 138      31.645  56.556  58.138  1.00  0.00           C  
ATOM   1452  CG  ARG A 138      31.131  57.991  58.200  1.00  0.00           C  
ATOM   1453  CD  ARG A 138      30.382  58.220  59.570  1.00  0.00           C  
ATOM   1454  NE  ARG A 138      30.277  59.671  59.830  1.00  0.00           N  
ATOM   1455  CZ  ARG A 138      29.111  60.286  60.001  1.00  0.00           C  
ATOM   1456  NH1 ARG A 138      27.944  59.752  59.850  1.00  0.00           N1+
ATOM   1457  NH2 ARG A 138      29.144  61.579  60.036  1.00  0.00           N  
ATOM   1458  H   ARG A 138      31.426  56.544  55.517  1.00  0.00           H  
ATOM   1459  HE  ARG A 138      31.127  60.190  59.760  1.00  0.00           H  
ATOM   1460 1HH1 ARG A 138      27.917  58.790  59.598  1.00  0.00           H  
ATOM   1461 2HH1 ARG A 138      27.083  60.262  59.857  1.00  0.00           H  
ATOM   1462 1HH2 ARG A 138      29.994  62.081  59.904  1.00  0.00           H  
ATOM   1463 2HH2 ARG A 138      28.405  62.208  60.284  1.00  0.00           H  
ATOM   1464  N   VAL A 139      34.248  54.563  57.710  1.00  0.00           N  
ATOM   1465  CA  VAL A 139      34.922  53.245  57.648  1.00  0.00           C  
ATOM   1466  C   VAL A 139      35.109  52.811  59.145  1.00  0.00           C  
ATOM   1467  O   VAL A 139      35.800  53.361  59.940  1.00  0.00           O  
ATOM   1468  CB  VAL A 139      36.179  53.459  56.884  1.00  0.00           C  
ATOM   1469  CG1 VAL A 139      37.294  52.420  57.125  1.00  0.00           C  
ATOM   1470  CG2 VAL A 139      35.932  53.602  55.415  1.00  0.00           C  
ATOM   1471  H   VAL A 139      34.733  55.206  58.312  1.00  0.00           H  
ATOM   1472  N   ARG A 140      34.460  51.623  59.393  1.00  0.00           N  
ATOM   1473  CA  ARG A 140      34.304  50.905  60.705  1.00  0.00           C  
ATOM   1474  C   ARG A 140      35.127  49.626  60.764  1.00  0.00           C  
ATOM   1475  O   ARG A 140      34.873  48.782  59.886  1.00  0.00           O  
ATOM   1476  CB  ARG A 140      32.776  50.767  60.928  1.00  0.00           C  
ATOM   1477  CG  ARG A 140      32.232  50.119  62.189  1.00  0.00           C  
ATOM   1478  CD  ARG A 140      32.824  51.006  63.376  1.00  0.00           C  
ATOM   1479  NE  ARG A 140      32.002  50.572  64.569  1.00  0.00           N  
ATOM   1480  CZ  ARG A 140      32.418  50.468  65.869  1.00  0.00           C  
ATOM   1481  NH1 ARG A 140      33.692  50.556  66.243  1.00  0.00           N1+
ATOM   1482  NH2 ARG A 140      31.497  50.520  66.838  1.00  0.00           N  
ATOM   1483  H   ARG A 140      33.878  51.180  58.720  1.00  0.00           H  
ATOM   1484  HE  ARG A 140      31.147  50.137  64.280  1.00  0.00           H  
ATOM   1485 1HH1 ARG A 140      34.338  50.615  65.480  1.00  0.00           H  
ATOM   1486 2HH1 ARG A 140      34.069  50.821  67.128  1.00  0.00           H  
ATOM   1487 1HH2 ARG A 140      30.550  50.762  66.618  1.00  0.00           H  
ATOM   1488 2HH2 ARG A 140      31.866  50.263  67.734  1.00  0.00           H  
ATOM   1489  N   ASN A 141      36.012  49.529  61.754  1.00  0.00           N  
ATOM   1490  CA  ASN A 141      36.683  48.267  62.142  1.00  0.00           C  
ATOM   1491  C   ASN A 141      36.389  47.973  63.625  1.00  0.00           C  
ATOM   1492  O   ASN A 141      36.332  48.901  64.465  1.00  0.00           O  
ATOM   1493  CB  ASN A 141      38.227  48.345  62.014  1.00  0.00           C  
ATOM   1494  CG  ASN A 141      39.094  47.086  62.255  1.00  0.00           C  
ATOM   1495  ND2 ASN A 141      40.313  47.191  62.630  1.00  0.00           N  
ATOM   1496  OD1 ASN A 141      38.597  45.970  61.955  1.00  0.00           O  
ATOM   1497  H   ASN A 141      36.182  50.284  62.390  1.00  0.00           H  
ATOM   1498 1HD2 ASN A 141      40.692  48.114  62.654  1.00  0.00           H  
ATOM   1499 2HD2 ASN A 141      40.951  46.424  62.656  1.00  0.00           H  
ATOM   1500  N   VAL A 142      36.006  46.697  63.885  1.00  0.00           N  
ATOM   1501  CA  VAL A 142      35.865  46.200  65.299  1.00  0.00           C  
ATOM   1502  C   VAL A 142      36.843  45.205  65.722  1.00  0.00           C  
ATOM   1503  O   VAL A 142      37.518  45.409  66.775  1.00  0.00           O  
ATOM   1504  CB  VAL A 142      34.376  46.042  65.600  1.00  0.00           C  
ATOM   1505  CG1 VAL A 142      34.201  45.368  66.965  1.00  0.00           C  
ATOM   1506  CG2 VAL A 142      33.475  47.222  65.386  1.00  0.00           C  
ATOM   1507  H   VAL A 142      35.763  46.172  63.067  1.00  0.00           H  
ATOM   1508  N   LYS A 143      36.989  44.105  65.032  1.00  0.00           N  
ATOM   1509  CA  LYS A 143      37.821  42.861  65.440  1.00  0.00           C  
ATOM   1510  C   LYS A 143      38.362  42.055  64.221  1.00  0.00           C  
ATOM   1511  O   LYS A 143      37.726  41.917  63.196  1.00  0.00           O  
ATOM   1512  CB  LYS A 143      37.086  41.955  66.407  1.00  0.00           C  
ATOM   1513  CG  LYS A 143      37.937  40.801  66.802  1.00  0.00           C  
ATOM   1514  CD  LYS A 143      37.332  39.973  67.901  1.00  0.00           C  
ATOM   1515  CE  LYS A 143      38.143  38.749  68.014  1.00  0.00           C  
ATOM   1516  NZ  LYS A 143      37.430  37.915  68.992  1.00  0.00           N1+
ATOM   1517  H   LYS A 143      36.585  44.037  64.121  1.00  0.00           H  
ATOM   1518  HZ1 LYS A 143      36.441  37.939  68.820  1.00  0.00           H  
ATOM   1519  HZ2 LYS A 143      37.665  36.966  68.773  1.00  0.00           H  
ATOM   1520  HZ3 LYS A 143      37.711  38.140  69.923  1.00  0.00           H  
ATOM   1521  N   GLU A 144      39.643  41.909  64.269  1.00  0.00           N  
ATOM   1522  CA  GLU A 144      40.316  41.214  63.105  1.00  0.00           C  
ATOM   1523  C   GLU A 144      40.523  39.660  63.268  1.00  0.00           C  
ATOM   1524  O   GLU A 144      40.265  39.016  64.265  1.00  0.00           O  
ATOM   1525  CB  GLU A 144      41.661  41.930  62.897  1.00  0.00           C  
ATOM   1526  CG  GLU A 144      41.356  43.358  62.416  1.00  0.00           C  
ATOM   1527  CD  GLU A 144      42.569  44.211  62.322  1.00  0.00           C  
ATOM   1528  OE1 GLU A 144      43.656  43.726  61.975  1.00  0.00           O  
ATOM   1529  OE2 GLU A 144      42.379  45.406  62.576  1.00  0.00           O1-
ATOM   1530  H   GLU A 144      40.176  42.241  65.051  1.00  0.00           H  
ATOM   1531  N   SER A 145      40.672  39.075  62.101  1.00  0.00           N  
ATOM   1532  CA  SER A 145      41.001  37.592  62.034  1.00  0.00           C  
ATOM   1533  C   SER A 145      42.269  37.275  61.289  1.00  0.00           C  
ATOM   1534  O   SER A 145      42.767  38.128  60.576  1.00  0.00           O  
ATOM   1535  CB  SER A 145      39.924  36.731  61.392  1.00  0.00           C  
ATOM   1536  OG  SER A 145      39.905  35.365  61.622  1.00  0.00           O  
ATOM   1537  H   SER A 145      40.532  39.545  61.230  1.00  0.00           H  
ATOM   1538  HG  SER A 145      39.332  34.884  60.966  1.00  0.00           H  
ATOM   1539  N   ALA A 146      42.705  35.983  61.178  1.00  0.00           N  
ATOM   1540  CA  ALA A 146      43.987  35.721  60.474  1.00  0.00           C  
ATOM   1541  C   ALA A 146      44.079  34.301  59.827  1.00  0.00           C  
ATOM   1542  O   ALA A 146      43.738  33.409  60.585  1.00  0.00           O  
ATOM   1543  CB  ALA A 146      45.149  35.913  61.426  1.00  0.00           C  
ATOM   1544  H   ALA A 146      42.223  35.235  61.623  1.00  0.00           H  
ATOM   1545  N   ALA A 147      44.259  34.308  58.532  1.00  0.00           N  
ATOM   1546  CA  ALA A 147      44.578  33.020  57.905  1.00  0.00           C  
ATOM   1547  C   ALA A 147      45.948  32.924  57.217  1.00  0.00           C  
ATOM   1548  O   ALA A 147      46.208  33.675  56.286  1.00  0.00           O  
ATOM   1549  CB  ALA A 147      43.341  32.553  57.049  1.00  0.00           C  
ATOM   1550  H   ALA A 147      44.534  35.136  58.054  1.00  0.00           H  
ATOM   1551  N   HIS A 148      46.850  32.283  57.891  1.00  0.00           N  
ATOM   1552  CA  HIS A 148      48.300  32.147  57.677  1.00  0.00           C  
ATOM   1553  C   HIS A 148      49.086  33.263  56.963  1.00  0.00           C  
ATOM   1554  O   HIS A 148      49.684  34.147  57.518  1.00  0.00           O  
ATOM   1555  CB  HIS A 148      48.839  30.753  57.207  1.00  0.00           C  
ATOM   1556  CG  HIS A 148      48.831  29.631  58.255  1.00  0.00           C  
ATOM   1557  CD2 HIS A 148      49.709  29.478  59.185  1.00  0.00           C  
ATOM   1558  ND1 HIS A 148      48.093  28.499  58.184  1.00  0.00           N  
ATOM   1559  CE1 HIS A 148      48.544  27.688  59.145  1.00  0.00           C  
ATOM   1560  NE2 HIS A 148      49.528  28.261  59.750  1.00  0.00           N  
ATOM   1561  H   HIS A 148      46.611  31.687  58.657  1.00  0.00           H  
ATOM   1562  HD2 HIS A 148      50.610  30.092  59.230  1.00  0.00           H  
ATOM   1563  HE1 HIS A 148      48.211  26.654  59.295  1.00  0.00           H  
ATOM   1564  HE2 HIS A 148      50.058  27.918  60.528  1.00  0.00           H  
ATOM   1565  N   ASP A 149      49.123  33.099  55.625  1.00  0.00           N  
ATOM   1566  CA  ASP A 149      49.577  34.151  54.711  1.00  0.00           C  
ATOM   1567  C   ASP A 149      48.915  35.583  54.808  1.00  0.00           C  
ATOM   1568  O   ASP A 149      49.543  36.544  54.319  1.00  0.00           O  
ATOM   1569  CB  ASP A 149      49.616  33.613  53.259  1.00  0.00           C  
ATOM   1570  CG  ASP A 149      50.415  32.261  53.210  1.00  0.00           C  
ATOM   1571  OD1 ASP A 149      49.837  31.183  53.314  1.00  0.00           O  
ATOM   1572  OD2 ASP A 149      51.638  32.334  53.452  1.00  0.00           O1-
ATOM   1573  H   ASP A 149      49.059  32.222  55.142  1.00  0.00           H  
ATOM   1574  N   TYR A 150      47.727  35.679  55.325  1.00  0.00           N  
ATOM   1575  CA  TYR A 150      46.947  36.944  55.303  1.00  0.00           C  
ATOM   1576  C   TYR A 150      45.892  37.215  56.408  1.00  0.00           C  
ATOM   1577  O   TYR A 150      45.083  36.314  56.758  1.00  0.00           O  
ATOM   1578  CB  TYR A 150      46.223  36.980  53.959  1.00  0.00           C  
ATOM   1579  CG  TYR A 150      45.385  35.705  53.612  1.00  0.00           C  
ATOM   1580  CD1 TYR A 150      46.089  34.745  52.894  1.00  0.00           C  
ATOM   1581  CD2 TYR A 150      44.096  35.449  53.967  1.00  0.00           C  
ATOM   1582  CE1 TYR A 150      45.536  33.464  52.580  1.00  0.00           C  
ATOM   1583  CE2 TYR A 150      43.569  34.154  53.800  1.00  0.00           C  
ATOM   1584  CZ  TYR A 150      44.284  33.237  53.104  1.00  0.00           C  
ATOM   1585  OH  TYR A 150      44.010  31.941  53.327  1.00  0.00           O  
ATOM   1586  H   TYR A 150      47.111  34.948  55.596  1.00  0.00           H  
ATOM   1587  HD1 TYR A 150      47.010  35.000  52.375  1.00  0.00           H  
ATOM   1588  HD2 TYR A 150      43.386  36.176  54.365  1.00  0.00           H  
ATOM   1589  HE1 TYR A 150      46.046  32.701  51.992  1.00  0.00           H  
ATOM   1590  HE2 TYR A 150      42.563  33.962  54.180  1.00  0.00           H  
ATOM   1591  HH  TYR A 150      43.149  31.847  53.821  1.00  0.00           H  
ATOM   1592  N   THR A 151      45.911  38.421  56.890  1.00  0.00           N  
ATOM   1593  CA  THR A 151      44.851  38.868  57.841  1.00  0.00           C  
ATOM   1594  C   THR A 151      43.497  39.353  57.295  1.00  0.00           C  
ATOM   1595  O   THR A 151      43.389  40.322  56.475  1.00  0.00           O  
ATOM   1596  CB  THR A 151      45.411  40.031  58.581  1.00  0.00           C  
ATOM   1597  CG2 THR A 151      44.515  40.459  59.778  1.00  0.00           C  
ATOM   1598  OG1 THR A 151      46.729  39.802  58.987  1.00  0.00           O  
ATOM   1599  H   THR A 151      46.614  39.102  56.683  1.00  0.00           H  
ATOM   1600  HG1 THR A 151      47.074  40.668  59.353  1.00  0.00           H  
ATOM   1601  N   LEU A 152      42.364  38.756  57.795  1.00  0.00           N  
ATOM   1602  CA  LEU A 152      40.999  39.067  57.324  1.00  0.00           C  
ATOM   1603  C   LEU A 152      40.544  40.224  58.202  1.00  0.00           C  
ATOM   1604  O   LEU A 152      40.476  40.105  59.438  1.00  0.00           O  
ATOM   1605  CB  LEU A 152      40.096  37.805  57.621  1.00  0.00           C  
ATOM   1606  CG  LEU A 152      40.414  36.744  56.562  1.00  0.00           C  
ATOM   1607  CD1 LEU A 152      41.463  35.703  57.002  1.00  0.00           C  
ATOM   1608  CD2 LEU A 152      39.195  35.947  56.110  1.00  0.00           C  
ATOM   1609  H   LEU A 152      42.333  38.029  58.473  1.00  0.00           H  
ATOM   1610  N   ARG A 153      40.263  41.345  57.555  1.00  0.00           N  
ATOM   1611  CA  ARG A 153      39.451  42.443  58.087  1.00  0.00           C  
ATOM   1612  C   ARG A 153      38.074  42.692  57.501  1.00  0.00           C  
ATOM   1613  O   ARG A 153      38.044  43.057  56.349  1.00  0.00           O  
ATOM   1614  CB  ARG A 153      40.264  43.733  57.895  1.00  0.00           C  
ATOM   1615  CG  ARG A 153      41.545  43.621  58.776  1.00  0.00           C  
ATOM   1616  CD  ARG A 153      42.304  44.890  58.398  1.00  0.00           C  
ATOM   1617  NE  ARG A 153      43.556  45.029  59.183  1.00  0.00           N  
ATOM   1618  CZ  ARG A 153      44.824  45.481  58.783  1.00  0.00           C  
ATOM   1619  NH1 ARG A 153      44.970  45.710  57.511  1.00  0.00           N1+
ATOM   1620  NH2 ARG A 153      45.796  45.594  59.625  1.00  0.00           N  
ATOM   1621  H   ARG A 153      40.771  41.667  56.765  1.00  0.00           H  
ATOM   1622  HE  ARG A 153      43.581  44.682  60.121  1.00  0.00           H  
ATOM   1623 1HH1 ARG A 153      44.224  45.593  56.850  1.00  0.00           H  
ATOM   1624 2HH1 ARG A 153      45.914  45.732  57.167  1.00  0.00           H  
ATOM   1625 1HH2 ARG A 153      45.560  45.286  60.547  1.00  0.00           H  
ATOM   1626 2HH2 ARG A 153      46.727  45.878  59.392  1.00  0.00           H  
ATOM   1627  N   GLU A 154      37.173  43.047  58.375  1.00  0.00           N  
ATOM   1628  CA  GLU A 154      35.788  43.284  58.074  1.00  0.00           C  
ATOM   1629  C   GLU A 154      35.520  44.822  58.166  1.00  0.00           C  
ATOM   1630  O   GLU A 154      35.170  45.357  59.219  1.00  0.00           O  
ATOM   1631  CB  GLU A 154      34.920  42.557  59.181  1.00  0.00           C  
ATOM   1632  CG  GLU A 154      34.627  41.078  58.791  1.00  0.00           C  
ATOM   1633  CD  GLU A 154      33.799  40.465  59.913  1.00  0.00           C  
ATOM   1634  OE1 GLU A 154      34.362  39.893  60.901  1.00  0.00           O  
ATOM   1635  OE2 GLU A 154      32.593  40.728  59.900  1.00  0.00           O1-
ATOM   1636  H   GLU A 154      37.353  43.329  59.310  1.00  0.00           H  
ATOM   1637  N   LEU A 155      35.932  45.496  57.112  1.00  0.00           N  
ATOM   1638  CA  LEU A 155      35.712  46.922  57.083  1.00  0.00           C  
ATOM   1639  C   LEU A 155      34.311  47.237  56.557  1.00  0.00           C  
ATOM   1640  O   LEU A 155      34.158  47.177  55.327  1.00  0.00           O  
ATOM   1641  CB  LEU A 155      36.689  47.835  56.375  1.00  0.00           C  
ATOM   1642  CG  LEU A 155      38.142  47.818  56.935  1.00  0.00           C  
ATOM   1643  CD1 LEU A 155      39.045  48.825  56.205  1.00  0.00           C  
ATOM   1644  CD2 LEU A 155      38.244  48.005  58.454  1.00  0.00           C  
ATOM   1645  H   LEU A 155      36.343  44.992  56.352  1.00  0.00           H  
ATOM   1646  N   LYS A 156      33.576  47.929  57.425  1.00  0.00           N  
ATOM   1647  CA  LYS A 156      32.221  48.414  57.270  1.00  0.00           C  
ATOM   1648  C   LYS A 156      32.108  49.875  56.744  1.00  0.00           C  
ATOM   1649  O   LYS A 156      32.434  50.859  57.400  1.00  0.00           O  
ATOM   1650  CB  LYS A 156      31.315  48.127  58.464  1.00  0.00           C  
ATOM   1651  CG  LYS A 156      30.313  46.988  58.135  1.00  0.00           C  
ATOM   1652  CD  LYS A 156      29.516  46.648  59.359  1.00  0.00           C  
ATOM   1653  CE  LYS A 156      28.490  45.495  59.300  1.00  0.00           C  
ATOM   1654  NZ  LYS A 156      28.938  44.257  58.817  1.00  0.00           N1+
ATOM   1655  H   LYS A 156      34.008  48.262  58.259  1.00  0.00           H  
ATOM   1656  HZ1 LYS A 156      29.086  44.144  57.840  1.00  0.00           H  
ATOM   1657  HZ2 LYS A 156      29.751  43.926  59.307  1.00  0.00           H  
ATOM   1658  HZ3 LYS A 156      28.141  43.683  59.026  1.00  0.00           H  
ATOM   1659  N   LEU A 157      31.611  49.971  55.502  1.00  0.00           N  
ATOM   1660  CA  LEU A 157      31.555  51.204  54.687  1.00  0.00           C  
ATOM   1661  C   LEU A 157      30.111  51.716  54.638  1.00  0.00           C  
ATOM   1662  O   LEU A 157      29.091  50.994  54.563  1.00  0.00           O  
ATOM   1663  CB  LEU A 157      32.203  50.894  53.354  1.00  0.00           C  
ATOM   1664  CG  LEU A 157      32.288  52.148  52.395  1.00  0.00           C  
ATOM   1665  CD1 LEU A 157      33.037  53.253  53.086  1.00  0.00           C  
ATOM   1666  CD2 LEU A 157      32.969  51.946  51.031  1.00  0.00           C  
ATOM   1667  H   LEU A 157      31.277  49.129  55.063  1.00  0.00           H  
ATOM   1668  N   SER A 158      30.061  53.046  54.980  1.00  0.00           N  
ATOM   1669  CA  SER A 158      28.765  53.865  55.121  1.00  0.00           C  
ATOM   1670  C   SER A 158      28.851  55.308  54.536  1.00  0.00           C  
ATOM   1671  O   SER A 158      29.798  55.986  54.813  1.00  0.00           O  
ATOM   1672  CB  SER A 158      28.159  53.852  56.528  1.00  0.00           C  
ATOM   1673  OG  SER A 158      29.001  54.476  57.589  1.00  0.00           O  
ATOM   1674  H   SER A 158      30.842  53.465  55.435  1.00  0.00           H  
ATOM   1675  HG  SER A 158      28.551  55.141  58.174  1.00  0.00           H  
ATOM   1676  N   LYS A 159      27.777  55.750  53.854  1.00  0.00           N  
ATOM   1677  CA  LYS A 159      27.870  57.099  53.333  1.00  0.00           C  
ATOM   1678  C   LYS A 159      27.347  58.078  54.363  1.00  0.00           C  
ATOM   1679  O   LYS A 159      26.460  57.721  55.157  1.00  0.00           O  
ATOM   1680  CB  LYS A 159      27.026  56.998  52.067  1.00  0.00           C  
ATOM   1681  CG  LYS A 159      27.040  58.317  51.278  1.00  0.00           C  
ATOM   1682  CD  LYS A 159      26.501  58.153  49.865  1.00  0.00           C  
ATOM   1683  CE  LYS A 159      26.398  59.399  49.097  1.00  0.00           C  
ATOM   1684  NZ  LYS A 159      26.591  59.278  47.628  1.00  0.00           N1+
ATOM   1685  H   LYS A 159      26.975  55.185  53.658  1.00  0.00           H  
ATOM   1686  HZ1 LYS A 159      25.762  58.839  47.295  1.00  0.00           H  
ATOM   1687  HZ2 LYS A 159      26.799  60.157  47.186  1.00  0.00           H  
ATOM   1688  HZ3 LYS A 159      27.366  58.641  47.593  1.00  0.00           H  
ATOM   1689  N   VAL A 160      27.984  59.225  54.516  1.00  0.00           N  
ATOM   1690  CA  VAL A 160      27.345  60.357  55.124  1.00  0.00           C  
ATOM   1691  C   VAL A 160      26.157  60.932  54.308  1.00  0.00           C  
ATOM   1692  O   VAL A 160      26.385  61.195  53.133  1.00  0.00           O  
ATOM   1693  CB  VAL A 160      28.384  61.506  55.337  1.00  0.00           C  
ATOM   1694  CG1 VAL A 160      27.675  62.756  56.038  1.00  0.00           C  
ATOM   1695  CG2 VAL A 160      29.483  60.981  56.288  1.00  0.00           C  
ATOM   1696  H   VAL A 160      28.835  59.410  54.032  1.00  0.00           H  
ATOM   1697  N   GLY A 161      25.071  61.381  54.985  1.00  0.00           N  
ATOM   1698  CA  GLY A 161      23.906  61.933  54.232  1.00  0.00           C  
ATOM   1699  C   GLY A 161      22.857  61.080  53.566  1.00  0.00           C  
ATOM   1700  O   GLY A 161      21.740  61.626  53.538  1.00  0.00           O  
ATOM   1701  H   GLY A 161      25.028  61.409  55.984  1.00  0.00           H  
ATOM   1702  N   GLN A 162      23.227  59.892  53.212  1.00  0.00           N  
ATOM   1703  CA  GLN A 162      22.425  58.840  52.573  1.00  0.00           C  
ATOM   1704  C   GLN A 162      22.549  57.558  53.478  1.00  0.00           C  
ATOM   1705  O   GLN A 162      23.527  57.267  54.199  1.00  0.00           O  
ATOM   1706  CB  GLN A 162      22.730  58.616  51.139  1.00  0.00           C  
ATOM   1707  CG  GLN A 162      22.118  59.788  50.430  1.00  0.00           C  
ATOM   1708  CD  GLN A 162      22.543  59.810  48.994  1.00  0.00           C  
ATOM   1709  NE2 GLN A 162      21.822  60.514  48.174  1.00  0.00           N  
ATOM   1710  OE1 GLN A 162      23.464  59.088  48.561  1.00  0.00           O  
ATOM   1711  H   GLN A 162      24.075  59.607  53.647  1.00  0.00           H  
ATOM   1712 1HE2 GLN A 162      21.007  61.063  48.351  1.00  0.00           H  
ATOM   1713 2HE2 GLN A 162      22.262  60.612  47.286  1.00  0.00           H  
ATOM   1714  N   GLY A 163      21.386  56.948  53.462  1.00  0.00           N  
ATOM   1715  CA  GLY A 163      21.227  55.796  54.367  1.00  0.00           C  
ATOM   1716  C   GLY A 163      21.169  54.473  53.544  1.00  0.00           C  
ATOM   1717  O   GLY A 163      21.396  54.490  52.328  1.00  0.00           O  
ATOM   1718  H   GLY A 163      20.687  57.009  52.748  1.00  0.00           H  
ATOM   1719  N   ASN A 164      20.908  53.399  54.260  1.00  0.00           N  
ATOM   1720  CA  ASN A 164      20.444  52.081  53.841  1.00  0.00           C  
ATOM   1721  C   ASN A 164      21.435  51.275  52.952  1.00  0.00           C  
ATOM   1722  O   ASN A 164      21.319  50.062  52.639  1.00  0.00           O  
ATOM   1723  CB  ASN A 164      19.069  52.267  53.135  1.00  0.00           C  
ATOM   1724  CG  ASN A 164      18.239  51.091  52.772  1.00  0.00           C  
ATOM   1725  ND2 ASN A 164      17.377  50.688  53.694  1.00  0.00           N  
ATOM   1726  OD1 ASN A 164      18.371  50.334  51.793  1.00  0.00           O  
ATOM   1727  H   ASN A 164      21.054  53.514  55.240  1.00  0.00           H  
ATOM   1728 1HD2 ASN A 164      17.236  50.862  54.668  1.00  0.00           H  
ATOM   1729 2HD2 ASN A 164      16.653  50.050  53.435  1.00  0.00           H  
ATOM   1730  N   THR A 165      22.489  51.950  52.450  1.00  0.00           N  
ATOM   1731  CA  THR A 165      23.702  51.438  51.788  1.00  0.00           C  
ATOM   1732  C   THR A 165      24.852  50.840  52.594  1.00  0.00           C  
ATOM   1733  O   THR A 165      26.021  50.860  52.241  1.00  0.00           O  
ATOM   1734  CB  THR A 165      24.414  52.550  50.975  1.00  0.00           C  
ATOM   1735  CG2 THR A 165      23.881  52.719  49.567  1.00  0.00           C  
ATOM   1736  OG1 THR A 165      24.246  53.780  51.668  1.00  0.00           O  
ATOM   1737  H   THR A 165      22.437  52.941  52.324  1.00  0.00           H  
ATOM   1738  HG1 THR A 165      24.712  53.727  52.547  1.00  0.00           H  
ATOM   1739  N   GLU A 166      24.609  50.608  53.877  1.00  0.00           N  
ATOM   1740  CA  GLU A 166      25.605  50.105  54.781  1.00  0.00           C  
ATOM   1741  C   GLU A 166      26.124  48.660  54.510  1.00  0.00           C  
ATOM   1742  O   GLU A 166      25.346  47.691  54.686  1.00  0.00           O  
ATOM   1743  CB  GLU A 166      25.305  50.127  56.308  1.00  0.00           C  
ATOM   1744  CG  GLU A 166      25.088  51.545  56.788  1.00  0.00           C  
ATOM   1745  CD  GLU A 166      23.702  52.071  56.555  1.00  0.00           C  
ATOM   1746  OE1 GLU A 166      23.508  52.788  55.571  1.00  0.00           O  
ATOM   1747  OE2 GLU A 166      22.781  51.684  57.266  1.00  0.00           O1-
ATOM   1748  H   GLU A 166      23.839  51.030  54.366  1.00  0.00           H  
ATOM   1749  N   ARG A 167      27.450  48.548  54.189  1.00  0.00           N  
ATOM   1750  CA  ARG A 167      28.062  47.229  53.833  1.00  0.00           C  
ATOM   1751  C   ARG A 167      29.575  46.934  54.013  1.00  0.00           C  
ATOM   1752  O   ARG A 167      30.423  47.798  53.870  1.00  0.00           O  
ATOM   1753  CB  ARG A 167      27.813  46.937  52.337  1.00  0.00           C  
ATOM   1754  CG  ARG A 167      28.113  48.119  51.381  1.00  0.00           C  
ATOM   1755  CD  ARG A 167      27.150  47.995  50.225  1.00  0.00           C  
ATOM   1756  NE  ARG A 167      27.384  49.182  49.342  1.00  0.00           N  
ATOM   1757  CZ  ARG A 167      26.507  49.823  48.560  1.00  0.00           C  
ATOM   1758  NH1 ARG A 167      25.220  49.449  48.545  1.00  0.00           N1+
ATOM   1759  NH2 ARG A 167      26.869  50.727  47.606  1.00  0.00           N  
ATOM   1760  H   ARG A 167      28.087  49.325  54.164  1.00  0.00           H  
ATOM   1761  HE  ARG A 167      28.331  49.491  49.440  1.00  0.00           H  
ATOM   1762 1HH1 ARG A 167      24.807  48.666  49.016  1.00  0.00           H  
ATOM   1763 2HH1 ARG A 167      24.520  49.887  47.977  1.00  0.00           H  
ATOM   1764 1HH2 ARG A 167      27.839  50.885  47.408  1.00  0.00           H  
ATOM   1765 2HH2 ARG A 167      26.229  51.043  46.911  1.00  0.00           H  
ATOM   1766  N   THR A 168      29.809  45.664  54.287  1.00  0.00           N  
ATOM   1767  CA  THR A 168      31.139  45.025  54.522  1.00  0.00           C  
ATOM   1768  C   THR A 168      31.956  45.068  53.235  1.00  0.00           C  
ATOM   1769  O   THR A 168      31.522  44.534  52.197  1.00  0.00           O  
ATOM   1770  CB  THR A 168      31.202  43.525  54.982  1.00  0.00           C  
ATOM   1771  CG2 THR A 168      32.585  43.033  55.443  1.00  0.00           C  
ATOM   1772  OG1 THR A 168      30.379  43.445  56.100  1.00  0.00           O  
ATOM   1773  H   THR A 168      29.096  44.963  54.397  1.00  0.00           H  
ATOM   1774  HG1 THR A 168      30.803  42.791  56.722  1.00  0.00           H  
ATOM   1775  N   VAL A 169      33.143  45.567  53.333  1.00  0.00           N  
ATOM   1776  CA  VAL A 169      34.241  45.441  52.356  1.00  0.00           C  
ATOM   1777  C   VAL A 169      35.463  44.625  52.961  1.00  0.00           C  
ATOM   1778  O   VAL A 169      36.027  44.904  54.013  1.00  0.00           O  
ATOM   1779  CB  VAL A 169      34.814  46.846  51.904  1.00  0.00           C  
ATOM   1780  CG1 VAL A 169      35.722  46.697  50.675  1.00  0.00           C  
ATOM   1781  CG2 VAL A 169      33.698  47.843  51.551  1.00  0.00           C  
ATOM   1782  H   VAL A 169      33.333  46.231  54.057  1.00  0.00           H  
ATOM   1783  N   TRP A 170      35.782  43.553  52.284  1.00  0.00           N  
ATOM   1784  CA  TRP A 170      36.797  42.581  52.718  1.00  0.00           C  
ATOM   1785  C   TRP A 170      38.240  43.027  52.397  1.00  0.00           C  
ATOM   1786  O   TRP A 170      38.705  43.117  51.212  1.00  0.00           O  
ATOM   1787  CB  TRP A 170      36.457  41.216  52.090  1.00  0.00           C  
ATOM   1788  CG  TRP A 170      35.314  40.608  52.885  1.00  0.00           C  
ATOM   1789  CD1 TRP A 170      34.080  40.640  52.587  1.00  0.00           C  
ATOM   1790  CD2 TRP A 170      35.502  39.826  54.031  1.00  0.00           C  
ATOM   1791  CE2 TRP A 170      34.231  39.441  54.393  1.00  0.00           C  
ATOM   1792  CE3 TRP A 170      36.584  39.359  54.761  1.00  0.00           C  
ATOM   1793  NE1 TRP A 170      33.369  40.009  53.485  1.00  0.00           N  
ATOM   1794  CZ2 TRP A 170      34.024  38.560  55.417  1.00  0.00           C  
ATOM   1795  CZ3 TRP A 170      36.426  38.527  55.849  1.00  0.00           C  
ATOM   1796  CH2 TRP A 170      35.124  38.124  56.149  1.00  0.00           C  
ATOM   1797  H   TRP A 170      35.243  43.299  51.471  1.00  0.00           H  
ATOM   1798  HD1 TRP A 170      33.627  40.930  51.650  1.00  0.00           H  
ATOM   1799  HE1 TRP A 170      32.383  40.054  53.618  1.00  0.00           H  
ATOM   1800  HE3 TRP A 170      37.566  39.718  54.453  1.00  0.00           H  
ATOM   1801  HZ2 TRP A 170      33.024  38.157  55.596  1.00  0.00           H  
ATOM   1802  HZ3 TRP A 170      37.221  38.184  56.525  1.00  0.00           H  
ATOM   1803  HH2 TRP A 170      34.845  37.676  57.101  1.00  0.00           H  
ATOM   1804  N   GLN A 171      38.846  43.613  53.383  1.00  0.00           N  
ATOM   1805  CA  GLN A 171      40.288  44.053  53.391  1.00  0.00           C  
ATOM   1806  C   GLN A 171      41.047  42.728  53.718  1.00  0.00           C  
ATOM   1807  O   GLN A 171      41.277  42.413  54.890  1.00  0.00           O  
ATOM   1808  CB  GLN A 171      40.494  45.161  54.419  1.00  0.00           C  
ATOM   1809  CG  GLN A 171      41.671  46.112  54.220  1.00  0.00           C  
ATOM   1810  CD  GLN A 171      43.018  45.375  54.458  1.00  0.00           C  
ATOM   1811  NE2 GLN A 171      44.071  45.886  53.833  1.00  0.00           N  
ATOM   1812  OE1 GLN A 171      43.254  44.548  55.339  1.00  0.00           O  
ATOM   1813  H   GLN A 171      38.310  44.000  54.133  1.00  0.00           H  
ATOM   1814 1HE2 GLN A 171      43.948  46.698  53.255  1.00  0.00           H  
ATOM   1815 2HE2 GLN A 171      44.963  45.498  54.026  1.00  0.00           H  
ATOM   1816  N   TYR A 172      41.695  42.197  52.690  1.00  0.00           N  
ATOM   1817  CA  TYR A 172      42.700  41.084  52.636  1.00  0.00           C  
ATOM   1818  C   TYR A 172      44.113  41.705  52.755  1.00  0.00           C  
ATOM   1819  O   TYR A 172      44.661  42.200  51.773  1.00  0.00           O  
ATOM   1820  CB  TYR A 172      42.357  40.371  51.389  1.00  0.00           C  
ATOM   1821  CG  TYR A 172      41.330  39.290  51.545  1.00  0.00           C  
ATOM   1822  CD1 TYR A 172      41.778  38.066  51.897  1.00  0.00           C  
ATOM   1823  CD2 TYR A 172      39.978  39.524  51.402  1.00  0.00           C  
ATOM   1824  CE1 TYR A 172      40.832  37.028  52.149  1.00  0.00           C  
ATOM   1825  CE2 TYR A 172      39.043  38.527  51.644  1.00  0.00           C  
ATOM   1826  CZ  TYR A 172      39.492  37.266  51.936  1.00  0.00           C  
ATOM   1827  OH  TYR A 172      38.711  36.217  52.012  1.00  0.00           O  
ATOM   1828  H   TYR A 172      41.285  42.527  51.837  1.00  0.00           H  
ATOM   1829  HD1 TYR A 172      42.802  37.810  51.657  1.00  0.00           H  
ATOM   1830  HD2 TYR A 172      39.594  40.508  51.134  1.00  0.00           H  
ATOM   1831  HE1 TYR A 172      41.140  36.078  52.579  1.00  0.00           H  
ATOM   1832  HE2 TYR A 172      37.994  38.705  51.427  1.00  0.00           H  
ATOM   1833  HH  TYR A 172      39.296  35.421  52.171  1.00  0.00           H  
ATOM   1834  N   HIS A 173      44.680  41.606  53.947  1.00  0.00           N  
ATOM   1835  CA  HIS A 173      46.037  42.141  54.129  1.00  0.00           C  
ATOM   1836  C   HIS A 173      47.045  41.027  54.161  1.00  0.00           C  
ATOM   1837  O   HIS A 173      47.240  40.401  55.159  1.00  0.00           O  
ATOM   1838  CB  HIS A 173      46.058  42.833  55.493  1.00  0.00           C  
ATOM   1839  CG  HIS A 173      47.104  43.994  55.231  1.00  0.00           C  
ATOM   1840  CD2 HIS A 173      48.220  44.107  55.920  1.00  0.00           C  
ATOM   1841  ND1 HIS A 173      46.827  45.113  54.670  1.00  0.00           N  
ATOM   1842  CE1 HIS A 173      47.806  46.006  54.960  1.00  0.00           C  
ATOM   1843  NE2 HIS A 173      48.631  45.415  55.762  1.00  0.00           N  
ATOM   1844  H   HIS A 173      44.282  41.201  54.770  1.00  0.00           H  
ATOM   1845  HD2 HIS A 173      48.767  43.292  56.396  1.00  0.00           H  
ATOM   1846  HE1 HIS A 173      48.064  46.881  54.365  1.00  0.00           H  
ATOM   1847  HE2 HIS A 173      49.491  45.813  56.077  1.00  0.00           H  
ATOM   1848  N   PHE A 174      47.714  40.697  53.027  1.00  0.00           N  
ATOM   1849  CA  PHE A 174      48.827  39.709  52.872  1.00  0.00           C  
ATOM   1850  C   PHE A 174      49.945  40.136  53.777  1.00  0.00           C  
ATOM   1851  O   PHE A 174      50.559  41.156  53.479  1.00  0.00           O  
ATOM   1852  CB  PHE A 174      49.366  39.651  51.396  1.00  0.00           C  
ATOM   1853  CG  PHE A 174      49.849  38.170  51.084  1.00  0.00           C  
ATOM   1854  CD1 PHE A 174      51.143  37.854  51.035  1.00  0.00           C  
ATOM   1855  CD2 PHE A 174      48.974  37.256  50.640  1.00  0.00           C  
ATOM   1856  CE1 PHE A 174      51.600  36.615  50.746  1.00  0.00           C  
ATOM   1857  CE2 PHE A 174      49.388  35.997  50.265  1.00  0.00           C  
ATOM   1858  CZ  PHE A 174      50.729  35.618  50.375  1.00  0.00           C  
ATOM   1859  H   PHE A 174      47.500  41.206  52.181  1.00  0.00           H  
ATOM   1860  HD1 PHE A 174      51.890  38.653  51.086  1.00  0.00           H  
ATOM   1861  HD2 PHE A 174      47.974  37.624  50.392  1.00  0.00           H
[truncated: 2,091,851 more chars]
