# Supplementary material for: Structural insights into the pSer/pThr dependent regulation of the SHP2 tyrosine phosphatase in insulin and CD28 signaling
Source: Nat Commun. 2022 Sep 16;13:5439. doi: 10.1038/s41467-022-32918-5 (PMC9481563; doi:10.1038/s41467-022-32918-5)
Supplement: Supplementary file 4 — Supplementary dataset 2 [file 41467_2022_32918_MOESM4_ESM.zip › WPD-ppSRev-IRS1-02-dynamics.pdb]

MODEL        1
ATOM      1  N   GLY A   5      61.340  25.840  25.250  1.00  0.00           N  
ATOM      2  CA  GLY A   5      61.580  26.530  26.560  1.00  0.00           C  
ATOM      3  C   GLY A   5      60.550  27.640  26.890  1.00  0.00           C  
ATOM      4  O   GLY A   5      59.860  28.140  26.030  1.00  0.00           O  
ATOM      5  H1  GLY A   5      61.510  26.480  24.510  1.00  0.00           H  
ATOM      6  H2  GLY A   5      61.890  25.010  25.170  1.00  0.00           H  
ATOM      7  H3  GLY A   5      60.400  25.520  25.110  1.00  0.00           H  
ATOM      8  N   PHE A   6      60.170  27.720  28.190  1.00  0.00           N  
ATOM      9  CA  PHE A   6      59.010  28.540  28.580  1.00  0.00           C  
ATOM     10  C   PHE A   6      59.160  29.980  28.270  1.00  0.00           C  
ATOM     11  O   PHE A   6      58.360  30.510  27.480  1.00  0.00           O  
ATOM     12  CB  PHE A   6      58.910  28.360  30.120  1.00  0.00           C  
ATOM     13  CG  PHE A   6      58.140  27.150  30.690  1.00  0.00           C  
ATOM     14  CD1 PHE A   6      58.740  26.150  31.400  1.00  0.00           C  
ATOM     15  CD2 PHE A   6      56.740  27.030  30.550  1.00  0.00           C  
ATOM     16  CE1 PHE A   6      58.080  25.030  31.920  1.00  0.00           C  
ATOM     17  CE2 PHE A   6      56.030  26.000  31.140  1.00  0.00           C  
ATOM     18  CZ  PHE A   6      56.660  25.000  31.810  1.00  0.00           C  
ATOM     19  H   PHE A   6      60.760  27.380  28.930  1.00  0.00           H  
ATOM     20  HD1 PHE A   6      59.810  26.080  31.530  1.00  0.00           H  
ATOM     21  HD2 PHE A   6      56.140  27.560  29.810  1.00  0.00           H  
ATOM     22  HE1 PHE A   6      58.680  24.280  32.450  1.00  0.00           H  
ATOM     23  HE2 PHE A   6      54.950  26.040  31.100  1.00  0.00           H  
ATOM     24  HZ  PHE A   6      56.100  24.220  32.320  1.00  0.00           H  
ATOM     25  N   TRP A   7      60.300  30.590  28.480  1.00  0.00           N  
ATOM     26  CA  TRP A   7      60.600  31.930  28.030  1.00  0.00           C  
ATOM     27  C   TRP A   7      60.460  32.200  26.480  1.00  0.00           C  
ATOM     28  O   TRP A   7      60.030  33.270  26.030  1.00  0.00           O  
ATOM     29  CB  TRP A   7      61.980  32.430  28.540  1.00  0.00           C  
ATOM     30  CG  TRP A   7      62.180  32.960  30.010  1.00  0.00           C  
ATOM     31  CD1 TRP A   7      63.070  32.550  30.910  1.00  0.00           C  
ATOM     32  CD2 TRP A   7      61.960  34.310  30.400  1.00  0.00           C  
ATOM     33  CE2 TRP A   7      62.710  34.560  31.510  1.00  0.00           C  
ATOM     34  CE3 TRP A   7      61.120  35.280  29.860  1.00  0.00           C  
ATOM     35  NE1 TRP A   7      63.400  33.490  31.810  1.00  0.00           N  
ATOM     36  CZ2 TRP A   7      62.540  35.650  32.230  1.00  0.00           C  
ATOM     37  CZ3 TRP A   7      60.900  36.460  30.580  1.00  0.00           C  
ATOM     38  CH2 TRP A   7      61.590  36.560  31.790  1.00  0.00           C  
ATOM     39  H   TRP A   7      61.000  30.210  29.080  1.00  0.00           H  
ATOM     40  HD1 TRP A   7      63.380  31.510  30.870  1.00  0.00           H  
ATOM     41  HE1 TRP A   7      63.880  33.330  32.670  1.00  0.00           H  
ATOM     42  HE3 TRP A   7      60.720  35.220  28.850  1.00  0.00           H  
ATOM     43  HZ2 TRP A   7      63.320  35.960  32.930  1.00  0.00           H  
ATOM     44  HZ3 TRP A   7      59.990  37.040  30.460  1.00  0.00           H  
ATOM     45  HH2 TRP A   7      61.410  37.490  32.330  1.00  0.00           H  
ATOM     46  N   GLU A   8      60.920  31.240  25.720  1.00  0.00           N  
ATOM     47  CA  GLU A   8      60.760  31.080  24.240  1.00  0.00           C  
ATOM     48  C   GLU A   8      59.350  31.110  23.790  1.00  0.00           C  
ATOM     49  O   GLU A   8      58.760  32.030  23.190  1.00  0.00           O  
ATOM     50  CB  GLU A   8      61.390  29.850  23.710  1.00  0.00           C  
ATOM     51  CG  GLU A   8      62.950  29.930  23.700  1.00  0.00           C  
ATOM     52  CD  GLU A   8      63.450  28.470  23.640  1.00  0.00           C  
ATOM     53  OE1 GLU A   8      63.690  27.920  22.550  1.00  0.00           O  
ATOM     54  OE2 GLU A   8      63.630  27.820  24.780  1.00  0.00           O1-
ATOM     55  H   GLU A   8      61.610  30.600  26.050  1.00  0.00           H  
ATOM     56  N   GLU A   9      58.540  30.250  24.430  1.00  0.00           N  
ATOM     57  CA  GLU A   9      57.140  30.040  24.100  1.00  0.00           C  
ATOM     58  C   GLU A   9      56.270  31.290  24.480  1.00  0.00           C  
ATOM     59  O   GLU A   9      55.170  31.410  23.980  1.00  0.00           O  
ATOM     60  CB  GLU A   9      56.620  28.790  24.760  1.00  0.00           C  
ATOM     61  CG  GLU A   9      56.920  27.550  23.910  1.00  0.00           C  
ATOM     62  CD  GLU A   9      56.060  26.370  24.370  1.00  0.00           C  
ATOM     63  OE1 GLU A   9      54.940  26.090  23.840  1.00  0.00           O  
ATOM     64  OE2 GLU A   9      56.490  25.680  25.350  1.00  0.00           O1-
ATOM     65  H   GLU A   9      58.870  29.490  25.000  1.00  0.00           H  
ATOM     66  N   PHE A  10      56.710  31.940  25.550  1.00  0.00           N  
ATOM     67  CA  PHE A  10      55.990  33.040  26.130  1.00  0.00           C  
ATOM     68  C   PHE A  10      56.140  34.270  25.160  1.00  0.00           C  
ATOM     69  O   PHE A  10      55.130  34.920  24.980  1.00  0.00           O  
ATOM     70  CB  PHE A  10      56.590  33.270  27.510  1.00  0.00           C  
ATOM     71  CG  PHE A  10      55.890  34.300  28.430  1.00  0.00           C  
ATOM     72  CD1 PHE A  10      54.490  34.450  28.540  1.00  0.00           C  
ATOM     73  CD2 PHE A  10      56.630  34.920  29.400  1.00  0.00           C  
ATOM     74  CE1 PHE A  10      53.930  35.320  29.480  1.00  0.00           C  
ATOM     75  CE2 PHE A  10      56.080  35.700  30.400  1.00  0.00           C  
ATOM     76  CZ  PHE A  10      54.790  35.960  30.340  1.00  0.00           C  
ATOM     77  H   PHE A  10      57.580  31.600  25.930  1.00  0.00           H  
ATOM     78  HD1 PHE A  10      53.830  33.880  27.880  1.00  0.00           H  
ATOM     79  HD2 PHE A  10      57.710  34.820  29.380  1.00  0.00           H  
ATOM     80  HE1 PHE A  10      52.860  35.410  29.660  1.00  0.00           H  
ATOM     81  HE2 PHE A  10      56.610  35.830  31.340  1.00  0.00           H  
ATOM     82  HZ  PHE A  10      54.440  36.570  31.180  1.00  0.00           H  
ATOM     83  N   GLU A  11      57.110  34.240  24.260  1.00  0.00           N  
ATOM     84  CA  GLU A  11      57.340  35.370  23.340  1.00  0.00           C  
ATOM     85  C   GLU A  11      56.240  35.720  22.350  1.00  0.00           C  
ATOM     86  O   GLU A  11      56.000  36.950  22.270  1.00  0.00           O  
ATOM     87  CB  GLU A  11      58.750  35.310  22.770  1.00  0.00           C  
ATOM     88  CG  GLU A  11      59.860  35.940  23.660  1.00  0.00           C  
ATOM     89  CD  GLU A  11      61.110  35.760  22.820  1.00  0.00           C  
ATOM     90  OE1 GLU A  11      61.680  34.690  22.960  1.00  0.00           O  
ATOM     91  OE2 GLU A  11      61.630  36.600  22.100  1.00  0.00           O1-
ATOM     92  H   GLU A  11      57.750  33.480  24.310  1.00  0.00           H  
ATOM     93  N   THR A  12      55.510  34.760  21.810  1.00  0.00           N  
ATOM     94  CA  THR A  12      54.370  35.050  20.860  1.00  0.00           C  
ATOM     95  C   THR A  12      53.220  35.720  21.590  1.00  0.00           C  
ATOM     96  O   THR A  12      52.820  36.750  21.090  1.00  0.00           O  
ATOM     97  CB  THR A  12      53.850  33.740  20.260  1.00  0.00           C  
ATOM     98  CG2 THR A  12      54.750  33.320  19.070  1.00  0.00           C  
ATOM     99  OG1 THR A  12      53.540  32.750  21.270  1.00  0.00           O  
ATOM    100  H   THR A  12      55.630  33.780  21.970  1.00  0.00           H  
ATOM    101  HG1 THR A  12      52.820  32.160  20.920  1.00  0.00           H  
ATOM    102  N   LEU A  13      52.960  35.310  22.830  1.00  0.00           N  
ATOM    103  CA  LEU A  13      52.000  36.000  23.720  1.00  0.00           C  
ATOM    104  C   LEU A  13      52.420  37.420  24.050  1.00  0.00           C  
ATOM    105  O   LEU A  13      51.620  38.320  23.810  1.00  0.00           O  
ATOM    106  CB  LEU A  13      51.880  35.240  25.090  1.00  0.00           C  
ATOM    107  CG  LEU A  13      51.740  33.730  24.900  1.00  0.00           C  
ATOM    108  CD1 LEU A  13      52.060  33.130  26.210  1.00  0.00           C  
ATOM    109  CD2 LEU A  13      50.340  33.390  24.370  1.00  0.00           C  
ATOM    110  H   LEU A  13      53.060  34.350  23.110  1.00  0.00           H  
ATOM    111  N   GLN A  14      53.620  37.540  24.670  1.00  0.00           N  
ATOM    112  CA  GLN A  14      54.180  38.860  25.150  1.00  0.00           C  
ATOM    113  C   GLN A  14      54.450  39.930  24.010  1.00  0.00           C  
ATOM    114  O   GLN A  14      54.510  41.140  24.230  1.00  0.00           O  
ATOM    115  CB  GLN A  14      55.420  38.570  25.950  1.00  0.00           C  
ATOM    116  CG  GLN A  14      55.280  37.860  27.310  1.00  0.00           C  
ATOM    117  CD  GLN A  14      54.580  38.680  28.460  1.00  0.00           C  
ATOM    118  NE2 GLN A  14      55.310  39.230  29.410  1.00  0.00           N  
ATOM    119  OE1 GLN A  14      53.420  38.900  28.360  1.00  0.00           O  
ATOM    120  H   GLN A  14      54.120  36.730  24.950  1.00  0.00           H  
ATOM    121 1HE2 GLN A  14      56.310  39.160  29.430  1.00  0.00           H  
ATOM    122 2HE2 GLN A  14      54.890  39.490  30.280  1.00  0.00           H  
ATOM    123  N   GLN A  15      54.720  39.440  22.790  1.00  0.00           N  
ATOM    124  CA  GLN A  15      54.900  40.450  21.680  1.00  0.00           C  
ATOM    125  C   GLN A  15      53.510  40.920  21.010  1.00  0.00           C  
ATOM    126  O   GLN A  15      53.470  41.850  20.230  1.00  0.00           O  
ATOM    127  CB  GLN A  15      55.850  39.950  20.550  1.00  0.00           C  
ATOM    128  CG  GLN A  15      57.320  39.930  21.040  1.00  0.00           C  
ATOM    129  CD  GLN A  15      58.400  39.350  20.130  1.00  0.00           C  
ATOM    130  NE2 GLN A  15      59.500  39.140  20.720  1.00  0.00           N  
ATOM    131  OE1 GLN A  15      58.350  39.070  18.920  1.00  0.00           O  
ATOM    132  H   GLN A  15      55.300  38.630  22.740  1.00  0.00           H  
ATOM    133 1HE2 GLN A  15      59.650  39.260  21.700  1.00  0.00           H  
ATOM    134 2HE2 GLN A  15      60.300  39.010  20.130  1.00  0.00           H  
ATOM    135  N   GLN A  16      52.390  40.290  21.400  1.00  0.00           N  
ATOM    136  CA  GLN A  16      51.120  40.710  20.820  1.00  0.00           C  
ATOM    137  C   GLN A  16      50.510  42.060  21.320  1.00  0.00           C  
ATOM    138  O   GLN A  16      49.450  42.470  20.840  1.00  0.00           O  
ATOM    139  CB  GLN A  16      50.120  39.570  21.050  1.00  0.00           C  
ATOM    140  CG  GLN A  16      50.180  38.740  19.760  1.00  0.00           C  
ATOM    141  CD  GLN A  16      49.450  37.440  19.850  1.00  0.00           C  
ATOM    142  NE2 GLN A  16      50.220  36.460  20.160  1.00  0.00           N  
ATOM    143  OE1 GLN A  16      48.310  37.220  19.390  1.00  0.00           O  
ATOM    144  H   GLN A  16      52.340  39.500  22.010  1.00  0.00           H  
ATOM    145 1HE2 GLN A  16      51.190  36.600  20.340  1.00  0.00           H  
ATOM    146 2HE2 GLN A  16      49.740  35.590  20.300  1.00  0.00           H  
ATOM    147  N   GLU A  17      51.130  42.860  22.200  1.00  0.00           N  
ATOM    148  CA  GLU A  17      50.490  44.080  22.730  1.00  0.00           C  
ATOM    149  C   GLU A  17      50.110  45.160  21.660  1.00  0.00           C  
ATOM    150  O   GLU A  17      49.100  45.760  21.760  1.00  0.00           O  
ATOM    151  CB  GLU A  17      51.300  44.720  23.870  1.00  0.00           C  
ATOM    152  CG  GLU A  17      52.840  44.850  23.830  1.00  0.00           C  
ATOM    153  CD  GLU A  17      53.400  45.640  22.660  1.00  0.00           C  
ATOM    154  OE1 GLU A  17      53.400  46.870  22.660  1.00  0.00           O  
ATOM    155  OE2 GLU A  17      53.640  45.070  21.610  1.00  0.00           O1-
ATOM    156  H   GLU A  17      52.130  42.790  22.220  1.00  0.00           H  
ATOM    157  N   CYS A  18      50.920  45.150  20.610  1.00  0.00           N  
ATOM    158  CA  CYS A  18      50.550  45.900  19.360  1.00  0.00           C  
ATOM    159  C   CYS A  18      49.450  45.250  18.530  1.00  0.00           C  
ATOM    160  O   CYS A  18      48.730  46.090  17.980  1.00  0.00           O  
ATOM    161  CB  CYS A  18      51.860  45.980  18.520  1.00  0.00           C  
ATOM    162  SG  CYS A  18      52.410  44.250  18.170  1.00  0.00           S  
ATOM    163  H   CYS A  18      51.870  44.840  20.600  1.00  0.00           H  
ATOM    164  HG  CYS A  18      53.710  44.510  18.240  1.00  0.00           H  
ATOM    165  N   LYS A  19      49.490  43.980  18.250  1.00  0.00           N  
ATOM    166  CA  LYS A  19      48.370  43.340  17.570  1.00  0.00           C  
ATOM    167  C   LYS A  19      47.080  43.470  18.240  1.00  0.00           C  
ATOM    168  O   LYS A  19      46.070  43.540  17.500  1.00  0.00           O  
ATOM    169  CB  LYS A  19      48.510  41.880  17.360  1.00  0.00           C  
ATOM    170  CG  LYS A  19      49.690  41.510  16.490  1.00  0.00           C  
ATOM    171  CD  LYS A  19      49.430  40.200  15.820  1.00  0.00           C  
ATOM    172  CE  LYS A  19      50.710  39.720  15.170  1.00  0.00           C  
ATOM    173  NZ  LYS A  19      50.530  38.330  14.730  1.00  0.00           N1+
ATOM    174  H   LYS A  19      50.300  43.420  18.410  1.00  0.00           H  
ATOM    175  HZ1 LYS A  19      50.300  37.760  15.520  1.00  0.00           H  
ATOM    176  HZ2 LYS A  19      49.780  38.380  14.080  1.00  0.00           H  
ATOM    177  HZ3 LYS A  19      51.320  37.850  14.350  1.00  0.00           H  
ATOM    178  N   LEU A  20      47.090  43.440  19.550  1.00  0.00           N  
ATOM    179  CA  LEU A  20      45.980  43.650  20.470  1.00  0.00           C  
ATOM    180  C   LEU A  20      45.630  45.050  21.010  1.00  0.00           C  
ATOM    181  O   LEU A  20      44.860  45.140  21.990  1.00  0.00           O  
ATOM    182  CB  LEU A  20      46.240  42.540  21.510  1.00  0.00           C  
ATOM    183  CG  LEU A  20      46.070  41.180  20.790  1.00  0.00           C  
ATOM    184  CD1 LEU A  20      46.270  40.030  21.810  1.00  0.00           C  
ATOM    185  CD2 LEU A  20      44.670  41.000  20.100  1.00  0.00           C  
ATOM    186  H   LEU A  20      47.880  43.050  20.020  1.00  0.00           H  
ATOM    187  N   LEU A  21      46.040  46.040  20.240  1.00  0.00           N  
ATOM    188  CA  LEU A  21      45.970  47.470  20.800  1.00  0.00           C  
ATOM    189  C   LEU A  21      44.520  48.060  20.570  1.00  0.00           C  
ATOM    190  O   LEU A  21      44.260  48.620  19.500  1.00  0.00           O  
ATOM    191  CB  LEU A  21      47.070  48.280  20.180  1.00  0.00           C  
ATOM    192  CG  LEU A  21      47.220  49.510  20.960  1.00  0.00           C  
ATOM    193  CD1 LEU A  21      48.180  49.310  22.140  1.00  0.00           C  
ATOM    194  CD2 LEU A  21      47.760  50.660  20.190  1.00  0.00           C  
ATOM    195  H   LEU A  21      46.530  45.940  19.370  1.00  0.00           H  
ATOM    196  N   TYR A  22      43.780  47.930  21.680  1.00  0.00           N  
ATOM    197  CA  TYR A  22      42.600  48.780  21.980  1.00  0.00           C  
ATOM    198  C   TYR A  22      42.970  50.250  22.420  1.00  0.00           C  
ATOM    199  O   TYR A  22      44.070  50.730  22.790  1.00  0.00           O  
ATOM    200  CB  TYR A  22      41.730  48.020  22.960  1.00  0.00           C  
ATOM    201  CG  TYR A  22      41.050  46.750  22.540  1.00  0.00           C  
ATOM    202  CD1 TYR A  22      39.900  46.750  21.710  1.00  0.00           C  
ATOM    203  CD2 TYR A  22      41.690  45.550  22.760  1.00  0.00           C  
ATOM    204  CE1 TYR A  22      39.410  45.620  21.060  1.00  0.00           C  
ATOM    205  CE2 TYR A  22      41.230  44.440  22.090  1.00  0.00           C  
ATOM    206  CZ  TYR A  22      40.130  44.440  21.270  1.00  0.00           C  
ATOM    207  OH  TYR A  22      40.120  43.390  20.460  1.00  0.00           O  
ATOM    208  H   TYR A  22      43.740  46.990  22.020  1.00  0.00           H  
ATOM    209  HD1 TYR A  22      39.170  47.570  21.740  1.00  0.00           H  
ATOM    210  HD2 TYR A  22      42.470  45.560  23.520  1.00  0.00           H  
ATOM    211  HE1 TYR A  22      38.430  45.600  20.590  1.00  0.00           H  
ATOM    212  HE2 TYR A  22      41.760  43.490  22.130  1.00  0.00           H  
ATOM    213  HH  TYR A  22      39.550  43.730  19.720  1.00  0.00           H  
ATOM    214  N   SER A  23      41.950  51.030  22.180  1.00  0.00           N  
ATOM    215  CA  SER A  23      42.000  52.480  22.560  1.00  0.00           C  
ATOM    216  C   SER A  23      42.010  52.600  24.060  1.00  0.00           C  
ATOM    217  O   SER A  23      41.580  51.680  24.770  1.00  0.00           O  
ATOM    218  CB  SER A  23      40.750  53.210  22.090  1.00  0.00           C  
ATOM    219  OG  SER A  23      40.770  54.530  22.620  1.00  0.00           O  
ATOM    220  H   SER A  23      41.540  50.880  21.280  1.00  0.00           H  
ATOM    221  HG  SER A  23      40.130  54.450  23.390  1.00  0.00           H  
ATOM    222  N   ARG A  24      42.780  53.650  24.460  1.00  0.00           N  
ATOM    223  CA  ARG A  24      43.020  53.980  25.870  1.00  0.00           C  
ATOM    224  C   ARG A  24      42.800  55.500  26.250  1.00  0.00           C  
ATOM    225  O   ARG A  24      43.600  56.030  27.020  1.00  0.00           O  
ATOM    226  CB  ARG A  24      44.440  53.540  26.270  1.00  0.00           C  
ATOM    227  CG  ARG A  24      44.790  52.060  25.860  1.00  0.00           C  
ATOM    228  CD  ARG A  24      46.320  51.760  25.650  1.00  0.00           C  
ATOM    229  NE  ARG A  24      46.800  52.470  24.470  1.00  0.00           N  
ATOM    230  CZ  ARG A  24      48.080  52.720  24.160  1.00  0.00           C  
ATOM    231  NH1 ARG A  24      49.130  52.470  24.970  1.00  0.00           N1+
ATOM    232  NH2 ARG A  24      48.300  53.330  23.000  1.00  0.00           N  
ATOM    233  H   ARG A  24      43.370  54.130  23.820  1.00  0.00           H  
ATOM    234  HE  ARG A  24      46.160  52.810  23.780  1.00  0.00           H  
ATOM    235 1HH1 ARG A  24      49.110  51.940  25.820  1.00  0.00           H  
ATOM    236 2HH1 ARG A  24      50.000  52.930  24.810  1.00  0.00           H  
ATOM    237 1HH2 ARG A  24      47.670  53.440  22.230  1.00  0.00           H  
ATOM    238 2HH2 ARG A  24      49.080  53.950  23.060  1.00  0.00           H  
ATOM    239  N   LYS A  25      41.810  56.150  25.590  1.00  0.00           N  
ATOM    240  CA  LYS A  25      41.590  57.620  25.670  1.00  0.00           C  
ATOM    241  C   LYS A  25      41.420  58.170  27.100  1.00  0.00           C  
ATOM    242  O   LYS A  25      41.880  59.320  27.420  1.00  0.00           O  
ATOM    243  CB  LYS A  25      40.470  58.140  24.760  1.00  0.00           C  
ATOM    244  CG  LYS A  25      40.900  58.210  23.300  1.00  0.00           C  
ATOM    245  CD  LYS A  25      40.040  58.980  22.310  1.00  0.00           C  
ATOM    246  CE  LYS A  25      38.540  58.550  22.280  1.00  0.00           C  
ATOM    247  NZ  LYS A  25      37.750  59.230  21.250  1.00  0.00           N1+
ATOM    248  H   LYS A  25      41.100  55.540  25.230  1.00  0.00           H  
ATOM    249  HZ1 LYS A  25      38.180  59.140  20.350  1.00  0.00           H  
ATOM    250  HZ2 LYS A  25      36.850  58.810  21.120  1.00  0.00           H  
ATOM    251  HZ3 LYS A  25      37.690  60.180  21.540  1.00  0.00           H  
ATOM    252  N   GLU A  26      40.500  57.540  27.930  1.00  0.00           N  
ATOM    253  CA  GLU A  26      40.150  58.100  29.260  1.00  0.00           C  
ATOM    254  C   GLU A  26      41.300  57.840  30.220  1.00  0.00           C  
ATOM    255  O   GLU A  26      41.630  58.730  30.990  1.00  0.00           O  
ATOM    256  CB  GLU A  26      38.800  57.560  29.850  1.00  0.00           C  
ATOM    257  CG  GLU A  26      37.610  57.530  28.850  1.00  0.00           C  
ATOM    258  CD  GLU A  26      37.150  58.850  28.280  1.00  0.00           C  
ATOM    259  OE1 GLU A  26      37.020  58.930  27.050  1.00  0.00           O  
ATOM    260  OE2 GLU A  26      36.590  59.680  29.040  1.00  0.00           O1-
ATOM    261  H   GLU A  26      39.890  56.810  27.630  1.00  0.00           H  
ATOM    262  N   GLY A  27      42.050  56.770  30.070  1.00  0.00           N  
ATOM    263  CA  GLY A  27      43.430  56.510  30.610  1.00  0.00           C  
ATOM    264  C   GLY A  27      44.440  57.610  30.210  1.00  0.00           C  
ATOM    265  O   GLY A  27      45.030  58.270  31.110  1.00  0.00           O  
ATOM    266  H   GLY A  27      41.630  55.920  29.770  1.00  0.00           H  
ATOM    267  N   GLN A  28      44.530  57.800  28.930  1.00  0.00           N  
ATOM    268  CA  GLN A  28      45.440  58.730  28.370  1.00  0.00           C  
ATOM    269  C   GLN A  28      45.240  60.250  28.660  1.00  0.00           C  
ATOM    270  O   GLN A  28      46.130  61.050  28.420  1.00  0.00           O  
ATOM    271  CB  GLN A  28      45.510  58.590  26.840  1.00  0.00           C  
ATOM    272  CG  GLN A  28      46.630  57.730  26.250  1.00  0.00           C  
ATOM    273  CD  GLN A  28      46.380  57.740  24.780  1.00  0.00           C  
ATOM    274  NE2 GLN A  28      47.210  58.320  23.970  1.00  0.00           N  
ATOM    275  OE1 GLN A  28      45.290  57.370  24.280  1.00  0.00           O  
ATOM    276  H   GLN A  28      44.180  57.100  28.310  1.00  0.00           H  
ATOM    277 1HE2 GLN A  28      47.980  58.760  24.430  1.00  0.00           H  
ATOM    278 2HE2 GLN A  28      47.050  58.690  23.050  1.00  0.00           H  
ATOM    279  N   ARG A  29      44.120  60.740  29.210  1.00  0.00           N  
ATOM    280  CA  ARG A  29      43.820  62.120  29.510  1.00  0.00           C  
ATOM    281  C   ARG A  29      44.640  62.670  30.720  1.00  0.00           C  
ATOM    282  O   ARG A  29      44.700  62.170  31.850  1.00  0.00           O  
ATOM    283  CB  ARG A  29      42.300  62.140  29.790  1.00  0.00           C  
ATOM    284  CG  ARG A  29      41.620  63.570  29.930  1.00  0.00           C  
ATOM    285  CD  ARG A  29      40.090  63.400  30.210  1.00  0.00           C  
ATOM    286  NE  ARG A  29      39.520  64.730  30.430  1.00  0.00           N  
ATOM    287  CZ  ARG A  29      38.210  64.970  30.760  1.00  0.00           C  
ATOM    288  NH1 ARG A  29      37.280  64.000  30.980  1.00  0.00           N1+
ATOM    289  NH2 ARG A  29      37.850  66.280  30.870  1.00  0.00           N  
ATOM    290  H   ARG A  29      43.520  60.120  29.710  1.00  0.00           H  
ATOM    291  HE  ARG A  29      40.070  65.480  30.080  1.00  0.00           H  
ATOM    292 1HH1 ARG A  29      37.700  63.120  31.210  1.00  0.00           H  
ATOM    293 2HH1 ARG A  29      36.290  64.010  30.890  1.00  0.00           H  
ATOM    294 1HH2 ARG A  29      38.580  66.920  30.640  1.00  0.00           H  
ATOM    295 2HH2 ARG A  29      36.910  66.630  30.940  1.00  0.00           H  
ATOM    296  N   GLN A  30      44.990  63.960  30.630  1.00  0.00           N  
ATOM    297  CA  GLN A  30      46.000  64.610  31.490  1.00  0.00           C  
ATOM    298  C   GLN A  30      45.340  64.920  32.850  1.00  0.00           C  
ATOM    299  O   GLN A  30      45.960  64.650  33.880  1.00  0.00           O  
ATOM    300  CB  GLN A  30      46.390  65.920  30.820  1.00  0.00           C  
ATOM    301  CG  GLN A  30      47.010  65.770  29.430  1.00  0.00           C  
ATOM    302  CD  GLN A  30      48.500  65.320  29.480  1.00  0.00           C  
ATOM    303  NE2 GLN A  30      49.370  66.240  29.840  1.00  0.00           N  
ATOM    304  OE1 GLN A  30      48.910  64.150  29.650  1.00  0.00           O  
ATOM    305  H   GLN A  30      44.800  64.620  29.900  1.00  0.00           H  
ATOM    306 1HE2 GLN A  30      48.920  67.130  29.950  1.00  0.00           H  
ATOM    307 2HE2 GLN A  30      50.300  66.120  30.170  1.00  0.00           H  
ATOM    308  N   GLU A  31      44.020  65.200  32.880  1.00  0.00           N  
ATOM    309  CA  GLU A  31      43.280  65.380  34.160  1.00  0.00           C  
ATOM    310  C   GLU A  31      43.210  64.110  35.040  1.00  0.00           C  
ATOM    311  O   GLU A  31      43.140  64.090  36.300  1.00  0.00           O  
ATOM    312  CB  GLU A  31      41.850  65.900  33.830  1.00  0.00           C  
ATOM    313  CG  GLU A  31      41.820  67.350  33.390  1.00  0.00           C  
ATOM    314  CD  GLU A  31      42.370  67.670  32.000  1.00  0.00           C  
ATOM    315  OE1 GLU A  31      42.450  66.720  31.130  1.00  0.00           O  
ATOM    316  OE2 GLU A  31      42.980  68.770  31.880  1.00  0.00           O1-
ATOM    317  H   GLU A  31      43.610  65.590  32.050  1.00  0.00           H  
ATOM    318  N   ASN A  32      43.180  62.940  34.360  1.00  0.00           N  
ATOM    319  CA  ASN A  32      43.070  61.590  34.920  1.00  0.00           C  
ATOM    320  C   ASN A  32      44.350  60.960  35.390  1.00  0.00           C  
ATOM    321  O   ASN A  32      44.420  60.410  36.490  1.00  0.00           O  
ATOM    322  CB  ASN A  32      42.270  60.630  34.060  1.00  0.00           C  
ATOM    323  CG  ASN A  32      40.920  61.120  33.650  1.00  0.00           C  
ATOM    324  ND2 ASN A  32      40.220  60.440  32.720  1.00  0.00           N  
ATOM    325  OD1 ASN A  32      40.380  62.020  34.190  1.00  0.00           O  
ATOM    326  H   ASN A  32      43.360  63.030  33.380  1.00  0.00           H  
ATOM    327 1HD2 ASN A  32      40.630  59.610  32.320  1.00  0.00           H  
ATOM    328 2HD2 ASN A  32      39.370  60.810  32.350  1.00  0.00           H  
ATOM    329  N   LYS A  33      45.410  61.220  34.610  1.00  0.00           N  
ATOM    330  CA  LYS A  33      46.750  60.750  34.900  1.00  0.00           C  
ATOM    331  C   LYS A  33      47.370  60.840  36.300  1.00  0.00           C  
ATOM    332  O   LYS A  33      48.010  59.900  36.770  1.00  0.00           O  
ATOM    333  CB  LYS A  33      47.790  61.290  33.860  1.00  0.00           C  
ATOM    334  CG  LYS A  33      47.510  60.520  32.530  1.00  0.00           C  
ATOM    335  CD  LYS A  33      48.600  60.830  31.510  1.00  0.00           C  
ATOM    336  CE  LYS A  33      48.910  59.610  30.660  1.00  0.00           C  
ATOM    337  NZ  LYS A  33      50.130  59.820  29.850  1.00  0.00           N1+
ATOM    338  H   LYS A  33      45.240  61.600  33.700  1.00  0.00           H  
ATOM    339  HZ1 LYS A  33      50.040  59.090  29.170  1.00  0.00           H  
ATOM    340  HZ2 LYS A  33      50.210  60.730  29.440  1.00  0.00           H  
ATOM    341  HZ3 LYS A  33      51.010  59.620  30.280  1.00  0.00           H  
ATOM    342  N   ASN A  34      46.870  61.790  37.020  1.00  0.00           N  
ATOM    343  CA  ASN A  34      47.090  62.040  38.460  1.00  0.00           C  
ATOM    344  C   ASN A  34      46.540  60.920  39.390  1.00  0.00           C  
ATOM    345  O   ASN A  34      46.560  61.030  40.610  1.00  0.00           O  
ATOM    346  CB  ASN A  34      46.610  63.420  38.900  1.00  0.00           C  
ATOM    347  CG  ASN A  34      47.380  64.610  38.460  1.00  0.00           C  
ATOM    348  ND2 ASN A  34      46.720  65.720  38.230  1.00  0.00           N  
ATOM    349  OD1 ASN A  34      48.600  64.580  38.450  1.00  0.00           O  
ATOM    350  H   ASN A  34      46.340  62.510  36.560  1.00  0.00           H  
ATOM    351 1HD2 ASN A  34      45.730  65.820  38.380  1.00  0.00           H  
ATOM    352 2HD2 ASN A  34      47.230  66.440  37.770  1.00  0.00           H  
ATOM    353  N   LYS A  35      45.510  60.140  38.960  1.00  0.00           N  
ATOM    354  CA  LYS A  35      44.950  58.940  39.640  1.00  0.00           C  
ATOM    355  C   LYS A  35      45.820  57.700  39.650  1.00  0.00           C  
ATOM    356  O   LYS A  35      45.620  56.870  40.530  1.00  0.00           O  
ATOM    357  CB  LYS A  35      43.600  58.560  38.990  1.00  0.00           C  
ATOM    358  CG  LYS A  35      42.490  59.620  39.280  1.00  0.00           C  
ATOM    359  CD  LYS A  35      42.220  59.780  40.800  1.00  0.00           C  
ATOM    360  CE  LYS A  35      40.840  60.460  41.030  1.00  0.00           C  
ATOM    361  NZ  LYS A  35      40.500  60.740  42.440  1.00  0.00           N1+
ATOM    362  H   LYS A  35      45.000  60.420  38.150  1.00  0.00           H  
ATOM    363  HZ1 LYS A  35      40.310  59.940  43.000  1.00  0.00           H  
ATOM    364  HZ2 LYS A  35      41.180  61.290  42.920  1.00  0.00           H  
ATOM    365  HZ3 LYS A  35      39.680  61.310  42.430  1.00  0.00           H  
ATOM    366  N   ASN A  36      46.670  57.500  38.620  1.00  0.00           N  
ATOM    367  CA  ASN A  36      47.570  56.290  38.640  1.00  0.00           C  
ATOM    368  C   ASN A  36      48.970  56.600  39.210  1.00  0.00           C  
ATOM    369  O   ASN A  36      49.830  57.300  38.690  1.00  0.00           O  
ATOM    370  CB  ASN A  36      47.630  55.500  37.320  1.00  0.00           C  
ATOM    371  CG  ASN A  36      47.870  56.330  36.010  1.00  0.00           C  
ATOM    372  ND2 ASN A  36      48.950  56.040  35.350  1.00  0.00           N  
ATOM    373  OD1 ASN A  36      47.190  57.360  35.770  1.00  0.00           O  
ATOM    374  H   ASN A  36      46.750  58.040  37.780  1.00  0.00           H  
ATOM    375 1HD2 ASN A  36      49.680  55.470  35.720  1.00  0.00           H  
ATOM    376 2HD2 ASN A  36      49.020  56.520  34.480  1.00  0.00           H  
ATOM    377  N   ARG A  37      49.250  55.800  40.260  1.00  0.00           N  
ATOM    378  CA  ARG A  37      50.530  55.980  41.040  1.00  0.00           C  
ATOM    379  C   ARG A  37      51.720  55.700  40.100  1.00  0.00           C  
ATOM    380  O   ARG A  37      52.650  56.540  40.070  1.00  0.00           O  
ATOM    381  CB  ARG A  37      50.490  54.950  42.200  1.00  0.00           C  
ATOM    382  CG  ARG A  37      51.540  55.310  43.260  1.00  0.00           C  
ATOM    383  CD  ARG A  37      52.900  54.740  42.820  1.00  0.00           C  
ATOM    384  NE  ARG A  37      53.430  54.160  44.080  1.00  0.00           N  
ATOM    385  CZ  ARG A  37      54.550  54.480  44.730  1.00  0.00           C  
ATOM    386  NH1 ARG A  37      55.280  55.470  44.320  1.00  0.00           N1+
ATOM    387  NH2 ARG A  37      55.020  53.800  45.770  1.00  0.00           N  
ATOM    388  H   ARG A  37      48.650  55.050  40.510  1.00  0.00           H  
ATOM    389  HE  ARG A  37      52.940  53.360  44.410  1.00  0.00           H  
ATOM    390 1HH1 ARG A  37      54.980  56.020  43.530  1.00  0.00           H  
ATOM    391 2HH1 ARG A  37      55.990  55.840  44.910  1.00  0.00           H  
ATOM    392 1HH2 ARG A  37      54.670  52.890  46.010  1.00  0.00           H  
ATOM    393 2HH2 ARG A  37      55.510  54.190  46.540  1.00  0.00           H  
ATOM    394  N   TYR A  38      51.580  54.580  39.360  1.00  0.00           N  
ATOM    395  CA  TYR A  38      52.700  54.240  38.480  1.00  0.00           C  
ATOM    396  C   TYR A  38      52.500  54.730  37.040  1.00  0.00           C  
ATOM    397  O   TYR A  38      51.480  54.320  36.480  1.00  0.00           O  
ATOM    398  CB  TYR A  38      53.030  52.740  38.650  1.00  0.00           C  
ATOM    399  CG  TYR A  38      53.380  52.210  40.000  1.00  0.00           C  
ATOM    400  CD1 TYR A  38      54.710  52.010  40.380  1.00  0.00           C  
ATOM    401  CD2 TYR A  38      52.350  51.790  40.840  1.00  0.00           C  
ATOM    402  CE1 TYR A  38      55.030  51.540  41.670  1.00  0.00           C  
ATOM    403  CE2 TYR A  38      52.640  51.210  42.060  1.00  0.00           C  
ATOM    404  CZ  TYR A  38      53.950  51.200  42.490  1.00  0.00           C  
ATOM    405  OH  TYR A  38      54.210  50.590  43.680  1.00  0.00           O  
ATOM    406  H   TYR A  38      50.880  53.880  39.550  1.00  0.00           H  
ATOM    407  HD1 TYR A  38      55.540  52.310  39.750  1.00  0.00           H  
ATOM    408  HD2 TYR A  38      51.370  51.850  40.360  1.00  0.00           H  
ATOM    409  HE1 TYR A  38      56.060  51.400  41.990  1.00  0.00           H  
ATOM    410  HE2 TYR A  38      51.860  50.750  42.670  1.00  0.00           H  
ATOM    411  HH  TYR A  38      53.330  50.540  44.140  1.00  0.00           H  
ATOM    412  N   LYS A  39      53.620  55.310  36.380  1.00  0.00           N  
ATOM    413  CA  LYS A  39      53.420  55.740  34.950  1.00  0.00           C  
ATOM    414  C   LYS A  39      53.430  54.800  33.740  1.00  0.00           C  
ATOM    415  O   LYS A  39      53.530  55.200  32.540  1.00  0.00           O  
ATOM    416  CB  LYS A  39      54.220  57.030  34.610  1.00  0.00           C  
ATOM    417  CG  LYS A  39      55.720  56.830  34.660  1.00  0.00           C  
ATOM    418  CD  LYS A  39      56.440  58.150  34.790  1.00  0.00           C  
ATOM    419  CE  LYS A  39      57.970  58.060  34.760  1.00  0.00           C  
ATOM    420  NZ  LYS A  39      58.540  59.430  34.790  1.00  0.00           N1+
ATOM    421  H   LYS A  39      54.530  55.200  36.770  1.00  0.00           H  
ATOM    422  HZ1 LYS A  39      57.890  60.180  34.840  1.00  0.00           H  
ATOM    423  HZ2 LYS A  39      59.190  59.670  35.520  1.00  0.00           H  
ATOM    424  HZ3 LYS A  39      59.010  59.530  33.910  1.00  0.00           H  
ATOM    425  N   ASN A  40      53.310  53.520  34.050  1.00  0.00           N  
ATOM    426  CA  ASN A  40      53.280  52.350  33.140  1.00  0.00           C  
ATOM    427  C   ASN A  40      52.110  52.160  32.100  1.00  0.00           C  
ATOM    428  O   ASN A  40      52.210  52.650  30.910  1.00  0.00           O  
ATOM    429  CB  ASN A  40      53.430  51.070  34.050  1.00  0.00           C  
ATOM    430  CG  ASN A  40      54.840  51.160  34.650  1.00  0.00           C  
ATOM    431  ND2 ASN A  40      55.680  50.480  33.920  1.00  0.00           N  
ATOM    432  OD1 ASN A  40      55.140  51.770  35.640  1.00  0.00           O  
ATOM    433  H   ASN A  40      53.360  53.250  35.010  1.00  0.00           H  
ATOM    434 1HD2 ASN A  40      55.600  50.030  33.030  1.00  0.00           H  
ATOM    435 2HD2 ASN A  40      56.580  50.920  34.000  1.00  0.00           H  
ATOM    436  N   ILE A  41      51.090  51.380  32.390  1.00  0.00           N  
ATOM    437  CA  ILE A  41      50.110  50.760  31.420  1.00  0.00           C  
ATOM    438  C   ILE A  41      48.750  51.460  31.510  1.00  0.00           C  
ATOM    439  O   ILE A  41      48.180  51.470  32.610  1.00  0.00           O  
ATOM    440  CB  ILE A  41      50.020  49.240  31.590  1.00  0.00           C  
ATOM    441  CG1 ILE A  41      51.380  48.560  31.550  1.00  0.00           C  
ATOM    442  CG2 ILE A  41      49.100  48.600  30.550  1.00  0.00           C  
ATOM    443  CD  ILE A  41      52.430  49.070  30.610  1.00  0.00           C  
ATOM    444  H   ILE A  41      50.970  51.090  33.340  1.00  0.00           H  
ATOM    445  N   LEU A  42      48.160  51.840  30.390  1.00  0.00           N  
ATOM    446  CA  LEU A  42      46.890  52.610  30.300  1.00  0.00           C  
ATOM    447  C   LEU A  42      45.670  51.660  30.150  1.00  0.00           C  
ATOM    448  O   LEU A  42      45.800  50.530  29.690  1.00  0.00           O  
ATOM    449  CB  LEU A  42      46.890  53.600  29.150  1.00  0.00           C  
ATOM    450  CG  LEU A  42      48.090  54.580  29.170  1.00  0.00           C  
ATOM    451  CD1 LEU A  42      48.540  55.110  27.810  1.00  0.00           C  
ATOM    452  CD2 LEU A  42      47.620  55.790  30.070  1.00  0.00           C  
ATOM    453  H   LEU A  42      48.580  51.640  29.510  1.00  0.00           H  
ATOM    454  N   PRO A  43      44.520  52.030  30.720  1.00  0.00           N  
ATOM    455  CA  PRO A  43      43.350  51.140  30.630  1.00  0.00           C  
ATOM    456  C   PRO A  43      42.650  51.260  29.310  1.00  0.00           C  
ATOM    457  O   PRO A  43      42.200  52.380  28.900  1.00  0.00           O  
ATOM    458  CB  PRO A  43      42.380  51.550  31.750  1.00  0.00           C  
ATOM    459  CG  PRO A  43      42.830  53.000  32.120  1.00  0.00           C  
ATOM    460  CD  PRO A  43      44.280  53.090  31.630  1.00  0.00           C  
ATOM    461  N   PHE A  44      42.380  50.100  28.740  1.00  0.00           N  
ATOM    462  CA  PHE A  44      41.480  49.970  27.510  1.00  0.00           C  
ATOM    463  C   PHE A  44      40.110  50.520  27.940  1.00  0.00           C  
ATOM    464  O   PHE A  44      39.530  50.040  28.920  1.00  0.00           O  
ATOM    465  CB  PHE A  44      41.400  48.500  27.140  1.00  0.00           C  
ATOM    466  CG  PHE A  44      42.700  47.760  26.720  1.00  0.00           C  
ATOM    467  CD1 PHE A  44      43.820  48.460  26.240  1.00  0.00           C  
ATOM    468  CD2 PHE A  44      42.650  46.370  26.420  1.00  0.00           C  
ATOM    469  CE1 PHE A  44      44.820  47.770  25.520  1.00  0.00           C  
ATOM    470  CE2 PHE A  44      43.740  45.730  25.870  1.00  0.00           C  
ATOM    471  CZ  PHE A  44      44.820  46.430  25.400  1.00  0.00           C  
ATOM    472  H   PHE A  44      42.800  49.280  29.110  1.00  0.00           H  
ATOM    473  HD1 PHE A  44      43.930  49.540  26.290  1.00  0.00           H  
ATOM    474  HD2 PHE A  44      41.730  45.790  26.520  1.00  0.00           H  
ATOM    475  HE1 PHE A  44      45.770  48.310  25.430  1.00  0.00           H  
ATOM    476  HE2 PHE A  44      43.470  44.760  25.430  1.00  0.00           H  
ATOM    477  HZ  PHE A  44      45.670  46.030  24.850  1.00  0.00           H  
ATOM    478  N   ASP A  45      39.740  51.440  27.110  1.00  0.00           N  
ATOM    479  CA  ASP A  45      38.470  52.190  27.220  1.00  0.00           C  
ATOM    480  C   ASP A  45      37.220  51.280  27.020  1.00  0.00           C  
ATOM    481  O   ASP A  45      36.230  51.550  27.710  1.00  0.00           O  
ATOM    482  CB  ASP A  45      38.220  53.120  26.110  1.00  0.00           C  
ATOM    483  CG  ASP A  45      39.010  54.410  25.970  1.00  0.00           C  
ATOM    484  OD1 ASP A  45      39.390  54.760  24.800  1.00  0.00           O  
ATOM    485  OD2 ASP A  45      38.970  55.210  26.920  1.00  0.00           O1-
ATOM    486  H   ASP A  45      40.390  51.810  26.450  1.00  0.00           H  
ATOM    487  N   HIS A  46      37.260  50.210  26.130  1.00  0.00           N  
ATOM    488  CA  HIS A  46      36.060  49.370  25.980  1.00  0.00           C  
ATOM    489  C   HIS A  46      35.660  48.580  27.220  1.00  0.00           C  
ATOM    490  O   HIS A  46      34.690  48.960  27.810  1.00  0.00           O  
ATOM    491  CB  HIS A  46      36.130  48.500  24.750  1.00  0.00           C  
ATOM    492  CG  HIS A  46      37.070  47.290  24.780  1.00  0.00           C  
ATOM    493  CD2 HIS A  46      36.780  46.130  24.330  1.00  0.00           C  
ATOM    494  ND1 HIS A  46      38.330  47.270  25.300  1.00  0.00           N  
ATOM    495  CE1 HIS A  46      38.750  46.040  25.060  1.00  0.00           C  
ATOM    496  NE2 HIS A  46      37.790  45.330  24.520  1.00  0.00           N  
ATOM    497  H   HIS A  46      38.090  49.880  25.670  1.00  0.00           H  
ATOM    498  HD2 HIS A  46      35.780  45.870  23.990  1.00  0.00           H  
ATOM    499  HE1 HIS A  46      39.670  45.600  25.430  1.00  0.00           H  
ATOM    500  HE2 HIS A  46      37.830  44.330  24.450  1.00  0.00           H  
ATOM    501  N   THR A  47      36.640  47.960  27.900  1.00  0.00           N  
ATOM    502  CA  THR A  47      36.340  47.140  29.110  1.00  0.00           C  
ATOM    503  C   THR A  47      36.430  47.880  30.470  1.00  0.00           C  
ATOM    504  O   THR A  47      36.580  47.300  31.520  1.00  0.00           O  
ATOM    505  CB  THR A  47      37.210  45.850  29.220  1.00  0.00           C  
ATOM    506  CG2 THR A  47      37.090  45.050  27.930  1.00  0.00           C  
ATOM    507  OG1 THR A  47      38.540  46.310  29.400  1.00  0.00           O  
ATOM    508  H   THR A  47      37.460  47.630  27.430  1.00  0.00           H  
ATOM    509  HG1 THR A  47      39.140  45.560  29.140  1.00  0.00           H  
ATOM    510  N   ARG A  48      36.400  49.190  30.360  1.00  0.00           N  
ATOM    511  CA  ARG A  48      36.510  50.140  31.560  1.00  0.00           C  
ATOM    512  C   ARG A  48      35.380  50.030  32.550  1.00  0.00           C  
ATOM    513  O   ARG A  48      34.230  49.980  32.130  1.00  0.00           O  
ATOM    514  CB  ARG A  48      36.740  51.670  31.270  1.00  0.00           C  
ATOM    515  CG  ARG A  48      35.590  52.390  30.510  1.00  0.00           C  
ATOM    516  CD  ARG A  48      36.100  53.790  30.360  1.00  0.00           C  
ATOM    517  NE  ARG A  48      35.150  54.940  30.210  1.00  0.00           N  
ATOM    518  CZ  ARG A  48      34.350  55.250  29.170  1.00  0.00           C  
ATOM    519  NH1 ARG A  48      34.190  54.460  28.150  1.00  0.00           N1+
ATOM    520  NH2 ARG A  48      33.670  56.350  29.250  1.00  0.00           N  
ATOM    521  H   ARG A  48      36.480  49.540  29.430  1.00  0.00           H  
ATOM    522  HE  ARG A  48      35.360  55.610  30.920  1.00  0.00           H  
ATOM    523 1HH1 ARG A  48      34.700  53.600  28.110  1.00  0.00           H  
ATOM    524 2HH1 ARG A  48      33.440  54.490  27.480  1.00  0.00           H  
ATOM    525 1HH2 ARG A  48      33.720  56.940  30.060  1.00  0.00           H  
ATOM    526 2HH2 ARG A  48      33.020  56.660  28.560  1.00  0.00           H  
ATOM    527  N   VAL A  49      35.730  50.010  33.830  1.00  0.00           N  
ATOM    528  CA  VAL A  49      34.730  50.250  34.930  1.00  0.00           C  
ATOM    529  C   VAL A  49      34.430  51.740  35.110  1.00  0.00           C  
ATOM    530  O   VAL A  49      35.320  52.490  35.330  1.00  0.00           O  
ATOM    531  CB  VAL A  49      35.150  49.570  36.210  1.00  0.00           C  
ATOM    532  CG1 VAL A  49      34.100  49.630  37.310  1.00  0.00           C  
ATOM    533  CG2 VAL A  49      35.300  48.110  35.910  1.00  0.00           C  
ATOM    534  H   VAL A  49      36.660  49.780  34.130  1.00  0.00           H  
ATOM    535  N   VAL A  50      33.200  52.170  34.950  1.00  0.00           N  
ATOM    536  CA  VAL A  50      32.730  53.510  35.200  1.00  0.00           C  
ATOM    537  C   VAL A  50      32.030  53.860  36.490  1.00  0.00           C  
ATOM    538  O   VAL A  50      31.410  53.060  37.190  1.00  0.00           O  
ATOM    539  CB  VAL A  50      31.970  53.960  33.980  1.00  0.00           C  
ATOM    540  CG1 VAL A  50      32.730  53.860  32.670  1.00  0.00           C  
ATOM    541  CG2 VAL A  50      30.600  53.350  33.930  1.00  0.00           C  
ATOM    542  H   VAL A  50      32.500  51.580  34.520  1.00  0.00           H  
ATOM    543  N   LEU A  51      32.080  55.120  36.860  1.00  0.00           N  
ATOM    544  CA  LEU A  51      31.520  55.480  38.190  1.00  0.00           C  
ATOM    545  C   LEU A  51      30.270  56.460  38.050  1.00  0.00           C  
ATOM    546  O   LEU A  51      30.310  57.630  37.560  1.00  0.00           O  
ATOM    547  CB  LEU A  51      32.620  56.200  38.960  1.00  0.00           C  
ATOM    548  CG  LEU A  51      33.740  55.290  39.440  1.00  0.00           C  
ATOM    549  CD1 LEU A  51      34.880  56.040  40.180  1.00  0.00           C  
ATOM    550  CD2 LEU A  51      33.190  54.140  40.340  1.00  0.00           C  
ATOM    551  H   LEU A  51      32.720  55.760  36.430  1.00  0.00           H  
ATOM    552  N   HIS A  52      29.180  56.000  38.720  1.00  0.00           N  
ATOM    553  CA  HIS A  52      27.840  56.630  38.850  1.00  0.00           C  
ATOM    554  C   HIS A  52      27.940  57.740  39.840  1.00  0.00           C  
ATOM    555  O   HIS A  52      28.470  57.520  40.940  1.00  0.00           O  
ATOM    556  CB  HIS A  52      26.830  55.580  39.370  1.00  0.00           C  
ATOM    557  CG  HIS A  52      25.420  56.180  39.400  1.00  0.00           C  
ATOM    558  CD2 HIS A  52      24.770  56.450  40.540  1.00  0.00           C  
ATOM    559  ND1 HIS A  52      24.630  56.550  38.390  1.00  0.00           N  
ATOM    560  CE1 HIS A  52      23.460  56.970  38.920  1.00  0.00           C  
ATOM    561  NE2 HIS A  52      23.540  56.890  40.260  1.00  0.00           N  
ATOM    562  H   HIS A  52      29.220  55.060  39.070  1.00  0.00           H  
ATOM    563  HD2 HIS A  52      25.120  56.010  41.470  1.00  0.00           H  
ATOM    564  HE1 HIS A  52      22.590  57.250  38.330  1.00  0.00           H  
ATOM    565  HE2 HIS A  52      22.770  57.030  40.880  1.00  0.00           H  
ATOM    566  N   ASP A  53      27.500  58.920  39.340  1.00  0.00           N  
ATOM    567  CA  ASP A  53      27.380  60.300  39.970  1.00  0.00           C  
ATOM    568  C   ASP A  53      28.680  60.860  40.640  1.00  0.00           C  
ATOM    569  O   ASP A  53      29.450  60.320  41.450  1.00  0.00           O  
ATOM    570  CB  ASP A  53      26.220  60.280  40.960  1.00  0.00           C  
ATOM    571  CG  ASP A  53      25.800  61.630  41.630  1.00  0.00           C  
ATOM    572  OD1 ASP A  53      26.620  62.260  42.290  1.00  0.00           O  
ATOM    573  OD2 ASP A  53      24.690  61.990  41.350  1.00  0.00           O1-
ATOM    574  H   ASP A  53      27.200  58.950  38.390  1.00  0.00           H  
ATOM    575  N   GLY A  54      28.920  62.090  40.200  1.00  0.00           N  
ATOM    576  CA  GLY A  54      30.120  62.830  40.670  1.00  0.00           C  
ATOM    577  C   GLY A  54      29.850  64.320  40.760  1.00  0.00           C  
ATOM    578  O   GLY A  54      29.160  64.960  39.940  1.00  0.00           O  
ATOM    579  H   GLY A  54      28.380  62.610  39.550  1.00  0.00           H  
ATOM    580  N   ASP A  55      30.770  64.930  41.530  1.00  0.00           N  
ATOM    581  CA  ASP A  55      30.810  66.370  41.730  1.00  0.00           C  
ATOM    582  C   ASP A  55      31.170  67.310  40.540  1.00  0.00           C  
ATOM    583  O   ASP A  55      32.050  67.050  39.770  1.00  0.00           O  
ATOM    584  CB  ASP A  55      31.800  66.650  42.830  1.00  0.00           C  
ATOM    585  CG  ASP A  55      31.880  68.120  43.360  1.00  0.00           C  
ATOM    586  OD1 ASP A  55      32.810  68.910  42.990  1.00  0.00           O  
ATOM    587  OD2 ASP A  55      30.970  68.460  44.110  1.00  0.00           O1-
ATOM    588  H   ASP A  55      31.450  64.340  41.970  1.00  0.00           H  
ATOM    589  N   PRO A  56      30.310  68.350  40.260  1.00  0.00           N  
ATOM    590  CA  PRO A  56      30.480  69.430  39.240  1.00  0.00           C  
ATOM    591  C   PRO A  56      31.720  70.260  39.210  1.00  0.00           C  
ATOM    592  O   PRO A  56      32.230  70.560  38.150  1.00  0.00           O  
ATOM    593  CB  PRO A  56      29.350  70.390  39.400  1.00  0.00           C  
ATOM    594  CG  PRO A  56      28.310  69.280  39.630  1.00  0.00           C  
ATOM    595  CD  PRO A  56      28.970  68.410  40.670  1.00  0.00           C  
ATOM    596  N   ASN A  57      32.230  70.550  40.390  1.00  0.00           N  
ATOM    597  CA  ASN A  57      33.470  71.330  40.580  1.00  0.00           C  
ATOM    598  C   ASN A  57      34.690  70.460  40.520  1.00  0.00           C  
ATOM    599  O   ASN A  57      35.790  70.940  40.250  1.00  0.00           O  
ATOM    600  CB  ASN A  57      33.470  72.050  41.900  1.00  0.00           C  
ATOM    601  CG  ASN A  57      32.760  73.400  41.770  1.00  0.00           C  
ATOM    602  ND2 ASN A  57      31.440  73.430  42.160  1.00  0.00           N  
ATOM    603  OD1 ASN A  57      33.180  74.340  41.170  1.00  0.00           O  
ATOM    604  H   ASN A  57      31.850  70.220  41.250  1.00  0.00           H  
ATOM    605 1HD2 ASN A  57      31.000  72.660  42.630  1.00  0.00           H  
ATOM    606 2HD2 ASN A  57      30.980  74.290  41.960  1.00  0.00           H  
ATOM    607  N   GLU A  58      34.570  69.180  40.830  1.00  0.00           N  
ATOM    608  CA  GLU A  58      35.670  68.180  40.670  1.00  0.00           C  
ATOM    609  C   GLU A  58      36.170  67.890  39.280  1.00  0.00           C  
ATOM    610  O   GLU A  58      35.300  67.620  38.460  1.00  0.00           O  
ATOM    611  CB  GLU A  58      35.510  66.840  41.360  1.00  0.00           C  
ATOM    612  CG  GLU A  58      35.470  67.010  42.840  1.00  0.00           C  
ATOM    613  CD  GLU A  58      36.870  66.730  43.490  1.00  0.00           C  
ATOM    614  OE1 GLU A  58      37.160  65.570  43.790  1.00  0.00           O  
ATOM    615  OE2 GLU A  58      37.630  67.660  43.730  1.00  0.00           O1-
ATOM    616  H   GLU A  58      33.790  69.030  41.430  1.00  0.00           H  
ATOM    617  N   PRO A  59      37.450  67.800  39.090  1.00  0.00           N  
ATOM    618  CA  PRO A  59      38.130  67.590  37.770  1.00  0.00           C  
ATOM    619  C   PRO A  59      37.890  66.170  37.230  1.00  0.00           C  
ATOM    620  O   PRO A  59      38.190  65.900  36.050  1.00  0.00           O  
ATOM    621  CB  PRO A  59      39.560  67.790  38.040  1.00  0.00           C  
ATOM    622  CG  PRO A  59      39.680  68.630  39.230  1.00  0.00           C  
ATOM    623  CD  PRO A  59      38.410  68.370  40.020  1.00  0.00           C  
ATOM    624  N   VAL A  60      37.830  65.150  38.080  1.00  0.00           N  
ATOM    625  CA  VAL A  60      37.500  63.710  37.820  1.00  0.00           C  
ATOM    626  C   VAL A  60      36.210  63.260  38.580  1.00  0.00           C  
ATOM    627  O   VAL A  60      35.940  63.630  39.750  1.00  0.00           O  
ATOM    628  CB  VAL A  60      38.780  62.940  38.210  1.00  0.00           C  
ATOM    629  CG1 VAL A  60      38.660  61.420  37.970  1.00  0.00           C  
ATOM    630  CG2 VAL A  60      40.040  63.510  37.550  1.00  0.00           C  
ATOM    631  H   VAL A  60      38.030  65.270  39.050  1.00  0.00           H  
ATOM    632  N   SER A  61      35.470  62.430  37.840  1.00  0.00           N  
ATOM    633  CA  SER A  61      34.300  61.740  38.470  1.00  0.00           C  
ATOM    634  C   SER A  61      33.870  60.390  37.910  1.00  0.00           C  
ATOM    635  O   SER A  61      33.360  59.640  38.770  1.00  0.00           O  
ATOM    636  CB  SER A  61      33.140  62.680  38.520  1.00  0.00           C  
ATOM    637  OG  SER A  61      32.870  63.070  37.180  1.00  0.00           O  
ATOM    638  H   SER A  61      35.490  62.370  36.840  1.00  0.00           H  
ATOM    639  HG  SER A  61      31.910  62.850  37.020  1.00  0.00           H  
ATOM    640  N   ASP A  62      33.760  60.220  36.620  1.00  0.00           N  
ATOM    641  CA  ASP A  62      33.640  58.870  35.950  1.00  0.00           C  
ATOM    642  C   ASP A  62      34.820  57.890  36.050  1.00  0.00           C  
ATOM    643  O   ASP A  62      34.590  56.700  36.180  1.00  0.00           O  
ATOM    644  CB  ASP A  62      33.240  59.010  34.450  1.00  0.00           C  
ATOM    645  CG  ASP A  62      33.920  60.130  33.680  1.00  0.00           C  
ATOM    646  OD1 ASP A  62      35.100  59.990  33.390  1.00  0.00           O  
ATOM    647  OD2 ASP A  62      33.390  61.210  33.470  1.00  0.00           O1-
ATOM    648  H   ASP A  62      33.620  61.000  36.010  1.00  0.00           H  
ATOM    649  N   TYR A  63      36.000  58.360  35.740  1.00  0.00           N  
ATOM    650  CA  TYR A  63      37.260  57.580  35.560  1.00  0.00           C  
ATOM    651  C   TYR A  63      37.750  56.880  36.800  1.00  0.00           C  
ATOM    652  O   TYR A  63      37.940  57.580  37.780  1.00  0.00           O  
ATOM    653  CB  TYR A  63      38.300  58.470  34.910  1.00  0.00           C  
ATOM    654  CG  TYR A  63      39.730  57.800  34.830  1.00  0.00           C  
ATOM    655  CD1 TYR A  63      39.950  56.830  33.870  1.00  0.00           C  
ATOM    656  CD2 TYR A  63      40.770  58.060  35.710  1.00  0.00           C  
ATOM    657  CE1 TYR A  63      41.240  56.320  33.620  1.00  0.00           C  
ATOM    658  CE2 TYR A  63      41.990  57.420  35.600  1.00  0.00           C  
ATOM    659  CZ  TYR A  63      42.250  56.600  34.460  1.00  0.00           C  
ATOM    660  OH  TYR A  63      43.510  56.040  34.230  1.00  0.00           O  
ATOM    661  H   TYR A  63      35.890  59.270  35.350  1.00  0.00           H  
ATOM    662  HD1 TYR A  63      39.200  56.520  33.140  1.00  0.00           H  
ATOM    663  HD2 TYR A  63      40.480  58.770  36.480  1.00  0.00           H  
ATOM    664  HE1 TYR A  63      41.410  55.510  32.900  1.00  0.00           H  
ATOM    665  HE2 TYR A  63      42.570  57.270  36.510  1.00  0.00           H  
ATOM    666  HH  TYR A  63      44.150  56.810  34.260  1.00  0.00           H  
ATOM    667  N   ILE A  64      38.050  55.580  36.610  1.00  0.00           N  
ATOM    668  CA  ILE A  64      38.820  54.720  37.510  1.00  0.00           C  
ATOM    669  C   ILE A  64      39.650  53.620  36.750  1.00  0.00           C  
ATOM    670  O   ILE A  64      39.110  53.060  35.800  1.00  0.00           O  
ATOM    671  CB  ILE A  64      37.860  54.170  38.630  1.00  0.00           C  
ATOM    672  CG1 ILE A  64      38.540  53.370  39.720  1.00  0.00           C  
ATOM    673  CG2 ILE A  64      36.670  53.500  38.090  1.00  0.00           C  
ATOM    674  CD  ILE A  64      37.590  52.890  40.770  1.00  0.00           C  
ATOM    675  H   ILE A  64      37.570  55.090  35.880  1.00  0.00           H  
ATOM    676  N   ASN A  65      40.870  53.400  37.220  1.00  0.00           N  
ATOM    677  CA  ASN A  65      41.830  52.580  36.540  1.00  0.00           C  
ATOM    678  C   ASN A  65      41.610  51.060  36.770  1.00  0.00           C  
ATOM    679  O   ASN A  65      42.570  50.280  36.830  1.00  0.00           O  
ATOM    680  CB  ASN A  65      43.240  53.070  36.960  1.00  0.00           C  
ATOM    681  CG  ASN A  65      44.410  52.490  36.150  1.00  0.00           C  
ATOM    682  ND2 ASN A  65      44.670  53.210  35.080  1.00  0.00           N  
ATOM    683  OD1 ASN A  65      45.140  51.620  36.500  1.00  0.00           O  
ATOM    684  H   ASN A  65      41.310  54.010  37.880  1.00  0.00           H  
ATOM    685 1HD2 ASN A  65      44.070  54.000  34.960  1.00  0.00           H  
ATOM    686 2HD2 ASN A  65      45.510  53.030  34.570  1.00  0.00           H  
ATOM    687  N   ALA A  66      40.330  50.680  36.560  1.00  0.00           N  
ATOM    688  CA  ALA A  66      39.860  49.330  36.830  1.00  0.00           C  
ATOM    689  C   ALA A  66      39.030  48.790  35.600  1.00  0.00           C  
ATOM    690  O   ALA A  66      38.360  49.600  34.910  1.00  0.00           O  
ATOM    691  CB  ALA A  66      38.950  49.390  37.990  1.00  0.00           C  
ATOM    692  H   ALA A  66      39.610  51.340  36.350  1.00  0.00           H  
ATOM    693  N   ASN A  67      39.330  47.600  35.180  1.00  0.00           N  
ATOM    694  CA  ASN A  67      38.680  46.890  34.100  1.00  0.00           C  
ATOM    695  C   ASN A  67      37.880  45.630  34.460  1.00  0.00           C  
ATOM    696  O   ASN A  67      38.230  44.760  35.190  1.00  0.00           O  
ATOM    697  CB  ASN A  67      39.760  46.570  33.030  1.00  0.00           C  
ATOM    698  CG  ASN A  67      40.280  47.820  32.390  1.00  0.00           C  
ATOM    699  ND2 ASN A  67      39.790  48.260  31.270  1.00  0.00           N  
ATOM    700  OD1 ASN A  67      41.130  48.510  32.910  1.00  0.00           O  
ATOM    701  H   ASN A  67      40.130  47.220  35.650  1.00  0.00           H  
ATOM    702 1HD2 ASN A  67      39.070  47.790  30.740  1.00  0.00           H  
ATOM    703 2HD2 ASN A  67      40.190  49.020  30.770  1.00  0.00           H  
ATOM    704  N   ILE A  68      36.750  45.520  33.710  1.00  0.00           N  
ATOM    705  CA  ILE A  68      35.740  44.410  33.760  1.00  0.00           C  
ATOM    706  C   ILE A  68      36.190  43.140  32.980  1.00  0.00           C  
ATOM    707  O   ILE A  68      35.750  42.770  31.890  1.00  0.00           O  
ATOM    708  CB  ILE A  68      34.380  45.060  33.540  1.00  0.00           C  
ATOM    709  CG1 ILE A  68      33.170  44.260  34.010  1.00  0.00           C  
ATOM    710  CG2 ILE A  68      34.080  45.550  32.120  1.00  0.00           C  
ATOM    711  CD  ILE A  68      33.180  44.080  35.500  1.00  0.00           C  
ATOM    712  H   ILE A  68      36.690  46.010  32.840  1.00  0.00           H  
ATOM    713  N   ILE A  69      37.070  42.410  33.600  1.00  0.00           N  
ATOM    714  CA  ILE A  69      37.600  41.160  33.030  1.00  0.00           C  
ATOM    715  C   ILE A  69      36.400  40.210  33.210  1.00  0.00           C  
ATOM    716  O   ILE A  69      35.880  40.020  34.300  1.00  0.00           O  
ATOM    717  CB  ILE A  69      38.890  40.720  33.770  1.00  0.00           C  
ATOM    718  CG1 ILE A  69      40.000  41.750  33.780  1.00  0.00           C  
ATOM    719  CG2 ILE A  69      39.530  39.450  33.220  1.00  0.00           C  
ATOM    720  CD  ILE A  69      40.530  42.060  32.350  1.00  0.00           C  
ATOM    721  H   ILE A  69      37.290  42.620  34.550  1.00  0.00           H  
ATOM    722  N   MET A  70      36.180  39.430  32.170  1.00  0.00           N  
ATOM    723  CA  MET A  70      35.210  38.310  32.210  1.00  0.00           C  
ATOM    724  C   MET A  70      36.000  36.960  32.140  1.00  0.00           C  
ATOM    725  O   MET A  70      37.110  36.950  31.530  1.00  0.00           O  
ATOM    726  CB  MET A  70      34.240  38.400  31.100  1.00  0.00           C  
ATOM    727  CG  MET A  70      33.040  39.310  31.300  1.00  0.00           C  
ATOM    728  SD  MET A  70      31.810  39.140  29.920  1.00  0.00           S  
ATOM    729  CE  MET A  70      32.860  39.850  28.730  1.00  0.00           C  
ATOM    730  H   MET A  70      36.260  39.760  31.230  1.00  0.00           H  
ATOM    731  N   PRO A  71      35.470  35.850  32.710  1.00  0.00           N  
ATOM    732  CA  PRO A  71      35.980  34.520  32.430  1.00  0.00           C  
ATOM    733  C   PRO A  71      35.630  34.080  31.000  1.00  0.00           C  
ATOM    734  O   PRO A  71      36.370  33.260  30.420  1.00  0.00           O  
ATOM    735  CB  PRO A  71      35.280  33.660  33.510  1.00  0.00           C  
ATOM    736  CG  PRO A  71      34.120  34.380  34.060  1.00  0.00           C  
ATOM    737  CD  PRO A  71      34.510  35.840  33.860  1.00  0.00           C  
ATOM    738  N   GLU A  72      34.280  34.180  30.630  1.00  0.00           N  
ATOM    739  CA  GLU A  72      33.800  33.750  29.310  1.00  0.00           C  
ATOM    740  C   GLU A  72      32.990  34.930  28.740  1.00  0.00           C  
ATOM    741  O   GLU A  72      32.360  35.620  29.530  1.00  0.00           O  
ATOM    742  CB  GLU A  72      32.890  32.500  29.390  1.00  0.00           C  
ATOM    743  CG  GLU A  72      33.070  31.380  28.340  1.00  0.00           C  
ATOM    744  CD  GLU A  72      32.930  31.810  26.880  1.00  0.00           C  
ATOM    745  OE1 GLU A  72      31.800  31.820  26.440  1.00  0.00           O  
ATOM    746  OE2 GLU A  72      33.940  32.050  26.260  1.00  0.00           O1-
ATOM    747  H   GLU A  72      33.590  34.550  31.250  1.00  0.00           H  
ATOM    748  N   PHE A  73      32.790  34.900  27.460  1.00  0.00           N  
ATOM    749  CA  PHE A  73      32.420  36.130  26.730  1.00  0.00           C  
ATOM    750  C   PHE A  73      31.000  36.720  27.030  1.00  0.00           C  
ATOM    751  O   PHE A  73      30.780  37.870  26.650  1.00  0.00           O  
ATOM    752  CB  PHE A  73      32.520  35.910  25.210  1.00  0.00           C  
ATOM    753  CG  PHE A  73      34.020  35.730  24.770  1.00  0.00           C  
ATOM    754  CD1 PHE A  73      34.830  36.840  24.720  1.00  0.00           C  
ATOM    755  CD2 PHE A  73      34.410  34.490  24.520  1.00  0.00           C  
ATOM    756  CE1 PHE A  73      36.120  36.540  24.390  1.00  0.00           C  
ATOM    757  CE2 PHE A  73      35.740  34.250  24.180  1.00  0.00           C  
ATOM    758  CZ  PHE A  73      36.650  35.280  24.120  1.00  0.00           C  
ATOM    759  H   PHE A  73      32.910  34.040  26.980  1.00  0.00           H  
ATOM    760  HD1 PHE A  73      34.510  37.830  25.030  1.00  0.00           H  
ATOM    761  HD2 PHE A  73      33.730  33.650  24.670  1.00  0.00           H  
ATOM    762  HE1 PHE A  73      36.790  37.390  24.240  1.00  0.00           H  
ATOM    763  HE2 PHE A  73      35.910  33.230  23.850  1.00  0.00           H  
ATOM    764  HZ  PHE A  73      37.640  35.160  23.690  1.00  0.00           H  
ATOM    765  N   GLY A  74      30.070  36.070  27.720  1.00  0.00           N  
ATOM    766  CA  GLY A  74      28.800  36.700  28.020  1.00  0.00           C  
ATOM    767  C   GLY A  74      28.250  36.560  29.420  1.00  0.00           C  
ATOM    768  O   GLY A  74      27.090  36.900  29.680  1.00  0.00           O  
ATOM    769  H   GLY A  74      30.160  35.090  27.910  1.00  0.00           H  
ATOM    770  N   SER A  75      29.150  36.190  30.350  1.00  0.00           N  
ATOM    771  CA  SER A  75      29.090  35.920  31.820  1.00  0.00           C  
ATOM    772  C   SER A  75      28.550  37.050  32.700  1.00  0.00           C  
ATOM    773  O   SER A  75      28.530  38.210  32.400  1.00  0.00           O  
ATOM    774  CB  SER A  75      30.530  35.700  32.320  1.00  0.00           C  
ATOM    775  OG  SER A  75      30.980  34.370  32.000  1.00  0.00           O  
ATOM    776  H   SER A  75      30.070  36.020  30.010  1.00  0.00           H  
ATOM    777  HG  SER A  75      30.690  33.740  32.710  1.00  0.00           H  
ATOM    778  N   SER A  76      27.920  36.590  33.770  1.00  0.00           N  
ATOM    779  CA  SER A  76      27.310  37.520  34.770  1.00  0.00           C  
ATOM    780  C   SER A  76      28.200  38.570  35.420  1.00  0.00           C  
ATOM    781  O   SER A  76      29.390  38.470  35.120  1.00  0.00           O  
ATOM    782  CB  SER A  76      26.760  36.760  35.950  1.00  0.00           C  
ATOM    783  OG  SER A  76      27.770  35.900  36.540  1.00  0.00           O  
ATOM    784  H   SER A  76      27.930  35.620  34.030  1.00  0.00           H  
ATOM    785  HG  SER A  76      27.400  34.960  36.530  1.00  0.00           H  
ATOM    786  N   GLY A  77      27.590  39.560  36.050  1.00  0.00           N  
ATOM    787  CA  GLY A  77      28.290  40.530  36.870  1.00  0.00           C  
ATOM    788  C   GLY A  77      28.920  39.870  38.090  1.00  0.00           C  
ATOM    789  O   GLY A  77      30.100  40.040  38.390  1.00  0.00           O  
ATOM    790  H   GLY A  77      26.600  39.650  35.950  1.00  0.00           H  
ATOM    791  N   LYS A  78      28.120  38.920  38.700  1.00  0.00           N  
ATOM    792  CA  LYS A  78      28.570  38.000  39.790  1.00  0.00           C  
ATOM    793  C   LYS A  78      29.890  37.290  39.480  1.00  0.00           C  
ATOM    794  O   LYS A  78      30.630  36.990  40.440  1.00  0.00           O  
ATOM    795  CB  LYS A  78      27.480  36.950  40.030  1.00  0.00           C  
ATOM    796  CG  LYS A  78      27.600  36.300  41.350  1.00  0.00           C  
ATOM    797  CD  LYS A  78      26.520  35.200  41.340  1.00  0.00           C  
ATOM    798  CE  LYS A  78      26.250  34.780  42.780  1.00  0.00           C  
ATOM    799  NZ  LYS A  78      27.370  34.160  43.470  1.00  0.00           N1+
ATOM    800  H   LYS A  78      27.150  38.830  38.460  1.00  0.00           H  
ATOM    801  HZ1 LYS A  78      27.270  33.170  43.350  1.00  0.00           H  
ATOM    802  HZ2 LYS A  78      28.290  34.430  43.190  1.00  0.00           H  
ATOM    803  HZ3 LYS A  78      27.280  34.170  44.460  1.00  0.00           H  
ATOM    804  N   LYS A  79      30.120  36.680  38.280  1.00  0.00           N  
ATOM    805  CA  LYS A  79      31.410  35.990  37.940  1.00  0.00           C  
ATOM    806  C   LYS A  79      32.560  36.910  37.410  1.00  0.00           C  
ATOM    807  O   LYS A  79      33.630  36.500  37.060  1.00  0.00           O  
ATOM    808  CB  LYS A  79      31.280  34.800  37.020  1.00  0.00           C  
ATOM    809  CG  LYS A  79      30.910  33.610  37.930  1.00  0.00           C  
ATOM    810  CD  LYS A  79      31.070  32.300  37.140  1.00  0.00           C  
ATOM    811  CE  LYS A  79      32.460  31.910  36.770  1.00  0.00           C  
ATOM    812  NZ  LYS A  79      33.270  31.590  37.990  1.00  0.00           N1+
ATOM    813  H   LYS A  79      29.460  36.680  37.520  1.00  0.00           H  
ATOM    814  HZ1 LYS A  79      32.620  31.330  38.700  1.00  0.00           H  
ATOM    815  HZ2 LYS A  79      33.920  30.850  37.810  1.00  0.00           H  
ATOM    816  HZ3 LYS A  79      33.720  32.420  38.330  1.00  0.00           H  
ATOM    817  N   SER A  80      32.100  38.110  36.970  1.00  0.00           N  
ATOM    818  CA  SER A  80      33.100  39.110  36.580  1.00  0.00           C  
ATOM    819  C   SER A  80      34.140  39.620  37.630  1.00  0.00           C  
ATOM    820  O   SER A  80      33.890  39.590  38.830  1.00  0.00           O  
ATOM    821  CB  SER A  80      32.470  40.290  35.770  1.00  0.00           C  
ATOM    822  OG  SER A  80      31.780  39.840  34.580  1.00  0.00           O  
ATOM    823  H   SER A  80      31.280  38.520  37.380  1.00  0.00           H  
ATOM    824  HG  SER A  80      31.070  39.170  34.790  1.00  0.00           H  
ATOM    825  N   TYR A  81      35.260  39.990  37.140  1.00  0.00           N  
ATOM    826  CA  TYR A  81      36.430  40.600  37.860  1.00  0.00           C  
ATOM    827  C   TYR A  81      36.600  42.080  37.510  1.00  0.00           C  
ATOM    828  O   TYR A  81      36.970  42.520  36.410  1.00  0.00           O  
ATOM    829  CB  TYR A  81      37.690  39.770  37.500  1.00  0.00           C  
ATOM    830  CG  TYR A  81      37.490  38.270  37.380  1.00  0.00           C  
ATOM    831  CD1 TYR A  81      37.660  37.530  38.540  1.00  0.00           C  
ATOM    832  CD2 TYR A  81      37.310  37.670  36.140  1.00  0.00           C  
ATOM    833  CE1 TYR A  81      37.680  36.140  38.410  1.00  0.00           C  
ATOM    834  CE2 TYR A  81      37.500  36.300  36.000  1.00  0.00           C  
ATOM    835  CZ  TYR A  81      37.650  35.550  37.140  1.00  0.00           C  
ATOM    836  OH  TYR A  81      37.840  34.190  37.100  1.00  0.00           O  
ATOM    837  H   TYR A  81      35.450  39.800  36.170  1.00  0.00           H  
ATOM    838  HD1 TYR A  81      37.740  38.000  39.520  1.00  0.00           H  
ATOM    839  HD2 TYR A  81      37.160  38.380  35.330  1.00  0.00           H  
ATOM    840  HE1 TYR A  81      37.980  35.690  39.350  1.00  0.00           H  
ATOM    841  HE2 TYR A  81      37.560  35.790  35.040  1.00  0.00           H  
ATOM    842  HH  TYR A  81      38.140  33.880  38.000  1.00  0.00           H  
ATOM    843  N   ILE A  82      36.820  42.730  38.640  1.00  0.00           N  
ATOM    844  CA  ILE A  82      37.350  44.120  38.600  1.00  0.00           C  
ATOM    845  C   ILE A  82      38.860  44.160  39.000  1.00  0.00           C  
ATOM    846  O   ILE A  82      39.270  44.270  40.140  1.00  0.00           O  
ATOM    847  CB  ILE A  82      36.540  45.120  39.430  1.00  0.00           C  
ATOM    848  CG1 ILE A  82      35.010  44.820  39.350  1.00  0.00           C  
ATOM    849  CG2 ILE A  82      36.960  46.550  39.170  1.00  0.00           C  
ATOM    850  CD  ILE A  82      34.230  45.660  40.430  1.00  0.00           C  
ATOM    851  H   ILE A  82      36.880  42.240  39.510  1.00  0.00           H  
ATOM    852  N   ALA A  83      39.710  44.110  37.970  1.00  0.00           N  
ATOM    853  CA  ALA A  83      41.180  44.170  38.080  1.00  0.00           C  
ATOM    854  C   ALA A  83      41.580  45.610  38.100  1.00  0.00           C  
ATOM    855  O   ALA A  83      41.290  46.360  37.120  1.00  0.00           O  
ATOM    856  CB  ALA A  83      41.860  43.310  36.940  1.00  0.00           C  
ATOM    857  H   ALA A  83      39.310  43.960  37.070  1.00  0.00           H  
ATOM    858  N   THR A  84      42.270  45.960  39.200  1.00  0.00           N  
ATOM    859  CA  THR A  84      42.520  47.380  39.590  1.00  0.00           C  
ATOM    860  C   THR A  84      43.920  47.670  40.280  1.00  0.00           C  
ATOM    861  O   THR A  84      44.690  46.800  40.660  1.00  0.00           O  
ATOM    862  CB  THR A  84      41.310  47.880  40.440  1.00  0.00           C  
ATOM    863  CG2 THR A  84      41.100  47.130  41.770  1.00  0.00           C  
ATOM    864  OG1 THR A  84      41.500  49.250  40.530  1.00  0.00           O  
ATOM    865  H   THR A  84      42.420  45.290  39.930  1.00  0.00           H  
ATOM    866  HG1 THR A  84      41.090  49.450  41.420  1.00  0.00           H  
ATOM    867  N   GLN A  85      44.240  48.990  40.490  1.00  0.00           N  
ATOM    868  CA  GLN A  85      45.530  49.430  41.080  1.00  0.00           C  
ATOM    869  C   GLN A  85      45.540  49.480  42.620  1.00  0.00           C  
ATOM    870  O   GLN A  85      44.480  49.540  43.210  1.00  0.00           O  
ATOM    871  CB  GLN A  85      46.090  50.740  40.440  1.00  0.00           C  
ATOM    872  CG  GLN A  85      45.140  51.890  40.860  1.00  0.00           C  
ATOM    873  CD  GLN A  85      45.670  53.310  40.610  1.00  0.00           C  
ATOM    874  NE2 GLN A  85      44.980  54.310  40.110  1.00  0.00           N  
ATOM    875  OE1 GLN A  85      46.840  53.520  40.650  1.00  0.00           O  
ATOM    876  H   GLN A  85      43.490  49.650  40.470  1.00  0.00           H  
ATOM    877 1HE2 GLN A  85      43.990  54.260  39.940  1.00  0.00           H  
ATOM    878 2HE2 GLN A  85      45.430  55.170  39.910  1.00  0.00           H  
ATOM    879  N   GLY A  86      46.680  49.800  43.100  1.00  0.00           N  
ATOM    880  CA  GLY A  86      46.880  49.860  44.580  1.00  0.00           C  
ATOM    881  C   GLY A  86      46.400  51.200  45.160  1.00  0.00           C  
ATOM    882  O   GLY A  86      46.490  52.240  44.580  1.00  0.00           O  
ATOM    883  H   GLY A  86      47.540  50.010  42.640  1.00  0.00           H  
ATOM    884  N   CYS A  87      46.070  51.130  46.470  1.00  0.00           N  
ATOM    885  CA  CYS A  87      45.480  52.220  47.310  1.00  0.00           C  
ATOM    886  C   CYS A  87      46.320  53.430  47.710  1.00  0.00           C  
ATOM    887  O   CYS A  87      47.450  53.260  48.030  1.00  0.00           O  
ATOM    888  CB  CYS A  87      44.880  51.620  48.590  1.00  0.00           C  
ATOM    889  SG  CYS A  87      46.040  50.590  49.590  1.00  0.00           S  
ATOM    890  H   CYS A  87      46.500  50.430  47.040  1.00  0.00           H  
ATOM    891  HG  CYS A  87      45.880  49.520  48.820  1.00  0.00           H  
ATOM    892  N   LEU A  88      45.720  54.580  47.390  1.00  0.00           N  
ATOM    893  CA  LEU A  88      46.360  55.910  47.470  1.00  0.00           C  
ATOM    894  C   LEU A  88      45.540  56.910  48.250  1.00  0.00           C  
ATOM    895  O   LEU A  88      44.380  56.700  48.600  1.00  0.00           O  
ATOM    896  CB  LEU A  88      46.690  56.590  46.180  1.00  0.00           C  
ATOM    897  CG  LEU A  88      47.690  55.790  45.280  1.00  0.00           C  
ATOM    898  CD1 LEU A  88      47.750  56.390  43.870  1.00  0.00           C  
ATOM    899  CD2 LEU A  88      49.040  55.770  45.910  1.00  0.00           C  
ATOM    900  H   LEU A  88      44.850  54.600  46.890  1.00  0.00           H  
ATOM    901  N   GLN A  89      46.240  58.000  48.570  1.00  0.00           N  
ATOM    902  CA  GLN A  89      45.600  59.170  49.200  1.00  0.00           C  
ATOM    903  C   GLN A  89      44.380  59.860  48.510  1.00  0.00           C  
ATOM    904  O   GLN A  89      43.330  59.870  49.140  1.00  0.00           O  
ATOM    905  CB  GLN A  89      46.530  60.270  49.650  1.00  0.00           C  
ATOM    906  CG  GLN A  89      47.640  60.600  48.620  1.00  0.00           C  
ATOM    907  CD  GLN A  89      48.840  59.600  48.750  1.00  0.00           C  
ATOM    908  NE2 GLN A  89      49.570  59.770  49.830  1.00  0.00           N  
ATOM    909  OE1 GLN A  89      48.870  58.580  48.060  1.00  0.00           O  
ATOM    910  H   GLN A  89      47.200  58.110  48.320  1.00  0.00           H  
ATOM    911 1HE2 GLN A  89      49.230  60.300  50.610  1.00  0.00           H  
ATOM    912 2HE2 GLN A  89      50.480  59.370  49.880  1.00  0.00           H  
ATOM    913  N   ASN A  90      44.570  60.080  47.220  1.00  0.00           N  
ATOM    914  CA  ASN A  90      43.620  60.720  46.330  1.00  0.00           C  
ATOM    915  C   ASN A  90      42.720  59.680  45.600  1.00  0.00           C  
ATOM    916  O   ASN A  90      41.990  60.070  44.710  1.00  0.00           O  
ATOM    917  CB  ASN A  90      44.360  61.780  45.500  1.00  0.00           C  
ATOM    918  CG  ASN A  90      45.380  61.100  44.600  1.00  0.00           C  
ATOM    919  ND2 ASN A  90      45.510  61.570  43.380  1.00  0.00           N  
ATOM    920  OD1 ASN A  90      45.960  60.090  44.830  1.00  0.00           O  
ATOM    921  H   ASN A  90      45.470  60.190  46.810  1.00  0.00           H  
ATOM    922 1HD2 ASN A  90      45.040  62.360  42.980  1.00  0.00           H  
ATOM    923 2HD2 ASN A  90      46.110  61.110  42.720  1.00  0.00           H  
ATOM    924  N   THR A  91      42.700  58.420  46.090  1.00  0.00           N  
ATOM    925  CA  THR A  91      41.930  57.350  45.400  1.00  0.00           C  
ATOM    926  C   THR A  91      41.020  56.480  46.200  1.00  0.00           C  
ATOM    927  O   THR A  91      40.170  55.780  45.660  1.00  0.00           O  
ATOM    928  CB  THR A  91      42.720  56.400  44.550  1.00  0.00           C  
ATOM    929  CG2 THR A  91      43.390  56.940  43.290  1.00  0.00           C  
ATOM    930  OG1 THR A  91      43.670  55.660  45.360  1.00  0.00           O  
ATOM    931  H   THR A  91      43.120  58.280  46.990  1.00  0.00           H  
ATOM    932  HG1 THR A  91      44.280  55.110  44.790  1.00  0.00           H  
ATOM    933  N   VAL A  92      40.970  56.720  47.490  1.00  0.00           N  
ATOM    934  CA  VAL A  92      40.150  55.960  48.440  1.00  0.00           C  
ATOM    935  C   VAL A  92      38.630  56.080  48.270  1.00  0.00           C  
ATOM    936  O   VAL A  92      37.930  55.080  48.250  1.00  0.00           O  
ATOM    937  CB  VAL A  92      40.580  55.970  49.920  1.00  0.00           C  
ATOM    938  CG1 VAL A  92      41.750  55.020  50.070  1.00  0.00           C  
ATOM    939  CG2 VAL A  92      41.190  57.350  50.300  1.00  0.00           C  
ATOM    940  H   VAL A  92      41.720  57.230  47.910  1.00  0.00           H  
ATOM    941  N   ASN A  93      38.180  57.310  47.970  1.00  0.00           N  
ATOM    942  CA  ASN A  93      36.750  57.630  47.660  1.00  0.00           C  
ATOM    943  C   ASN A  93      36.340  56.870  46.390  1.00  0.00           C  
ATOM    944  O   ASN A  93      35.350  56.190  46.430  1.00  0.00           O  
ATOM    945  CB  ASN A  93      36.460  59.160  47.600  1.00  0.00           C  
ATOM    946  CG  ASN A  93      34.980  59.390  47.670  1.00  0.00           C  
ATOM    947  ND2 ASN A  93      34.540  60.560  47.280  1.00  0.00           N  
ATOM    948  OD1 ASN A  93      34.250  58.910  48.510  1.00  0.00           O  
ATOM    949  H   ASN A  93      38.850  58.040  48.080  1.00  0.00           H  
ATOM    950 1HD2 ASN A  93      35.140  61.290  46.970  1.00  0.00           H  
ATOM    951 2HD2 ASN A  93      33.550  60.680  47.210  1.00  0.00           H  
ATOM    952  N   ASP A  94      37.210  56.930  45.400  1.00  0.00           N  
ATOM    953  CA  ASP A  94      37.020  56.130  44.150  1.00  0.00           C  
ATOM    954  C   ASP A  94      36.800  54.650  44.320  1.00  0.00           C  
ATOM    955  O   ASP A  94      35.720  54.240  43.920  1.00  0.00           O  
ATOM    956  CB  ASP A  94      38.160  56.310  43.090  1.00  0.00           C  
ATOM    957  CG  ASP A  94      38.580  57.760  42.720  1.00  0.00           C  
ATOM    958  OD1 ASP A  94      38.840  58.490  43.640  1.00  0.00           O  
ATOM    959  OD2 ASP A  94      38.620  58.150  41.530  1.00  0.00           O1-
ATOM    960  H   ASP A  94      38.000  57.540  45.420  1.00  0.00           H  
ATOM    961  N   PHE A  95      37.560  54.080  45.230  1.00  0.00           N  
ATOM    962  CA  PHE A  95      37.520  52.620  45.600  1.00  0.00           C  
ATOM    963  C   PHE A  95      36.160  52.230  46.160  1.00  0.00           C  
ATOM    964  O   PHE A  95      35.540  51.330  45.610  1.00  0.00           O  
ATOM    965  CB  PHE A  95      38.660  52.370  46.600  1.00  0.00           C  
ATOM    966  CG  PHE A  95      38.760  50.880  46.890  1.00  0.00           C  
ATOM    967  CD1 PHE A  95      39.790  50.200  46.170  1.00  0.00           C  
ATOM    968  CD2 PHE A  95      38.110  50.320  47.960  1.00  0.00           C  
ATOM    969  CE1 PHE A  95      40.180  48.940  46.580  1.00  0.00           C  
ATOM    970  CE2 PHE A  95      38.510  49.020  48.390  1.00  0.00           C  
ATOM    971  CZ  PHE A  95      39.540  48.400  47.690  1.00  0.00           C  
ATOM    972  H   PHE A  95      38.250  54.590  45.740  1.00  0.00           H  
ATOM    973  HD1 PHE A  95      40.030  50.520  45.160  1.00  0.00           H  
ATOM    974  HD2 PHE A  95      37.240  50.660  48.520  1.00  0.00           H  
ATOM    975  HE1 PHE A  95      40.890  48.390  45.970  1.00  0.00           H  
ATOM    976  HE2 PHE A  95      38.030  48.460  49.200  1.00  0.00           H  
ATOM    977  HZ  PHE A  95      39.670  47.340  47.900  1.00  0.00           H  
ATOM    978  N   TRP A  96      35.710  52.810  47.280  1.00  0.00           N  
ATOM    979  CA  TRP A  96      34.410  52.380  47.900  1.00  0.00           C  
ATOM    980  C   TRP A  96      33.230  52.660  47.000  1.00  0.00           C  
ATOM    981  O   TRP A  96      32.190  52.060  47.070  1.00  0.00           O  
ATOM    982  CB  TRP A  96      34.130  53.070  49.310  1.00  0.00           C  
ATOM    983  CG  TRP A  96      34.490  54.560  49.510  1.00  0.00           C  
ATOM    984  CD1 TRP A  96      33.750  55.590  49.140  1.00  0.00           C  
ATOM    985  CD2 TRP A  96      35.360  54.930  50.500  1.00  0.00           C  
ATOM    986  CE2 TRP A  96      35.020  56.250  50.750  1.00  0.00           C  
ATOM    987  CE3 TRP A  96      36.450  54.410  51.010  1.00  0.00           C  
ATOM    988  NE1 TRP A  96      34.050  56.590  49.890  1.00  0.00           N  
ATOM    989  CZ2 TRP A  96      35.820  57.070  51.460  1.00  0.00           C  
ATOM    990  CZ3 TRP A  96      37.330  55.260  51.720  1.00  0.00           C  
ATOM    991  CH2 TRP A  96      37.000  56.590  51.960  1.00  0.00           C  
ATOM    992  H   TRP A  96      36.260  53.400  47.880  1.00  0.00           H  
ATOM    993  HD1 TRP A  96      33.160  55.640  48.230  1.00  0.00           H  
ATOM    994  HE1 TRP A  96      33.780  57.540  49.740  1.00  0.00           H  
ATOM    995  HE3 TRP A  96      36.710  53.410  50.670  1.00  0.00           H  
ATOM    996  HZ2 TRP A  96      35.450  57.980  51.910  1.00  0.00           H  
ATOM    997  HZ3 TRP A  96      38.290  54.860  52.060  1.00  0.00           H  
ATOM    998  HH2 TRP A  96      37.700  57.250  52.470  1.00  0.00           H  
ATOM    999  N   ARG A  97      33.350  53.790  46.250  1.00  0.00           N  
ATOM   1000  CA  ARG A  97      32.390  54.080  45.170  1.00  0.00           C  
ATOM   1001  C   ARG A  97      32.330  53.030  44.010  1.00  0.00           C  
ATOM   1002  O   ARG A  97      31.330  52.990  43.340  1.00  0.00           O  
ATOM   1003  CB  ARG A  97      32.740  55.400  44.380  1.00  0.00           C  
ATOM   1004  CG  ARG A  97      32.260  56.530  45.210  1.00  0.00           C  
ATOM   1005  CD  ARG A  97      32.720  57.900  44.680  1.00  0.00           C  
ATOM   1006  NE  ARG A  97      32.140  58.140  43.320  1.00  0.00           N  
ATOM   1007  CZ  ARG A  97      32.730  58.570  42.200  1.00  0.00           C  
ATOM   1008  NH1 ARG A  97      34.080  58.740  42.120  1.00  0.00           N1+
ATOM   1009  NH2 ARG A  97      32.060  59.110  41.200  1.00  0.00           N  
ATOM   1010  H   ARG A  97      34.060  54.480  46.410  1.00  0.00           H  
ATOM   1011  HE  ARG A  97      31.140  58.100  43.220  1.00  0.00           H  
ATOM   1012 1HH1 ARG A  97      34.700  58.490  42.860  1.00  0.00           H  
ATOM   1013 2HH1 ARG A  97      34.580  59.260  41.440  1.00  0.00           H  
ATOM   1014 1HH2 ARG A  97      31.090  59.340  41.300  1.00  0.00           H  
ATOM   1015 2HH2 ARG A  97      32.570  59.460  40.410  1.00  0.00           H  
ATOM   1016  N   MET A  98      33.470  52.430  43.650  1.00  0.00           N  
ATOM   1017  CA  MET A  98      33.480  51.190  42.870  1.00  0.00           C  
ATOM   1018  C   MET A  98      32.800  49.990  43.590  1.00  0.00           C  
ATOM   1019  O   MET A  98      31.880  49.340  43.070  1.00  0.00           O  
ATOM   1020  CB  MET A  98      34.880  50.960  42.350  1.00  0.00           C  
ATOM   1021  CG  MET A  98      34.970  49.580  41.630  1.00  0.00           C  
ATOM   1022  SD  MET A  98      35.710  48.350  42.750  1.00  0.00           S  
ATOM   1023  CE  MET A  98      37.360  48.860  42.670  1.00  0.00           C  
ATOM   1024  H   MET A  98      34.330  52.950  43.590  1.00  0.00           H  
ATOM   1025  N   VAL A  99      33.290  49.630  44.770  1.00  0.00           N  
ATOM   1026  CA  VAL A  99      32.730  48.510  45.610  1.00  0.00           C  
ATOM   1027  C   VAL A  99      31.220  48.630  45.940  1.00  0.00           C  
ATOM   1028  O   VAL A  99      30.430  47.710  45.840  1.00  0.00           O  
ATOM   1029  CB  VAL A  99      33.500  48.420  46.940  1.00  0.00           C  
ATOM   1030  CG1 VAL A  99      33.070  47.200  47.800  1.00  0.00           C  
ATOM   1031  CG2 VAL A  99      35.020  48.340  46.690  1.00  0.00           C  
ATOM   1032  H   VAL A  99      33.910  50.200  45.310  1.00  0.00           H  
ATOM   1033  N   PHE A 100      30.750  49.860  46.360  1.00  0.00           N  
ATOM   1034  CA  PHE A 100      29.340  50.120  46.690  1.00  0.00           C  
ATOM   1035  C   PHE A 100      28.430  49.860  45.450  1.00  0.00           C  
ATOM   1036  O   PHE A 100      27.510  49.000  45.420  1.00  0.00           O  
ATOM   1037  CB  PHE A 100      29.260  51.490  47.240  1.00  0.00           C  
ATOM   1038  CG  PHE A 100      27.910  52.040  47.790  1.00  0.00           C  
ATOM   1039  CD1 PHE A 100      27.560  51.670  49.120  1.00  0.00           C  
ATOM   1040  CD2 PHE A 100      26.930  52.720  47.100  1.00  0.00           C  
ATOM   1041  CE1 PHE A 100      26.350  51.960  49.610  1.00  0.00           C  
ATOM   1042  CE2 PHE A 100      25.690  52.980  47.590  1.00  0.00           C  
ATOM   1043  CZ  PHE A 100      25.320  52.560  48.840  1.00  0.00           C  
ATOM   1044  H   PHE A 100      31.440  50.470  46.750  1.00  0.00           H  
ATOM   1045  HD1 PHE A 100      28.340  51.320  49.790  1.00  0.00           H  
ATOM   1046  HD2 PHE A 100      27.210  53.120  46.130  1.00  0.00           H  
ATOM   1047  HE1 PHE A 100      26.070  51.620  50.610  1.00  0.00           H  
ATOM   1048  HE2 PHE A 100      24.930  53.360  46.910  1.00  0.00           H  
ATOM   1049  HZ  PHE A 100      24.370  52.810  49.310  1.00  0.00           H  
ATOM   1050  N   GLN A 101      28.910  50.380  44.240  1.00  0.00           N  
ATOM   1051  CA  GLN A 101      28.170  50.420  42.920  1.00  0.00           C  
ATOM   1052  C   GLN A 101      27.350  49.170  42.550  1.00  0.00           C  
ATOM   1053  O   GLN A 101      26.120  49.270  42.610  1.00  0.00           O  
ATOM   1054  CB  GLN A 101      29.200  50.680  41.790  1.00  0.00           C  
ATOM   1055  CG  GLN A 101      28.380  51.380  40.690  1.00  0.00           C  
ATOM   1056  CD  GLN A 101      29.260  52.210  39.820  1.00  0.00           C  
ATOM   1057  NE2 GLN A 101      30.120  51.540  39.060  1.00  0.00           N  
ATOM   1058  OE1 GLN A 101      29.250  53.400  39.770  1.00  0.00           O  
ATOM   1059  H   GLN A 101      29.750  50.920  44.270  1.00  0.00           H  
ATOM   1060 1HE2 GLN A 101      30.250  50.550  39.090  1.00  0.00           H  
ATOM   1061 2HE2 GLN A 101      30.750  52.130  38.560  1.00  0.00           H  
ATOM   1062  N   GLU A 102      27.990  48.040  42.270  1.00  0.00           N  
ATOM   1063  CA  GLU A 102      27.260  46.810  41.830  1.00  0.00           C  
ATOM   1064  C   GLU A 102      27.100  45.690  42.970  1.00  0.00           C  
ATOM   1065  O   GLU A 102      26.980  44.480  42.710  1.00  0.00           O  
ATOM   1066  CB  GLU A 102      27.920  46.320  40.530  1.00  0.00           C  
ATOM   1067  CG  GLU A 102      27.640  47.170  39.250  1.00  0.00           C  
ATOM   1068  CD  GLU A 102      26.140  47.100  38.860  1.00  0.00           C  
ATOM   1069  OE1 GLU A 102      25.330  47.900  39.310  1.00  0.00           O  
ATOM   1070  OE2 GLU A 102      25.850  46.100  38.130  1.00  0.00           O1-
ATOM   1071  H   GLU A 102      28.980  47.910  42.190  1.00  0.00           H  
ATOM   1072  N   ASN A 103      27.210  46.250  44.160  1.00  0.00           N  
ATOM   1073  CA  ASN A 103      27.100  45.580  45.450  1.00  0.00           C  
ATOM   1074  C   ASN A 103      28.210  44.490  45.660  1.00  0.00           C  
ATOM   1075  O   ASN A 103      27.940  43.320  45.780  1.00  0.00           O  
ATOM   1076  CB  ASN A 103      25.650  45.140  45.850  1.00  0.00           C  
ATOM   1077  CG  ASN A 103      25.610  44.390  47.200  1.00  0.00           C  
ATOM   1078  ND2 ASN A 103      25.270  43.160  47.300  1.00  0.00           N  
ATOM   1079  OD1 ASN A 103      25.740  45.060  48.250  1.00  0.00           O  
ATOM   1080  H   ASN A 103      27.340  47.230  44.230  1.00  0.00           H  
ATOM   1081 1HD2 ASN A 103      25.150  42.660  46.440  1.00  0.00           H  
ATOM   1082 2HD2 ASN A 103      25.370  42.630  48.140  1.00  0.00           H  
ATOM   1083  N   SER A 104      29.480  44.960  45.610  1.00  0.00           N  
ATOM   1084  CA  SER A 104      30.620  44.010  45.850  1.00  0.00           C  
ATOM   1085  C   SER A 104      30.780  43.540  47.270  1.00  0.00           C  
ATOM   1086  O   SER A 104      30.810  44.410  48.120  1.00  0.00           O  
ATOM   1087  CB  SER A 104      31.930  44.410  45.180  1.00  0.00           C  
ATOM   1088  OG  SER A 104      31.810  44.560  43.770  1.00  0.00           O  
ATOM   1089  H   SER A 104      29.690  45.880  45.290  1.00  0.00           H  
ATOM   1090  HG  SER A 104      32.370  43.870  43.330  1.00  0.00           H  
ATOM   1091  N   ARG A 105      31.120  42.290  47.420  1.00  0.00           N  
ATOM   1092  CA  ARG A 105      31.250  41.580  48.700  1.00  0.00           C  
ATOM   1093  C   ARG A 105      32.560  40.890  49.060  1.00  0.00           C  
ATOM   1094  O   ARG A 105      32.770  40.450  50.220  1.00  0.00           O  
ATOM   1095  CB  ARG A 105      30.090  40.610  48.840  1.00  0.00           C  
ATOM   1096  CG  ARG A 105      28.670  41.210  49.140  1.00  0.00           C  
ATOM   1097  CD  ARG A 105      28.530  41.790  50.560  1.00  0.00           C  
ATOM   1098  NE  ARG A 105      27.410  41.150  51.240  1.00  0.00           N  
ATOM   1099  CZ  ARG A 105      27.570  40.150  52.170  1.00  0.00           C  
ATOM   1100  NH1 ARG A 105      28.730  39.910  52.750  1.00  0.00           N1+
ATOM   1101  NH2 ARG A 105      26.540  39.320  52.390  1.00  0.00           N  
ATOM   1102  H   ARG A 105      31.400  41.740  46.630  1.00  0.00           H  
ATOM   1103  HE  ARG A 105      26.500  41.260  50.820  1.00  0.00           H  
ATOM   1104 1HH1 ARG A 105      29.500  40.520  52.540  1.00  0.00           H  
ATOM   1105 2HH1 ARG A 105      28.920  39.130  53.330  1.00  0.00           H  
ATOM   1106 1HH2 ARG A 105      25.640  39.370  51.970  1.00  0.00           H  
ATOM   1107 2HH2 ARG A 105      26.730  38.600  53.050  1.00  0.00           H  
ATOM   1108  N   VAL A 106      33.490  40.760  48.110  1.00  0.00           N  
ATOM   1109  CA  VAL A 106      34.870  40.390  48.450  1.00  0.00           C  
ATOM   1110  C   VAL A 106      35.900  41.360  47.760  1.00  0.00           C  
ATOM   1111  O   VAL A 106      35.760  41.850  46.600  1.00  0.00           O  
ATOM   1112  CB  VAL A 106      35.230  38.880  48.120  1.00  0.00           C  
ATOM   1113  CG1 VAL A 106      34.430  38.070  49.170  1.00  0.00           C  
ATOM   1114  CG2 VAL A 106      34.770  38.400  46.770  1.00  0.00           C  
ATOM   1115  H   VAL A 106      33.340  40.700  47.120  1.00  0.00           H  
ATOM   1116  N   ILE A 107      36.970  41.560  48.510  1.00  0.00           N  
ATOM   1117  CA  ILE A 107      38.170  42.260  48.050  1.00  0.00           C  
ATOM   1118  C   ILE A 107      39.340  41.270  48.210  1.00  0.00           C  
ATOM   1119  O   ILE A 107      39.550  40.640  49.240  1.00  0.00           O  
ATOM   1120  CB  ILE A 107      38.570  43.550  48.810  1.00  0.00           C  
ATOM   1121  CG1 ILE A 107      37.330  44.390  49.030  1.00  0.00           C  
ATOM   1122  CG2 ILE A 107      39.600  44.330  48.010  1.00  0.00           C  
ATOM   1123  CD  ILE A 107      37.610  45.320  50.200  1.00  0.00           C  
ATOM   1124  H   ILE A 107      37.060  41.230  49.450  1.00  0.00           H  
ATOM   1125  N   VAL A 108      40.060  41.170  47.080  1.00  0.00           N  
ATOM   1126  CA  VAL A 108      41.360  40.430  47.070  1.00  0.00           C  
ATOM   1127  C   VAL A 108      42.610  41.290  46.930  1.00  0.00           C  
ATOM   1128  O   VAL A 108      42.770  42.110  45.980  1.00  0.00           O  
ATOM   1129  CB  VAL A 108      41.350  39.280  46.030  1.00  0.00           C  
ATOM   1130  CG1 VAL A 108      42.670  38.430  46.120  1.00  0.00           C  
ATOM   1131  CG2 VAL A 108      40.190  38.210  46.320  1.00  0.00           C  
ATOM   1132  H   VAL A 108      39.760  41.410  46.160  1.00  0.00           H  
ATOM   1133  N   MET A 109      43.440  41.070  47.950  1.00  0.00           N  
ATOM   1134  CA  MET A 109      44.710  41.690  48.130  1.00  0.00           C  
ATOM   1135  C   MET A 109      45.880  40.650  48.250  1.00  0.00           C  
ATOM   1136  O   MET A 109      45.770  39.800  49.130  1.00  0.00           O  
ATOM   1137  CB  MET A 109      44.500  42.690  49.180  1.00  0.00           C  
ATOM   1138  CG  MET A 109      45.360  43.970  49.160  1.00  0.00           C  
ATOM   1139  SD  MET A 109      47.190  43.860  49.150  1.00  0.00           S  
ATOM   1140  CE  MET A 109      47.300  45.650  49.320  1.00  0.00           C  
ATOM   1141  H   MET A 109      43.260  40.620  48.820  1.00  0.00           H  
ATOM   1142  N   THR A 110      47.110  41.000  47.780  1.00  0.00           N  
ATOM   1143  CA  THR A 110      48.210  40.090  47.460  1.00  0.00           C  
ATOM   1144  C   THR A 110      49.660  40.620  47.810  1.00  0.00           C  
ATOM   1145  O   THR A 110      50.670  40.110  47.330  1.00  0.00           O  
ATOM   1146  CB  THR A 110      48.210  39.860  45.910  1.00  0.00           C  
ATOM   1147  CG2 THR A 110      47.050  38.920  45.470  1.00  0.00           C  
ATOM   1148  OG1 THR A 110      47.990  41.060  45.280  1.00  0.00           O  
ATOM   1149  H   THR A 110      47.190  41.980  47.570  1.00  0.00           H  
ATOM   1150  HG1 THR A 110      47.200  41.020  44.670  1.00  0.00           H  
ATOM   1151  N   THR A 111      49.810  41.630  48.700  1.00  0.00           N  
ATOM   1152  CA  THR A 111      51.150  42.370  48.950  1.00  0.00           C  
ATOM   1153  C   THR A 111      50.980  43.210  50.240  1.00  0.00           C  
ATOM   1154  O   THR A 111      49.960  43.240  51.020  1.00  0.00           O  
ATOM   1155  CB  THR A 111      51.520  43.280  47.790  1.00  0.00           C  
ATOM   1156  CG2 THR A 111      50.660  44.550  47.590  1.00  0.00           C  
ATOM   1157  OG1 THR A 111      52.920  43.540  47.850  1.00  0.00           O  
ATOM   1158  H   THR A 111      49.040  42.130  49.080  1.00  0.00           H  
ATOM   1159  HG1 THR A 111      53.320  42.680  47.560  1.00  0.00           H  
ATOM   1160  N   LYS A 112      52.160  43.630  50.720  1.00  0.00           N  
ATOM   1161  CA  LYS A 112      52.320  44.300  52.060  1.00  0.00           C  
ATOM   1162  C   LYS A 112      52.330  45.860  52.010  1.00  0.00           C  
ATOM   1163  O   LYS A 112      52.130  46.440  50.930  1.00  0.00           O  
ATOM   1164  CB  LYS A 112      53.640  43.850  52.700  1.00  0.00           C  
ATOM   1165  CG  LYS A 112      53.690  42.310  52.640  1.00  0.00           C  
ATOM   1166  CD  LYS A 112      54.890  41.860  53.470  1.00  0.00           C  
ATOM   1167  CE  LYS A 112      55.050  40.380  53.520  1.00  0.00           C  
ATOM   1168  NZ  LYS A 112      56.300  40.000  54.240  1.00  0.00           N1+
ATOM   1169  H   LYS A 112      53.040  43.650  50.260  1.00  0.00           H  
ATOM   1170  HZ1 LYS A 112      57.040  40.140  53.580  1.00  0.00           H  
ATOM   1171  HZ2 LYS A 112      56.520  40.430  55.120  1.00  0.00           H  
ATOM   1172  HZ3 LYS A 112      56.210  39.020  54.440  1.00  0.00           H  
ATOM   1173  N   GLU A 113      52.390  46.560  53.140  1.00  0.00           N  
ATOM   1174  CA  GLU A 113      52.440  48.010  53.070  1.00  0.00           C  
ATOM   1175  C   GLU A 113      53.800  48.520  52.470  1.00  0.00           C  
ATOM   1176  O   GLU A 113      53.830  49.410  51.610  1.00  0.00           O  
ATOM   1177  CB  GLU A 113      52.180  48.690  54.400  1.00  0.00           C  
ATOM   1178  CG  GLU A 113      50.810  48.390  55.020  1.00  0.00           C  
ATOM   1179  CD  GLU A 113      50.860  48.420  56.580  1.00  0.00           C  
ATOM   1180  OE1 GLU A 113      51.160  47.370  57.130  1.00  0.00           O  
ATOM   1181  OE2 GLU A 113      50.710  49.530  57.140  1.00  0.00           O1-
ATOM   1182  H   GLU A 113      52.300  46.130  54.040  1.00  0.00           H  
ATOM   1183  N   VAL A 114      54.900  47.940  52.910  1.00  0.00           N  
ATOM   1184  CA  VAL A 114      56.200  48.480  52.500  1.00  0.00           C  
ATOM   1185  C   VAL A 114      57.070  47.250  52.140  1.00  0.00           C  
ATOM   1186  O   VAL A 114      57.310  46.310  52.910  1.00  0.00           O  
ATOM   1187  CB  VAL A 114      56.880  49.350  53.580  1.00  0.00           C  
ATOM   1188  CG1 VAL A 114      56.680  49.040  55.080  1.00  0.00           C  
ATOM   1189  CG2 VAL A 114      58.420  49.650  53.310  1.00  0.00           C  
ATOM   1190  H   VAL A 114      54.930  47.240  53.630  1.00  0.00           H  
ATOM   1191  N   GLU A 115      57.710  47.340  50.960  1.00  0.00           N  
ATOM   1192  CA  GLU A 115      58.740  46.430  50.450  1.00  0.00           C  
ATOM   1193  C   GLU A 115      59.760  47.120  49.580  1.00  0.00           C  
ATOM   1194  O   GLU A 115      59.470  48.070  48.880  1.00  0.00           O  
ATOM   1195  CB  GLU A 115      58.210  45.210  49.610  1.00  0.00           C  
ATOM   1196  CG  GLU A 115      57.570  44.190  50.620  1.00  0.00           C  
ATOM   1197  CD  GLU A 115      58.440  42.920  50.740  1.00  0.00           C  
ATOM   1198  OE1 GLU A 115      59.490  42.960  51.450  1.00  0.00           O  
ATOM   1199  OE2 GLU A 115      58.080  41.880  50.090  1.00  0.00           O1-
ATOM   1200  H   GLU A 115      57.610  48.150  50.380  1.00  0.00           H  
ATOM   1201  N   ARG A 116      61.040  46.840  49.870  1.00  0.00           N  
ATOM   1202  CA  ARG A 116      62.260  47.480  49.330  1.00  0.00           C  
ATOM   1203  C   ARG A 116      62.300  48.980  49.560  1.00  0.00           C  
ATOM   1204  O   ARG A 116      62.590  49.730  48.640  1.00  0.00           O  
ATOM   1205  CB  ARG A 116      62.320  47.080  47.890  1.00  0.00           C  
ATOM   1206  CG  ARG A 116      63.660  47.240  47.160  1.00  0.00           C  
ATOM   1207  CD  ARG A 116      64.510  46.040  47.490  1.00  0.00           C  
ATOM   1208  NE  ARG A 116      64.080  44.880  46.660  1.00  0.00           N  
ATOM   1209  CZ  ARG A 116      64.850  43.900  46.260  1.00  0.00           C  
ATOM   1210  NH1 ARG A 116      66.150  44.030  46.430  1.00  0.00           N1+
ATOM   1211  NH2 ARG A 116      64.330  42.740  45.870  1.00  0.00           N  
ATOM   1212  H   ARG A 116      61.250  46.100  50.500  1.00  0.00           H  
ATOM   1213  HE  ARG A 116      63.100  44.800  46.480  1.00  0.00           H  
ATOM   1214 1HH1 ARG A 116      66.510  44.840  46.910  1.00  0.00           H  
ATOM   1215 2HH1 ARG A 116      66.680  43.200  46.270  1.00  0.00           H  
ATOM   1216 1HH2 ARG A 116      63.350  42.560  45.990  1.00  0.00           H  
ATOM   1217 2HH2 ARG A 116      64.780  42.040  45.310  1.00  0.00           H  
ATOM   1218  N   GLY A 117      62.100  49.370  50.790  1.00  0.00           N  
ATOM   1219  CA  GLY A 117      61.950  50.820  51.200  1.00  0.00           C  
ATOM   1220  C   GLY A 117      60.560  51.510  50.920  1.00  0.00           C  
ATOM   1221  O   GLY A 117      60.110  52.350  51.770  1.00  0.00           O  
ATOM   1222  H   GLY A 117      62.110  48.710  51.540  1.00  0.00           H  
ATOM   1223  N   LYS A 118      60.160  51.390  49.640  1.00  0.00           N  
ATOM   1224  CA  LYS A 118      58.960  52.010  49.040  1.00  0.00           C  
ATOM   1225  C   LYS A 118      57.570  51.500  49.480  1.00  0.00           C  
ATOM   1226  O   LYS A 118      57.440  50.370  49.950  1.00  0.00           O  
ATOM   1227  CB  LYS A 118      58.990  52.190  47.560  1.00  0.00           C  
ATOM   1228  CG  LYS A 118      60.150  53.090  47.100  1.00  0.00           C  
ATOM   1229  CD  LYS A 118      60.070  54.520  47.640  1.00  0.00           C  
ATOM   1230  CE  LYS A 118      60.970  55.490  46.850  1.00  0.00           C  
ATOM   1231  NZ  LYS A 118      60.720  56.950  47.260  1.00  0.00           N1+
ATOM   1232  H   LYS A 118      60.620  50.870  48.920  1.00  0.00           H  
ATOM   1233  HZ1 LYS A 118      60.690  57.070  48.250  1.00  0.00           H  
ATOM   1234  HZ2 LYS A 118      61.360  57.600  46.840  1.00  0.00           H  
ATOM   1235  HZ3 LYS A 118      59.790  57.200  46.990  1.00  0.00           H  
ATOM   1236  N   SER A 119      56.590  52.380  49.430  1.00  0.00           N  
ATOM   1237  CA  SER A 119      55.200  52.050  49.840  1.00  0.00           C  
ATOM   1238  C   SER A 119      54.260  51.360  48.810  1.00  0.00           C  
ATOM   1239  O   SER A 119      53.770  51.960  47.880  1.00  0.00           O  
ATOM   1240  CB  SER A 119      54.410  53.290  50.250  1.00  0.00           C  
ATOM   1241  OG  SER A 119      53.050  53.030  50.610  1.00  0.00           O  
ATOM   1242  H   SER A 119      56.790  53.270  49.020  1.00  0.00           H  
ATOM   1243  HG  SER A 119      52.460  53.320  49.860  1.00  0.00           H  
ATOM   1244  N   LYS A 120      53.990  50.100  49.060  1.00  0.00           N  
ATOM   1245  CA  LYS A 120      53.150  49.320  48.110  1.00  0.00           C  
ATOM   1246  C   LYS A 120      51.670  49.540  48.300  1.00  0.00           C  
ATOM   1247  O   LYS A 120      50.990  49.590  47.300  1.00  0.00           O  
ATOM   1248  CB  LYS A 120      53.380  47.780  48.330  1.00  0.00           C  
ATOM   1249  CG  LYS A 120      54.810  47.330  48.320  1.00  0.00           C  
ATOM   1250  CD  LYS A 120      55.250  47.230  46.850  1.00  0.00           C  
ATOM   1251  CE  LYS A 120      56.760  47.370  46.820  1.00  0.00           C  
ATOM   1252  NZ  LYS A 120      57.230  47.310  45.400  1.00  0.00           N1+
ATOM   1253  H   LYS A 120      53.940  49.710  49.990  1.00  0.00           H  
ATOM   1254  HZ1 LYS A 120      56.440  47.460  44.810  1.00  0.00           H  
ATOM   1255  HZ2 LYS A 120      57.930  47.980  45.150  1.00  0.00           H  
ATOM   1256  HZ3 LYS A 120      57.610  46.400  45.220  1.00  0.00           H  
ATOM   1257  N   CYS A 121      51.240  49.620  49.560  1.00  0.00           N  
ATOM   1258  CA  CYS A 121      49.870  49.990  49.880  1.00  0.00           C  
ATOM   1259  C   CYS A 121      49.740  50.810  51.200  1.00  0.00           C  
ATOM   1260  O   CYS A 121      50.690  50.740  52.010  1.00  0.00           O  
ATOM   1261  CB  CYS A 121      48.850  48.880  50.120  1.00  0.00           C  
ATOM   1262  SG  CYS A 121      49.210  47.530  51.330  1.00  0.00           S  
ATOM   1263  H   CYS A 121      51.890  49.350  50.270  1.00  0.00           H  
ATOM   1264  HG  CYS A 121      50.360  47.070  50.840  1.00  0.00           H  
ATOM   1265  N   VAL A 122      48.790  51.760  51.300  1.00  0.00           N  
ATOM   1266  CA  VAL A 122      48.560  52.590  52.560  1.00  0.00           C  
ATOM   1267  C   VAL A 122      47.600  51.840  53.550  1.00  0.00           C  
ATOM   1268  O   VAL A 122      46.520  51.430  53.140  1.00  0.00           O  
ATOM   1269  CB  VAL A 122      48.190  54.030  52.140  1.00  0.00           C  
ATOM   1270  CG1 VAL A 122      49.480  54.740  51.780  1.00  0.00           C  
ATOM   1271  CG2 VAL A 122      47.040  54.140  51.130  1.00  0.00           C  
ATOM   1272  H   VAL A 122      48.130  51.820  50.550  1.00  0.00           H  
ATOM   1273  N   LYS A 123      47.890  51.910  54.860  1.00  0.00           N  
ATOM   1274  CA  LYS A 123      47.070  51.340  55.910  1.00  0.00           C  
ATOM   1275  C   LYS A 123      45.740  52.020  56.270  1.00  0.00           C  
ATOM   1276  O   LYS A 123      45.630  52.850  57.200  1.00  0.00           O  
ATOM   1277  CB  LYS A 123      47.960  51.250  57.120  1.00  0.00           C  
ATOM   1278  CG  LYS A 123      47.450  50.370  58.220  1.00  0.00           C  
ATOM   1279  CD  LYS A 123      48.460  50.230  59.370  1.00  0.00           C  
ATOM   1280  CE  LYS A 123      48.020  49.230  60.440  1.00  0.00           C  
ATOM   1281  NZ  LYS A 123      49.010  49.470  61.460  1.00  0.00           N1+
ATOM   1282  H   LYS A 123      48.830  52.050  55.170  1.00  0.00           H  
ATOM   1283  HZ1 LYS A 123      48.710  48.820  62.160  1.00  0.00           H  
ATOM   1284  HZ2 LYS A 123      49.900  49.190  61.120  1.00  0.00           H  
ATOM   1285  HZ3 LYS A 123      49.060  50.430  61.750  1.00  0.00           H  
ATOM   1286  N   TYR A 124      44.760  52.020  55.360  1.00  0.00           N  
ATOM   1287  CA  TYR A 124      43.430  52.690  55.430  1.00  0.00           C  
ATOM   1288  C   TYR A 124      42.450  52.080  56.430  1.00  0.00           C  
ATOM   1289  O   TYR A 124      41.630  52.800  57.030  1.00  0.00           O  
ATOM   1290  CB  TYR A 124      42.690  52.800  54.020  1.00  0.00           C  
ATOM   1291  CG  TYR A 124      42.560  51.390  53.450  1.00  0.00           C  
ATOM   1292  CD1 TYR A 124      41.410  50.680  53.670  1.00  0.00           C  
ATOM   1293  CD2 TYR A 124      43.290  51.050  52.320  1.00  0.00           C  
ATOM   1294  CE1 TYR A 124      40.990  49.660  52.830  1.00  0.00           C  
ATOM   1295  CE2 TYR A 124      42.970  49.950  51.530  1.00  0.00           C  
ATOM   1296  CZ  TYR A 124      41.760  49.290  51.730  1.00  0.00           C  
ATOM   1297  OH  TYR A 124      41.690  47.980  51.320  1.00  0.00           O  
ATOM   1298  H   TYR A 124      44.870  51.640  54.440  1.00  0.00           H  
ATOM   1299  HD1 TYR A 124      40.730  50.910  54.490  1.00  0.00           H  
ATOM   1300  HD2 TYR A 124      44.100  51.710  52.030  1.00  0.00           H  
ATOM   1301  HE1 TYR A 124      40.160  49.060  53.200  1.00  0.00           H  
ATOM   1302  HE2 TYR A 124      43.490  49.750  50.600  1.00  0.00           H  
ATOM   1303  HH  TYR A 124      41.020  47.590  51.950  1.00  0.00           H  
ATOM   1304  N   TRP A 125      42.480  50.750  56.630  1.00  0.00           N  
ATOM   1305  CA  TRP A 125      41.580  49.970  57.470  1.00  0.00           C  
ATOM   1306  C   TRP A 125      41.810  50.140  59.010  1.00  0.00           C  
ATOM   1307  O   TRP A 125      42.980  50.240  59.390  1.00  0.00           O  
ATOM   1308  CB  TRP A 125      41.670  48.460  57.170  1.00  0.00           C  
ATOM   1309  CG  TRP A 125      43.190  48.000  57.110  1.00  0.00           C  
ATOM   1310  CD1 TRP A 125      43.810  47.500  58.170  1.00  0.00           C  
ATOM   1311  CD2 TRP A 125      43.940  47.810  55.980  1.00  0.00           C  
ATOM   1312  CE2 TRP A 125      45.060  47.130  56.380  1.00  0.00           C  
ATOM   1313  CE3 TRP A 125      43.680  47.930  54.630  1.00  0.00           C  
ATOM   1314  NE1 TRP A 125      44.950  47.020  57.670  1.00  0.00           N  
ATOM   1315  CZ2 TRP A 125      45.940  46.480  55.510  1.00  0.00           C  
ATOM   1316  CZ3 TRP A 125      44.530  47.350  53.750  1.00  0.00           C  
ATOM   1317  CH2 TRP A 125      45.650  46.660  54.160  1.00  0.00           C  
ATOM   1318  H   TRP A 125      43.000  50.200  55.980  1.00  0.00           H  
ATOM   1319  HD1 TRP A 125      43.410  47.320  59.160  1.00  0.00           H  
ATOM   1320  HE1 TRP A 125      45.630  46.590  58.260  1.00  0.00           H  
ATOM   1321  HE3 TRP A 125      43.000  48.710  54.280  1.00  0.00           H  
ATOM   1322  HZ2 TRP A 125      46.690  45.850  55.980  1.00  0.00           H  
ATOM   1323  HZ3 TRP A 125      44.280  47.490  52.700  1.00  0.00           H  
ATOM   1324  HH2 TRP A 125      46.070  45.930  53.480  1.00  0.00           H  
ATOM   1325  N   PRO A 126      40.720  50.390  59.760  1.00  0.00           N  
ATOM   1326  CA  PRO A 126      40.650  50.590  61.220  1.00  0.00           C  
ATOM   1327  C   PRO A 126      40.950  49.360  62.080  1.00  0.00           C  
ATOM   1328  O   PRO A 126      41.260  48.300  61.570  1.00  0.00           O  
ATOM   1329  CB  PRO A 126      39.180  50.960  61.510  1.00  0.00           C  
ATOM   1330  CG  PRO A 126      38.470  51.180  60.200  1.00  0.00           C  
ATOM   1331  CD  PRO A 126      39.400  50.650  59.100  1.00  0.00           C  
ATOM   1332  N   ASP A 127      41.150  49.540  63.400  1.00  0.00           N  
ATOM   1333  CA  ASP A 127      41.300  48.420  64.350  1.00  0.00           C  
ATOM   1334  C   ASP A 127      40.070  47.520  64.360  1.00  0.00           C  
ATOM   1335  O   ASP A 127      39.020  47.970  63.960  1.00  0.00           O  
ATOM   1336  CB  ASP A 127      41.410  48.970  65.780  1.00  0.00           C  
ATOM   1337  CG  ASP A 127      42.570  49.900  66.210  1.00  0.00           C  
ATOM   1338  OD1 ASP A 127      43.710  49.390  66.260  1.00  0.00           O  
ATOM   1339  OD2 ASP A 127      42.240  51.070  66.530  1.00  0.00           O1-
ATOM   1340  H   ASP A 127      41.380  50.440  63.770  1.00  0.00           H  
ATOM   1341  N   GLU A 128      40.220  46.310  64.880  1.00  0.00           N  
ATOM   1342  CA  GLU A 128      39.040  45.390  65.230  1.00  0.00           C  
ATOM   1343  C   GLU A 128      38.190  46.080  66.310  1.00  0.00           C  
ATOM   1344  O   GLU A 128      38.550  46.550  67.320  1.00  0.00           O  
ATOM   1345  CB  GLU A 128      39.690  44.130  65.740  1.00  0.00           C  
ATOM   1346  CG  GLU A 128      38.590  43.150  66.130  1.00  0.00           C  
ATOM   1347  CD  GLU A 128      39.190  41.850  66.720  1.00  0.00           C  
ATOM   1348  OE1 GLU A 128      39.380  41.730  67.900  1.00  0.00           O  
ATOM   1349  OE2 GLU A 128      39.450  40.940  65.950  1.00  0.00           O1-
ATOM   1350  H   GLU A 128      41.090  45.840  64.760  1.00  0.00           H  
ATOM   1351  N   TYR A 129      36.820  46.010  66.020  1.00  0.00           N  
ATOM   1352  CA  TYR A 129      35.710  46.780  66.690  1.00  0.00           C  
ATOM   1353  C   TYR A 129      35.770  48.260  66.640  1.00  0.00           C  
ATOM   1354  O   TYR A 129      35.930  48.990  67.640  1.00  0.00           O  
ATOM   1355  CB  TYR A 129      35.260  46.290  68.010  1.00  0.00           C  
ATOM   1356  CG  TYR A 129      34.610  44.910  68.020  1.00  0.00           C  
ATOM   1357  CD1 TYR A 129      33.320  44.740  67.560  1.00  0.00           C  
ATOM   1358  CD2 TYR A 129      35.370  43.750  68.430  1.00  0.00           C  
ATOM   1359  CE1 TYR A 129      32.820  43.440  67.530  1.00  0.00           C  
ATOM   1360  CE2 TYR A 129      34.840  42.450  68.360  1.00  0.00           C  
ATOM   1361  CZ  TYR A 129      33.550  42.290  67.950  1.00  0.00           C  
ATOM   1362  OH  TYR A 129      32.890  41.060  67.860  1.00  0.00           O  
ATOM   1363  H   TYR A 129      36.530  45.520  65.200  1.00  0.00           H  
ATOM   1364  HD1 TYR A 129      32.590  45.550  67.600  1.00  0.00           H  
ATOM   1365  HD2 TYR A 129      36.310  43.870  68.970  1.00  0.00           H  
ATOM   1366  HE1 TYR A 129      31.730  43.410  67.470  1.00  0.00           H  
ATOM   1367  HE2 TYR A 129      35.380  41.590  68.760  1.00  0.00           H  
ATOM   1368  HH  TYR A 129      33.530  40.470  68.350  1.00  0.00           H  
ATOM   1369  N   ALA A 130      35.710  48.750  65.390  1.00  0.00           N  
ATOM   1370  CA  ALA A 130      35.880  50.190  65.160  1.00  0.00           C  
ATOM   1371  C   ALA A 130      35.020  50.710  64.020  1.00  0.00           C  
ATOM   1372  O   ALA A 130      35.010  50.140  62.940  1.00  0.00           O  
ATOM   1373  CB  ALA A 130      37.370  50.470  64.900  1.00  0.00           C  
ATOM   1374  H   ALA A 130      35.960  48.220  64.570  1.00  0.00           H  
ATOM   1375  N   LEU A 131      34.370  51.830  64.390  1.00  0.00           N  
ATOM   1376  CA  LEU A 131      33.470  52.580  63.450  1.00  0.00           C  
ATOM   1377  C   LEU A 131      34.180  53.870  63.030  1.00  0.00           C  
ATOM   1378  O   LEU A 131      34.930  54.480  63.830  1.00  0.00           O  
ATOM   1379  CB  LEU A 131      32.080  52.690  64.100  1.00  0.00           C  
ATOM   1380  CG  LEU A 131      30.870  52.850  63.170  1.00  0.00           C  
ATOM   1381  CD1 LEU A 131      29.510  52.700  63.740  1.00  0.00           C  
ATOM   1382  CD2 LEU A 131      30.880  54.190  62.360  1.00  0.00           C  
ATOM   1383  H   LEU A 131      34.240  52.120  65.340  1.00  0.00           H  
ATOM   1384  N   LYS A 132      34.110  53.980  61.740  1.00  0.00           N  
ATOM   1385  CA  LYS A 132      34.400  55.180  61.030  1.00  0.00           C  
ATOM   1386  C   LYS A 132      33.420  55.760  59.980  1.00  0.00           C  
ATOM   1387  O   LYS A 132      32.590  55.020  59.450  1.00  0.00           O  
ATOM   1388  CB  LYS A 132      35.790  55.180  60.330  1.00  0.00           C  
ATOM   1389  CG  LYS A 132      36.960  55.010  61.320  1.00  0.00           C  
ATOM   1390  CD  LYS A 132      38.270  55.400  60.750  1.00  0.00           C  
ATOM   1391  CE  LYS A 132      38.430  56.900  60.560  1.00  0.00           C  
ATOM   1392  NZ  LYS A 132      39.790  57.240  60.080  1.00  0.00           N1+
ATOM   1393  H   LYS A 132      33.700  53.310  61.130  1.00  0.00           H  
ATOM   1394  HZ1 LYS A 132      39.810  58.230  59.910  1.00  0.00           H  
ATOM   1395  HZ2 LYS A 132      40.460  57.010  60.790  1.00  0.00           H  
ATOM   1396  HZ3 LYS A 132      40.020  56.750  59.250  1.00  0.00           H  
ATOM   1397  N   GLU A 133      33.610  57.070  59.620  1.00  0.00           N  
ATOM   1398  CA  GLU A 133      32.830  57.700  58.460  1.00  0.00           C  
ATOM   1399  C   GLU A 133      33.630  58.690  57.630  1.00  0.00           C  
ATOM   1400  O   GLU A 133      34.730  59.270  57.940  1.00  0.00           O  
ATOM   1401  CB  GLU A 133      31.520  58.320  59.010  1.00  0.00           C  
ATOM   1402  CG  GLU A 133      31.680  59.510  59.960  1.00  0.00           C  
ATOM   1403  CD  GLU A 133      30.510  59.660  60.900  1.00  0.00           C  
ATOM   1404  OE1 GLU A 133      29.310  59.870  60.440  1.00  0.00           O  
ATOM   1405  OE2 GLU A 133      30.790  59.630  62.120  1.00  0.00           O1-
ATOM   1406  H   GLU A 133      34.300  57.710  59.960  1.00  0.00           H  
ATOM   1407  N   TYR A 134      33.240  58.620  56.360  1.00  0.00           N  
ATOM   1408  CA  TYR A 134      33.850  59.470  55.320  1.00  0.00           C  
ATOM   1409  C   TYR A 134      32.860  60.030  54.280  1.00  0.00           C  
ATOM   1410  O   TYR A 134      32.650  59.500  53.150  1.00  0.00           O  
ATOM   1411  CB  TYR A 134      34.990  58.770  54.510  1.00  0.00           C  
ATOM   1412  CG  TYR A 134      36.190  58.440  55.410  1.00  0.00           C  
ATOM   1413  CD1 TYR A 134      37.260  59.300  55.550  1.00  0.00           C  
ATOM   1414  CD2 TYR A 134      36.230  57.180  56.050  1.00  0.00           C  
ATOM   1415  CE1 TYR A 134      38.380  58.990  56.340  1.00  0.00           C  
ATOM   1416  CE2 TYR A 134      37.400  56.780  56.760  1.00  0.00           C  
ATOM   1417  CZ  TYR A 134      38.470  57.710  56.890  1.00  0.00           C  
ATOM   1418  OH  TYR A 134      39.660  57.170  57.270  1.00  0.00           O  
ATOM   1419  H   TYR A 134      32.450  58.130  56.000  1.00  0.00           H  
ATOM   1420  HD1 TYR A 134      37.220  60.320  55.160  1.00  0.00           H  
ATOM   1421  HD2 TYR A 134      35.300  56.650  56.240  1.00  0.00           H  
ATOM   1422  HE1 TYR A 134      39.180  59.720  56.430  1.00  0.00           H  
ATOM   1423  HE2 TYR A 134      37.440  55.780  57.200  1.00  0.00           H  
ATOM   1424  HH  TYR A 134      40.200  57.170  56.430  1.00  0.00           H  
ATOM   1425  N   GLY A 135      32.290  61.160  54.570  1.00  0.00           N  
ATOM   1426  CA  GLY A 135      31.330  61.910  53.690  1.00  0.00           C  
ATOM   1427  C   GLY A 135      29.970  61.200  53.570  1.00  0.00           C  
ATOM   1428  O   GLY A 135      29.210  61.230  54.550  1.00  0.00           O  
ATOM   1429  H   GLY A 135      32.800  61.690  55.240  1.00  0.00           H  
ATOM   1430  N   VAL A 136      29.560  60.730  52.370  1.00  0.00           N  
ATOM   1431  CA  VAL A 136      28.380  59.840  52.170  1.00  0.00           C  
ATOM   1432  C   VAL A 136      28.560  58.380  52.670  1.00  0.00           C  
ATOM   1433  O   VAL A 136      27.560  57.720  52.800  1.00  0.00           O  
ATOM   1434  CB  VAL A 136      27.850  59.820  50.770  1.00  0.00           C  
ATOM   1435  CG1 VAL A 136      27.400  61.190  50.250  1.00  0.00           C  
ATOM   1436  CG2 VAL A 136      28.890  59.260  49.830  1.00  0.00           C  
ATOM   1437  H   VAL A 136      30.160  60.830  51.580  1.00  0.00           H  
ATOM   1438  N   MET A 137      29.760  57.950  52.880  1.00  0.00           N  
ATOM   1439  CA  MET A 137      30.070  56.510  53.160  1.00  0.00           C  
ATOM   1440  C   MET A 137      30.390  56.280  54.640  1.00  0.00           C  
ATOM   1441  O   MET A 137      31.160  57.100  55.170  1.00  0.00           O  
ATOM   1442  CB  MET A 137      31.220  55.950  52.280  1.00  0.00           C  
ATOM   1443  CG  MET A 137      30.890  55.750  50.800  1.00  0.00           C  
ATOM   1444  SD  MET A 137      29.410  54.930  50.110  1.00  0.00           S  
ATOM   1445  CE  MET A 137      29.790  55.170  48.370  1.00  0.00           C  
ATOM   1446  H   MET A 137      30.560  58.540  53.000  1.00  0.00           H  
ATOM   1447  N   ARG A 138      30.100  55.130  55.300  1.00  0.00           N  
ATOM   1448  CA  ARG A 138      30.260  54.750  56.760  1.00  0.00           C  
ATOM   1449  C   ARG A 138      30.910  53.350  56.790  1.00  0.00           C  
ATOM   1450  O   ARG A 138      30.510  52.510  55.960  1.00  0.00           O  
ATOM   1451  CB  ARG A 138      28.940  54.830  57.510  1.00  0.00           C  
ATOM   1452  CG  ARG A 138      29.230  54.700  59.010  1.00  0.00           C  
ATOM   1453  CD  ARG A 138      27.970  54.770  59.780  1.00  0.00           C  
ATOM   1454  NE  ARG A 138      27.720  56.180  60.110  1.00  0.00           N  
ATOM   1455  CZ  ARG A 138      26.660  56.920  59.790  1.00  0.00           C  
ATOM   1456  NH1 ARG A 138      25.730  56.420  58.990  1.00  0.00           N1+
ATOM   1457  NH2 ARG A 138      26.460  57.990  60.530  1.00  0.00           N  
ATOM   1458  H   ARG A 138      29.790  54.330  54.770  1.00  0.00           H  
ATOM   1459  HE  ARG A 138      28.270  56.490  60.880  1.00  0.00           H  
ATOM   1460 1HH1 ARG A 138      25.810  55.500  58.620  1.00  0.00           H  
ATOM   1461 2HH1 ARG A 138      24.930  56.910  58.660  1.00  0.00           H  
ATOM   1462 1HH2 ARG A 138      27.180  58.320  61.140  1.00  0.00           H  
ATOM   1463 2HH2 ARG A 138      25.590  58.490  60.480  1.00  0.00           H  
ATOM   1464  N   VAL A 139      31.790  53.030  57.730  1.00  0.00           N  
ATOM   1465  CA  VAL A 139      32.610  51.780  57.820  1.00  0.00           C  
ATOM   1466  C   VAL A 139      32.530  51.230  59.300  1.00  0.00           C  
ATOM   1467  O   VAL A 139      33.050  51.830  60.230  1.00  0.00           O  
ATOM   1468  CB  VAL A 139      34.110  52.200  57.570  1.00  0.00           C  
ATOM   1469  CG1 VAL A 139      34.980  50.940  57.260  1.00  0.00           C  
ATOM   1470  CG2 VAL A 139      34.390  53.230  56.510  1.00  0.00           C  
ATOM   1471  H   VAL A 139      32.000  53.700  58.440  1.00  0.00           H  
ATOM   1472  N   ARG A 140      32.110  50.010  59.350  1.00  0.00           N  
ATOM   1473  CA  ARG A 140      32.220  49.290  60.640  1.00  0.00           C  
ATOM   1474  C   ARG A 140      33.070  48.030  60.660  1.00  0.00           C  
ATOM   1475  O   ARG A 140      32.520  46.980  60.270  1.00  0.00           O  
ATOM   1476  CB  ARG A 140      30.830  49.020  61.250  1.00  0.00           C  
ATOM   1477  CG  ARG A 140      31.000  49.040  62.800  1.00  0.00           C  
ATOM   1478  CD  ARG A 140      29.750  48.310  63.280  1.00  0.00           C  
ATOM   1479  NE  ARG A 140      28.550  49.220  63.470  1.00  0.00           N  
ATOM   1480  CZ  ARG A 140      27.990  49.510  64.660  1.00  0.00           C  
ATOM   1481  NH1 ARG A 140      28.610  49.250  65.770  1.00  0.00           N1+
ATOM   1482  NH2 ARG A 140      26.800  50.110  64.660  1.00  0.00           N  
ATOM   1483  H   ARG A 140      31.570  49.650  58.590  1.00  0.00           H  
ATOM   1484  HE  ARG A 140      28.310  49.630  62.590  1.00  0.00           H  
ATOM   1485 1HH1 ARG A 140      29.580  48.990  65.770  1.00  0.00           H  
ATOM   1486 2HH1 ARG A 140      28.170  49.060  66.640  1.00  0.00           H  
ATOM   1487 1HH2 ARG A 140      26.340  50.420  63.830  1.00  0.00           H  
ATOM   1488 2HH2 ARG A 140      26.430  50.570  65.460  1.00  0.00           H  
ATOM   1489  N   ASN A 141      34.350  48.030  61.140  1.00  0.00           N  
ATOM   1490  CA  ASN A 141      35.240  46.940  61.060  1.00  0.00           C  
ATOM   1491  C   ASN A 141      35.130  46.240  62.390  1.00  0.00           C  
ATOM   1492  O   ASN A 141      35.480  46.770  63.450  1.00  0.00           O  
ATOM   1493  CB  ASN A 141      36.670  47.400  60.820  1.00  0.00           C  
ATOM   1494  CG  ASN A 141      37.670  46.260  60.780  1.00  0.00           C  
ATOM   1495  ND2 ASN A 141      38.610  46.340  61.630  1.00  0.00           N  
ATOM   1496  OD1 ASN A 141      37.540  45.290  60.040  1.00  0.00           O  
ATOM   1497  H   ASN A 141      34.690  48.890  61.530  1.00  0.00           H  
ATOM   1498 1HD2 ASN A 141      38.570  47.080  62.310  1.00  0.00           H  
ATOM   1499 2HD2 ASN A 141      39.350  45.660  61.630  1.00  0.00           H  
ATOM   1500  N   VAL A 142      34.300  45.200  62.330  1.00  0.00           N  
ATOM   1501  CA  VAL A 142      33.970  44.330  63.450  1.00  0.00           C  
ATOM   1502  C   VAL A 142      35.060  43.260  63.710  1.00  0.00           C  
ATOM   1503  O   VAL A 142      36.240  43.650  63.800  1.00  0.00           O  
ATOM   1504  CB  VAL A 142      32.630  43.730  63.570  1.00  0.00           C  
ATOM   1505  CG1 VAL A 142      31.650  44.680  64.220  1.00  0.00           C  
ATOM   1506  CG2 VAL A 142      32.070  43.400  62.140  1.00  0.00           C  
ATOM   1507  H   VAL A 142      34.100  44.820  61.420  1.00  0.00           H  
ATOM   1508  N   LYS A 143      34.810  42.030  64.180  1.00  0.00           N  
ATOM   1509  CA  LYS A 143      35.850  41.020  64.370  1.00  0.00           C  
ATOM   1510  C   LYS A 143      36.690  40.570  63.130  1.00  0.00           C  
ATOM   1511  O   LYS A 143      36.150  40.000  62.160  1.00  0.00           O  
ATOM   1512  CB  LYS A 143      35.180  39.840  65.100  1.00  0.00           C  
ATOM   1513  CG  LYS A 143      36.130  38.730  65.610  1.00  0.00           C  
ATOM   1514  CD  LYS A 143      36.910  39.230  66.870  1.00  0.00           C  
ATOM   1515  CE  LYS A 143      37.860  38.170  67.530  1.00  0.00           C  
ATOM   1516  NZ  LYS A 143      39.030  37.770  66.690  1.00  0.00           N1+
ATOM   1517  H   LYS A 143      33.940  41.710  64.570  1.00  0.00           H  
ATOM   1518  HZ1 LYS A 143      38.700  37.080  66.040  1.00  0.00           H  
ATOM   1519  HZ2 LYS A 143      39.310  38.580  66.190  1.00  0.00           H  
ATOM   1520  HZ3 LYS A 143      39.810  37.460  67.240  1.00  0.00           H  
ATOM   1521  N   GLU A 144      38.000  40.480  63.390  1.00  0.00           N  
ATOM   1522  CA  GLU A 144      39.020  40.020  62.460  1.00  0.00           C  
ATOM   1523  C   GLU A 144      39.410  38.580  62.880  1.00  0.00           C  
ATOM   1524  O   GLU A 144      39.670  38.240  64.020  1.00  0.00           O  
ATOM   1525  CB  GLU A 144      40.220  40.910  62.490  1.00  0.00           C  
ATOM   1526  CG  GLU A 144      39.880  42.360  62.260  1.00  0.00           C  
ATOM   1527  CD  GLU A 144      41.040  43.350  62.340  1.00  0.00           C  
ATOM   1528  OE1 GLU A 144      42.190  42.970  62.650  1.00  0.00           O  
ATOM   1529  OE2 GLU A 144      40.850  44.510  62.200  1.00  0.00           O1-
ATOM   1530  H   GLU A 144      38.390  40.850  64.240  1.00  0.00           H  
ATOM   1531  N   SER A 145      39.750  37.890  61.790  1.00  0.00           N  
ATOM   1532  CA  SER A 145      40.150  36.490  61.850  1.00  0.00           C  
ATOM   1533  C   SER A 145      41.480  36.260  61.070  1.00  0.00           C  
ATOM   1534  O   SER A 145      41.530  36.660  59.880  1.00  0.00           O  
ATOM   1535  CB  SER A 145      38.950  35.660  61.320  1.00  0.00           C  
ATOM   1536  OG  SER A 145      39.290  34.270  61.300  1.00  0.00           O  
ATOM   1537  H   SER A 145      39.710  38.340  60.900  1.00  0.00           H  
ATOM   1538  HG  SER A 145      39.340  33.910  60.370  1.00  0.00           H  
ATOM   1539  N   ALA A 146      42.420  35.630  61.790  1.00  0.00           N  
ATOM   1540  CA  ALA A 146      43.680  35.280  61.200  1.00  0.00           C  
ATOM   1541  C   ALA A 146      43.970  33.780  60.990  1.00  0.00           C  
ATOM   1542  O   ALA A 146      43.910  33.030  61.960  1.00  0.00           O  
ATOM   1543  CB  ALA A 146      44.810  35.990  61.960  1.00  0.00           C  
ATOM   1544  H   ALA A 146      42.460  35.840  62.770  1.00  0.00           H  
ATOM   1545  N   ALA A 147      44.540  33.480  59.800  1.00  0.00           N  
ATOM   1546  CA  ALA A 147      44.920  32.170  59.360  1.00  0.00           C  
ATOM   1547  C   ALA A 147      46.360  32.260  58.820  1.00  0.00           C  
ATOM   1548  O   ALA A 147      46.750  33.280  58.270  1.00  0.00           O  
ATOM   1549  CB  ALA A 147      43.980  31.670  58.200  1.00  0.00           C  
ATOM   1550  H   ALA A 147      44.720  34.220  59.160  1.00  0.00           H  
ATOM   1551  N   HIS A 148      47.090  31.150  58.720  1.00  0.00           N  
ATOM   1552  CA  HIS A 148      48.560  31.110  58.570  1.00  0.00           C  
ATOM   1553  C   HIS A 148      49.190  32.050  57.510  1.00  0.00           C  
ATOM   1554  O   HIS A 148      49.980  32.920  57.760  1.00  0.00           O  
ATOM   1555  CB  HIS A 148      49.060  29.650  58.360  1.00  0.00           C  
ATOM   1556  CG  HIS A 148      50.480  29.550  58.820  1.00  0.00           C  
ATOM   1557  CD2 HIS A 148      51.480  29.470  57.880  1.00  0.00           C  
ATOM   1558  ND1 HIS A 148      51.050  29.500  60.030  1.00  0.00           N  
ATOM   1559  CE1 HIS A 148      52.410  29.370  59.760  1.00  0.00           C  
ATOM   1560  NE2 HIS A 148      52.660  29.370  58.460  1.00  0.00           N  
ATOM   1561  H   HIS A 148      46.670  30.330  58.320  1.00  0.00           H  
ATOM   1562  HD2 HIS A 148      51.350  29.520  56.800  1.00  0.00           H  
ATOM   1563  HE1 HIS A 148      53.210  29.290  60.500  1.00  0.00           H  
ATOM   1564  HE2 HIS A 148      53.410  28.960  57.950  1.00  0.00           H  
ATOM   1565  N   ASP A 149      48.640  31.810  56.340  1.00  0.00           N  
ATOM   1566  CA  ASP A 149      49.040  32.630  55.190  1.00  0.00           C  
ATOM   1567  C   ASP A 149      48.250  33.920  54.840  1.00  0.00           C  
ATOM   1568  O   ASP A 149      48.660  34.640  54.020  1.00  0.00           O  
ATOM   1569  CB  ASP A 149      49.270  31.710  53.960  1.00  0.00           C  
ATOM   1570  CG  ASP A 149      50.480  30.810  53.960  1.00  0.00           C  
ATOM   1571  OD1 ASP A 149      51.600  31.360  54.160  1.00  0.00           O  
ATOM   1572  OD2 ASP A 149      50.350  29.530  53.800  1.00  0.00           O1-
ATOM   1573  H   ASP A 149      48.000  31.060  56.170  1.00  0.00           H  
ATOM   1574  N   TYR A 150      47.360  34.330  55.700  1.00  0.00           N  
ATOM   1575  CA  TYR A 150      46.440  35.420  55.430  1.00  0.00           C  
ATOM   1576  C   TYR A 150      45.590  35.980  56.610  1.00  0.00           C  
ATOM   1577  O   TYR A 150      45.270  35.300  57.600  1.00  0.00           O  
ATOM   1578  CB  TYR A 150      45.560  35.230  54.190  1.00  0.00           C  
ATOM   1579  CG  TYR A 150      44.470  34.140  54.300  1.00  0.00           C  
ATOM   1580  CD1 TYR A 150      43.250  34.290  54.960  1.00  0.00           C  
ATOM   1581  CD2 TYR A 150      44.830  32.930  53.810  1.00  0.00           C  
ATOM   1582  CE1 TYR A 150      42.430  33.190  55.180  1.00  0.00           C  
ATOM   1583  CE2 TYR A 150      44.010  31.820  53.990  1.00  0.00           C  
ATOM   1584  CZ  TYR A 150      42.790  31.990  54.630  1.00  0.00           C  
ATOM   1585  OH  TYR A 150      41.890  30.930  54.750  1.00  0.00           O  
ATOM   1586  H   TYR A 150      47.180  33.710  56.460  1.00  0.00           H  
ATOM   1587  HD1 TYR A 150      42.900  35.270  55.310  1.00  0.00           H  
ATOM   1588  HD2 TYR A 150      45.750  32.870  53.220  1.00  0.00           H  
ATOM   1589  HE1 TYR A 150      41.580  33.310  55.850  1.00  0.00           H  
ATOM   1590  HE2 TYR A 150      44.370  30.870  53.590  1.00  0.00           H  
ATOM   1591  HH  TYR A 150      42.170  30.170  54.160  1.00  0.00           H  
ATOM   1592  N   THR A 151      45.010  37.130  56.360  1.00  0.00           N  
ATOM   1593  CA  THR A 151      43.930  37.780  57.210  1.00  0.00           C  
ATOM   1594  C   THR A 151      42.620  37.970  56.460  1.00  0.00           C  
ATOM   1595  O   THR A 151      42.580  38.220  55.240  1.00  0.00           O  
ATOM   1596  CB  THR A 151      44.140  39.170  57.750  1.00  0.00           C  
ATOM   1597  CG2 THR A 151      45.230  39.170  58.760  1.00  0.00           C  
ATOM   1598  OG1 THR A 151      44.340  40.140  56.640  1.00  0.00           O  
ATOM   1599  H   THR A 151      45.320  37.670  55.580  1.00  0.00           H  
ATOM   1600  HG1 THR A 151      45.180  40.680  56.770  1.00  0.00           H  
ATOM   1601  N   LEU A 152      41.580  37.790  57.250  1.00  0.00           N  
ATOM   1602  CA  LEU A 152      40.210  38.090  56.860  1.00  0.00           C  
ATOM   1603  C   LEU A 152      39.620  39.230  57.770  1.00  0.00           C  
ATOM   1604  O   LEU A 152      39.660  39.030  59.000  1.00  0.00           O  
ATOM   1605  CB  LEU A 152      39.400  36.760  56.910  1.00  0.00           C  
ATOM   1606  CG  LEU A 152      38.030  36.880  56.300  1.00  0.00           C  
ATOM   1607  CD1 LEU A 152      37.920  37.670  55.010  1.00  0.00           C  
ATOM   1608  CD2 LEU A 152      37.460  35.470  56.110  1.00  0.00           C  
ATOM   1609  H   LEU A 152      41.660  37.470  58.190  1.00  0.00           H  
ATOM   1610  N   ARG A 153      39.100  40.370  57.240  1.00  0.00           N  
ATOM   1611  CA  ARG A 153      38.430  41.370  58.070  1.00  0.00           C  
ATOM   1612  C   ARG A 153      36.940  41.610  57.770  1.00  0.00           C  
ATOM   1613  O   ARG A 153      36.690  42.060  56.650  1.00  0.00           O  
ATOM   1614  CB  ARG A 153      39.240  42.680  57.950  1.00  0.00           C  
ATOM   1615  CG  ARG A 153      40.520  42.590  58.700  1.00  0.00           C  
ATOM   1616  CD  ARG A 153      41.370  43.870  58.610  1.00  0.00           C  
ATOM   1617  NE  ARG A 153      42.570  43.710  59.520  1.00  0.00           N  
ATOM   1618  CZ  ARG A 153      43.850  43.420  59.300  1.00  0.00           C  
ATOM   1619  NH1 ARG A 153      44.300  43.440  58.040  1.00  0.00           N1+
ATOM   1620  NH2 ARG A 153      44.660  43.150  60.280  1.00  0.00           N  
ATOM   1621  H   ARG A 153      39.070  40.520  56.250  1.00  0.00           H  
ATOM   1622  HE  ARG A 153      42.290  43.730  60.480  1.00  0.00           H  
ATOM   1623 1HH1 ARG A 153      43.690  43.700  57.300  1.00  0.00           H  
ATOM   1624 2HH1 ARG A 153      45.190  43.010  57.850  1.00  0.00           H  
ATOM   1625 1HH2 ARG A 153      44.240  43.120  61.190  1.00  0.00           H  
ATOM   1626 2HH2 ARG A 153      45.610  42.840  60.220  1.00  0.00           H  
ATOM   1627  N   GLU A 154      36.050  41.400  58.760  1.00  0.00           N  
ATOM   1628  CA  GLU A 154      34.640  41.650  58.560  1.00  0.00           C  
ATOM   1629  C   GLU A 154      34.260  43.190  58.550  1.00  0.00           C  
ATOM   1630  O   GLU A 154      33.460  43.650  59.360  1.00  0.00           O  
ATOM   1631  CB  GLU A 154      33.950  41.040  59.760  1.00  0.00           C  
ATOM   1632  CG  GLU A 154      32.450  40.630  59.530  1.00  0.00           C  
ATOM   1633  CD  GLU A 154      31.770  39.840  60.660  1.00  0.00           C  
ATOM   1634  OE1 GLU A 154      30.800  40.420  61.230  1.00  0.00           O  
ATOM   1635  OE2 GLU A 154      32.170  38.730  61.030  1.00  0.00           O1-
ATOM   1636  H   GLU A 154      36.350  41.330  59.710  1.00  0.00           H  
ATOM   1637  N   LEU A 155      34.630  43.820  57.430  1.00  0.00           N  
ATOM   1638  CA  LEU A 155      34.260  45.260  57.190  1.00  0.00           C  
ATOM   1639  C   LEU A 155      32.780  45.480  56.760  1.00  0.00           C  
ATOM   1640  O   LEU A 155      32.330  44.930  55.740  1.00  0.00           O  
ATOM   1641  CB  LEU A 155      35.160  45.860  56.070  1.00  0.00           C  
ATOM   1642  CG  LEU A 155      36.540  46.120  56.600  1.00  0.00           C  
ATOM   1643  CD1 LEU A 155      37.720  46.020  55.600  1.00  0.00           C  
ATOM   1644  CD2 LEU A 155      36.570  47.570  57.090  1.00  0.00           C  
ATOM   1645  H   LEU A 155      35.270  43.480  56.740  1.00  0.00           H  
ATOM   1646  N   LYS A 156      32.040  46.030  57.650  1.00  0.00           N  
ATOM   1647  CA  LYS A 156      30.660  46.430  57.290  1.00  0.00           C  
ATOM   1648  C   LYS A 156      30.480  47.860  56.650  1.00  0.00           C  
ATOM   1649  O   LYS A 156      30.330  48.910  57.320  1.00  0.00           O  
ATOM   1650  CB  LYS A 156      29.650  46.190  58.450  1.00  0.00           C  
ATOM   1651  CG  LYS A 156      29.780  44.740  59.030  1.00  0.00           C  
ATOM   1652  CD  LYS A 156      28.690  44.310  60.030  1.00  0.00           C  
ATOM   1653  CE  LYS A 156      28.470  42.820  59.960  1.00  0.00           C  
ATOM   1654  NZ  LYS A 156      27.440  42.130  60.820  1.00  0.00           N1+
ATOM   1655  H   LYS A 156      32.420  46.260  58.550  1.00  0.00           H  
ATOM   1656  HZ1 LYS A 156      27.680  42.200  61.780  1.00  0.00           H  
ATOM   1657  HZ2 LYS A 156      26.550  42.590  60.760  1.00  0.00           H  
ATOM   1658  HZ3 LYS A 156      27.290  41.160  60.590  1.00  0.00           H  
ATOM   1659  N   LEU A 157      30.310  47.840  55.360  1.00  0.00           N  
ATOM   1660  CA  LEU A 157      30.210  49.070  54.480  1.00  0.00           C  
ATOM   1661  C   LEU A 157      28.700  49.410  54.120  1.00  0.00           C  
ATOM   1662  O   LEU A 157      27.780  48.540  53.910  1.00  0.00           O  
ATOM   1663  CB  LEU A 157      30.880  48.810  53.150  1.00  0.00           C  
ATOM   1664  CG  LEU A 157      30.850  50.020  52.210  1.00  0.00           C  
ATOM   1665  CD1 LEU A 157      31.490  51.340  52.720  1.00  0.00           C  
ATOM   1666  CD2 LEU A 157      31.420  49.630  50.880  1.00  0.00           C  
ATOM   1667  H   LEU A 157      30.180  46.930  54.960  1.00  0.00           H  
ATOM   1668  N   SER A 158      28.350  50.710  54.370  1.00  0.00           N  
ATOM   1669  CA  SER A 158      26.970  51.290  54.330  1.00  0.00           C  
ATOM   1670  C   SER A 158      26.940  52.790  53.870  1.00  0.00           C  
ATOM   1671  O   SER A 158      27.950  53.530  53.950  1.00  0.00           O  
ATOM   1672  CB  SER A 158      26.250  51.110  55.650  1.00  0.00           C  
ATOM   1673  OG  SER A 158      26.830  51.940  56.680  1.00  0.00           O  
ATOM   1674  H   SER A 158      29.010  51.400  54.670  1.00  0.00           H  
ATOM   1675  HG  SER A 158      27.170  51.320  57.380  1.00  0.00           H  
ATOM   1676  N   LYS A 159      25.790  53.240  53.380  1.00  0.00           N  
ATOM   1677  CA  LYS A 159      25.630  54.620  52.920  1.00  0.00           C  
ATOM   1678  C   LYS A 159      25.030  55.560  53.970  1.00  0.00           C  
ATOM   1679  O   LYS A 159      23.920  55.300  54.420  1.00  0.00           O  
ATOM   1680  CB  LYS A 159      24.830  54.690  51.600  1.00  0.00           C  
ATOM   1681  CG  LYS A 159      24.470  56.040  51.050  1.00  0.00           C  
ATOM   1682  CD  LYS A 159      25.580  56.650  50.210  1.00  0.00           C  
ATOM   1683  CE  LYS A 159      24.960  57.840  49.480  1.00  0.00           C  
ATOM   1684  NZ  LYS A 159      24.130  57.470  48.320  1.00  0.00           N1+
ATOM   1685  H   LYS A 159      24.970  52.680  53.440  1.00  0.00           H  
ATOM   1686  HZ1 LYS A 159      23.780  58.240  47.780  1.00  0.00           H  
ATOM   1687  HZ2 LYS A 159      24.640  56.830  47.750  1.00  0.00           H  
ATOM   1688  HZ3 LYS A 159      23.290  57.030  48.650  1.00  0.00           H  
ATOM   1689  N   VAL A 160      25.640  56.690  54.300  1.00  0.00           N  
ATOM   1690  CA  VAL A 160      25.060  57.620  55.330  1.00  0.00           C  
ATOM   1691  C   VAL A 160      23.740  58.220  54.850  1.00  0.00           C  
ATOM   1692  O   VAL A 160      23.710  58.780  53.760  1.00  0.00           O  
ATOM   1693  CB  VAL A 160      26.060  58.810  55.530  1.00  0.00           C  
ATOM   1694  CG1 VAL A 160      25.490  59.930  56.340  1.00  0.00           C  
ATOM   1695  CG2 VAL A 160      27.310  58.410  56.280  1.00  0.00           C  
ATOM   1696  H   VAL A 160      26.310  56.990  53.620  1.00  0.00           H  
ATOM   1697  N   GLY A 161      22.780  58.240  55.780  1.00  0.00           N  
ATOM   1698  CA  GLY A 161      21.370  58.620  55.480  1.00  0.00           C  
ATOM   1699  C   GLY A 161      20.330  57.570  55.000  1.00  0.00           C  
ATOM   1700  O   GLY A 161      19.300  57.440  55.600  1.00  0.00           O  
ATOM   1701  H   GLY A 161      22.950  58.140  56.760  1.00  0.00           H  
ATOM   1702  N   GLN A 162      20.880  56.760  54.100  1.00  0.00           N  
ATOM   1703  CA  GLN A 162      20.160  55.710  53.450  1.00  0.00           C  
ATOM   1704  C   GLN A 162      20.190  54.420  54.240  1.00  0.00           C  
ATOM   1705  O   GLN A 162      21.160  53.660  54.250  1.00  0.00           O  
ATOM   1706  CB  GLN A 162      20.480  55.600  52.040  1.00  0.00           C  
ATOM   1707  CG  GLN A 162      20.160  56.770  51.140  1.00  0.00           C  
ATOM   1708  CD  GLN A 162      20.740  56.660  49.740  1.00  0.00           C  
ATOM   1709  NE2 GLN A 162      19.910  56.870  48.790  1.00  0.00           N  
ATOM   1710  OE1 GLN A 162      21.850  56.370  49.340  1.00  0.00           O  
ATOM   1711  H   GLN A 162      21.850  56.820  53.830  1.00  0.00           H  
ATOM   1712 1HE2 GLN A 162      18.960  56.910  49.100  1.00  0.00           H  
ATOM   1713 2HE2 GLN A 162      20.130  56.640  47.840  1.00  0.00           H  
ATOM   1714  N   GLY A 163      19.160  54.120  54.960  1.00  0.00           N  
ATOM   1715  CA  GLY A 163      19.110  52.930  55.810  1.00  0.00           C  
ATOM   1716  C   GLY A 163      19.040  51.660  54.980  1.00  0.00           C  
ATOM   1717  O   GLY A 163      18.550  51.620  53.830  1.00  0.00           O  
ATOM   1718  H   GLY A 163      18.330  54.680  54.950  1.00  0.00           H  
ATOM   1719  N   ASN A 164      19.200  50.550  55.710  1.00  0.00           N  
ATOM   1720  CA  ASN A 164      19.380  49.160  55.140  1.00  0.00           C  
ATOM   1721  C   ASN A 164      20.330  49.080  53.930  1.00  0.00           C  
ATOM   1722  O   ASN A 164      20.040  48.490  52.880  1.00  0.00           O  
ATOM   1723  CB  ASN A 164      18.030  48.610  54.840  1.00  0.00           C  
ATOM   1724  CG  ASN A 164      17.290  47.970  56.100  1.00  0.00           C  
ATOM   1725  ND2 ASN A 164      16.950  46.670  55.940  1.00  0.00           N  
ATOM   1726  OD1 ASN A 164      17.010  48.610  57.060  1.00  0.00           O  
ATOM   1727  H   ASN A 164      18.920  50.580  56.670  1.00  0.00           H  
ATOM   1728 1HD2 ASN A 164      17.140  46.130  55.120  1.00  0.00           H  
ATOM   1729 2HD2 ASN A 164      16.370  46.190  56.600  1.00  0.00           H  
ATOM   1730  N   THR A 165      21.590  49.530  54.160  1.00  0.00           N  
ATOM   1731  CA  THR A 165      22.600  49.490  53.100  1.00  0.00           C  
ATOM   1732  C   THR A 165      23.890  48.750  53.460  1.00  0.00           C  
ATOM   1733  O   THR A 165      24.800  48.470  52.690  1.00  0.00           O  
ATOM   1734  CB  THR A 165      22.880  50.840  52.470  1.00  0.00           C  
ATOM   1735  CG2 THR A 165      21.700  51.370  51.720  1.00  0.00           C  
ATOM   1736  OG1 THR A 165      23.330  51.790  53.420  1.00  0.00           O  
ATOM   1737  H   THR A 165      21.850  50.040  54.980  1.00  0.00           H  
ATOM   1738  HG1 THR A 165      22.540  52.330  53.700  1.00  0.00           H  
ATOM   1739  N   GLU A 166      24.010  48.590  54.800  1.00  0.00           N  
ATOM   1740  CA  GLU A 166      24.960  47.650  55.430  1.00  0.00           C  
ATOM   1741  C   GLU A 166      24.990  46.300  54.800  1.00  0.00           C  
ATOM   1742  O   GLU A 166      24.110  45.440  54.990  1.00  0.00           O  
ATOM   1743  CB  GLU A 166      24.520  47.640  56.960  1.00  0.00           C  
ATOM   1744  CG  GLU A 166      25.600  47.020  57.820  1.00  0.00           C  
ATOM   1745  CD  GLU A 166      25.560  47.600  59.280  1.00  0.00           C  
ATOM   1746  OE1 GLU A 166      26.180  48.620  59.570  1.00  0.00           O  
ATOM   1747  OE2 GLU A 166      25.150  46.770  60.100  1.00  0.00           O1-
ATOM   1748  H   GLU A 166      23.470  49.120  55.450  1.00  0.00           H  
ATOM   1749  N   ARG A 167      26.220  46.130  54.280  1.00  0.00           N  
ATOM   1750  CA  ARG A 167      26.690  44.820  53.840  1.00  0.00           C  
ATOM   1751  C   ARG A 167      28.200  44.600  54.210  1.00  0.00           C  
ATOM   1752  O   ARG A 167      29.040  45.480  53.970  1.00  0.00           O  
ATOM   1753  CB  ARG A 167      26.460  44.440  52.330  1.00  0.00           C  
ATOM   1754  CG  ARG A 167      27.280  45.180  51.310  1.00  0.00           C  
ATOM   1755  CD  ARG A 167      26.950  46.690  51.270  1.00  0.00           C  
ATOM   1756  NE  ARG A 167      27.130  47.260  49.940  1.00  0.00           N  
ATOM   1757  CZ  ARG A 167      26.140  47.900  49.310  1.00  0.00           C  
ATOM   1758  NH1 ARG A 167      25.060  48.280  49.940  1.00  0.00           N1+
ATOM   1759  NH2 ARG A 167      26.470  48.720  48.330  1.00  0.00           N  
ATOM   1760  H   ARG A 167      26.820  46.900  54.070  1.00  0.00           H  
ATOM   1761  HE  ARG A 167      28.050  47.200  49.540  1.00  0.00           H  
ATOM   1762 1HH1 ARG A 167      25.020  48.060  50.910  1.00  0.00           H  
ATOM   1763 2HH1 ARG A 167      24.290  48.670  49.420  1.00  0.00           H  
ATOM   1764 1HH2 ARG A 167      27.460  48.820  48.230  1.00  0.00           H  
ATOM   1765 2HH2 ARG A 167      25.850  49.280  47.790  1.00  0.00           H  
ATOM   1766  N   THR A 168      28.470  43.370  54.630  1.00  0.00           N  
ATOM   1767  CA  THR A 168      29.820  42.910  54.960  1.00  0.00           C  
ATOM   1768  C   THR A 168      30.710  42.680  53.750  1.00  0.00           C  
ATOM   1769  O   THR A 168      30.650  41.730  52.980  1.00  0.00           O  
ATOM   1770  CB  THR A 168      29.970  41.560  55.690  1.00  0.00           C  
ATOM   1771  CG2 THR A 168      31.400  41.120  56.050  1.00  0.00           C  
ATOM   1772  OG1 THR A 168      29.050  41.520  56.740  1.00  0.00           O  
ATOM   1773  H   THR A 168      27.720  42.740  54.860  1.00  0.00           H  
ATOM   1774  HG1 THR A 168      28.660  40.600  56.810  1.00  0.00           H  
ATOM   1775  N   VAL A 169      31.650  43.630  53.610  1.00  0.00           N  
ATOM   1776  CA  VAL A 169      32.690  43.440  52.550  1.00  0.00           C  
ATOM   1777  C   VAL A 169      33.910  42.720  53.200  1.00  0.00           C  
ATOM   1778  O   VAL A 169      34.730  43.320  53.880  1.00  0.00           O  
ATOM   1779  CB  VAL A 169      33.020  44.790  51.930  1.00  0.00           C  
ATOM   1780  CG1 VAL A 169      33.790  44.430  50.670  1.00  0.00           C  
ATOM   1781  CG2 VAL A 169      31.660  45.360  51.360  1.00  0.00           C  
ATOM   1782  H   VAL A 169      31.790  44.240  54.390  1.00  0.00           H  
ATOM   1783  N   TRP A 170      34.200  41.560  52.660  1.00  0.00           N  
ATOM   1784  CA  TRP A 170      35.300  40.670  53.170  1.00  0.00           C  
ATOM   1785  C   TRP A 170      36.730  41.000  52.620  1.00  0.00           C  
ATOM   1786  O   TRP A 170      37.050  40.780  51.440  1.00  0.00           O  
ATOM   1787  CB  TRP A 170      34.970  39.240  52.740  1.00  0.00           C  
ATOM   1788  CG  TRP A 170      33.700  38.620  53.380  1.00  0.00           C  
ATOM   1789  CD1 TRP A 170      32.560  38.370  52.850  1.00  0.00           C  
ATOM   1790  CD2 TRP A 170      33.600  38.180  54.720  1.00  0.00           C  
ATOM   1791  CE2 TRP A 170      32.310  37.630  54.940  1.00  0.00           C  
ATOM   1792  CE3 TRP A 170      34.440  38.460  55.840  1.00  0.00           C  
ATOM   1793  NE1 TRP A 170      31.700  37.810  53.760  1.00  0.00           N  
ATOM   1794  CZ2 TRP A 170      31.870  37.340  56.210  1.00  0.00           C  
ATOM   1795  CZ3 TRP A 170      33.950  38.160  57.090  1.00  0.00           C  
ATOM   1796  CH2 TRP A 170      32.740  37.530  57.290  1.00  0.00           C  
ATOM   1797  H   TRP A 170      33.730  41.250  51.830  1.00  0.00           H  
ATOM   1798  HD1 TRP A 170      32.320  38.300  51.790  1.00  0.00           H  
ATOM   1799  HE1 TRP A 170      30.900  37.270  53.480  1.00  0.00           H  
ATOM   1800  HE3 TRP A 170      35.450  38.860  55.760  1.00  0.00           H  
ATOM   1801  HZ2 TRP A 170      30.830  36.990  56.240  1.00  0.00           H  
ATOM   1802  HZ3 TRP A 170      34.510  38.310  58.010  1.00  0.00           H  
ATOM   1803  HH2 TRP A 170      32.400  37.440  58.320  1.00  0.00           H  
ATOM   1804  N   GLN A 171      37.390  41.900  53.320  1.00  0.00           N  
ATOM   1805  CA  GLN A 171      38.830  42.140  52.970  1.00  0.00           C  
ATOM   1806  C   GLN A 171      39.700  40.920  53.250  1.00  0.00           C  
ATOM   1807  O   GLN A 171      40.040  40.600  54.420  1.00  0.00           O  
ATOM   1808  CB  GLN A 171      39.420  43.380  53.620  1.00  0.00           C  
ATOM   1809  CG  GLN A 171      40.520  44.050  52.800  1.00  0.00           C  
ATOM   1810  CD  GLN A 171      40.650  45.500  53.300  1.00  0.00           C  
ATOM   1811  NE2 GLN A 171      41.530  45.710  54.270  1.00  0.00           N  
ATOM   1812  OE1 GLN A 171      40.220  46.510  52.730  1.00  0.00           O  
ATOM   1813  H   GLN A 171      36.970  42.490  54.000  1.00  0.00           H  
ATOM   1814 1HE2 GLN A 171      42.240  45.070  54.560  1.00  0.00           H  
ATOM   1815 2HE2 GLN A 171      41.530  46.570  54.780  1.00  0.00           H  
ATOM   1816  N   TYR A 172      40.090  40.360  52.100  1.00  0.00           N  
ATOM   1817  CA  TYR A 172      40.920  39.140  52.040  1.00  0.00           C  
ATOM   1818  C   TYR A 172      42.350  39.560  51.620  1.00  0.00           C  
ATOM   1819  O   TYR A 172      42.730  39.720  50.450  1.00  0.00           O  
ATOM   1820  CB  TYR A 172      40.520  38.010  51.100  1.00  0.00           C  
ATOM   1821  CG  TYR A 172      39.590  36.860  51.700  1.00  0.00           C  
ATOM   1822  CD1 TYR A 172      40.140  35.710  52.260  1.00  0.00           C  
ATOM   1823  CD2 TYR A 172      38.310  36.990  51.340  1.00  0.00           C  
ATOM   1824  CE1 TYR A 172      39.260  34.720  52.640  1.00  0.00           C  
ATOM   1825  CE2 TYR A 172      37.420  35.960  51.670  1.00  0.00           C  
ATOM   1826  CZ  TYR A 172      37.900  34.870  52.370  1.00  0.00           C  
ATOM   1827  OH  TYR A 172      36.940  34.000  52.880  1.00  0.00           O  
ATOM   1828  H   TYR A 172      39.600  40.470  51.240  1.00  0.00           H  
ATOM   1829  HD1 TYR A 172      41.210  35.520  52.370  1.00  0.00           H  
ATOM   1830  HD2 TYR A 172      38.060  37.820  50.680  1.00  0.00           H  
ATOM   1831  HE1 TYR A 172      39.600  33.740  52.940  1.00  0.00           H  
ATOM   1832  HE2 TYR A 172      36.410  35.840  51.280  1.00  0.00           H  
ATOM   1833  HH  TYR A 172      37.400  33.130  53.040  1.00  0.00           H  
ATOM   1834  N   HIS A 173      43.170  39.740  52.600  1.00  0.00           N  
ATOM   1835  CA  HIS A 173      44.590  40.150  52.480  1.00  0.00           C  
ATOM   1836  C   HIS A 173      45.620  39.080  52.860  1.00  0.00           C  
ATOM   1837  O   HIS A 173      45.500  38.480  53.920  1.00  0.00           O  
ATOM   1838  CB  HIS A 173      44.850  41.440  53.300  1.00  0.00           C  
ATOM   1839  CG  HIS A 173      46.110  42.280  53.210  1.00  0.00           C  
ATOM   1840  CD2 HIS A 173      47.110  42.190  52.320  1.00  0.00           C  
ATOM   1841  ND1 HIS A 173      46.450  43.330  53.980  1.00  0.00           N  
ATOM   1842  CE1 HIS A 173      47.730  43.700  53.700  1.00  0.00           C  
ATOM   1843  NE2 HIS A 173      48.070  43.010  52.660  1.00  0.00           N  
ATOM   1844  H   HIS A 173      42.900  39.480  53.520  1.00  0.00           H  
ATOM   1845  HD2 HIS A 173      47.150  41.410  51.550  1.00  0.00           H  
ATOM   1846  HE1 HIS A 173      48.420  44.180  54.390  1.00  0.00           H  
ATOM   1847  HE2 HIS A 173      48.960  43.070  52.200  1.00  0.00           H  
ATOM   1848  N   PHE A 174      46.280  38.600  51.800  1.00  0.00           N  
ATOM   1849  CA  PHE A 174      47.390  37.670  51.790  1.00  0.00           C  
ATOM   1850  C   PHE A 174      48.700  38.200  52.390  1.00  0.00           C  
ATOM   1851  O   PHE A 174      49.150  39.330  52.090  1.00  0.00           O  
ATOM   1852  CB  PHE A 174      47.840  37.170  50.410  1.00  0.00           C  
ATOM   1853  CG  PHE A 174      48.420  35.750  50.580  1.00  0.00           C  
ATOM   1854  CD1 PHE A 174      47.580  34.680  50.810  1.00  0.00           C  
ATOM   1855  CD2 PHE A 174      49.790  35.470  50.380  1.00  0.00           C  
ATOM   1856  CE1 PHE A 174      48.070  33.340  50.750  1.00  0.00           C  
ATOM   1857  CE2 PHE A 174      50.240  34.140  50.300  1.00  0.00           C  
ATOM   1858  CZ  PHE A 174      49.410  33.070  50.520  1.00  0.00           C  
ATOM   1859  H   PHE A 174      45.840  38.790  50.930  1.00  0.00           H  
ATOM   1860  HD1 PHE A 174      46.500  34.860  50.800  1.00  0.00           H  
ATOM   1861  HD2 PHE A 174      50.550  36.230  50.220  1.00  0.00           H  
ATOM   1862  HE1 PHE A 174      47.410  32.520  51.030  1.00  0.00           H  
ATOM   1863  HE2 PHE A 174      51.310  33.950  50.180  1.00  0.00           H  
ATOM   1864  HZ  PHE A 174      49.860  32.080  50.400  1.00  0.00           H  
ATOM   1865  N   ARG A 175      49.250  37.450  53.380  1.00  0.00           N  
ATOM   1866  CA  ARG A 175      50.470  37.930  54.120  1.00  0.00           C  
ATOM   1867  C   ARG A 175      51.870  37.580  53.430  1.00  0.00           C  
ATOM   1868  O   ARG A 175      52.650  38.370  52.940  1.00  0.00           O  
ATOM   1869  CB  ARG A 175      50.380  37.900  55.620  1.00  0.00           C  
ATOM   1870  CG  ARG A 175      49.560  38.970  56.330  1.00  0.00           C  
ATOM   1871  CD  ARG A 175      49.650  39.080  57.850  1.00  0.00           C  
ATOM   1872  NE  ARG A 175      49.630  37.760  58.480  1.00  0.00           N  
ATOM   1873  CZ  ARG A 175      50.680  37.030  58.890  1.00  0.00           C  
ATOM   1874  NH1 ARG A 175      51.980  37.570  58.860  1.00  0.00           N1+
ATOM   1875  NH2 ARG A 175      50.510  35.790  59.150  1.00  0.00           N  
ATOM   1876  H   ARG A 175      49.000  36.490  53.330  1.00  0.00           H  
ATOM   1877  HE  ARG A 175      48.730  37.370  58.660  1.00  0.00           H  
ATOM   1878 1HH1 ARG A 175      52.250  38.480  58.540  1.00  0.00           H  
ATOM   1879 2HH1 ARG A 175      52.720  37.140  59.370  1.00  0.00           H  
ATOM   1880 1HH2 ARG A 175      49.590  35.400  59.070  1.00  0.00           H  
ATOM   1881 2HH2 ARG A 175      51.350  35.360  59.490  1.00  0.00           H  
ATOM   1882  N   THR A 176      52.200  36.310  53.470  1.00  0.00           N  
ATOM   1883  CA  THR A 176      53.400  35.580  53.060  1.00  0.00           C  
ATOM   1884  C   THR A 176      53.940  35.720  51.620  1.00  0.00           C  
ATOM   1885  O   THR A 176      54.720  34.890  51.200  1.00  0.00           O  
ATOM   1886  CB  THR A 176      53.120  34.110  53.310  1.00  0.00           C  
ATOM   1887  CG2 THR A 176      54.350  33.380  53.800  1.00  0.00           C  
ATOM   1888  OG1 THR A 176      52.040  33.990  54.330  1.00  0.00           O  
ATOM   1889  H   THR A 176      51.540  35.640  53.800  1.00  0.00           H  
ATOM   1890  HG1 THR A 176      51.720  33.050  54.370  1.00  0.00           H  
ATOM   1891  N   TRP A 177      53.610  36.840  50.930  1.00  0.00           N  
ATOM   1892  CA  TRP A 177      53.930  37.020  49.520  1.00  0.00           C  
ATOM   1893  C   TRP A 177      54.950  38.080  49.260  1.00  0.00           C  
ATOM   1894  O   TRP A 177      54.650  39.260  49.450  1.00  0.00           O  
ATOM   1895  CB  TRP A 177      52.560  37.470  48.910  1.00  0.00           C  
ATOM   1896  CG  TRP A 177      52.540  37.250  47.460  1.00  0.00           C  
ATOM   1897  CD1 TRP A 177      53.440  37.620  46.550  1.00  0.00           C  
ATOM   1898  CD2 TRP A 177      51.440  36.910  46.670  1.00  0.00           C  
ATOM   1899  CE2 TRP A 177      51.670  37.050  45.320  1.00  0.00           C  
ATOM   1900  CE3 TRP A 177      50.230  36.370  47.070  1.00  0.00           C  
ATOM   1901  NE1 TRP A 177      52.940  37.480  45.320  1.00  0.00           N  
ATOM   1902  CZ2 TRP A 177      50.840  36.530  44.350  1.00  0.00           C  
ATOM   1903  CZ3 TRP A 177      49.420  35.720  46.110  1.00  0.00           C  
ATOM   1904  CH2 TRP A 177      49.790  35.830  44.770  1.00  0.00           C  
ATOM   1905  H   TRP A 177      53.010  37.490  51.380  1.00  0.00           H  
ATOM   1906  HD1 TRP A 177      54.410  38.090  46.690  1.00  0.00           H  
ATOM   1907  HE1 TRP A 177      53.530  37.570  44.520  1.00  0.00           H  
ATOM   1908  HE3 TRP A 177      49.840  36.760  48.010  1.00  0.00           H  
ATOM   1909  HZ2 TRP A 177      51.010  36.650  43.280  1.00  0.00           H  
ATOM   1910  HZ3 TRP A 177      48.440  35.370  46.440  1.00  0.00           H  
ATOM   1911  HH2 TRP A 177      49.410  35.190  43.960  1.00  0.00           H  
ATOM   1912  N   PRO A 178      56.160  37.730  48.780  1.00  0.00           N  
ATOM   1913  CA  PRO A 178      57.340  38.650  48.600  1.00  0.00           C  
ATOM   1914  C   PRO A 178      57.240  39.510  47.300  1.00  0.00           C  
ATOM   1915  O   PRO A 178      56.980  39.000  46.180  1.00  0.00           O  
ATOM   1916  CB  PRO A 178      58.570  37.730  48.620  1.00  0.00           C  
ATOM   1917  CG  PRO A 178      58.070  36.320  48.140  1.00  0.00           C  
ATOM   1918  CD  PRO A 178      56.550  36.300  48.530  1.00  0.00           C  
ATOM   1919  N   ASP A 179      57.620  40.770  47.380  1.00  0.00           N  
ATOM   1920  CA  ASP A 179      57.630  41.730  46.280  1.00  0.00           C  
ATOM   1921  C   ASP A 179      58.420  41.300  45.050  1.00  0.00           C  
ATOM   1922  O   ASP A 179      59.530  40.810  45.250  1.00  0.00           O  
ATOM   1923  CB  ASP A 179      58.050  43.150  46.670  1.00  0.00           C  
ATOM   1924  CG  ASP A 179      57.880  44.110  45.530  1.00  0.00           C  
ATOM   1925  OD1 ASP A 179      56.790  44.120  44.920  1.00  0.00           O  
ATOM   1926  OD2 ASP A 179      58.780  44.890  45.190  1.00  0.00           O1-
ATOM   1927  H   ASP A 179      57.920  41.080  48.280  1.00  0.00           H  
ATOM   1928  N   HIS A 180      57.840  41.400  43.830  1.00  0.00           N  
ATOM   1929  CA  HIS A 180      58.390  40.860  42.600  1.00  0.00           C  
ATOM   1930  C   HIS A 180      59.050  39.470  42.600  1.00  0.00           C  
ATOM   1931  O   HIS A 180      59.850  39.110  41.720  1.00  0.00           O  
ATOM   1932  CB  HIS A 180      59.210  41.940  41.910  1.00  0.00           C  
ATOM   1933  CG  HIS A 180      58.390  43.120  41.390  1.00  0.00           C  
ATOM   1934  CD2 HIS A 180      58.310  44.310  41.970  1.00  0.00           C  
ATOM   1935  ND1 HIS A 180      57.850  43.240  40.190  1.00  0.00           N  
ATOM   1936  CE1 HIS A 180      57.490  44.540  40.030  1.00  0.00           C  
ATOM   1937  NE2 HIS A 180      57.760  45.160  41.130  1.00  0.00           N  
ATOM   1938  H   HIS A 180      57.230  42.180  43.730  1.00  0.00           H  
ATOM   1939  HD2 HIS A 180      58.470  44.500  43.030  1.00  0.00           H  
ATOM   1940  HE1 HIS A 180      57.070  45.070  39.180  1.00  0.00           H  
ATOM   1941  HE2 HIS A 180      57.440  46.060  41.440  1.00  0.00           H  
ATOM   1942  N   GLY A 181      58.400  38.650  43.460  1.00  0.00           N  
ATOM   1943  CA  GLY A 181      58.800  37.210  43.390  1.00  0.00           C  
ATOM   1944  C   GLY A 181      57.760  36.190  43.750  1.00  0.00           C  
ATOM   1945  O   GLY A 181      56.690  36.540  44.240  1.00  0.00           O  
ATOM   1946  H   GLY A 181      57.680  38.960  44.080  1.00  0.00           H  
ATOM   1947  N   VAL A 182      57.930  34.970  43.180  1.00  0.00           N  
ATOM   1948  CA  VAL A 182      56.870  33.940  43.330  1.00  0.00           C  
ATOM   1949  C   VAL A 182      56.930  33.080  44.650  1.00  0.00           C  
ATOM   1950  O   VAL A 182      57.840  32.260  44.840  1.00  0.00           O  
ATOM   1951  CB  VAL A 182      56.710  33.080  42.100  1.00  0.00           C  
ATOM   1952  CG1 VAL A 182      56.210  33.870  40.900  1.00  0.00           C  
ATOM   1953  CG2 VAL A 182      57.960  32.270  41.620  1.00  0.00           C  
ATOM   1954  H   VAL A 182      58.670  34.830  42.530  1.00  0.00           H  
ATOM   1955  N   PRO A 183      55.840  32.930  45.380  1.00  0.00           N  
ATOM   1956  CA  PRO A 183      55.690  31.930  46.460  1.00  0.00           C  
ATOM   1957  C   PRO A 183      55.750  30.440  45.960  1.00  0.00           C  
ATOM   1958  O   PRO A 183      54.870  30.020  45.240  1.00  0.00           O  
ATOM   1959  CB  PRO A 183      54.270  32.210  47.110  1.00  0.00           C  
ATOM   1960  CG  PRO A 183      54.080  33.700  46.790  1.00  0.00           C  
ATOM   1961  CD  PRO A 183      54.780  33.890  45.440  1.00  0.00           C  
ATOM   1962  N   SER A 184      56.700  29.720  46.490  1.00  0.00           N  
ATOM   1963  CA  SER A 184      56.960  28.330  46.010  1.00  0.00           C  
ATOM   1964  C   SER A 184      55.940  27.280  46.510  1.00  0.00           C  
ATOM   1965  O   SER A 184      55.790  26.160  46.000  1.00  0.00           O  
ATOM   1966  CB  SER A 184      58.380  27.820  46.370  1.00  0.00           C  
ATOM   1967  OG  SER A 184      59.360  28.390  45.520  1.00  0.00           O  
ATOM   1968  H   SER A 184      57.440  30.180  46.990  1.00  0.00           H  
ATOM   1969  HG  SER A 184      60.200  27.850  45.530  1.00  0.00           H  
ATOM   1970  N   ASP A 185      55.530  27.560  47.760  1.00  0.00           N  
ATOM   1971  CA  ASP A 185      54.530  26.790  48.560  1.00  0.00           C  
ATOM   1972  C   ASP A 185      53.140  26.850  47.880  1.00  0.00           C  
ATOM   1973  O   ASP A 185      52.560  27.980  47.810  1.00  0.00           O  
ATOM   1974  CB  ASP A 185      54.340  27.430  49.920  1.00  0.00           C  
ATOM   1975  CG  ASP A 185      55.590  27.330  50.860  1.00  0.00           C  
ATOM   1976  OD1 ASP A 185      55.510  26.740  51.940  1.00  0.00           O  
ATOM   1977  OD2 ASP A 185      56.710  27.840  50.520  1.00  0.00           O1-
ATOM   1978  H   ASP A 185      56.030  28.170  48.380  1.00  0.00           H  
ATOM   1979  N   PRO A 186      52.540  25.730  47.480  1.00  0.00           N  
ATOM   1980  CA  PRO A 186      51.240  25.770  46.850  1.00  0.00           C  
ATOM   1981  C   PRO A 186      50.050  26.110  47.710  1.00  0.00           C  
ATOM   1982  O   PRO A 186      49.250  26.980  47.270  1.00  0.00           O  
ATOM   1983  CB  PRO A 186      51.070  24.330  46.390  1.00  0.00           C  
ATOM   1984  CG  PRO A 186      52.470  23.770  46.110  1.00  0.00           C  
ATOM   1985  CD  PRO A 186      53.270  24.450  47.200  1.00  0.00           C  
ATOM   1986  N   GLY A 187      50.060  25.640  48.980  1.00  0.00           N  
ATOM   1987  CA  GLY A 187      48.940  25.690  49.920  1.00  0.00           C  
ATOM   1988  C   GLY A 187      48.250  27.020  50.260  1.00  0.00           C  
ATOM   1989  O   GLY A 187      47.100  27.240  49.870  1.00  0.00           O  
ATOM   1990  H   GLY A 187      50.890  25.300  49.430  1.00  0.00           H  
ATOM   1991  N   GLY A 188      48.990  27.940  50.730  1.00  0.00           N  
ATOM   1992  CA  GLY A 188      48.530  29.290  51.070  1.00  0.00           C  
ATOM   1993  C   GLY A 188      47.790  30.070  49.960  1.00  0.00           C  
ATOM   1994  O   GLY A 188      46.590  30.230  49.980  1.00  0.00           O  
ATOM   1995  H   GLY A 188      49.910  27.690  51.040  1.00  0.00           H  
ATOM   1996  N   VAL A 189      48.490  30.230  48.820  1.00  0.00           N  
ATOM   1997  CA  VAL A 189      47.890  30.820  47.580  1.00  0.00           C  
ATOM   1998  C   VAL A 189      46.610  29.950  47.110  1.00  0.00           C  
ATOM   1999  O   VAL A 189      45.540  30.560  47.090  1.00  0.00           O  
ATOM   2000  CB  VAL A 189      48.840  31.040  46.440  1.00  0.00           C  
ATOM   2001  CG1 VAL A 189      49.850  32.150  46.830  1.00  0.00           C  
ATOM   2002  CG2 VAL A 189      49.670  29.810  46.040  1.00  0.00           C  
ATOM   2003  H   VAL A 189      49.480  30.120  48.760  1.00  0.00           H  
ATOM   2004  N   LEU A 190      46.600  28.640  47.020  1.00  0.00           N  
ATOM   2005  CA  LEU A 190      45.460  27.800  46.680  1.00  0.00           C  
ATOM   2006  C   LEU A 190      44.340  27.710  47.730  1.00  0.00           C  
ATOM   2007  O   LEU A 190      43.170  27.530  47.360  1.00  0.00           O  
ATOM   2008  CB  LEU A 190      46.130  26.450  46.290  1.00  0.00           C  
ATOM   2009  CG  LEU A 190      46.490  26.430  44.800  1.00  0.00           C  
ATOM   2010  CD1 LEU A 190      47.120  25.110  44.380  1.00  0.00           C  
ATOM   2011  CD2 LEU A 190      45.210  26.530  43.930  1.00  0.00           C  
ATOM   2012  H   LEU A 190      47.490  28.220  46.830  1.00  0.00           H  
ATOM   2013  N   ASP A 191      44.710  27.910  48.960  1.00  0.00           N  
ATOM   2014  CA  ASP A 191      43.730  28.140  50.080  1.00  0.00           C  
ATOM   2015  C   ASP A 191      42.900  29.470  49.950  1.00  0.00           C  
ATOM   2016  O   ASP A 191      41.710  29.440  49.860  1.00  0.00           O  
ATOM   2017  CB  ASP A 191      44.340  27.820  51.470  1.00  0.00           C  
ATOM   2018  CG  ASP A 191      43.310  27.840  52.600  1.00  0.00           C  
ATOM   2019  OD1 ASP A 191      42.900  28.910  53.120  1.00  0.00           O  
ATOM   2020  OD2 ASP A 191      42.840  26.760  52.950  1.00  0.00           O1-
ATOM   2021  H   ASP A 191      45.660  27.840  49.270  1.00  0.00           H  
ATOM   2022  N   PHE A 192      43.610  30.560  49.770  1.00  0.00           N  
ATOM   2023  CA  PHE A 192      42.980  31.880  49.600  1.00  0.00           C  
ATOM   2024  C   PHE A 192      42.150  32.000  48.350  1.00  0.00           C  
ATOM   2025  O   PHE A 192      40.970  32.340  48.460  1.00  0.00           O  
ATOM   2026  CB  PHE A 192      44.130  32.810  49.870  1.00  0.00           C  
ATOM   2027  CG  PHE A 192      44.230  34.160  49.260  1.00  0.00           C  
ATOM   2028  CD1 PHE A 192      43.700  35.210  50.020  1.00  0.00           C  
ATOM   2029  CD2 PHE A 192      44.910  34.430  48.050  1.00  0.00           C  
ATOM   2030  CE1 PHE A 192      43.970  36.540  49.620  1.00  0.00           C  
ATOM   2031  CE2 PHE A 192      45.060  35.760  47.560  1.00  0.00           C  
ATOM   2032  CZ  PHE A 192      44.630  36.770  48.430  1.00  0.00           C  
ATOM   2033  H   PHE A 192      44.590  30.540  49.580  1.00  0.00           H  
ATOM   2034  HD1 PHE A 192      43.300  34.960  51.010  1.00  0.00           H  
ATOM   2035  HD2 PHE A 192      45.000  33.600  47.350  1.00  0.00           H  
ATOM   2036  HE1 PHE A 192      43.500  37.370  50.150  1.00  0.00           H  
ATOM   2037  HE2 PHE A 192      45.470  35.960  46.570  1.00  0.00           H  
ATOM   2038  HZ  PHE A 192      44.630  37.830  48.160  1.00  0.00           H  
ATOM   2039  N   LEU A 193      42.620  31.320  47.280  1.00  0.00           N  
ATOM   2040  CA  LEU A 193      41.890  31.210  46.010  1.00  0.00           C  
ATOM   2041  C   LEU A 193      40.590  30.420  46.070  1.00  0.00           C  
ATOM   2042  O   LEU A 193      39.570  30.940  45.670  1.00  0.00           O  
ATOM   2043  CB  LEU A 193      42.910  30.620  44.940  1.00  0.00           C  
ATOM   2044  CG  LEU A 193      42.480  30.690  43.480  1.00  0.00           C  
ATOM   2045  CD1 LEU A 193      42.300  32.170  42.960  1.00  0.00           C  
ATOM   2046  CD2 LEU A 193      43.560  30.000  42.600  1.00  0.00           C  
ATOM   2047  H   LEU A 193      43.540  30.950  47.150  1.00  0.00           H  
ATOM   2048  N   GLU A 194      40.610  29.250  46.750  1.00  0.00           N  
ATOM   2049  CA  GLU A 194      39.340  28.510  47.000  1.00  0.00           C  
ATOM   2050  C   GLU A 194      38.340  29.290  47.960  1.00  0.00           C  
ATOM   2051  O   GLU A 194      37.180  29.300  47.560  1.00  0.00           O  
ATOM   2052  CB  GLU A 194      39.660  27.150  47.570  1.00  0.00           C  
ATOM   2053  CG  GLU A 194      38.750  25.980  47.150  1.00  0.00           C  
ATOM   2054  CD  GLU A 194      39.170  24.680  47.820  1.00  0.00           C  
ATOM   2055  OE1 GLU A 194      39.010  24.580  49.060  1.00  0.00           O  
ATOM   2056  OE2 GLU A 194      39.410  23.730  47.020  1.00  0.00           O1-
ATOM   2057  H   GLU A 194      41.380  28.760  47.170  1.00  0.00           H  
ATOM   2058  N   GLU A 195      38.870  29.910  48.980  1.00  0.00           N  
ATOM   2059  CA  GLU A 195      38.040  30.750  49.900  1.00  0.00           C  
ATOM   2060  C   GLU A 195      37.280  31.890  49.250  1.00  0.00           C  
ATOM   2061  O   GLU A 195      36.080  31.960  49.370  1.00  0.00           O  
ATOM   2062  CB  GLU A 195      38.970  31.370  51.020  1.00  0.00           C  
ATOM   2063  CG  GLU A 195      39.120  30.520  52.310  1.00  0.00           C  
ATOM   2064  CD  GLU A 195      37.950  30.740  53.280  1.00  0.00           C  
ATOM   2065  OE1 GLU A 195      37.900  31.680  54.120  1.00  0.00           O  
ATOM   2066  OE2 GLU A 195      37.150  29.740  53.330  1.00  0.00           O1-
ATOM   2067  H   GLU A 195      39.840  29.940  49.230  1.00  0.00           H  
ATOM   2068  N   VAL A 196      37.950  32.710  48.490  1.00  0.00           N  
ATOM   2069  CA  VAL A 196      37.290  33.810  47.740  1.00  0.00           C  
ATOM   2070  C   VAL A 196      36.280  33.220  46.760  1.00  0.00           C  
ATOM   2071  O   VAL A 196      35.180  33.660  46.710  1.00  0.00           O  
ATOM   2072  CB  VAL A 196      38.350  34.690  47.110  1.00  0.00           C  
ATOM   2073  CG1 VAL A 196      37.700  35.760  46.200  1.00  0.00           C  
ATOM   2074  CG2 VAL A 196      39.370  35.300  48.110  1.00  0.00           C  
ATOM   2075  H   VAL A 196      38.950  32.710  48.490  1.00  0.00           H  
ATOM   2076  N   HIS A 197      36.620  32.180  45.950  1.00  0.00           N  
ATOM   2077  CA  HIS A 197      35.720  31.550  45.010  1.00  0.00           C  
ATOM   2078  C   HIS A 197      34.510  30.880  45.650  1.00  0.00           C  
ATOM   2079  O   HIS A 197      33.450  31.140  45.070  1.00  0.00           O  
ATOM   2080  CB  HIS A 197      36.580  30.440  44.360  1.00  0.00           C  
ATOM   2081  CG  HIS A 197      35.850  29.680  43.220  1.00  0.00           C  
ATOM   2082  CD2 HIS A 197      35.580  30.240  42.030  1.00  0.00           C  
ATOM   2083  ND1 HIS A 197      35.030  28.650  43.300  1.00  0.00           N  
ATOM   2084  CE1 HIS A 197      34.120  28.670  42.330  1.00  0.00           C  
ATOM   2085  NE2 HIS A 197      34.530  29.640  41.450  1.00  0.00           N  
ATOM   2086  H   HIS A 197      37.570  31.890  46.010  1.00  0.00           H  
ATOM   2087  HD2 HIS A 197      36.180  30.980  41.500  1.00  0.00           H  
ATOM   2088  HE1 HIS A 197      33.190  28.120  42.220  1.00  0.00           H  
ATOM   2089  HE2 HIS A 197      34.100  29.810  40.570  1.00  0.00           H  
ATOM   2090  N   HIS A 198      34.740  30.170  46.770  1.00  0.00           N  
ATOM   2091  CA  HIS A 198      33.540  29.760  47.540  1.00  0.00           C  
ATOM   2092  C   HIS A 198      32.720  30.870  48.150  1.00  0.00           C  
ATOM   2093  O   HIS A 198      31.520  30.740  48.240  1.00  0.00           O  
ATOM   2094  CB  HIS A 198      34.010  28.710  48.560  1.00  0.00           C  
ATOM   2095  CG  HIS A 198      34.200  27.260  48.110  1.00  0.00           C  
ATOM   2096  CD2 HIS A 198      35.260  26.490  48.400  1.00  0.00           C  
ATOM   2097  ND1 HIS A 198      33.300  26.460  47.470  1.00  0.00           N  
ATOM   2098  CE1 HIS A 198      33.800  25.220  47.490  1.00  0.00           C  
ATOM   2099  NE2 HIS A 198      35.010  25.200  48.060  1.00  0.00           N  
ATOM   2100  H   HIS A 198      35.550  29.610  46.940  1.00  0.00           H  
ATOM   2101  HD2 HIS A 198      36.220  26.840  48.770  1.00  0.00           H  
ATOM   2102  HE1 HIS A 198      33.270  24.350  47.100  1.00  0.00           H  
ATOM   2103  HE2 HIS A 198      35.440  24.370  48.410  1.00  0.00           H  
ATOM   2104  N   LYS A 199      33.330  31.870  48.720  1.00  0.00           N  
ATOM   2105  CA  LYS A 199      32.630  33.030  49.390  1.00  0.00           C  
ATOM   2106  C   LYS A 199      31.820  33.800  48.380  1.00  0.00           C  
ATOM   2107  O   LYS A 199      30.600  33.990  48.640  1.00  0.00           O  
ATOM   2108  CB  LYS A 199      33.580  33.930  50.150  1.00  0.00           C  
ATOM   2109  CG  LYS A 199      33.070  33.890  51.570  1.00  0.00           C  
ATOM   2110  CD  LYS A 199      33.730  35.010  52.410  1.00  0.00           C  
ATOM   2111  CE  LYS A 199      33.740  34.600  53.870  1.00  0.00           C  
ATOM   2112  NZ  LYS A 199      34.570  33.510  54.220  1.00  0.00           N1+
ATOM   2113  H   LYS A 199      34.330  31.880  48.620  1.00  0.00           H  
ATOM   2114  HZ1 LYS A 199      34.350  32.690  53.700  1.00  0.00           H  
ATOM   2115  HZ2 LYS A 199      35.520  33.700  53.950  1.00  0.00           H  
ATOM   2116  HZ3 LYS A 199      34.430  33.310  55.190  1.00  0.00           H  
ATOM   2117  N   GLN A 200      32.280  34.070  47.180  1.00  0.00           N  
ATOM   2118  CA  GLN A 200      31.490  34.600  46.080  1.00  0.00           C  
ATOM   2119  C   GLN A 200      30.400  33.610  45.600  1.00  0.00           C  
ATOM   2120  O   GLN A 200      29.400  34.090  45.090  1.00  0.00           O  
ATOM   2121  CB  GLN A 200      32.580  35.000  45.010  1.00  0.00           C  
ATOM   2122  CG  GLN A 200      32.090  35.730  43.750  1.00  0.00           C  
ATOM   2123  CD  GLN A 200      31.380  37.050  44.110  1.00  0.00           C  
ATOM   2124  NE2 GLN A 200      30.690  37.640  43.200  1.00  0.00           N  
ATOM   2125  OE1 GLN A 200      31.630  37.710  45.140  1.00  0.00           O  
ATOM   2126  H   GLN A 200      33.220  33.870  46.900  1.00  0.00           H  
ATOM   2127 1HE2 GLN A 200      30.610  37.270  42.280  1.00  0.00           H  
ATOM   2128 2HE2 GLN A 200      30.400  38.580  43.380  1.00  0.00           H  
ATOM   2129  N   GLU A 201      30.490  32.270  45.690  1.00  0.00           N  
ATOM   2130  CA  GLU A 201      29.270  31.370  45.590  1.00  0.00           C  
ATOM   2131  C   GLU A 201      28.160  31.560  46.650  1.00  0.00           C  
ATOM   2132  O   GLU A 201      26.990  31.870  46.420  1.00  0.00           O  
ATOM   2133  CB  GLU A 201      29.590  29.850  45.460  1.00  0.00           C  
ATOM   2134  CG  GLU A 201      30.340  29.620  44.120  1.00  0.00           C  
ATOM   2135  CD  GLU A 201      29.570  29.920  42.850  1.00  0.00           C  
ATOM   2136  OE1 GLU A 201      29.800  30.970  42.200  1.00  0.00           O  
ATOM   2137  OE2 GLU A 201      28.840  29.060  42.420  1.00  0.00           O1-
ATOM   2138  H   GLU A 201      31.350  31.750  45.660  1.00  0.00           H  
ATOM   2139  N   SER A 202      28.630  31.670  47.900  1.00  0.00           N  
ATOM   2140  CA  SER A 202      27.710  31.670  49.020  1.00  0.00           C  
ATOM   2141  C   SER A 202      26.900  32.950  49.370  1.00  0.00           C  
ATOM   2142  O   SER A 202      25.920  32.970  50.110  1.00  0.00           O  
ATOM   2143  CB  SER A 202      28.370  31.190  50.340  1.00  0.00           C  
ATOM   2144  OG  SER A 202      29.520  31.940  50.740  1.00  0.00           O  
ATOM   2145  H   SER A 202      29.580  31.860  48.160  1.00  0.00           H  
ATOM   2146  HG  SER A 202      30.070  31.360  51.340  1.00  0.00           H  
ATOM   2147  N   ILE A 203      27.370  34.030  48.820  1.00  0.00           N  
ATOM   2148  CA  ILE A 203      26.630  35.280  48.590  1.00  0.00           C  
ATOM   2149  C   ILE A 203      26.050  35.290  47.190  1.00  0.00           C  
ATOM   2150  O   ILE A 203      26.680  35.560  46.190  1.00  0.00           O  
ATOM   2151  CB  ILE A 203      27.560  36.530  48.830  1.00  0.00           C  
ATOM   2152  CG1 ILE A 203      28.530  36.420  50.080  1.00  0.00           C  
ATOM   2153  CG2 ILE A 203      26.720  37.780  49.090  1.00  0.00           C  
ATOM   2154  CD  ILE A 203      29.670  37.430  49.960  1.00  0.00           C  
ATOM   2155  H   ILE A 203      28.350  34.130  48.710  1.00  0.00           H  
ATOM   2156  N   MET A 204      24.720  35.190  47.190  1.00  0.00           N  
ATOM   2157  CA  MET A 204      23.900  35.310  45.960  1.00  0.00           C  
ATOM   2158  C   MET A 204      24.020  36.640  45.280  1.00  0.00           C  
ATOM   2159  O   MET A 204      24.090  36.840  44.070  1.00  0.00           O  
ATOM   2160  CB  MET A 204      22.370  34.950  46.110  1.00  0.00           C  
ATOM   2161  CG  MET A 204      22.280  33.430  46.460  1.00  0.00           C  
ATOM   2162  SD  MET A 204      22.510  33.330  48.280  1.00  0.00           S  
ATOM   2163  CE  MET A 204      23.290  31.680  48.290  1.00  0.00           C  
ATOM   2164  H   MET A 204      24.180  34.970  48.000  1.00  0.00           H  
ATOM   2165  N   ASP A 205      23.760  37.650  46.090  1.00  0.00           N  
ATOM   2166  CA  ASP A 205      23.700  39.050  45.700  1.00  0.00           C  
ATOM   2167  C   ASP A 205      24.960  39.950  45.500  1.00  0.00           C  
ATOM   2168  O   ASP A 205      24.930  41.120  45.130  1.00  0.00           O  
ATOM   2169  CB  ASP A 205      22.690  39.820  46.580  1.00  0.00           C  
ATOM   2170  CG  ASP A 205      23.160  40.130  48.070  1.00  0.00           C  
ATOM   2171  OD1 ASP A 205      22.580  41.050  48.730  1.00  0.00           O  
ATOM   2172  OD2 ASP A 205      24.150  39.510  48.560  1.00  0.00           O1-
ATOM   2173  H   ASP A 205      23.650  37.580  47.080  1.00  0.00           H  
ATOM   2174  N   ALA A 206      26.080  39.190  45.450  1.00  0.00           N  
ATOM   2175  CA  ALA A 206      27.460  39.720  45.270  1.00  0.00           C  
ATOM   2176  C   ALA A 206      27.930  40.070  43.850  1.00  0.00           C  
ATOM   2177  O   ALA A 206      27.710  39.250  42.960  1.00  0.00           O  
ATOM   2178  CB  ALA A 206      28.400  38.730  45.950  1.00  0.00           C  
ATOM   2179  H   ALA A 206      26.010  38.200  45.310  1.00  0.00           H  
ATOM   2180  N   GLY A 207      28.340  41.360  43.740  1.00  0.00           N  
ATOM   2181  CA  GLY A 207      28.920  41.940  42.550  1.00  0.00           C  
ATOM   2182  C   GLY A 207      30.320  41.470  42.260  1.00  0.00           C  
ATOM   2183  O   GLY A 207      30.900  40.690  42.970  1.00  0.00           O  
ATOM   2184  H   GLY A 207      28.140  42.010  44.470  1.00  0.00           H  
ATOM   2185  N   PRO A 208      30.910  42.020  41.210  1.00  0.00           N  
ATOM   2186  CA  PRO A 208      32.140  41.580  40.590  1.00  0.00           C  
ATOM   2187  C   PRO A 208      33.330  41.710  41.600  1.00  0.00           C  
ATOM   2188  O   PRO A 208      33.290  42.590  42.430  1.00  0.00           O  
ATOM   2189  CB  PRO A 208      32.300  42.420  39.320  1.00  0.00           C  
ATOM   2190  CG  PRO A 208      31.480  43.640  39.510  1.00  0.00           C  
ATOM   2191  CD  PRO A 208      30.450  43.280  40.600  1.00  0.00           C  
ATOM   2192  N   VAL A 209      34.320  40.810  41.390  1.00  0.00           N  
ATOM   2193  CA  VAL A 209      35.410  40.610  42.340  1.00  0.00           C  
ATOM   2194  C   VAL A 209      36.400  41.780  42.290  1.00  0.00           C  
ATOM   2195  O   VAL A 209      37.140  41.880  41.360  1.00  0.00           O  
ATOM   2196  CB  VAL A 209      36.090  39.210  42.250  1.00  0.00           C  
ATOM   2197  CG1 VAL A 209      37.090  38.970  43.340  1.00  0.00           C  
ATOM   2198  CG2 VAL A 209      35.050  38.020  42.250  1.00  0.00           C  
ATOM   2199  H   VAL A 209      34.430  40.270  40.560  1.00  0.00           H  
ATOM   2200  N   VAL A 210      36.480  42.570  43.390  1.00  0.00           N  
ATOM   2201  CA  VAL A 210      37.450  43.730  43.450  1.00  0.00           C  
ATOM   2202  C   VAL A 210      38.850  43.140  43.680  1.00  0.00           C  
ATOM   2203  O   VAL A 210      39.180  42.520  44.670  1.00  0.00           O  
ATOM   2204  CB  VAL A 210      37.130  44.710  44.530  1.00  0.00           C  
ATOM   2205  CG1 VAL A 210      38.070  45.880  44.490  1.00  0.00           C  
ATOM   2206  CG2 VAL A 210      35.710  45.270  44.310  1.00  0.00           C  
ATOM   2207  H   VAL A 210      35.920  42.410  44.200  1.00  0.00           H  
ATOM   2208  N   VAL A 211      39.720  43.250  42.650  1.00  0.00           N  
ATOM   2209  CA  VAL A 211      41.110  42.690  42.830  1.00  0.00           C  
ATOM   2210  C   VAL A 211      42.180  43.790  42.750  1.00  0.00           C  
ATOM   2211  O   VAL A 211      42.460  44.260  41.690  1.00  0.00           O  
ATOM   2212  CB  VAL A 211      41.310  41.590  41.800  1.00  0.00           C  
ATOM   2213  CG1 VAL A 211      42.500  40.710  42.220  1.00  0.00           C  
ATOM   2214  CG2 VAL A 211      40.120  40.610  41.510  1.00  0.00           C  
ATOM   2215  H   VAL A 211      39.490  43.610  41.740  1.00  0.00           H  
ATOM   2216  N   HIS A 212      42.840  44.200  43.880  1.00  0.00           N  
ATOM   2217  CA  HIS A 212      43.970  45.120  43.720  1.00  0.00           C  
ATOM   2218  C   HIS A 212      45.310  44.560  44.260  1.00  0.00           C  
ATOM   2219  O   HIS A 212      45.340  43.770  45.200  1.00  0.00           O  
ATOM   2220  CB  HIS A 212      43.630  46.480  44.380  1.00  0.00           C  
ATOM   2221  CG  HIS A 212      43.390  46.640  45.900  1.00  0.00           C  
ATOM   2222  CD2 HIS A 212      42.910  45.810  46.810  1.00  0.00           C  
ATOM   2223  ND1 HIS A 212      43.620  47.790  46.470  1.00  0.00           N  
ATOM   2224  CE1 HIS A 212      43.250  47.670  47.760  1.00  0.00           C  
ATOM   2225  NE2 HIS A 212      42.760  46.440  47.970  1.00  0.00           N  
ATOM   2226  H   HIS A 212      42.780  43.610  44.680  1.00  0.00           H  
ATOM   2227  HD2 HIS A 212      42.750  44.740  46.690  1.00  0.00           H  
ATOM   2228  HE1 HIS A 212      43.490  48.360  48.570  1.00  0.00           H  
ATOM   2229  HE2 HIS A 212      42.750  46.040  48.880  1.00  0.00           H  
ATOM   2230  N   SER A 213      46.480  45.080  43.790  1.00  0.00           N  
ATOM   2231  CA  SER A 213      47.860  44.840  44.320  1.00  0.00           C  
ATOM   2232  C   SER A 213      48.620  46.120  44.700  1.00  0.00           C  
ATOM   2233  O   SER A 213      48.460  46.670  45.810  1.00  0.00           O  
ATOM   2234  CB  SER A 213      48.650  43.960  43.370  1.00  0.00           C  
ATOM   2235  OG  SER A 213      48.560  44.370  42.000  1.00  0.00           O  
ATOM   2236  H   SER A 213      46.390  45.700  43.010  1.00  0.00           H  
ATOM   2237  HG  SER A 213      49.390  44.040  41.550  1.00  0.00           H  
ATOM   2238  N   SER A 214      49.470  46.460  43.770  1.00  0.00           N  
ATOM   2239  CA  SER A 214      50.140  47.780  43.780  1.00  0.00           C  
ATOM   2240  C   SER A 214      49.990  48.500  42.470  1.00  0.00           C  
ATOM   2241  O   SER A 214      49.380  49.520  42.540  1.00  0.00           O  
ATOM   2242  CB  SER A 214      51.600  47.820  44.200  1.00  0.00           C  
ATOM   2243  OG  SER A 214      51.920  49.050  44.930  1.00  0.00           O  
ATOM   2244  H   SER A 214      49.770  45.800  43.080  1.00  0.00           H  
ATOM   2245  HG  SER A 214      51.480  49.030  45.830  1.00  0.00           H  
ATOM   2246  N   ALA A 215      50.230  47.930  41.310  1.00  0.00           N  
ATOM   2247  CA  ALA A 215      50.160  48.670  40.050  1.00  0.00           C  
ATOM   2248  C   ALA A 215      48.990  48.250  39.160  1.00  0.00           C  
ATOM   2249  O   ALA A 215      48.460  49.030  38.360  1.00  0.00           O  
ATOM   2250  CB  ALA A 215      51.440  48.560  39.250  1.00  0.00           C  
ATOM   2251  H   ALA A 215      50.730  47.070  41.270  1.00  0.00           H  
ATOM   2252  N   GLY A 216      48.450  47.090  39.390  1.00  0.00           N  
ATOM   2253  CA  GLY A 216      47.440  46.350  38.560  1.00  0.00           C  
ATOM   2254  C   GLY A 216      48.100  45.850  37.280  1.00  0.00           C  
ATOM   2255  O   GLY A 216      47.410  45.930  36.250  1.00  0.00           O  
ATOM   2256  H   GLY A 216      48.830  46.660  40.210  1.00  0.00           H  
ATOM   2257  N   ILE A 217      49.350  45.440  37.310  1.00  0.00           N  
ATOM   2258  CA  ILE A 217      50.120  44.830  36.180  1.00  0.00           C  
ATOM   2259  C   ILE A 217      50.460  43.380  36.430  1.00  0.00           C  
ATOM   2260  O   ILE A 217      49.870  42.560  35.700  1.00  0.00           O  
ATOM   2261  CB  ILE A 217      51.420  45.630  35.980  1.00  0.00           C  
ATOM   2262  CG1 ILE A 217      51.090  47.100  35.810  1.00  0.00           C  
ATOM   2263  CG2 ILE A 217      52.380  44.960  34.920  1.00  0.00           C  
ATOM   2264  CD  ILE A 217      52.280  47.980  35.510  1.00  0.00           C  
ATOM   2265  H   ILE A 217      49.850  45.420  38.170  1.00  0.00           H  
ATOM   2266  N   GLY A 218      51.050  43.040  37.630  1.00  0.00           N  
ATOM   2267  CA  GLY A 218      51.460  41.650  38.050  1.00  0.00           C  
ATOM   2268  C   GLY A 218      50.320  40.770  38.650  1.00  0.00           C  
ATOM   2269  O   GLY A 218      49.520  40.110  37.980  1.00  0.00           O  
ATOM   2270  H   GLY A 218      51.330  43.740  38.280  1.00  0.00           H  
ATOM   2271  N   ARG A 219      50.170  41.040  39.930  1.00  0.00           N  
ATOM   2272  CA  ARG A 219      49.510  40.070  40.850  1.00  0.00           C  
ATOM   2273  C   ARG A 219      48.000  39.860  40.580  1.00  0.00           C  
ATOM   2274  O   ARG A 219      47.460  38.800  40.870  1.00  0.00           O  
ATOM   2275  CB  ARG A 219      49.900  40.540  42.310  1.00  0.00           C  
ATOM   2276  CG  ARG A 219      51.440  40.310  42.560  1.00  0.00           C  
ATOM   2277  CD  ARG A 219      51.970  41.140  43.690  1.00  0.00           C  
ATOM   2278  NE  ARG A 219      52.440  42.460  43.260  1.00  0.00           N  
ATOM   2279  CZ  ARG A 219      53.500  43.110  43.740  1.00  0.00           C  
ATOM   2280  NH1 ARG A 219      54.160  42.700  44.810  1.00  0.00           N1+
ATOM   2281  NH2 ARG A 219      53.850  44.270  43.160  1.00  0.00           N  
ATOM   2282  H   ARG A 219      50.420  41.940  40.290  1.00  0.00           H  
ATOM   2283  HE  ARG A 219      51.900  42.970  42.590  1.00  0.00           H  
ATOM   2284 1HH1 ARG A 219      53.770  41.920  45.290  1.00  0.00           H  
ATOM   2285 2HH1 ARG A 219      55.050  43.100  45.020  1.00  0.00           H  
ATOM   2286 1HH2 ARG A 219      53.200  44.620  42.470  1.00  0.00           H  
ATOM   2287 2HH2 ARG A 219      54.790  44.610  43.210  1.00  0.00           H  
ATOM   2288  N   THR A 220      47.330  40.780  39.870  1.00  0.00           N  
ATOM   2289  CA  THR A 220      46.030  40.550  39.290  1.00  0.00           C  
ATOM   2290  C   THR A 220      45.930  39.390  38.290  1.00  0.00           C  
ATOM   2291  O   THR A 220      45.230  38.390  38.490  1.00  0.00           O  
ATOM   2292  CB  THR A 220      45.380  41.810  38.750  1.00  0.00           C  
ATOM   2293  CG2 THR A 220      44.790  42.770  39.810  1.00  0.00           C  
ATOM   2294  OG1 THR A 220      46.200  42.490  37.800  1.00  0.00           O  
ATOM   2295  H   THR A 220      47.700  41.710  39.750  1.00  0.00           H  
ATOM   2296  HG1 THR A 220      46.920  42.940  38.340  1.00  0.00           H  
ATOM   2297  N   GLY A 221      46.760  39.540  37.220  1.00  0.00           N  
ATOM   2298  CA  GLY A 221      46.710  38.830  35.910  1.00  0.00           C  
ATOM   2299  C   GLY A 221      46.860  37.310  36.130  1.00  0.00           C  
ATOM   2300  O   GLY A 221      46.000  36.540  35.720  1.00  0.00           O  
ATOM   2301  H   GLY A 221      47.590  40.080  37.370  1.00  0.00           H  
ATOM   2302  N   THR A 222      47.790  36.920  36.970  1.00  0.00           N  
ATOM   2303  CA  THR A 222      47.960  35.430  37.260  1.00  0.00           C  
ATOM   2304  C   THR A 222      46.690  34.730  37.910  1.00  0.00           C  
ATOM   2305  O   THR A 222      46.100  33.800  37.410  1.00  0.00           O  
ATOM   2306  CB  THR A 222      49.210  35.180  38.090  1.00  0.00           C  
ATOM   2307  CG2 THR A 222      50.430  34.940  37.170  1.00  0.00           C  
ATOM   2308  OG1 THR A 222      49.420  36.350  38.920  1.00  0.00           O  
ATOM   2309  H   THR A 222      48.560  37.460  37.310  1.00  0.00           H  
ATOM   2310  HG1 THR A 222      49.260  36.100  39.870  1.00  0.00           H  
ATOM   2311  N   PHE A 223      46.170  35.450  38.970  1.00  0.00           N  
ATOM   2312  CA  PHE A 223      45.150  35.010  39.960  1.00  0.00           C  
ATOM   2313  C   PHE A 223      43.880  34.690  39.120  1.00  0.00           C  
ATOM   2314  O   PHE A 223      43.250  33.630  39.220  1.00  0.00           O  
ATOM   2315  CB  PHE A 223      44.980  36.200  40.940  1.00  0.00           C  
ATOM   2316  CG  PHE A 223      43.650  36.170  41.730  1.00  0.00           C  
ATOM   2317  CD1 PHE A 223      43.470  35.510  42.940  1.00  0.00           C  
ATOM   2318  CD2 PHE A 223      42.600  36.970  41.230  1.00  0.00           C  
ATOM   2319  CE1 PHE A 223      42.350  35.640  43.700  1.00  0.00           C  
ATOM   2320  CE2 PHE A 223      41.470  37.180  41.980  1.00  0.00           C  
ATOM   2321  CZ  PHE A 223      41.390  36.500  43.190  1.00  0.00           C  
ATOM   2322  H   PHE A 223      46.680  36.200  39.380  1.00  0.00           H  
ATOM   2323  HD1 PHE A 223      44.100  34.650  43.140  1.00  0.00           H  
ATOM   2324  HD2 PHE A 223      42.740  37.410  40.240  1.00  0.00           H  
ATOM   2325  HE1 PHE A 223      42.220  35.120  44.650  1.00  0.00           H  
ATOM   2326  HE2 PHE A 223      40.700  37.920  41.740  1.00  0.00           H  
ATOM   2327  HZ  PHE A 223      40.550  36.860  43.790  1.00  0.00           H  
ATOM   2328  N   ILE A 224      43.540  35.650  38.260  1.00  0.00           N  
ATOM   2329  CA  ILE A 224      42.470  35.600  37.310  1.00  0.00           C  
ATOM   2330  C   ILE A 224      42.540  34.320  36.440  1.00  0.00           C  
ATOM   2331  O   ILE A 224      41.700  33.480  36.610  1.00  0.00           O  
ATOM   2332  CB  ILE A 224      42.320  36.970  36.570  1.00  0.00           C  
ATOM   2333  CG1 ILE A 224      42.020  38.150  37.550  1.00  0.00           C  
ATOM   2334  CG2 ILE A 224      41.300  36.920  35.390  1.00  0.00           C  
ATOM   2335  CD  ILE A 224      42.170  39.520  36.850  1.00  0.00           C  
ATOM   2336  H   ILE A 224      44.080  36.500  38.250  1.00  0.00           H  
ATOM   2337  N   VAL A 225      43.690  34.140  35.720  1.00  0.00           N  
ATOM   2338  CA  VAL A 225      43.910  32.970  34.850  1.00  0.00           C  
ATOM   2339  C   VAL A 225      43.800  31.550  35.500  1.00  0.00           C  
ATOM   2340  O   VAL A 225      43.050  30.640  35.180  1.00  0.00           O  
ATOM   2341  CB  VAL A 225      45.200  33.120  34.080  1.00  0.00           C  
ATOM   2342  CG1 VAL A 225      45.590  31.920  33.230  1.00  0.00           C  
ATOM   2343  CG2 VAL A 225      45.240  34.330  33.160  1.00  0.00           C  
ATOM   2344  H   VAL A 225      44.440  34.790  35.870  1.00  0.00           H  
ATOM   2345  N   ILE A 226      44.510  31.560  36.610  1.00  0.00           N  
ATOM   2346  CA  ILE A 226      44.670  30.450  37.560  1.00  0.00           C  
ATOM   2347  C   ILE A 226      43.270  30.040  38.050  1.00  0.00           C  
ATOM   2348  O   ILE A 226      42.890  28.910  37.820  1.00  0.00           O  
ATOM   2349  CB  ILE A 226      45.620  30.780  38.730  1.00  0.00           C  
ATOM   2350  CG1 ILE A 226      47.040  31.150  38.290  1.00  0.00           C  
ATOM   2351  CG2 ILE A 226      45.790  29.490  39.490  1.00  0.00           C  
ATOM   2352  CD  ILE A 226      47.920  31.620  39.420  1.00  0.00           C  
ATOM   2353  H   ILE A 226      45.100  32.370  36.670  1.00  0.00           H  
ATOM   2354  N   ASP A 227      42.470  31.040  38.460  1.00  0.00           N  
ATOM   2355  CA  ASP A 227      41.050  30.840  38.810  1.00  0.00           C  
ATOM   2356  C   ASP A 227      40.090  30.290  37.700  1.00  0.00           C  
ATOM   2357  O   ASP A 227      39.630  29.140  37.940  1.00  0.00           O  
ATOM   2358  CB  ASP A 227      40.610  32.140  39.510  1.00  0.00           C  
ATOM   2359  CG  ASP A 227      39.150  32.220  39.940  1.00  0.00           C  
ATOM   2360  OD1 ASP A 227      38.640  33.320  39.730  1.00  0.00           O  
ATOM   2361  OD2 ASP A 227      38.540  31.290  40.470  1.00  0.00           O1-
ATOM   2362  H   ASP A 227      42.760  31.970  38.690  1.00  0.00           H  
ATOM   2363  N   ILE A 228      40.190  30.870  36.510  1.00  0.00           N  
ATOM   2364  CA  ILE A 228      39.380  30.560  35.300  1.00  0.00           C  
ATOM   2365  C   ILE A 228      39.730  29.100  34.990  1.00  0.00           C  
ATOM   2366  O   ILE A 228      38.850  28.280  35.170  1.00  0.00           O  
ATOM   2367  CB  ILE A 228      39.740  31.450  34.080  1.00  0.00           C  
ATOM   2368  CG1 ILE A 228      39.450  32.910  34.360  1.00  0.00           C  
ATOM   2369  CG2 ILE A 228      39.010  31.090  32.820  1.00  0.00           C  
ATOM   2370  CD  ILE A 228      40.030  33.920  33.360  1.00  0.00           C  
ATOM   2371  H   ILE A 228      40.650  31.740  36.310  1.00  0.00           H  
ATOM   2372  N   LEU A 229      41.010  28.790  34.920  1.00  0.00           N  
ATOM   2373  CA  LEU A 229      41.440  27.390  34.650  1.00  0.00           C  
ATOM   2374  C   LEU A 229      41.050  26.280  35.650  1.00  0.00           C  
ATOM   2375  O   LEU A 229      40.300  25.380  35.200  1.00  0.00           O  
ATOM   2376  CB  LEU A 229      42.890  27.410  34.440  1.00  0.00           C  
ATOM   2377  CG  LEU A 229      43.430  27.940  33.110  1.00  0.00           C  
ATOM   2378  CD1 LEU A 229      44.870  28.510  33.150  1.00  0.00           C  
ATOM   2379  CD2 LEU A 229      43.330  26.720  32.160  1.00  0.00           C  
ATOM   2380  H   LEU A 229      41.700  29.440  35.250  1.00  0.00           H  
ATOM   2381  N   ILE A 230      41.230  26.510  36.960  1.00  0.00           N  
ATOM   2382  CA  ILE A 230      40.750  25.590  38.030  1.00  0.00           C  
ATOM   2383  C   ILE A 230      39.190  25.530  38.010  1.00  0.00           C  
ATOM   2384  O   ILE A 230      38.610  24.460  38.220  1.00  0.00           O  
ATOM   2385  CB  ILE A 230      41.400  26.040  39.370  1.00  0.00           C  
ATOM   2386  CG1 ILE A 230      42.950  26.050  39.230  1.00  0.00           C  
ATOM   2387  CG2 ILE A 230      41.000  25.230  40.570  1.00  0.00           C  
ATOM   2388  CD  ILE A 230      43.600  26.790  40.350  1.00  0.00           C  
ATOM   2389  H   ILE A 230      41.810  27.270  37.260  1.00  0.00           H  
ATOM   2390  N   ASP A 231      38.420  26.630  37.830  1.00  0.00           N  
ATOM   2391  CA  ASP A 231      36.950  26.590  37.740  1.00  0.00           C  
ATOM   2392  C   ASP A 231      36.350  25.760  36.580  1.00  0.00           C  
ATOM   2393  O   ASP A 231      35.600  24.900  36.970  1.00  0.00           O  
ATOM   2394  CB  ASP A 231      36.530  28.040  37.390  1.00  0.00           C  
ATOM   2395  CG  ASP A 231      35.080  28.460  37.630  1.00  0.00           C  
ATOM   2396  OD1 ASP A 231      34.590  28.580  38.780  1.00  0.00           O  
ATOM   2397  OD2 ASP A 231      34.400  28.770  36.670  1.00  0.00           O1-
ATOM   2398  H   ASP A 231      38.770  27.570  37.860  1.00  0.00           H  
ATOM   2399  N   ILE A 232      36.860  25.800  35.330  1.00  0.00           N  
ATOM   2400  CA  ILE A 232      36.490  24.950  34.120  1.00  0.00           C  
ATOM   2401  C   ILE A 232      36.920  23.420  34.210  1.00  0.00           C  
ATOM   2402  O   ILE A 232      35.960  22.670  34.100  1.00  0.00           O  
ATOM   2403  CB  ILE A 232      37.160  25.540  32.820  1.00  0.00           C  
ATOM   2404  CG1 ILE A 232      37.010  27.030  32.550  1.00  0.00           C  
ATOM   2405  CG2 ILE A 232      36.640  24.740  31.590  1.00  0.00           C  
ATOM   2406  CD  ILE A 232      38.000  27.740  31.640  1.00  0.00           C  
ATOM   2407  H   ILE A 232      37.430  26.560  35.030  1.00  0.00           H  
ATOM   2408  N   ILE A 233      38.100  23.120  34.800  1.00  0.00           N  
ATOM   2409  CA  ILE A 233      38.510  21.810  35.340  1.00  0.00           C  
ATOM   2410  C   ILE A 233      37.450  21.230  36.400  1.00  0.00           C  
ATOM   2411  O   ILE A 233      37.000  20.110  36.210  1.00  0.00           O  
ATOM   2412  CB  ILE A 233      39.910  21.890  35.830  1.00  0.00           C  
ATOM   2413  CG1 ILE A 233      40.770  22.030  34.590  1.00  0.00           C  
ATOM   2414  CG2 ILE A 233      40.350  20.560  36.530  1.00  0.00           C  
ATOM   2415  CD  ILE A 233      42.190  22.400  34.940  1.00  0.00           C  
ATOM   2416  H   ILE A 233      38.820  23.800  34.910  1.00  0.00           H  
ATOM   2417  N   ARG A 234      36.870  22.150  37.210  1.00  0.00           N  
ATOM   2418  CA  ARG A 234      35.790  21.730  38.170  1.00  0.00           C  
ATOM   2419  C   ARG A 234      34.340  21.620  37.630  1.00  0.00           C  
ATOM   2420  O   ARG A 234      33.610  20.720  37.970  1.00  0.00           O  
ATOM   2421  CB  ARG A 234      35.830  22.610  39.410  1.00  0.00           C  
ATOM   2422  CG  ARG A 234      37.140  22.310  40.170  1.00  0.00           C  
ATOM   2423  CD  ARG A 234      37.270  23.200  41.340  1.00  0.00           C  
ATOM   2424  NE  ARG A 234      36.560  22.610  42.490  1.00  0.00           N  
ATOM   2425  CZ  ARG A 234      35.700  23.290  43.210  1.00  0.00           C  
ATOM   2426  NH1 ARG A 234      35.350  24.560  42.900  1.00  0.00           N1+
ATOM   2427  NH2 ARG A 234      35.130  22.610  44.190  1.00  0.00           N  
ATOM   2428  H   ARG A 234      37.310  23.050  37.300  1.00  0.00           H  
ATOM   2429  HE  ARG A 234      36.810  21.660  42.670  1.00  0.00           H  
ATOM   2430 1HH1 ARG A 234      35.640  24.900  42.010  1.00  0.00           H  
ATOM   2431 2HH1 ARG A 234      34.890  25.170  43.540  1.00  0.00           H  
ATOM   2432 1HH2 ARG A 234      35.430  21.700  44.480  1.00  0.00           H  
ATOM   2433 2HH2 ARG A 234      34.330  23.000  44.650  1.00  0.00           H  
ATOM   2434  N   GLU A 235      33.960  22.730  36.920  1.00  0.00           N  
ATOM   2435  CA  GLU A 235      32.620  22.950  36.230  1.00  0.00           C  
ATOM   2436  C   GLU A 235      32.290  22.120  34.970  1.00  0.00           C  
ATOM   2437  O   GLU A 235      31.120  21.820  34.720  1.00  0.00           O  
ATOM   2438  CB  GLU A 235      32.490  24.490  35.900  1.00  0.00           C  
ATOM   2439  CG  GLU A 235      32.310  25.260  37.190  1.00  0.00           C  
ATOM   2440  CD  GLU A 235      30.810  25.440  37.310  1.00  0.00           C  
ATOM   2441  OE1 GLU A 235      30.280  24.800  38.250  1.00  0.00           O  
ATOM   2442  OE2 GLU A 235      30.300  26.350  36.600  1.00  0.00           O1-
ATOM   2443  H   GLU A 235      34.580  23.500  36.770  1.00  0.00           H  
ATOM   2444  N   LYS A 236      33.290  21.740  34.230  1.00  0.00           N  
ATOM   2445  CA  LYS A 236      33.200  20.930  33.010  1.00  0.00           C  
ATOM   2446  C   LYS A 236      33.930  19.520  32.810  1.00  0.00           C  
ATOM   2447  O   LYS A 236      33.610  18.700  31.920  1.00  0.00           O  
ATOM   2448  CB  LYS A 236      33.560  21.750  31.740  1.00  0.00           C  
ATOM   2449  CG  LYS A 236      32.450  22.840  31.460  1.00  0.00           C  
ATOM   2450  CD  LYS A 236      33.100  23.750  30.410  1.00  0.00           C  
ATOM   2451  CE  LYS A 236      32.190  24.740  29.780  1.00  0.00           C  
ATOM   2452  NZ  LYS A 236      31.730  25.720  30.820  1.00  0.00           N1+
ATOM   2453  H   LYS A 236      34.220  22.060  34.420  1.00  0.00           H  
ATOM   2454  HZ1 LYS A 236      31.120  25.330  31.510  1.00  0.00           H  
ATOM   2455  HZ2 LYS A 236      32.360  26.280  31.360  1.00  0.00           H  
ATOM   2456  HZ3 LYS A 236      31.190  26.400  30.330  1.00  0.00           H  
ATOM   2457  N   GLY A 237      34.640  19.110  33.900  1.00  0.00           N  
ATOM   2458  CA  GLY A 237      35.590  18.020  33.790  1.00  0.00           C  
ATOM   2459  C   GLY A 237      37.010  18.420  33.320  1.00  0.00           C  
ATOM   2460  O   GLY A 237      37.130  19.300  32.480  1.00  0.00           O  
ATOM   2461  H   GLY A 237      34.320  19.230  34.830  1.00  0.00           H  
ATOM   2462  N   VAL A 238      38.050  17.730  33.810  1.00  0.00           N  
ATOM   2463  CA  VAL A 238      39.440  17.940  33.330  1.00  0.00           C  
ATOM   2464  C   VAL A 238      39.570  17.930  31.810  1.00  0.00           C  
ATOM   2465  O   VAL A 238      40.310  18.740  31.230  1.00  0.00           O  
ATOM   2466  CB  VAL A 238      40.520  17.010  33.880  1.00  0.00           C  
ATOM   2467  CG1 VAL A 238      40.910  17.390  35.310  1.00  0.00           C  
ATOM   2468  CG2 VAL A 238      40.190  15.470  33.710  1.00  0.00           C  
ATOM   2469  H   VAL A 238      37.970  17.090  34.570  1.00  0.00           H  
ATOM   2470  N   ASP A 239      38.860  16.900  31.220  1.00  0.00           N  
ATOM   2471  CA  ASP A 239      38.730  16.540  29.790  1.00  0.00           C  
ATOM   2472  C   ASP A 239      38.160  17.660  28.850  1.00  0.00           C  
ATOM   2473  O   ASP A 239      38.310  17.610  27.600  1.00  0.00           O  
ATOM   2474  CB  ASP A 239      37.710  15.410  29.590  1.00  0.00           C  
ATOM   2475  CG  ASP A 239      38.000  14.270  30.650  1.00  0.00           C  
ATOM   2476  OD1 ASP A 239      38.710  13.300  30.300  1.00  0.00           O  
ATOM   2477  OD2 ASP A 239      37.580  14.330  31.820  1.00  0.00           O1-
ATOM   2478  H   ASP A 239      38.380  16.260  31.810  1.00  0.00           H  
ATOM   2479  N   CYS A 240      37.710  18.740  29.450  1.00  0.00           N  
ATOM   2480  CA  CYS A 240      37.370  19.970  28.770  1.00  0.00           C  
ATOM   2481  C   CYS A 240      38.520  20.660  27.950  1.00  0.00           C  
ATOM   2482  O   CYS A 240      39.670  20.310  28.130  1.00  0.00           O  
ATOM   2483  CB  CYS A 240      36.850  20.970  29.750  1.00  0.00           C  
ATOM   2484  SG  CYS A 240      38.160  21.360  30.990  1.00  0.00           S  
ATOM   2485  H   CYS A 240      37.600  18.770  30.440  1.00  0.00           H  
ATOM   2486  HG  CYS A 240      37.810  20.460  31.910  1.00  0.00           H  
ATOM   2487  N   ASP A 241      38.180  21.510  26.980  1.00  0.00           N  
ATOM   2488  CA  ASP A 241      39.200  22.290  26.120  1.00  0.00           C  
ATOM   2489  C   ASP A 241      40.090  23.310  26.810  1.00  0.00           C  
ATOM   2490  O   ASP A 241      39.720  24.490  26.820  1.00  0.00           O  
ATOM   2491  CB  ASP A 241      38.490  23.000  25.000  1.00  0.00           C  
ATOM   2492  CG  ASP A 241      37.810  22.080  23.970  1.00  0.00           C  
ATOM   2493  OD1 ASP A 241      36.550  22.220  23.910  1.00  0.00           O  
ATOM   2494  OD2 ASP A 241      38.410  21.160  23.330  1.00  0.00           O1-
ATOM   2495  H   ASP A 241      37.260  21.410  26.600  1.00  0.00           H  
ATOM   2496  N   ILE A 242      41.150  22.760  27.380  1.00  0.00           N  
ATOM   2497  CA  ILE A 242      42.310  23.430  27.980  1.00  0.00           C  
ATOM   2498  C   ILE A 242      43.410  23.830  26.950  1.00  0.00           C  
ATOM   2499  O   ILE A 242      43.910  23.160  26.020  1.00  0.00           O  
ATOM   2500  CB  ILE A 242      42.800  22.470  29.070  1.00  0.00           C  
ATOM   2501  CG1 ILE A 242      41.780  22.080  30.060  1.00  0.00           C  
ATOM   2502  CG2 ILE A 242      44.090  22.890  29.700  1.00  0.00           C  
ATOM   2503  CD  ILE A 242      41.080  23.200  30.910  1.00  0.00           C  
ATOM   2504  H   ILE A 242      41.120  21.760  27.430  1.00  0.00           H  
ATOM   2505  N   ASP A 243      43.720  25.120  27.090  1.00  0.00           N  
ATOM   2506  CA  ASP A 243      44.750  25.770  26.210  1.00  0.00           C  
ATOM   2507  C   ASP A 243      45.200  27.130  26.860  1.00  0.00           C  
ATOM   2508  O   ASP A 243      44.610  28.180  26.620  1.00  0.00           O  
ATOM   2509  CB  ASP A 243      44.150  25.970  24.860  1.00  0.00           C  
ATOM   2510  CG  ASP A 243      45.110  26.400  23.710  1.00  0.00           C  
ATOM   2511  OD1 ASP A 243      45.500  27.540  23.660  1.00  0.00           O  
ATOM   2512  OD2 ASP A 243      45.440  25.600  22.790  1.00  0.00           O1-
ATOM   2513  H   ASP A 243      43.310  25.780  27.720  1.00  0.00           H  
ATOM   2514  N   VAL A 244      46.170  26.890  27.760  1.00  0.00           N  
ATOM   2515  CA  VAL A 244      46.730  28.000  28.520  1.00  0.00           C  
ATOM   2516  C   VAL A 244      47.160  29.250  27.720  1.00  0.00           C  
ATOM   2517  O   VAL A 244      46.790  30.310  28.170  1.00  0.00           O  
ATOM   2518  CB  VAL A 244      47.750  27.480  29.610  1.00  0.00           C  
ATOM   2519  CG1 VAL A 244      48.220  28.660  30.530  1.00  0.00           C  
ATOM   2520  CG2 VAL A 244      47.200  26.380  30.560  1.00  0.00           C  
ATOM   2521  H   VAL A 244      46.650  26.010  27.760  1.00  0.00           H  
ATOM   2522  N   PRO A 245      47.710  29.090  26.480  1.00  0.00           N  
ATOM   2523  CA  PRO A 245      47.910  30.240  25.580  1.00  0.00           C  
ATOM   2524  C   PRO A 245      46.590  30.930  25.180  1.00  0.00           C  
ATOM   2525  O   PRO A 245      46.490  32.160  25.390  1.00  0.00           O  
ATOM   2526  CB  PRO A 245      48.730  29.720  24.360  1.00  0.00           C  
ATOM   2527  CG  PRO A 245      49.530  28.640  25.000  1.00  0.00           C  
ATOM   2528  CD  PRO A 245      48.550  27.980  26.040  1.00  0.00           C  
ATOM   2529  N   LYS A 246      45.500  30.260  24.790  1.00  0.00           N  
ATOM   2530  CA  LYS A 246      44.170  30.820  24.550  1.00  0.00           C  
ATOM   2531  C   LYS A 246      43.550  31.620  25.730  1.00  0.00           C  
ATOM   2532  O   LYS A 246      43.010  32.710  25.480  1.00  0.00           O  
ATOM   2533  CB  LYS A 246      43.100  29.760  24.170  1.00  0.00           C  
ATOM   2534  CG  LYS A 246      43.080  29.560  22.650  1.00  0.00           C  
ATOM   2535  CD  LYS A 246      42.080  28.510  22.460  1.00  0.00           C  
ATOM   2536  CE  LYS A 246      41.820  28.190  21.000  1.00  0.00           C  
ATOM   2537  NZ  LYS A 246      42.860  27.330  20.380  1.00  0.00           N1+
ATOM   2538  H   LYS A 246      45.690  29.380  24.370  1.00  0.00           H  
ATOM   2539  HZ1 LYS A 246      42.710  26.370  20.610  1.00  0.00           H  
ATOM   2540  HZ2 LYS A 246      42.680  27.260  19.400  1.00  0.00           H  
ATOM   2541  HZ3 LYS A 246      43.810  27.520  20.620  1.00  0.00           H  
ATOM   2542  N   THR A 247      43.730  31.150  26.980  1.00  0.00           N  
ATOM   2543  CA  THR A 247      43.390  31.810  28.230  1.00  0.00           C  
ATOM   2544  C   THR A 247      44.120  33.150  28.440  1.00  0.00           C  
ATOM   2545  O   THR A 247      43.580  34.150  28.870  1.00  0.00           O  
ATOM   2546  CB  THR A 247      43.530  30.860  29.400  1.00  0.00           C  
ATOM   2547  CG2 THR A 247      42.900  31.440  30.690  1.00  0.00           C  
ATOM   2548  OG1 THR A 247      43.020  29.570  29.040  1.00  0.00           O  
ATOM   2549  H   THR A 247      43.850  30.160  27.110  1.00  0.00           H  
ATOM   2550  HG1 THR A 247      42.020  29.590  29.110  1.00  0.00           H  
ATOM   2551  N   ILE A 248      45.430  33.120  28.460  1.00  0.00           N  
ATOM   2552  CA  ILE A 248      46.270  34.380  28.410  1.00  0.00           C  
ATOM   2553  C   ILE A 248      45.980  35.390  27.240  1.00  0.00           C  
ATOM   2554  O   ILE A 248      45.990  36.600  27.450  1.00  0.00           O  
ATOM   2555  CB  ILE A 248      47.770  33.960  28.390  1.00  0.00           C  
ATOM   2556  CG1 ILE A 248      48.130  33.700  29.870  1.00  0.00           C  
ATOM   2557  CG2 ILE A 248      48.740  34.940  27.670  1.00  0.00           C  
ATOM   2558  CD  ILE A 248      49.360  32.750  29.940  1.00  0.00           C  
ATOM   2559  H   ILE A 248      45.900  32.330  28.070  1.00  0.00           H  
ATOM   2560  N   GLN A 249      45.820  34.890  26.000  1.00  0.00           N  
ATOM   2561  CA  GLN A 249      45.370  35.780  24.920  1.00  0.00           C  
ATOM   2562  C   GLN A 249      44.000  36.480  25.100  1.00  0.00           C  
ATOM   2563  O   GLN A 249      43.940  37.700  24.750  1.00  0.00           O  
ATOM   2564  CB  GLN A 249      45.340  35.000  23.590  1.00  0.00           C  
ATOM   2565  CG  GLN A 249      46.740  34.750  22.990  1.00  0.00           C  
ATOM   2566  CD  GLN A 249      46.690  33.600  21.990  1.00  0.00           C  
ATOM   2567  NE2 GLN A 249      45.840  33.650  20.990  1.00  0.00           N  
ATOM   2568  OE1 GLN A 249      47.250  32.520  22.170  1.00  0.00           O  
ATOM   2569  H   GLN A 249      45.890  33.950  25.650  1.00  0.00           H  
ATOM   2570 1HE2 GLN A 249      45.380  34.510  20.750  1.00  0.00           H  
ATOM   2571 2HE2 GLN A 249      45.800  32.900  20.330  1.00  0.00           H  
ATOM   2572  N   MET A 250      43.000  35.720  25.560  1.00  0.00           N  
ATOM   2573  CA  MET A 250      41.640  36.140  25.900  1.00  0.00           C  
ATOM   2574  C   MET A 250      41.630  37.130  27.050  1.00  0.00           C  
ATOM   2575  O   MET A 250      40.810  38.080  27.130  1.00  0.00           O  
ATOM   2576  CB  MET A 250      40.760  34.870  26.170  1.00  0.00           C  
ATOM   2577  CG  MET A 250      39.240  35.170  26.390  1.00  0.00           C  
ATOM   2578  SD  MET A 250      38.730  35.700  28.090  1.00  0.00           S  
ATOM   2579  CE  MET A 250      36.970  35.950  27.770  1.00  0.00           C  
ATOM   2580  H   MET A 250      43.230  34.760  25.670  1.00  0.00           H  
ATOM   2581  N   VAL A 251      42.370  36.830  28.120  1.00  0.00           N  
ATOM   2582  CA  VAL A 251      42.580  37.920  29.190  1.00  0.00           C  
ATOM   2583  C   VAL A 251      43.450  39.160  28.780  1.00  0.00           C  
ATOM   2584  O   VAL A 251      43.030  40.300  28.860  1.00  0.00           O  
ATOM   2585  CB  VAL A 251      42.860  37.410  30.600  1.00  0.00           C  
ATOM   2586  CG1 VAL A 251      41.640  36.640  31.120  1.00  0.00           C  
ATOM   2587  CG2 VAL A 251      44.190  36.620  30.750  1.00  0.00           C  
ATOM   2588  H   VAL A 251      42.540  35.910  28.460  1.00  0.00           H  
ATOM   2589  N   ARG A 252      44.390  38.940  27.870  1.00  0.00           N  
ATOM   2590  CA  ARG A 252      45.160  40.070  27.200  1.00  0.00           C  
ATOM   2591  C   ARG A 252      44.310  41.000  26.310  1.00  0.00           C  
ATOM   2592  O   ARG A 252      44.780  42.120  26.030  1.00  0.00           O  
ATOM   2593  CB  ARG A 252      46.320  39.610  26.370  1.00  0.00           C  
ATOM   2594  CG  ARG A 252      47.670  39.910  27.120  1.00  0.00           C  
ATOM   2595  CD  ARG A 252      48.750  39.670  26.110  1.00  0.00           C  
ATOM   2596  NE  ARG A 252      50.030  39.930  26.830  1.00  0.00           N  
ATOM   2597  CZ  ARG A 252      50.630  41.110  26.980  1.00  0.00           C  
ATOM   2598  NH1 ARG A 252      50.060  42.280  26.570  1.00  0.00           N1+
ATOM   2599  NH2 ARG A 252      51.780  41.200  27.660  1.00  0.00           N  
ATOM   2600  H   ARG A 252      44.660  37.990  27.700  1.00  0.00           H  
ATOM   2601  HE  ARG A 252      50.480  39.150  27.270  1.00  0.00           H  
ATOM   2602 1HH1 ARG A 252      49.140  42.250  26.180  1.00  0.00           H  
ATOM   2603 2HH1 ARG A 252      50.360  43.200  26.840  1.00  0.00           H  
ATOM   2604 1HH2 ARG A 252      52.250  40.500  28.200  1.00  0.00           H  
ATOM   2605 2HH2 ARG A 252      52.210  42.100  27.720  1.00  0.00           H  
ATOM   2606  N   SER A 253      43.260  40.430  25.760  1.00  0.00           N  
ATOM   2607  CA  SER A 253      42.460  41.260  24.860  1.00  0.00           C  
ATOM   2608  C   SER A 253      41.520  42.220  25.650  1.00  0.00           C  
ATOM   2609  O   SER A 253      41.390  43.390  25.300  1.00  0.00           O  
ATOM   2610  CB  SER A 253      41.640  40.440  23.790  1.00  0.00           C  
ATOM   2611  OG  SER A 253      40.860  39.440  24.490  1.00  0.00           O  
ATOM   2612  H   SER A 253      43.260  39.450  25.550  1.00  0.00           H  
ATOM   2613  HG  SER A 253      40.750  38.600  23.960  1.00  0.00           H  
ATOM   2614  N   GLN A 254      41.160  41.770  26.860  1.00  0.00           N  
ATOM   2615  CA  GLN A 254      40.270  42.550  27.750  1.00  0.00           C  
ATOM   2616  C   GLN A 254      40.990  43.740  28.400  1.00  0.00           C  
ATOM   2617  O   GLN A 254      40.370  44.760  28.660  1.00  0.00           O  
ATOM   2618  CB  GLN A 254      39.410  41.730  28.800  1.00  0.00           C  
ATOM   2619  CG  GLN A 254      38.560  40.570  28.150  1.00  0.00           C  
ATOM   2620  CD  GLN A 254      37.860  39.760  29.260  1.00  0.00           C  
ATOM   2621  NE2 GLN A 254      38.520  38.650  29.720  1.00  0.00           N  
ATOM   2622  OE1 GLN A 254      36.750  40.080  29.650  1.00  0.00           O  
ATOM   2623  H   GLN A 254      41.310  40.790  27.000  1.00  0.00           H  
ATOM   2624 1HE2 GLN A 254      39.410  38.350  29.360  1.00  0.00           H  
ATOM   2625 2HE2 GLN A 254      38.070  38.140  30.450  1.00  0.00           H  
ATOM   2626  N   ARG A 255      42.280  43.580  28.760  1.00  0.00           N  
ATOM   2627  CA  ARG A 255      43.160  44.570  29.390  1.00  0.00           C  
ATOM   2628  C   ARG A 255      44.690  44.280  29.290  1.00  0.00           C  
ATOM   2629  O   ARG A 255      45.120  43.200  29.420  1.00  0.00           O  
ATOM   2630  CB  ARG A 255      42.760  44.550  30.840  1.00  0.00           C  
ATOM   2631  CG  ARG A 255      43.550  45.600  31.670  1.00  0.00           C  
ATOM   2632  CD  ARG A 255      43.090  45.470  33.120  1.00  0.00           C  
ATOM   2633  NE  ARG A 255      44.150  46.020  33.970  1.00  0.00           N  
ATOM   2634  CZ  ARG A 255      44.260  47.130  34.650  1.00  0.00           C  
ATOM   2635  NH1 ARG A 255      43.440  48.200  34.410  1.00  0.00           N1+
ATOM   2636  NH2 ARG A 255      45.270  47.360  35.470  1.00  0.00           N  
ATOM   2637  H   ARG A 255      42.790  42.750  28.550  1.00  0.00           H  
ATOM   2638  HE  ARG A 255      44.910  45.360  34.050  1.00  0.00           H  
ATOM   2639 1HH1 ARG A 255      42.690  48.210  33.750  1.00  0.00           H  
ATOM   2640 2HH1 ARG A 255      43.400  48.870  35.160  1.00  0.00           H  
ATOM   2641 1HH2 ARG A 255      45.880  46.610  35.730  1.00  0.00           H  
ATOM   2642 2HH2 ARG A 255      45.320  48.300  35.820  1.00  0.00           H  
ATOM   2643  N   SER A 256      45.400  45.190  28.610  1.00  0.00           N  
ATOM   2644  CA  SER A 256      46.850  45.000  28.360  1.00  0.00           C  
ATOM   2645  C   SER A 256      47.690  45.080  29.600  1.00  0.00           C  
ATOM   2646  O   SER A 256      47.330  45.820  30.460  1.00  0.00           O  
ATOM   2647  CB  SER A 256      47.350  46.030  27.420  1.00  0.00           C  
ATOM   2648  OG  SER A 256      47.200  47.440  27.850  1.00  0.00           O  
ATOM   2649  H   SER A 256      45.110  46.140  28.540  1.00  0.00           H  
ATOM   2650  HG  SER A 256      46.370  47.590  28.380  1.00  0.00           H  
ATOM   2651  N   GLY A 257      48.980  44.750  29.480  1.00  0.00           N  
ATOM   2652  CA  GLY A 257      49.770  44.840  30.720  1.00  0.00           C  
ATOM   2653  C   GLY A 257      49.420  43.720  31.760  1.00  0.00           C  
ATOM   2654  O   GLY A 257      49.060  44.090  32.870  1.00  0.00           O  
ATOM   2655  H   GLY A 257      49.470  44.740  28.610  1.00  0.00           H  
ATOM   2656  N   MET A 258      49.900  42.560  31.280  1.00  0.00           N  
ATOM   2657  CA  MET A 258      49.560  41.260  32.000  1.00  0.00           C  
ATOM   2658  C   MET A 258      50.740  40.300  32.110  1.00  0.00           C  
ATOM   2659  O   MET A 258      51.120  39.820  31.090  1.00  0.00           O  
ATOM   2660  CB  MET A 258      48.320  40.520  31.470  1.00  0.00           C  
ATOM   2661  CG  MET A 258      47.000  41.160  31.760  1.00  0.00           C  
ATOM   2662  SD  MET A 258      45.590  40.070  31.430  1.00  0.00           S  
ATOM   2663  CE  MET A 258      44.420  41.240  32.220  1.00  0.00           C  
ATOM   2664  H   MET A 258      50.510  42.640  30.490  1.00  0.00           H  
ATOM   2665  N   VAL A 259      51.000  39.870  33.300  1.00  0.00           N  
ATOM   2666  CA  VAL A 259      52.080  38.870  33.580  1.00  0.00           C  
ATOM   2667  C   VAL A 259      53.480  39.220  33.000  1.00  0.00           C  
ATOM   2668  O   VAL A 259      53.610  39.210  31.780  1.00  0.00           O  
ATOM   2669  CB  VAL A 259      51.620  37.420  33.150  1.00  0.00           C  
ATOM   2670  CG1 VAL A 259      52.770  36.420  33.420  1.00  0.00           C  
ATOM   2671  CG2 VAL A 259      50.440  36.850  33.920  1.00  0.00           C  
ATOM   2672  H   VAL A 259      50.570  40.290  34.090  1.00  0.00           H  
ATOM   2673  N   GLN A 260      54.510  39.130  33.880  1.00  0.00           N  
ATOM   2674  CA  GLN A 260      55.840  39.550  33.340  1.00  0.00           C  
ATOM   2675  C   GLN A 260      56.900  38.380  33.230  1.00  0.00           C  
ATOM   2676  O   GLN A 260      57.310  37.960  32.180  1.00  0.00           O  
ATOM   2677  CB  GLN A 260      56.500  40.730  34.040  1.00  0.00           C  
ATOM   2678  CG  GLN A 260      55.690  42.030  33.770  1.00  0.00           C  
ATOM   2679  CD  GLN A 260      56.050  42.590  32.440  1.00  0.00           C  
ATOM   2680  NE2 GLN A 260      57.140  43.190  32.320  1.00  0.00           N  
ATOM   2681  OE1 GLN A 260      55.340  42.380  31.470  1.00  0.00           O  
ATOM   2682  H   GLN A 260      54.520  39.160  34.880  1.00  0.00           H  
ATOM   2683 1HE2 GLN A 260      57.790  43.290  33.080  1.00  0.00           H  
ATOM   2684 2HE2 GLN A 260      57.140  43.810  31.530  1.00  0.00           H  
ATOM   2685  N   THR A 261      57.270  37.670  34.330  1.00  0.00           N  
ATOM   2686  CA  THR A 261      58.410  36.700  34.270  1.00  0.00           C  
ATOM   2687  C   THR A 261      58.080  35.260  33.850  1.00  0.00           C  
ATOM   2688  O   THR A 261      56.900  34.800  33.840  1.00  0.00           O  
ATOM   2689  CB  THR A 261      59.160  36.820  35.640  1.00  0.00           C  
ATOM   2690  CG2 THR A 261      59.730  38.230  35.990  1.00  0.00           C  
ATOM   2691  OG1 THR A 261      58.470  36.220  36.760  1.00  0.00           O  
ATOM   2692  H   THR A 261      56.980  37.950  35.250  1.00  0.00           H  
ATOM   2693  HG1 THR A 261      58.920  36.520  37.600  1.00  0.00           H  
ATOM   2694  N   GLU A 262      59.180  34.520  33.580  1.00  0.00           N  
ATOM   2695  CA  GLU A 262      59.180  33.090  33.470  1.00  0.00           C  
ATOM   2696  C   GLU A 262      58.560  32.410  34.690  1.00  0.00           C  
ATOM   2697  O   GLU A 262      57.620  31.620  34.540  1.00  0.00           O  
ATOM   2698  CB  GLU A 262      60.540  32.460  33.210  1.00  0.00           C  
ATOM   2699  CG  GLU A 262      60.580  30.940  33.140  1.00  0.00           C  
ATOM   2700  CD  GLU A 262      62.000  30.300  33.200  1.00  0.00           C  
ATOM   2701  OE1 GLU A 262      62.230  29.140  32.770  1.00  0.00           O  
ATOM   2702  OE2 GLU A 262      62.900  30.800  33.900  1.00  0.00           O1-
ATOM   2703  H   GLU A 262      60.040  34.960  33.310  1.00  0.00           H  
ATOM   2704  N   ALA A 263      59.090  32.730  35.870  1.00  0.00           N  
ATOM   2705  CA  ALA A 263      58.560  32.300  37.170  1.00  0.00           C  
ATOM   2706  C   ALA A 263      57.040  32.540  37.290  1.00  0.00           C  
ATOM   2707  O   ALA A 263      56.280  31.580  37.280  1.00  0.00           O  
ATOM   2708  CB  ALA A 263      59.340  32.960  38.340  1.00  0.00           C  
ATOM   2709  H   ALA A 263      59.990  33.170  35.840  1.00  0.00           H  
ATOM   2710  N   GLN A 264      56.530  33.790  37.000  1.00  0.00           N  
ATOM   2711  CA  GLN A 264      55.080  34.070  36.850  1.00  0.00           C  
ATOM   2712  C   GLN A 264      54.310  33.350  35.780  1.00  0.00           C  
ATOM   2713  O   GLN A 264      53.140  33.020  36.060  1.00  0.00           O  
ATOM   2714  CB  GLN A 264      54.750  35.560  36.560  1.00  0.00           C  
ATOM   2715  CG  GLN A 264      55.200  36.430  37.690  1.00  0.00           C  
ATOM   2716  CD  GLN A 264      55.090  37.950  37.480  1.00  0.00           C  
ATOM   2717  NE2 GLN A 264      54.190  38.730  37.980  1.00  0.00           N  
ATOM   2718  OE1 GLN A 264      56.030  38.480  36.930  1.00  0.00           O  
ATOM   2719  H   GLN A 264      57.130  34.590  36.950  1.00  0.00           H  
ATOM   2720 1HE2 GLN A 264      53.480  38.290  38.520  1.00  0.00           H  
ATOM   2721 2HE2 GLN A 264      54.030  39.680  37.720  1.00  0.00           H  
ATOM   2722  N   TYR A 265      54.960  33.080  34.650  1.00  0.00           N  
ATOM   2723  CA  TYR A 265      54.350  32.200  33.580  1.00  0.00           C  
ATOM   2724  C   TYR A 265      54.260  30.710  34.020  1.00  0.00           C  
ATOM   2725  O   TYR A 265      53.200  30.090  33.930  1.00  0.00           O  
ATOM   2726  CB  TYR A 265      54.940  32.330  32.160  1.00  0.00           C  
ATOM   2727  CG  TYR A 265      54.370  31.380  31.060  1.00  0.00           C  
ATOM   2728  CD1 TYR A 265      53.050  31.300  30.680  1.00  0.00           C  
ATOM   2729  CD2 TYR A 265      55.260  30.820  30.180  1.00  0.00           C  
ATOM   2730  CE1 TYR A 265      52.640  30.760  29.450  1.00  0.00           C  
ATOM   2731  CE2 TYR A 265      54.890  30.200  29.000  1.00  0.00           C  
ATOM   2732  CZ  TYR A 265      53.580  30.180  28.590  1.00  0.00           C  
ATOM   2733  OH  TYR A 265      53.130  29.190  27.770  1.00  0.00           O  
ATOM   2734  H   TYR A 265      55.790  33.590  34.440  1.00  0.00           H  
ATOM   2735  HD1 TYR A 265      52.230  31.400  31.390  1.00  0.00           H  
ATOM   2736  HD2 TYR A 265      56.320  30.670  30.410  1.00  0.00           H  
ATOM   2737  HE1 TYR A 265      51.590  30.910  29.210  1.00  0.00           H  
ATOM   2738  HE2 TYR A 265      55.710  30.070  28.290  1.00  0.00           H  
ATOM   2739  HH  TYR A 265      52.360  28.730  28.220  1.00  0.00           H  
ATOM   2740  N   ARG A 266      55.300  30.130  34.590  1.00  0.00           N  
ATOM   2741  CA  ARG A 266      55.270  28.760  35.190  1.00  0.00           C  
ATOM   2742  C   ARG A 266      54.290  28.730  36.370  1.00  0.00           C  
ATOM   2743  O   ARG A 266      53.430  27.800  36.510  1.00  0.00           O  
ATOM   2744  CB  ARG A 266      56.670  28.300  35.660  1.00  0.00           C  
ATOM   2745  CG  ARG A 266      57.820  28.090  34.660  1.00  0.00           C  
ATOM   2746  CD  ARG A 266      59.220  28.200  35.280  1.00  0.00           C  
ATOM   2747  NE  ARG A 266      59.750  27.060  36.070  1.00  0.00           N  
ATOM   2748  CZ  ARG A 266      60.160  27.170  37.340  1.00  0.00           C  
ATOM   2749  NH1 ARG A 266      60.500  28.350  37.940  1.00  0.00           N1+
ATOM   2750  NH2 ARG A 266      59.910  26.110  38.080  1.00  0.00           N  
ATOM   2751  H   ARG A 266      56.180  30.610  34.650  1.00  0.00           H  
ATOM   2752  HE  ARG A 266      59.920  26.180  35.620  1.00  0.00           H  
ATOM   2753 1HH1 ARG A 266      60.510  29.260  37.520  1.00  0.00           H  
ATOM   2754 2HH1 ARG A 266      60.800  28.270  38.890  1.00  0.00           H  
ATOM   2755 1HH2 ARG A 266      59.430  25.290  37.780  1.00  0.00           H  
ATOM   2756 2HH2 ARG A 266      60.060  26.170  39.070  1.00  0.00           H  
ATOM   2757  N   PHE A 267      54.260  29.760  37.230  1.00  0.00           N  
ATOM   2758  CA  PHE A 267      53.310  29.900  38.360  1.00  0.00           C  
ATOM   2759  C   PHE A 267      51.870  29.510  38.100  1.00  0.00           C  
ATOM   2760  O   PHE A 267      51.320  28.690  38.800  1.00  0.00           O  
ATOM   2761  CB  PHE A 267      53.540  31.210  39.090  1.00  0.00           C  
ATOM   2762  CG  PHE A 267      52.540  31.580  40.250  1.00  0.00           C  
ATOM   2763  CD1 PHE A 267      52.900  31.200  41.500  1.00  0.00           C  
ATOM   2764  CD2 PHE A 267      51.390  32.350  40.110  1.00  0.00           C  
ATOM   2765  CE1 PHE A 267      52.190  31.690  42.580  1.00  0.00           C  
ATOM   2766  CE2 PHE A 267      50.660  32.850  41.160  1.00  0.00           C  
ATOM   2767  CZ  PHE A 267      51.120  32.600  42.440  1.00  0.00           C  
ATOM   2768  H   PHE A 267      54.910  30.510  37.320  1.00  0.00           H  
ATOM   2769  HD1 PHE A 267      53.530  30.350  41.710  1.00  0.00           H  
ATOM   2770  HD2 PHE A 267      50.980  32.420  39.100  1.00  0.00           H  
ATOM   2771  HE1 PHE A 267      52.510  31.440  43.590  1.00  0.00           H  
ATOM   2772  HE2 PHE A 267      49.810  33.500  41.020  1.00  0.00           H  
ATOM   2773  HZ  PHE A 267      50.660  33.220  43.200  1.00  0.00           H  
ATOM   2774  N   ILE A 268      51.450  29.910  36.880  1.00  0.00           N  
ATOM   2775  CA  ILE A 268      50.180  29.420  36.310  1.00  0.00           C  
ATOM   2776  C   ILE A 268      50.090  27.840  36.190  1.00  0.00           C  
ATOM   2777  O   ILE A 268      49.290  27.310  36.940  1.00  0.00           O  
ATOM   2778  CB  ILE A 268      49.890  30.230  34.970  1.00  0.00           C  
ATOM   2779  CG1 ILE A 268      49.940  31.790  35.240  1.00  0.00           C  
ATOM   2780  CG2 ILE A 268      48.570  29.880  34.330  1.00  0.00           C  
ATOM   2781  CD  ILE A 268      49.580  32.730  34.080  1.00  0.00           C  
ATOM   2782  H   ILE A 268      51.940  30.660  36.420  1.00  0.00           H  
ATOM   2783  N   TYR A 269      51.080  27.220  35.520  1.00  0.00           N  
ATOM   2784  CA  TYR A 269      51.170  25.750  35.220  1.00  0.00           C  
ATOM   2785  C   TYR A 269      51.410  24.920  36.490  1.00  0.00           C  
ATOM   2786  O   TYR A 269      51.270  23.660  36.500  1.00  0.00           O  
ATOM   2787  CB  TYR A 269      52.230  25.440  34.190  1.00  0.00           C  
ATOM   2788  CG  TYR A 269      51.920  25.890  32.740  1.00  0.00           C  
ATOM   2789  CD1 TYR A 269      52.490  27.150  32.420  1.00  0.00           C  
ATOM   2790  CD2 TYR A 269      51.130  25.210  31.840  1.00  0.00           C  
ATOM   2791  CE1 TYR A 269      52.340  27.700  31.140  1.00  0.00           C  
ATOM   2792  CE2 TYR A 269      50.910  25.800  30.600  1.00  0.00           C  
ATOM   2793  CZ  TYR A 269      51.520  27.020  30.270  1.00  0.00           C  
ATOM   2794  OH  TYR A 269      51.440  27.500  29.010  1.00  0.00           O  
ATOM   2795  H   TYR A 269      51.920  27.740  35.370  1.00  0.00           H  
ATOM   2796  HD1 TYR A 269      53.140  27.700  33.110  1.00  0.00           H  
ATOM   2797  HD2 TYR A 269      50.620  24.310  32.190  1.00  0.00           H  
ATOM   2798  HE1 TYR A 269      52.880  28.610  30.880  1.00  0.00           H  
ATOM   2799  HE2 TYR A 269      50.110  25.400  29.970  1.00  0.00           H  
ATOM   2800  HH  TYR A 269      51.150  26.800  28.360  1.00  0.00           H  
ATOM   2801  N   MET A 270      52.090  25.570  37.450  1.00  0.00           N  
ATOM   2802  CA  MET A 270      52.400  24.850  38.720  1.00  0.00           C  
ATOM   2803  C   MET A 270      51.130  24.680  39.600  1.00  0.00           C  
ATOM   2804  O   MET A 270      50.530  23.570  39.680  1.00  0.00           O  
ATOM   2805  CB  MET A 270      53.470  25.690  39.460  1.00  0.00           C  
ATOM   2806  CG  MET A 270      54.720  24.860  39.750  1.00  0.00           C  
ATOM   2807  SD  MET A 270      55.760  25.680  40.940  1.00  0.00           S  
ATOM   2808  CE  MET A 270      56.520  26.950  39.960  1.00  0.00           C  
ATOM   2809  H   MET A 270      52.660  26.390  37.320  1.00  0.00           H  
ATOM   2810  N   ALA A 271      50.440  25.820  39.610  1.00  0.00           N  
ATOM   2811  CA  ALA A 271      49.130  25.980  40.260  1.00  0.00           C  
ATOM   2812  C   ALA A 271      47.980  25.060  39.870  1.00  0.00           C  
ATOM   2813  O   ALA A 271      47.470  24.290  40.690  1.00  0.00           O  
ATOM   2814  CB  ALA A 271      48.580  27.400  40.020  1.00  0.00           C  
ATOM   2815  H   ALA A 271      50.790  26.610  39.100  1.00  0.00           H  
ATOM   2816  N   VAL A 272      47.880  24.900  38.550  1.00  0.00           N  
ATOM   2817  CA  VAL A 272      46.780  24.110  37.930  1.00  0.00           C  
ATOM   2818  C   VAL A 272      46.890  22.610  38.260  1.00  0.00           C  
ATOM   2819  O   VAL A 272      45.900  21.970  38.530  1.00  0.00           O  
ATOM   2820  CB  VAL A 272      46.870  24.380  36.410  1.00  0.00           C  
ATOM   2821  CG1 VAL A 272      46.100  23.390  35.610  1.00  0.00           C  
ATOM   2822  CG2 VAL A 272      46.360  25.790  36.080  1.00  0.00           C  
ATOM   2823  H   VAL A 272      48.360  25.550  37.960  1.00  0.00           H  
ATOM   2824  N   GLN A 273      48.060  22.030  38.100  1.00  0.00           N  
ATOM   2825  CA  GLN A 273      48.580  20.680  38.430  1.00  0.00           C  
ATOM   2826  C   GLN A 273      48.420  20.320  39.910  1.00  0.00           C  
ATOM   2827  O   GLN A 273      47.920  19.270  40.280  1.00  0.00           O  
ATOM   2828  CB  GLN A 273      50.050  20.580  37.990  1.00  0.00           C  
ATOM   2829  CG  GLN A 273      50.810  19.290  38.320  1.00  0.00           C  
ATOM   2830  CD  GLN A 273      50.530  18.200  37.260  1.00  0.00           C  
ATOM   2831  NE2 GLN A 273      50.910  18.500  36.040  1.00  0.00           N  
ATOM   2832  OE1 GLN A 273      50.070  17.100  37.460  1.00  0.00           O  
ATOM   2833  H   GLN A 273      48.770  22.530  37.600  1.00  0.00           H  
ATOM   2834 1HE2 GLN A 273      51.500  19.290  35.810  1.00  0.00           H  
ATOM   2835 2HE2 GLN A 273      50.790  17.890  35.260  1.00  0.00           H  
ATOM   2836  N   HIS A 274      48.720  21.360  40.700  1.00  0.00           N  
ATOM   2837  CA  HIS A 274      48.550  21.130  42.180  1.00  0.00           C  
ATOM   2838  C   HIS A 274      47.100  21.110  42.660  1.00  0.00           C  
ATOM   2839  O   HIS A 274      46.850  20.420  43.640  1.00  0.00           O  
ATOM   2840  CB  HIS A 274      49.430  22.130  42.970  1.00  0.00           C  
ATOM   2841  CG  HIS A 274      50.890  21.740  42.950  1.00  0.00           C  
ATOM   2842  CD2 HIS A 274      51.890  22.660  42.850  1.00  0.00           C  
ATOM   2843  ND1 HIS A 274      51.470  20.530  42.760  1.00  0.00           N  
ATOM   2844  CE1 HIS A 274      52.750  20.730  42.490  1.00  0.00           C  
ATOM   2845  NE2 HIS A 274      53.040  22.030  42.540  1.00  0.00           N  
ATOM   2846  H   HIS A 274      49.330  22.100  40.400  1.00  0.00           H  
ATOM   2847  HD1 HIS A 274      51.040  19.640  42.930  1.00  0.00           H  
ATOM   2848  HD2 HIS A 274      51.710  23.740  42.880  1.00  0.00           H  
ATOM   2849  HE1 HIS A 274      53.450  19.910  42.320  1.00  0.00           H  
ATOM   2850  N   TYR A 275      46.190  21.630  41.860  1.00  0.00           N  
ATOM   2851  CA  TYR A 275      44.750  21.390  42.080  1.00  0.00           C  
ATOM   2852  C   TYR A 275      44.130  20.160  41.380  1.00  0.00           C  
ATOM   2853  O   TYR A 275      43.420  19.360  42.000  1.00  0.00           O  
ATOM   2854  CB  TYR A 275      43.790  22.540  41.720  1.00  0.00           C  
ATOM   2855  CG  TYR A 275      42.390  22.570  42.400  1.00  0.00           C  
ATOM   2856  CD1 TYR A 275      42.260  23.390  43.480  1.00  0.00           C  
ATOM   2857  CD2 TYR A 275      41.320  21.800  41.980  1.00  0.00           C  
ATOM   2858  CE1 TYR A 275      41.180  23.330  44.320  1.00  0.00           C  
ATOM   2859  CE2 TYR A 275      40.160  21.730  42.790  1.00  0.00           C  
ATOM   2860  CZ  TYR A 275      40.120  22.460  44.000  1.00  0.00           C  
ATOM   2861  OH  TYR A 275      38.990  22.330  44.630  1.00  0.00           O  
ATOM   2862  H   TYR A 275      46.440  22.430  41.320  1.00  0.00           H  
ATOM   2863  HD1 TYR A 275      43.030  24.090  43.780  1.00  0.00           H  
ATOM   2864  HD2 TYR A 275      41.290  21.250  41.040  1.00  0.00           H  
ATOM   2865  HE1 TYR A 275      41.030  24.040  45.130  1.00  0.00           H  
ATOM   2866  HE2 TYR A 275      39.410  21.020  42.450  1.00  0.00           H  
ATOM   2867  HH  TYR A 275      39.110  22.860  45.470  1.00  0.00           H  
ATOM   2868  N   ILE A 276      44.660  19.840  40.180  1.00  0.00           N  
ATOM   2869  CA  ILE A 276      44.250  18.510  39.530  1.00  0.00           C  
ATOM   2870  C   ILE A 276      44.590  17.360  40.510  1.00  0.00           C  
ATOM   2871  O   ILE A 276      43.680  16.570  40.930  1.00  0.00           O  
ATOM   2872  CB  ILE A 276      44.980  18.310  38.150  1.00  0.00           C  
ATOM   2873  CG1 ILE A 276      44.640  19.390  37.190  1.00  0.00           C  
ATOM   2874  CG2 ILE A 276      44.630  16.960  37.560  1.00  0.00           C  
ATOM   2875  CD  ILE A 276      45.780  19.450  36.170  1.00  0.00           C  
ATOM   2876  H   ILE A 276      45.160  20.490  39.600  1.00  0.00           H  
ATOM   2877  N   GLU A 277      45.700  17.440  41.190  1.00  0.00           N  
ATOM   2878  CA  GLU A 277      46.320  16.410  42.100  1.00  0.00           C  
ATOM   2879  C   GLU A 277      45.470  15.760  43.210  1.00  0.00           C  
ATOM   2880  O   GLU A 277      45.520  14.540  43.500  1.00  0.00           O  
ATOM   2881  CB  GLU A 277      47.650  16.760  42.850  1.00  0.00           C  
ATOM   2882  CG  GLU A 277      48.830  16.630  41.950  1.00  0.00           C  
ATOM   2883  CD  GLU A 277      50.030  16.920  42.900  1.00  0.00           C  
ATOM   2884  OE1 GLU A 277      50.690  15.940  43.310  1.00  0.00           O  
ATOM   2885  OE2 GLU A 277      50.350  18.070  43.240  1.00  0.00           O1-
ATOM   2886  H   GLU A 277      46.220  18.290  41.110  1.00  0.00           H  
ATOM   2887  N   THR A 278      44.810  16.660  43.840  1.00  0.00           N  
ATOM   2888  CA  THR A 278      43.840  16.280  44.890  1.00  0.00           C  
ATOM   2889  C   THR A 278      42.440  15.970  44.350  1.00  0.00           C  
ATOM   2890  O   THR A 278      41.720  15.170  44.930  1.00  0.00           O  
ATOM   2891  CB  THR A 278      43.690  17.490  45.860  1.00  0.00           C  
ATOM   2892  CG2 THR A 278      45.000  17.660  46.640  1.00  0.00           C  
ATOM   2893  OG1 THR A 278      43.360  18.660  45.190  1.00  0.00           O  
ATOM   2894  H   THR A 278      45.040  17.620  43.720  1.00  0.00           H  
ATOM   2895  HG1 THR A 278      42.570  19.200  45.470  1.00  0.00           H  
ATOM   2896  N   LEU A 279      41.950  16.800  43.370  1.00  0.00           N  
ATOM   2897  CA  LEU A 279      40.660  16.560  42.680  1.00  0.00           C  
ATOM   2898  C   LEU A 279      40.600  15.140  41.950  1.00  0.00           C  
ATOM   2899  O   LEU A 279      39.670  14.360  42.070  1.00  0.00           O  
ATOM   2900  CB  LEU A 279      40.540  17.730  41.660  1.00  0.00           C  
ATOM   2901  CG  LEU A 279      39.340  17.650  40.700  1.00  0.00           C  
ATOM   2902  CD1 LEU A 279      38.080  17.980  41.510  1.00  0.00           C  
ATOM   2903  CD2 LEU A 279      39.540  18.440  39.420  1.00  0.00           C  
ATOM   2904  H   LEU A 279      42.350  17.700  43.240  1.00  0.00           H  
ATOM   2905  N   GLN A 280      41.660  14.800  41.210  1.00  0.00           N  
ATOM   2906  CA  GLN A 280      41.760  13.480  40.560  1.00  0.00           C  
ATOM   2907  C   GLN A 280      42.290  12.380  41.460  1.00  0.00           C  
ATOM   2908  O   GLN A 280      43.470  12.000  41.360  1.00  0.00           O  
ATOM   2909  CB  GLN A 280      42.460  13.560  39.230  1.00  0.00           C  
ATOM   2910  CG  GLN A 280      41.920  14.490  38.120  1.00  0.00           C  
ATOM   2911  CD  GLN A 280      42.200  13.900  36.710  1.00  0.00           C  
ATOM   2912  NE2 GLN A 280      41.360  12.940  36.280  1.00  0.00           N  
ATOM   2913  OE1 GLN A 280      43.140  14.380  36.030  1.00  0.00           O  
ATOM   2914  H   GLN A 280      42.360  15.470  40.960  1.00  0.00           H  
ATOM   2915 1HE2 GLN A 280      40.610  12.770  36.920  1.00  0.00           H  
ATOM   2916 2HE2 GLN A 280      41.500  12.500  35.400  1.00  0.00           H  
ATOM   2917  N   ARG A 281      41.380  12.010  42.350  1.00  0.00           N  
ATOM   2918  CA  ARG A 281      41.640  10.920  43.270  1.00  0.00           C  
ATOM   2919  C   ARG A 281      40.550   9.870  43.310  1.00  0.00           C  
ATOM   2920  CB  ARG A 281      42.250  11.340  44.580  1.00  0.00           C  
ATOM   2921  CG  ARG A 281      43.790  11.400  44.420  1.00  0.00           C  
ATOM   2922  CD  ARG A 281      44.410  12.350  45.480  1.00  0.00           C  
ATOM   2923  NE  ARG A 281      45.880  12.350  45.450  1.00  0.00           N  
ATOM   2924  CZ  ARG A 281      46.580  13.170  46.280  1.00  0.00           C  
ATOM   2925  NH1 ARG A 281      46.130  13.820  47.300  1.00  0.00           N1+
ATOM   2926  NH2 ARG A 281      47.730  13.610  45.700  1.00  0.00           N  
ATOM   2927  O1  ARG A 281      40.860   8.710  43.050  1.00  0.00           O  
ATOM   2928  O2  ARG A 281      39.430  10.220  43.450  1.00  0.00           O  
ATOM   2929  H   ARG A 281      40.420  12.270  42.310  1.00  0.00           H  
ATOM   2930  HE  ARG A 281      46.430  11.700  44.930  1.00  0.00           H  
ATOM   2931 1HH1 ARG A 281      45.170  13.820  47.580  1.00  0.00           H  
ATOM   2932 2HH1 ARG A 281      46.760  14.460  47.720  1.00  0.00           H  
ATOM   2933 1HH2 ARG A 281      47.900  13.450  44.720  1.00  0.00           H  
ATOM   2934 2HH2 ARG A 281      48.370  14.180  46.220  1.00  0.00           H  
ATOM   2935  N   GLU B   1      47.110  65.500  46.330  1.00  0.00           N  
ATOM   2936  CA  GLU B   1      48.400  65.090  45.670  1.00  0.00           C  
ATOM   2937  C   GLU B   1      48.370  63.550  45.490  1.00  0.00           C  
ATOM   2938  O   GLU B   1      47.660  62.810  46.160  1.00  0.00           O  
ATOM   2939  CB  GLU B   1      49.640  65.450  46.470  1.00  0.00           C  
ATOM   2940  CG  GLU B   1      49.600  64.970  47.930  1.00  0.00           C  
ATOM   2941  CD  GLU B   1      50.690  65.550  48.870  1.00  0.00           C  
ATOM   2942  OE1 GLU B   1      51.700  64.870  49.140  1.00  0.00           O  
ATOM   2943  OE2 GLU B   1      50.460  66.670  49.370  1.00  0.00           O1-
ATOM   2944  H1  GLU B   1      46.780  64.770  46.930  1.00  0.00           H  
ATOM   2945  H2  GLU B   1      47.150  66.340  46.880  1.00  0.00           H  
ATOM   2946  H3  GLU B   1      46.420  65.590  45.610  1.00  0.00           H  
ATOM   2947  N   PRO B   2      49.100  63.150  44.410  1.00  0.00           N  
ATOM   2948  CA  PRO B   2      49.540  61.790  44.360  1.00  0.00           C  
ATOM   2949  C   PRO B   2      50.880  61.510  45.080  1.00  0.00           C  
ATOM   2950  O   PRO B   2      51.640  62.360  45.480  1.00  0.00           O  
ATOM   2951  CB  PRO B   2      49.540  61.410  42.860  1.00  0.00           C  
ATOM   2952  CG  PRO B   2      49.830  62.770  42.110  1.00  0.00           C  
ATOM   2953  CD  PRO B   2      49.200  63.780  43.150  1.00  0.00           C  
ATOM   2954  N   LYS B   3      51.100  60.270  45.220  1.00  0.00           N  
ATOM   2955  CA  LYS B   3      52.420  59.620  45.430  1.00  0.00           C  
ATOM   2956  C   LYS B   3      53.240  59.530  44.110  1.00  0.00           C  
ATOM   2957  O   LYS B   3      52.800  59.900  43.030  1.00  0.00           O  
ATOM   2958  CB  LYS B   3      52.130  58.230  45.830  1.00  0.00           C  
ATOM   2959  CG  LYS B   3      52.280  57.940  47.300  1.00  0.00           C  
ATOM   2960  CD  LYS B   3      53.390  56.930  47.660  1.00  0.00           C  
ATOM   2961  CE  LYS B   3      53.750  57.030  49.200  1.00  0.00           C  
ATOM   2962  NZ  LYS B   3      54.430  58.320  49.430  1.00  0.00           N1+
ATOM   2963  H   LYS B   3      50.360  59.620  45.080  1.00  0.00           H  
ATOM   2964  HZ1 LYS B   3      54.820  58.610  48.560  1.00  0.00           H  
ATOM   2965  HZ2 LYS B   3      53.770  59.000  49.760  1.00  0.00           H  
ATOM   2966  HZ3 LYS B   3      55.260  58.190  49.970  1.00  0.00           H  
ATOM   2967  N   S2P B   4      54.540  59.130  44.190  1.00  0.00           N  
ATOM   2968  CA  S2P B   4      55.550  59.270  43.100  1.00  0.00           C  
ATOM   2969  C   S2P B   4      55.170  58.610  41.800  1.00  0.00           C  
ATOM   2970  O   S2P B   4      54.610  57.530  41.840  1.00  0.00           O  
ATOM   2971  CB  S2P B   4      56.820  58.560  43.620  1.00  0.00           C  
ATOM   2972  OG  S2P B   4      57.290  59.140  44.790  1.00  0.00           O  
ATOM   2973  OE1 S2P B   4      56.000  58.430  46.810  1.00  0.00           O  
ATOM   2974  OE2 S2P B   4      58.410  58.670  47.150  1.00  0.00           O  
ATOM   2975  OE3 S2P B   4      57.690  56.880  45.860  1.00  0.00           O  
ATOM   2976  PD  S2P B   4      57.320  58.260  46.180  1.00  0.00           P  
ATOM   2977  H   S2P B   4      54.890  58.870  45.090  1.00  0.00           H  
ATOM   2978  N   PRO B   5      55.510  59.300  40.680  1.00  0.00           N  
ATOM   2979  CA  PRO B   5      55.150  58.790  39.290  1.00  0.00           C  
ATOM   2980  C   PRO B   5      56.090  57.570  38.960  1.00  0.00           C  
ATOM   2981  O   PRO B   5      57.260  57.750  38.580  1.00  0.00           O  
ATOM   2982  CB  PRO B   5      55.400  60.040  38.400  1.00  0.00           C  
ATOM   2983  CG  PRO B   5      56.480  60.790  39.190  1.00  0.00           C  
ATOM   2984  CD  PRO B   5      56.180  60.560  40.630  1.00  0.00           C  
ATOM   2985  N   GLY B   6      55.690  56.430  39.370  1.00  0.00           N  
ATOM   2986  CA  GLY B   6      56.460  55.150  39.440  1.00  0.00           C  
ATOM   2987  C   GLY B   6      56.960  54.610  38.100  1.00  0.00           C  
ATOM   2988  O   GLY B   6      56.290  54.850  37.090  1.00  0.00           O  
ATOM   2989  H   GLY B   6      54.780  56.370  39.770  1.00  0.00           H  
ATOM   2990  N   GLU B   7      57.780  53.580  38.260  1.00  0.00           N  
ATOM   2991  CA  GLU B   7      58.450  52.910  37.110  1.00  0.00           C  
ATOM   2992  C   GLU B   7      58.380  51.400  37.390  1.00  0.00           C  
ATOM   2993  O   GLU B   7      59.390  50.710  37.440  1.00  0.00           O  
ATOM   2994  CB  GLU B   7      59.820  53.500  36.780  1.00  0.00           C  
ATOM   2995  CG  GLU B   7      59.770  54.780  35.980  1.00  0.00           C  
ATOM   2996  CD  GLU B   7      59.900  54.630  34.490  1.00  0.00           C  
ATOM   2997  OE1 GLU B   7      61.010  54.510  34.040  1.00  0.00           O  
ATOM   2998  OE2 GLU B   7      58.950  54.290  33.770  1.00  0.00           O1-
ATOM   2999  H   GLU B   7      58.080  53.320  39.180  1.00  0.00           H  
ATOM   3000  N   Y2P B   8      57.190  50.810  37.380  1.00  0.00           N  
ATOM   3001  CA  Y2P B   8      57.000  49.360  37.800  1.00  0.00           C  
ATOM   3002  C   Y2P B   8      57.700  48.310  36.950  1.00  0.00           C  
ATOM   3003  O   Y2P B   8      58.180  47.350  37.610  1.00  0.00           O  
ATOM   3004  CB  Y2P B   8      55.530  48.970  37.970  1.00  0.00           C  
ATOM   3005  CG  Y2P B   8      55.370  47.600  38.720  1.00  0.00           C  
ATOM   3006  CD1 Y2P B   8      55.220  46.480  37.950  1.00  0.00           C  
ATOM   3007  CD2 Y2P B   8      54.690  47.710  39.920  1.00  0.00           C  
ATOM   3008  CE1 Y2P B   8      54.380  45.420  38.370  1.00  0.00           C  
ATOM   3009  CE2 Y2P B   8      53.930  46.650  40.440  1.00  0.00           C  
ATOM   3010  CZ  Y2P B   8      53.730  45.510  39.620  1.00  0.00           C  
ATOM   3011  OH  Y2P B   8      53.030  44.420  40.150  1.00  0.00           O  
ATOM   3012  OI1 Y2P B   8      50.670  45.170  39.650  1.00  0.00           O  
ATOM   3013  OI2 Y2P B   8      50.810  43.450  40.970  1.00  0.00           O  
ATOM   3014  OI3 Y2P B   8      51.510  45.490  41.880  1.00  0.00           O  
ATOM   3015  PT  Y2P B   8      51.580  44.640  40.680  1.00  0.00           P  
ATOM   3016  H   Y2P B   8      56.390  51.250  36.980  1.00  0.00           H  
ATOM   3017  HD1 Y2P B   8      55.800  46.270  37.050  1.00  0.00           H  
ATOM   3018  HD2 Y2P B   8      54.900  48.550  40.580  1.00  0.00           H  
ATOM   3019  HE1 Y2P B   8      54.350  44.570  37.680  1.00  0.00           H  
ATOM   3020  HE2 Y2P B   8      53.410  46.670  41.400  1.00  0.00           H  
ATOM   3021  N   VAL B   9      57.950  48.610  35.720  1.00  0.00           N  
ATOM   3022  CA  VAL B   9      58.600  47.740  34.700  1.00  0.00           C  
ATOM   3023  C   VAL B   9      60.130  48.190  34.620  1.00  0.00           C  
ATOM   3024  O   VAL B   9      61.020  47.370  34.760  1.00  0.00           O  
ATOM   3025  CB  VAL B   9      57.940  47.560  33.380  1.00  0.00           C  
ATOM   3026  CG1 VAL B   9      58.830  46.610  32.540  1.00  0.00           C  
ATOM   3027  CG2 VAL B   9      56.610  46.820  33.600  1.00  0.00           C  
ATOM   3028  H   VAL B   9      57.810  49.570  35.510  1.00  0.00           H  
ATOM   3029  N   ASN B  10      60.420  49.500  34.450  1.00  0.00           N  
ATOM   3030  CA  ASN B  10      61.880  49.960  34.400  1.00  0.00           C  
ATOM   3031  C   ASN B  10      62.700  49.680  35.630  1.00  0.00           C  
ATOM   3032  O   ASN B  10      63.580  48.830  35.610  1.00  0.00           O  
ATOM   3033  CB  ASN B  10      61.990  51.390  33.830  1.00  0.00           C  
ATOM   3034  CG  ASN B  10      61.560  51.500  32.360  1.00  0.00           C  
ATOM   3035  ND2 ASN B  10      60.780  52.500  31.980  1.00  0.00           N  
ATOM   3036  OD1 ASN B  10      62.000  50.810  31.490  1.00  0.00           O  
ATOM   3037  H   ASN B  10      59.730  50.230  34.460  1.00  0.00           H  
ATOM   3038 1HD2 ASN B  10      60.620  53.160  32.720  1.00  0.00           H  
ATOM   3039 2HD2 ASN B  10      60.600  52.630  31.000  1.00  0.00           H  
ATOM   3040  N   ILE B  11      62.470  50.470  36.720  1.00  0.00           N  
ATOM   3041  CA  ILE B  11      63.360  50.600  37.910  1.00  0.00           C  
ATOM   3042  C   ILE B  11      63.390  49.350  38.770  1.00  0.00           C  
ATOM   3043  O   ILE B  11      64.470  48.950  39.240  1.00  0.00           O  
ATOM   3044  CB  ILE B  11      63.170  51.880  38.760  1.00  0.00           C  
ATOM   3045  CG1 ILE B  11      64.360  52.110  39.690  1.00  0.00           C  
ATOM   3046  CG2 ILE B  11      61.800  51.880  39.450  1.00  0.00           C  
ATOM   3047  CD  ILE B  11      65.520  52.460  38.800  1.00  0.00           C  
ATOM   3048  H   ILE B  11      61.730  51.140  36.630  1.00  0.00           H  
ATOM   3049  N   GLU B  12      62.240  48.770  38.860  1.00  0.00           N  
ATOM   3050  CA  GLU B  12      62.060  47.660  39.840  1.00  0.00           C  
ATOM   3051  C   GLU B  12      62.580  46.270  39.470  1.00  0.00           C  
ATOM   3052  O   GLU B  12      62.180  45.800  38.420  1.00  0.00           O  
ATOM   3053  CB  GLU B  12      60.570  47.690  40.250  1.00  0.00           C  
ATOM   3054  CG  GLU B  12      59.800  48.950  40.670  1.00  0.00           C  
ATOM   3055  CD  GLU B  12      58.550  48.680  41.450  1.00  0.00           C  
ATOM   3056  OE1 GLU B  12      57.680  49.550  41.510  1.00  0.00           O  
ATOM   3057  OE2 GLU B  12      58.450  47.620  42.120  1.00  0.00           O1-
ATOM   3058  H   GLU B  12      61.420  49.160  38.440  1.00  0.00           H  
ATOM   3059  N   PHE B  13      63.120  45.590  40.500  1.00  0.00           N  
ATOM   3060  CA  PHE B  13      63.740  44.270  40.350  1.00  0.00           C  
ATOM   3061  C   PHE B  13      63.710  43.390  41.580  1.00  0.00           C  
ATOM   3062  CB  PHE B  13      65.140  44.430  39.870  1.00  0.00           C  
ATOM   3063  CG  PHE B  13      65.360  44.920  38.400  1.00  0.00           C  
ATOM   3064  CD1 PHE B  13      65.890  46.090  37.930  1.00  0.00           C  
ATOM   3065  CD2 PHE B  13      65.160  43.940  37.400  1.00  0.00           C  
ATOM   3066  CE1 PHE B  13      66.130  46.290  36.600  1.00  0.00           C  
ATOM   3067  CE2 PHE B  13      65.410  44.080  36.010  1.00  0.00           C  
ATOM   3068  CZ  PHE B  13      65.870  45.300  35.630  1.00  0.00           C  
ATOM   3069  O1  PHE B  13      63.350  42.220  41.450  1.00  0.00           O  
ATOM   3070  O2  PHE B  13      64.430  43.710  42.530  1.00  0.00           O  
ATOM   3071  H   PHE B  13      63.130  46.120  41.350  1.00  0.00           H  
ATOM   3072  HD1 PHE B  13      66.130  46.900  38.620  1.00  0.00           H  
ATOM   3073  HD2 PHE B  13      64.480  43.110  37.580  1.00  0.00           H  
ATOM   3074  HE1 PHE B  13      66.310  47.290  36.220  1.00  0.00           H  
ATOM   3075  HE2 PHE B  13      65.420  43.220  35.340  1.00  0.00           H  
ATOM   3076  HZ  PHE B  13      66.030  45.390  34.550  1.00  0.00           H  
ENDMDL
MODEL        2
ATOM      1  N   GLY A   5      56.756  25.122  20.989  1.00  0.00           N  
ATOM      2  CA  GLY A   5      56.852  24.646  22.380  1.00  0.00           C  
ATOM      3  C   GLY A   5      56.298  25.705  23.333  1.00  0.00           C  
ATOM      4  O   GLY A   5      55.686  26.733  22.948  1.00  0.00           O  
ATOM      5  H1  GLY A   5      57.596  25.657  20.860  1.00  0.00           H  
ATOM      6  H2  GLY A   5      56.720  24.261  20.484  1.00  0.00           H  
ATOM      7  H3  GLY A   5      55.958  25.656  20.699  1.00  0.00           H  
ATOM      8  N   PHE A   6      56.738  25.421  24.519  1.00  0.00           N  
ATOM      9  CA  PHE A   6      56.512  26.210  25.773  1.00  0.00           C  
ATOM     10  C   PHE A   6      56.805  27.721  25.722  1.00  0.00           C  
ATOM     11  O   PHE A   6      55.838  28.468  25.531  1.00  0.00           O  
ATOM     12  CB  PHE A   6      57.345  25.484  26.823  1.00  0.00           C  
ATOM     13  CG  PHE A   6      57.072  25.953  28.272  1.00  0.00           C  
ATOM     14  CD1 PHE A   6      56.008  25.472  28.984  1.00  0.00           C  
ATOM     15  CD2 PHE A   6      57.993  26.782  28.936  1.00  0.00           C  
ATOM     16  CE1 PHE A   6      55.884  25.808  30.361  1.00  0.00           C  
ATOM     17  CE2 PHE A   6      57.909  27.185  30.292  1.00  0.00           C  
ATOM     18  CZ  PHE A   6      56.793  26.675  30.967  1.00  0.00           C  
ATOM     19  H   PHE A   6      57.137  24.524  24.719  1.00  0.00           H  
ATOM     20  HD1 PHE A   6      55.324  24.763  28.513  1.00  0.00           H  
ATOM     21  HD2 PHE A   6      58.887  27.150  28.420  1.00  0.00           H  
ATOM     22  HE1 PHE A   6      55.170  25.244  30.961  1.00  0.00           H  
ATOM     23  HE2 PHE A   6      58.783  27.648  30.753  1.00  0.00           H  
ATOM     24  HZ  PHE A   6      56.505  27.099  31.936  1.00  0.00           H  
ATOM     25  N   TRP A   7      58.079  28.170  25.749  1.00  0.00           N  
ATOM     26  CA  TRP A   7      58.315  29.621  25.666  1.00  0.00           C  
ATOM     27  C   TRP A   7      57.685  30.269  24.443  1.00  0.00           C  
ATOM     28  O   TRP A   7      57.029  31.340  24.523  1.00  0.00           O  
ATOM     29  CB  TRP A   7      59.852  29.946  25.591  1.00  0.00           C  
ATOM     30  CG  TRP A   7      60.027  31.399  25.826  1.00  0.00           C  
ATOM     31  CD1 TRP A   7      60.272  32.311  24.932  1.00  0.00           C  
ATOM     32  CD2 TRP A   7      59.646  32.062  27.025  1.00  0.00           C  
ATOM     33  CE2 TRP A   7      59.641  33.403  26.670  1.00  0.00           C  
ATOM     34  CE3 TRP A   7      59.371  31.573  28.334  1.00  0.00           C  
ATOM     35  NE1 TRP A   7      60.032  33.515  25.422  1.00  0.00           N  
ATOM     36  CZ2 TRP A   7      59.389  34.286  27.750  1.00  0.00           C  
ATOM     37  CZ3 TRP A   7      59.124  32.471  29.366  1.00  0.00           C  
ATOM     38  CH2 TRP A   7      59.182  33.848  29.070  1.00  0.00           C  
ATOM     39  H   TRP A   7      58.846  27.540  25.684  1.00  0.00           H  
ATOM     40  HD1 TRP A   7      60.637  32.063  23.937  1.00  0.00           H  
ATOM     41  HE1 TRP A   7      60.012  34.368  24.904  1.00  0.00           H  
ATOM     42  HE3 TRP A   7      59.562  30.562  28.698  1.00  0.00           H  
ATOM     43  HZ2 TRP A   7      59.257  35.345  27.517  1.00  0.00           H  
ATOM     44  HZ3 TRP A   7      58.821  32.134  30.355  1.00  0.00           H  
ATOM     45  HH2 TRP A   7      59.145  34.607  29.842  1.00  0.00           H  
ATOM     46  N   GLU A   8      57.836  29.522  23.349  1.00  0.00           N  
ATOM     47  CA  GLU A   8      57.393  29.951  22.057  1.00  0.00           C  
ATOM     48  C   GLU A   8      55.919  30.335  21.889  1.00  0.00           C  
ATOM     49  O   GLU A   8      55.579  31.339  21.311  1.00  0.00           O  
ATOM     50  CB  GLU A   8      57.743  28.949  20.922  1.00  0.00           C  
ATOM     51  CG  GLU A   8      59.263  28.519  20.907  1.00  0.00           C  
ATOM     52  CD  GLU A   8      59.620  27.266  21.784  1.00  0.00           C  
ATOM     53  OE1 GLU A   8      59.522  26.217  21.213  1.00  0.00           O  
ATOM     54  OE2 GLU A   8      59.902  27.307  22.970  1.00  0.00           O1-
ATOM     55  H   GLU A   8      58.499  28.781  23.395  1.00  0.00           H  
ATOM     56  N   GLU A   9      55.075  29.526  22.564  1.00  0.00           N  
ATOM     57  CA  GLU A   9      53.558  29.739  22.698  1.00  0.00           C  
ATOM     58  C   GLU A   9      53.174  31.044  23.438  1.00  0.00           C  
ATOM     59  O   GLU A   9      52.783  31.970  22.717  1.00  0.00           O  
ATOM     60  CB  GLU A   9      52.896  28.478  23.209  1.00  0.00           C  
ATOM     61  CG  GLU A   9      52.659  27.362  22.147  1.00  0.00           C  
ATOM     62  CD  GLU A   9      51.381  27.499  21.252  1.00  0.00           C  
ATOM     63  OE1 GLU A   9      51.395  28.213  20.228  1.00  0.00           O  
ATOM     64  OE2 GLU A   9      50.382  26.829  21.506  1.00  0.00           O1-
ATOM     65  H   GLU A   9      55.505  28.790  23.097  1.00  0.00           H  
ATOM     66  N   PHE A  10      53.831  31.142  24.580  1.00  0.00           N  
ATOM     67  CA  PHE A  10      53.824  32.256  25.502  1.00  0.00           C  
ATOM     68  C   PHE A  10      54.359  33.575  24.895  1.00  0.00           C  
ATOM     69  O   PHE A  10      53.780  34.625  24.979  1.00  0.00           O  
ATOM     70  CB  PHE A  10      54.543  31.922  26.795  1.00  0.00           C  
ATOM     71  CG  PHE A  10      54.465  33.085  27.808  1.00  0.00           C  
ATOM     72  CD1 PHE A  10      53.299  33.282  28.572  1.00  0.00           C  
ATOM     73  CD2 PHE A  10      55.632  33.786  28.155  1.00  0.00           C  
ATOM     74  CE1 PHE A  10      53.235  34.132  29.644  1.00  0.00           C  
ATOM     75  CE2 PHE A  10      55.538  34.704  29.201  1.00  0.00           C  
ATOM     76  CZ  PHE A  10      54.385  34.895  29.916  1.00  0.00           C  
ATOM     77  H   PHE A  10      54.531  30.473  24.838  1.00  0.00           H  
ATOM     78  HD1 PHE A  10      52.440  32.621  28.415  1.00  0.00           H  
ATOM     79  HD2 PHE A  10      56.557  33.699  27.595  1.00  0.00           H  
ATOM     80  HE1 PHE A  10      52.286  34.174  30.178  1.00  0.00           H  
ATOM     81  HE2 PHE A  10      56.374  35.393  29.320  1.00  0.00           H  
ATOM     82  HZ  PHE A  10      54.273  35.818  30.487  1.00  0.00           H  
ATOM     83  N   GLU A  11      55.500  33.589  24.181  1.00  0.00           N  
ATOM     84  CA  GLU A  11      56.026  34.798  23.481  1.00  0.00           C  
ATOM     85  C   GLU A  11      55.329  35.123  22.148  1.00  0.00           C  
ATOM     86  O   GLU A  11      55.082  36.323  21.961  1.00  0.00           O  
ATOM     87  CB  GLU A  11      57.579  34.740  23.276  1.00  0.00           C  
ATOM     88  CG  GLU A  11      58.250  36.088  22.976  1.00  0.00           C  
ATOM     89  CD  GLU A  11      59.780  35.986  23.188  1.00  0.00           C  
ATOM     90  OE1 GLU A  11      60.151  36.005  24.369  1.00  0.00           O  
ATOM     91  OE2 GLU A  11      60.391  35.377  22.306  1.00  0.00           O1-
ATOM     92  H   GLU A  11      56.106  32.795  24.217  1.00  0.00           H  
ATOM     93  N   THR A  12      54.729  34.152  21.384  1.00  0.00           N  
ATOM     94  CA  THR A  12      53.910  34.602  20.156  1.00  0.00           C  
ATOM     95  C   THR A  12      52.556  35.272  20.460  1.00  0.00           C  
ATOM     96  O   THR A  12      52.181  36.206  19.822  1.00  0.00           O  
ATOM     97  CB  THR A  12      53.510  33.517  19.184  1.00  0.00           C  
ATOM     98  CG2 THR A  12      54.838  33.091  18.559  1.00  0.00           C  
ATOM     99  OG1 THR A  12      52.710  32.419  19.671  1.00  0.00           O  
ATOM    100  H   THR A  12      54.877  33.169  21.374  1.00  0.00           H  
ATOM    101  HG1 THR A  12      52.099  32.061  18.970  1.00  0.00           H  
ATOM    102  N   LEU A  13      52.096  35.018  21.698  1.00  0.00           N  
ATOM    103  CA  LEU A  13      50.948  35.817  22.234  1.00  0.00           C  
ATOM    104  C   LEU A  13      51.305  37.313  22.408  1.00  0.00           C  
ATOM    105  O   LEU A  13      50.451  38.247  22.579  1.00  0.00           O  
ATOM    106  CB  LEU A  13      50.488  35.421  23.639  1.00  0.00           C  
ATOM    107  CG  LEU A  13      50.555  33.960  24.007  1.00  0.00           C  
ATOM    108  CD1 LEU A  13      50.330  33.616  25.496  1.00  0.00           C  
ATOM    109  CD2 LEU A  13      49.545  33.140  23.186  1.00  0.00           C  
ATOM    110  H   LEU A  13      52.087  34.078  22.023  1.00  0.00           H  
ATOM    111  N   GLN A  14      52.552  37.505  22.770  1.00  0.00           N  
ATOM    112  CA  GLN A  14      53.108  38.811  23.051  1.00  0.00           C  
ATOM    113  C   GLN A  14      53.696  39.475  21.805  1.00  0.00           C  
ATOM    114  O   GLN A  14      53.501  40.689  21.624  1.00  0.00           O  
ATOM    115  CB  GLN A  14      54.063  38.814  24.237  1.00  0.00           C  
ATOM    116  CG  GLN A  14      53.404  38.236  25.516  1.00  0.00           C  
ATOM    117  CD  GLN A  14      54.482  38.046  26.570  1.00  0.00           C  
ATOM    118  NE2 GLN A  14      54.732  36.737  26.636  1.00  0.00           N  
ATOM    119  OE1 GLN A  14      55.101  38.843  27.146  1.00  0.00           O  
ATOM    120  H   GLN A  14      53.186  36.746  22.913  1.00  0.00           H  
ATOM    121 1HE2 GLN A  14      54.261  36.014  26.130  1.00  0.00           H  
ATOM    122 2HE2 GLN A  14      55.425  36.508  27.313  1.00  0.00           H  
ATOM    123  N   GLN A  15      54.364  38.704  20.951  1.00  0.00           N  
ATOM    124  CA  GLN A  15      54.835  39.141  19.612  1.00  0.00           C  
ATOM    125  C   GLN A  15      53.771  39.687  18.626  1.00  0.00           C  
ATOM    126  O   GLN A  15      53.935  40.657  17.863  1.00  0.00           O  
ATOM    127  CB  GLN A  15      55.588  37.974  18.936  1.00  0.00           C  
ATOM    128  CG  GLN A  15      56.954  37.747  19.535  1.00  0.00           C  
ATOM    129  CD  GLN A  15      57.512  36.444  18.930  1.00  0.00           C  
ATOM    130  NE2 GLN A  15      57.608  36.441  17.606  1.00  0.00           N  
ATOM    131  OE1 GLN A  15      57.549  35.411  19.582  1.00  0.00           O  
ATOM    132  H   GLN A  15      54.664  37.831  21.328  1.00  0.00           H  
ATOM    133 1HE2 GLN A  15      57.348  37.229  17.052  1.00  0.00           H  
ATOM    134 2HE2 GLN A  15      57.836  35.555  17.199  1.00  0.00           H  
ATOM    135  N   GLN A  16      52.641  39.085  18.705  1.00  0.00           N  
ATOM    136  CA  GLN A  16      51.376  39.586  18.072  1.00  0.00           C  
ATOM    137  C   GLN A  16      50.802  40.929  18.700  1.00  0.00           C  
ATOM    138  O   GLN A  16      49.710  40.994  19.296  1.00  0.00           O  
ATOM    139  CB  GLN A  16      50.298  38.481  18.143  1.00  0.00           C  
ATOM    140  CG  GLN A  16      50.715  37.333  17.230  1.00  0.00           C  
ATOM    141  CD  GLN A  16      49.837  36.084  17.353  1.00  0.00           C  
ATOM    142  NE2 GLN A  16      50.160  35.332  18.410  1.00  0.00           N  
ATOM    143  OE1 GLN A  16      48.986  35.786  16.578  1.00  0.00           O  
ATOM    144  H   GLN A  16      52.611  38.123  18.986  1.00  0.00           H  
ATOM    145 1HE2 GLN A  16      50.985  35.669  18.874  1.00  0.00           H  
ATOM    146 2HE2 GLN A  16      49.499  34.717  18.858  1.00  0.00           H  
ATOM    147  N   GLU A  17      51.556  41.987  18.528  1.00  0.00           N  
ATOM    148  CA  GLU A  17      51.404  43.275  19.245  1.00  0.00           C  
ATOM    149  C   GLU A  17      50.054  44.008  18.991  1.00  0.00           C  
ATOM    150  O   GLU A  17      49.120  43.838  19.767  1.00  0.00           O  
ATOM    151  CB  GLU A  17      52.674  44.177  19.046  1.00  0.00           C  
ATOM    152  CG  GLU A  17      53.313  44.112  17.648  1.00  0.00           C  
ATOM    153  CD  GLU A  17      52.674  44.954  16.515  1.00  0.00           C  
ATOM    154  OE1 GLU A  17      52.886  46.130  16.372  1.00  0.00           O  
ATOM    155  OE2 GLU A  17      51.824  44.397  15.794  1.00  0.00           O1-
ATOM    156  H   GLU A  17      52.268  42.046  17.824  1.00  0.00           H  
ATOM    157  N   CYS A  18      49.906  44.649  17.816  1.00  0.00           N  
ATOM    158  CA  CYS A  18      48.692  45.380  17.513  1.00  0.00           C  
ATOM    159  C   CYS A  18      47.469  44.543  17.268  1.00  0.00           C  
ATOM    160  O   CYS A  18      46.391  45.152  17.255  1.00  0.00           O  
ATOM    161  CB  CYS A  18      48.851  46.409  16.321  1.00  0.00           C  
ATOM    162  SG  CYS A  18      49.530  45.796  14.698  1.00  0.00           S  
ATOM    163  H   CYS A  18      50.672  44.684  17.165  1.00  0.00           H  
ATOM    164  HG  CYS A  18      50.533  45.082  15.178  1.00  0.00           H  
ATOM    165  N   LYS A  19      47.597  43.264  16.943  1.00  0.00           N  
ATOM    166  CA  LYS A  19      46.548  42.249  17.077  1.00  0.00           C  
ATOM    167  C   LYS A  19      45.826  42.199  18.426  1.00  0.00           C  
ATOM    168  O   LYS A  19      44.563  42.252  18.512  1.00  0.00           O  
ATOM    169  CB  LYS A  19      47.072  40.868  16.662  1.00  0.00           C  
ATOM    170  CG  LYS A  19      46.823  40.751  15.127  1.00  0.00           C  
ATOM    171  CD  LYS A  19      47.465  39.557  14.540  1.00  0.00           C  
ATOM    172  CE  LYS A  19      47.092  38.148  14.949  1.00  0.00           C  
ATOM    173  NZ  LYS A  19      47.736  37.199  14.084  1.00  0.00           N1+
ATOM    174  H   LYS A  19      48.268  42.906  16.294  1.00  0.00           H  
ATOM    175  HZ1 LYS A  19      48.719  37.387  13.980  1.00  0.00           H  
ATOM    176  HZ2 LYS A  19      47.645  36.251  14.402  1.00  0.00           H  
ATOM    177  HZ3 LYS A  19      47.298  37.267  13.189  1.00  0.00           H  
ATOM    178  N   LEU A  20      46.566  41.965  19.449  1.00  0.00           N  
ATOM    179  CA  LEU A  20      46.144  41.903  20.821  1.00  0.00           C  
ATOM    180  C   LEU A  20      45.811  43.306  21.455  1.00  0.00           C  
ATOM    181  O   LEU A  20      45.242  43.303  22.569  1.00  0.00           O  
ATOM    182  CB  LEU A  20      47.031  41.168  21.803  1.00  0.00           C  
ATOM    183  CG  LEU A  20      46.822  39.615  21.867  1.00  0.00           C  
ATOM    184  CD1 LEU A  20      45.391  39.185  22.112  1.00  0.00           C  
ATOM    185  CD2 LEU A  20      47.335  38.928  20.626  1.00  0.00           C  
ATOM    186  H   LEU A  20      47.542  41.901  19.248  1.00  0.00           H  
ATOM    187  N   LEU A  21      46.583  44.307  21.045  1.00  0.00           N  
ATOM    188  CA  LEU A  21      46.376  45.724  21.318  1.00  0.00           C  
ATOM    189  C   LEU A  21      44.913  46.152  20.933  1.00  0.00           C  
ATOM    190  O   LEU A  21      44.494  45.888  19.813  1.00  0.00           O  
ATOM    191  CB  LEU A  21      47.403  46.740  20.759  1.00  0.00           C  
ATOM    192  CG  LEU A  21      48.427  47.012  21.917  1.00  0.00           C  
ATOM    193  CD1 LEU A  21      49.266  45.810  22.323  1.00  0.00           C  
ATOM    194  CD2 LEU A  21      49.342  48.227  21.784  1.00  0.00           C  
ATOM    195  H   LEU A  21      47.434  44.152  20.542  1.00  0.00           H  
ATOM    196  N   TYR A  22      44.504  47.088  21.734  1.00  0.00           N  
ATOM    197  CA  TYR A  22      43.184  47.761  21.527  1.00  0.00           C  
ATOM    198  C   TYR A  22      43.419  49.283  21.614  1.00  0.00           C  
ATOM    199  O   TYR A  22      44.544  49.757  21.339  1.00  0.00           O  
ATOM    200  CB  TYR A  22      42.084  47.237  22.394  1.00  0.00           C  
ATOM    201  CG  TYR A  22      41.547  45.948  21.854  1.00  0.00           C  
ATOM    202  CD1 TYR A  22      40.259  46.091  21.272  1.00  0.00           C  
ATOM    203  CD2 TYR A  22      42.030  44.658  22.111  1.00  0.00           C  
ATOM    204  CE1 TYR A  22      39.553  44.931  20.953  1.00  0.00           C  
ATOM    205  CE2 TYR A  22      41.327  43.494  21.732  1.00  0.00           C  
ATOM    206  CZ  TYR A  22      40.083  43.669  21.177  1.00  0.00           C  
ATOM    207  OH  TYR A  22      39.266  42.594  21.040  1.00  0.00           O  
ATOM    208  H   TYR A  22      45.034  47.353  22.540  1.00  0.00           H  
ATOM    209  HD1 TYR A  22      39.983  47.112  21.003  1.00  0.00           H  
ATOM    210  HD2 TYR A  22      43.017  44.628  22.580  1.00  0.00           H  
ATOM    211  HE1 TYR A  22      38.522  45.097  20.677  1.00  0.00           H  
ATOM    212  HE2 TYR A  22      41.834  42.544  21.563  1.00  0.00           H  
ATOM    213  HH  TYR A  22      39.562  41.877  20.404  1.00  0.00           H  
ATOM    214  N   SER A  23      42.438  50.129  21.997  1.00  0.00           N  
ATOM    215  CA  SER A  23      42.382  51.611  21.965  1.00  0.00           C  
ATOM    216  C   SER A  23      42.559  52.287  23.310  1.00  0.00           C  
ATOM    217  O   SER A  23      42.054  51.732  24.301  1.00  0.00           O  
ATOM    218  CB  SER A  23      41.098  51.916  21.208  1.00  0.00           C  
ATOM    219  OG  SER A  23      41.029  53.332  21.068  1.00  0.00           O  
ATOM    220  H   SER A  23      41.753  49.694  22.583  1.00  0.00           H  
ATOM    221  HG  SER A  23      40.719  53.572  21.986  1.00  0.00           H  
ATOM    222  N   ARG A  24      43.132  53.463  23.377  1.00  0.00           N  
ATOM    223  CA  ARG A  24      43.410  54.183  24.664  1.00  0.00           C  
ATOM    224  C   ARG A  24      43.211  55.680  24.844  1.00  0.00           C  
ATOM    225  O   ARG A  24      43.730  56.296  25.787  1.00  0.00           O  
ATOM    226  CB  ARG A  24      44.806  53.703  25.048  1.00  0.00           C  
ATOM    227  CG  ARG A  24      45.799  54.195  24.049  1.00  0.00           C  
ATOM    228  CD  ARG A  24      47.271  54.116  24.572  1.00  0.00           C  
ATOM    229  NE  ARG A  24      48.234  54.619  23.601  1.00  0.00           N  
ATOM    230  CZ  ARG A  24      49.588  54.806  23.699  1.00  0.00           C  
ATOM    231  NH1 ARG A  24      50.315  54.426  24.776  1.00  0.00           N1+
ATOM    232  NH2 ARG A  24      50.260  55.102  22.563  1.00  0.00           N  
ATOM    233  H   ARG A  24      43.617  53.815  22.585  1.00  0.00           H  
ATOM    234  HE  ARG A  24      47.816  54.836  22.713  1.00  0.00           H  
ATOM    235 1HH1 ARG A  24      49.854  54.020  25.564  1.00  0.00           H  
ATOM    236 2HH1 ARG A  24      51.289  54.539  24.976  1.00  0.00           H  
ATOM    237 1HH2 ARG A  24      49.848  55.288  21.672  1.00  0.00           H  
ATOM    238 2HH2 ARG A  24      51.252  55.001  22.490  1.00  0.00           H  
ATOM    239  N   LYS A  25      42.071  56.143  24.227  1.00  0.00           N  
ATOM    240  CA  LYS A  25      41.745  57.602  24.091  1.00  0.00           C  
ATOM    241  C   LYS A  25      41.350  58.257  25.469  1.00  0.00           C  
ATOM    242  O   LYS A  25      41.674  59.356  25.780  1.00  0.00           O  
ATOM    243  CB  LYS A  25      40.575  58.002  23.172  1.00  0.00           C  
ATOM    244  CG  LYS A  25      40.976  57.936  21.694  1.00  0.00           C  
ATOM    245  CD  LYS A  25      40.740  56.579  21.050  1.00  0.00           C  
ATOM    246  CE  LYS A  25      41.360  56.438  19.622  1.00  0.00           C  
ATOM    247  NZ  LYS A  25      41.131  55.118  19.093  1.00  0.00           N1+
ATOM    248  H   LYS A  25      41.270  55.553  24.092  1.00  0.00           H  
ATOM    249  HZ1 LYS A  25      40.151  54.926  19.137  1.00  0.00           H  
ATOM    250  HZ2 LYS A  25      41.427  54.785  18.205  1.00  0.00           H  
ATOM    251  HZ3 LYS A  25      41.479  54.413  19.713  1.00  0.00           H  
ATOM    252  N   GLU A  26      40.494  57.508  26.160  1.00  0.00           N  
ATOM    253  CA  GLU A  26      39.923  58.030  27.480  1.00  0.00           C  
ATOM    254  C   GLU A  26      41.060  58.054  28.551  1.00  0.00           C  
ATOM    255  O   GLU A  26      41.327  59.003  29.266  1.00  0.00           O  
ATOM    256  CB  GLU A  26      38.753  57.200  27.996  1.00  0.00           C  
ATOM    257  CG  GLU A  26      37.533  58.147  28.390  1.00  0.00           C  
ATOM    258  CD  GLU A  26      36.686  58.836  27.326  1.00  0.00           C  
ATOM    259  OE1 GLU A  26      36.663  58.532  26.102  1.00  0.00           O  
ATOM    260  OE2 GLU A  26      35.926  59.712  27.810  1.00  0.00           O1-
ATOM    261  H   GLU A  26      40.256  56.546  26.061  1.00  0.00           H  
ATOM    262  N   GLY A  27      41.816  56.946  28.587  1.00  0.00           N  
ATOM    263  CA  GLY A  27      43.001  56.951  29.499  1.00  0.00           C  
ATOM    264  C   GLY A  27      44.084  57.973  29.177  1.00  0.00           C  
ATOM    265  O   GLY A  27      44.771  58.526  30.035  1.00  0.00           O  
ATOM    266  H   GLY A  27      41.553  56.017  28.318  1.00  0.00           H  
ATOM    267  N   GLN A  28      44.254  58.373  27.881  1.00  0.00           N  
ATOM    268  CA  GLN A  28      45.357  59.289  27.489  1.00  0.00           C  
ATOM    269  C   GLN A  28      45.097  60.680  28.047  1.00  0.00           C  
ATOM    270  O   GLN A  28      46.052  61.469  27.953  1.00  0.00           O  
ATOM    271  CB  GLN A  28      45.499  59.518  25.951  1.00  0.00           C  
ATOM    272  CG  GLN A  28      46.012  58.236  25.303  1.00  0.00           C  
ATOM    273  CD  GLN A  28      46.486  58.325  23.807  1.00  0.00           C  
ATOM    274  NE2 GLN A  28      46.220  59.419  23.063  1.00  0.00           N  
ATOM    275  OE1 GLN A  28      47.123  57.474  23.245  1.00  0.00           O  
ATOM    276  H   GLN A  28      43.663  58.258  27.075  1.00  0.00           H  
ATOM    277 1HE2 GLN A  28      45.813  60.249  23.460  1.00  0.00           H  
ATOM    278 2HE2 GLN A  28      46.678  59.532  22.173  1.00  0.00           H  
ATOM    279  N   ARG A  29      43.955  60.949  28.599  1.00  0.00           N  
ATOM    280  CA  ARG A  29      43.646  62.312  29.099  1.00  0.00           C  
ATOM    281  C   ARG A  29      44.239  62.852  30.443  1.00  0.00           C  
ATOM    282  O   ARG A  29      44.182  62.298  31.541  1.00  0.00           O  
ATOM    283  CB  ARG A  29      42.149  62.205  29.170  1.00  0.00           C  
ATOM    284  CG  ARG A  29      41.383  62.175  27.825  1.00  0.00           C  
ATOM    285  CD  ARG A  29      39.896  61.949  28.127  1.00  0.00           C  
ATOM    286  NE  ARG A  29      39.013  62.705  27.137  1.00  0.00           N  
ATOM    287  CZ  ARG A  29      38.260  63.773  27.440  1.00  0.00           C  
ATOM    288  NH1 ARG A  29      38.073  64.221  28.622  1.00  0.00           N1+
ATOM    289  NH2 ARG A  29      37.317  64.132  26.535  1.00  0.00           N  
ATOM    290  H   ARG A  29      43.387  60.180  28.867  1.00  0.00           H  
ATOM    291  HE  ARG A  29      38.779  62.113  26.371  1.00  0.00           H  
ATOM    292 1HH1 ARG A  29      38.529  63.788  29.400  1.00  0.00           H  
ATOM    293 2HH1 ARG A  29      37.598  65.091  28.745  1.00  0.00           H  
ATOM    294 1HH2 ARG A  29      37.240  63.610  25.688  1.00  0.00           H  
ATOM    295 2HH2 ARG A  29      36.926  65.052  26.569  1.00  0.00           H  
ATOM    296  N   GLN A  30      44.522  64.133  30.367  1.00  0.00           N  
ATOM    297  CA  GLN A  30      45.244  64.890  31.441  1.00  0.00           C  
ATOM    298  C   GLN A  30      44.576  64.880  32.829  1.00  0.00           C  
ATOM    299  O   GLN A  30      45.163  64.460  33.790  1.00  0.00           O  
ATOM    300  CB  GLN A  30      45.266  66.324  31.038  1.00  0.00           C  
ATOM    301  CG  GLN A  30      46.695  66.788  31.210  1.00  0.00           C  
ATOM    302  CD  GLN A  30      47.210  67.891  30.297  1.00  0.00           C  
ATOM    303  NE2 GLN A  30      47.399  69.065  30.817  1.00  0.00           N  
ATOM    304  OE1 GLN A  30      47.411  67.677  29.100  1.00  0.00           O  
ATOM    305  H   GLN A  30      44.329  64.601  29.513  1.00  0.00           H  
ATOM    306 1HE2 GLN A  30      47.164  69.137  31.784  1.00  0.00           H  
ATOM    307 2HE2 GLN A  30      47.499  69.913  30.298  1.00  0.00           H  
ATOM    308  N   GLU A  31      43.300  65.073  32.949  1.00  0.00           N  
ATOM    309  CA  GLU A  31      42.522  65.003  34.181  1.00  0.00           C  
ATOM    310  C   GLU A  31      42.358  63.562  34.724  1.00  0.00           C  
ATOM    311  O   GLU A  31      42.641  63.293  35.858  1.00  0.00           O  
ATOM    312  CB  GLU A  31      41.160  65.665  34.121  1.00  0.00           C  
ATOM    313  CG  GLU A  31      41.257  67.139  33.899  1.00  0.00           C  
ATOM    314  CD  GLU A  31      41.343  67.429  32.423  1.00  0.00           C  
ATOM    315  OE1 GLU A  31      40.231  67.584  31.806  1.00  0.00           O  
ATOM    316  OE2 GLU A  31      42.489  67.564  31.883  1.00  0.00           O1-
ATOM    317  H   GLU A  31      42.890  65.550  32.180  1.00  0.00           H  
ATOM    318  N   ASN A  32      42.334  62.631  33.748  1.00  0.00           N  
ATOM    319  CA  ASN A  32      42.192  61.212  34.164  1.00  0.00           C  
ATOM    320  C   ASN A  32      43.514  60.617  34.661  1.00  0.00           C  
ATOM    321  O   ASN A  32      43.483  59.838  35.647  1.00  0.00           O  
ATOM    322  CB  ASN A  32      41.642  60.421  33.009  1.00  0.00           C  
ATOM    323  CG  ASN A  32      40.212  60.691  32.550  1.00  0.00           C  
ATOM    324  ND2 ASN A  32      39.771  60.187  31.423  1.00  0.00           N  
ATOM    325  OD1 ASN A  32      39.572  61.624  33.019  1.00  0.00           O  
ATOM    326  H   ASN A  32      42.312  62.737  32.759  1.00  0.00           H  
ATOM    327 1HD2 ASN A  32      40.389  59.633  30.860  1.00  0.00           H  
ATOM    328 2HD2 ASN A  32      38.882  60.458  31.048  1.00  0.00           H  
ATOM    329  N   LYS A  33      44.657  61.067  34.214  1.00  0.00           N  
ATOM    330  CA  LYS A  33      46.062  60.665  34.617  1.00  0.00           C  
ATOM    331  C   LYS A  33      46.351  60.911  36.128  1.00  0.00           C  
ATOM    332  O   LYS A  33      47.290  60.429  36.697  1.00  0.00           O  
ATOM    333  CB  LYS A  33      47.173  61.260  33.739  1.00  0.00           C  
ATOM    334  CG  LYS A  33      47.252  60.493  32.455  1.00  0.00           C  
ATOM    335  CD  LYS A  33      48.376  60.995  31.487  1.00  0.00           C  
ATOM    336  CE  LYS A  33      48.475  60.044  30.287  1.00  0.00           C  
ATOM    337  NZ  LYS A  33      49.712  60.231  29.548  1.00  0.00           N1+
ATOM    338  H   LYS A  33      44.709  61.546  33.340  1.00  0.00           H  
ATOM    339  HZ1 LYS A  33      49.545  61.019  28.971  1.00  0.00           H  
ATOM    340  HZ2 LYS A  33      50.472  60.322  30.192  1.00  0.00           H  
ATOM    341  HZ3 LYS A  33      49.943  59.395  29.045  1.00  0.00           H  
ATOM    342  N   ASN A  34      45.408  61.695  36.740  1.00  0.00           N  
ATOM    343  CA  ASN A  34      45.524  61.908  38.203  1.00  0.00           C  
ATOM    344  C   ASN A  34      45.301  60.671  39.156  1.00  0.00           C  
ATOM    345  O   ASN A  34      45.853  60.700  40.222  1.00  0.00           O  
ATOM    346  CB  ASN A  34      44.747  63.196  38.568  1.00  0.00           C  
ATOM    347  CG  ASN A  34      45.105  64.490  37.843  1.00  0.00           C  
ATOM    348  ND2 ASN A  34      44.382  65.532  38.257  1.00  0.00           N  
ATOM    349  OD1 ASN A  34      45.934  64.577  36.940  1.00  0.00           O  
ATOM    350  H   ASN A  34      44.756  62.200  36.175  1.00  0.00           H  
ATOM    351 1HD2 ASN A  34      43.799  65.345  39.049  1.00  0.00           H  
ATOM    352 2HD2 ASN A  34      44.472  66.389  37.759  1.00  0.00           H  
ATOM    353  N   LYS A  35      44.418  59.742  38.787  1.00  0.00           N  
ATOM    354  CA  LYS A  35      44.137  58.497  39.523  1.00  0.00           C  
ATOM    355  C   LYS A  35      45.291  57.480  39.378  1.00  0.00           C  
ATOM    356  O   LYS A  35      45.696  56.767  40.355  1.00  0.00           O  
ATOM    357  CB  LYS A  35      42.863  57.895  38.875  1.00  0.00           C  
ATOM    358  CG  LYS A  35      41.691  58.800  39.047  1.00  0.00           C  
ATOM    359  CD  LYS A  35      41.227  58.828  40.485  1.00  0.00           C  
ATOM    360  CE  LYS A  35      39.905  59.549  40.566  1.00  0.00           C  
ATOM    361  NZ  LYS A  35      39.783  60.128  41.948  1.00  0.00           N1+
ATOM    362  H   LYS A  35      43.816  59.841  37.993  1.00  0.00           H  
ATOM    363  HZ1 LYS A  35      39.748  59.385  42.624  1.00  0.00           H  
ATOM    364  HZ2 LYS A  35      40.567  60.710  42.172  1.00  0.00           H  
ATOM    365  HZ3 LYS A  35      38.917  60.628  42.021  1.00  0.00           H  
ATOM    366  N   ASN A  36      45.994  57.560  38.232  1.00  0.00           N  
ATOM    367  CA  ASN A  36      47.091  56.639  37.931  1.00  0.00           C  
ATOM    368  C   ASN A  36      48.364  56.851  38.710  1.00  0.00           C  
ATOM    369  O   ASN A  36      49.000  57.959  38.594  1.00  0.00           O  
ATOM    370  CB  ASN A  36      47.440  56.608  36.392  1.00  0.00           C  
ATOM    371  CG  ASN A  36      46.191  56.581  35.473  1.00  0.00           C  
ATOM    372  ND2 ASN A  36      46.445  56.971  34.263  1.00  0.00           N  
ATOM    373  OD1 ASN A  36      45.088  56.204  35.770  1.00  0.00           O  
ATOM    374  H   ASN A  36      46.163  58.390  37.706  1.00  0.00           H  
ATOM    375 1HD2 ASN A  36      47.363  57.259  33.983  1.00  0.00           H  
ATOM    376 2HD2 ASN A  36      45.671  57.353  33.757  1.00  0.00           H  
ATOM    377  N   ARG A  37      48.952  55.678  39.149  1.00  0.00           N  
ATOM    378  CA  ARG A  37      50.254  55.739  39.794  1.00  0.00           C  
ATOM    379  C   ARG A  37      51.311  55.245  38.828  1.00  0.00           C  
ATOM    380  O   ARG A  37      52.462  55.564  39.074  1.00  0.00           O  
ATOM    381  CB  ARG A  37      50.001  54.971  41.116  1.00  0.00           C  
ATOM    382  CG  ARG A  37      50.811  55.533  42.288  1.00  0.00           C  
ATOM    383  CD  ARG A  37      52.216  54.929  42.418  1.00  0.00           C  
ATOM    384  NE  ARG A  37      52.626  54.977  43.837  1.00  0.00           N  
ATOM    385  CZ  ARG A  37      53.156  56.097  44.440  1.00  0.00           C  
ATOM    386  NH1 ARG A  37      53.577  57.153  43.786  1.00  0.00           N1+
ATOM    387  NH2 ARG A  37      52.996  56.222  45.751  1.00  0.00           N  
ATOM    388  H   ARG A  37      48.524  54.786  39.012  1.00  0.00           H  
ATOM    389  HE  ARG A  37      52.427  54.143  44.350  1.00  0.00           H  
ATOM    390 1HH1 ARG A  37      53.673  57.233  42.794  1.00  0.00           H  
ATOM    391 2HH1 ARG A  37      53.977  57.929  44.262  1.00  0.00           H  
ATOM    392 1HH2 ARG A  37      52.310  55.608  46.137  1.00  0.00           H  
ATOM    393 2HH2 ARG A  37      53.288  57.039  46.263  1.00  0.00           H  
ATOM    394  N   TYR A  38      50.928  54.267  37.970  1.00  0.00           N  
ATOM    395  CA  TYR A  38      51.926  53.606  37.103  1.00  0.00           C  
ATOM    396  C   TYR A  38      51.663  53.932  35.623  1.00  0.00           C  
ATOM    397  O   TYR A  38      50.855  53.214  35.010  1.00  0.00           O  
ATOM    398  CB  TYR A  38      51.982  52.199  37.455  1.00  0.00           C  
ATOM    399  CG  TYR A  38      52.504  51.959  38.864  1.00  0.00           C  
ATOM    400  CD1 TYR A  38      53.895  51.980  39.138  1.00  0.00           C  
ATOM    401  CD2 TYR A  38      51.529  51.748  39.873  1.00  0.00           C  
ATOM    402  CE1 TYR A  38      54.299  51.628  40.415  1.00  0.00           C  
ATOM    403  CE2 TYR A  38      51.969  51.450  41.169  1.00  0.00           C  
ATOM    404  CZ  TYR A  38      53.384  51.331  41.400  1.00  0.00           C  
ATOM    405  OH  TYR A  38      53.834  50.671  42.567  1.00  0.00           O  
ATOM    406  H   TYR A  38      50.013  53.851  37.944  1.00  0.00           H  
ATOM    407  HD1 TYR A  38      54.575  52.606  38.562  1.00  0.00           H  
ATOM    408  HD2 TYR A  38      50.472  51.805  39.604  1.00  0.00           H  
ATOM    409  HE1 TYR A  38      55.360  51.783  40.606  1.00  0.00           H  
ATOM    410  HE2 TYR A  38      51.312  51.426  42.042  1.00  0.00           H  
ATOM    411  HH  TYR A  38      54.770  50.351  42.437  1.00  0.00           H  
ATOM    412  N   LYS A  39      52.484  54.765  35.029  1.00  0.00           N  
ATOM    413  CA  LYS A  39      52.384  55.500  33.777  1.00  0.00           C  
ATOM    414  C   LYS A  39      52.328  54.804  32.389  1.00  0.00           C  
ATOM    415  O   LYS A  39      51.645  55.210  31.479  1.00  0.00           O  
ATOM    416  CB  LYS A  39      53.398  56.685  33.618  1.00  0.00           C  
ATOM    417  CG  LYS A  39      54.899  56.356  33.632  1.00  0.00           C  
ATOM    418  CD  LYS A  39      55.676  57.562  33.114  1.00  0.00           C  
ATOM    419  CE  LYS A  39      57.044  57.965  33.618  1.00  0.00           C  
ATOM    420  NZ  LYS A  39      57.550  59.113  32.940  1.00  0.00           N1+
ATOM    421  H   LYS A  39      53.351  54.892  35.505  1.00  0.00           H  
ATOM    422  HZ1 LYS A  39      57.794  58.895  31.999  1.00  0.00           H  
ATOM    423  HZ2 LYS A  39      56.886  59.856  33.066  1.00  0.00           H  
ATOM    424  HZ3 LYS A  39      58.389  59.398  33.400  1.00  0.00           H  
ATOM    425  N   ASN A  40      52.946  53.596  32.302  1.00  0.00           N  
ATOM    426  CA  ASN A  40      52.991  52.764  31.099  1.00  0.00           C  
ATOM    427  C   ASN A  40      51.703  51.966  30.853  1.00  0.00           C  
ATOM    428  O   ASN A  40      51.351  51.791  29.677  1.00  0.00           O  
ATOM    429  CB  ASN A  40      54.215  51.901  31.127  1.00  0.00           C  
ATOM    430  CG  ASN A  40      54.341  51.093  32.455  1.00  0.00           C  
ATOM    431  ND2 ASN A  40      55.183  51.515  33.303  1.00  0.00           N  
ATOM    432  OD1 ASN A  40      53.637  50.100  32.619  1.00  0.00           O  
ATOM    433  H   ASN A  40      53.401  53.154  33.079  1.00  0.00           H  
ATOM    434 1HD2 ASN A  40      55.749  52.329  33.170  1.00  0.00           H  
ATOM    435 2HD2 ASN A  40      55.206  50.979  34.146  1.00  0.00           H  
ATOM    436  N   ILE A  41      51.152  51.208  31.800  1.00  0.00           N  
ATOM    437  CA  ILE A  41      49.832  50.498  31.621  1.00  0.00           C  
ATOM    438  C   ILE A  41      48.539  51.430  31.695  1.00  0.00           C  
ATOM    439  O   ILE A  41      47.852  51.483  32.725  1.00  0.00           O  
ATOM    440  CB  ILE A  41      49.722  49.380  32.645  1.00  0.00           C  
ATOM    441  CG1 ILE A  41      50.178  49.830  34.049  1.00  0.00           C  
ATOM    442  CG2 ILE A  41      50.588  48.177  32.327  1.00  0.00           C  
ATOM    443  CD  ILE A  41      49.495  49.055  35.125  1.00  0.00           C  
ATOM    444  H   ILE A  41      51.795  50.931  32.518  1.00  0.00           H  
ATOM    445  N   LEU A  42      48.152  51.950  30.518  1.00  0.00           N  
ATOM    446  CA  LEU A  42      46.895  52.677  30.383  1.00  0.00           C  
ATOM    447  C   LEU A  42      45.686  51.741  30.189  1.00  0.00           C  
ATOM    448  O   LEU A  42      45.864  50.690  29.590  1.00  0.00           O  
ATOM    449  CB  LEU A  42      47.022  53.715  29.240  1.00  0.00           C  
ATOM    450  CG  LEU A  42      47.101  55.181  29.732  1.00  0.00           C  
ATOM    451  CD1 LEU A  42      48.279  55.303  30.696  1.00  0.00           C  
ATOM    452  CD2 LEU A  42      47.276  56.161  28.506  1.00  0.00           C  
ATOM    453  H   LEU A  42      48.748  51.862  29.719  1.00  0.00           H  
ATOM    454  N   PRO A  43      44.633  52.008  30.920  1.00  0.00           N  
ATOM    455  CA  PRO A  43      43.327  51.351  30.787  1.00  0.00           C  
ATOM    456  C   PRO A  43      42.789  51.480  29.386  1.00  0.00           C  
ATOM    457  O   PRO A  43      42.390  52.541  28.910  1.00  0.00           O  
ATOM    458  CB  PRO A  43      42.475  52.099  31.786  1.00  0.00           C  
ATOM    459  CG  PRO A  43      43.443  52.328  32.936  1.00  0.00           C  
ATOM    460  CD  PRO A  43      44.774  52.629  32.246  1.00  0.00           C  
ATOM    461  N   PHE A  44      42.600  50.311  28.735  1.00  0.00           N  
ATOM    462  CA  PHE A  44      41.940  50.167  27.377  1.00  0.00           C  
ATOM    463  C   PHE A  44      40.479  50.642  27.370  1.00  0.00           C  
ATOM    464  O   PHE A  44      39.744  50.537  28.330  1.00  0.00           O  
ATOM    465  CB  PHE A  44      41.995  48.792  26.734  1.00  0.00           C  
ATOM    466  CG  PHE A  44      43.298  48.352  25.985  1.00  0.00           C  
ATOM    467  CD1 PHE A  44      44.156  49.150  25.219  1.00  0.00           C  
ATOM    468  CD2 PHE A  44      43.572  46.993  26.198  1.00  0.00           C  
ATOM    469  CE1 PHE A  44      45.408  48.672  24.865  1.00  0.00           C  
ATOM    470  CE2 PHE A  44      44.830  46.490  25.702  1.00  0.00           C  
ATOM    471  CZ  PHE A  44      45.715  47.321  25.052  1.00  0.00           C  
ATOM    472  H   PHE A  44      42.930  49.467  29.168  1.00  0.00           H  
ATOM    473  HD1 PHE A  44      43.835  50.154  24.975  1.00  0.00           H  
ATOM    474  HD2 PHE A  44      43.034  46.466  26.978  1.00  0.00           H  
ATOM    475  HE1 PHE A  44      46.250  49.342  24.700  1.00  0.00           H  
ATOM    476  HE2 PHE A  44      44.945  45.413  25.841  1.00  0.00           H  
ATOM    477  HZ  PHE A  44      46.698  46.956  24.729  1.00  0.00           H  
ATOM    478  N   ASP A  45      40.157  51.299  26.253  1.00  0.00           N  
ATOM    479  CA  ASP A  45      38.837  51.956  26.015  1.00  0.00           C  
ATOM    480  C   ASP A  45      37.621  51.112  26.264  1.00  0.00           C  
ATOM    481  O   ASP A  45      36.692  51.567  26.892  1.00  0.00           O  
ATOM    482  CB  ASP A  45      38.758  52.569  24.650  1.00  0.00           C  
ATOM    483  CG  ASP A  45      39.441  53.937  24.514  1.00  0.00           C  
ATOM    484  OD1 ASP A  45      39.945  54.290  23.421  1.00  0.00           O  
ATOM    485  OD2 ASP A  45      39.490  54.681  25.493  1.00  0.00           O1-
ATOM    486  H   ASP A  45      40.824  51.459  25.516  1.00  0.00           H  
ATOM    487  N   HIS A  46      37.702  49.873  25.818  1.00  0.00           N  
ATOM    488  CA  HIS A  46      36.574  48.925  25.902  1.00  0.00           C  
ATOM    489  C   HIS A  46      36.252  48.309  27.214  1.00  0.00           C  
ATOM    490  O   HIS A  46      35.289  48.763  27.891  1.00  0.00           O  
ATOM    491  CB  HIS A  46      36.521  47.862  24.789  1.00  0.00           C  
ATOM    492  CG  HIS A  46      37.790  47.036  24.522  1.00  0.00           C  
ATOM    493  CD2 HIS A  46      37.779  45.868  23.925  1.00  0.00           C  
ATOM    494  ND1 HIS A  46      38.913  47.154  25.229  1.00  0.00           N  
ATOM    495  CE1 HIS A  46      39.548  45.941  25.173  1.00  0.00           C  
ATOM    496  NE2 HIS A  46      38.878  45.167  24.363  1.00  0.00           N  
ATOM    497  H   HIS A  46      38.520  49.503  25.371  1.00  0.00           H  
ATOM    498  HD2 HIS A  46      36.956  45.281  23.516  1.00  0.00           H  
ATOM    499  HE1 HIS A  46      40.396  45.628  25.783  1.00  0.00           H  
ATOM    500  HE2 HIS A  46      39.152  44.239  24.087  1.00  0.00           H  
ATOM    501  N   THR A  47      37.305  47.727  27.823  1.00  0.00           N  
ATOM    502  CA  THR A  47      37.201  47.090  29.160  1.00  0.00           C  
ATOM    503  C   THR A  47      37.134  47.937  30.433  1.00  0.00           C  
ATOM    504  O   THR A  47      37.541  47.508  31.500  1.00  0.00           O  
ATOM    505  CB  THR A  47      38.279  46.044  29.177  1.00  0.00           C  
ATOM    506  CG2 THR A  47      37.969  44.853  28.323  1.00  0.00           C  
ATOM    507  OG1 THR A  47      39.605  46.700  28.847  1.00  0.00           O  
ATOM    508  H   THR A  47      38.175  47.448  27.399  1.00  0.00           H  
ATOM    509  HG1 THR A  47      40.300  46.001  28.668  1.00  0.00           H  
ATOM    510  N   ARG A  48      37.001  49.243  30.266  1.00  0.00           N  
ATOM    511  CA  ARG A  48      36.831  50.287  31.359  1.00  0.00           C  
ATOM    512  C   ARG A  48      35.659  50.103  32.346  1.00  0.00           C  
ATOM    513  O   ARG A  48      34.542  49.571  32.060  1.00  0.00           O  
ATOM    514  CB  ARG A  48      36.594  51.590  30.619  1.00  0.00           C  
ATOM    515  CG  ARG A  48      37.866  52.464  30.488  1.00  0.00           C  
ATOM    516  CD  ARG A  48      37.799  53.706  29.644  1.00  0.00           C  
ATOM    517  NE  ARG A  48      36.665  54.634  29.922  1.00  0.00           N  
ATOM    518  CZ  ARG A  48      35.827  55.148  28.961  1.00  0.00           C  
ATOM    519  NH1 ARG A  48      35.936  54.750  27.698  1.00  0.00           N1+
ATOM    520  NH2 ARG A  48      34.972  56.048  29.249  1.00  0.00           N  
ATOM    521  H   ARG A  48      36.741  49.476  29.321  1.00  0.00           H  
ATOM    522  HE  ARG A  48      36.426  54.685  30.897  1.00  0.00           H  
ATOM    523 1HH1 ARG A  48      36.502  53.942  27.548  1.00  0.00           H  
ATOM    524 2HH1 ARG A  48      35.728  55.381  26.950  1.00  0.00           H  
ATOM    525 1HH2 ARG A  48      34.931  56.532  30.123  1.00  0.00           H  
ATOM    526 2HH2 ARG A  48      34.260  56.402  28.654  1.00  0.00           H  
ATOM    527  N   VAL A  49      35.954  50.482  33.579  1.00  0.00           N  
ATOM    528  CA  VAL A  49      35.042  50.635  34.702  1.00  0.00           C  
ATOM    529  C   VAL A  49      34.518  52.091  34.812  1.00  0.00           C  
ATOM    530  O   VAL A  49      35.365  53.042  34.847  1.00  0.00           O  
ATOM    531  CB  VAL A  49      35.680  50.485  36.079  1.00  0.00           C  
ATOM    532  CG1 VAL A  49      34.671  50.306  37.200  1.00  0.00           C  
ATOM    533  CG2 VAL A  49      36.407  49.138  36.198  1.00  0.00           C  
ATOM    534  H   VAL A  49      36.741  51.091  33.655  1.00  0.00           H  
ATOM    535  N   VAL A  50      33.265  52.322  35.109  1.00  0.00           N  
ATOM    536  CA  VAL A  50      32.709  53.639  35.414  1.00  0.00           C  
ATOM    537  C   VAL A  50      32.502  53.815  36.948  1.00  0.00           C  
ATOM    538  O   VAL A  50      32.188  52.806  37.605  1.00  0.00           O  
ATOM    539  CB  VAL A  50      31.442  53.801  34.553  1.00  0.00           C  
ATOM    540  CG1 VAL A  50      30.297  52.976  35.173  1.00  0.00           C  
ATOM    541  CG2 VAL A  50      30.935  55.225  34.489  1.00  0.00           C  
ATOM    542  H   VAL A  50      32.515  51.663  34.981  1.00  0.00           H  
ATOM    543  N   LEU A  51      32.639  55.049  37.451  1.00  0.00           N  
ATOM    544  CA  LEU A  51      32.491  55.319  38.899  1.00  0.00           C  
ATOM    545  C   LEU A  51      31.466  56.448  39.157  1.00  0.00           C  
ATOM    546  O   LEU A  51      31.790  57.645  39.055  1.00  0.00           O  
ATOM    547  CB  LEU A  51      33.843  55.462  39.567  1.00  0.00           C  
ATOM    548  CG  LEU A  51      33.702  55.610  41.094  1.00  0.00           C  
ATOM    549  CD1 LEU A  51      33.032  54.443  41.766  1.00  0.00           C  
ATOM    550  CD2 LEU A  51      35.124  55.703  41.671  1.00  0.00           C  
ATOM    551  H   LEU A  51      33.093  55.699  36.839  1.00  0.00           H  
ATOM    552  N   HIS A  52      30.323  56.007  39.615  1.00  0.00           N  
ATOM    553  CA  HIS A  52      29.286  57.017  40.132  1.00  0.00           C  
ATOM    554  C   HIS A  52      29.820  57.794  41.334  1.00  0.00           C  
ATOM    555  O   HIS A  52      30.046  57.250  42.456  1.00  0.00           O  
ATOM    556  CB  HIS A  52      27.972  56.252  40.512  1.00  0.00           C  
ATOM    557  CG  HIS A  52      27.397  55.440  39.393  1.00  0.00           C  
ATOM    558  CD2 HIS A  52      26.989  54.181  39.422  1.00  0.00           C  
ATOM    559  ND1 HIS A  52      27.358  55.795  38.106  1.00  0.00           N  
ATOM    560  CE1 HIS A  52      27.040  54.746  37.346  1.00  0.00           C  
ATOM    561  NE2 HIS A  52      26.846  53.724  38.163  1.00  0.00           N  
ATOM    562  H   HIS A  52      30.040  55.069  39.798  1.00  0.00           H  
ATOM    563  HD2 HIS A  52      27.055  53.543  40.308  1.00  0.00           H  
ATOM    564  HE1 HIS A  52      26.804  54.878  36.292  1.00  0.00           H  
ATOM    565  HE2 HIS A  52      26.882  52.756  37.893  1.00  0.00           H  
ATOM    566  N   ASP A  53      29.756  59.088  41.182  1.00  0.00           N  
ATOM    567  CA  ASP A  53      30.408  60.121  42.057  1.00  0.00           C  
ATOM    568  C   ASP A  53      31.906  60.073  42.101  1.00  0.00           C  
ATOM    569  O   ASP A  53      32.519  59.045  42.315  1.00  0.00           O  
ATOM    570  CB  ASP A  53      29.747  60.233  43.428  1.00  0.00           C  
ATOM    571  CG  ASP A  53      29.855  61.624  44.096  1.00  0.00           C  
ATOM    572  OD1 ASP A  53      30.040  62.651  43.431  1.00  0.00           O  
ATOM    573  OD2 ASP A  53      29.527  61.642  45.292  1.00  0.00           O1-
ATOM    574  H   ASP A  53      29.109  59.537  40.572  1.00  0.00           H  
ATOM    575  N   GLY A  54      32.481  61.255  42.290  1.00  0.00           N  
ATOM    576  CA  GLY A  54      33.956  61.466  42.308  1.00  0.00           C  
ATOM    577  C   GLY A  54      34.479  62.234  43.519  1.00  0.00           C  
ATOM    578  O   GLY A  54      33.778  62.449  44.474  1.00  0.00           O  
ATOM    579  H   GLY A  54      31.935  62.045  42.571  1.00  0.00           H  
ATOM    580  N   ASP A  55      35.718  62.654  43.399  1.00  0.00           N  
ATOM    581  CA  ASP A  55      36.333  63.524  44.497  1.00  0.00           C  
ATOM    582  C   ASP A  55      35.767  64.932  44.366  1.00  0.00           C  
ATOM    583  O   ASP A  55      35.805  65.500  43.269  1.00  0.00           O  
ATOM    584  CB  ASP A  55      37.861  63.526  44.336  1.00  0.00           C  
ATOM    585  CG  ASP A  55      38.662  64.587  45.146  1.00  0.00           C  
ATOM    586  OD1 ASP A  55      38.875  64.414  46.325  1.00  0.00           O  
ATOM    587  OD2 ASP A  55      39.029  65.618  44.496  1.00  0.00           O1-
ATOM    588  H   ASP A  55      36.376  62.396  42.689  1.00  0.00           H  
ATOM    589  N   PRO A  56      35.693  65.602  45.519  1.00  0.00           N  
ATOM    590  CA  PRO A  56      34.978  66.864  45.503  1.00  0.00           C  
ATOM    591  C   PRO A  56      35.820  68.080  45.092  1.00  0.00           C  
ATOM    592  O   PRO A  56      35.339  69.197  45.371  1.00  0.00           O  
ATOM    593  CB  PRO A  56      34.284  67.015  46.835  1.00  0.00           C  
ATOM    594  CG  PRO A  56      35.080  66.105  47.762  1.00  0.00           C  
ATOM    595  CD  PRO A  56      35.646  65.018  46.857  1.00  0.00           C  
ATOM    596  N   ASN A  57      37.074  67.819  44.700  1.00  0.00           N  
ATOM    597  CA  ASN A  57      38.050  68.834  44.299  1.00  0.00           C  
ATOM    598  C   ASN A  57      38.510  68.713  42.881  1.00  0.00           C  
ATOM    599  O   ASN A  57      38.179  69.623  42.132  1.00  0.00           O  
ATOM    600  CB  ASN A  57      39.182  68.904  45.233  1.00  0.00           C  
ATOM    601  CG  ASN A  57      38.978  68.711  46.710  1.00  0.00           C  
ATOM    602  ND2 ASN A  57      39.049  67.509  47.105  1.00  0.00           N  
ATOM    603  OD1 ASN A  57      39.134  69.579  47.549  1.00  0.00           O  
ATOM    604  H   ASN A  57      37.413  66.886  44.661  1.00  0.00           H  
ATOM    605 1HD2 ASN A  57      39.083  66.733  46.492  1.00  0.00           H  
ATOM    606 2HD2 ASN A  57      39.282  67.459  48.076  1.00  0.00           H  
ATOM    607  N   GLU A  58      38.816  67.473  42.544  1.00  0.00           N  
ATOM    608  CA  GLU A  58      39.223  67.178  41.114  1.00  0.00           C  
ATOM    609  C   GLU A  58      38.251  67.427  39.953  1.00  0.00           C  
ATOM    610  O   GLU A  58      37.068  67.122  40.069  1.00  0.00           O  
ATOM    611  CB  GLU A  58      39.695  65.700  40.987  1.00  0.00           C  
ATOM    612  CG  GLU A  58      40.881  65.227  41.809  1.00  0.00           C  
ATOM    613  CD  GLU A  58      42.125  66.065  41.411  1.00  0.00           C  
ATOM    614  OE1 GLU A  58      42.569  66.942  42.193  1.00  0.00           O  
ATOM    615  OE2 GLU A  58      42.668  65.887  40.306  1.00  0.00           O1-
ATOM    616  H   GLU A  58      39.007  66.762  43.221  1.00  0.00           H  
ATOM    617  N   PRO A  59      38.684  67.881  38.774  1.00  0.00           N  
ATOM    618  CA  PRO A  59      37.736  67.746  37.665  1.00  0.00           C  
ATOM    619  C   PRO A  59      37.277  66.296  37.296  1.00  0.00           C  
ATOM    620  O   PRO A  59      36.083  66.036  37.204  1.00  0.00           O  
ATOM    621  CB  PRO A  59      38.302  68.394  36.416  1.00  0.00           C  
ATOM    622  CG  PRO A  59      39.463  69.241  37.001  1.00  0.00           C  
ATOM    623  CD  PRO A  59      39.934  68.521  38.325  1.00  0.00           C  
ATOM    624  N   VAL A  60      38.204  65.322  37.299  1.00  0.00           N  
ATOM    625  CA  VAL A  60      37.913  63.952  37.002  1.00  0.00           C  
ATOM    626  C   VAL A  60      36.732  63.261  37.825  1.00  0.00           C  
ATOM    627  O   VAL A  60      36.576  63.358  39.023  1.00  0.00           O  
ATOM    628  CB  VAL A  60      39.189  63.060  36.961  1.00  0.00           C  
ATOM    629  CG1 VAL A  60      39.850  62.904  38.278  1.00  0.00           C  
ATOM    630  CG2 VAL A  60      39.000  61.738  36.132  1.00  0.00           C  
ATOM    631  H   VAL A  60      39.151  65.500  37.585  1.00  0.00           H  
ATOM    632  N   SER A  61      35.798  62.603  37.107  1.00  0.00           N  
ATOM    633  CA  SER A  61      34.653  61.960  37.645  1.00  0.00           C  
ATOM    634  C   SER A  61      34.408  60.478  37.481  1.00  0.00           C  
ATOM    635  O   SER A  61      34.986  59.684  38.261  1.00  0.00           O  
ATOM    636  CB  SER A  61      33.355  62.672  37.333  1.00  0.00           C  
ATOM    637  OG  SER A  61      33.282  62.889  35.968  1.00  0.00           O  
ATOM    638  H   SER A  61      35.923  62.598  36.118  1.00  0.00           H  
ATOM    639  HG  SER A  61      32.335  63.100  35.733  1.00  0.00           H  
ATOM    640  N   ASP A  62      34.121  60.143  36.213  1.00  0.00           N  
ATOM    641  CA  ASP A  62      33.629  58.857  35.768  1.00  0.00           C  
ATOM    642  C   ASP A  62      34.581  57.697  35.773  1.00  0.00           C  
ATOM    643  O   ASP A  62      34.311  56.524  35.872  1.00  0.00           O  
ATOM    644  CB  ASP A  62      32.993  58.842  34.324  1.00  0.00           C  
ATOM    645  CG  ASP A  62      33.675  59.704  33.288  1.00  0.00           C  
ATOM    646  OD1 ASP A  62      33.112  60.822  33.117  1.00  0.00           O  
ATOM    647  OD2 ASP A  62      34.839  59.446  32.880  1.00  0.00           O1-
ATOM    648  H   ASP A  62      34.122  60.826  35.477  1.00  0.00           H  
ATOM    649  N   TYR A  63      35.816  58.077  35.478  1.00  0.00           N  
ATOM    650  CA  TYR A  63      37.000  57.234  35.555  1.00  0.00           C  
ATOM    651  C   TYR A  63      37.594  57.013  36.981  1.00  0.00           C  
ATOM    652  O   TYR A  63      37.516  57.951  37.839  1.00  0.00           O  
ATOM    653  CB  TYR A  63      38.081  57.762  34.677  1.00  0.00           C  
ATOM    654  CG  TYR A  63      39.437  57.059  34.571  1.00  0.00           C  
ATOM    655  CD1 TYR A  63      39.673  55.909  33.794  1.00  0.00           C  
ATOM    656  CD2 TYR A  63      40.550  57.691  35.139  1.00  0.00           C  
ATOM    657  CE1 TYR A  63      40.957  55.418  33.694  1.00  0.00           C  
ATOM    658  CE2 TYR A  63      41.818  57.161  35.044  1.00  0.00           C  
ATOM    659  CZ  TYR A  63      42.045  56.038  34.310  1.00  0.00           C  
ATOM    660  OH  TYR A  63      43.322  55.787  33.891  1.00  0.00           O  
ATOM    661  H   TYR A  63      35.916  58.739  34.727  1.00  0.00           H  
ATOM    662  HD1 TYR A  63      38.880  55.405  33.255  1.00  0.00           H  
ATOM    663  HD2 TYR A  63      40.468  58.620  35.713  1.00  0.00           H  
ATOM    664  HE1 TYR A  63      40.976  54.376  33.376  1.00  0.00           H  
ATOM    665  HE2 TYR A  63      42.619  57.653  35.592  1.00  0.00           H  
ATOM    666  HH  TYR A  63      43.958  56.110  34.601  1.00  0.00           H  
ATOM    667  N   ILE A  64      38.404  55.922  36.993  1.00  0.00           N  
ATOM    668  CA  ILE A  64      39.121  55.177  38.072  1.00  0.00           C  
ATOM    669  C   ILE A  64      40.141  54.392  37.204  1.00  0.00           C  
ATOM    670  O   ILE A  64      39.799  54.034  36.111  1.00  0.00           O  
ATOM    671  CB  ILE A  64      38.125  54.352  38.875  1.00  0.00           C  
ATOM    672  CG1 ILE A  64      38.808  53.736  40.116  1.00  0.00           C  
ATOM    673  CG2 ILE A  64      37.352  53.324  38.010  1.00  0.00           C  
ATOM    674  CD  ILE A  64      39.565  52.422  39.999  1.00  0.00           C  
ATOM    675  H   ILE A  64      38.644  55.493  36.120  1.00  0.00           H  
ATOM    676  N   ASN A  65      41.368  54.159  37.751  1.00  0.00           N  
ATOM    677  CA  ASN A  65      42.435  53.286  37.070  1.00  0.00           C  
ATOM    678  C   ASN A  65      42.231  51.748  37.257  1.00  0.00           C  
ATOM    679  O   ASN A  65      42.462  51.243  38.392  1.00  0.00           O  
ATOM    680  CB  ASN A  65      43.805  53.843  37.560  1.00  0.00           C  
ATOM    681  CG  ASN A  65      44.960  52.996  36.989  1.00  0.00           C  
ATOM    682  ND2 ASN A  65      45.565  53.514  35.941  1.00  0.00           N  
ATOM    683  OD1 ASN A  65      45.221  51.857  37.244  1.00  0.00           O  
ATOM    684  H   ASN A  65      41.717  54.532  38.615  1.00  0.00           H  
ATOM    685 1HD2 ASN A  65      45.339  54.425  35.604  1.00  0.00           H  
ATOM    686 2HD2 ASN A  65      46.416  53.083  35.631  1.00  0.00           H  
ATOM    687  N   ALA A  66      41.666  51.199  36.227  1.00  0.00           N  
ATOM    688  CA  ALA A  66      41.368  49.745  36.324  1.00  0.00           C  
ATOM    689  C   ALA A  66      41.035  49.237  34.933  1.00  0.00           C  
ATOM    690  O   ALA A  66      40.897  49.976  33.960  1.00  0.00           O  
ATOM    691  CB  ALA A  66      40.134  49.485  37.167  1.00  0.00           C  
ATOM    692  H   ALA A  66      41.330  51.784  35.494  1.00  0.00           H  
ATOM    693  N   ASN A  67      40.925  47.899  34.866  1.00  0.00           N  
ATOM    694  CA  ASN A  67      40.249  47.177  33.789  1.00  0.00           C  
ATOM    695  C   ASN A  67      39.304  46.082  34.326  1.00  0.00           C  
ATOM    696  O   ASN A  67      39.579  45.482  35.354  1.00  0.00           O  
ATOM    697  CB  ASN A  67      41.226  46.589  32.757  1.00  0.00           C  
ATOM    698  CG  ASN A  67      41.815  47.721  31.863  1.00  0.00           C  
ATOM    699  ND2 ASN A  67      41.046  48.112  30.833  1.00  0.00           N  
ATOM    700  OD1 ASN A  67      43.014  48.005  31.917  1.00  0.00           O  
ATOM    701  H   ASN A  67      41.316  47.330  35.584  1.00  0.00           H  
ATOM    702 1HD2 ASN A  67      40.241  47.577  30.572  1.00  0.00           H  
ATOM    703 2HD2 ASN A  67      41.176  48.930  30.273  1.00  0.00           H  
ATOM    704  N   ILE A  68      38.196  46.052  33.720  1.00  0.00           N  
ATOM    705  CA  ILE A  68      37.236  44.996  34.109  1.00  0.00           C  
ATOM    706  C   ILE A  68      37.372  43.730  33.221  1.00  0.00           C  
ATOM    707  O   ILE A  68      36.748  43.610  32.150  1.00  0.00           O  
ATOM    708  CB  ILE A  68      35.858  45.487  34.413  1.00  0.00           C  
ATOM    709  CG1 ILE A  68      34.901  44.383  34.948  1.00  0.00           C  
ATOM    710  CG2 ILE A  68      35.253  46.285  33.268  1.00  0.00           C  
ATOM    711  CD  ILE A  68      33.751  44.835  35.861  1.00  0.00           C  
ATOM    712  H   ILE A  68      37.851  46.657  32.999  1.00  0.00           H  
ATOM    713  N   ILE A  69      38.099  42.728  33.609  1.00  0.00           N  
ATOM    714  CA  ILE A  69      38.402  41.534  32.792  1.00  0.00           C  
ATOM    715  C   ILE A  69      37.243  40.581  33.035  1.00  0.00           C  
ATOM    716  O   ILE A  69      36.859  40.255  34.200  1.00  0.00           O  
ATOM    717  CB  ILE A  69      39.779  40.882  33.107  1.00  0.00           C  
ATOM    718  CG1 ILE A  69      40.977  41.826  33.331  1.00  0.00           C  
ATOM    719  CG2 ILE A  69      40.192  39.980  31.997  1.00  0.00           C  
ATOM    720  CD  ILE A  69      41.004  42.927  32.287  1.00  0.00           C  
ATOM    721  H   ILE A  69      38.480  42.776  34.532  1.00  0.00           H  
ATOM    722  N   MET A  70      36.827  39.963  31.908  1.00  0.00           N  
ATOM    723  CA  MET A  70      35.707  39.055  31.805  1.00  0.00           C  
ATOM    724  C   MET A  70      36.263  37.679  31.222  1.00  0.00           C  
ATOM    725  O   MET A  70      36.978  37.637  30.246  1.00  0.00           O  
ATOM    726  CB  MET A  70      34.739  39.639  30.821  1.00  0.00           C  
ATOM    727  CG  MET A  70      34.234  40.948  31.401  1.00  0.00           C  
ATOM    728  SD  MET A  70      32.483  41.278  30.872  1.00  0.00           S  
ATOM    729  CE  MET A  70      31.728  42.046  32.294  1.00  0.00           C  
ATOM    730  H   MET A  70      37.272  40.216  31.052  1.00  0.00           H  
ATOM    731  N   PRO A  71      35.661  36.612  31.830  1.00  0.00           N  
ATOM    732  CA  PRO A  71      35.849  35.275  31.242  1.00  0.00           C  
ATOM    733  C   PRO A  71      35.259  35.144  29.779  1.00  0.00           C  
ATOM    734  O   PRO A  71      36.132  34.905  28.916  1.00  0.00           O  
ATOM    735  CB  PRO A  71      35.080  34.333  32.192  1.00  0.00           C  
ATOM    736  CG  PRO A  71      35.398  35.030  33.450  1.00  0.00           C  
ATOM    737  CD  PRO A  71      35.302  36.517  33.254  1.00  0.00           C  
ATOM    738  N   GLU A  72      34.111  35.719  29.516  1.00  0.00           N  
ATOM    739  CA  GLU A  72      33.709  36.136  28.196  1.00  0.00           C  
ATOM    740  C   GLU A  72      33.188  37.574  28.203  1.00  0.00           C  
ATOM    741  O   GLU A  72      32.698  38.026  29.240  1.00  0.00           O  
ATOM    742  CB  GLU A  72      32.578  35.175  27.683  1.00  0.00           C  
ATOM    743  CG  GLU A  72      33.307  33.896  27.295  1.00  0.00           C  
ATOM    744  CD  GLU A  72      32.336  32.755  27.200  1.00  0.00           C  
ATOM    745  OE1 GLU A  72      31.464  32.629  28.055  1.00  0.00           O  
ATOM    746  OE2 GLU A  72      32.581  31.849  26.328  1.00  0.00           O1-
ATOM    747  H   GLU A  72      33.438  35.876  30.245  1.00  0.00           H  
ATOM    748  N   PHE A  73      32.998  38.200  27.023  1.00  0.00           N  
ATOM    749  CA  PHE A  73      32.312  39.535  26.875  1.00  0.00           C  
ATOM    750  C   PHE A  73      30.810  39.486  27.153  1.00  0.00           C  
ATOM    751  O   PHE A  73      29.957  39.089  26.358  1.00  0.00           O  
ATOM    752  CB  PHE A  73      32.609  40.161  25.501  1.00  0.00           C  
ATOM    753  CG  PHE A  73      33.868  41.025  25.560  1.00  0.00           C  
ATOM    754  CD1 PHE A  73      33.832  42.394  25.438  1.00  0.00           C  
ATOM    755  CD2 PHE A  73      35.155  40.435  25.521  1.00  0.00           C  
ATOM    756  CE1 PHE A  73      34.908  43.227  25.439  1.00  0.00           C  
ATOM    757  CE2 PHE A  73      36.300  41.252  25.505  1.00  0.00           C  
ATOM    758  CZ  PHE A  73      36.170  42.650  25.499  1.00  0.00           C  
ATOM    759  H   PHE A  73      33.212  37.733  26.164  1.00  0.00           H  
ATOM    760  HD1 PHE A  73      32.856  42.875  25.450  1.00  0.00           H  
ATOM    761  HD2 PHE A  73      35.172  39.401  25.848  1.00  0.00           H  
ATOM    762  HE1 PHE A  73      34.769  44.301  25.348  1.00  0.00           H  
ATOM    763  HE2 PHE A  73      37.243  40.722  25.596  1.00  0.00           H  
ATOM    764  HZ  PHE A  73      37.053  43.286  25.404  1.00  0.00           H  
ATOM    765  N   GLY A  74      30.521  39.872  28.371  1.00  0.00           N  
ATOM    766  CA  GLY A  74      29.186  39.811  29.004  1.00  0.00           C  
ATOM    767  C   GLY A  74      28.928  38.762  30.125  1.00  0.00           C  
ATOM    768  O   GLY A  74      27.727  38.511  30.316  1.00  0.00           O  
ATOM    769  H   GLY A  74      31.146  40.463  28.875  1.00  0.00           H  
ATOM    770  N   SER A  75      29.916  38.147  30.735  1.00  0.00           N  
ATOM    771  CA  SER A  75      29.614  37.218  31.835  1.00  0.00           C  
ATOM    772  C   SER A  75      28.875  37.730  33.090  1.00  0.00           C  
ATOM    773  O   SER A  75      28.881  38.902  33.303  1.00  0.00           O  
ATOM    774  CB  SER A  75      30.939  36.540  32.263  1.00  0.00           C  
ATOM    775  OG  SER A  75      31.493  35.577  31.350  1.00  0.00           O  
ATOM    776  H   SER A  75      30.872  38.127  30.446  1.00  0.00           H  
ATOM    777  HG  SER A  75      31.493  34.725  31.876  1.00  0.00           H  
ATOM    778  N   SER A  76      28.292  36.749  33.899  1.00  0.00           N  
ATOM    779  CA  SER A  76      27.546  37.115  35.098  1.00  0.00           C  
ATOM    780  C   SER A  76      28.523  37.839  36.078  1.00  0.00           C  
ATOM    781  O   SER A  76      29.631  37.451  36.257  1.00  0.00           O  
ATOM    782  CB  SER A  76      26.939  35.890  35.760  1.00  0.00           C  
ATOM    783  OG  SER A  76      27.887  34.935  36.109  1.00  0.00           O  
ATOM    784  H   SER A  76      28.233  35.778  33.673  1.00  0.00           H  
ATOM    785  HG  SER A  76      27.717  34.490  36.997  1.00  0.00           H  
ATOM    786  N   GLY A  77      27.966  38.865  36.706  1.00  0.00           N  
ATOM    787  CA  GLY A  77      28.653  39.689  37.683  1.00  0.00           C  
ATOM    788  C   GLY A  77      29.707  39.024  38.565  1.00  0.00           C  
ATOM    789  O   GLY A  77      30.882  39.438  38.490  1.00  0.00           O  
ATOM    790  H   GLY A  77      27.115  39.312  36.432  1.00  0.00           H  
ATOM    791  N   LYS A  78      29.174  37.996  39.283  1.00  0.00           N  
ATOM    792  CA  LYS A  78      30.045  37.197  40.218  1.00  0.00           C  
ATOM    793  C   LYS A  78      31.421  36.645  39.665  1.00  0.00           C  
ATOM    794  O   LYS A  78      32.445  36.561  40.383  1.00  0.00           O  
ATOM    795  CB  LYS A  78      29.310  35.951  40.776  1.00  0.00           C  
ATOM    796  CG  LYS A  78      28.047  36.283  41.617  1.00  0.00           C  
ATOM    797  CD  LYS A  78      27.398  35.020  42.221  1.00  0.00           C  
ATOM    798  CE  LYS A  78      26.135  35.264  43.033  1.00  0.00           C  
ATOM    799  NZ  LYS A  78      25.912  34.154  43.939  1.00  0.00           N1+
ATOM    800  H   LYS A  78      28.259  37.690  39.017  1.00  0.00           H  
ATOM    801  HZ1 LYS A  78      25.057  34.280  44.438  1.00  0.00           H  
ATOM    802  HZ2 LYS A  78      25.969  33.302  43.431  1.00  0.00           H  
ATOM    803  HZ3 LYS A  78      26.681  34.092  44.579  1.00  0.00           H  
ATOM    804  N   LYS A  79      31.509  36.566  38.302  1.00  0.00           N  
ATOM    805  CA  LYS A  79      32.761  36.139  37.591  1.00  0.00           C  
ATOM    806  C   LYS A  79      33.878  37.227  37.359  1.00  0.00           C  
ATOM    807  O   LYS A  79      35.061  36.888  37.116  1.00  0.00           O  
ATOM    808  CB  LYS A  79      32.448  35.446  36.283  1.00  0.00           C  
ATOM    809  CG  LYS A  79      31.675  34.093  36.575  1.00  0.00           C  
ATOM    810  CD  LYS A  79      32.552  33.167  37.457  1.00  0.00           C  
ATOM    811  CE  LYS A  79      31.702  31.982  38.052  1.00  0.00           C  
ATOM    812  NZ  LYS A  79      32.381  31.548  39.292  1.00  0.00           N1+
ATOM    813  H   LYS A  79      30.871  36.995  37.671  1.00  0.00           H  
ATOM    814  HZ1 LYS A  79      33.350  31.325  39.164  1.00  0.00           H  
ATOM    815  HZ2 LYS A  79      32.339  32.243  40.006  1.00  0.00           H  
ATOM    816  HZ3 LYS A  79      31.969  30.669  39.551  1.00  0.00           H  
ATOM    817  N   SER A  80      33.400  38.463  37.218  1.00  0.00           N  
ATOM    818  CA  SER A  80      34.275  39.559  36.665  1.00  0.00           C  
ATOM    819  C   SER A  80      35.327  40.100  37.653  1.00  0.00           C  
ATOM    820  O   SER A  80      35.019  40.749  38.634  1.00  0.00           O  
ATOM    821  CB  SER A  80      33.438  40.795  36.304  1.00  0.00           C  
ATOM    822  OG  SER A  80      32.446  40.385  35.436  1.00  0.00           O  
ATOM    823  H   SER A  80      32.435  38.738  37.240  1.00  0.00           H  
ATOM    824  HG  SER A  80      31.823  41.160  35.315  1.00  0.00           H  
ATOM    825  N   TYR A  81      36.531  40.335  37.067  1.00  0.00           N  
ATOM    826  CA  TYR A  81      37.731  40.834  37.719  1.00  0.00           C  
ATOM    827  C   TYR A  81      38.115  42.276  37.365  1.00  0.00           C  
ATOM    828  O   TYR A  81      38.604  42.680  36.296  1.00  0.00           O  
ATOM    829  CB  TYR A  81      38.854  39.810  37.409  1.00  0.00           C  
ATOM    830  CG  TYR A  81      38.700  38.593  38.279  1.00  0.00           C  
ATOM    831  CD1 TYR A  81      39.167  38.566  39.584  1.00  0.00           C  
ATOM    832  CD2 TYR A  81      38.054  37.479  37.759  1.00  0.00           C  
ATOM    833  CE1 TYR A  81      39.012  37.425  40.331  1.00  0.00           C  
ATOM    834  CE2 TYR A  81      37.851  36.380  38.546  1.00  0.00           C  
ATOM    835  CZ  TYR A  81      38.412  36.316  39.885  1.00  0.00           C  
ATOM    836  OH  TYR A  81      38.864  35.076  40.266  1.00  0.00           O  
ATOM    837  H   TYR A  81      36.590  40.019  36.121  1.00  0.00           H  
ATOM    838  HD1 TYR A  81      39.478  39.536  39.972  1.00  0.00           H  
ATOM    839  HD2 TYR A  81      37.673  37.391  36.741  1.00  0.00           H  
ATOM    840  HE1 TYR A  81      39.221  37.468  41.401  1.00  0.00           H  
ATOM    841  HE2 TYR A  81      37.419  35.508  38.058  1.00  0.00           H  
ATOM    842  HH  TYR A  81      38.393  34.401  39.694  1.00  0.00           H  
ATOM    843  N   ILE A  82      37.871  43.115  38.381  1.00  0.00           N  
ATOM    844  CA  ILE A  82      38.497  44.402  38.484  1.00  0.00           C  
ATOM    845  C   ILE A  82      39.909  44.299  39.100  1.00  0.00           C  
ATOM    846  O   ILE A  82      39.979  44.123  40.298  1.00  0.00           O  
ATOM    847  CB  ILE A  82      37.556  45.461  39.175  1.00  0.00           C  
ATOM    848  CG1 ILE A  82      36.237  45.659  38.415  1.00  0.00           C  
ATOM    849  CG2 ILE A  82      38.258  46.875  39.317  1.00  0.00           C  
ATOM    850  CD  ILE A  82      35.326  46.659  39.142  1.00  0.00           C  
ATOM    851  H   ILE A  82      37.266  42.833  39.141  1.00  0.00           H  
ATOM    852  N   ALA A  83      40.865  44.189  38.177  1.00  0.00           N  
ATOM    853  CA  ALA A  83      42.338  44.283  38.425  1.00  0.00           C  
ATOM    854  C   ALA A  83      42.777  45.755  38.542  1.00  0.00           C  
ATOM    855  O   ALA A  83      42.845  46.510  37.547  1.00  0.00           O  
ATOM    856  CB  ALA A  83      43.214  43.671  37.362  1.00  0.00           C  
ATOM    857  H   ALA A  83      40.736  44.034  37.192  1.00  0.00           H  
ATOM    858  N   THR A  84      43.297  46.129  39.732  1.00  0.00           N  
ATOM    859  CA  THR A  84      43.582  47.569  39.955  1.00  0.00           C  
ATOM    860  C   THR A  84      44.797  47.784  40.861  1.00  0.00           C  
ATOM    861  O   THR A  84      45.471  46.872  41.314  1.00  0.00           O  
ATOM    862  CB  THR A  84      42.343  48.320  40.388  1.00  0.00           C  
ATOM    863  CG2 THR A  84      41.707  47.728  41.587  1.00  0.00           C  
ATOM    864  OG1 THR A  84      42.609  49.701  40.614  1.00  0.00           O  
ATOM    865  H   THR A  84      43.496  45.518  40.501  1.00  0.00           H  
ATOM    866  HG1 THR A  84      42.229  50.261  39.875  1.00  0.00           H  
ATOM    867  N   GLN A  85      45.194  49.036  40.993  1.00  0.00           N  
ATOM    868  CA  GLN A  85      46.379  49.451  41.695  1.00  0.00           C  
ATOM    869  C   GLN A  85      46.208  49.450  43.224  1.00  0.00           C  
ATOM    870  O   GLN A  85      45.044  49.401  43.742  1.00  0.00           O  
ATOM    871  CB  GLN A  85      46.910  50.846  41.308  1.00  0.00           C  
ATOM    872  CG  GLN A  85      45.783  51.867  41.213  1.00  0.00           C  
ATOM    873  CD  GLN A  85      46.223  53.289  40.882  1.00  0.00           C  
ATOM    874  NE2 GLN A  85      45.585  54.283  41.439  1.00  0.00           N  
ATOM    875  OE1 GLN A  85      47.067  53.534  40.087  1.00  0.00           O  
ATOM    876  H   GLN A  85      44.572  49.813  40.853  1.00  0.00           H  
ATOM    877 1HE2 GLN A  85      44.847  54.152  42.092  1.00  0.00           H  
ATOM    878 2HE2 GLN A  85      45.913  55.156  41.061  1.00  0.00           H  
ATOM    879  N   GLY A  86      47.321  49.442  43.978  1.00  0.00           N  
ATOM    880  CA  GLY A  86      47.364  49.492  45.439  1.00  0.00           C  
ATOM    881  C   GLY A  86      46.705  50.718  46.038  1.00  0.00           C  
ATOM    882  O   GLY A  86      46.397  51.712  45.411  1.00  0.00           O  
ATOM    883  H   GLY A  86      48.242  49.280  43.631  1.00  0.00           H  
ATOM    884  N   CYS A  87      46.510  50.672  47.370  1.00  0.00           N  
ATOM    885  CA  CYS A  87      45.922  51.797  48.226  1.00  0.00           C  
ATOM    886  C   CYS A  87      46.803  53.022  48.313  1.00  0.00           C  
ATOM    887  O   CYS A  87      47.832  52.975  48.884  1.00  0.00           O  
ATOM    888  CB  CYS A  87      45.416  51.246  49.541  1.00  0.00           C  
ATOM    889  SG  CYS A  87      44.084  49.990  49.617  1.00  0.00           S  
ATOM    890  H   CYS A  87      47.015  50.078  47.993  1.00  0.00           H  
ATOM    891  HG  CYS A  87      43.097  50.879  49.721  1.00  0.00           H  
ATOM    892  N   LEU A  88      46.337  54.134  47.736  1.00  0.00           N  
ATOM    893  CA  LEU A  88      47.089  55.400  47.877  1.00  0.00           C  
ATOM    894  C   LEU A  88      46.455  56.168  48.986  1.00  0.00           C  
ATOM    895  O   LEU A  88      45.236  56.017  49.206  1.00  0.00           O  
ATOM    896  CB  LEU A  88      46.885  56.180  46.611  1.00  0.00           C  
ATOM    897  CG  LEU A  88      47.906  55.798  45.503  1.00  0.00           C  
ATOM    898  CD1 LEU A  88      47.323  55.734  44.068  1.00  0.00           C  
ATOM    899  CD2 LEU A  88      49.014  56.871  45.683  1.00  0.00           C  
ATOM    900  H   LEU A  88      45.487  54.173  47.209  1.00  0.00           H  
ATOM    901  N   GLN A  89      47.234  57.074  49.667  1.00  0.00           N  
ATOM    902  CA  GLN A  89      46.750  57.691  50.943  1.00  0.00           C  
ATOM    903  C   GLN A  89      45.572  58.662  50.900  1.00  0.00           C  
ATOM    904  O   GLN A  89      44.996  58.998  51.907  1.00  0.00           O  
ATOM    905  CB  GLN A  89      47.920  58.388  51.684  1.00  0.00           C  
ATOM    906  CG  GLN A  89      48.933  57.354  52.111  1.00  0.00           C  
ATOM    907  CD  GLN A  89      50.235  57.858  52.610  1.00  0.00           C  
ATOM    908  NE2 GLN A  89      50.553  57.690  53.888  1.00  0.00           N  
ATOM    909  OE1 GLN A  89      51.104  58.315  51.879  1.00  0.00           O  
ATOM    910  H   GLN A  89      48.096  57.422  49.277  1.00  0.00           H  
ATOM    911 1HE2 GLN A  89      50.089  57.153  54.592  1.00  0.00           H  
ATOM    912 2HE2 GLN A  89      51.452  58.067  54.090  1.00  0.00           H  
ATOM    913  N   ASN A  90      45.269  59.212  49.723  1.00  0.00           N  
ATOM    914  CA  ASN A  90      44.141  60.134  49.426  1.00  0.00           C  
ATOM    915  C   ASN A  90      42.926  59.415  48.851  1.00  0.00           C  
ATOM    916  O   ASN A  90      41.872  59.692  49.310  1.00  0.00           O  
ATOM    917  CB  ASN A  90      44.524  61.263  48.434  1.00  0.00           C  
ATOM    918  CG  ASN A  90      45.036  60.734  47.069  1.00  0.00           C  
ATOM    919  ND2 ASN A  90      44.552  61.336  45.993  1.00  0.00           N  
ATOM    920  OD1 ASN A  90      45.903  59.844  46.934  1.00  0.00           O  
ATOM    921  H   ASN A  90      45.923  59.273  48.974  1.00  0.00           H  
ATOM    922 1HD2 ASN A  90      43.925  62.110  46.064  1.00  0.00           H  
ATOM    923 2HD2 ASN A  90      44.884  61.113  45.079  1.00  0.00           H  
ATOM    924  N   THR A  91      43.075  58.304  48.102  1.00  0.00           N  
ATOM    925  CA  THR A  91      41.971  57.633  47.329  1.00  0.00           C  
ATOM    926  C   THR A  91      40.948  56.791  48.047  1.00  0.00           C  
ATOM    927  O   THR A  91      40.139  56.089  47.476  1.00  0.00           O  
ATOM    928  CB  THR A  91      42.507  56.759  46.100  1.00  0.00           C  
ATOM    929  CG2 THR A  91      42.926  57.606  44.881  1.00  0.00           C  
ATOM    930  OG1 THR A  91      43.457  55.801  46.561  1.00  0.00           O  
ATOM    931  H   THR A  91      43.864  57.701  48.213  1.00  0.00           H  
ATOM    932  HG1 THR A  91      43.923  55.308  45.820  1.00  0.00           H  
ATOM    933  N   VAL A  92      40.786  56.976  49.365  1.00  0.00           N  
ATOM    934  CA  VAL A  92      39.890  56.019  50.061  1.00  0.00           C  
ATOM    935  C   VAL A  92      38.356  56.099  49.866  1.00  0.00           C  
ATOM    936  O   VAL A  92      37.685  55.112  49.851  1.00  0.00           O  
ATOM    937  CB  VAL A  92      40.319  56.016  51.547  1.00  0.00           C  
ATOM    938  CG1 VAL A  92      40.032  57.273  52.240  1.00  0.00           C  
ATOM    939  CG2 VAL A  92      39.831  54.704  52.209  1.00  0.00           C  
ATOM    940  H   VAL A  92      41.058  57.835  49.798  1.00  0.00           H  
ATOM    941  N   ASN A  93      37.810  57.288  49.593  1.00  0.00           N  
ATOM    942  CA  ASN A  93      36.390  57.471  49.257  1.00  0.00           C  
ATOM    943  C   ASN A  93      36.128  56.948  47.831  1.00  0.00           C  
ATOM    944  O   ASN A  93      35.013  56.333  47.647  1.00  0.00           O  
ATOM    945  CB  ASN A  93      36.030  59.002  49.327  1.00  0.00           C  
ATOM    946  CG  ASN A  93      36.329  59.689  50.694  1.00  0.00           C  
ATOM    947  ND2 ASN A  93      36.042  60.967  50.673  1.00  0.00           N  
ATOM    948  OD1 ASN A  93      36.851  59.140  51.616  1.00  0.00           O  
ATOM    949  H   ASN A  93      38.285  58.155  49.722  1.00  0.00           H  
ATOM    950 1HD2 ASN A  93      35.626  61.387  49.876  1.00  0.00           H  
ATOM    951 2HD2 ASN A  93      36.190  61.491  51.515  1.00  0.00           H  
ATOM    952  N   ASP A  94      37.049  56.914  46.811  1.00  0.00           N  
ATOM    953  CA  ASP A  94      36.961  56.132  45.583  1.00  0.00           C  
ATOM    954  C   ASP A  94      36.749  54.655  45.866  1.00  0.00           C  
ATOM    955  O   ASP A  94      35.885  54.046  45.260  1.00  0.00           O  
ATOM    956  CB  ASP A  94      38.205  56.231  44.714  1.00  0.00           C  
ATOM    957  CG  ASP A  94      38.662  57.579  44.124  1.00  0.00           C  
ATOM    958  OD1 ASP A  94      38.367  58.545  44.797  1.00  0.00           O  
ATOM    959  OD2 ASP A  94      39.456  57.693  43.201  1.00  0.00           O1-
ATOM    960  H   ASP A  94      37.667  57.700  46.771  1.00  0.00           H  
ATOM    961  N   PHE A  95      37.658  54.053  46.633  1.00  0.00           N  
ATOM    962  CA  PHE A  95      37.522  52.718  47.280  1.00  0.00           C  
ATOM    963  C   PHE A  95      36.228  52.345  48.025  1.00  0.00           C  
ATOM    964  O   PHE A  95      35.492  51.565  47.432  1.00  0.00           O  
ATOM    965  CB  PHE A  95      38.761  52.315  48.063  1.00  0.00           C  
ATOM    966  CG  PHE A  95      38.673  51.180  49.027  1.00  0.00           C  
ATOM    967  CD1 PHE A  95      38.883  49.856  48.744  1.00  0.00           C  
ATOM    968  CD2 PHE A  95      38.432  51.575  50.289  1.00  0.00           C  
ATOM    969  CE1 PHE A  95      38.880  48.935  49.788  1.00  0.00           C  
ATOM    970  CE2 PHE A  95      38.234  50.701  51.322  1.00  0.00           C  
ATOM    971  CZ  PHE A  95      38.430  49.348  51.036  1.00  0.00           C  
ATOM    972  H   PHE A  95      38.469  54.573  46.933  1.00  0.00           H  
ATOM    973  HD1 PHE A  95      38.993  49.512  47.719  1.00  0.00           H  
ATOM    974  HD2 PHE A  95      38.312  52.611  50.599  1.00  0.00           H  
ATOM    975  HE1 PHE A  95      39.370  47.961  49.665  1.00  0.00           H  
ATOM    976  HE2 PHE A  95      37.683  50.809  52.248  1.00  0.00           H  
ATOM    977  HZ  PHE A  95      38.293  48.560  51.780  1.00  0.00           H  
ATOM    978  N   TRP A  96      35.723  53.196  48.880  1.00  0.00           N  
ATOM    979  CA  TRP A  96      34.380  53.097  49.419  1.00  0.00           C  
ATOM    980  C   TRP A  96      33.217  52.981  48.386  1.00  0.00           C  
ATOM    981  O   TRP A  96      32.441  52.016  48.476  1.00  0.00           O  
ATOM    982  CB  TRP A  96      34.091  54.267  50.425  1.00  0.00           C  
ATOM    983  CG  TRP A  96      34.935  54.173  51.703  1.00  0.00           C  
ATOM    984  CD1 TRP A  96      35.759  55.142  52.142  1.00  0.00           C  
ATOM    985  CD2 TRP A  96      35.116  53.098  52.553  1.00  0.00           C  
ATOM    986  CE2 TRP A  96      36.035  53.548  53.521  1.00  0.00           C  
ATOM    987  CE3 TRP A  96      34.932  51.731  52.477  1.00  0.00           C  
ATOM    988  NE1 TRP A  96      36.447  54.793  53.259  1.00  0.00           N  
ATOM    989  CZ2 TRP A  96      36.530  52.561  54.395  1.00  0.00           C  
ATOM    990  CZ3 TRP A  96      35.485  50.773  53.299  1.00  0.00           C  
ATOM    991  CH2 TRP A  96      36.322  51.229  54.301  1.00  0.00           C  
ATOM    992  H   TRP A  96      36.332  53.896  49.254  1.00  0.00           H  
ATOM    993  HD1 TRP A  96      35.912  56.085  51.627  1.00  0.00           H  
ATOM    994  HE1 TRP A  96      37.248  55.228  53.681  1.00  0.00           H  
ATOM    995  HE3 TRP A  96      34.279  51.380  51.673  1.00  0.00           H  
ATOM    996  HZ2 TRP A  96      37.295  52.987  55.035  1.00  0.00           H  
ATOM    997  HZ3 TRP A  96      35.389  49.694  53.260  1.00  0.00           H  
ATOM    998  HH2 TRP A  96      36.855  50.438  54.836  1.00  0.00           H  
ATOM    999  N   ARG A  97      33.155  53.894  47.397  1.00  0.00           N  
ATOM   1000  CA  ARG A  97      32.253  53.866  46.273  1.00  0.00           C  
ATOM   1001  C   ARG A  97      32.431  52.707  45.289  1.00  0.00           C  
ATOM   1002  O   ARG A  97      31.455  52.025  44.999  1.00  0.00           O  
ATOM   1003  CB  ARG A  97      32.165  55.180  45.445  1.00  0.00           C  
ATOM   1004  CG  ARG A  97      31.630  56.329  46.308  1.00  0.00           C  
ATOM   1005  CD  ARG A  97      31.358  57.522  45.412  1.00  0.00           C  
ATOM   1006  NE  ARG A  97      32.609  58.170  44.974  1.00  0.00           N  
ATOM   1007  CZ  ARG A  97      33.413  58.980  45.677  1.00  0.00           C  
ATOM   1008  NH1 ARG A  97      33.034  59.519  46.893  1.00  0.00           N1+
ATOM   1009  NH2 ARG A  97      34.575  59.376  45.146  1.00  0.00           N  
ATOM   1010  H   ARG A  97      33.750  54.689  47.396  1.00  0.00           H  
ATOM   1011  HE  ARG A  97      32.677  58.345  43.989  1.00  0.00           H  
ATOM   1012 1HH1 ARG A  97      32.149  59.226  47.266  1.00  0.00           H  
ATOM   1013 2HH1 ARG A  97      33.586  60.256  47.276  1.00  0.00           H  
ATOM   1014 1HH2 ARG A  97      34.894  59.062  44.241  1.00  0.00           H  
ATOM   1015 2HH2 ARG A  97      35.293  59.668  45.768  1.00  0.00           H  
ATOM   1016  N   MET A  98      33.659  52.361  44.958  1.00  0.00           N  
ATOM   1017  CA  MET A  98      33.986  51.279  44.024  1.00  0.00           C  
ATOM   1018  C   MET A  98      33.504  49.983  44.637  1.00  0.00           C  
ATOM   1019  O   MET A  98      33.177  49.057  43.960  1.00  0.00           O  
ATOM   1020  CB  MET A  98      35.513  51.335  43.829  1.00  0.00           C  
ATOM   1021  CG  MET A  98      36.158  50.393  42.814  1.00  0.00           C  
ATOM   1022  SD  MET A  98      37.983  50.328  43.074  1.00  0.00           S  
ATOM   1023  CE  MET A  98      37.976  49.655  44.708  1.00  0.00           C  
ATOM   1024  H   MET A  98      34.436  52.957  45.163  1.00  0.00           H  
ATOM   1025  N   VAL A  99      33.687  49.792  45.913  1.00  0.00           N  
ATOM   1026  CA  VAL A  99      33.154  48.645  46.699  1.00  0.00           C  
ATOM   1027  C   VAL A  99      31.616  48.615  46.947  1.00  0.00           C  
ATOM   1028  O   VAL A  99      30.966  47.653  46.513  1.00  0.00           O  
ATOM   1029  CB  VAL A  99      33.945  48.498  48.058  1.00  0.00           C  
ATOM   1030  CG1 VAL A  99      33.273  47.539  49.045  1.00  0.00           C  
ATOM   1031  CG2 VAL A  99      35.408  48.164  47.716  1.00  0.00           C  
ATOM   1032  H   VAL A  99      34.276  50.465  46.373  1.00  0.00           H  
ATOM   1033  N   PHE A 100      31.157  49.820  47.227  1.00  0.00           N  
ATOM   1034  CA  PHE A 100      29.687  49.941  47.224  1.00  0.00           C  
ATOM   1035  C   PHE A 100      28.833  49.750  45.966  1.00  0.00           C  
ATOM   1036  O   PHE A 100      28.170  48.751  45.789  1.00  0.00           O  
ATOM   1037  CB  PHE A 100      29.383  51.370  47.772  1.00  0.00           C  
ATOM   1038  CG  PHE A 100      28.095  51.325  48.653  1.00  0.00           C  
ATOM   1039  CD1 PHE A 100      28.212  51.140  50.045  1.00  0.00           C  
ATOM   1040  CD2 PHE A 100      26.965  51.827  48.131  1.00  0.00           C  
ATOM   1041  CE1 PHE A 100      27.179  51.581  50.835  1.00  0.00           C  
ATOM   1042  CE2 PHE A 100      25.860  52.248  48.903  1.00  0.00           C  
ATOM   1043  CZ  PHE A 100      26.003  52.111  50.292  1.00  0.00           C  
ATOM   1044  H   PHE A 100      31.654  50.594  47.610  1.00  0.00           H  
ATOM   1045  HD1 PHE A 100      29.160  50.918  50.551  1.00  0.00           H  
ATOM   1046  HD2 PHE A 100      26.983  52.038  47.065  1.00  0.00           H  
ATOM   1047  HE1 PHE A 100      27.275  51.546  51.918  1.00  0.00           H  
ATOM   1048  HE2 PHE A 100      24.882  52.540  48.533  1.00  0.00           H  
ATOM   1049  HZ  PHE A 100      25.152  52.331  50.933  1.00  0.00           H  
ATOM   1050  N   GLN A 101      29.286  50.378  44.837  1.00  0.00           N  
ATOM   1051  CA  GLN A 101      28.665  50.512  43.490  1.00  0.00           C  
ATOM   1052  C   GLN A 101      27.876  49.228  42.930  1.00  0.00           C  
ATOM   1053  O   GLN A 101      26.659  49.206  43.093  1.00  0.00           O  
ATOM   1054  CB  GLN A 101      29.751  51.047  42.543  1.00  0.00           C  
ATOM   1055  CG  GLN A 101      29.390  51.022  41.049  1.00  0.00           C  
ATOM   1056  CD  GLN A 101      30.347  51.812  40.149  1.00  0.00           C  
ATOM   1057  NE2 GLN A 101      31.407  51.257  39.621  1.00  0.00           N  
ATOM   1058  OE1 GLN A 101      30.181  53.037  40.011  1.00  0.00           O  
ATOM   1059  H   GLN A 101      30.146  50.886  44.827  1.00  0.00           H  
ATOM   1060 1HE2 GLN A 101      31.485  50.257  39.573  1.00  0.00           H  
ATOM   1061 2HE2 GLN A 101      32.032  51.761  39.027  1.00  0.00           H  
ATOM   1062  N   GLU A 102      28.530  48.257  42.327  1.00  0.00           N  
ATOM   1063  CA  GLU A 102      27.836  47.049  41.884  1.00  0.00           C  
ATOM   1064  C   GLU A 102      27.778  45.927  42.882  1.00  0.00           C  
ATOM   1065  O   GLU A 102      27.809  44.744  42.539  1.00  0.00           O  
ATOM   1066  CB  GLU A 102      28.316  46.512  40.525  1.00  0.00           C  
ATOM   1067  CG  GLU A 102      27.909  47.392  39.333  1.00  0.00           C  
ATOM   1068  CD  GLU A 102      28.435  46.719  38.054  1.00  0.00           C  
ATOM   1069  OE1 GLU A 102      29.570  47.103  37.751  1.00  0.00           O  
ATOM   1070  OE2 GLU A 102      27.659  46.076  37.280  1.00  0.00           O1-
ATOM   1071  H   GLU A 102      29.521  48.239  42.152  1.00  0.00           H  
ATOM   1072  N   ASN A 103      27.843  46.413  44.148  1.00  0.00           N  
ATOM   1073  CA  ASN A 103      27.783  45.489  45.287  1.00  0.00           C  
ATOM   1074  C   ASN A 103      28.985  44.548  45.487  1.00  0.00           C  
ATOM   1075  O   ASN A 103      28.807  43.393  45.938  1.00  0.00           O  
ATOM   1076  CB  ASN A 103      26.402  44.789  45.437  1.00  0.00           C  
ATOM   1077  CG  ASN A 103      25.862  44.777  46.866  1.00  0.00           C  
ATOM   1078  ND2 ASN A 103      24.586  44.860  47.065  1.00  0.00           N  
ATOM   1079  OD1 ASN A 103      26.550  44.577  47.827  1.00  0.00           O  
ATOM   1080  H   ASN A 103      27.932  47.380  44.376  1.00  0.00           H  
ATOM   1081 1HD2 ASN A 103      24.040  45.066  46.246  1.00  0.00           H  
ATOM   1082 2HD2 ASN A 103      24.142  44.705  47.951  1.00  0.00           H  
ATOM   1083  N   SER A 104      30.194  45.041  45.211  1.00  0.00           N  
ATOM   1084  CA  SER A 104      31.356  44.215  45.510  1.00  0.00           C  
ATOM   1085  C   SER A 104      31.580  43.825  46.980  1.00  0.00           C  
ATOM   1086  O   SER A 104      31.498  44.622  47.914  1.00  0.00           O  
ATOM   1087  CB  SER A 104      32.629  44.944  45.052  1.00  0.00           C  
ATOM   1088  OG  SER A 104      32.473  45.347  43.659  1.00  0.00           O  
ATOM   1089  H   SER A 104      30.326  46.036  45.144  1.00  0.00           H  
ATOM   1090  HG  SER A 104      33.275  44.947  43.228  1.00  0.00           H  
ATOM   1091  N   ARG A 105      32.019  42.532  47.133  1.00  0.00           N  
ATOM   1092  CA  ARG A 105      32.147  41.816  48.460  1.00  0.00           C  
ATOM   1093  C   ARG A 105      33.554  41.329  48.804  1.00  0.00           C  
ATOM   1094  O   ARG A 105      34.096  41.701  49.814  1.00  0.00           O  
ATOM   1095  CB  ARG A 105      31.099  40.596  48.603  1.00  0.00           C  
ATOM   1096  CG  ARG A 105      29.627  41.009  48.629  1.00  0.00           C  
ATOM   1097  CD  ARG A 105      29.067  41.980  49.654  1.00  0.00           C  
ATOM   1098  NE  ARG A 105      27.652  42.224  49.223  1.00  0.00           N  
ATOM   1099  CZ  ARG A 105      26.529  41.799  49.866  1.00  0.00           C  
ATOM   1100  NH1 ARG A 105      26.681  41.108  51.037  1.00  0.00           N1+
ATOM   1101  NH2 ARG A 105      25.349  42.068  49.306  1.00  0.00           N  
ATOM   1102  H   ARG A 105      32.185  42.018  46.296  1.00  0.00           H  
ATOM   1103  HE  ARG A 105      27.550  42.778  48.396  1.00  0.00           H  
ATOM   1104 1HH1 ARG A 105      27.551  40.753  51.372  1.00  0.00           H  
ATOM   1105 2HH1 ARG A 105      25.859  40.900  51.575  1.00  0.00           H  
ATOM   1106 1HH2 ARG A 105      25.342  42.668  48.511  1.00  0.00           H  
ATOM   1107 2HH2 ARG A 105      24.519  41.673  49.713  1.00  0.00           H  
ATOM   1108  N   VAL A 106      34.189  40.652  47.876  1.00  0.00           N  
ATOM   1109  CA  VAL A 106      35.621  40.231  48.148  1.00  0.00           C  
ATOM   1110  C   VAL A 106      36.696  41.143  47.552  1.00  0.00           C  
ATOM   1111  O   VAL A 106      36.688  41.490  46.388  1.00  0.00           O  
ATOM   1112  CB  VAL A 106      35.701  38.692  47.843  1.00  0.00           C  
ATOM   1113  CG1 VAL A 106      35.087  37.852  48.968  1.00  0.00           C  
ATOM   1114  CG2 VAL A 106      35.239  38.217  46.486  1.00  0.00           C  
ATOM   1115  H   VAL A 106      33.896  40.638  46.914  1.00  0.00           H  
ATOM   1116  N   ILE A 107      37.438  41.651  48.562  1.00  0.00           N  
ATOM   1117  CA  ILE A 107      38.451  42.698  48.278  1.00  0.00           C  
ATOM   1118  C   ILE A 107      39.845  42.071  48.535  1.00  0.00           C  
ATOM   1119  O   ILE A 107      40.175  41.784  49.692  1.00  0.00           O  
ATOM   1120  CB  ILE A 107      38.121  43.924  49.115  1.00  0.00           C  
ATOM   1121  CG1 ILE A 107      36.680  44.501  49.000  1.00  0.00           C  
ATOM   1122  CG2 ILE A 107      39.111  45.092  48.963  1.00  0.00           C  
ATOM   1123  CD  ILE A 107      36.110  45.031  50.341  1.00  0.00           C  
ATOM   1124  H   ILE A 107      37.255  41.434  49.513  1.00  0.00           H  
ATOM   1125  N   VAL A 108      40.497  41.664  47.446  1.00  0.00           N  
ATOM   1126  CA  VAL A 108      41.648  40.740  47.552  1.00  0.00           C  
ATOM   1127  C   VAL A 108      42.970  41.520  47.386  1.00  0.00           C  
ATOM   1128  O   VAL A 108      43.493  41.719  46.298  1.00  0.00           O  
ATOM   1129  CB  VAL A 108      41.634  39.586  46.564  1.00  0.00           C  
ATOM   1130  CG1 VAL A 108      42.793  38.706  46.635  1.00  0.00           C  
ATOM   1131  CG2 VAL A 108      40.308  38.920  46.711  1.00  0.00           C  
ATOM   1132  H   VAL A 108      40.212  42.035  46.564  1.00  0.00           H  
ATOM   1133  N   MET A 109      43.631  41.854  48.502  1.00  0.00           N  
ATOM   1134  CA  MET A 109      44.928  42.459  48.658  1.00  0.00           C  
ATOM   1135  C   MET A 109      45.977  41.329  48.644  1.00  0.00           C  
ATOM   1136  O   MET A 109      45.959  40.406  49.455  1.00  0.00           O  
ATOM   1137  CB  MET A 109      44.905  43.221  50.006  1.00  0.00           C  
ATOM   1138  CG  MET A 109      45.776  44.452  49.962  1.00  0.00           C  
ATOM   1139  SD  MET A 109      47.441  44.218  49.223  1.00  0.00           S  
ATOM   1140  CE  MET A 109      47.854  45.872  49.024  1.00  0.00           C  
ATOM   1141  H   MET A 109      43.212  41.656  49.386  1.00  0.00           H  
ATOM   1142  N   THR A 110      47.005  41.581  47.845  1.00  0.00           N  
ATOM   1143  CA  THR A 110      47.942  40.537  47.559  1.00  0.00           C  
ATOM   1144  C   THR A 110      49.395  40.723  47.996  1.00  0.00           C  
ATOM   1145  O   THR A 110      50.246  39.888  47.765  1.00  0.00           O  
ATOM   1146  CB  THR A 110      47.938  40.123  46.123  1.00  0.00           C  
ATOM   1147  CG2 THR A 110      46.685  39.437  45.740  1.00  0.00           C  
ATOM   1148  OG1 THR A 110      48.065  41.205  45.217  1.00  0.00           O  
ATOM   1149  H   THR A 110      46.817  42.200  47.077  1.00  0.00           H  
ATOM   1150  HG1 THR A 110      47.161  41.470  44.911  1.00  0.00           H  
ATOM   1151  N   THR A 111      49.680  41.819  48.738  1.00  0.00           N  
ATOM   1152  CA  THR A 111      51.016  42.229  49.130  1.00  0.00           C  
ATOM   1153  C   THR A 111      51.000  43.136  50.362  1.00  0.00           C  
ATOM   1154  O   THR A 111      50.013  43.827  50.678  1.00  0.00           O  
ATOM   1155  CB  THR A 111      51.910  42.900  48.010  1.00  0.00           C  
ATOM   1156  CG2 THR A 111      51.005  43.881  47.213  1.00  0.00           C  
ATOM   1157  OG1 THR A 111      53.063  43.473  48.605  1.00  0.00           O  
ATOM   1158  H   THR A 111      48.923  42.441  48.954  1.00  0.00           H  
ATOM   1159  HG1 THR A 111      53.453  44.044  47.879  1.00  0.00           H  
ATOM   1160  N   LYS A 112      52.066  42.956  51.165  1.00  0.00           N  
ATOM   1161  CA  LYS A 112      52.337  43.490  52.482  1.00  0.00           C  
ATOM   1162  C   LYS A 112      52.269  45.037  52.608  1.00  0.00           C  
ATOM   1163  O   LYS A 112      52.332  45.786  51.672  1.00  0.00           O  
ATOM   1164  CB  LYS A 112      53.755  43.082  52.835  1.00  0.00           C  
ATOM   1165  CG  LYS A 112      53.649  41.857  53.728  1.00  0.00           C  
ATOM   1166  CD  LYS A 112      55.061  41.376  54.012  1.00  0.00           C  
ATOM   1167  CE  LYS A 112      55.103  40.057  54.756  1.00  0.00           C  
ATOM   1168  NZ  LYS A 112      54.698  40.148  56.196  1.00  0.00           N1+
ATOM   1169  H   LYS A 112      52.774  42.346  50.805  1.00  0.00           H  
ATOM   1170  HZ1 LYS A 112      55.418  40.569  56.751  1.00  0.00           H  
ATOM   1171  HZ2 LYS A 112      53.847  40.656  56.362  1.00  0.00           H  
ATOM   1172  HZ3 LYS A 112      54.509  39.230  56.539  1.00  0.00           H  
ATOM   1173  N   GLU A 113      51.932  45.441  53.813  1.00  0.00           N  
ATOM   1174  CA  GLU A 113      51.735  46.855  54.096  1.00  0.00           C  
ATOM   1175  C   GLU A 113      52.839  47.860  53.723  1.00  0.00           C  
ATOM   1176  O   GLU A 113      52.601  48.668  52.871  1.00  0.00           O  
ATOM   1177  CB  GLU A 113      51.309  47.027  55.562  1.00  0.00           C  
ATOM   1178  CG  GLU A 113      49.957  46.443  55.817  1.00  0.00           C  
ATOM   1179  CD  GLU A 113      50.269  44.992  56.347  1.00  0.00           C  
ATOM   1180  OE1 GLU A 113      50.209  44.849  57.578  1.00  0.00           O  
ATOM   1181  OE2 GLU A 113      50.336  44.033  55.607  1.00  0.00           O1-
ATOM   1182  H   GLU A 113      51.436  44.863  54.460  1.00  0.00           H  
ATOM   1183  N   VAL A 114      53.975  47.765  54.409  1.00  0.00           N  
ATOM   1184  CA  VAL A 114      55.232  48.429  53.913  1.00  0.00           C  
ATOM   1185  C   VAL A 114      56.064  47.408  53.106  1.00  0.00           C  
ATOM   1186  O   VAL A 114      56.533  46.460  53.670  1.00  0.00           O  
ATOM   1187  CB  VAL A 114      55.983  49.253  54.996  1.00  0.00           C  
ATOM   1188  CG1 VAL A 114      56.546  48.321  56.023  1.00  0.00           C  
ATOM   1189  CG2 VAL A 114      57.111  50.165  54.516  1.00  0.00           C  
ATOM   1190  H   VAL A 114      54.122  47.013  55.049  1.00  0.00           H  
ATOM   1191  N   GLU A 115      56.047  47.541  51.788  1.00  0.00           N  
ATOM   1192  CA  GLU A 115      57.021  46.697  51.041  1.00  0.00           C  
ATOM   1193  C   GLU A 115      57.752  47.494  49.901  1.00  0.00           C  
ATOM   1194  O   GLU A 115      57.254  48.562  49.559  1.00  0.00           O  
ATOM   1195  CB  GLU A 115      56.285  45.558  50.309  1.00  0.00           C  
ATOM   1196  CG  GLU A 115      56.885  44.237  50.875  1.00  0.00           C  
ATOM   1197  CD  GLU A 115      58.379  44.027  50.478  1.00  0.00           C  
ATOM   1198  OE1 GLU A 115      59.348  44.601  51.099  1.00  0.00           O  
ATOM   1199  OE2 GLU A 115      58.703  43.370  49.548  1.00  0.00           O1-
ATOM   1200  H   GLU A 115      55.494  48.217  51.300  1.00  0.00           H  
ATOM   1201  N   ARG A 116      59.000  47.200  49.537  1.00  0.00           N  
ATOM   1202  CA  ARG A 116      59.883  47.929  48.543  1.00  0.00           C  
ATOM   1203  C   ARG A 116      59.809  49.444  48.695  1.00  0.00           C  
ATOM   1204  O   ARG A 116      59.594  50.236  47.782  1.00  0.00           O  
ATOM   1205  CB  ARG A 116      59.656  47.386  47.158  1.00  0.00           C  
ATOM   1206  CG  ARG A 116      60.066  45.989  46.752  1.00  0.00           C  
ATOM   1207  CD  ARG A 116      59.656  45.700  45.308  1.00  0.00           C  
ATOM   1208  NE  ARG A 116      60.280  44.419  44.972  1.00  0.00           N  
ATOM   1209  CZ  ARG A 116      61.239  44.283  44.086  1.00  0.00           C  
ATOM   1210  NH1 ARG A 116      61.569  45.249  43.255  1.00  0.00           N1+
ATOM   1211  NH2 ARG A 116      61.847  43.149  43.997  1.00  0.00           N  
ATOM   1212  H   ARG A 116      59.430  46.333  49.793  1.00  0.00           H  
ATOM   1213  HE  ARG A 116      59.975  43.645  45.523  1.00  0.00           H  
ATOM   1214 1HH1 ARG A 116      61.117  46.135  43.210  1.00  0.00           H  
ATOM   1215 2HH1 ARG A 116      62.337  45.162  42.611  1.00  0.00           H  
ATOM   1216 1HH2 ARG A 116      61.483  42.317  44.406  1.00  0.00           H  
ATOM   1217 2HH2 ARG A 116      62.782  43.238  43.657  1.00  0.00           H  
ATOM   1218  N   GLY A 117      60.035  49.855  49.986  1.00  0.00           N  
ATOM   1219  CA  GLY A 117      60.065  51.233  50.414  1.00  0.00           C  
ATOM   1220  C   GLY A 117      58.806  52.098  50.152  1.00  0.00           C  
ATOM   1221  O   GLY A 117      58.822  53.284  50.408  1.00  0.00           O  
ATOM   1222  H   GLY A 117      60.138  49.189  50.722  1.00  0.00           H  
ATOM   1223  N   LYS A 118      57.663  51.419  50.111  1.00  0.00           N  
ATOM   1224  CA  LYS A 118      56.337  52.085  49.974  1.00  0.00           C  
ATOM   1225  C   LYS A 118      55.234  51.395  50.702  1.00  0.00           C  
ATOM   1226  O   LYS A 118      55.224  50.165  50.724  1.00  0.00           O  
ATOM   1227  CB  LYS A 118      55.961  52.260  48.520  1.00  0.00           C  
ATOM   1228  CG  LYS A 118      55.308  53.568  48.120  1.00  0.00           C  
ATOM   1229  CD  LYS A 118      56.119  54.805  48.535  1.00  0.00           C  
ATOM   1230  CE  LYS A 118      55.687  55.940  47.630  1.00  0.00           C  
ATOM   1231  NZ  LYS A 118      56.065  57.201  48.236  1.00  0.00           N1+
ATOM   1232  H   LYS A 118      57.615  50.448  49.875  1.00  0.00           H  
ATOM   1233  HZ1 LYS A 118      55.688  57.257  49.159  1.00  0.00           H  
ATOM   1234  HZ2 LYS A 118      57.054  57.178  48.372  1.00  0.00           H  
ATOM   1235  HZ3 LYS A 118      55.742  58.017  47.770  1.00  0.00           H  
ATOM   1236  N   SER A 119      54.356  52.186  51.259  1.00  0.00           N  
ATOM   1237  CA  SER A 119      53.123  51.575  51.803  1.00  0.00           C  
ATOM   1238  C   SER A 119      52.150  51.189  50.697  1.00  0.00           C  
ATOM   1239  O   SER A 119      51.542  51.947  50.001  1.00  0.00           O  
ATOM   1240  CB  SER A 119      52.329  52.575  52.751  1.00  0.00           C  
ATOM   1241  OG  SER A 119      52.797  52.540  54.026  1.00  0.00           O  
ATOM   1242  H   SER A 119      54.538  53.171  51.315  1.00  0.00           H  
ATOM   1243  HG  SER A 119      53.778  52.718  54.102  1.00  0.00           H  
ATOM   1244  N   LYS A 120      52.053  49.883  50.513  1.00  0.00           N  
ATOM   1245  CA  LYS A 120      51.135  49.213  49.523  1.00  0.00           C  
ATOM   1246  C   LYS A 120      49.630  49.231  49.838  1.00  0.00           C  
ATOM   1247  O   LYS A 120      48.719  49.129  49.019  1.00  0.00           O  
ATOM   1248  CB  LYS A 120      51.586  47.780  49.198  1.00  0.00           C  
ATOM   1249  CG  LYS A 120      53.060  47.685  48.882  1.00  0.00           C  
ATOM   1250  CD  LYS A 120      53.411  48.174  47.488  1.00  0.00           C  
ATOM   1251  CE  LYS A 120      54.864  48.566  47.282  1.00  0.00           C  
ATOM   1252  NZ  LYS A 120      55.170  48.425  45.859  1.00  0.00           N1+
ATOM   1253  H   LYS A 120      52.537  49.299  51.156  1.00  0.00           H  
ATOM   1254  HZ1 LYS A 120      55.431  47.494  45.632  1.00  0.00           H  
ATOM   1255  HZ2 LYS A 120      54.439  48.685  45.223  1.00  0.00           H  
ATOM   1256  HZ3 LYS A 120      56.002  48.936  45.676  1.00  0.00           H  
ATOM   1257  N   CYS A 121      49.371  49.201  51.106  1.00  0.00           N  
ATOM   1258  CA  CYS A 121      48.034  49.374  51.652  1.00  0.00           C  
ATOM   1259  C   CYS A 121      48.267  50.083  52.995  1.00  0.00           C  
ATOM   1260  O   CYS A 121      49.372  50.093  53.599  1.00  0.00           O  
ATOM   1261  CB  CYS A 121      47.281  48.015  51.794  1.00  0.00           C  
ATOM   1262  SG  CYS A 121      45.589  48.374  52.443  1.00  0.00           S  
ATOM   1263  H   CYS A 121      50.084  49.406  51.779  1.00  0.00           H  
ATOM   1264  HG  CYS A 121      44.884  47.327  52.025  1.00  0.00           H  
ATOM   1265  N   VAL A 122      47.328  50.995  53.187  1.00  0.00           N  
ATOM   1266  CA  VAL A 122      47.304  51.859  54.445  1.00  0.00           C  
ATOM   1267  C   VAL A 122      46.061  51.776  55.346  1.00  0.00           C  
ATOM   1268  O   VAL A 122      44.925  51.739  54.838  1.00  0.00           O  
ATOM   1269  CB  VAL A 122      47.543  53.327  54.203  1.00  0.00           C  
ATOM   1270  CG1 VAL A 122      48.993  53.585  53.760  1.00  0.00           C  
ATOM   1271  CG2 VAL A 122      46.561  53.930  53.159  1.00  0.00           C  
ATOM   1272  H   VAL A 122      46.577  51.195  52.563  1.00  0.00           H  
ATOM   1273  N   LYS A 123      46.278  51.977  56.624  1.00  0.00           N  
ATOM   1274  CA  LYS A 123      45.335  51.687  57.749  1.00  0.00           C  
ATOM   1275  C   LYS A 123      44.129  52.564  57.936  1.00  0.00           C  
ATOM   1276  O   LYS A 123      43.904  53.257  58.969  1.00  0.00           O  
ATOM   1277  CB  LYS A 123      46.177  51.431  59.030  1.00  0.00           C  
ATOM   1278  CG  LYS A 123      47.088  50.278  58.751  1.00  0.00           C  
ATOM   1279  CD  LYS A 123      48.084  50.040  59.875  1.00  0.00           C  
ATOM   1280  CE  LYS A 123      48.981  48.825  59.537  1.00  0.00           C  
ATOM   1281  NZ  LYS A 123      50.027  48.594  60.535  1.00  0.00           N1+
ATOM   1282  H   LYS A 123      47.073  52.521  56.906  1.00  0.00           H  
ATOM   1283  HZ1 LYS A 123      50.480  47.739  60.310  1.00  0.00           H  
ATOM   1284  HZ2 LYS A 123      50.699  49.337  60.635  1.00  0.00           H  
ATOM   1285  HZ3 LYS A 123      49.562  48.423  61.408  1.00  0.00           H  
ATOM   1286  N   TYR A 124      43.322  52.668  56.884  1.00  0.00           N  
ATOM   1287  CA  TYR A 124      42.084  53.423  56.672  1.00  0.00           C  
ATOM   1288  C   TYR A 124      40.832  52.865  57.473  1.00  0.00           C  
ATOM   1289  O   TYR A 124      39.765  53.478  57.593  1.00  0.00           O  
ATOM   1290  CB  TYR A 124      41.685  53.547  55.151  1.00  0.00           C  
ATOM   1291  CG  TYR A 124      41.441  52.311  54.257  1.00  0.00           C  
ATOM   1292  CD1 TYR A 124      40.293  51.548  54.429  1.00  0.00           C  
ATOM   1293  CD2 TYR A 124      42.394  51.840  53.386  1.00  0.00           C  
ATOM   1294  CE1 TYR A 124      40.160  50.327  53.726  1.00  0.00           C  
ATOM   1295  CE2 TYR A 124      42.292  50.656  52.760  1.00  0.00           C  
ATOM   1296  CZ  TYR A 124      41.176  49.901  52.916  1.00  0.00           C  
ATOM   1297  OH  TYR A 124      41.234  48.593  52.663  1.00  0.00           O  
ATOM   1298  H   TYR A 124      43.526  52.093  56.094  1.00  0.00           H  
ATOM   1299  HD1 TYR A 124      39.444  52.055  54.867  1.00  0.00           H  
ATOM   1300  HD2 TYR A 124      43.332  52.366  53.304  1.00  0.00           H  
ATOM   1301  HE1 TYR A 124      39.209  49.803  53.707  1.00  0.00           H  
ATOM   1302  HE2 TYR A 124      43.233  50.364  52.291  1.00  0.00           H  
ATOM   1303  HH  TYR A 124      40.488  48.074  53.084  1.00  0.00           H  
ATOM   1304  N   TRP A 125      41.013  51.554  57.815  1.00  0.00           N  
ATOM   1305  CA  TRP A 125      40.120  50.770  58.681  1.00  0.00           C  
ATOM   1306  C   TRP A 125      40.294  51.196  60.161  1.00  0.00           C  
ATOM   1307  O   TRP A 125      41.276  51.786  60.633  1.00  0.00           O  
ATOM   1308  CB  TRP A 125      40.335  49.240  58.498  1.00  0.00           C  
ATOM   1309  CG  TRP A 125      41.853  48.864  58.631  1.00  0.00           C  
ATOM   1310  CD1 TRP A 125      42.324  48.427  59.782  1.00  0.00           C  
ATOM   1311  CD2 TRP A 125      42.853  48.535  57.798  1.00  0.00           C  
ATOM   1312  CE2 TRP A 125      43.820  47.913  58.406  1.00  0.00           C  
ATOM   1313  CE3 TRP A 125      42.771  48.673  56.415  1.00  0.00           C  
ATOM   1314  NE1 TRP A 125      43.495  47.840  59.673  1.00  0.00           N  
ATOM   1315  CZ2 TRP A 125      44.756  47.283  57.608  1.00  0.00           C  
ATOM   1316  CZ3 TRP A 125      43.674  47.892  55.649  1.00  0.00           C  
ATOM   1317  CH2 TRP A 125      44.710  47.294  56.325  1.00  0.00           C  
ATOM   1318  H   TRP A 125      41.845  51.042  57.616  1.00  0.00           H  
ATOM   1319  HD1 TRP A 125      41.659  48.415  60.646  1.00  0.00           H  
ATOM   1320  HE1 TRP A 125      44.116  47.802  60.455  1.00  0.00           H  
ATOM   1321  HE3 TRP A 125      41.992  49.256  55.939  1.00  0.00           H  
ATOM   1322  HZ2 TRP A 125      45.625  46.841  58.085  1.00  0.00           H  
ATOM   1323  HZ3 TRP A 125      43.578  48.079  54.571  1.00  0.00           H  
ATOM   1324  HH2 TRP A 125      45.429  46.682  55.794  1.00  0.00           H  
ATOM   1325  N   PRO A 126      39.192  51.374  60.838  1.00  0.00           N  
ATOM   1326  CA  PRO A 126      39.072  51.702  62.285  1.00  0.00           C  
ATOM   1327  C   PRO A 126      39.728  50.650  63.185  1.00  0.00           C  
ATOM   1328  O   PRO A 126      39.970  49.499  62.772  1.00  0.00           O  
ATOM   1329  CB  PRO A 126      37.554  51.866  62.493  1.00  0.00           C  
ATOM   1330  CG  PRO A 126      36.905  51.231  61.327  1.00  0.00           C  
ATOM   1331  CD  PRO A 126      37.883  51.476  60.200  1.00  0.00           C  
ATOM   1332  N   ASP A 127      39.455  50.902  64.491  1.00  0.00           N  
ATOM   1333  CA  ASP A 127      39.767  49.960  65.628  1.00  0.00           C  
ATOM   1334  C   ASP A 127      38.540  49.077  65.963  1.00  0.00           C  
ATOM   1335  O   ASP A 127      37.451  49.499  65.728  1.00  0.00           O  
ATOM   1336  CB  ASP A 127      40.236  50.777  66.820  1.00  0.00           C  
ATOM   1337  CG  ASP A 127      41.616  51.489  66.560  1.00  0.00           C  
ATOM   1338  OD1 ASP A 127      41.642  52.779  66.252  1.00  0.00           O  
ATOM   1339  OD2 ASP A 127      42.709  50.895  66.696  1.00  0.00           O1-
ATOM   1340  H   ASP A 127      39.066  51.788  64.734  1.00  0.00           H  
ATOM   1341  N   GLU A 128      38.762  47.876  66.531  1.00  0.00           N  
ATOM   1342  CA  GLU A 128      37.693  46.840  66.782  1.00  0.00           C  
ATOM   1343  C   GLU A 128      36.523  47.287  67.673  1.00  0.00           C  
ATOM   1344  O   GLU A 128      36.804  47.777  68.745  1.00  0.00           O  
ATOM   1345  CB  GLU A 128      38.385  45.654  67.309  1.00  0.00           C  
ATOM   1346  CG  GLU A 128      39.119  44.756  66.255  1.00  0.00           C  
ATOM   1347  CD  GLU A 128      40.011  43.650  66.827  1.00  0.00           C  
ATOM   1348  OE1 GLU A 128      40.148  42.634  66.147  1.00  0.00           O  
ATOM   1349  OE2 GLU A 128      40.711  43.959  67.762  1.00  0.00           O1-
ATOM   1350  H   GLU A 128      39.641  47.718  66.998  1.00  0.00           H  
ATOM   1351  N   TYR A 129      35.308  47.158  67.260  1.00  0.00           N  
ATOM   1352  CA  TYR A 129      34.175  47.862  67.808  1.00  0.00           C  
ATOM   1353  C   TYR A 129      34.082  49.378  67.797  1.00  0.00           C  
ATOM   1354  O   TYR A 129      33.076  49.900  68.195  1.00  0.00           O  
ATOM   1355  CB  TYR A 129      33.744  47.277  69.155  1.00  0.00           C  
ATOM   1356  CG  TYR A 129      33.187  45.876  68.995  1.00  0.00           C  
ATOM   1357  CD1 TYR A 129      31.979  45.636  68.390  1.00  0.00           C  
ATOM   1358  CD2 TYR A 129      34.096  44.799  69.208  1.00  0.00           C  
ATOM   1359  CE1 TYR A 129      31.544  44.365  68.021  1.00  0.00           C  
ATOM   1360  CE2 TYR A 129      33.628  43.510  68.855  1.00  0.00           C  
ATOM   1361  CZ  TYR A 129      32.390  43.305  68.332  1.00  0.00           C  
ATOM   1362  OH  TYR A 129      31.918  41.978  68.408  1.00  0.00           O  
ATOM   1363  H   TYR A 129      35.217  46.789  66.327  1.00  0.00           H  
ATOM   1364  HD1 TYR A 129      31.246  46.433  68.293  1.00  0.00           H  
ATOM   1365  HD2 TYR A 129      35.165  44.908  69.345  1.00  0.00           H  
ATOM   1366  HE1 TYR A 129      30.686  44.280  67.349  1.00  0.00           H  
ATOM   1367  HE2 TYR A 129      34.312  42.698  69.057  1.00  0.00           H  
ATOM   1368  HH  TYR A 129      32.719  41.383  68.521  1.00  0.00           H  
ATOM   1369  N   ALA A 130      34.923  50.096  67.122  1.00  0.00           N  
ATOM   1370  CA  ALA A 130      34.892  51.580  66.871  1.00  0.00           C  
ATOM   1371  C   ALA A 130      34.594  51.791  65.366  1.00  0.00           C  
ATOM   1372  O   ALA A 130      34.989  51.017  64.500  1.00  0.00           O  
ATOM   1373  CB  ALA A 130      36.252  52.122  67.328  1.00  0.00           C  
ATOM   1374  H   ALA A 130      35.796  49.690  66.837  1.00  0.00           H  
ATOM   1375  N   LEU A 131      33.853  52.887  65.239  1.00  0.00           N  
ATOM   1376  CA  LEU A 131      33.383  53.316  63.895  1.00  0.00           C  
ATOM   1377  C   LEU A 131      34.375  54.231  63.192  1.00  0.00           C  
ATOM   1378  O   LEU A 131      35.120  55.008  63.796  1.00  0.00           O  
ATOM   1379  CB  LEU A 131      32.130  54.164  64.116  1.00  0.00           C  
ATOM   1380  CG  LEU A 131      30.892  53.263  64.448  1.00  0.00           C  
ATOM   1381  CD1 LEU A 131      29.930  53.899  65.486  1.00  0.00           C  
ATOM   1382  CD2 LEU A 131      30.128  52.840  63.163  1.00  0.00           C  
ATOM   1383  H   LEU A 131      33.572  53.422  66.029  1.00  0.00           H  
ATOM   1384  N   LYS A 132      34.199  54.234  61.857  1.00  0.00           N  
ATOM   1385  CA  LYS A 132      34.629  55.402  61.004  1.00  0.00           C  
ATOM   1386  C   LYS A 132      33.795  55.910  59.821  1.00  0.00           C  
ATOM   1387  O   LYS A 132      33.255  55.091  59.077  1.00  0.00           O  
ATOM   1388  CB  LYS A 132      36.035  55.212  60.441  1.00  0.00           C  
ATOM   1389  CG  LYS A 132      37.112  56.071  61.110  1.00  0.00           C  
ATOM   1390  CD  LYS A 132      38.493  55.749  60.662  1.00  0.00           C  
ATOM   1391  CE  LYS A 132      39.613  56.678  61.111  1.00  0.00           C  
ATOM   1392  NZ  LYS A 132      39.956  56.381  62.519  1.00  0.00           N1+
ATOM   1393  H   LYS A 132      33.803  53.470  61.353  1.00  0.00           H  
ATOM   1394  HZ1 LYS A 132      40.550  55.577  62.563  1.00  0.00           H  
ATOM   1395  HZ2 LYS A 132      40.521  57.129  62.874  1.00  0.00           H  
ATOM   1396  HZ3 LYS A 132      39.140  56.238  63.095  1.00  0.00           H  
ATOM   1397  N   GLU A 133      33.758  57.236  59.633  1.00  0.00           N  
ATOM   1398  CA  GLU A 133      32.946  57.777  58.495  1.00  0.00           C  
ATOM   1399  C   GLU A 133      33.776  58.393  57.304  1.00  0.00           C  
ATOM   1400  O   GLU A 133      34.669  59.167  57.506  1.00  0.00           O  
ATOM   1401  CB  GLU A 133      31.964  58.838  59.032  1.00  0.00           C  
ATOM   1402  CG  GLU A 133      30.881  59.564  58.264  1.00  0.00           C  
ATOM   1403  CD  GLU A 133      30.014  60.418  59.242  1.00  0.00           C  
ATOM   1404  OE1 GLU A 133      28.811  60.066  59.261  1.00  0.00           O  
ATOM   1405  OE2 GLU A 133      30.577  61.247  59.958  1.00  0.00           O1-
ATOM   1406  H   GLU A 133      34.112  57.963  60.231  1.00  0.00           H  
ATOM   1407  N   TYR A 134      33.287  58.143  56.059  1.00  0.00           N  
ATOM   1408  CA  TYR A 134      33.912  58.632  54.798  1.00  0.00           C  
ATOM   1409  C   TYR A 134      32.869  59.193  53.836  1.00  0.00           C  
ATOM   1410  O   TYR A 134      32.315  58.503  52.953  1.00  0.00           O  
ATOM   1411  CB  TYR A 134      34.792  57.548  54.221  1.00  0.00           C  
ATOM   1412  CG  TYR A 134      35.961  57.290  55.135  1.00  0.00           C  
ATOM   1413  CD1 TYR A 134      37.169  57.989  54.840  1.00  0.00           C  
ATOM   1414  CD2 TYR A 134      36.021  56.238  56.018  1.00  0.00           C  
ATOM   1415  CE1 TYR A 134      38.362  57.595  55.408  1.00  0.00           C  
ATOM   1416  CE2 TYR A 134      37.212  55.858  56.649  1.00  0.00           C  
ATOM   1417  CZ  TYR A 134      38.410  56.532  56.310  1.00  0.00           C  
ATOM   1418  OH  TYR A 134      39.598  56.075  56.821  1.00  0.00           O  
ATOM   1419  H   TYR A 134      32.658  57.392  55.890  1.00  0.00           H  
ATOM   1420  HD1 TYR A 134      37.072  58.952  54.337  1.00  0.00           H  
ATOM   1421  HD2 TYR A 134      35.088  55.736  56.235  1.00  0.00           H  
ATOM   1422  HE1 TYR A 134      39.288  58.068  55.097  1.00  0.00           H  
ATOM   1423  HE2 TYR A 134      37.210  55.247  57.553  1.00  0.00           H  
ATOM   1424  HH  TYR A 134      39.590  55.096  57.041  1.00  0.00           H  
ATOM   1425  N   GLY A 135      32.517  60.444  54.119  1.00  0.00           N  
ATOM   1426  CA  GLY A 135      31.325  61.125  53.520  1.00  0.00           C  
ATOM   1427  C   GLY A 135      30.054  60.447  53.893  1.00  0.00           C  
ATOM   1428  O   GLY A 135      29.733  60.364  55.069  1.00  0.00           O  
ATOM   1429  H   GLY A 135      33.024  60.991  54.792  1.00  0.00           H  
ATOM   1430  N   VAL A 136      29.223  60.254  52.889  1.00  0.00           N  
ATOM   1431  CA  VAL A 136      28.010  59.427  52.989  1.00  0.00           C  
ATOM   1432  C   VAL A 136      28.252  57.944  53.428  1.00  0.00           C  
ATOM   1433  O   VAL A 136      27.281  57.382  53.948  1.00  0.00           O  
ATOM   1434  CB  VAL A 136      27.086  59.611  51.724  1.00  0.00           C  
ATOM   1435  CG1 VAL A 136      26.378  60.956  51.777  1.00  0.00           C  
ATOM   1436  CG2 VAL A 136      27.829  59.381  50.398  1.00  0.00           C  
ATOM   1437  H   VAL A 136      29.353  60.616  51.969  1.00  0.00           H  
ATOM   1438  N   MET A 137      29.399  57.315  53.273  1.00  0.00           N  
ATOM   1439  CA  MET A 137      29.578  55.955  53.862  1.00  0.00           C  
ATOM   1440  C   MET A 137      30.260  55.895  55.211  1.00  0.00           C  
ATOM   1441  O   MET A 137      31.118  56.706  55.565  1.00  0.00           O  
ATOM   1442  CB  MET A 137      30.445  55.009  52.985  1.00  0.00           C  
ATOM   1443  CG  MET A 137      29.770  54.557  51.674  1.00  0.00           C  
ATOM   1444  SD  MET A 137      30.264  55.725  50.302  1.00  0.00           S  
ATOM   1445  CE  MET A 137      29.112  55.131  49.180  1.00  0.00           C  
ATOM   1446  H   MET A 137      30.167  57.736  52.793  1.00  0.00           H  
ATOM   1447  N   ARG A 138      29.682  54.937  55.993  1.00  0.00           N  
ATOM   1448  CA  ARG A 138      30.209  54.590  57.270  1.00  0.00           C  
ATOM   1449  C   ARG A 138      30.736  53.133  57.422  1.00  0.00           C  
ATOM   1450  O   ARG A 138      29.989  52.168  57.222  1.00  0.00           O  
ATOM   1451  CB  ARG A 138      29.124  54.719  58.356  1.00  0.00           C  
ATOM   1452  CG  ARG A 138      29.228  56.080  59.021  1.00  0.00           C  
ATOM   1453  CD  ARG A 138      28.248  56.190  60.154  1.00  0.00           C  
ATOM   1454  NE  ARG A 138      28.150  57.577  60.563  1.00  0.00           N  
ATOM   1455  CZ  ARG A 138      28.043  57.984  61.827  1.00  0.00           C  
ATOM   1456  NH1 ARG A 138      28.192  57.145  62.871  1.00  0.00           N1+
ATOM   1457  NH2 ARG A 138      27.835  59.265  62.136  1.00  0.00           N  
ATOM   1458  H   ARG A 138      28.826  54.440  55.812  1.00  0.00           H  
ATOM   1459  HE  ARG A 138      28.307  58.212  59.805  1.00  0.00           H  
ATOM   1460 1HH1 ARG A 138      28.381  56.158  62.854  1.00  0.00           H  
ATOM   1461 2HH1 ARG A 138      28.552  57.454  63.749  1.00  0.00           H  
ATOM   1462 1HH2 ARG A 138      27.762  59.919  61.381  1.00  0.00           H  
ATOM   1463 2HH2 ARG A 138      27.881  59.599  63.072  1.00  0.00           H  
ATOM   1464  N   VAL A 139      31.936  52.965  58.055  1.00  0.00           N  
ATOM   1465  CA  VAL A 139      32.511  51.629  58.345  1.00  0.00           C  
ATOM   1466  C   VAL A 139      32.762  51.276  59.811  1.00  0.00           C  
ATOM   1467  O   VAL A 139      33.394  52.079  60.500  1.00  0.00           O  
ATOM   1468  CB  VAL A 139      33.734  51.401  57.431  1.00  0.00           C  
ATOM   1469  CG1 VAL A 139      34.790  52.502  57.518  1.00  0.00           C  
ATOM   1470  CG2 VAL A 139      34.280  50.012  57.592  1.00  0.00           C  
ATOM   1471  H   VAL A 139      32.584  53.712  58.235  1.00  0.00           H  
ATOM   1472  N   ARG A 140      32.193  50.175  60.145  1.00  0.00           N  
ATOM   1473  CA  ARG A 140      32.364  49.457  61.436  1.00  0.00           C  
ATOM   1474  C   ARG A 140      33.320  48.252  61.296  1.00  0.00           C  
ATOM   1475  O   ARG A 140      33.032  47.351  60.544  1.00  0.00           O  
ATOM   1476  CB  ARG A 140      31.017  48.964  61.963  1.00  0.00           C  
ATOM   1477  CG  ARG A 140      31.004  48.199  63.335  1.00  0.00           C  
ATOM   1478  CD  ARG A 140      29.582  47.737  63.849  1.00  0.00           C  
ATOM   1479  NE  ARG A 140      28.540  48.763  63.530  1.00  0.00           N  
ATOM   1480  CZ  ARG A 140      27.982  49.552  64.455  1.00  0.00           C  
ATOM   1481  NH1 ARG A 140      28.316  49.591  65.766  1.00  0.00           N1+
ATOM   1482  NH2 ARG A 140      27.244  50.487  63.949  1.00  0.00           N  
ATOM   1483  H   ARG A 140      31.589  49.677  59.511  1.00  0.00           H  
ATOM   1484  HE  ARG A 140      28.069  48.742  62.653  1.00  0.00           H  
ATOM   1485 1HH1 ARG A 140      28.912  48.866  66.102  1.00  0.00           H  
ATOM   1486 2HH1 ARG A 140      27.900  50.243  66.396  1.00  0.00           H  
ATOM   1487 1HH2 ARG A 140      27.147  50.643  62.969  1.00  0.00           H  
ATOM   1488 2HH2 ARG A 140      26.734  51.059  64.593  1.00  0.00           H  
ATOM   1489  N   ASN A 141      34.457  48.335  62.020  1.00  0.00           N  
ATOM   1490  CA  ASN A 141      35.414  47.200  62.160  1.00  0.00           C  
ATOM   1491  C   ASN A 141      34.967  46.281  63.340  1.00  0.00           C  
ATOM   1492  O   ASN A 141      34.962  46.709  64.483  1.00  0.00           O  
ATOM   1493  CB  ASN A 141      36.869  47.645  62.201  1.00  0.00           C  
ATOM   1494  CG  ASN A 141      37.897  46.578  62.011  1.00  0.00           C  
ATOM   1495  ND2 ASN A 141      39.029  47.029  62.370  1.00  0.00           N  
ATOM   1496  OD1 ASN A 141      37.762  45.490  61.473  1.00  0.00           O  
ATOM   1497  H   ASN A 141      34.636  49.106  62.619  1.00  0.00           H  
ATOM   1498 1HD2 ASN A 141      39.189  47.990  62.563  1.00  0.00           H  
ATOM   1499 2HD2 ASN A 141      39.745  46.333  62.314  1.00  0.00           H  
ATOM   1500  N   VAL A 142      34.534  45.099  62.981  1.00  0.00           N  
ATOM   1501  CA  VAL A 142      33.857  44.285  64.042  1.00  0.00           C  
ATOM   1502  C   VAL A 142      34.868  43.517  64.900  1.00  0.00           C  
ATOM   1503  O   VAL A 142      35.242  44.206  65.899  1.00  0.00           O  
ATOM   1504  CB  VAL A 142      32.876  43.312  63.379  1.00  0.00           C  
ATOM   1505  CG1 VAL A 142      32.009  42.560  64.371  1.00  0.00           C  
ATOM   1506  CG2 VAL A 142      32.007  43.913  62.303  1.00  0.00           C  
ATOM   1507  H   VAL A 142      34.467  44.694  62.076  1.00  0.00           H  
ATOM   1508  N   LYS A 143      35.754  42.688  64.300  1.00  0.00           N  
ATOM   1509  CA  LYS A 143      36.719  41.730  65.013  1.00  0.00           C  
ATOM   1510  C   LYS A 143      37.460  40.954  63.942  1.00  0.00           C  
ATOM   1511  O   LYS A 143      36.867  40.341  63.055  1.00  0.00           O  
ATOM   1512  CB  LYS A 143      36.015  40.811  65.950  1.00  0.00           C  
ATOM   1513  CG  LYS A 143      36.951  40.037  66.852  1.00  0.00           C  
ATOM   1514  CD  LYS A 143      37.767  40.970  67.791  1.00  0.00           C  
ATOM   1515  CE  LYS A 143      38.965  40.274  68.429  1.00  0.00           C  
ATOM   1516  NZ  LYS A 143      39.871  41.397  68.850  1.00  0.00           N1+
ATOM   1517  H   LYS A 143      35.763  42.568  63.299  1.00  0.00           H  
ATOM   1518  HZ1 LYS A 143      39.369  42.002  69.458  1.00  0.00           H  
ATOM   1519  HZ2 LYS A 143      40.753  41.051  69.177  1.00  0.00           H  
ATOM   1520  HZ3 LYS A 143      39.949  42.025  68.064  1.00  0.00           H  
ATOM   1521  N   GLU A 144      38.700  41.487  63.895  1.00  0.00           N  
ATOM   1522  CA  GLU A 144      39.619  41.114  62.830  1.00  0.00           C  
ATOM   1523  C   GLU A 144      39.984  39.610  63.046  1.00  0.00           C  
ATOM   1524  O   GLU A 144      40.295  39.184  64.196  1.00  0.00           O  
ATOM   1525  CB  GLU A 144      40.962  41.911  62.848  1.00  0.00           C  
ATOM   1526  CG  GLU A 144      40.571  43.401  62.690  1.00  0.00           C  
ATOM   1527  CD  GLU A 144      41.768  44.349  62.622  1.00  0.00           C  
ATOM   1528  OE1 GLU A 144      41.601  45.352  62.027  1.00  0.00           O  
ATOM   1529  OE2 GLU A 144      42.895  44.024  63.111  1.00  0.00           O1-
ATOM   1530  H   GLU A 144      39.065  42.056  64.629  1.00  0.00           H  
ATOM   1531  N   SER A 145      40.251  39.018  61.886  1.00  0.00           N  
ATOM   1532  CA  SER A 145      40.684  37.548  61.908  1.00  0.00           C  
ATOM   1533  C   SER A 145      41.977  37.244  61.143  1.00  0.00           C  
ATOM   1534  O   SER A 145      42.210  37.747  60.024  1.00  0.00           O  
ATOM   1535  CB  SER A 145      39.526  36.619  61.417  1.00  0.00           C  
ATOM   1536  OG  SER A 145      39.831  35.190  61.313  1.00  0.00           O  
ATOM   1537  H   SER A 145      40.036  39.373  60.978  1.00  0.00           H  
ATOM   1538  HG  SER A 145      39.399  34.823  60.494  1.00  0.00           H  
ATOM   1539  N   ALA A 146      42.702  36.226  61.670  1.00  0.00           N  
ATOM   1540  CA  ALA A 146      44.010  35.781  61.142  1.00  0.00           C  
ATOM   1541  C   ALA A 146      44.015  34.265  60.814  1.00  0.00           C  
ATOM   1542  O   ALA A 146      43.634  33.447  61.656  1.00  0.00           O  
ATOM   1543  CB  ALA A 146      45.154  36.250  62.120  1.00  0.00           C  
ATOM   1544  H   ALA A 146      42.207  35.496  62.139  1.00  0.00           H  
ATOM   1545  N   ALA A 147      44.353  34.070  59.560  1.00  0.00           N  
ATOM   1546  CA  ALA A 147      44.835  32.737  59.127  1.00  0.00           C  
ATOM   1547  C   ALA A 147      46.290  32.788  58.794  1.00  0.00           C  
ATOM   1548  O   ALA A 147      46.855  33.748  58.364  1.00  0.00           O  
ATOM   1549  CB  ALA A 147      44.007  32.498  57.815  1.00  0.00           C  
ATOM   1550  H   ALA A 147      44.323  34.755  58.842  1.00  0.00           H  
ATOM   1551  N   HIS A 148      47.043  31.705  59.064  1.00  0.00           N  
ATOM   1552  CA  HIS A 148      48.514  31.671  58.926  1.00  0.00           C  
ATOM   1553  C   HIS A 148      49.171  32.325  57.694  1.00  0.00           C  
ATOM   1554  O   HIS A 148      49.912  33.266  57.942  1.00  0.00           O  
ATOM   1555  CB  HIS A 148      49.051  30.212  59.089  1.00  0.00           C  
ATOM   1556  CG  HIS A 148      50.416  30.151  59.746  1.00  0.00           C  
ATOM   1557  CD2 HIS A 148      50.694  30.014  61.075  1.00  0.00           C  
ATOM   1558  ND1 HIS A 148      51.598  30.132  59.102  1.00  0.00           N  
ATOM   1559  CE1 HIS A 148      52.484  30.030  60.039  1.00  0.00           C  
ATOM   1560  NE2 HIS A 148      51.977  29.929  61.239  1.00  0.00           N  
ATOM   1561  H   HIS A 148      46.516  30.860  59.156  1.00  0.00           H  
ATOM   1562  HD2 HIS A 148      49.921  29.977  61.837  1.00  0.00           H  
ATOM   1563  HE1 HIS A 148      53.548  30.176  59.857  1.00  0.00           H  
ATOM   1564  HE2 HIS A 148      52.428  29.809  62.130  1.00  0.00           H  
ATOM   1565  N   ASP A 149      48.715  32.029  56.457  1.00  0.00           N  
ATOM   1566  CA  ASP A 149      48.977  32.827  55.210  1.00  0.00           C  
ATOM   1567  C   ASP A 149      48.098  34.074  54.896  1.00  0.00           C  
ATOM   1568  O   ASP A 149      48.336  34.874  54.020  1.00  0.00           O  
ATOM   1569  CB  ASP A 149      49.101  31.778  54.042  1.00  0.00           C  
ATOM   1570  CG  ASP A 149      50.128  30.650  54.208  1.00  0.00           C  
ATOM   1571  OD1 ASP A 149      49.753  29.465  54.347  1.00  0.00           O  
ATOM   1572  OD2 ASP A 149      51.284  31.002  53.984  1.00  0.00           O1-
ATOM   1573  H   ASP A 149      48.169  31.194  56.388  1.00  0.00           H  
ATOM   1574  N   TYR A 150      47.020  34.376  55.618  1.00  0.00           N  
ATOM   1575  CA  TYR A 150      46.020  35.444  55.226  1.00  0.00           C  
ATOM   1576  C   TYR A 150      45.133  36.127  56.306  1.00  0.00           C  
ATOM   1577  O   TYR A 150      44.573  35.498  57.204  1.00  0.00           O  
ATOM   1578  CB  TYR A 150      45.110  35.022  54.011  1.00  0.00           C  
ATOM   1579  CG  TYR A 150      44.338  33.699  54.215  1.00  0.00           C  
ATOM   1580  CD1 TYR A 150      43.020  33.787  54.593  1.00  0.00           C  
ATOM   1581  CD2 TYR A 150      44.975  32.523  53.740  1.00  0.00           C  
ATOM   1582  CE1 TYR A 150      42.314  32.639  54.609  1.00  0.00           C  
ATOM   1583  CE2 TYR A 150      44.133  31.381  53.685  1.00  0.00           C  
ATOM   1584  CZ  TYR A 150      42.854  31.464  54.237  1.00  0.00           C  
ATOM   1585  OH  TYR A 150      42.357  30.303  54.753  1.00  0.00           O  
ATOM   1586  H   TYR A 150      46.926  34.155  56.587  1.00  0.00           H  
ATOM   1587  HD1 TYR A 150      42.598  34.684  55.046  1.00  0.00           H  
ATOM   1588  HD2 TYR A 150      46.000  32.387  53.404  1.00  0.00           H  
ATOM   1589  HE1 TYR A 150      41.360  32.723  55.147  1.00  0.00           H  
ATOM   1590  HE2 TYR A 150      44.663  30.470  53.411  1.00  0.00           H  
ATOM   1591  HH  TYR A 150      42.875  29.588  54.296  1.00  0.00           H  
ATOM   1592  N   THR A 151      45.139  37.391  56.246  1.00  0.00           N  
ATOM   1593  CA  THR A 151      44.119  38.111  56.976  1.00  0.00           C  
ATOM   1594  C   THR A 151      42.829  38.401  56.268  1.00  0.00           C  
ATOM   1595  O   THR A 151      42.810  39.091  55.229  1.00  0.00           O  
ATOM   1596  CB  THR A 151      44.606  39.531  57.314  1.00  0.00           C  
ATOM   1597  CG2 THR A 151      43.624  40.317  58.215  1.00  0.00           C  
ATOM   1598  OG1 THR A 151      45.902  39.489  57.978  1.00  0.00           O  
ATOM   1599  H   THR A 151      45.512  37.793  55.420  1.00  0.00           H  
ATOM   1600  HG1 THR A 151      46.471  40.184  57.551  1.00  0.00           H  
ATOM   1601  N   LEU A 152      41.738  38.087  56.976  1.00  0.00           N  
ATOM   1602  CA  LEU A 152      40.347  38.550  56.641  1.00  0.00           C  
ATOM   1603  C   LEU A 152      39.952  39.574  57.724  1.00  0.00           C  
ATOM   1604  O   LEU A 152      40.274  39.386  58.910  1.00  0.00           O  
ATOM   1605  CB  LEU A 152      39.380  37.361  56.692  1.00  0.00           C  
ATOM   1606  CG  LEU A 152      37.956  37.798  56.190  1.00  0.00           C  
ATOM   1607  CD1 LEU A 152      37.967  38.384  54.780  1.00  0.00           C  
ATOM   1608  CD2 LEU A 152      37.095  36.548  56.203  1.00  0.00           C  
ATOM   1609  H   LEU A 152      41.741  37.562  57.829  1.00  0.00           H  
ATOM   1610  N   ARG A 153      39.608  40.761  57.145  1.00  0.00           N  
ATOM   1611  CA  ARG A 153      38.871  41.804  57.920  1.00  0.00           C  
ATOM   1612  C   ARG A 153      37.390  42.069  57.467  1.00  0.00           C  
ATOM   1613  O   ARG A 153      37.206  42.539  56.321  1.00  0.00           O  
ATOM   1614  CB  ARG A 153      39.533  43.188  57.845  1.00  0.00           C  
ATOM   1615  CG  ARG A 153      40.883  43.130  58.582  1.00  0.00           C  
ATOM   1616  CD  ARG A 153      41.603  44.472  58.446  1.00  0.00           C  
ATOM   1617  NE  ARG A 153      42.805  44.581  59.320  1.00  0.00           N  
ATOM   1618  CZ  ARG A 153      44.062  44.467  58.884  1.00  0.00           C  
ATOM   1619  NH1 ARG A 153      44.468  43.991  57.697  1.00  0.00           N1+
ATOM   1620  NH2 ARG A 153      45.002  44.857  59.725  1.00  0.00           N  
ATOM   1621  H   ARG A 153      40.051  41.179  56.356  1.00  0.00           H  
ATOM   1622  HE  ARG A 153      42.582  44.807  60.263  1.00  0.00           H  
ATOM   1623 1HH1 ARG A 153      43.786  43.648  57.042  1.00  0.00           H  
ATOM   1624 2HH1 ARG A 153      45.403  43.755  57.454  1.00  0.00           H  
ATOM   1625 1HH2 ARG A 153      44.844  45.115  60.667  1.00  0.00           H  
ATOM   1626 2HH2 ARG A 153      45.960  44.926  59.446  1.00  0.00           H  
ATOM   1627  N   GLU A 154      36.419  41.679  58.347  1.00  0.00           N  
ATOM   1628  CA  GLU A 154      34.946  41.914  58.154  1.00  0.00           C  
ATOM   1629  C   GLU A 154      34.556  43.372  58.537  1.00  0.00           C  
ATOM   1630  O   GLU A 154      34.397  43.727  59.700  1.00  0.00           O  
ATOM   1631  CB  GLU A 154      34.126  40.990  59.001  1.00  0.00           C  
ATOM   1632  CG  GLU A 154      34.203  39.569  58.385  1.00  0.00           C  
ATOM   1633  CD  GLU A 154      33.954  38.469  59.410  1.00  0.00           C  
ATOM   1634  OE1 GLU A 154      34.805  38.141  60.241  1.00  0.00           O  
ATOM   1635  OE2 GLU A 154      32.800  38.145  59.658  1.00  0.00           O1-
ATOM   1636  H   GLU A 154      36.607  41.059  59.115  1.00  0.00           H  
ATOM   1637  N   LEU A 155      34.464  44.097  57.455  1.00  0.00           N  
ATOM   1638  CA  LEU A 155      34.251  45.534  57.557  1.00  0.00           C  
ATOM   1639  C   LEU A 155      32.779  45.792  57.245  1.00  0.00           C  
ATOM   1640  O   LEU A 155      32.242  45.607  56.104  1.00  0.00           O  
ATOM   1641  CB  LEU A 155      35.131  46.371  56.686  1.00  0.00           C  
ATOM   1642  CG  LEU A 155      36.610  46.427  57.082  1.00  0.00           C  
ATOM   1643  CD1 LEU A 155      37.307  47.262  56.084  1.00  0.00           C  
ATOM   1644  CD2 LEU A 155      36.864  46.953  58.498  1.00  0.00           C  
ATOM   1645  H   LEU A 155      34.415  43.679  56.550  1.00  0.00           H  
ATOM   1646  N   LYS A 156      32.044  46.448  58.122  1.00  0.00           N  
ATOM   1647  CA  LYS A 156      30.588  46.843  58.017  1.00  0.00           C  
ATOM   1648  C   LYS A 156      30.301  48.234  57.453  1.00  0.00           C  
ATOM   1649  O   LYS A 156      30.380  49.226  58.177  1.00  0.00           O  
ATOM   1650  CB  LYS A 156      29.825  46.542  59.296  1.00  0.00           C  
ATOM   1651  CG  LYS A 156      29.318  45.119  59.098  1.00  0.00           C  
ATOM   1652  CD  LYS A 156      28.788  44.523  60.385  1.00  0.00           C  
ATOM   1653  CE  LYS A 156      28.145  43.108  60.267  1.00  0.00           C  
ATOM   1654  NZ  LYS A 156      27.670  42.538  61.532  1.00  0.00           N1+
ATOM   1655  H   LYS A 156      32.492  46.792  58.950  1.00  0.00           H  
ATOM   1656  HZ1 LYS A 156      28.385  41.980  61.954  1.00  0.00           H  
ATOM   1657  HZ2 LYS A 156      27.396  43.273  62.161  1.00  0.00           H  
ATOM   1658  HZ3 LYS A 156      26.916  41.905  61.355  1.00  0.00           H  
ATOM   1659  N   LEU A 157      30.092  48.211  56.112  1.00  0.00           N  
ATOM   1660  CA  LEU A 157      29.629  49.405  55.343  1.00  0.00           C  
ATOM   1661  C   LEU A 157      28.126  49.542  55.418  1.00  0.00           C  
ATOM   1662  O   LEU A 157      27.383  48.614  55.686  1.00  0.00           O  
ATOM   1663  CB  LEU A 157      30.019  49.347  53.895  1.00  0.00           C  
ATOM   1664  CG  LEU A 157      31.429  49.825  53.613  1.00  0.00           C  
ATOM   1665  CD1 LEU A 157      31.640  49.821  52.077  1.00  0.00           C  
ATOM   1666  CD2 LEU A 157      31.666  51.316  54.060  1.00  0.00           C  
ATOM   1667  H   LEU A 157      30.126  47.388  55.555  1.00  0.00           H  
ATOM   1668  N   SER A 158      27.828  50.857  55.622  1.00  0.00           N  
ATOM   1669  CA  SER A 158      26.501  51.449  55.508  1.00  0.00           C  
ATOM   1670  C   SER A 158      26.494  52.909  54.993  1.00  0.00           C  
ATOM   1671  O   SER A 158      27.485  53.650  55.018  1.00  0.00           O  
ATOM   1672  CB  SER A 158      25.657  51.354  56.772  1.00  0.00           C  
ATOM   1673  OG  SER A 158      26.243  52.141  57.828  1.00  0.00           O  
ATOM   1674  H   SER A 158      28.524  51.415  56.069  1.00  0.00           H  
ATOM   1675  HG  SER A 158      25.511  52.409  58.443  1.00  0.00           H  
ATOM   1676  N   LYS A 159      25.362  53.330  54.473  1.00  0.00           N  
ATOM   1677  CA  LYS A 159      25.204  54.730  54.122  1.00  0.00           C  
ATOM   1678  C   LYS A 159      24.313  55.447  55.174  1.00  0.00           C  
ATOM   1679  O   LYS A 159      23.281  55.026  55.684  1.00  0.00           O  
ATOM   1680  CB  LYS A 159      24.584  54.834  52.681  1.00  0.00           C  
ATOM   1681  CG  LYS A 159      25.062  56.164  52.041  1.00  0.00           C  
ATOM   1682  CD  LYS A 159      25.190  56.204  50.482  1.00  0.00           C  
ATOM   1683  CE  LYS A 159      23.989  55.908  49.650  1.00  0.00           C  
ATOM   1684  NZ  LYS A 159      24.169  56.312  48.223  1.00  0.00           N1+
ATOM   1685  H   LYS A 159      24.700  52.609  54.254  1.00  0.00           H  
ATOM   1686  HZ1 LYS A 159      24.760  55.672  47.730  1.00  0.00           H  
ATOM   1687  HZ2 LYS A 159      23.328  56.270  47.688  1.00  0.00           H  
ATOM   1688  HZ3 LYS A 159      24.572  57.230  48.169  1.00  0.00           H  
ATOM   1689  N   VAL A 160      24.832  56.604  55.558  1.00  0.00           N  
ATOM   1690  CA  VAL A 160      24.357  57.533  56.585  1.00  0.00           C  
ATOM   1691  C   VAL A 160      22.938  57.906  56.188  1.00  0.00           C  
ATOM   1692  O   VAL A 160      22.574  58.527  55.165  1.00  0.00           O  
ATOM   1693  CB  VAL A 160      25.170  58.889  56.761  1.00  0.00           C  
ATOM   1694  CG1 VAL A 160      24.566  59.575  58.014  1.00  0.00           C  
ATOM   1695  CG2 VAL A 160      26.606  58.435  57.050  1.00  0.00           C  
ATOM   1696  H   VAL A 160      25.629  56.933  55.051  1.00  0.00           H  
ATOM   1697  N   GLY A 161      22.032  57.501  57.123  1.00  0.00           N  
ATOM   1698  CA  GLY A 161      20.569  57.640  57.041  1.00  0.00           C  
ATOM   1699  C   GLY A 161      19.833  56.517  56.341  1.00  0.00           C  
ATOM   1700  O   GLY A 161      18.642  56.378  56.614  1.00  0.00           O  
ATOM   1701  H   GLY A 161      22.463  57.033  57.885  1.00  0.00           H  
ATOM   1702  N   GLN A 162      20.554  55.880  55.414  1.00  0.00           N  
ATOM   1703  CA  GLN A 162      19.884  54.971  54.449  1.00  0.00           C  
ATOM   1704  C   GLN A 162      19.798  53.508  55.006  1.00  0.00           C  
ATOM   1705  O   GLN A 162      20.708  52.753  55.424  1.00  0.00           O  
ATOM   1706  CB  GLN A 162      20.605  55.074  53.085  1.00  0.00           C  
ATOM   1707  CG  GLN A 162      20.003  54.049  52.083  1.00  0.00           C  
ATOM   1708  CD  GLN A 162      20.600  54.248  50.639  1.00  0.00           C  
ATOM   1709  NE2 GLN A 162      19.910  55.269  50.045  1.00  0.00           N  
ATOM   1710  OE1 GLN A 162      21.603  53.689  50.217  1.00  0.00           O  
ATOM   1711  H   GLN A 162      21.536  55.823  55.587  1.00  0.00           H  
ATOM   1712 1HE2 GLN A 162      19.031  55.588  50.391  1.00  0.00           H  
ATOM   1713 2HE2 GLN A 162      20.449  55.678  49.313  1.00  0.00           H  
ATOM   1714  N   GLY A 163      18.486  53.187  55.050  1.00  0.00           N  
ATOM   1715  CA  GLY A 163      17.890  52.000  55.635  1.00  0.00           C  
ATOM   1716  C   GLY A 163      18.379  50.723  54.886  1.00  0.00           C  
ATOM   1717  O   GLY A 163      18.394  50.760  53.660  1.00  0.00           O  
ATOM   1718  H   GLY A 163      17.746  53.692  54.589  1.00  0.00           H  
ATOM   1719  N   ASN A 164      18.651  49.677  55.646  1.00  0.00           N  
ATOM   1720  CA  ASN A 164      19.139  48.328  55.080  1.00  0.00           C  
ATOM   1721  C   ASN A 164      20.308  48.348  54.106  1.00  0.00           C  
ATOM   1722  O   ASN A 164      20.566  47.468  53.249  1.00  0.00           O  
ATOM   1723  CB  ASN A 164      17.910  47.449  54.850  1.00  0.00           C  
ATOM   1724  CG  ASN A 164      16.994  47.940  53.649  1.00  0.00           C  
ATOM   1725  ND2 ASN A 164      17.374  47.680  52.381  1.00  0.00           N  
ATOM   1726  OD1 ASN A 164      15.921  48.544  53.848  1.00  0.00           O  
ATOM   1727  H   ASN A 164      18.289  49.699  56.577  1.00  0.00           H  
ATOM   1728 1HD2 ASN A 164      18.264  47.244  52.245  1.00  0.00           H  
ATOM   1729 2HD2 ASN A 164      16.881  48.058  51.594  1.00  0.00           H  
ATOM   1730  N   THR A 165      21.240  49.220  54.382  1.00  0.00           N  
ATOM   1731  CA  THR A 165      22.497  49.253  53.629  1.00  0.00           C  
ATOM   1732  C   THR A 165      23.700  48.542  54.306  1.00  0.00           C  
ATOM   1733  O   THR A 165      24.791  48.421  53.765  1.00  0.00           O  
ATOM   1734  CB  THR A 165      23.043  50.533  53.089  1.00  0.00           C  
ATOM   1735  CG2 THR A 165      22.343  51.167  51.980  1.00  0.00           C  
ATOM   1736  OG1 THR A 165      23.279  51.505  54.167  1.00  0.00           O  
ATOM   1737  H   THR A 165      21.144  49.844  55.156  1.00  0.00           H  
ATOM   1738  HG1 THR A 165      22.399  51.768  54.558  1.00  0.00           H  
ATOM   1739  N   GLU A 166      23.475  48.315  55.566  1.00  0.00           N  
ATOM   1740  CA  GLU A 166      24.341  47.499  56.387  1.00  0.00           C  
ATOM   1741  C   GLU A 166      24.784  46.149  55.888  1.00  0.00           C  
ATOM   1742  O   GLU A 166      24.009  45.147  56.035  1.00  0.00           O  
ATOM   1743  CB  GLU A 166      23.570  47.306  57.717  1.00  0.00           C  
ATOM   1744  CG  GLU A 166      23.963  48.468  58.646  1.00  0.00           C  
ATOM   1745  CD  GLU A 166      23.636  48.198  60.135  1.00  0.00           C  
ATOM   1746  OE1 GLU A 166      24.616  48.114  60.900  1.00  0.00           O  
ATOM   1747  OE2 GLU A 166      22.510  48.536  60.595  1.00  0.00           O1-
ATOM   1748  H   GLU A 166      22.724  48.752  56.066  1.00  0.00           H  
ATOM   1749  N   ARG A 167      25.978  46.069  55.400  1.00  0.00           N  
ATOM   1750  CA  ARG A 167      26.621  44.853  54.922  1.00  0.00           C  
ATOM   1751  C   ARG A 167      28.124  44.775  55.124  1.00  0.00           C  
ATOM   1752  O   ARG A 167      28.770  45.752  54.894  1.00  0.00           O  
ATOM   1753  CB  ARG A 167      26.294  44.656  53.463  1.00  0.00           C  
ATOM   1754  CG  ARG A 167      26.488  45.826  52.511  1.00  0.00           C  
ATOM   1755  CD  ARG A 167      26.047  45.470  51.067  1.00  0.00           C  
ATOM   1756  NE  ARG A 167      26.491  46.475  50.118  1.00  0.00           N  
ATOM   1757  CZ  ARG A 167      25.768  47.529  49.625  1.00  0.00           C  
ATOM   1758  NH1 ARG A 167      24.656  47.920  50.132  1.00  0.00           N1+
ATOM   1759  NH2 ARG A 167      25.849  47.853  48.294  1.00  0.00           N  
ATOM   1760  H   ARG A 167      26.572  46.879  55.451  1.00  0.00           H  
ATOM   1761  HE  ARG A 167      27.434  46.498  49.812  1.00  0.00           H  
ATOM   1762 1HH1 ARG A 167      24.261  47.493  50.944  1.00  0.00           H  
ATOM   1763 2HH1 ARG A 167      24.172  48.682  49.709  1.00  0.00           H  
ATOM   1764 1HH2 ARG A 167      26.452  47.435  47.623  1.00  0.00           H  
ATOM   1765 2HH2 ARG A 167      25.254  48.572  47.928  1.00  0.00           H  
ATOM   1766  N   THR A 168      28.571  43.610  55.573  1.00  0.00           N  
ATOM   1767  CA  THR A 168      29.942  43.122  55.702  1.00  0.00           C  
ATOM   1768  C   THR A 168      30.500  43.184  54.260  1.00  0.00           C  
ATOM   1769  O   THR A 168      29.975  42.662  53.297  1.00  0.00           O  
ATOM   1770  CB  THR A 168      30.041  41.669  56.224  1.00  0.00           C  
ATOM   1771  CG2 THR A 168      31.445  41.029  56.310  1.00  0.00           C  
ATOM   1772  OG1 THR A 168      29.381  41.527  57.508  1.00  0.00           O  
ATOM   1773  H   THR A 168      27.840  42.976  55.822  1.00  0.00           H  
ATOM   1774  HG1 THR A 168      28.416  41.291  57.387  1.00  0.00           H  
ATOM   1775  N   VAL A 169      31.674  43.802  54.166  1.00  0.00           N  
ATOM   1776  CA  VAL A 169      32.695  43.668  53.114  1.00  0.00           C  
ATOM   1777  C   VAL A 169      33.823  42.693  53.607  1.00  0.00           C  
ATOM   1778  O   VAL A 169      34.320  42.848  54.701  1.00  0.00           O  
ATOM   1779  CB  VAL A 169      33.021  45.038  52.566  1.00  0.00           C  
ATOM   1780  CG1 VAL A 169      31.740  45.755  52.015  1.00  0.00           C  
ATOM   1781  CG2 VAL A 169      33.691  46.017  53.529  1.00  0.00           C  
ATOM   1782  H   VAL A 169      31.837  44.504  54.857  1.00  0.00           H  
ATOM   1783  N   TRP A 170      34.488  41.973  52.748  1.00  0.00           N  
ATOM   1784  CA  TRP A 170      35.497  40.980  53.179  1.00  0.00           C  
ATOM   1785  C   TRP A 170      36.883  41.326  52.659  1.00  0.00           C  
ATOM   1786  O   TRP A 170      37.271  41.283  51.435  1.00  0.00           O  
ATOM   1787  CB  TRP A 170      35.175  39.562  52.632  1.00  0.00           C  
ATOM   1788  CG  TRP A 170      33.682  39.185  52.847  1.00  0.00           C  
ATOM   1789  CD1 TRP A 170      32.773  39.242  51.873  1.00  0.00           C  
ATOM   1790  CD2 TRP A 170      33.170  38.573  53.983  1.00  0.00           C  
ATOM   1791  CE2 TRP A 170      31.911  38.214  53.593  1.00  0.00           C  
ATOM   1792  CE3 TRP A 170      33.740  38.044  55.123  1.00  0.00           C  
ATOM   1793  NE1 TRP A 170      31.621  38.765  52.387  1.00  0.00           N  
ATOM   1794  CZ2 TRP A 170      31.229  37.302  54.362  1.00  0.00           C  
ATOM   1795  CZ3 TRP A 170      33.025  37.122  55.919  1.00  0.00           C  
ATOM   1796  CH2 TRP A 170      31.759  36.704  55.522  1.00  0.00           C  
ATOM   1797  H   TRP A 170      34.151  41.942  51.810  1.00  0.00           H  
ATOM   1798  HD1 TRP A 170      32.963  39.724  50.910  1.00  0.00           H  
ATOM   1799  HE1 TRP A 170      30.734  38.951  51.953  1.00  0.00           H  
ATOM   1800  HE3 TRP A 170      34.719  38.232  55.554  1.00  0.00           H  
ATOM   1801  HZ2 TRP A 170      30.308  36.889  53.963  1.00  0.00           H  
ATOM   1802  HZ3 TRP A 170      33.469  36.650  56.792  1.00  0.00           H  
ATOM   1803  HH2 TRP A 170      31.128  35.877  55.840  1.00  0.00           H  
ATOM   1804  N   GLN A 171      37.623  41.979  53.553  1.00  0.00           N  
ATOM   1805  CA  GLN A 171      38.913  42.557  53.151  1.00  0.00           C  
ATOM   1806  C   GLN A 171      40.007  41.484  53.480  1.00  0.00           C  
ATOM   1807  O   GLN A 171      40.416  41.328  54.636  1.00  0.00           O  
ATOM   1808  CB  GLN A 171      39.167  43.917  53.837  1.00  0.00           C  
ATOM   1809  CG  GLN A 171      40.384  44.696  53.269  1.00  0.00           C  
ATOM   1810  CD  GLN A 171      40.508  45.901  54.221  1.00  0.00           C  
ATOM   1811  NE2 GLN A 171      41.454  45.826  55.217  1.00  0.00           N  
ATOM   1812  OE1 GLN A 171      39.854  46.957  54.077  1.00  0.00           O  
ATOM   1813  H   GLN A 171      37.356  42.036  54.516  1.00  0.00           H  
ATOM   1814 1HE2 GLN A 171      41.968  44.977  55.310  1.00  0.00           H  
ATOM   1815 2HE2 GLN A 171      41.695  46.685  55.678  1.00  0.00           H  
ATOM   1816  N   TYR A 172      40.214  40.724  52.429  1.00  0.00           N  
ATOM   1817  CA  TYR A 172      41.280  39.690  52.356  1.00  0.00           C  
ATOM   1818  C   TYR A 172      42.678  40.278  52.014  1.00  0.00           C  
ATOM   1819  O   TYR A 172      42.854  41.103  51.075  1.00  0.00           O  
ATOM   1820  CB  TYR A 172      40.906  38.619  51.327  1.00  0.00           C  
ATOM   1821  CG  TYR A 172      39.950  37.612  51.902  1.00  0.00           C  
ATOM   1822  CD1 TYR A 172      40.505  36.665  52.715  1.00  0.00           C  
ATOM   1823  CD2 TYR A 172      38.608  37.670  51.509  1.00  0.00           C  
ATOM   1824  CE1 TYR A 172      39.611  35.577  52.954  1.00  0.00           C  
ATOM   1825  CE2 TYR A 172      37.732  36.607  51.681  1.00  0.00           C  
ATOM   1826  CZ  TYR A 172      38.289  35.559  52.403  1.00  0.00           C  
ATOM   1827  OH  TYR A 172      37.578  34.426  52.380  1.00  0.00           O  
ATOM   1828  H   TYR A 172      39.847  41.104  51.572  1.00  0.00           H  
ATOM   1829  HD1 TYR A 172      41.578  36.622  52.927  1.00  0.00           H  
ATOM   1830  HD2 TYR A 172      38.337  38.438  50.780  1.00  0.00           H  
ATOM   1831  HE1 TYR A 172      39.928  34.690  53.513  1.00  0.00           H  
ATOM   1832  HE2 TYR A 172      36.733  36.636  51.242  1.00  0.00           H  
ATOM   1833  HH  TYR A 172      37.985  33.818  53.065  1.00  0.00           H  
ATOM   1834  N   HIS A 173      43.633  39.895  52.847  1.00  0.00           N  
ATOM   1835  CA  HIS A 173      45.012  40.386  52.756  1.00  0.00           C  
ATOM   1836  C   HIS A 173      46.023  39.211  52.906  1.00  0.00           C  
ATOM   1837  O   HIS A 173      46.265  38.745  53.955  1.00  0.00           O  
ATOM   1838  CB  HIS A 173      45.149  41.460  53.857  1.00  0.00           C  
ATOM   1839  CG  HIS A 173      46.219  42.407  53.405  1.00  0.00           C  
ATOM   1840  CD2 HIS A 173      47.246  42.292  52.618  1.00  0.00           C  
ATOM   1841  ND1 HIS A 173      46.381  43.511  54.037  1.00  0.00           N  
ATOM   1842  CE1 HIS A 173      47.566  44.015  53.690  1.00  0.00           C  
ATOM   1843  NE2 HIS A 173      48.135  43.265  52.679  1.00  0.00           N  
ATOM   1844  H   HIS A 173      43.401  39.422  53.697  1.00  0.00           H  
ATOM   1845  HD2 HIS A 173      47.377  41.449  51.935  1.00  0.00           H  
ATOM   1846  HE1 HIS A 173      48.047  44.825  54.226  1.00  0.00           H  
ATOM   1847  HE2 HIS A 173      48.761  43.490  51.945  1.00  0.00           H  
ATOM   1848  N   PHE A 174      46.691  38.898  51.777  1.00  0.00           N  
ATOM   1849  CA  PHE A 174      47.769  37.867  51.836  1.00  0.00           C  
ATOM   1850  C   PHE A 174      48.996  38.290  52.684  1.00  0.00           C  
ATOM   1851  O   PHE A 174      49.476  39.375  52.593  1.00  0.00           O  
ATOM   1852  CB  PHE A 174      48.094  37.395  50.360  1.00  0.00           C  
ATOM   1853  CG  PHE A 174      48.669  35.944  50.416  1.00  0.00           C  
ATOM   1854  CD1 PHE A 174      47.757  34.857  50.311  1.00  0.00           C  
ATOM   1855  CD2 PHE A 174      50.046  35.735  50.575  1.00  0.00           C  
ATOM   1856  CE1 PHE A 174      48.304  33.604  50.436  1.00  0.00           C  
ATOM   1857  CE2 PHE A 174      50.495  34.401  50.633  1.00  0.00           C  
ATOM   1858  CZ  PHE A 174      49.609  33.322  50.612  1.00  0.00           C  
ATOM   1859  H   PHE A 174      46.433  39.238  50.874  1.00  0.00           H  
ATOM   1860  HD1 PHE A 174      46.683  35.002  50.180  1.00  0.00           H  
ATOM   1861  HD2 PHE A 174      50.836  36.456  50.380  1.00  0.00           H
[truncated: 2,091,851 more chars]
