# Supplementary material for: Structural insights into the pSer/pThr dependent regulation of the SHP2 tyrosine phosphatase in insulin and CD28 signaling
Source: Nat Commun. 2022 Sep 16;13:5439. doi: 10.1038/s41467-022-32918-5 (PMC9481563; doi:10.1038/s41467-022-32918-5)
Supplement: Supplementary file 4 — Supplementary dataset 2 [file 41467_2022_32918_MOESM4_ESM.zip › WPD-ppSRev-IRS1-03-dynamics.pdb]

MODEL        1
ATOM      1  N   GLY A   5      57.330  21.710  27.510  1.00  0.00           N  
ATOM      2  CA  GLY A   5      58.510  22.190  28.250  1.00  0.00           C  
ATOM      3  C   GLY A   5      58.400  23.730  28.560  1.00  0.00           C  
ATOM      4  O   GLY A   5      58.190  24.470  27.610  1.00  0.00           O  
ATOM      5  H1  GLY A   5      57.420  20.780  27.140  1.00  0.00           H  
ATOM      6  H2  GLY A   5      56.500  21.780  28.060  1.00  0.00           H  
ATOM      7  H3  GLY A   5      57.200  22.310  26.720  1.00  0.00           H  
ATOM      8  N   PHE A   6      58.490  24.190  29.790  1.00  0.00           N  
ATOM      9  CA  PHE A   6      58.170  25.620  30.120  1.00  0.00           C  
ATOM     10  C   PHE A   6      58.570  26.780  29.210  1.00  0.00           C  
ATOM     11  O   PHE A   6      57.750  27.400  28.540  1.00  0.00           O  
ATOM     12  CB  PHE A   6      58.740  25.760  31.560  1.00  0.00           C  
ATOM     13  CG  PHE A   6      57.990  24.970  32.680  1.00  0.00           C  
ATOM     14  CD1 PHE A   6      56.690  24.560  32.380  1.00  0.00           C  
ATOM     15  CD2 PHE A   6      58.720  24.300  33.570  1.00  0.00           C  
ATOM     16  CE1 PHE A   6      56.240  23.320  32.920  1.00  0.00           C  
ATOM     17  CE2 PHE A   6      58.380  23.100  34.130  1.00  0.00           C  
ATOM     18  CZ  PHE A   6      57.120  22.610  33.790  1.00  0.00           C  
ATOM     19  H   PHE A   6      58.590  23.550  30.550  1.00  0.00           H  
ATOM     20  HD1 PHE A   6      55.960  25.080  31.770  1.00  0.00           H  
ATOM     21  HD2 PHE A   6      59.810  24.440  33.550  1.00  0.00           H  
ATOM     22  HE1 PHE A   6      55.180  23.090  32.910  1.00  0.00           H  
ATOM     23  HE2 PHE A   6      58.820  22.860  35.100  1.00  0.00           H  
ATOM     24  HZ  PHE A   6      56.830  21.620  34.130  1.00  0.00           H  
ATOM     25  N   TRP A   7      59.900  27.040  29.080  1.00  0.00           N  
ATOM     26  CA  TRP A   7      60.550  28.040  28.220  1.00  0.00           C  
ATOM     27  C   TRP A   7      60.100  27.930  26.720  1.00  0.00           C  
ATOM     28  O   TRP A   7      59.590  28.890  26.140  1.00  0.00           O  
ATOM     29  CB  TRP A   7      62.020  27.910  28.320  1.00  0.00           C  
ATOM     30  CG  TRP A   7      62.700  29.100  27.600  1.00  0.00           C  
ATOM     31  CD1 TRP A   7      62.980  30.280  28.190  1.00  0.00           C  
ATOM     32  CD2 TRP A   7      63.090  29.110  26.310  1.00  0.00           C  
ATOM     33  CE2 TRP A   7      63.430  30.440  26.020  1.00  0.00           C  
ATOM     34  CE3 TRP A   7      63.480  28.070  25.460  1.00  0.00           C  
ATOM     35  NE1 TRP A   7      63.400  31.080  27.200  1.00  0.00           N  
ATOM     36  CZ2 TRP A   7      64.170  30.780  24.870  1.00  0.00           C  
ATOM     37  CZ3 TRP A   7      64.150  28.370  24.280  1.00  0.00           C  
ATOM     38  CH2 TRP A   7      64.460  29.700  24.010  1.00  0.00           C  
ATOM     39  H   TRP A   7      60.460  26.510  29.710  1.00  0.00           H  
ATOM     40  HD1 TRP A   7      63.130  30.530  29.240  1.00  0.00           H  
ATOM     41  HE1 TRP A   7      63.610  32.060  27.290  1.00  0.00           H  
ATOM     42  HE3 TRP A   7      63.090  27.060  25.550  1.00  0.00           H  
ATOM     43  HZ2 TRP A   7      64.700  31.730  24.840  1.00  0.00           H  
ATOM     44  HZ3 TRP A   7      64.700  27.530  23.860  1.00  0.00           H  
ATOM     45  HH2 TRP A   7      65.070  29.980  23.140  1.00  0.00           H  
ATOM     46  N   GLU A   8      60.010  26.710  26.130  1.00  0.00           N  
ATOM     47  CA  GLU A   8      59.470  26.420  24.790  1.00  0.00           C  
ATOM     48  C   GLU A   8      57.970  26.740  24.590  1.00  0.00           C  
ATOM     49  O   GLU A   8      57.590  27.560  23.740  1.00  0.00           O  
ATOM     50  CB  GLU A   8      59.690  25.000  24.360  1.00  0.00           C  
ATOM     51  CG  GLU A   8      61.130  24.840  23.930  1.00  0.00           C  
ATOM     52  CD  GLU A   8      61.530  23.370  23.870  1.00  0.00           C  
ATOM     53  OE1 GLU A   8      61.370  22.710  22.850  1.00  0.00           O  
ATOM     54  OE2 GLU A   8      62.140  22.860  24.850  1.00  0.00           O1-
ATOM     55  H   GLU A   8      60.510  25.950  26.560  1.00  0.00           H  
ATOM     56  N   GLU A   9      57.130  26.290  25.510  1.00  0.00           N  
ATOM     57  CA  GLU A   9      55.700  26.510  25.560  1.00  0.00           C  
ATOM     58  C   GLU A   9      55.430  28.030  25.860  1.00  0.00           C  
ATOM     59  O   GLU A   9      54.870  28.710  25.000  1.00  0.00           O  
ATOM     60  CB  GLU A   9      55.020  25.600  26.570  1.00  0.00           C  
ATOM     61  CG  GLU A   9      53.550  25.740  26.680  1.00  0.00           C  
ATOM     62  CD  GLU A   9      53.040  24.570  27.570  1.00  0.00           C  
ATOM     63  OE1 GLU A   9      52.880  23.440  27.020  1.00  0.00           O  
ATOM     64  OE2 GLU A   9      53.030  24.650  28.790  1.00  0.00           O1-
ATOM     65  H   GLU A   9      57.480  25.730  26.270  1.00  0.00           H  
ATOM     66  N   PHE A  10      56.170  28.610  26.760  1.00  0.00           N  
ATOM     67  CA  PHE A  10      56.150  30.090  26.930  1.00  0.00           C  
ATOM     68  C   PHE A  10      56.580  30.910  25.660  1.00  0.00           C  
ATOM     69  O   PHE A  10      56.130  31.980  25.390  1.00  0.00           O  
ATOM     70  CB  PHE A  10      56.830  30.730  28.180  1.00  0.00           C  
ATOM     71  CG  PHE A  10      55.830  31.340  29.120  1.00  0.00           C  
ATOM     72  CD1 PHE A  10      54.650  30.680  29.400  1.00  0.00           C  
ATOM     73  CD2 PHE A  10      56.170  32.520  29.870  1.00  0.00           C  
ATOM     74  CE1 PHE A  10      53.840  31.150  30.320  1.00  0.00           C  
ATOM     75  CE2 PHE A  10      55.230  32.970  30.780  1.00  0.00           C  
ATOM     76  CZ  PHE A  10      54.080  32.320  31.050  1.00  0.00           C  
ATOM     77  H   PHE A  10      56.740  28.150  27.440  1.00  0.00           H  
ATOM     78  HD1 PHE A  10      54.380  29.700  29.000  1.00  0.00           H  
ATOM     79  HD2 PHE A  10      57.190  32.900  29.840  1.00  0.00           H  
ATOM     80  HE1 PHE A  10      52.890  30.610  30.360  1.00  0.00           H  
ATOM     81  HE2 PHE A  10      55.440  33.780  31.470  1.00  0.00           H  
ATOM     82  HZ  PHE A  10      53.600  32.390  32.030  1.00  0.00           H  
ATOM     83  N   GLU A  11      57.700  30.490  25.030  1.00  0.00           N  
ATOM     84  CA  GLU A  11      58.100  31.070  23.730  1.00  0.00           C  
ATOM     85  C   GLU A  11      57.170  30.940  22.550  1.00  0.00           C  
ATOM     86  O   GLU A  11      56.900  31.780  21.700  1.00  0.00           O  
ATOM     87  CB  GLU A  11      59.430  30.530  23.300  1.00  0.00           C  
ATOM     88  CG  GLU A  11      60.620  31.400  23.580  1.00  0.00           C  
ATOM     89  CD  GLU A  11      60.880  32.440  22.470  1.00  0.00           C  
ATOM     90  OE1 GLU A  11      60.820  33.640  22.650  1.00  0.00           O  
ATOM     91  OE2 GLU A  11      61.120  32.000  21.340  1.00  0.00           O1-
ATOM     92  H   GLU A  11      58.430  30.090  25.580  1.00  0.00           H  
ATOM     93  N   THR A  12      56.520  29.820  22.510  1.00  0.00           N  
ATOM     94  CA  THR A  12      55.480  29.560  21.500  1.00  0.00           C  
ATOM     95  C   THR A  12      54.300  30.550  21.780  1.00  0.00           C  
ATOM     96  O   THR A  12      53.760  31.260  20.910  1.00  0.00           O  
ATOM     97  CB  THR A  12      54.940  28.100  21.370  1.00  0.00           C  
ATOM     98  CG2 THR A  12      53.960  27.990  20.160  1.00  0.00           C  
ATOM     99  OG1 THR A  12      56.050  27.250  21.030  1.00  0.00           O  
ATOM    100  H   THR A  12      56.880  28.980  22.940  1.00  0.00           H  
ATOM    101  HG1 THR A  12      56.300  27.500  20.090  1.00  0.00           H  
ATOM    102  N   LEU A  13      53.940  30.730  23.020  1.00  0.00           N  
ATOM    103  CA  LEU A  13      52.990  31.780  23.530  1.00  0.00           C  
ATOM    104  C   LEU A  13      53.290  33.270  23.170  1.00  0.00           C  
ATOM    105  O   LEU A  13      52.500  33.980  22.530  1.00  0.00           O  
ATOM    106  CB  LEU A  13      52.750  31.540  25.050  1.00  0.00           C  
ATOM    107  CG  LEU A  13      51.710  32.370  25.890  1.00  0.00           C  
ATOM    108  CD1 LEU A  13      50.310  32.140  25.230  1.00  0.00           C  
ATOM    109  CD2 LEU A  13      51.750  31.940  27.350  1.00  0.00           C  
ATOM    110  H   LEU A  13      54.250  30.020  23.650  1.00  0.00           H  
ATOM    111  N   GLN A  14      54.570  33.600  23.300  1.00  0.00           N  
ATOM    112  CA  GLN A  14      55.130  34.910  22.950  1.00  0.00           C  
ATOM    113  C   GLN A  14      55.260  35.130  21.420  1.00  0.00           C  
ATOM    114  O   GLN A  14      54.910  36.170  20.860  1.00  0.00           O  
ATOM    115  CB  GLN A  14      56.560  34.910  23.550  1.00  0.00           C  
ATOM    116  CG  GLN A  14      57.210  36.240  23.830  1.00  0.00           C  
ATOM    117  CD  GLN A  14      57.190  36.570  25.320  1.00  0.00           C  
ATOM    118  NE2 GLN A  14      58.220  36.330  26.060  1.00  0.00           N  
ATOM    119  OE1 GLN A  14      56.190  37.040  25.760  1.00  0.00           O  
ATOM    120  H   GLN A  14      55.240  32.960  23.680  1.00  0.00           H  
ATOM    121 1HE2 GLN A  14      59.070  36.000  25.640  1.00  0.00           H  
ATOM    122 2HE2 GLN A  14      58.170  36.700  26.980  1.00  0.00           H  
ATOM    123  N   GLN A  15      55.480  34.030  20.750  1.00  0.00           N  
ATOM    124  CA  GLN A  15      55.390  34.030  19.270  1.00  0.00           C  
ATOM    125  C   GLN A  15      53.970  34.380  18.680  1.00  0.00           C  
ATOM    126  O   GLN A  15      53.860  34.810  17.580  1.00  0.00           O  
ATOM    127  CB  GLN A  15      55.740  32.570  18.820  1.00  0.00           C  
ATOM    128  CG  GLN A  15      56.680  32.500  17.630  1.00  0.00           C  
ATOM    129  CD  GLN A  15      57.130  31.100  17.260  1.00  0.00           C  
ATOM    130  NE2 GLN A  15      58.230  30.550  17.740  1.00  0.00           N  
ATOM    131  OE1 GLN A  15      56.370  30.240  16.770  1.00  0.00           O  
ATOM    132  H   GLN A  15      55.840  33.240  21.240  1.00  0.00           H  
ATOM    133 1HE2 GLN A  15      58.890  31.090  18.270  1.00  0.00           H  
ATOM    134 2HE2 GLN A  15      58.520  29.670  17.360  1.00  0.00           H  
ATOM    135  N   GLN A  16      52.920  34.080  19.430  1.00  0.00           N  
ATOM    136  CA  GLN A  16      51.510  34.330  19.160  1.00  0.00           C  
ATOM    137  C   GLN A  16      51.030  35.730  19.560  1.00  0.00           C  
ATOM    138  O   GLN A  16      49.840  35.990  19.370  1.00  0.00           O  
ATOM    139  CB  GLN A  16      50.710  33.190  19.840  1.00  0.00           C  
ATOM    140  CG  GLN A  16      50.800  31.860  19.100  1.00  0.00           C  
ATOM    141  CD  GLN A  16      50.280  30.540  19.710  1.00  0.00           C  
ATOM    142  NE2 GLN A  16      51.200  29.870  20.460  1.00  0.00           N  
ATOM    143  OE1 GLN A  16      49.220  30.080  19.420  1.00  0.00           O  
ATOM    144  H   GLN A  16      53.100  33.550  20.260  1.00  0.00           H  
ATOM    145 1HE2 GLN A  16      52.150  30.180  20.450  1.00  0.00           H  
ATOM    146 2HE2 GLN A  16      50.900  29.010  20.860  1.00  0.00           H  
ATOM    147  N   GLU A  17      51.840  36.570  20.220  1.00  0.00           N  
ATOM    148  CA  GLU A  17      51.460  37.930  20.530  1.00  0.00           C  
ATOM    149  C   GLU A  17      50.760  38.820  19.490  1.00  0.00           C  
ATOM    150  O   GLU A  17      49.900  39.630  19.890  1.00  0.00           O  
ATOM    151  CB  GLU A  17      52.710  38.580  21.090  1.00  0.00           C  
ATOM    152  CG  GLU A  17      52.670  40.080  21.470  1.00  0.00           C  
ATOM    153  CD  GLU A  17      53.830  40.600  22.370  1.00  0.00           C  
ATOM    154  OE1 GLU A  17      53.760  40.510  23.630  1.00  0.00           O  
ATOM    155  OE2 GLU A  17      54.950  40.760  21.820  1.00  0.00           O1-
ATOM    156  H   GLU A  17      52.750  36.280  20.490  1.00  0.00           H  
ATOM    157  N   CYS A  18      51.280  38.730  18.260  1.00  0.00           N  
ATOM    158  CA  CYS A  18      50.570  39.320  17.050  1.00  0.00           C  
ATOM    159  C   CYS A  18      49.110  38.790  16.780  1.00  0.00           C  
ATOM    160  O   CYS A  18      48.270  39.440  16.170  1.00  0.00           O  
ATOM    161  CB  CYS A  18      51.390  38.970  15.800  1.00  0.00           C  
ATOM    162  SG  CYS A  18      51.660  37.220  15.700  1.00  0.00           S  
ATOM    163  H   CYS A  18      52.160  38.270  18.120  1.00  0.00           H  
ATOM    164  HG  CYS A  18      52.010  37.220  14.420  1.00  0.00           H  
ATOM    165  N   LYS A  19      48.720  37.650  17.270  1.00  0.00           N  
ATOM    166  CA  LYS A  19      47.270  37.200  17.210  1.00  0.00           C  
ATOM    167  C   LYS A  19      46.500  37.710  18.490  1.00  0.00           C  
ATOM    168  O   LYS A  19      45.330  38.060  18.410  1.00  0.00           O  
ATOM    169  CB  LYS A  19      47.220  35.720  17.210  1.00  0.00           C  
ATOM    170  CG  LYS A  19      47.920  35.060  15.910  1.00  0.00           C  
ATOM    171  CD  LYS A  19      47.680  33.560  15.890  1.00  0.00           C  
ATOM    172  CE  LYS A  19      48.510  33.060  14.680  1.00  0.00           C  
ATOM    173  NZ  LYS A  19      48.140  31.680  14.410  1.00  0.00           N1+
ATOM    174  H   LYS A  19      49.360  36.890  17.410  1.00  0.00           H  
ATOM    175  HZ1 LYS A  19      47.200  31.610  14.080  1.00  0.00           H  
ATOM    176  HZ2 LYS A  19      48.680  31.420  13.610  1.00  0.00           H  
ATOM    177  HZ3 LYS A  19      48.300  31.080  15.190  1.00  0.00           H  
ATOM    178  N   LEU A  20      47.170  37.710  19.660  1.00  0.00           N  
ATOM    179  CA  LEU A  20      46.660  38.200  20.940  1.00  0.00           C  
ATOM    180  C   LEU A  20      46.260  39.710  21.160  1.00  0.00           C  
ATOM    181  O   LEU A  20      45.370  39.950  21.980  1.00  0.00           O  
ATOM    182  CB  LEU A  20      47.640  37.690  22.010  1.00  0.00           C  
ATOM    183  CG  LEU A  20      47.400  36.210  22.490  1.00  0.00           C  
ATOM    184  CD1 LEU A  20      48.330  35.950  23.690  1.00  0.00           C  
ATOM    185  CD2 LEU A  20      45.890  35.870  22.640  1.00  0.00           C  
ATOM    186  H   LEU A  20      48.000  37.160  19.710  1.00  0.00           H  
ATOM    187  N   LEU A  21      47.150  40.630  20.760  1.00  0.00           N  
ATOM    188  CA  LEU A  21      46.990  42.090  21.110  1.00  0.00           C  
ATOM    189  C   LEU A  21      45.720  42.730  20.450  1.00  0.00           C  
ATOM    190  O   LEU A  21      45.240  42.360  19.410  1.00  0.00           O  
ATOM    191  CB  LEU A  21      48.310  42.820  20.790  1.00  0.00           C  
ATOM    192  CG  LEU A  21      48.940  42.520  19.390  1.00  0.00           C  
ATOM    193  CD1 LEU A  21      48.410  43.500  18.380  1.00  0.00           C  
ATOM    194  CD2 LEU A  21      50.450  42.760  19.420  1.00  0.00           C  
ATOM    195  H   LEU A  21      48.110  40.400  20.560  1.00  0.00           H  
ATOM    196  N   TYR A  22      45.240  43.790  21.140  1.00  0.00           N  
ATOM    197  CA  TYR A  22      44.190  44.660  20.660  1.00  0.00           C  
ATOM    198  C   TYR A  22      44.390  46.140  20.920  1.00  0.00           C  
ATOM    199  O   TYR A  22      45.380  46.520  21.560  1.00  0.00           O  
ATOM    200  CB  TYR A  22      42.970  44.180  21.480  1.00  0.00           C  
ATOM    201  CG  TYR A  22      42.240  42.960  21.000  1.00  0.00           C  
ATOM    202  CD1 TYR A  22      41.080  43.080  20.230  1.00  0.00           C  
ATOM    203  CD2 TYR A  22      42.590  41.710  21.590  1.00  0.00           C  
ATOM    204  CE1 TYR A  22      40.250  42.000  20.140  1.00  0.00           C  
ATOM    205  CE2 TYR A  22      41.830  40.540  21.350  1.00  0.00           C  
ATOM    206  CZ  TYR A  22      40.630  40.760  20.650  1.00  0.00           C  
ATOM    207  OH  TYR A  22      39.720  39.790  20.580  1.00  0.00           O  
ATOM    208  H   TYR A  22      45.690  43.980  22.020  1.00  0.00           H  
ATOM    209  HD1 TYR A  22      40.710  44.050  19.900  1.00  0.00           H  
ATOM    210  HD2 TYR A  22      43.380  41.620  22.340  1.00  0.00           H  
ATOM    211  HE1 TYR A  22      39.280  42.130  19.680  1.00  0.00           H  
ATOM    212  HE2 TYR A  22      42.240  39.560  21.600  1.00  0.00           H  
ATOM    213  HH  TYR A  22      38.850  40.280  20.560  1.00  0.00           H  
ATOM    214  N   SER A  23      43.670  46.960  20.200  1.00  0.00           N  
ATOM    215  CA  SER A  23      43.650  48.440  20.250  1.00  0.00           C  
ATOM    216  C   SER A  23      43.380  48.990  21.640  1.00  0.00           C  
ATOM    217  O   SER A  23      42.680  48.490  22.540  1.00  0.00           O  
ATOM    218  CB  SER A  23      42.660  48.860  19.180  1.00  0.00           C  
ATOM    219  OG  SER A  23      42.590  50.300  19.060  1.00  0.00           O  
ATOM    220  H   SER A  23      43.340  46.620  19.320  1.00  0.00           H  
ATOM    221  HG  SER A  23      43.400  50.720  18.660  1.00  0.00           H  
ATOM    222  N   ARG A  24      44.260  49.990  21.890  1.00  0.00           N  
ATOM    223  CA  ARG A  24      44.680  50.500  23.250  1.00  0.00           C  
ATOM    224  C   ARG A  24      44.400  52.050  23.260  1.00  0.00           C  
ATOM    225  O   ARG A  24      45.060  52.740  24.050  1.00  0.00           O  
ATOM    226  CB  ARG A  24      46.220  50.340  23.390  1.00  0.00           C  
ATOM    227  CG  ARG A  24      46.860  48.990  23.150  1.00  0.00           C  
ATOM    228  CD  ARG A  24      48.370  49.110  23.350  1.00  0.00           C  
ATOM    229  NE  ARG A  24      49.150  47.930  22.890  1.00  0.00           N  
ATOM    230  CZ  ARG A  24      49.630  46.930  23.680  1.00  0.00           C  
ATOM    231  NH1 ARG A  24      49.340  46.800  24.960  1.00  0.00           N1+
ATOM    232  NH2 ARG A  24      50.550  46.050  23.160  1.00  0.00           N  
ATOM    233  H   ARG A  24      44.740  50.430  21.130  1.00  0.00           H  
ATOM    234  HE  ARG A  24      49.180  47.800  21.900  1.00  0.00           H  
ATOM    235 1HH1 ARG A  24      48.790  47.430  25.510  1.00  0.00           H  
ATOM    236 2HH1 ARG A  24      49.900  46.170  25.490  1.00  0.00           H  
ATOM    237 1HH2 ARG A  24      50.730  46.190  22.190  1.00  0.00           H  
ATOM    238 2HH2 ARG A  24      50.990  45.390  23.770  1.00  0.00           H  
ATOM    239  N   LYS A  25      43.480  52.600  22.470  1.00  0.00           N  
ATOM    240  CA  LYS A  25      43.400  54.050  22.220  1.00  0.00           C  
ATOM    241  C   LYS A  25      43.020  54.990  23.300  1.00  0.00           C  
ATOM    242  O   LYS A  25      43.610  56.050  23.420  1.00  0.00           O  
ATOM    243  CB  LYS A  25      42.670  54.510  20.930  1.00  0.00           C  
ATOM    244  CG  LYS A  25      43.620  54.270  19.760  1.00  0.00           C  
ATOM    245  CD  LYS A  25      42.810  54.350  18.480  1.00  0.00           C  
ATOM    246  CE  LYS A  25      43.640  54.410  17.260  1.00  0.00           C  
ATOM    247  NZ  LYS A  25      42.830  54.290  16.090  1.00  0.00           N1+
ATOM    248  H   LYS A  25      42.590  52.180  22.300  1.00  0.00           H  
ATOM    249  HZ1 LYS A  25      42.370  53.410  16.100  1.00  0.00           H  
ATOM    250  HZ2 LYS A  25      42.160  55.030  16.070  1.00  0.00           H  
ATOM    251  HZ3 LYS A  25      43.390  54.510  15.290  1.00  0.00           H  
ATOM    252  N   GLU A  26      42.310  54.470  24.310  1.00  0.00           N  
ATOM    253  CA  GLU A  26      41.950  55.170  25.570  1.00  0.00           C  
ATOM    254  C   GLU A  26      43.140  55.360  26.490  1.00  0.00           C  
ATOM    255  O   GLU A  26      43.410  56.490  26.930  1.00  0.00           O  
ATOM    256  CB  GLU A  26      40.720  54.520  26.210  1.00  0.00           C  
ATOM    257  CG  GLU A  26      39.420  54.520  25.400  1.00  0.00           C  
ATOM    258  CD  GLU A  26      38.780  55.840  25.110  1.00  0.00           C  
ATOM    259  OE1 GLU A  26      38.960  56.840  25.840  1.00  0.00           O  
ATOM    260  OE2 GLU A  26      38.100  55.970  24.070  1.00  0.00           O1-
ATOM    261  H   GLU A  26      41.840  53.600  24.140  1.00  0.00           H  
ATOM    262  N   GLY A  27      43.910  54.300  26.690  1.00  0.00           N  
ATOM    263  CA  GLY A  27      45.140  54.460  27.460  1.00  0.00           C  
ATOM    264  C   GLY A  27      46.260  55.290  26.800  1.00  0.00           C  
ATOM    265  O   GLY A  27      47.090  55.980  27.460  1.00  0.00           O  
ATOM    266  H   GLY A  27      43.710  53.340  26.480  1.00  0.00           H  
ATOM    267  N   GLN A  28      46.300  55.230  25.480  1.00  0.00           N  
ATOM    268  CA  GLN A  28      47.100  56.140  24.550  1.00  0.00           C  
ATOM    269  C   GLN A  28      46.890  57.620  24.380  1.00  0.00           C  
ATOM    270  O   GLN A  28      47.680  58.380  23.840  1.00  0.00           O  
ATOM    271  CB  GLN A  28      47.130  55.600  23.080  1.00  0.00           C  
ATOM    272  CG  GLN A  28      48.050  54.390  22.930  1.00  0.00           C  
ATOM    273  CD  GLN A  28      48.170  53.940  21.530  1.00  0.00           C  
ATOM    274  NE2 GLN A  28      49.410  53.730  21.090  1.00  0.00           N  
ATOM    275  OE1 GLN A  28      47.250  53.850  20.710  1.00  0.00           O  
ATOM    276  H   GLN A  28      45.820  54.520  24.950  1.00  0.00           H  
ATOM    277 1HE2 GLN A  28      50.200  53.770  21.700  1.00  0.00           H  
ATOM    278 2HE2 GLN A  28      49.540  53.430  20.150  1.00  0.00           H  
ATOM    279  N   ARG A  29      45.760  57.980  24.980  1.00  0.00           N  
ATOM    280  CA  ARG A  29      45.360  59.390  25.180  1.00  0.00           C  
ATOM    281  C   ARG A  29      46.290  60.060  26.170  1.00  0.00           C  
ATOM    282  O   ARG A  29      46.490  59.730  27.340  1.00  0.00           O  
ATOM    283  CB  ARG A  29      43.860  59.450  25.510  1.00  0.00           C  
ATOM    284  CG  ARG A  29      43.330  60.840  25.730  1.00  0.00           C  
ATOM    285  CD  ARG A  29      41.790  60.830  25.720  1.00  0.00           C  
ATOM    286  NE  ARG A  29      41.190  62.120  25.900  1.00  0.00           N  
ATOM    287  CZ  ARG A  29      40.010  62.340  26.490  1.00  0.00           C  
ATOM    288  NH1 ARG A  29      39.160  61.390  26.990  1.00  0.00           N1+
ATOM    289  NH2 ARG A  29      39.730  63.640  26.780  1.00  0.00           N  
ATOM    290  H   ARG A  29      44.990  57.350  24.990  1.00  0.00           H  
ATOM    291  HE  ARG A  29      41.710  62.910  25.580  1.00  0.00           H  
ATOM    292 1HH1 ARG A  29      39.450  60.430  27.040  1.00  0.00           H  
ATOM    293 2HH1 ARG A  29      38.170  61.530  27.010  1.00  0.00           H  
ATOM    294 1HH2 ARG A  29      40.390  64.340  26.510  1.00  0.00           H  
ATOM    295 2HH2 ARG A  29      38.960  63.920  27.350  1.00  0.00           H  
ATOM    296  N   GLN A  30      46.830  61.170  25.680  1.00  0.00           N  
ATOM    297  CA  GLN A  30      47.820  61.970  26.380  1.00  0.00           C  
ATOM    298  C   GLN A  30      47.300  62.310  27.760  1.00  0.00           C  
ATOM    299  O   GLN A  30      48.010  62.190  28.760  1.00  0.00           O  
ATOM    300  CB  GLN A  30      48.320  63.180  25.610  1.00  0.00           C  
ATOM    301  CG  GLN A  30      49.590  63.840  26.290  1.00  0.00           C  
ATOM    302  CD  GLN A  30      50.210  64.910  25.360  1.00  0.00           C  
ATOM    303  NE2 GLN A  30      51.140  64.470  24.660  1.00  0.00           N  
ATOM    304  OE1 GLN A  30      49.810  66.010  25.510  1.00  0.00           O  
ATOM    305  H   GLN A  30      46.630  61.390  24.730  1.00  0.00           H  
ATOM    306 1HE2 GLN A  30      51.290  63.480  24.630  1.00  0.00           H  
ATOM    307 2HE2 GLN A  30      51.670  65.050  24.040  1.00  0.00           H  
ATOM    308  N   GLU A  31      46.080  62.810  27.850  1.00  0.00           N  
ATOM    309  CA  GLU A  31      45.380  63.320  29.050  1.00  0.00           C  
ATOM    310  C   GLU A  31      45.250  62.220  30.190  1.00  0.00           C  
ATOM    311  O   GLU A  31      45.340  62.650  31.360  1.00  0.00           O  
ATOM    312  CB  GLU A  31      43.970  63.770  28.680  1.00  0.00           C  
ATOM    313  CG  GLU A  31      43.850  64.920  27.750  1.00  0.00           C  
ATOM    314  CD  GLU A  31      44.030  64.590  26.250  1.00  0.00           C  
ATOM    315  OE1 GLU A  31      42.950  64.630  25.580  1.00  0.00           O  
ATOM    316  OE2 GLU A  31      45.120  64.590  25.740  1.00  0.00           O1-
ATOM    317  H   GLU A  31      45.720  63.200  27.000  1.00  0.00           H  
ATOM    318  N   ASN A  32      45.240  60.940  29.830  1.00  0.00           N  
ATOM    319  CA  ASN A  32      45.210  59.800  30.760  1.00  0.00           C  
ATOM    320  C   ASN A  32      46.620  59.270  31.170  1.00  0.00           C  
ATOM    321  O   ASN A  32      46.640  58.720  32.250  1.00  0.00           O  
ATOM    322  CB  ASN A  32      44.300  58.740  30.280  1.00  0.00           C  
ATOM    323  CG  ASN A  32      42.910  59.230  29.950  1.00  0.00           C  
ATOM    324  ND2 ASN A  32      42.340  58.550  28.980  1.00  0.00           N  
ATOM    325  OD1 ASN A  32      42.330  60.120  30.540  1.00  0.00           O  
ATOM    326  H   ASN A  32      45.410  60.630  28.900  1.00  0.00           H  
ATOM    327 1HD2 ASN A  32      42.840  57.800  28.540  1.00  0.00           H  
ATOM    328 2HD2 ASN A  32      41.420  58.770  28.650  1.00  0.00           H  
ATOM    329  N   LYS A  33      47.720  59.650  30.560  1.00  0.00           N  
ATOM    330  CA  LYS A  33      49.000  59.020  30.800  1.00  0.00           C  
ATOM    331  C   LYS A  33      49.740  58.990  32.140  1.00  0.00           C  
ATOM    332  O   LYS A  33      50.610  58.120  32.230  1.00  0.00           O  
ATOM    333  CB  LYS A  33      49.930  59.470  29.650  1.00  0.00           C  
ATOM    334  CG  LYS A  33      49.570  58.710  28.350  1.00  0.00           C  
ATOM    335  CD  LYS A  33      50.330  59.280  27.180  1.00  0.00           C  
ATOM    336  CE  LYS A  33      50.400  58.310  25.980  1.00  0.00           C  
ATOM    337  NZ  LYS A  33      51.410  58.850  25.120  1.00  0.00           N1+
ATOM    338  H   LYS A  33      47.710  60.580  30.190  1.00  0.00           H  
ATOM    339  HZ1 LYS A  33      51.030  59.620  24.600  1.00  0.00           H  
ATOM    340  HZ2 LYS A  33      52.190  59.150  25.670  1.00  0.00           H  
ATOM    341  HZ3 LYS A  33      51.780  58.160  24.490  1.00  0.00           H  
ATOM    342  N   ASN A  34      49.320  59.850  33.050  1.00  0.00           N  
ATOM    343  CA  ASN A  34      49.720  60.000  34.430  1.00  0.00           C  
ATOM    344  C   ASN A  34      49.240  58.880  35.380  1.00  0.00           C  
ATOM    345  O   ASN A  34      49.890  58.590  36.390  1.00  0.00           O  
ATOM    346  CB  ASN A  34      49.340  61.410  34.870  1.00  0.00           C  
ATOM    347  CG  ASN A  34      47.790  61.490  35.040  1.00  0.00           C  
ATOM    348  ND2 ASN A  34      47.360  61.860  36.230  1.00  0.00           N  
ATOM    349  OD1 ASN A  34      47.010  61.260  34.130  1.00  0.00           O  
ATOM    350  H   ASN A  34      48.580  60.500  32.850  1.00  0.00           H  
ATOM    351 1HD2 ASN A  34      47.990  61.940  37.000  1.00  0.00           H  
ATOM    352 2HD2 ASN A  34      46.510  62.380  36.300  1.00  0.00           H  
ATOM    353  N   LYS A  35      48.070  58.340  34.990  1.00  0.00           N  
ATOM    354  CA  LYS A  35      47.460  57.200  35.740  1.00  0.00           C  
ATOM    355  C   LYS A  35      48.160  55.800  35.530  1.00  0.00           C  
ATOM    356  O   LYS A  35      47.590  54.880  35.000  1.00  0.00           O  
ATOM    357  CB  LYS A  35      45.940  57.260  35.600  1.00  0.00           C  
ATOM    358  CG  LYS A  35      45.330  58.490  36.300  1.00  0.00           C  
ATOM    359  CD  LYS A  35      43.890  58.700  35.920  1.00  0.00           C  
ATOM    360  CE  LYS A  35      43.480  60.040  36.500  1.00  0.00           C  
ATOM    361  NZ  LYS A  35      42.090  60.440  36.260  1.00  0.00           N1+
ATOM    362  H   LYS A  35      47.610  58.570  34.140  1.00  0.00           H  
ATOM    363  HZ1 LYS A  35      41.840  60.440  35.290  1.00  0.00           H  
ATOM    364  HZ2 LYS A  35      41.480  59.820  36.750  1.00  0.00           H  
ATOM    365  HZ3 LYS A  35      41.990  61.370  36.630  1.00  0.00           H  
ATOM    366  N   ASN A  36      49.440  55.790  36.000  1.00  0.00           N  
ATOM    367  CA  ASN A  36      50.280  54.560  36.010  1.00  0.00           C  
ATOM    368  C   ASN A  36      51.660  54.840  36.610  1.00  0.00           C  
ATOM    369  O   ASN A  36      51.900  55.970  37.000  1.00  0.00           O  
ATOM    370  CB  ASN A  36      50.470  53.810  34.700  1.00  0.00           C  
ATOM    371  CG  ASN A  36      51.120  54.660  33.610  1.00  0.00           C  
ATOM    372  ND2 ASN A  36      50.340  55.170  32.710  1.00  0.00           N  
ATOM    373  OD1 ASN A  36      52.310  54.600  33.330  1.00  0.00           O  
ATOM    374  H   ASN A  36      49.970  56.580  36.290  1.00  0.00           H  
ATOM    375 1HD2 ASN A  36      49.350  54.980  32.760  1.00  0.00           H  
ATOM    376 2HD2 ASN A  36      50.760  55.740  32.010  1.00  0.00           H  
ATOM    377  N   ARG A  37      52.400  53.800  36.950  1.00  0.00           N  
ATOM    378  CA  ARG A  37      53.840  53.860  37.360  1.00  0.00           C  
ATOM    379  C   ARG A  37      54.900  53.190  36.480  1.00  0.00           C  
ATOM    380  O   ARG A  37      55.920  53.840  36.230  1.00  0.00           O  
ATOM    381  CB  ARG A  37      53.870  53.350  38.820  1.00  0.00           C  
ATOM    382  CG  ARG A  37      55.060  53.800  39.630  1.00  0.00           C  
ATOM    383  CD  ARG A  37      54.560  53.690  41.000  1.00  0.00           C  
ATOM    384  NE  ARG A  37      55.470  54.310  41.970  1.00  0.00           N  
ATOM    385  CZ  ARG A  37      56.630  53.830  42.330  1.00  0.00           C  
ATOM    386  NH1 ARG A  37      57.180  52.700  41.860  1.00  0.00           N1+
ATOM    387  NH2 ARG A  37      57.190  54.370  43.380  1.00  0.00           N  
ATOM    388  H   ARG A  37      52.070  52.850  36.940  1.00  0.00           H  
ATOM    389  HE  ARG A  37      55.180  55.220  42.280  1.00  0.00           H  
ATOM    390 1HH1 ARG A  37      56.620  52.070  41.310  1.00  0.00           H  
ATOM    391 2HH1 ARG A  37      58.170  52.600  41.930  1.00  0.00           H  
ATOM    392 1HH2 ARG A  37      56.750  55.110  43.890  1.00  0.00           H  
ATOM    393 2HH2 ARG A  37      58.140  54.140  43.600  1.00  0.00           H  
ATOM    394  N   TYR A  38      54.500  52.080  35.930  1.00  0.00           N  
ATOM    395  CA  TYR A  38      55.440  51.300  35.070  1.00  0.00           C  
ATOM    396  C   TYR A  38      55.070  51.420  33.590  1.00  0.00           C  
ATOM    397  O   TYR A  38      53.880  51.240  33.210  1.00  0.00           O  
ATOM    398  CB  TYR A  38      55.480  49.820  35.510  1.00  0.00           C  
ATOM    399  CG  TYR A  38      55.700  49.640  37.000  1.00  0.00           C  
ATOM    400  CD1 TYR A  38      56.960  49.610  37.580  1.00  0.00           C  
ATOM    401  CD2 TYR A  38      54.570  49.760  37.730  1.00  0.00           C  
ATOM    402  CE1 TYR A  38      57.070  49.730  38.970  1.00  0.00           C  
ATOM    403  CE2 TYR A  38      54.640  49.910  39.090  1.00  0.00           C  
ATOM    404  CZ  TYR A  38      55.900  49.840  39.680  1.00  0.00           C  
ATOM    405  OH  TYR A  38      56.070  50.040  41.030  1.00  0.00           O  
ATOM    406  H   TYR A  38      53.620  51.640  36.100  1.00  0.00           H  
ATOM    407  HD1 TYR A  38      57.790  49.770  36.900  1.00  0.00           H  
ATOM    408  HD2 TYR A  38      53.630  49.390  37.330  1.00  0.00           H  
ATOM    409  HE1 TYR A  38      58.070  49.840  39.390  1.00  0.00           H  
ATOM    410  HE2 TYR A  38      53.760  50.010  39.730  1.00  0.00           H  
ATOM    411  HH  TYR A  38      55.160  50.130  41.440  1.00  0.00           H  
ATOM    412  N   LYS A  39      56.100  51.400  32.800  1.00  0.00           N  
ATOM    413  CA  LYS A  39      56.050  51.520  31.320  1.00  0.00           C  
ATOM    414  C   LYS A  39      55.320  50.330  30.590  1.00  0.00           C  
ATOM    415  O   LYS A  39      54.740  50.520  29.490  1.00  0.00           O  
ATOM    416  CB  LYS A  39      57.420  51.900  30.770  1.00  0.00           C  
ATOM    417  CG  LYS A  39      58.640  51.090  31.230  1.00  0.00           C  
ATOM    418  CD  LYS A  39      59.960  51.620  30.640  1.00  0.00           C  
ATOM    419  CE  LYS A  39      61.000  51.610  31.680  1.00  0.00           C  
ATOM    420  NZ  LYS A  39      61.980  52.560  31.140  1.00  0.00           N1+
ATOM    421  H   LYS A  39      56.980  51.510  33.260  1.00  0.00           H  
ATOM    422  HZ1 LYS A  39      62.830  52.210  31.520  1.00  0.00           H  
ATOM    423  HZ2 LYS A  39      62.070  52.570  30.150  1.00  0.00           H  
ATOM    424  HZ3 LYS A  39      61.900  53.510  31.450  1.00  0.00           H  
ATOM    425  N   ASN A  40      55.280  49.130  31.170  1.00  0.00           N  
ATOM    426  CA  ASN A  40      54.570  47.990  30.540  1.00  0.00           C  
ATOM    427  C   ASN A  40      53.160  47.580  30.870  1.00  0.00           C  
ATOM    428  O   ASN A  40      52.790  46.380  30.840  1.00  0.00           O  
ATOM    429  CB  ASN A  40      55.560  46.850  30.370  1.00  0.00           C  
ATOM    430  CG  ASN A  40      56.060  46.280  31.650  1.00  0.00           C  
ATOM    431  ND2 ASN A  40      55.680  45.110  31.980  1.00  0.00           N  
ATOM    432  OD1 ASN A  40      56.980  46.710  32.320  1.00  0.00           O  
ATOM    433  H   ASN A  40      55.740  48.980  32.050  1.00  0.00           H  
ATOM    434 1HD2 ASN A  40      55.040  44.530  31.490  1.00  0.00           H  
ATOM    435 2HD2 ASN A  40      56.260  44.620  32.620  1.00  0.00           H  
ATOM    436  N   ILE A  41      52.420  48.680  30.930  1.00  0.00           N  
ATOM    437  CA  ILE A  41      51.020  48.740  31.400  1.00  0.00           C  
ATOM    438  C   ILE A  41      50.300  49.780  30.620  1.00  0.00           C  
ATOM    439  O   ILE A  41      50.690  51.000  30.690  1.00  0.00           O  
ATOM    440  CB  ILE A  41      50.910  49.060  32.940  1.00  0.00           C  
ATOM    441  CG1 ILE A  41      51.950  48.250  33.700  1.00  0.00           C  
ATOM    442  CG2 ILE A  41      49.490  48.690  33.400  1.00  0.00           C  
ATOM    443  CD  ILE A  41      51.780  48.400  35.260  1.00  0.00           C  
ATOM    444  H   ILE A  41      52.890  49.560  30.840  1.00  0.00           H  
ATOM    445  N   LEU A  42      49.360  49.280  29.840  1.00  0.00           N  
ATOM    446  CA  LEU A  42      48.590  50.000  28.760  1.00  0.00           C  
ATOM    447  C   LEU A  42      47.230  49.240  28.530  1.00  0.00           C  
ATOM    448  O   LEU A  42      47.260  48.240  27.840  1.00  0.00           O  
ATOM    449  CB  LEU A  42      49.350  50.240  27.410  1.00  0.00           C  
ATOM    450  CG  LEU A  42      48.940  51.460  26.570  1.00  0.00           C  
ATOM    451  CD1 LEU A  42      49.140  52.720  27.440  1.00  0.00           C  
ATOM    452  CD2 LEU A  42      49.680  51.650  25.250  1.00  0.00           C  
ATOM    453  H   LEU A  42      49.170  48.300  29.910  1.00  0.00           H  
ATOM    454  N   PRO A  43      46.150  49.660  29.230  1.00  0.00           N  
ATOM    455  CA  PRO A  43      44.780  49.030  29.240  1.00  0.00           C  
ATOM    456  C   PRO A  43      44.050  49.020  27.860  1.00  0.00           C  
ATOM    457  O   PRO A  43      44.200  50.030  27.180  1.00  0.00           O  
ATOM    458  CB  PRO A  43      43.940  49.870  30.220  1.00  0.00           C  
ATOM    459  CG  PRO A  43      44.640  51.210  30.080  1.00  0.00           C  
ATOM    460  CD  PRO A  43      46.160  50.880  30.060  1.00  0.00           C  
ATOM    461  N   PHE A  44      43.490  47.900  27.480  1.00  0.00           N  
ATOM    462  CA  PHE A  44      42.540  47.860  26.290  1.00  0.00           C  
ATOM    463  C   PHE A  44      41.210  48.680  26.510  1.00  0.00           C  
ATOM    464  O   PHE A  44      40.600  48.710  27.550  1.00  0.00           O  
ATOM    465  CB  PHE A  44      42.190  46.430  25.960  1.00  0.00           C  
ATOM    466  CG  PHE A  44      43.350  45.570  25.510  1.00  0.00           C  
ATOM    467  CD1 PHE A  44      44.340  46.110  24.610  1.00  0.00           C  
ATOM    468  CD2 PHE A  44      43.620  44.460  26.220  1.00  0.00           C  
ATOM    469  CE1 PHE A  44      45.550  45.500  24.420  1.00  0.00           C  
ATOM    470  CE2 PHE A  44      44.870  43.870  25.990  1.00  0.00           C  
ATOM    471  CZ  PHE A  44      45.830  44.320  25.100  1.00  0.00           C  
ATOM    472  H   PHE A  44      43.860  47.020  27.770  1.00  0.00           H  
ATOM    473  HD1 PHE A  44      44.040  46.810  23.840  1.00  0.00           H  
ATOM    474  HD2 PHE A  44      42.860  44.100  26.920  1.00  0.00           H  
ATOM    475  HE1 PHE A  44      46.250  45.950  23.710  1.00  0.00           H  
ATOM    476  HE2 PHE A  44      45.110  42.990  26.600  1.00  0.00           H  
ATOM    477  HZ  PHE A  44      46.810  43.850  25.030  1.00  0.00           H  
ATOM    478  N   ASP A  45      40.730  49.260  25.400  1.00  0.00           N  
ATOM    479  CA  ASP A  45      39.350  49.810  25.200  1.00  0.00           C  
ATOM    480  C   ASP A  45      38.140  48.820  25.340  1.00  0.00           C  
ATOM    481  O   ASP A  45      37.160  49.110  26.040  1.00  0.00           O  
ATOM    482  CB  ASP A  45      39.340  50.210  23.750  1.00  0.00           C  
ATOM    483  CG  ASP A  45      40.130  51.410  23.230  1.00  0.00           C  
ATOM    484  OD1 ASP A  45      39.590  52.120  22.350  1.00  0.00           O  
ATOM    485  OD2 ASP A  45      41.170  51.790  23.830  1.00  0.00           O1-
ATOM    486  H   ASP A  45      41.400  49.590  24.730  1.00  0.00           H  
ATOM    487  N   HIS A  46      38.220  47.620  24.780  1.00  0.00           N  
ATOM    488  CA  HIS A  46      37.090  46.630  24.810  1.00  0.00           C  
ATOM    489  C   HIS A  46      36.630  46.080  26.220  1.00  0.00           C  
ATOM    490  O   HIS A  46      35.510  46.280  26.620  1.00  0.00           O  
ATOM    491  CB  HIS A  46      37.340  45.550  23.760  1.00  0.00           C  
ATOM    492  CG  HIS A  46      38.460  44.580  24.120  1.00  0.00           C  
ATOM    493  CD2 HIS A  46      38.340  43.250  24.140  1.00  0.00           C  
ATOM    494  ND1 HIS A  46      39.700  44.800  24.460  1.00  0.00           N  
ATOM    495  CE1 HIS A  46      40.340  43.670  24.640  1.00  0.00           C  
ATOM    496  NE2 HIS A  46      39.540  42.650  24.380  1.00  0.00           N  
ATOM    497  H   HIS A  46      39.030  47.250  24.320  1.00  0.00           H  
ATOM    498  HD2 HIS A  46      37.420  42.710  23.920  1.00  0.00           H  
ATOM    499  HE1 HIS A  46      41.430  43.570  24.580  1.00  0.00           H  
ATOM    500  HE2 HIS A  46      39.610  41.680  24.570  1.00  0.00           H  
ATOM    501  N   THR A  47      37.680  45.800  26.980  1.00  0.00           N  
ATOM    502  CA  THR A  47      37.650  45.520  28.400  1.00  0.00           C  
ATOM    503  C   THR A  47      37.580  46.590  29.460  1.00  0.00           C  
ATOM    504  O   THR A  47      37.250  46.310  30.600  1.00  0.00           O  
ATOM    505  CB  THR A  47      38.710  44.440  28.670  1.00  0.00           C  
ATOM    506  CG2 THR A  47      38.330  43.270  27.920  1.00  0.00           C  
ATOM    507  OG1 THR A  47      40.050  44.840  28.450  1.00  0.00           O  
ATOM    508  H   THR A  47      38.570  45.580  26.570  1.00  0.00           H  
ATOM    509  HG1 THR A  47      40.690  44.080  28.630  1.00  0.00           H  
ATOM    510  N   ARG A  48      37.510  47.850  29.050  1.00  0.00           N  
ATOM    511  CA  ARG A  48      37.690  48.970  29.960  1.00  0.00           C  
ATOM    512  C   ARG A  48      36.500  49.040  30.930  1.00  0.00           C  
ATOM    513  O   ARG A  48      35.370  48.950  30.450  1.00  0.00           O  
ATOM    514  CB  ARG A  48      37.890  50.360  29.380  1.00  0.00           C  
ATOM    515  CG  ARG A  48      36.760  51.010  28.600  1.00  0.00           C  
ATOM    516  CD  ARG A  48      37.030  52.190  27.710  1.00  0.00           C  
ATOM    517  NE  ARG A  48      37.650  53.240  28.570  1.00  0.00           N  
ATOM    518  CZ  ARG A  48      37.110  54.470  28.670  1.00  0.00           C  
ATOM    519  NH1 ARG A  48      36.260  55.040  27.880  1.00  0.00           N1+
ATOM    520  NH2 ARG A  48      37.140  54.990  29.920  1.00  0.00           N  
ATOM    521  H   ARG A  48      37.380  48.010  28.070  1.00  0.00           H  
ATOM    522  HE  ARG A  48      38.600  53.120  28.860  1.00  0.00           H  
ATOM    523 1HH1 ARG A  48      36.000  54.560  27.050  1.00  0.00           H  
ATOM    524 2HH1 ARG A  48      35.950  55.970  28.070  1.00  0.00           H  
ATOM    525 1HH2 ARG A  48      37.550  54.580  30.740  1.00  0.00           H  
ATOM    526 2HH2 ARG A  48      36.510  55.740  30.080  1.00  0.00           H  
ATOM    527  N   VAL A  49      36.740  49.390  32.150  1.00  0.00           N  
ATOM    528  CA  VAL A  49      35.670  49.830  33.080  1.00  0.00           C  
ATOM    529  C   VAL A  49      35.640  51.350  33.150  1.00  0.00           C  
ATOM    530  O   VAL A  49      36.650  51.970  32.830  1.00  0.00           O  
ATOM    531  CB  VAL A  49      35.840  49.320  34.510  1.00  0.00           C  
ATOM    532  CG1 VAL A  49      34.660  49.760  35.330  1.00  0.00           C  
ATOM    533  CG2 VAL A  49      36.150  47.810  34.660  1.00  0.00           C  
ATOM    534  H   VAL A  49      37.650  49.300  32.560  1.00  0.00           H  
ATOM    535  N   VAL A  50      34.440  51.880  33.110  1.00  0.00           N  
ATOM    536  CA  VAL A  50      34.200  53.360  33.010  1.00  0.00           C  
ATOM    537  C   VAL A  50      33.250  53.670  34.220  1.00  0.00           C  
ATOM    538  O   VAL A  50      32.200  53.030  34.390  1.00  0.00           O  
ATOM    539  CB  VAL A  50      33.510  53.690  31.680  1.00  0.00           C  
ATOM    540  CG1 VAL A  50      33.370  55.170  31.490  1.00  0.00           C  
ATOM    541  CG2 VAL A  50      34.220  53.200  30.420  1.00  0.00           C  
ATOM    542  H   VAL A  50      33.720  51.300  32.720  1.00  0.00           H  
ATOM    543  N   LEU A  51      33.720  54.600  35.010  1.00  0.00           N  
ATOM    544  CA  LEU A  51      32.910  55.130  36.180  1.00  0.00           C  
ATOM    545  C   LEU A  51      32.030  56.350  35.730  1.00  0.00           C  
ATOM    546  O   LEU A  51      32.500  57.290  35.180  1.00  0.00           O  
ATOM    547  CB  LEU A  51      33.780  55.640  37.400  1.00  0.00           C  
ATOM    548  CG  LEU A  51      34.480  54.420  38.010  1.00  0.00           C  
ATOM    549  CD1 LEU A  51      35.320  54.950  39.150  1.00  0.00           C  
ATOM    550  CD2 LEU A  51      33.620  53.240  38.340  1.00  0.00           C  
ATOM    551  H   LEU A  51      34.660  54.930  34.940  1.00  0.00           H  
ATOM    552  N   HIS A  52      30.750  56.270  36.140  1.00  0.00           N  
ATOM    553  CA  HIS A  52      29.670  57.250  35.810  1.00  0.00           C  
ATOM    554  C   HIS A  52      29.800  58.430  36.770  1.00  0.00           C  
ATOM    555  O   HIS A  52      30.170  58.300  37.970  1.00  0.00           O  
ATOM    556  CB  HIS A  52      28.340  56.660  35.930  1.00  0.00           C  
ATOM    557  CG  HIS A  52      27.930  55.590  34.940  1.00  0.00           C  
ATOM    558  CD2 HIS A  52      27.610  54.330  35.270  1.00  0.00           C  
ATOM    559  ND1 HIS A  52      27.410  55.900  33.760  1.00  0.00           N  
ATOM    560  CE1 HIS A  52      26.720  54.790  33.380  1.00  0.00           C  
ATOM    561  NE2 HIS A  52      26.890  53.870  34.280  1.00  0.00           N  
ATOM    562  H   HIS A  52      30.530  55.400  36.570  1.00  0.00           H  
ATOM    563  HD2 HIS A  52      27.670  53.810  36.230  1.00  0.00           H  
ATOM    564  HE1 HIS A  52      26.130  54.720  32.470  1.00  0.00           H  
ATOM    565  HE2 HIS A  52      26.630  52.920  34.100  1.00  0.00           H  
ATOM    566  N   ASP A  53      29.690  59.640  36.240  1.00  0.00           N  
ATOM    567  CA  ASP A  53      30.080  60.920  36.970  1.00  0.00           C  
ATOM    568  C   ASP A  53      31.650  60.990  37.280  1.00  0.00           C  
ATOM    569  O   ASP A  53      32.320  60.000  37.340  1.00  0.00           O  
ATOM    570  CB  ASP A  53      29.200  61.120  38.250  1.00  0.00           C  
ATOM    571  CG  ASP A  53      27.790  61.710  37.860  1.00  0.00           C  
ATOM    572  OD1 ASP A  53      26.820  61.420  38.470  1.00  0.00           O  
ATOM    573  OD2 ASP A  53      27.780  62.670  37.040  1.00  0.00           O1-
ATOM    574  H   ASP A  53      29.620  59.770  35.250  1.00  0.00           H  
ATOM    575  N   GLY A  54      32.060  62.140  37.730  1.00  0.00           N  
ATOM    576  CA  GLY A  54      33.350  62.350  38.420  1.00  0.00           C  
ATOM    577  C   GLY A  54      33.510  63.800  38.890  1.00  0.00           C  
ATOM    578  O   GLY A  54      32.540  64.540  38.830  1.00  0.00           O  
ATOM    579  H   GLY A  54      31.480  62.950  37.570  1.00  0.00           H  
ATOM    580  N   ASP A  55      34.540  64.050  39.660  1.00  0.00           N  
ATOM    581  CA  ASP A  55      34.860  65.410  40.100  1.00  0.00           C  
ATOM    582  C   ASP A  55      35.000  66.350  38.850  1.00  0.00           C  
ATOM    583  O   ASP A  55      35.580  65.920  37.820  1.00  0.00           O  
ATOM    584  CB  ASP A  55      36.250  65.360  40.760  1.00  0.00           C  
ATOM    585  CG  ASP A  55      36.950  66.740  41.110  1.00  0.00           C  
ATOM    586  OD1 ASP A  55      36.260  67.750  41.290  1.00  0.00           O  
ATOM    587  OD2 ASP A  55      38.140  66.820  40.710  1.00  0.00           O1-
ATOM    588  H   ASP A  55      35.210  63.320  39.820  1.00  0.00           H  
ATOM    589  N   PRO A  56      34.490  67.590  39.050  1.00  0.00           N  
ATOM    590  CA  PRO A  56      34.710  68.570  38.000  1.00  0.00           C  
ATOM    591  C   PRO A  56      36.100  69.230  37.880  1.00  0.00           C  
ATOM    592  O   PRO A  56      36.240  69.950  36.870  1.00  0.00           O  
ATOM    593  CB  PRO A  56      33.640  69.630  38.180  1.00  0.00           C  
ATOM    594  CG  PRO A  56      32.530  68.940  39.000  1.00  0.00           C  
ATOM    595  CD  PRO A  56      33.220  67.880  39.780  1.00  0.00           C  
ATOM    596  N   ASN A  57      36.940  69.160  38.870  1.00  0.00           N  
ATOM    597  CA  ASN A  57      38.340  69.670  38.940  1.00  0.00           C  
ATOM    598  C   ASN A  57      39.350  68.860  38.120  1.00  0.00           C  
ATOM    599  O   ASN A  57      40.210  69.460  37.500  1.00  0.00           O  
ATOM    600  CB  ASN A  57      38.970  69.920  40.360  1.00  0.00           C  
ATOM    601  CG  ASN A  57      38.070  70.960  41.070  1.00  0.00           C  
ATOM    602  ND2 ASN A  57      37.100  70.470  41.810  1.00  0.00           N  
ATOM    603  OD1 ASN A  57      38.320  72.140  41.190  1.00  0.00           O  
ATOM    604  H   ASN A  57      36.550  68.760  39.700  1.00  0.00           H  
ATOM    605 1HD2 ASN A  57      36.960  69.480  41.880  1.00  0.00           H  
ATOM    606 2HD2 ASN A  57      36.500  71.120  42.270  1.00  0.00           H  
ATOM    607  N   GLU A  58      39.190  67.530  38.080  1.00  0.00           N  
ATOM    608  CA  GLU A  58      39.880  66.600  37.170  1.00  0.00           C  
ATOM    609  C   GLU A  58      39.280  66.700  35.780  1.00  0.00           C  
ATOM    610  O   GLU A  58      38.060  66.540  35.540  1.00  0.00           O  
ATOM    611  CB  GLU A  58      39.920  65.190  37.810  1.00  0.00           C  
ATOM    612  CG  GLU A  58      41.000  64.310  37.130  1.00  0.00           C  
ATOM    613  CD  GLU A  58      41.480  63.260  38.110  1.00  0.00           C  
ATOM    614  OE1 GLU A  58      42.640  63.420  38.530  1.00  0.00           O  
ATOM    615  OE2 GLU A  58      40.760  62.300  38.440  1.00  0.00           O1-
ATOM    616  H   GLU A  58      38.580  67.050  38.710  1.00  0.00           H  
ATOM    617  N   PRO A  59      40.260  66.910  34.760  1.00  0.00           N  
ATOM    618  CA  PRO A  59      40.000  66.990  33.320  1.00  0.00           C  
ATOM    619  C   PRO A  59      39.290  65.830  32.600  1.00  0.00           C  
ATOM    620  O   PRO A  59      38.200  66.110  32.060  1.00  0.00           O  
ATOM    621  CB  PRO A  59      41.330  67.320  32.710  1.00  0.00           C  
ATOM    622  CG  PRO A  59      42.000  68.130  33.780  1.00  0.00           C  
ATOM    623  CD  PRO A  59      41.640  67.350  35.040  1.00  0.00           C  
ATOM    624  N   VAL A  60      39.680  64.570  32.940  1.00  0.00           N  
ATOM    625  CA  VAL A  60      38.990  63.340  32.520  1.00  0.00           C  
ATOM    626  C   VAL A  60      38.870  62.530  33.820  1.00  0.00           C  
ATOM    627  O   VAL A  60      39.950  62.020  34.200  1.00  0.00           O  
ATOM    628  CB  VAL A  60      39.760  62.590  31.450  1.00  0.00           C  
ATOM    629  CG1 VAL A  60      39.010  61.290  31.100  1.00  0.00           C  
ATOM    630  CG2 VAL A  60      39.830  63.460  30.200  1.00  0.00           C  
ATOM    631  H   VAL A  60      40.570  64.270  33.280  1.00  0.00           H  
ATOM    632  N   SER A  61      37.800  62.660  34.570  1.00  0.00           N  
ATOM    633  CA  SER A  61      37.480  61.950  35.840  1.00  0.00           C  
ATOM    634  C   SER A  61      36.870  60.570  35.750  1.00  0.00           C  
ATOM    635  O   SER A  61      37.220  59.720  36.560  1.00  0.00           O  
ATOM    636  CB  SER A  61      36.710  62.870  36.810  1.00  0.00           C  
ATOM    637  OG  SER A  61      35.660  63.620  36.180  1.00  0.00           O  
ATOM    638  H   SER A  61      36.970  63.080  34.200  1.00  0.00           H  
ATOM    639  HG  SER A  61      35.770  64.620  36.170  1.00  0.00           H  
ATOM    640  N   ASP A  62      36.320  60.300  34.590  1.00  0.00           N  
ATOM    641  CA  ASP A  62      35.680  59.040  34.170  1.00  0.00           C  
ATOM    642  C   ASP A  62      36.450  57.760  33.900  1.00  0.00           C  
ATOM    643  O   ASP A  62      36.030  56.610  34.140  1.00  0.00           O  
ATOM    644  CB  ASP A  62      34.620  59.230  33.040  1.00  0.00           C  
ATOM    645  CG  ASP A  62      35.050  60.090  31.850  1.00  0.00           C  
ATOM    646  OD1 ASP A  62      35.980  59.740  31.160  1.00  0.00           O  
ATOM    647  OD2 ASP A  62      34.250  60.900  31.440  1.00  0.00           O1-
ATOM    648  H   ASP A  62      36.190  61.020  33.910  1.00  0.00           H  
ATOM    649  N   TYR A  63      37.490  57.860  33.050  1.00  0.00           N  
ATOM    650  CA  TYR A  63      38.550  56.880  32.840  1.00  0.00           C  
ATOM    651  C   TYR A  63      39.230  56.290  34.090  1.00  0.00           C  
ATOM    652  O   TYR A  63      39.740  57.030  34.950  1.00  0.00           O  
ATOM    653  CB  TYR A  63      39.540  57.530  31.820  1.00  0.00           C  
ATOM    654  CG  TYR A  63      40.830  56.770  31.540  1.00  0.00           C  
ATOM    655  CD1 TYR A  63      40.780  55.790  30.530  1.00  0.00           C  
ATOM    656  CD2 TYR A  63      41.950  57.010  32.280  1.00  0.00           C  
ATOM    657  CE1 TYR A  63      41.900  54.980  30.450  1.00  0.00           C  
ATOM    658  CE2 TYR A  63      43.100  56.210  32.120  1.00  0.00           C  
ATOM    659  CZ  TYR A  63      43.090  55.220  31.220  1.00  0.00           C  
ATOM    660  OH  TYR A  63      44.200  54.540  30.880  1.00  0.00           O  
ATOM    661  H   TYR A  63      37.420  58.650  32.440  1.00  0.00           H  
ATOM    662  HD1 TYR A  63      40.190  55.810  29.620  1.00  0.00           H  
ATOM    663  HD2 TYR A  63      41.920  57.680  33.150  1.00  0.00           H  
ATOM    664  HE1 TYR A  63      41.750  54.070  29.870  1.00  0.00           H  
ATOM    665  HE2 TYR A  63      44.030  56.440  32.630  1.00  0.00           H  
ATOM    666  HH  TYR A  63      44.950  54.960  31.400  1.00  0.00           H  
ATOM    667  N   ILE A  64      39.760  55.070  33.880  1.00  0.00           N  
ATOM    668  CA  ILE A  64      40.340  54.260  35.010  1.00  0.00           C  
ATOM    669  C   ILE A  64      41.180  53.030  34.510  1.00  0.00           C  
ATOM    670  O   ILE A  64      40.780  52.390  33.540  1.00  0.00           O  
ATOM    671  CB  ILE A  64      39.290  53.800  36.070  1.00  0.00           C  
ATOM    672  CG1 ILE A  64      40.030  53.290  37.280  1.00  0.00           C  
ATOM    673  CG2 ILE A  64      38.340  52.710  35.540  1.00  0.00           C  
ATOM    674  CD  ILE A  64      39.240  53.590  38.600  1.00  0.00           C  
ATOM    675  H   ILE A  64      39.870  54.700  32.950  1.00  0.00           H  
ATOM    676  N   ASN A  65      42.460  52.890  34.910  1.00  0.00           N  
ATOM    677  CA  ASN A  65      43.270  51.680  34.620  1.00  0.00           C  
ATOM    678  C   ASN A  65      42.620  50.330  35.040  1.00  0.00           C  
ATOM    679  O   ASN A  65      43.240  49.620  35.850  1.00  0.00           O  
ATOM    680  CB  ASN A  65      44.740  51.870  35.050  1.00  0.00           C  
ATOM    681  CG  ASN A  65      45.710  51.500  33.890  1.00  0.00           C  
ATOM    682  ND2 ASN A  65      46.160  52.410  32.990  1.00  0.00           N  
ATOM    683  OD1 ASN A  65      45.830  50.310  33.580  1.00  0.00           O  
ATOM    684  H   ASN A  65      42.940  53.440  35.590  1.00  0.00           H  
ATOM    685 1HD2 ASN A  65      45.960  53.370  33.160  1.00  0.00           H  
ATOM    686 2HD2 ASN A  65      46.770  52.070  32.280  1.00  0.00           H  
ATOM    687  N   ALA A  66      41.380  50.070  34.640  1.00  0.00           N  
ATOM    688  CA  ALA A  66      40.670  48.840  35.060  1.00  0.00           C  
ATOM    689  C   ALA A  66      40.070  48.080  33.890  1.00  0.00           C  
ATOM    690  O   ALA A  66      39.410  48.670  33.030  1.00  0.00           O  
ATOM    691  CB  ALA A  66      39.630  49.230  36.070  1.00  0.00           C  
ATOM    692  H   ALA A  66      41.040  50.710  33.950  1.00  0.00           H  
ATOM    693  N   ASN A  67      40.170  46.770  33.950  1.00  0.00           N  
ATOM    694  CA  ASN A  67      39.690  45.850  32.880  1.00  0.00           C  
ATOM    695  C   ASN A  67      38.810  44.690  33.340  1.00  0.00           C  
ATOM    696  O   ASN A  67      39.020  44.150  34.390  1.00  0.00           O  
ATOM    697  CB  ASN A  67      40.900  45.350  32.120  1.00  0.00           C  
ATOM    698  CG  ASN A  67      41.620  46.430  31.340  1.00  0.00           C  
ATOM    699  ND2 ASN A  67      41.390  46.510  30.050  1.00  0.00           N  
ATOM    700  OD1 ASN A  67      42.480  47.100  31.830  1.00  0.00           O  
ATOM    701  H   ASN A  67      40.530  46.300  34.760  1.00  0.00           H  
ATOM    702 1HD2 ASN A  67      40.840  45.900  29.480  1.00  0.00           H  
ATOM    703 2HD2 ASN A  67      41.600  47.400  29.650  1.00  0.00           H  
ATOM    704  N   ILE A  68      37.700  44.420  32.690  1.00  0.00           N  
ATOM    705  CA  ILE A  68      36.850  43.230  32.920  1.00  0.00           C  
ATOM    706  C   ILE A  68      37.540  42.010  32.220  1.00  0.00           C  
ATOM    707  O   ILE A  68      37.870  42.070  31.030  1.00  0.00           O  
ATOM    708  CB  ILE A  68      35.520  43.600  32.230  1.00  0.00           C  
ATOM    709  CG1 ILE A  68      34.800  44.800  32.840  1.00  0.00           C  
ATOM    710  CG2 ILE A  68      34.620  42.370  32.180  1.00  0.00           C  
ATOM    711  CD  ILE A  68      33.450  45.190  32.320  1.00  0.00           C  
ATOM    712  H   ILE A  68      37.360  45.010  31.960  1.00  0.00           H  
ATOM    713  N   ILE A  69      37.890  41.010  33.060  1.00  0.00           N  
ATOM    714  CA  ILE A  69      38.370  39.640  32.600  1.00  0.00           C  
ATOM    715  C   ILE A  69      37.220  38.670  32.880  1.00  0.00           C  
ATOM    716  O   ILE A  69      36.730  38.580  33.980  1.00  0.00           O  
ATOM    717  CB  ILE A  69      39.730  39.420  33.310  1.00  0.00           C  
ATOM    718  CG1 ILE A  69      40.910  40.040  32.580  1.00  0.00           C  
ATOM    719  CG2 ILE A  69      40.090  37.900  33.190  1.00  0.00           C  
ATOM    720  CD  ILE A  69      40.940  41.550  32.550  1.00  0.00           C  
ATOM    721  H   ILE A  69      37.880  41.160  34.050  1.00  0.00           H  
ATOM    722  N   MET A  70      36.960  37.870  31.870  1.00  0.00           N  
ATOM    723  CA  MET A  70      36.050  36.700  32.000  1.00  0.00           C  
ATOM    724  C   MET A  70      36.870  35.460  31.880  1.00  0.00           C  
ATOM    725  O   MET A  70      37.820  35.460  31.060  1.00  0.00           O  
ATOM    726  CB  MET A  70      35.030  36.670  30.820  1.00  0.00           C  
ATOM    727  CG  MET A  70      34.490  38.030  30.320  1.00  0.00           C  
ATOM    728  SD  MET A  70      33.290  37.650  28.980  1.00  0.00           S  
ATOM    729  CE  MET A  70      34.330  36.780  27.870  1.00  0.00           C  
ATOM    730  H   MET A  70      37.320  38.080  30.960  1.00  0.00           H  
ATOM    731  N   PRO A  71      36.560  34.470  32.690  1.00  0.00           N  
ATOM    732  CA  PRO A  71      37.250  33.140  32.610  1.00  0.00           C  
ATOM    733  C   PRO A  71      37.100  32.460  31.240  1.00  0.00           C  
ATOM    734  O   PRO A  71      38.100  32.290  30.570  1.00  0.00           O  
ATOM    735  CB  PRO A  71      36.480  32.250  33.670  1.00  0.00           C  
ATOM    736  CG  PRO A  71      35.940  33.290  34.690  1.00  0.00           C  
ATOM    737  CD  PRO A  71      35.820  34.620  33.950  1.00  0.00           C  
ATOM    738  N   GLU A  72      35.880  32.280  30.800  1.00  0.00           N  
ATOM    739  CA  GLU A  72      35.490  31.670  29.460  1.00  0.00           C  
ATOM    740  C   GLU A  72      34.530  32.660  28.860  1.00  0.00           C  
ATOM    741  O   GLU A  72      33.900  33.380  29.630  1.00  0.00           O  
ATOM    742  CB  GLU A  72      34.790  30.330  29.800  1.00  0.00           C  
ATOM    743  CG  GLU A  72      34.880  29.230  28.740  1.00  0.00           C  
ATOM    744  CD  GLU A  72      34.040  29.530  27.510  1.00  0.00           C  
ATOM    745  OE1 GLU A  72      32.820  29.560  27.680  1.00  0.00           O  
ATOM    746  OE2 GLU A  72      34.580  29.720  26.380  1.00  0.00           O1-
ATOM    747  H   GLU A  72      35.050  32.590  31.240  1.00  0.00           H  
ATOM    748  N   PHE A  73      34.210  32.520  27.580  1.00  0.00           N  
ATOM    749  CA  PHE A  73      33.340  33.380  26.750  1.00  0.00           C  
ATOM    750  C   PHE A  73      31.870  33.370  27.160  1.00  0.00           C  
ATOM    751  O   PHE A  73      31.160  34.400  27.170  1.00  0.00           O  
ATOM    752  CB  PHE A  73      33.420  32.890  25.340  1.00  0.00           C  
ATOM    753  CG  PHE A  73      34.760  33.220  24.760  1.00  0.00           C  
ATOM    754  CD1 PHE A  73      34.990  34.490  24.340  1.00  0.00           C  
ATOM    755  CD2 PHE A  73      35.750  32.290  24.660  1.00  0.00           C  
ATOM    756  CE1 PHE A  73      36.200  34.930  23.860  1.00  0.00           C  
ATOM    757  CE2 PHE A  73      37.010  32.670  24.150  1.00  0.00           C  
ATOM    758  CZ  PHE A  73      37.210  33.960  23.660  1.00  0.00           C  
ATOM    759  H   PHE A  73      34.420  31.700  27.040  1.00  0.00           H  
ATOM    760  HD1 PHE A  73      34.210  35.250  24.310  1.00  0.00           H  
ATOM    761  HD2 PHE A  73      35.550  31.260  24.980  1.00  0.00           H  
ATOM    762  HE1 PHE A  73      36.360  36.000  23.680  1.00  0.00           H  
ATOM    763  HE2 PHE A  73      37.870  32.100  24.500  1.00  0.00           H  
ATOM    764  HZ  PHE A  73      38.090  34.170  23.060  1.00  0.00           H  
ATOM    765  N   GLY A  74      31.500  32.230  27.680  1.00  0.00           N  
ATOM    766  CA  GLY A  74      30.190  32.040  28.320  1.00  0.00           C  
ATOM    767  C   GLY A  74      30.080  32.630  29.720  1.00  0.00           C  
ATOM    768  O   GLY A  74      29.050  32.470  30.280  1.00  0.00           O  
ATOM    769  H   GLY A  74      32.000  31.410  27.400  1.00  0.00           H  
ATOM    770  N   SER A  75      31.050  33.260  30.350  1.00  0.00           N  
ATOM    771  CA  SER A  75      31.000  33.660  31.740  1.00  0.00           C  
ATOM    772  C   SER A  75      30.490  35.080  31.670  1.00  0.00           C  
ATOM    773  O   SER A  75      31.150  35.990  31.200  1.00  0.00           O  
ATOM    774  CB  SER A  75      32.380  33.690  32.340  1.00  0.00           C  
ATOM    775  OG  SER A  75      32.800  32.350  32.340  1.00  0.00           O  
ATOM    776  H   SER A  75      31.930  33.410  29.880  1.00  0.00           H  
ATOM    777  HG  SER A  75      32.070  31.680  32.170  1.00  0.00           H  
ATOM    778  N   SER A  76      29.420  35.240  32.470  1.00  0.00           N  
ATOM    779  CA  SER A  76      28.820  36.610  32.760  1.00  0.00           C  
ATOM    780  C   SER A  76      28.300  36.710  34.200  1.00  0.00           C  
ATOM    781  O   SER A  76      28.090  35.710  34.940  1.00  0.00           O  
ATOM    782  CB  SER A  76      27.570  36.760  31.890  1.00  0.00           C  
ATOM    783  OG  SER A  76      26.940  38.020  32.050  1.00  0.00           O  
ATOM    784  H   SER A  76      28.970  34.480  32.940  1.00  0.00           H  
ATOM    785  HG  SER A  76      27.520  38.610  31.490  1.00  0.00           H  
ATOM    786  N   GLY A  77      28.080  37.950  34.680  1.00  0.00           N  
ATOM    787  CA  GLY A  77      27.840  38.350  36.090  1.00  0.00           C  
ATOM    788  C   GLY A  77      29.060  38.340  37.080  1.00  0.00           C  
ATOM    789  O   GLY A  77      30.150  38.830  36.780  1.00  0.00           O  
ATOM    790  H   GLY A  77      27.900  38.730  34.080  1.00  0.00           H  
ATOM    791  N   LYS A  78      28.830  37.810  38.250  1.00  0.00           N  
ATOM    792  CA  LYS A  78      29.910  37.670  39.250  1.00  0.00           C  
ATOM    793  C   LYS A  78      31.110  36.820  38.880  1.00  0.00           C  
ATOM    794  O   LYS A  78      32.240  37.150  39.220  1.00  0.00           O  
ATOM    795  CB  LYS A  78      29.240  37.130  40.480  1.00  0.00           C  
ATOM    796  CG  LYS A  78      30.050  37.310  41.730  1.00  0.00           C  
ATOM    797  CD  LYS A  78      29.460  36.380  42.850  1.00  0.00           C  
ATOM    798  CE  LYS A  78      28.130  36.850  43.400  1.00  0.00           C  
ATOM    799  NZ  LYS A  78      27.400  35.740  44.020  1.00  0.00           N1+
ATOM    800  H   LYS A  78      28.070  37.220  38.510  1.00  0.00           H  
ATOM    801  HZ1 LYS A  78      27.380  34.940  43.410  1.00  0.00           H  
ATOM    802  HZ2 LYS A  78      27.990  35.530  44.800  1.00  0.00           H  
ATOM    803  HZ3 LYS A  78      26.440  35.870  44.250  1.00  0.00           H  
ATOM    804  N   LYS A  79      30.840  35.820  38.020  1.00  0.00           N  
ATOM    805  CA  LYS A  79      31.830  34.980  37.450  1.00  0.00           C  
ATOM    806  C   LYS A  79      32.640  35.760  36.400  1.00  0.00           C  
ATOM    807  O   LYS A  79      32.170  35.840  35.240  1.00  0.00           O  
ATOM    808  CB  LYS A  79      31.300  33.620  36.800  1.00  0.00           C  
ATOM    809  CG  LYS A  79      32.450  32.730  36.300  1.00  0.00           C  
ATOM    810  CD  LYS A  79      33.140  32.090  37.540  1.00  0.00           C  
ATOM    811  CE  LYS A  79      32.170  31.160  38.180  1.00  0.00           C  
ATOM    812  NZ  LYS A  79      32.720  30.660  39.450  1.00  0.00           N1+
ATOM    813  H   LYS A  79      29.890  35.550  37.890  1.00  0.00           H  
ATOM    814  HZ1 LYS A  79      32.040  30.200  40.020  1.00  0.00           H  
ATOM    815  HZ2 LYS A  79      33.470  30.040  39.220  1.00  0.00           H  
ATOM    816  HZ3 LYS A  79      33.060  31.450  39.960  1.00  0.00           H  
ATOM    817  N   SER A  80      33.560  36.590  36.880  1.00  0.00           N  
ATOM    818  CA  SER A  80      34.490  37.490  36.240  1.00  0.00           C  
ATOM    819  C   SER A  80      35.390  38.180  37.250  1.00  0.00           C  
ATOM    820  O   SER A  80      35.140  38.080  38.480  1.00  0.00           O  
ATOM    821  CB  SER A  80      33.750  38.620  35.500  1.00  0.00           C  
ATOM    822  OG  SER A  80      33.220  38.060  34.260  1.00  0.00           O  
ATOM    823  H   SER A  80      33.340  36.820  37.830  1.00  0.00           H  
ATOM    824  HG  SER A  80      32.690  37.260  34.550  1.00  0.00           H  
ATOM    825  N   TYR A  81      36.400  38.900  36.820  1.00  0.00           N  
ATOM    826  CA  TYR A  81      37.400  39.560  37.660  1.00  0.00           C  
ATOM    827  C   TYR A  81      37.480  40.940  37.090  1.00  0.00           C  
ATOM    828  O   TYR A  81      37.450  41.070  35.860  1.00  0.00           O  
ATOM    829  CB  TYR A  81      38.760  38.840  37.610  1.00  0.00           C  
ATOM    830  CG  TYR A  81      38.850  37.350  37.860  1.00  0.00           C  
ATOM    831  CD1 TYR A  81      38.980  36.840  39.150  1.00  0.00           C  
ATOM    832  CD2 TYR A  81      38.660  36.540  36.720  1.00  0.00           C  
ATOM    833  CE1 TYR A  81      38.820  35.470  39.270  1.00  0.00           C  
ATOM    834  CE2 TYR A  81      38.680  35.160  36.870  1.00  0.00           C  
ATOM    835  CZ  TYR A  81      38.670  34.670  38.170  1.00  0.00           C  
ATOM    836  OH  TYR A  81      38.520  33.390  38.340  1.00  0.00           O  
ATOM    837  H   TYR A  81      36.410  38.980  35.820  1.00  0.00           H  
ATOM    838  HD1 TYR A  81      39.090  37.410  40.070  1.00  0.00           H  
ATOM    839  HD2 TYR A  81      38.350  37.010  35.790  1.00  0.00           H  
ATOM    840  HE1 TYR A  81      39.040  34.950  40.210  1.00  0.00           H  
ATOM    841  HE2 TYR A  81      38.580  34.560  35.960  1.00  0.00           H  
ATOM    842  HH  TYR A  81      38.550  33.240  39.330  1.00  0.00           H  
ATOM    843  N   ILE A  82      37.680  41.850  37.990  1.00  0.00           N  
ATOM    844  CA  ILE A  82      38.000  43.230  37.760  1.00  0.00           C  
ATOM    845  C   ILE A  82      39.480  43.440  38.040  1.00  0.00           C  
ATOM    846  O   ILE A  82      39.850  43.430  39.250  1.00  0.00           O  
ATOM    847  CB  ILE A  82      37.180  44.230  38.540  1.00  0.00           C  
ATOM    848  CG1 ILE A  82      35.680  43.870  38.410  1.00  0.00           C  
ATOM    849  CG2 ILE A  82      37.540  45.690  38.250  1.00  0.00           C  
ATOM    850  CD  ILE A  82      35.060  44.060  37.060  1.00  0.00           C  
ATOM    851  H   ILE A  82      37.730  41.630  38.970  1.00  0.00           H  
ATOM    852  N   ALA A  83      40.230  43.670  36.980  1.00  0.00           N  
ATOM    853  CA  ALA A  83      41.690  43.700  37.130  1.00  0.00           C  
ATOM    854  C   ALA A  83      42.260  45.130  37.000  1.00  0.00           C  
ATOM    855  O   ALA A  83      41.970  45.780  36.000  1.00  0.00           O  
ATOM    856  CB  ALA A  83      42.380  42.870  36.130  1.00  0.00           C  
ATOM    857  H   ALA A  83      39.820  43.870  36.090  1.00  0.00           H  
ATOM    858  N   THR A  84      43.020  45.410  38.050  1.00  0.00           N  
ATOM    859  CA  THR A  84      43.800  46.640  38.150  1.00  0.00           C  
ATOM    860  C   THR A  84      45.240  46.640  38.740  1.00  0.00           C  
ATOM    861  O   THR A  84      45.720  45.660  39.320  1.00  0.00           O  
ATOM    862  CB  THR A  84      42.960  47.810  38.690  1.00  0.00           C  
ATOM    863  CG2 THR A  84      42.760  47.860  40.200  1.00  0.00           C  
ATOM    864  OG1 THR A  84      43.660  49.010  38.240  1.00  0.00           O  
ATOM    865  H   THR A  84      43.140  44.760  38.800  1.00  0.00           H  
ATOM    866  HG1 THR A  84      43.460  49.210  37.280  1.00  0.00           H  
ATOM    867  N   GLN A  85      46.060  47.700  38.470  1.00  0.00           N  
ATOM    868  CA  GLN A  85      47.450  47.990  38.910  1.00  0.00           C  
ATOM    869  C   GLN A  85      47.570  48.670  40.290  1.00  0.00           C  
ATOM    870  O   GLN A  85      46.600  49.130  40.840  1.00  0.00           O  
ATOM    871  CB  GLN A  85      48.020  48.820  37.720  1.00  0.00           C  
ATOM    872  CG  GLN A  85      47.290  50.160  37.520  1.00  0.00           C  
ATOM    873  CD  GLN A  85      48.080  51.160  36.670  1.00  0.00           C  
ATOM    874  NE2 GLN A  85      47.710  52.370  36.810  1.00  0.00           N  
ATOM    875  OE1 GLN A  85      49.070  50.820  36.020  1.00  0.00           O  
ATOM    876  H   GLN A  85      45.590  48.470  38.050  1.00  0.00           H  
ATOM    877 1HE2 GLN A  85      46.950  52.700  37.370  1.00  0.00           H  
ATOM    878 2HE2 GLN A  85      48.270  53.040  36.330  1.00  0.00           H  
ATOM    879  N   GLY A  86      48.770  48.770  40.870  1.00  0.00           N  
ATOM    880  CA  GLY A  86      49.110  49.180  42.240  1.00  0.00           C  
ATOM    881  C   GLY A  86      48.620  50.600  42.620  1.00  0.00           C  
ATOM    882  O   GLY A  86      49.050  51.570  41.970  1.00  0.00           O  
ATOM    883  H   GLY A  86      49.550  48.430  40.350  1.00  0.00           H  
ATOM    884  N   CYS A  87      47.760  50.800  43.670  1.00  0.00           N  
ATOM    885  CA  CYS A  87      47.170  52.090  43.900  1.00  0.00           C  
ATOM    886  C   CYS A  87      48.080  53.210  44.390  1.00  0.00           C  
ATOM    887  O   CYS A  87      48.870  52.950  45.310  1.00  0.00           O  
ATOM    888  CB  CYS A  87      46.010  52.000  44.860  1.00  0.00           C  
ATOM    889  SG  CYS A  87      45.090  53.600  45.300  1.00  0.00           S  
ATOM    890  H   CYS A  87      47.340  50.070  44.210  1.00  0.00           H  
ATOM    891  HG  CYS A  87      45.080  53.960  44.020  1.00  0.00           H  
ATOM    892  N   LEU A  88      48.460  54.100  43.480  1.00  0.00           N  
ATOM    893  CA  LEU A  88      48.930  55.430  43.760  1.00  0.00           C  
ATOM    894  C   LEU A  88      48.290  56.310  44.830  1.00  0.00           C  
ATOM    895  O   LEU A  88      47.060  56.380  44.760  1.00  0.00           O  
ATOM    896  CB  LEU A  88      49.000  56.210  42.450  1.00  0.00           C  
ATOM    897  CG  LEU A  88      50.180  55.720  41.570  1.00  0.00           C  
ATOM    898  CD1 LEU A  88      49.970  56.390  40.180  1.00  0.00           C  
ATOM    899  CD2 LEU A  88      51.580  55.970  42.160  1.00  0.00           C  
ATOM    900  H   LEU A  88      48.480  53.910  42.500  1.00  0.00           H  
ATOM    901  N   GLN A  89      48.980  57.330  45.260  1.00  0.00           N  
ATOM    902  CA  GLN A  89      48.430  58.250  46.330  1.00  0.00           C  
ATOM    903  C   GLN A  89      47.240  59.150  45.990  1.00  0.00           C  
ATOM    904  O   GLN A  89      46.560  59.600  46.960  1.00  0.00           O  
ATOM    905  CB  GLN A  89      49.450  59.100  47.020  1.00  0.00           C  
ATOM    906  CG  GLN A  89      50.490  58.380  47.840  1.00  0.00           C  
ATOM    907  CD  GLN A  89      51.460  57.430  47.070  1.00  0.00           C  
ATOM    908  NE2 GLN A  89      52.020  56.550  47.810  1.00  0.00           N  
ATOM    909  OE1 GLN A  89      51.790  57.540  45.880  1.00  0.00           O  
ATOM    910  H   GLN A  89      49.930  57.490  44.990  1.00  0.00           H  
ATOM    911 1HE2 GLN A  89      52.040  56.730  48.790  1.00  0.00           H  
ATOM    912 2HE2 GLN A  89      52.420  55.750  47.360  1.00  0.00           H  
ATOM    913  N   ASN A  90      47.150  59.450  44.680  1.00  0.00           N  
ATOM    914  CA  ASN A  90      45.950  60.000  44.000  1.00  0.00           C  
ATOM    915  C   ASN A  90      44.690  59.180  43.730  1.00  0.00           C  
ATOM    916  O   ASN A  90      43.630  59.580  44.070  1.00  0.00           O  
ATOM    917  CB  ASN A  90      46.310  60.720  42.670  1.00  0.00           C  
ATOM    918  CG  ASN A  90      47.300  60.060  41.680  1.00  0.00           C  
ATOM    919  ND2 ASN A  90      47.040  60.490  40.490  1.00  0.00           N  
ATOM    920  OD1 ASN A  90      48.310  59.420  41.890  1.00  0.00           O  
ATOM    921  H   ASN A  90      47.970  59.590  44.120  1.00  0.00           H  
ATOM    922 1HD2 ASN A  90      46.240  61.070  40.350  1.00  0.00           H  
ATOM    923 2HD2 ASN A  90      47.670  60.370  39.710  1.00  0.00           H  
ATOM    924  N   THR A  91      44.900  57.940  43.260  1.00  0.00           N  
ATOM    925  CA  THR A  91      43.880  56.960  42.790  1.00  0.00           C  
ATOM    926  C   THR A  91      42.990  56.240  43.750  1.00  0.00           C  
ATOM    927  O   THR A  91      42.060  55.550  43.390  1.00  0.00           O  
ATOM    928  CB  THR A  91      44.530  55.870  41.930  1.00  0.00           C  
ATOM    929  CG2 THR A  91      44.780  56.280  40.470  1.00  0.00           C  
ATOM    930  OG1 THR A  91      45.650  55.440  42.660  1.00  0.00           O  
ATOM    931  H   THR A  91      45.760  57.470  43.410  1.00  0.00           H  
ATOM    932  HG1 THR A  91      46.380  55.220  42.000  1.00  0.00           H  
ATOM    933  N   VAL A  92      43.050  56.660  45.020  1.00  0.00           N  
ATOM    934  CA  VAL A  92      42.240  56.140  46.170  1.00  0.00           C  
ATOM    935  C   VAL A  92      40.710  56.430  46.160  1.00  0.00           C  
ATOM    936  O   VAL A  92      39.970  55.480  46.210  1.00  0.00           O  
ATOM    937  CB  VAL A  92      42.820  56.430  47.580  1.00  0.00           C  
ATOM    938  CG1 VAL A  92      42.670  55.150  48.440  1.00  0.00           C  
ATOM    939  CG2 VAL A  92      44.290  56.910  47.610  1.00  0.00           C  
ATOM    940  H   VAL A  92      43.600  57.450  45.280  1.00  0.00           H  
ATOM    941  N   ASN A  93      40.290  57.660  45.850  1.00  0.00           N  
ATOM    942  CA  ASN A  93      38.850  57.960  45.550  1.00  0.00           C  
ATOM    943  C   ASN A  93      38.270  57.210  44.330  1.00  0.00           C  
ATOM    944  O   ASN A  93      37.210  56.590  44.470  1.00  0.00           O  
ATOM    945  CB  ASN A  93      38.620  59.450  45.460  1.00  0.00           C  
ATOM    946  CG  ASN A  93      38.570  60.040  46.880  1.00  0.00           C  
ATOM    947  ND2 ASN A  93      37.380  60.510  47.200  1.00  0.00           N  
ATOM    948  OD1 ASN A  93      39.450  60.130  47.720  1.00  0.00           O  
ATOM    949  H   ASN A  93      40.910  58.450  45.880  1.00  0.00           H  
ATOM    950 1HD2 ASN A  93      36.550  60.480  46.630  1.00  0.00           H  
ATOM    951 2HD2 ASN A  93      37.290  61.180  47.940  1.00  0.00           H  
ATOM    952  N   ASP A  94      38.920  57.320  43.200  1.00  0.00           N  
ATOM    953  CA  ASP A  94      38.670  56.490  42.000  1.00  0.00           C  
ATOM    954  C   ASP A  94      38.600  54.980  42.250  1.00  0.00           C  
ATOM    955  O   ASP A  94      37.760  54.370  41.580  1.00  0.00           O  
ATOM    956  CB  ASP A  94      39.760  56.640  40.940  1.00  0.00           C  
ATOM    957  CG  ASP A  94      40.050  58.080  40.530  1.00  0.00           C  
ATOM    958  OD1 ASP A  94      41.270  58.350  40.470  1.00  0.00           O  
ATOM    959  OD2 ASP A  94      39.110  58.730  40.050  1.00  0.00           O1-
ATOM    960  H   ASP A  94      39.720  57.920  43.180  1.00  0.00           H  
ATOM    961  N   PHE A  95      39.410  54.380  43.090  1.00  0.00           N  
ATOM    962  CA  PHE A  95      39.330  52.940  43.410  1.00  0.00           C  
ATOM    963  C   PHE A  95      38.140  52.710  44.280  1.00  0.00           C  
ATOM    964  O   PHE A  95      37.360  51.750  44.050  1.00  0.00           O  
ATOM    965  CB  PHE A  95      40.600  52.330  44.080  1.00  0.00           C  
ATOM    966  CG  PHE A  95      40.800  50.830  44.070  1.00  0.00           C  
ATOM    967  CD1 PHE A  95      40.010  49.900  44.790  1.00  0.00           C  
ATOM    968  CD2 PHE A  95      41.970  50.370  43.480  1.00  0.00           C  
ATOM    969  CE1 PHE A  95      40.390  48.550  44.790  1.00  0.00           C  
ATOM    970  CE2 PHE A  95      42.280  49.020  43.420  1.00  0.00           C  
ATOM    971  CZ  PHE A  95      41.560  48.090  44.130  1.00  0.00           C  
ATOM    972  H   PHE A  95      40.090  54.920  43.580  1.00  0.00           H  
ATOM    973  HD1 PHE A  95      39.200  50.080  45.500  1.00  0.00           H  
ATOM    974  HD2 PHE A  95      42.650  51.030  42.930  1.00  0.00           H  
ATOM    975  HE1 PHE A  95      39.860  47.830  45.410  1.00  0.00           H  
ATOM    976  HE2 PHE A  95      43.080  48.710  42.750  1.00  0.00           H  
ATOM    977  HZ  PHE A  95      41.860  47.040  44.120  1.00  0.00           H  
ATOM    978  N   TRP A  96      37.980  53.450  45.380  1.00  0.00           N  
ATOM    979  CA  TRP A  96      36.720  53.440  46.150  1.00  0.00           C  
ATOM    980  C   TRP A  96      35.410  53.620  45.320  1.00  0.00           C  
ATOM    981  O   TRP A  96      34.650  52.610  45.350  1.00  0.00           O  
ATOM    982  CB  TRP A  96      36.700  54.720  47.030  1.00  0.00           C  
ATOM    983  CG  TRP A  96      37.530  54.710  48.280  1.00  0.00           C  
ATOM    984  CD1 TRP A  96      38.060  55.860  48.730  1.00  0.00           C  
ATOM    985  CD2 TRP A  96      38.000  53.740  49.210  1.00  0.00           C  
ATOM    986  CE2 TRP A  96      38.760  54.350  50.150  1.00  0.00           C  
ATOM    987  CE3 TRP A  96      37.770  52.380  49.290  1.00  0.00           C  
ATOM    988  NE1 TRP A  96      38.720  55.610  49.860  1.00  0.00           N  
ATOM    989  CZ2 TRP A  96      39.390  53.740  51.190  1.00  0.00           C  
ATOM    990  CZ3 TRP A  96      38.340  51.700  50.400  1.00  0.00           C  
ATOM    991  CH2 TRP A  96      39.150  52.390  51.340  1.00  0.00           C  
ATOM    992  H   TRP A  96      38.640  54.080  45.790  1.00  0.00           H  
ATOM    993  HD1 TRP A  96      37.840  56.880  48.420  1.00  0.00           H  
ATOM    994  HE1 TRP A  96      39.090  56.210  50.570  1.00  0.00           H  
ATOM    995  HE3 TRP A  96      37.090  51.850  48.630  1.00  0.00           H  
ATOM    996  HZ2 TRP A  96      40.210  54.170  51.770  1.00  0.00           H  
ATOM    997  HZ3 TRP A  96      38.180  50.630  50.530  1.00  0.00           H  
ATOM    998  HH2 TRP A  96      39.190  51.980  52.350  1.00  0.00           H  
ATOM    999  N   ARG A  97      35.410  54.510  44.340  1.00  0.00           N  
ATOM   1000  CA  ARG A  97      34.250  54.540  43.430  1.00  0.00           C  
ATOM   1001  C   ARG A  97      34.130  53.370  42.460  1.00  0.00           C  
ATOM   1002  O   ARG A  97      32.980  53.020  42.160  1.00  0.00           O  
ATOM   1003  CB  ARG A  97      34.490  55.730  42.540  1.00  0.00           C  
ATOM   1004  CG  ARG A  97      34.440  57.130  43.190  1.00  0.00           C  
ATOM   1005  CD  ARG A  97      34.470  58.120  42.080  1.00  0.00           C  
ATOM   1006  NE  ARG A  97      33.090  58.540  41.660  1.00  0.00           N  
ATOM   1007  CZ  ARG A  97      32.810  58.860  40.370  1.00  0.00           C  
ATOM   1008  NH1 ARG A  97      33.640  58.810  39.420  1.00  0.00           N1+
ATOM   1009  NH2 ARG A  97      31.530  58.880  40.070  1.00  0.00           N  
ATOM   1010  H   ARG A  97      36.150  55.150  44.140  1.00  0.00           H  
ATOM   1011  HE  ARG A  97      32.390  58.640  42.370  1.00  0.00           H  
ATOM   1012 1HH1 ARG A  97      34.550  58.420  39.580  1.00  0.00           H  
ATOM   1013 2HH1 ARG A  97      33.390  59.110  38.500  1.00  0.00           H  
ATOM   1014 1HH2 ARG A  97      30.870  58.780  40.820  1.00  0.00           H  
ATOM   1015 2HH2 ARG A  97      31.170  58.740  39.150  1.00  0.00           H  
ATOM   1016  N   MET A  98      35.230  52.700  42.120  1.00  0.00           N  
ATOM   1017  CA  MET A  98      35.060  51.490  41.300  1.00  0.00           C  
ATOM   1018  C   MET A  98      34.310  50.410  42.090  1.00  0.00           C  
ATOM   1019  O   MET A  98      33.340  49.900  41.570  1.00  0.00           O  
ATOM   1020  CB  MET A  98      36.510  51.050  41.020  1.00  0.00           C  
ATOM   1021  CG  MET A  98      36.710  49.940  39.980  1.00  0.00           C  
ATOM   1022  SD  MET A  98      38.420  49.460  39.340  1.00  0.00           S  
ATOM   1023  CE  MET A  98      39.420  49.520  40.780  1.00  0.00           C  
ATOM   1024  H   MET A  98      36.150  53.100  42.170  1.00  0.00           H  
ATOM   1025  N   VAL A  99      34.600  50.240  43.360  1.00  0.00           N  
ATOM   1026  CA  VAL A  99      33.890  49.150  44.140  1.00  0.00           C  
ATOM   1027  C   VAL A  99      32.430  49.480  44.530  1.00  0.00           C  
ATOM   1028  O   VAL A  99      31.690  48.530  44.630  1.00  0.00           O  
ATOM   1029  CB  VAL A  99      34.790  48.980  45.350  1.00  0.00           C  
ATOM   1030  CG1 VAL A  99      34.170  48.250  46.500  1.00  0.00           C  
ATOM   1031  CG2 VAL A  99      36.090  48.240  45.030  1.00  0.00           C  
ATOM   1032  H   VAL A  99      35.330  50.680  43.880  1.00  0.00           H  
ATOM   1033  N   PHE A 100      32.130  50.790  44.820  1.00  0.00           N  
ATOM   1034  CA  PHE A 100      30.730  51.340  44.870  1.00  0.00           C  
ATOM   1035  C   PHE A 100      29.840  51.160  43.640  1.00  0.00           C  
ATOM   1036  O   PHE A 100      28.690  50.750  43.850  1.00  0.00           O  
ATOM   1037  CB  PHE A 100      30.720  52.840  45.260  1.00  0.00           C  
ATOM   1038  CG  PHE A 100      29.970  53.060  46.610  1.00  0.00           C  
ATOM   1039  CD1 PHE A 100      30.700  52.970  47.790  1.00  0.00           C  
ATOM   1040  CD2 PHE A 100      28.650  53.480  46.610  1.00  0.00           C  
ATOM   1041  CE1 PHE A 100      30.080  53.180  49.050  1.00  0.00           C  
ATOM   1042  CE2 PHE A 100      27.970  53.660  47.800  1.00  0.00           C  
ATOM   1043  CZ  PHE A 100      28.670  53.510  49.060  1.00  0.00           C  
ATOM   1044  H   PHE A 100      32.900  51.340  45.140  1.00  0.00           H  
ATOM   1045  HD1 PHE A 100      31.680  52.500  47.720  1.00  0.00           H  
ATOM   1046  HD2 PHE A 100      28.140  53.550  45.650  1.00  0.00           H  
ATOM   1047  HE1 PHE A 100      30.760  53.310  49.880  1.00  0.00           H  
ATOM   1048  HE2 PHE A 100      26.940  54.020  47.900  1.00  0.00           H  
ATOM   1049  HZ  PHE A 100      28.180  53.650  50.020  1.00  0.00           H  
ATOM   1050  N   GLN A 101      30.430  51.450  42.530  1.00  0.00           N  
ATOM   1051  CA  GLN A 101      29.720  51.300  41.250  1.00  0.00           C  
ATOM   1052  C   GLN A 101      29.470  49.860  40.800  1.00  0.00           C  
ATOM   1053  O   GLN A 101      28.480  49.530  40.230  1.00  0.00           O  
ATOM   1054  CB  GLN A 101      30.390  52.090  40.110  1.00  0.00           C  
ATOM   1055  CG  GLN A 101      29.470  52.130  38.850  1.00  0.00           C  
ATOM   1056  CD  GLN A 101      30.090  52.650  37.580  1.00  0.00           C  
ATOM   1057  NE2 GLN A 101      30.500  51.720  36.740  1.00  0.00           N  
ATOM   1058  OE1 GLN A 101      30.110  53.820  37.260  1.00  0.00           O  
ATOM   1059  H   GLN A 101      31.430  51.520  42.480  1.00  0.00           H  
ATOM   1060 1HE2 GLN A 101      30.240  50.760  36.830  1.00  0.00           H  
ATOM   1061 2HE2 GLN A 101      30.980  52.050  35.920  1.00  0.00           H  
ATOM   1062  N   GLU A 102      30.490  49.040  40.840  1.00  0.00           N  
ATOM   1063  CA  GLU A 102      30.330  47.580  40.490  1.00  0.00           C  
ATOM   1064  C   GLU A 102      30.120  46.580  41.590  1.00  0.00           C  
ATOM   1065  O   GLU A 102      30.380  45.400  41.340  1.00  0.00           O  
ATOM   1066  CB  GLU A 102      31.520  47.090  39.650  1.00  0.00           C  
ATOM   1067  CG  GLU A 102      31.530  47.880  38.330  1.00  0.00           C  
ATOM   1068  CD  GLU A 102      30.310  47.650  37.390  1.00  0.00           C  
ATOM   1069  OE1 GLU A 102      29.620  46.630  37.520  1.00  0.00           O  
ATOM   1070  OE2 GLU A 102      29.950  48.620  36.640  1.00  0.00           O1-
ATOM   1071  H   GLU A 102      31.380  49.480  40.930  1.00  0.00           H  
ATOM   1072  N   ASN A 103      29.700  47.030  42.800  1.00  0.00           N  
ATOM   1073  CA  ASN A 103      29.260  46.280  44.000  1.00  0.00           C  
ATOM   1074  C   ASN A 103      30.230  45.260  44.510  1.00  0.00           C  
ATOM   1075  O   ASN A 103      29.800  44.290  45.110  1.00  0.00           O  
ATOM   1076  CB  ASN A 103      27.840  45.620  43.740  1.00  0.00           C  
ATOM   1077  CG  ASN A 103      26.990  45.350  44.990  1.00  0.00           C  
ATOM   1078  ND2 ASN A 103      26.060  44.350  44.960  1.00  0.00           N  
ATOM   1079  OD1 ASN A 103      27.160  45.990  46.040  1.00  0.00           O  
ATOM   1080  H   ASN A 103      29.530  47.980  43.030  1.00  0.00           H  
ATOM   1081 1HD2 ASN A 103      26.050  43.940  44.050  1.00  0.00           H  
ATOM   1082 2HD2 ASN A 103      25.360  44.180  45.660  1.00  0.00           H  
ATOM   1083  N   SER A 104      31.490  45.450  44.230  1.00  0.00           N  
ATOM   1084  CA  SER A 104      32.540  44.470  44.600  1.00  0.00           C  
ATOM   1085  C   SER A 104      32.630  44.280  46.160  1.00  0.00           C  
ATOM   1086  O   SER A 104      33.170  45.100  46.900  1.00  0.00           O  
ATOM   1087  CB  SER A 104      33.920  44.970  44.140  1.00  0.00           C  
ATOM   1088  OG  SER A 104      34.030  44.760  42.720  1.00  0.00           O  
ATOM   1089  H   SER A 104      31.720  46.260  43.700  1.00  0.00           H  
ATOM   1090  HG  SER A 104      34.000  43.780  42.530  1.00  0.00           H  
ATOM   1091  N   ARG A 105      32.020  43.110  46.510  1.00  0.00           N  
ATOM   1092  CA  ARG A 105      32.020  42.530  47.880  1.00  0.00           C  
ATOM   1093  C   ARG A 105      33.380  42.050  48.470  1.00  0.00           C  
ATOM   1094  O   ARG A 105      33.650  42.140  49.670  1.00  0.00           O  
ATOM   1095  CB  ARG A 105      30.860  41.480  47.780  1.00  0.00           C  
ATOM   1096  CG  ARG A 105      29.490  42.090  48.110  1.00  0.00           C  
ATOM   1097  CD  ARG A 105      29.570  42.600  49.570  1.00  0.00           C  
ATOM   1098  NE  ARG A 105      28.350  43.400  49.740  1.00  0.00           N  
ATOM   1099  CZ  ARG A 105      27.280  43.120  50.480  1.00  0.00           C  
ATOM   1100  NH1 ARG A 105      27.120  42.090  51.310  1.00  0.00           N1+
ATOM   1101  NH2 ARG A 105      26.240  44.010  50.440  1.00  0.00           N  
ATOM   1102  H   ARG A 105      31.720  42.460  45.810  1.00  0.00           H  
ATOM   1103  HE  ARG A 105      28.380  44.260  49.230  1.00  0.00           H  
ATOM   1104 1HH1 ARG A 105      27.830  41.410  51.500  1.00  0.00           H  
ATOM   1105 2HH1 ARG A 105      26.240  41.990  51.780  1.00  0.00           H  
ATOM   1106 1HH2 ARG A 105      26.220  44.880  49.950  1.00  0.00           H  
ATOM   1107 2HH2 ARG A 105      25.390  43.800  50.920  1.00  0.00           H  
ATOM   1108  N   VAL A 106      34.060  41.190  47.670  1.00  0.00           N  
ATOM   1109  CA  VAL A 106      35.390  40.660  48.060  1.00  0.00           C  
ATOM   1110  C   VAL A 106      36.410  41.420  47.310  1.00  0.00           C  
ATOM   1111  O   VAL A 106      36.300  41.610  46.090  1.00  0.00           O  
ATOM   1112  CB  VAL A 106      35.540  39.150  47.910  1.00  0.00           C  
ATOM   1113  CG1 VAL A 106      36.770  38.610  48.540  1.00  0.00           C  
ATOM   1114  CG2 VAL A 106      34.240  38.450  48.400  1.00  0.00           C  
ATOM   1115  H   VAL A 106      33.830  40.900  46.740  1.00  0.00           H  
ATOM   1116  N   ILE A 107      37.480  41.680  47.990  1.00  0.00           N  
ATOM   1117  CA  ILE A 107      38.740  42.170  47.450  1.00  0.00           C  
ATOM   1118  C   ILE A 107      39.850  41.230  47.990  1.00  0.00           C  
ATOM   1119  O   ILE A 107      39.870  40.940  49.150  1.00  0.00           O  
ATOM   1120  CB  ILE A 107      38.980  43.680  47.750  1.00  0.00           C  
ATOM   1121  CG1 ILE A 107      37.940  44.570  47.090  1.00  0.00           C  
ATOM   1122  CG2 ILE A 107      40.250  44.170  47.070  1.00  0.00           C  
ATOM   1123  CD  ILE A 107      37.830  46.090  47.360  1.00  0.00           C  
ATOM   1124  H   ILE A 107      37.390  41.810  48.980  1.00  0.00           H  
ATOM   1125  N   VAL A 108      40.710  40.830  47.080  1.00  0.00           N  
ATOM   1126  CA  VAL A 108      41.910  40.000  47.320  1.00  0.00           C  
ATOM   1127  C   VAL A 108      43.060  40.970  47.210  1.00  0.00           C  
ATOM   1128  O   VAL A 108      43.310  41.490  46.100  1.00  0.00           O  
ATOM   1129  CB  VAL A 108      42.170  38.780  46.350  1.00  0.00           C  
ATOM   1130  CG1 VAL A 108      42.760  37.560  47.080  1.00  0.00           C  
ATOM   1131  CG2 VAL A 108      40.890  38.240  45.690  1.00  0.00           C  
ATOM   1132  H   VAL A 108      40.770  41.320  46.210  1.00  0.00           H  
ATOM   1133  N   MET A 109      43.940  41.000  48.230  1.00  0.00           N  
ATOM   1134  CA  MET A 109      45.050  41.940  48.290  1.00  0.00           C  
ATOM   1135  C   MET A 109      46.360  41.170  48.500  1.00  0.00           C  
ATOM   1136  O   MET A 109      46.450  40.390  49.480  1.00  0.00           O  
ATOM   1137  CB  MET A 109      44.770  42.850  49.440  1.00  0.00           C  
ATOM   1138  CG  MET A 109      45.680  44.150  49.570  1.00  0.00           C  
ATOM   1139  SD  MET A 109      47.320  43.860  50.210  1.00  0.00           S  
ATOM   1140  CE  MET A 109      47.150  45.110  51.470  1.00  0.00           C  
ATOM   1141  H   MET A 109      43.820  40.390  49.010  1.00  0.00           H  
ATOM   1142  N   THR A 110      47.350  41.570  47.690  1.00  0.00           N  
ATOM   1143  CA  THR A 110      48.680  40.940  47.760  1.00  0.00           C  
ATOM   1144  C   THR A 110      49.920  41.800  47.960  1.00  0.00           C  
ATOM   1145  O   THR A 110      50.970  41.240  48.210  1.00  0.00           O  
ATOM   1146  CB  THR A 110      48.990  40.170  46.480  1.00  0.00           C  
ATOM   1147  CG2 THR A 110      48.210  38.860  46.390  1.00  0.00           C  
ATOM   1148  OG1 THR A 110      48.840  40.990  45.340  1.00  0.00           O  
ATOM   1149  H   THR A 110      47.190  42.150  46.880  1.00  0.00           H  
ATOM   1150  HG1 THR A 110      48.370  40.590  44.570  1.00  0.00           H  
ATOM   1151  N   THR A 111      49.930  43.060  47.430  1.00  0.00           N  
ATOM   1152  CA  THR A 111      51.000  44.050  47.790  1.00  0.00           C  
ATOM   1153  C   THR A 111      50.790  44.740  49.070  1.00  0.00           C  
ATOM   1154  O   THR A 111      49.840  45.530  49.200  1.00  0.00           O  
ATOM   1155  CB  THR A 111      51.190  44.990  46.580  1.00  0.00           C  
ATOM   1156  CG2 THR A 111      50.040  45.830  46.150  1.00  0.00           C  
ATOM   1157  OG1 THR A 111      52.350  45.810  46.800  1.00  0.00           O  
ATOM   1158  H   THR A 111      49.260  43.340  46.740  1.00  0.00           H  
ATOM   1159  HG1 THR A 111      52.260  46.130  47.740  1.00  0.00           H  
ATOM   1160  N   LYS A 112      51.970  44.830  49.700  1.00  0.00           N  
ATOM   1161  CA  LYS A 112      52.220  45.700  50.890  1.00  0.00           C  
ATOM   1162  C   LYS A 112      52.450  47.160  50.610  1.00  0.00           C  
ATOM   1163  O   LYS A 112      52.710  47.470  49.460  1.00  0.00           O  
ATOM   1164  CB  LYS A 112      53.370  45.220  51.790  1.00  0.00           C  
ATOM   1165  CG  LYS A 112      53.080  43.820  52.250  1.00  0.00           C  
ATOM   1166  CD  LYS A 112      54.390  43.260  52.750  1.00  0.00           C  
ATOM   1167  CE  LYS A 112      54.180  41.880  53.310  1.00  0.00           C  
ATOM   1168  NZ  LYS A 112      55.400  41.420  53.930  1.00  0.00           N1+
ATOM   1169  H   LYS A 112      52.790  44.450  49.290  1.00  0.00           H  
ATOM   1170  HZ1 LYS A 112      55.950  42.180  54.270  1.00  0.00           H  
ATOM   1171  HZ2 LYS A 112      55.080  40.920  54.740  1.00  0.00           H  
ATOM   1172  HZ3 LYS A 112      55.870  40.840  53.260  1.00  0.00           H  
ATOM   1173  N   GLU A 113      52.190  48.020  51.570  1.00  0.00           N  
ATOM   1174  CA  GLU A 113      52.610  49.440  51.490  1.00  0.00           C  
ATOM   1175  C   GLU A 113      54.030  49.680  50.990  1.00  0.00           C  
ATOM   1176  O   GLU A 113      54.250  50.400  50.010  1.00  0.00           O  
ATOM   1177  CB  GLU A 113      52.280  50.180  52.780  1.00  0.00           C  
ATOM   1178  CG  GLU A 113      52.520  51.660  52.600  1.00  0.00           C  
ATOM   1179  CD  GLU A 113      53.010  52.550  53.740  1.00  0.00           C  
ATOM   1180  OE1 GLU A 113      52.460  53.760  53.840  1.00  0.00           O  
ATOM   1181  OE2 GLU A 113      53.950  52.090  54.430  1.00  0.00           O1-
ATOM   1182  H   GLU A 113      51.940  47.590  52.440  1.00  0.00           H  
ATOM   1183  N   VAL A 114      54.930  49.310  51.830  1.00  0.00           N  
ATOM   1184  CA  VAL A 114      56.380  49.310  51.460  1.00  0.00           C  
ATOM   1185  C   VAL A 114      56.850  47.860  51.250  1.00  0.00           C  
ATOM   1186  O   VAL A 114      56.500  46.930  51.980  1.00  0.00           O  
ATOM   1187  CB  VAL A 114      57.150  50.010  52.590  1.00  0.00           C  
ATOM   1188  CG1 VAL A 114      57.100  49.320  53.920  1.00  0.00           C  
ATOM   1189  CG2 VAL A 114      58.600  50.220  52.150  1.00  0.00           C  
ATOM   1190  H   VAL A 114      54.800  49.100  52.790  1.00  0.00           H  
ATOM   1191  N   GLU A 115      57.830  47.670  50.310  1.00  0.00           N  
ATOM   1192  CA  GLU A 115      58.480  46.330  50.070  1.00  0.00           C  
ATOM   1193  C   GLU A 115      59.900  46.560  49.510  1.00  0.00           C  
ATOM   1194  O   GLU A 115      60.070  47.250  48.480  1.00  0.00           O  
ATOM   1195  CB  GLU A 115      57.630  45.570  49.060  1.00  0.00           C  
ATOM   1196  CG  GLU A 115      56.360  44.890  49.650  1.00  0.00           C  
ATOM   1197  CD  GLU A 115      55.630  43.950  48.670  1.00  0.00           C  
ATOM   1198  OE1 GLU A 115      56.230  43.380  47.700  1.00  0.00           O  
ATOM   1199  OE2 GLU A 115      54.480  43.660  48.830  1.00  0.00           O1-
ATOM   1200  H   GLU A 115      58.070  48.350  49.630  1.00  0.00           H  
ATOM   1201  N   ARG A 116      60.890  45.790  50.100  1.00  0.00           N  
ATOM   1202  CA  ARG A 116      62.360  45.850  49.820  1.00  0.00           C  
ATOM   1203  C   ARG A 116      62.890  47.290  49.850  1.00  0.00           C  
ATOM   1204  O   ARG A 116      63.490  47.790  48.840  1.00  0.00           O  
ATOM   1205  CB  ARG A 116      62.730  45.150  48.530  1.00  0.00           C  
ATOM   1206  CG  ARG A 116      62.840  43.600  48.670  1.00  0.00           C  
ATOM   1207  CD  ARG A 116      61.560  42.970  48.140  1.00  0.00           C  
ATOM   1208  NE  ARG A 116      61.610  41.490  48.370  1.00  0.00           N  
ATOM   1209  CZ  ARG A 116      61.640  40.520  47.380  1.00  0.00           C  
ATOM   1210  NH1 ARG A 116      61.710  40.790  46.040  1.00  0.00           N1+
ATOM   1211  NH2 ARG A 116      61.830  39.290  47.870  1.00  0.00           N  
ATOM   1212  H   ARG A 116      60.610  45.330  50.940  1.00  0.00           H  
ATOM   1213  HE  ARG A 116      61.390  41.190  49.300  1.00  0.00           H  
ATOM   1214 1HH1 ARG A 116      61.600  41.750  45.760  1.00  0.00           H  
ATOM   1215 2HH1 ARG A 116      61.710  40.080  45.340  1.00  0.00           H  
ATOM   1216 1HH2 ARG A 116      61.540  39.080  48.810  1.00  0.00           H  
ATOM   1217 2HH2 ARG A 116      62.360  38.590  47.390  1.00  0.00           H  
ATOM   1218  N   GLY A 117      62.630  48.050  50.900  1.00  0.00           N  
ATOM   1219  CA  GLY A 117      63.000  49.520  51.030  1.00  0.00           C  
ATOM   1220  C   GLY A 117      62.050  50.480  50.330  1.00  0.00           C  
ATOM   1221  O   GLY A 117      61.840  51.540  50.970  1.00  0.00           O  
ATOM   1222  H   GLY A 117      62.210  47.610  51.690  1.00  0.00           H  
ATOM   1223  N   LYS A 118      61.360  50.150  49.300  1.00  0.00           N  
ATOM   1224  CA  LYS A 118      60.480  50.930  48.410  1.00  0.00           C  
ATOM   1225  C   LYS A 118      58.980  50.970  48.670  1.00  0.00           C  
ATOM   1226  O   LYS A 118      58.380  49.930  48.760  1.00  0.00           O  
ATOM   1227  CB  LYS A 118      60.580  50.570  46.910  1.00  0.00           C  
ATOM   1228  CG  LYS A 118      61.860  51.050  46.210  1.00  0.00           C  
ATOM   1229  CD  LYS A 118      62.120  50.340  44.900  1.00  0.00           C  
ATOM   1230  CE  LYS A 118      62.700  51.300  43.820  1.00  0.00           C  
ATOM   1231  NZ  LYS A 118      64.100  51.610  43.980  1.00  0.00           N1+
ATOM   1232  H   LYS A 118      61.560  49.210  49.010  1.00  0.00           H  
ATOM   1233  HZ1 LYS A 118      64.260  52.190  43.190  1.00  0.00           H  
ATOM   1234  HZ2 LYS A 118      64.380  52.140  44.780  1.00  0.00           H  
ATOM   1235  HZ3 LYS A 118      64.740  50.840  43.940  1.00  0.00           H  
ATOM   1236  N   SER A 119      58.410  52.080  48.250  1.00  0.00           N  
ATOM   1237  CA  SER A 119      57.000  52.450  48.310  1.00  0.00           C  
ATOM   1238  C   SER A 119      56.270  51.840  47.100  1.00  0.00           C  
ATOM   1239  O   SER A 119      56.580  52.120  45.950  1.00  0.00           O  
ATOM   1240  CB  SER A 119      56.890  53.960  48.390  1.00  0.00           C  
ATOM   1241  OG  SER A 119      55.510  54.400  48.410  1.00  0.00           O  
ATOM   1242  H   SER A 119      58.930  52.710  47.680  1.00  0.00           H  
ATOM   1243  HG  SER A 119      55.040  53.860  49.110  1.00  0.00           H  
ATOM   1244  N   LYS A 120      55.470  50.830  47.500  1.00  0.00           N  
ATOM   1245  CA  LYS A 120      54.740  50.030  46.450  1.00  0.00           C  
ATOM   1246  C   LYS A 120      53.270  50.340  46.280  1.00  0.00           C  
ATOM   1247  O   LYS A 120      52.810  50.370  45.120  1.00  0.00           O  
ATOM   1248  CB  LYS A 120      54.880  48.510  46.620  1.00  0.00           C  
ATOM   1249  CG  LYS A 120      56.340  48.170  46.560  1.00  0.00           C  
ATOM   1250  CD  LYS A 120      56.780  48.400  45.150  1.00  0.00           C  
ATOM   1251  CE  LYS A 120      58.280  48.030  45.150  1.00  0.00           C  
ATOM   1252  NZ  LYS A 120      58.540  47.110  44.040  1.00  0.00           N1+
ATOM   1253  H   LYS A 120      55.300  50.630  48.470  1.00  0.00           H  
ATOM   1254  HZ1 LYS A 120      58.010  46.270  44.100  1.00  0.00           H  
ATOM   1255  HZ2 LYS A 120      58.290  47.590  43.200  1.00  0.00           H  
ATOM   1256  HZ3 LYS A 120      59.500  46.830  44.000  1.00  0.00           H  
ATOM   1257  N   CYS A 121      52.490  50.400  47.350  1.00  0.00           N  
ATOM   1258  CA  CYS A 121      51.070  50.800  47.370  1.00  0.00           C  
ATOM   1259  C   CYS A 121      50.820  51.910  48.390  1.00  0.00           C  
ATOM   1260  O   CYS A 121      51.540  51.950  49.380  1.00  0.00           O  
ATOM   1261  CB  CYS A 121      50.100  49.630  47.610  1.00  0.00           C  
ATOM   1262  SG  CYS A 121      49.680  49.080  49.280  1.00  0.00           S  
ATOM   1263  H   CYS A 121      52.830  50.090  48.240  1.00  0.00           H  
ATOM   1264  HG  CYS A 121      50.900  48.850  49.770  1.00  0.00           H  
ATOM   1265  N   VAL A 122      49.710  52.630  48.270  1.00  0.00           N  
ATOM   1266  CA  VAL A 122      49.210  53.510  49.330  1.00  0.00           C  
ATOM   1267  C   VAL A 122      48.600  52.810  50.570  1.00  0.00           C  
ATOM   1268  O   VAL A 122      47.950  51.770  50.530  1.00  0.00           O  
ATOM   1269  CB  VAL A 122      48.320  54.620  48.740  1.00  0.00           C  
ATOM   1270  CG1 VAL A 122      47.030  54.080  48.200  1.00  0.00           C  
ATOM   1271  CG2 VAL A 122      48.220  55.820  49.690  1.00  0.00           C  
ATOM   1272  H   VAL A 122      49.420  52.770  47.320  1.00  0.00           H  
ATOM   1273  N   LYS A 123      49.030  53.170  51.810  1.00  0.00           N  
ATOM   1274  CA  LYS A 123      48.500  52.620  53.070  1.00  0.00           C  
ATOM   1275  C   LYS A 123      47.060  53.120  53.290  1.00  0.00           C  
ATOM   1276  O   LYS A 123      46.810  54.280  53.730  1.00  0.00           O  
ATOM   1277  CB  LYS A 123      49.370  52.780  54.340  1.00  0.00           C  
ATOM   1278  CG  LYS A 123      48.740  51.970  55.530  1.00  0.00           C  
ATOM   1279  CD  LYS A 123      49.680  51.920  56.690  1.00  0.00           C  
ATOM   1280  CE  LYS A 123      49.060  51.180  57.870  1.00  0.00           C  
ATOM   1281  NZ  LYS A 123      50.050  50.990  58.980  1.00  0.00           N1+
ATOM   1282  H   LYS A 123      49.750  53.860  51.880  1.00  0.00           H  
ATOM   1283  HZ1 LYS A 123      49.560  50.640  59.780  1.00  0.00           H  
ATOM   1284  HZ2 LYS A 123      50.820  50.370  58.850  1.00  0.00           H  
ATOM   1285  HZ3 LYS A 123      50.390  51.910  59.200  1.00  0.00           H  
ATOM   1286  N   TYR A 124      46.110  52.330  52.660  1.00  0.00           N  
ATOM   1287  CA  TYR A 124      44.730  52.730  52.810  1.00  0.00           C  
ATOM   1288  C   TYR A 124      43.840  52.060  53.900  1.00  0.00           C  
ATOM   1289  O   TYR A 124      42.820  52.640  54.210  1.00  0.00           O  
ATOM   1290  CB  TYR A 124      43.980  52.710  51.460  1.00  0.00           C  
ATOM   1291  CG  TYR A 124      43.990  51.360  50.740  1.00  0.00           C  
ATOM   1292  CD1 TYR A 124      43.070  50.390  50.990  1.00  0.00           C  
ATOM   1293  CD2 TYR A 124      45.050  51.040  49.880  1.00  0.00           C  
ATOM   1294  CE1 TYR A 124      43.140  49.090  50.610  1.00  0.00           C  
ATOM   1295  CE2 TYR A 124      45.190  49.730  49.400  1.00  0.00           C  
ATOM   1296  CZ  TYR A 124      44.210  48.800  49.790  1.00  0.00           C  
ATOM   1297  OH  TYR A 124      44.430  47.480  49.360  1.00  0.00           O  
ATOM   1298  H   TYR A 124      46.410  51.780  51.890  1.00  0.00           H  
ATOM   1299  HD1 TYR A 124      42.140  50.840  51.330  1.00  0.00           H  
ATOM   1300  HD2 TYR A 124      45.700  51.800  49.470  1.00  0.00           H  
ATOM   1301  HE1 TYR A 124      42.420  48.340  50.940  1.00  0.00           H  
ATOM   1302  HE2 TYR A 124      45.750  49.590  48.480  1.00  0.00           H  
ATOM   1303  HH  TYR A 124      45.340  47.520  48.940  1.00  0.00           H  
ATOM   1304  N   TRP A 125      44.040  50.740  54.120  1.00  0.00           N  
ATOM   1305  CA  TRP A 125      43.130  49.900  54.970  1.00  0.00           C  
ATOM   1306  C   TRP A 125      43.090  50.270  56.430  1.00  0.00           C  
ATOM   1307  O   TRP A 125      44.120  50.670  56.900  1.00  0.00           O  
ATOM   1308  CB  TRP A 125      43.500  48.460  54.820  1.00  0.00           C  
ATOM   1309  CG  TRP A 125      44.970  48.120  55.020  1.00  0.00           C  
ATOM   1310  CD1 TRP A 125      45.510  47.890  56.220  1.00  0.00           C  
ATOM   1311  CD2 TRP A 125      45.930  48.170  54.070  1.00  0.00           C  
ATOM   1312  CE2 TRP A 125      47.070  48.000  54.850  1.00  0.00           C  
ATOM   1313  CE3 TRP A 125      45.980  48.420  52.690  1.00  0.00           C  
ATOM   1314  NE1 TRP A 125      46.830  47.830  56.090  1.00  0.00           N  
ATOM   1315  CZ2 TRP A 125      48.350  48.100  54.240  1.00  0.00           C  
ATOM   1316  CZ3 TRP A 125      47.230  48.720  52.160  1.00  0.00           C  
ATOM   1317  CH2 TRP A 125      48.390  48.510  52.900  1.00  0.00           C  
ATOM   1318  H   TRP A 125      45.000  50.450  54.090  1.00  0.00           H  
ATOM   1319  HD1 TRP A 125      44.980  47.870  57.170  1.00  0.00           H  
ATOM   1320  HE1 TRP A 125      47.560  47.540  56.710  1.00  0.00           H  
ATOM   1321  HE3 TRP A 125      45.090  48.400  52.050  1.00  0.00           H  
ATOM   1322  HZ2 TRP A 125      49.250  47.860  54.800  1.00  0.00           H  
ATOM   1323  HZ3 TRP A 125      47.320  48.850  51.080  1.00  0.00           H  
ATOM   1324  HH2 TRP A 125      49.320  48.880  52.460  1.00  0.00           H  
ATOM   1325  N   PRO A 126      41.970  50.250  57.170  1.00  0.00           N  
ATOM   1326  CA  PRO A 126      41.890  50.740  58.540  1.00  0.00           C  
ATOM   1327  C   PRO A 126      42.490  49.660  59.430  1.00  0.00           C  
ATOM   1328  O   PRO A 126      42.420  48.400  59.120  1.00  0.00           O  
ATOM   1329  CB  PRO A 126      40.430  50.920  58.810  1.00  0.00           C  
ATOM   1330  CG  PRO A 126      39.740  49.980  57.860  1.00  0.00           C  
ATOM   1331  CD  PRO A 126      40.630  50.020  56.600  1.00  0.00           C  
ATOM   1332  N   ASP A 127      42.860  50.070  60.650  1.00  0.00           N  
ATOM   1333  CA  ASP A 127      43.060  49.110  61.770  1.00  0.00           C  
ATOM   1334  C   ASP A 127      41.750  48.460  62.240  1.00  0.00           C  
ATOM   1335  O   ASP A 127      40.770  49.170  62.390  1.00  0.00           O  
ATOM   1336  CB  ASP A 127      43.800  49.610  62.980  1.00  0.00           C  
ATOM   1337  CG  ASP A 127      45.320  49.840  62.740  1.00  0.00           C  
ATOM   1338  OD1 ASP A 127      46.040  49.630  63.730  1.00  0.00           O  
ATOM   1339  OD2 ASP A 127      45.650  50.430  61.720  1.00  0.00           O1-
ATOM   1340  H   ASP A 127      43.290  50.960  60.840  1.00  0.00           H  
ATOM   1341  N   GLU A 128      41.890  47.350  63.000  1.00  0.00           N  
ATOM   1342  CA  GLU A 128      40.730  46.720  63.700  1.00  0.00           C  
ATOM   1343  C   GLU A 128      40.100  47.630  64.780  1.00  0.00           C  
ATOM   1344  O   GLU A 128      40.830  48.430  65.300  1.00  0.00           O  
ATOM   1345  CB  GLU A 128      41.220  45.420  64.280  1.00  0.00           C  
ATOM   1346  CG  GLU A 128      40.050  44.430  64.490  1.00  0.00           C  
ATOM   1347  CD  GLU A 128      40.660  43.180  65.180  1.00  0.00           C  
ATOM   1348  OE1 GLU A 128      41.700  43.190  65.880  1.00  0.00           O  
ATOM   1349  OE2 GLU A 128      39.950  42.150  65.200  1.00  0.00           O1-
ATOM   1350  H   GLU A 128      42.730  46.830  62.860  1.00  0.00           H  
ATOM   1351  N   TYR A 129      38.810  47.700  64.640  1.00  0.00           N  
ATOM   1352  CA  TYR A 129      37.810  48.550  65.350  1.00  0.00           C  
ATOM   1353  C   TYR A 129      37.730  50.050  64.880  1.00  0.00           C  
ATOM   1354  O   TYR A 129      36.700  50.660  64.850  1.00  0.00           O  
ATOM   1355  CB  TYR A 129      37.930  48.570  66.860  1.00  0.00           C  
ATOM   1356  CG  TYR A 129      37.910  47.130  67.440  1.00  0.00           C  
ATOM   1357  CD1 TYR A 129      36.860  46.240  67.190  1.00  0.00           C  
ATOM   1358  CD2 TYR A 129      39.110  46.670  68.080  1.00  0.00           C  
ATOM   1359  CE1 TYR A 129      36.970  44.940  67.500  1.00  0.00           C  
ATOM   1360  CE2 TYR A 129      39.240  45.330  68.440  1.00  0.00           C  
ATOM   1361  CZ  TYR A 129      38.140  44.450  68.180  1.00  0.00           C  
ATOM   1362  OH  TYR A 129      38.150  43.210  68.810  1.00  0.00           O  
ATOM   1363  H   TYR A 129      38.440  47.130  63.910  1.00  0.00           H  
ATOM   1364  HD1 TYR A 129      36.060  46.600  66.540  1.00  0.00           H  
ATOM   1365  HD2 TYR A 129      39.840  47.390  68.450  1.00  0.00           H  
ATOM   1366  HE1 TYR A 129      36.270  44.310  66.960  1.00  0.00           H  
ATOM   1367  HE2 TYR A 129      39.810  45.140  69.350  1.00  0.00           H  
ATOM   1368  HH  TYR A 129      38.980  42.720  68.530  1.00  0.00           H  
ATOM   1369  N   ALA A 130      38.880  50.470  64.480  1.00  0.00           N  
ATOM   1370  CA  ALA A 130      39.110  51.810  63.970  1.00  0.00           C  
ATOM   1371  C   ALA A 130      38.220  52.330  62.850  1.00  0.00           C  
ATOM   1372  O   ALA A 130      37.890  51.480  62.000  1.00  0.00           O  
ATOM   1373  CB  ALA A 130      40.560  51.980  63.470  1.00  0.00           C  
ATOM   1374  H   ALA A 130      39.670  49.860  64.490  1.00  0.00           H  
ATOM   1375  N   LEU A 131      37.910  53.670  62.780  1.00  0.00           N  
ATOM   1376  CA  LEU A 131      37.130  54.230  61.680  1.00  0.00           C  
ATOM   1377  C   LEU A 131      38.100  55.190  60.900  1.00  0.00           C  
ATOM   1378  O   LEU A 131      38.530  56.190  61.450  1.00  0.00           O  
ATOM   1379  CB  LEU A 131      35.890  54.930  62.290  1.00  0.00           C  
ATOM   1380  CG  LEU A 131      35.010  55.790  61.450  1.00  0.00           C  
ATOM   1381  CD1 LEU A 131      34.510  55.160  60.120  1.00  0.00           C  
ATOM   1382  CD2 LEU A 131      33.760  55.990  62.270  1.00  0.00           C  
ATOM   1383  H   LEU A 131      38.050  54.270  63.570  1.00  0.00           H  
ATOM   1384  N   LYS A 132      38.080  54.890  59.650  1.00  0.00           N  
ATOM   1385  CA  LYS A 132      38.620  55.740  58.610  1.00  0.00           C  
ATOM   1386  C   LYS A 132      37.620  56.530  57.780  1.00  0.00           C  
ATOM   1387  O   LYS A 132      36.660  56.050  57.170  1.00  0.00           O  
ATOM   1388  CB  LYS A 132      39.630  55.020  57.720  1.00  0.00           C  
ATOM   1389  CG  LYS A 132      40.910  54.820  58.550  1.00  0.00           C  
ATOM   1390  CD  LYS A 132      41.660  56.100  58.680  1.00  0.00           C  
ATOM   1391  CE  LYS A 132      43.010  56.000  59.370  1.00  0.00           C  
ATOM   1392  NZ  LYS A 132      43.880  57.140  59.020  1.00  0.00           N1+
ATOM   1393  H   LYS A 132      37.550  54.100  59.340  1.00  0.00           H  
ATOM   1394  HZ1 LYS A 132      44.730  56.790  59.400  1.00  0.00           H  
ATOM   1395  HZ2 LYS A 132      43.860  57.380  58.040  1.00  0.00           H  
ATOM   1396  HZ3 LYS A 132      43.600  57.890  59.620  1.00  0.00           H  
ATOM   1397  N   GLU A 133      38.120  57.690  57.490  1.00  0.00           N  
ATOM   1398  CA  GLU A 133      37.460  58.760  56.780  1.00  0.00           C  
ATOM   1399  C   GLU A 133      38.250  59.220  55.520  1.00  0.00           C  
ATOM   1400  O   GLU A 133      39.140  60.060  55.670  1.00  0.00           O  
ATOM   1401  CB  GLU A 133      37.170  59.990  57.620  1.00  0.00           C  
ATOM   1402  CG  GLU A 133      36.640  59.610  58.970  1.00  0.00           C  
ATOM   1403  CD  GLU A 133      35.800  60.690  59.680  1.00  0.00           C  
ATOM   1404  OE1 GLU A 133      34.920  60.300  60.470  1.00  0.00           O  
ATOM   1405  OE2 GLU A 133      36.010  61.890  59.570  1.00  0.00           O1-
ATOM   1406  H   GLU A 133      39.010  57.940  57.870  1.00  0.00           H  
ATOM   1407  N   TYR A 134      37.860  58.880  54.320  1.00  0.00           N  
ATOM   1408  CA  TYR A 134      38.460  59.420  53.090  1.00  0.00           C  
ATOM   1409  C   TYR A 134      37.530  60.380  52.290  1.00  0.00           C  
ATOM   1410  O   TYR A 134      36.790  60.000  51.410  1.00  0.00           O  
ATOM   1411  CB  TYR A 134      39.070  58.230  52.290  1.00  0.00           C  
ATOM   1412  CG  TYR A 134      40.190  57.470  53.050  1.00  0.00           C  
ATOM   1413  CD1 TYR A 134      41.440  57.960  53.040  1.00  0.00           C  
ATOM   1414  CD2 TYR A 134      39.870  56.240  53.680  1.00  0.00           C  
ATOM   1415  CE1 TYR A 134      42.540  57.250  53.590  1.00  0.00           C  
ATOM   1416  CE2 TYR A 134      40.950  55.480  54.130  1.00  0.00           C  
ATOM   1417  CZ  TYR A 134      42.240  56.000  54.120  1.00  0.00           C  
ATOM   1418  OH  TYR A 134      43.140  55.350  54.920  1.00  0.00           O  
ATOM   1419  H   TYR A 134      37.350  58.020  54.210  1.00  0.00           H  
ATOM   1420  HD1 TYR A 134      41.630  58.970  52.660  1.00  0.00           H  
ATOM   1421  HD2 TYR A 134      38.850  55.860  53.710  1.00  0.00           H  
ATOM   1422  HE1 TYR A 134      43.560  57.440  53.270  1.00  0.00           H  
ATOM   1423  HE2 TYR A 134      40.760  54.580  54.720  1.00  0.00           H  
ATOM   1424  HH  TYR A 134      42.940  54.370  54.910  1.00  0.00           H  
ATOM   1425  N   GLY A 135      37.320  61.520  52.900  1.00  0.00           N  
ATOM   1426  CA  GLY A 135      36.370  62.610  52.430  1.00  0.00           C  
ATOM   1427  C   GLY A 135      34.890  62.060  52.490  1.00  0.00           C  
ATOM   1428  O   GLY A 135      34.270  62.110  53.550  1.00  0.00           O  
ATOM   1429  H   GLY A 135      37.830  61.860  53.700  1.00  0.00           H  
ATOM   1430  N   VAL A 136      34.440  61.640  51.280  1.00  0.00           N  
ATOM   1431  CA  VAL A 136      33.060  61.160  51.090  1.00  0.00           C  
ATOM   1432  C   VAL A 136      32.920  59.720  51.610  1.00  0.00           C  
ATOM   1433  O   VAL A 136      31.810  59.380  52.110  1.00  0.00           O  
ATOM   1434  CB  VAL A 136      32.580  61.340  49.630  1.00  0.00           C  
ATOM   1435  CG1 VAL A 136      32.440  62.800  49.160  1.00  0.00           C  
ATOM   1436  CG2 VAL A 136      33.360  60.540  48.630  1.00  0.00           C  
ATOM   1437  H   VAL A 136      34.910  61.770  50.410  1.00  0.00           H  
ATOM   1438  N   MET A 137      34.010  58.990  51.620  1.00  0.00           N  
ATOM   1439  CA  MET A 137      34.040  57.480  51.810  1.00  0.00           C  
ATOM   1440  C   MET A 137      34.570  56.980  53.160  1.00  0.00           C  
ATOM   1441  O   MET A 137      35.700  57.310  53.470  1.00  0.00           O  
ATOM   1442  CB  MET A 137      34.990  56.850  50.710  1.00  0.00           C  
ATOM   1443  CG  MET A 137      34.350  56.800  49.320  1.00  0.00           C  
ATOM   1444  SD  MET A 137      32.850  55.660  49.250  1.00  0.00           S  
ATOM   1445  CE  MET A 137      32.660  55.560  47.520  1.00  0.00           C  
ATOM   1446  H   MET A 137      34.900  59.440  51.530  1.00  0.00           H  
ATOM   1447  N   ARG A 138      33.690  56.530  54.040  1.00  0.00           N  
ATOM   1448  CA  ARG A 138      34.050  55.860  55.290  1.00  0.00           C  
ATOM   1449  C   ARG A 138      34.430  54.360  55.080  1.00  0.00           C  
ATOM   1450  O   ARG A 138      33.810  53.640  54.300  1.00  0.00           O  
ATOM   1451  CB  ARG A 138      32.850  56.070  56.180  1.00  0.00           C  
ATOM   1452  CG  ARG A 138      32.970  57.280  57.080  1.00  0.00           C  
ATOM   1453  CD  ARG A 138      31.660  57.620  57.780  1.00  0.00           C  
ATOM   1454  NE  ARG A 138      31.710  58.390  59.070  1.00  0.00           N  
ATOM   1455  CZ  ARG A 138      31.180  58.140  60.300  1.00  0.00           C  
ATOM   1456  NH1 ARG A 138      30.620  56.930  60.450  1.00  0.00           N1+
ATOM   1457  NH2 ARG A 138      31.010  59.060  61.190  1.00  0.00           N  
ATOM   1458  H   ARG A 138      32.710  56.520  53.870  1.00  0.00           H  
ATOM   1459  HE  ARG A 138      32.090  59.290  58.840  1.00  0.00           H  
ATOM   1460 1HH1 ARG A 138      30.500  56.310  59.680  1.00  0.00           H  
ATOM   1461 2HH1 ARG A 138      30.430  56.630  61.380  1.00  0.00           H  
ATOM   1462 1HH2 ARG A 138      31.230  60.010  60.960  1.00  0.00           H  
ATOM   1463 2HH2 ARG A 138      30.660  59.000  62.120  1.00  0.00           H  
ATOM   1464  N   VAL A 139      35.360  53.940  55.950  1.00  0.00           N  
ATOM   1465  CA  VAL A 139      35.790  52.520  56.230  1.00  0.00           C  
ATOM   1466  C   VAL A 139      36.270  52.190  57.670  1.00  0.00           C  
ATOM   1467  O   VAL A 139      37.160  52.760  58.260  1.00  0.00           O  
ATOM   1468  CB  VAL A 139      36.930  52.090  55.330  1.00  0.00           C  
ATOM   1469  CG1 VAL A 139      36.470  51.330  54.110  1.00  0.00           C  
ATOM   1470  CG2 VAL A 139      37.870  53.200  54.850  1.00  0.00           C  
ATOM   1471  H   VAL A 139      35.710  54.550  56.660  1.00  0.00           H  
ATOM   1472  N   ARG A 140      35.320  51.480  58.280  1.00  0.00           N  
ATOM   1473  CA  ARG A 140      35.440  50.990  59.640  1.00  0.00           C  
ATOM   1474  C   ARG A 140      35.760  49.480  59.680  1.00  0.00           C  
ATOM   1475  O   ARG A 140      35.000  48.700  59.100  1.00  0.00           O  
ATOM   1476  CB  ARG A 140      34.200  51.430  60.450  1.00  0.00           C  
ATOM   1477  CG  ARG A 140      34.430  50.990  61.880  1.00  0.00           C  
ATOM   1478  CD  ARG A 140      33.530  51.890  62.720  1.00  0.00           C  
ATOM   1479  NE  ARG A 140      33.510  51.540  64.120  1.00  0.00           N  
ATOM   1480  CZ  ARG A 140      33.400  52.360  65.170  1.00  0.00           C  
ATOM   1481  NH1 ARG A 140      33.280  53.620  65.050  1.00  0.00           N1+
ATOM   1482  NH2 ARG A 140      33.630  51.860  66.380  1.00  0.00           N  
ATOM   1483  H   ARG A 140      34.470  51.260  57.790  1.00  0.00           H  
ATOM   1484  HE  ARG A 140      33.470  50.560  64.270  1.00  0.00           H  
ATOM   1485 1HH1 ARG A 140      33.340  54.020  64.140  1.00  0.00           H  
ATOM   1486 2HH1 ARG A 140      33.020  54.180  65.840  1.00  0.00           H  
ATOM   1487 1HH2 ARG A 140      34.070  50.980  66.540  1.00  0.00           H  
ATOM   1488 2HH2 ARG A 140      33.310  52.370  67.180  1.00  0.00           H  
ATOM   1489  N   ASN A 141      36.790  49.120  60.390  1.00  0.00           N  
ATOM   1490  CA  ASN A 141      37.230  47.720  60.360  1.00  0.00           C  
ATOM   1491  C   ASN A 141      36.810  46.890  61.600  1.00  0.00           C  
ATOM   1492  O   ASN A 141      37.490  46.940  62.650  1.00  0.00           O  
ATOM   1493  CB  ASN A 141      38.760  47.540  60.120  1.00  0.00           C  
ATOM   1494  CG  ASN A 141      39.210  46.140  59.770  1.00  0.00           C  
ATOM   1495  ND2 ASN A 141      40.440  46.110  59.310  1.00  0.00           N  
ATOM   1496  OD1 ASN A 141      38.500  45.140  59.980  1.00  0.00           O  
ATOM   1497  H   ASN A 141      37.280  49.670  61.070  1.00  0.00           H  
ATOM   1498 1HD2 ASN A 141      41.060  46.900  59.340  1.00  0.00           H  
ATOM   1499 2HD2 ASN A 141      40.800  45.200  59.140  1.00  0.00           H  
ATOM   1500  N   VAL A 142      35.580  46.480  61.560  1.00  0.00           N  
ATOM   1501  CA  VAL A 142      34.980  45.820  62.790  1.00  0.00           C  
ATOM   1502  C   VAL A 142      35.560  44.570  63.430  1.00  0.00           C  
ATOM   1503  O   VAL A 142      35.750  44.450  64.650  1.00  0.00           O  
ATOM   1504  CB  VAL A 142      33.500  45.660  62.660  1.00  0.00           C  
ATOM   1505  CG1 VAL A 142      32.700  46.980  62.660  1.00  0.00           C  
ATOM   1506  CG2 VAL A 142      33.180  44.940  61.370  1.00  0.00           C  
ATOM   1507  H   VAL A 142      35.130  46.250  60.700  1.00  0.00           H  
ATOM   1508  N   LYS A 143      36.300  43.790  62.590  1.00  0.00           N  
ATOM   1509  CA  LYS A 143      37.010  42.570  63.020  1.00  0.00           C  
ATOM   1510  C   LYS A 143      38.070  42.060  61.950  1.00  0.00           C  
ATOM   1511  O   LYS A 143      37.800  42.290  60.770  1.00  0.00           O  
ATOM   1512  CB  LYS A 143      35.980  41.500  63.480  1.00  0.00           C  
ATOM   1513  CG  LYS A 143      36.610  40.430  64.320  1.00  0.00           C  
ATOM   1514  CD  LYS A 143      37.260  40.960  65.590  1.00  0.00           C  
ATOM   1515  CE  LYS A 143      37.870  39.800  66.350  1.00  0.00           C  
ATOM   1516  NZ  LYS A 143      39.210  39.540  65.780  1.00  0.00           N1+
ATOM   1517  H   LYS A 143      36.380  44.060  61.630  1.00  0.00           H  
ATOM   1518  HZ1 LYS A 143      39.670  40.420  65.620  1.00  0.00           H  
ATOM   1519  HZ2 LYS A 143      39.730  39.070  66.500  1.00  0.00           H  
ATOM   1520  HZ3 LYS A 143      39.260  38.990  64.950  1.00  0.00           H  
ATOM   1521  N   GLU A 144      39.280  41.750  62.420  1.00  0.00           N  
ATOM   1522  CA  GLU A 144      40.310  41.030  61.620  1.00  0.00           C  
ATOM   1523  C   GLU A 144      40.410  39.520  62.020  1.00  0.00           C  
ATOM   1524  O   GLU A 144      40.170  39.200  63.190  1.00  0.00           O  
ATOM   1525  CB  GLU A 144      41.670  41.670  61.830  1.00  0.00           C  
ATOM   1526  CG  GLU A 144      41.680  43.030  61.000  1.00  0.00           C  
ATOM   1527  CD  GLU A 144      43.040  43.710  61.050  1.00  0.00           C  
ATOM   1528  OE1 GLU A 144      43.970  43.490  60.270  1.00  0.00           O  
ATOM   1529  OE2 GLU A 144      43.220  44.720  61.810  1.00  0.00           O1-
ATOM   1530  H   GLU A 144      39.480  41.820  63.400  1.00  0.00           H  
ATOM   1531  N   SER A 145      40.650  38.710  60.990  1.00  0.00           N  
ATOM   1532  CA  SER A 145      40.670  37.260  61.170  1.00  0.00           C  
ATOM   1533  C   SER A 145      41.770  36.610  60.390  1.00  0.00           C  
ATOM   1534  O   SER A 145      41.730  36.610  59.180  1.00  0.00           O  
ATOM   1535  CB  SER A 145      39.320  36.740  60.720  1.00  0.00           C  
ATOM   1536  OG  SER A 145      38.320  37.080  61.700  1.00  0.00           O  
ATOM   1537  H   SER A 145      40.720  39.060  60.060  1.00  0.00           H  
ATOM   1538  HG  SER A 145      37.770  37.870  61.410  1.00  0.00           H  
ATOM   1539  N   ALA A 146      42.660  36.010  61.110  1.00  0.00           N  
ATOM   1540  CA  ALA A 146      43.990  35.540  60.590  1.00  0.00           C  
ATOM   1541  C   ALA A 146      44.340  34.140  60.270  1.00  0.00           C  
ATOM   1542  O   ALA A 146      43.710  33.240  60.830  1.00  0.00           O  
ATOM   1543  CB  ALA A 146      45.090  36.190  61.440  1.00  0.00           C  
ATOM   1544  H   ALA A 146      42.450  35.690  62.030  1.00  0.00           H  
ATOM   1545  N   ALA A 147      45.330  34.020  59.400  1.00  0.00           N  
ATOM   1546  CA  ALA A 147      45.990  32.730  59.040  1.00  0.00           C  
ATOM   1547  C   ALA A 147      47.470  32.910  58.700  1.00  0.00           C  
ATOM   1548  O   ALA A 147      47.950  33.990  58.290  1.00  0.00           O  
ATOM   1549  CB  ALA A 147      45.330  32.120  57.820  1.00  0.00           C  
ATOM   1550  H   ALA A 147      45.830  34.760  58.960  1.00  0.00           H  
ATOM   1551  N   HIS A 148      48.200  31.720  58.700  1.00  0.00           N  
ATOM   1552  CA  HIS A 148      49.680  31.840  58.620  1.00  0.00           C  
ATOM   1553  C   HIS A 148      50.310  32.640  57.420  1.00  0.00           C  
ATOM   1554  O   HIS A 148      51.110  33.580  57.510  1.00  0.00           O  
ATOM   1555  CB  HIS A 148      50.330  30.430  58.700  1.00  0.00           C  
ATOM   1556  CG  HIS A 148      51.870  30.330  58.790  1.00  0.00           C  
ATOM   1557  CD2 HIS A 148      52.620  29.420  58.240  1.00  0.00           C  
ATOM   1558  ND1 HIS A 148      52.820  31.140  59.280  1.00  0.00           N  
ATOM   1559  CE1 HIS A 148      54.050  30.640  59.120  1.00  0.00           C  
ATOM   1560  NE2 HIS A 148      53.890  29.520  58.450  1.00  0.00           N  
ATOM   1561  H   HIS A 148      47.770  30.840  58.530  1.00  0.00           H  
ATOM   1562  HD2 HIS A 148      52.200  28.780  57.470  1.00  0.00           H  
ATOM   1563  HE1 HIS A 148      55.030  30.990  59.440  1.00  0.00           H  
ATOM   1564  HE2 HIS A 148      54.630  29.000  58.040  1.00  0.00           H  
ATOM   1565  N   ASP A 149      49.670  32.440  56.240  1.00  0.00           N  
ATOM   1566  CA  ASP A 149      50.020  33.310  55.070  1.00  0.00           C  
ATOM   1567  C   ASP A 149      49.120  34.520  54.790  1.00  0.00           C  
ATOM   1568  O   ASP A 149      49.550  35.400  54.080  1.00  0.00           O  
ATOM   1569  CB  ASP A 149      50.090  32.450  53.820  1.00  0.00           C  
ATOM   1570  CG  ASP A 149      51.370  31.520  53.930  1.00  0.00           C  
ATOM   1571  OD1 ASP A 149      52.380  32.060  54.320  1.00  0.00           O  
ATOM   1572  OD2 ASP A 149      51.400  30.400  53.450  1.00  0.00           O1-
ATOM   1573  H   ASP A 149      49.080  31.650  56.060  1.00  0.00           H  
ATOM   1574  N   TYR A 150      47.870  34.530  55.250  1.00  0.00           N  
ATOM   1575  CA  TYR A 150      46.830  35.460  54.760  1.00  0.00           C  
ATOM   1576  C   TYR A 150      45.820  35.990  55.830  1.00  0.00           C  
ATOM   1577  O   TYR A 150      45.350  35.200  56.640  1.00  0.00           O  
ATOM   1578  CB  TYR A 150      45.970  34.900  53.620  1.00  0.00           C  
ATOM   1579  CG  TYR A 150      45.170  33.680  53.890  1.00  0.00           C  
ATOM   1580  CD1 TYR A 150      45.730  32.440  53.640  1.00  0.00           C  
ATOM   1581  CD2 TYR A 150      43.840  33.810  54.240  1.00  0.00           C  
ATOM   1582  CE1 TYR A 150      44.920  31.350  53.690  1.00  0.00           C  
ATOM   1583  CE2 TYR A 150      43.090  32.680  54.300  1.00  0.00           C  
ATOM   1584  CZ  TYR A 150      43.640  31.470  54.140  1.00  0.00           C  
ATOM   1585  OH  TYR A 150      42.870  30.330  54.200  1.00  0.00           O  
ATOM   1586  H   TYR A 150      47.650  33.810  55.910  1.00  0.00           H  
ATOM   1587  HD1 TYR A 150      46.700  32.360  53.150  1.00  0.00           H  
ATOM   1588  HD2 TYR A 150      43.380  34.750  54.550  1.00  0.00           H  
ATOM   1589  HE1 TYR A 150      45.310  30.400  53.350  1.00  0.00           H  
ATOM   1590  HE2 TYR A 150      42.040  32.760  54.590  1.00  0.00           H  
ATOM   1591  HH  TYR A 150      41.940  30.670  54.070  1.00  0.00           H  
ATOM   1592  N   THR A 151      45.320  37.170  55.800  1.00  0.00           N  
ATOM   1593  CA  THR A 151      44.390  37.800  56.730  1.00  0.00           C  
ATOM   1594  C   THR A 151      43.180  38.440  56.040  1.00  0.00           C  
ATOM   1595  O   THR A 151      43.230  39.000  54.990  1.00  0.00           O  
ATOM   1596  CB  THR A 151      45.020  38.970  57.570  1.00  0.00           C  
ATOM   1597  CG2 THR A 151      45.830  38.350  58.730  1.00  0.00           C  
ATOM   1598  OG1 THR A 151      45.770  39.880  56.800  1.00  0.00           O  
ATOM   1599  H   THR A 151      45.630  37.860  55.150  1.00  0.00           H  
ATOM   1600  HG1 THR A 151      46.110  40.630  57.370  1.00  0.00           H  
ATOM   1601  N   LEU A 152      42.030  38.120  56.650  1.00  0.00           N  
ATOM   1602  CA  LEU A 152      40.790  38.770  56.260  1.00  0.00           C  
ATOM   1603  C   LEU A 152      40.320  39.830  57.290  1.00  0.00           C  
ATOM   1604  O   LEU A 152      40.400  39.710  58.470  1.00  0.00           O  
ATOM   1605  CB  LEU A 152      39.790  37.590  56.050  1.00  0.00           C  
ATOM   1606  CG  LEU A 152      38.320  38.000  55.900  1.00  0.00           C  
ATOM   1607  CD1 LEU A 152      38.160  38.790  54.570  1.00  0.00           C  
ATOM   1608  CD2 LEU A 152      37.470  36.710  55.970  1.00  0.00           C  
ATOM   1609  H   LEU A 152      41.980  37.380  57.320  1.00  0.00           H  
ATOM   1610  N   ARG A 153      39.940  40.920  56.640  1.00  0.00           N  
ATOM   1611  CA  ARG A 153      39.450  42.150  57.340  1.00  0.00           C  
ATOM   1612  C   ARG A 153      38.000  42.630  57.000  1.00  0.00           C  
ATOM   1613  O   ARG A 153      37.640  42.710  55.840  1.00  0.00           O  
ATOM   1614  CB  ARG A 153      40.490  43.300  57.000  1.00  0.00           C  
ATOM   1615  CG  ARG A 153      41.970  43.040  57.170  1.00  0.00           C  
ATOM   1616  CD  ARG A 153      42.820  44.230  56.760  1.00  0.00           C  
ATOM   1617  NE  ARG A 153      44.170  44.110  57.400  1.00  0.00           N  
ATOM   1618  CZ  ARG A 153      45.310  44.290  56.840  1.00  0.00           C  
ATOM   1619  NH1 ARG A 153      45.380  44.610  55.590  1.00  0.00           N1+
ATOM   1620  NH2 ARG A 153      46.400  44.460  57.580  1.00  0.00           N  
ATOM   1621  H   ARG A 153      40.160  41.030  55.670  1.00  0.00           H  
ATOM   1622  HE  ARG A 153      44.190  43.810  58.360  1.00  0.00           H  
ATOM   1623 1HH1 ARG A 153      44.520  44.800  55.110  1.00  0.00           H  
ATOM   1624 2HH1 ARG A 153      46.220  44.870  55.110  1.00  0.00           H  
ATOM   1625 1HH2 ARG A 153      46.440  44.470  58.580  1.00  0.00           H  
ATOM   1626 2HH2 ARG A 153      47.260  44.600  57.080  1.00  0.00           H  
ATOM   1627  N   GLU A 154      37.360  43.160  57.980  1.00  0.00           N  
ATOM   1628  CA  GLU A 154      35.940  43.520  57.730  1.00  0.00           C  
ATOM   1629  C   GLU A 154      35.690  45.010  57.580  1.00  0.00           C  
ATOM   1630  O   GLU A 154      35.110  45.730  58.420  1.00  0.00           O  
ATOM   1631  CB  GLU A 154      34.900  42.890  58.710  1.00  0.00           C  
ATOM   1632  CG  GLU A 154      34.910  41.380  58.710  1.00  0.00           C  
ATOM   1633  CD  GLU A 154      33.940  40.830  59.730  1.00  0.00           C  
ATOM   1634  OE1 GLU A 154      34.370  40.220  60.730  1.00  0.00           O  
ATOM   1635  OE2 GLU A 154      32.680  41.020  59.510  1.00  0.00           O1-
ATOM   1636  H   GLU A 154      37.720  43.300  58.900  1.00  0.00           H  
ATOM   1637  N   LEU A 155      36.050  45.420  56.400  1.00  0.00           N  
ATOM   1638  CA  LEU A 155      35.870  46.730  55.890  1.00  0.00           C  
ATOM   1639  C   LEU A 155      34.330  47.140  55.670  1.00  0.00           C  
ATOM   1640  O   LEU A 155      33.770  46.970  54.590  1.00  0.00           O  
ATOM   1641  CB  LEU A 155      36.680  46.870  54.630  1.00  0.00           C  
ATOM   1642  CG  LEU A 155      38.110  47.360  54.840  1.00  0.00           C  
ATOM   1643  CD1 LEU A 155      39.050  46.380  55.540  1.00  0.00           C  
ATOM   1644  CD2 LEU A 155      38.650  47.800  53.500  1.00  0.00           C  
ATOM   1645  H   LEU A 155      36.600  44.840  55.800  1.00  0.00           H  
ATOM   1646  N   LYS A 156      33.740  47.690  56.730  1.00  0.00           N  
ATOM   1647  CA  LYS A 156      32.440  48.400  56.580  1.00  0.00           C  
ATOM   1648  C   LYS A 156      32.680  49.740  55.890  1.00  0.00           C  
ATOM   1649  O   LYS A 156      33.040  50.700  56.530  1.00  0.00           O  
ATOM   1650  CB  LYS A 156      31.630  48.640  57.870  1.00  0.00           C  
ATOM   1651  CG  LYS A 156      31.140  47.360  58.530  1.00  0.00           C  
ATOM   1652  CD  LYS A 156      29.980  47.650  59.400  1.00  0.00           C  
ATOM   1653  CE  LYS A 156      29.410  46.420  60.110  1.00  0.00           C  
ATOM   1654  NZ  LYS A 156      28.530  46.760  61.230  1.00  0.00           N1+
ATOM   1655  H   LYS A 156      34.070  47.790  57.670  1.00  0.00           H  
ATOM   1656  HZ1 LYS A 156      28.450  47.740  61.440  1.00  0.00           H  
ATOM   1657  HZ2 LYS A 156      27.640  46.330  61.070  1.00  0.00           H  
ATOM   1658  HZ3 LYS A 156      28.970  46.450  62.070  1.00  0.00           H  
ATOM   1659  N   LEU A 157      32.760  49.670  54.550  1.00  0.00           N  
ATOM   1660  CA  LEU A 157      32.700  50.790  53.560  1.00  0.00           C  
ATOM   1661  C   LEU A 157      31.250  51.350  53.570  1.00  0.00           C  
ATOM   1662  O   LEU A 157      30.240  50.630  53.620  1.00  0.00           O  
ATOM   1663  CB  LEU A 157      33.030  50.300  52.140  1.00  0.00           C  
ATOM   1664  CG  LEU A 157      32.940  51.290  51.030  1.00  0.00           C  
ATOM   1665  CD1 LEU A 157      33.970  52.440  51.030  1.00  0.00           C  
ATOM   1666  CD2 LEU A 157      33.100  50.480  49.760  1.00  0.00           C  
ATOM   1667  H   LEU A 157      32.590  48.750  54.180  1.00  0.00           H  
ATOM   1668  N   SER A 158      31.150  52.720  53.620  1.00  0.00           N  
ATOM   1669  CA  SER A 158      29.860  53.420  53.730  1.00  0.00           C  
ATOM   1670  C   SER A 158      30.090  54.940  53.320  1.00  0.00           C  
ATOM   1671  O   SER A 158      31.170  55.370  52.870  1.00  0.00           O  
ATOM   1672  CB  SER A 158      29.240  53.330  55.150  1.00  0.00           C  
ATOM   1673  OG  SER A 158      29.950  54.150  56.060  1.00  0.00           O  
ATOM   1674  H   SER A 158      31.980  53.220  53.880  1.00  0.00           H  
ATOM   1675  HG  SER A 158      30.570  53.520  56.530  1.00  0.00           H  
ATOM   1676  N   LYS A 159      29.000  55.770  53.480  1.00  0.00           N  
ATOM   1677  CA  LYS A 159      29.220  57.200  53.180  1.00  0.00           C  
ATOM   1678  C   LYS A 159      29.070  58.130  54.400  1.00  0.00           C  
ATOM   1679  O   LYS A 159      28.440  57.780  55.330  1.00  0.00           O  
ATOM   1680  CB  LYS A 159      28.350  57.600  52.000  1.00  0.00           C  
ATOM   1681  CG  LYS A 159      28.770  57.450  50.520  1.00  0.00           C  
ATOM   1682  CD  LYS A 159      27.900  58.180  49.490  1.00  0.00           C  
ATOM   1683  CE  LYS A 159      28.640  58.270  48.180  1.00  0.00           C  
ATOM   1684  NZ  LYS A 159      27.830  58.830  47.140  1.00  0.00           N1+
ATOM   1685  H   LYS A 159      28.100  55.360  53.370  1.00  0.00           H  
ATOM   1686  HZ1 LYS A 159      27.060  58.190  47.130  1.00  0.00           H  
ATOM   1687  HZ2 LYS A 159      27.520  59.740  47.440  1.00  0.00           H  
ATOM   1688  HZ3 LYS A 159      28.270  58.840  46.250  1.00  0.00           H  
ATOM   1689  N   VAL A 160      29.910  59.180  54.410  1.00  0.00           N  
ATOM   1690  CA  VAL A 160      29.780  60.240  55.480  1.00  0.00           C  
ATOM   1691  C   VAL A 160      28.380  60.950  55.300  1.00  0.00           C  
ATOM   1692  O   VAL A 160      28.040  61.380  54.230  1.00  0.00           O  
ATOM   1693  CB  VAL A 160      30.930  61.280  55.260  1.00  0.00           C  
ATOM   1694  CG1 VAL A 160      30.800  62.490  56.160  1.00  0.00           C  
ATOM   1695  CG2 VAL A 160      32.260  60.630  55.510  1.00  0.00           C  
ATOM   1696  H   VAL A 160      30.450  59.480  53.620  1.00  0.00           H  
ATOM   1697  N   GLY A 161      27.480  60.810  56.280  1.00  0.00           N  
ATOM   1698  CA  GLY A 161      26.150  61.520  56.300  1.00  0.00           C  
ATOM   1699  C   GLY A 161      24.960  60.760  55.670  1.00  0.00           C  
ATOM   1700  O   GLY A 161      23.800  60.820  56.120  1.00  0.00           O  
ATOM   1701  H   GLY A 161      27.640  60.210  57.060  1.00  0.00           H  
ATOM   1702  N   GLN A 162      25.190  60.170  54.510  1.00  0.00           N  
ATOM   1703  CA  GLN A 162      24.090  59.430  53.860  1.00  0.00           C  
ATOM   1704  C   GLN A 162      23.730  58.100  54.510  1.00  0.00           C  
ATOM   1705  O   GLN A 162      24.590  57.220  54.430  1.00  0.00           O  
ATOM   1706  CB  GLN A 162      24.270  59.330  52.330  1.00  0.00           C  
ATOM   1707  CG  GLN A 162      24.210  60.730  51.700  1.00  0.00           C  
ATOM   1708  CD  GLN A 162      24.500  60.650  50.180  1.00  0.00           C  
ATOM   1709  NE2 GLN A 162      23.910  61.470  49.360  1.00  0.00           N  
ATOM   1710  OE1 GLN A 162      25.300  59.860  49.650  1.00  0.00           O  
ATOM   1711  H   GLN A 162      26.050  60.170  54.000  1.00  0.00           H  
ATOM   1712 1HE2 GLN A 162      23.350  62.230  49.690  1.00  0.00           H  
ATOM   1713 2HE2 GLN A 162      23.870  61.240  48.390  1.00  0.00           H  
ATOM   1714  N   GLY A 163      22.460  58.020  54.760  1.00  0.00           N  
ATOM   1715  CA  GLY A 163      21.870  56.830  55.440  1.00  0.00           C  
ATOM   1716  C   GLY A 163      21.750  55.630  54.470  1.00  0.00           C  
ATOM   1717  O   GLY A 163      21.580  55.870  53.250  1.00  0.00           O  
ATOM   1718  H   GLY A 163      21.870  58.740  54.410  1.00  0.00           H  
ATOM   1719  N   ASN A 164      21.620  54.460  55.110  1.00  0.00           N  
ATOM   1720  CA  ASN A 164      21.590  53.180  54.420  1.00  0.00           C  
ATOM   1721  C   ASN A 164      22.660  52.990  53.320  1.00  0.00           C  
ATOM   1722  O   ASN A 164      22.330  53.100  52.140  1.00  0.00           O  
ATOM   1723  CB  ASN A 164      20.120  52.950  54.090  1.00  0.00           C  
ATOM   1724  CG  ASN A 164      19.410  52.320  55.270  1.00  0.00           C  
ATOM   1725  ND2 ASN A 164      18.100  52.560  55.440  1.00  0.00           N  
ATOM   1726  OD1 ASN A 164      19.950  51.750  56.200  1.00  0.00           O  
ATOM   1727  H   ASN A 164      21.600  54.350  56.100  1.00  0.00           H  
ATOM   1728 1HD2 ASN A 164      17.530  53.050  54.790  1.00  0.00           H  
ATOM   1729 2HD2 ASN A 164      17.710  52.430  56.350  1.00  0.00           H  
ATOM   1730  N   THR A 165      23.900  52.920  53.690  1.00  0.00           N  
ATOM   1731  CA  THR A 165      25.060  52.790  52.830  1.00  0.00           C  
ATOM   1732  C   THR A 165      26.190  51.810  53.100  1.00  0.00           C  
ATOM   1733  O   THR A 165      27.140  51.540  52.350  1.00  0.00           O  
ATOM   1734  CB  THR A 165      25.740  54.170  52.550  1.00  0.00           C  
ATOM   1735  CG2 THR A 165      25.210  54.980  51.460  1.00  0.00           C  
ATOM   1736  OG1 THR A 165      25.950  54.860  53.780  1.00  0.00           O  
ATOM   1737  H   THR A 165      24.110  53.180  54.640  1.00  0.00           H  
ATOM   1738  HG1 THR A 165      25.260  55.570  53.910  1.00  0.00           H  
ATOM   1739  N   GLU A 166      26.120  51.450  54.350  1.00  0.00           N  
ATOM   1740  CA  GLU A 166      26.890  50.370  55.000  1.00  0.00           C  
ATOM   1741  C   GLU A 166      26.940  48.940  54.310  1.00  0.00           C  
ATOM   1742  O   GLU A 166      26.000  48.210  54.340  1.00  0.00           O  
ATOM   1743  CB  GLU A 166      26.220  50.270  56.370  1.00  0.00           C  
ATOM   1744  CG  GLU A 166      27.060  49.770  57.580  1.00  0.00           C  
ATOM   1745  CD  GLU A 166      26.180  49.740  58.830  1.00  0.00           C  
ATOM   1746  OE1 GLU A 166      26.320  48.750  59.630  1.00  0.00           O  
ATOM   1747  OE2 GLU A 166      25.240  50.550  59.030  1.00  0.00           O1-
ATOM   1748  H   GLU A 166      25.410  51.880  54.900  1.00  0.00           H  
ATOM   1749  N   ARG A 167      28.050  48.580  53.780  1.00  0.00           N  
ATOM   1750  CA  ARG A 167      28.320  47.280  53.080  1.00  0.00           C  
ATOM   1751  C   ARG A 167      29.630  46.570  53.490  1.00  0.00           C  
ATOM   1752  O   ARG A 167      30.700  47.220  53.410  1.00  0.00           O  
ATOM   1753  CB  ARG A 167      28.180  47.450  51.610  1.00  0.00           C  
ATOM   1754  CG  ARG A 167      29.240  48.320  50.990  1.00  0.00           C  
ATOM   1755  CD  ARG A 167      28.640  49.230  49.970  1.00  0.00           C  
ATOM   1756  NE  ARG A 167      27.920  48.500  48.910  1.00  0.00           N  
ATOM   1757  CZ  ARG A 167      27.150  49.240  48.080  1.00  0.00           C  
ATOM   1758  NH1 ARG A 167      26.820  50.510  48.280  1.00  0.00           N1+
ATOM   1759  NH2 ARG A 167      26.730  48.710  46.920  1.00  0.00           N  
ATOM   1760  H   ARG A 167      28.760  49.290  53.700  1.00  0.00           H  
ATOM   1761  HE  ARG A 167      27.810  47.510  49.010  1.00  0.00           H  
ATOM   1762 1HH1 ARG A 167      27.100  51.110  49.030  1.00  0.00           H  
ATOM   1763 2HH1 ARG A 167      26.190  50.840  47.580  1.00  0.00           H  
ATOM   1764 1HH2 ARG A 167      26.660  47.720  46.810  1.00  0.00           H  
ATOM   1765 2HH2 ARG A 167      26.410  49.250  46.140  1.00  0.00           H  
ATOM   1766  N   THR A 168      29.530  45.400  54.080  1.00  0.00           N  
ATOM   1767  CA  THR A 168      30.780  44.720  54.590  1.00  0.00           C  
ATOM   1768  C   THR A 168      31.570  44.250  53.380  1.00  0.00           C  
ATOM   1769  O   THR A 168      31.340  43.160  52.810  1.00  0.00           O  
ATOM   1770  CB  THR A 168      30.650  43.530  55.600  1.00  0.00           C  
ATOM   1771  CG2 THR A 168      31.990  42.880  55.970  1.00  0.00           C  
ATOM   1772  OG1 THR A 168      30.180  44.110  56.850  1.00  0.00           O  
ATOM   1773  H   THR A 168      28.620  45.040  54.300  1.00  0.00           H  
ATOM   1774  HG1 THR A 168      30.430  43.530  57.620  1.00  0.00           H  
ATOM   1775  N   VAL A 169      32.650  44.950  53.060  1.00  0.00           N  
ATOM   1776  CA  VAL A 169      33.480  44.660  51.910  1.00  0.00           C  
ATOM   1777  C   VAL A 169      34.780  43.990  52.370  1.00  0.00           C  
ATOM   1778  O   VAL A 169      35.730  44.730  52.590  1.00  0.00           O  
ATOM   1779  CB  VAL A 169      33.790  45.840  50.950  1.00  0.00           C  
ATOM   1780  CG1 VAL A 169      34.520  45.280  49.740  1.00  0.00           C  
ATOM   1781  CG2 VAL A 169      32.590  46.370  50.250  1.00  0.00           C  
ATOM   1782  H   VAL A 169      32.900  45.680  53.700  1.00  0.00           H  
ATOM   1783  N   TRP A 170      34.720  42.680  52.390  1.00  0.00           N  
ATOM   1784  CA  TRP A 170      35.840  41.810  52.810  1.00  0.00           C  
ATOM   1785  C   TRP A 170      37.190  42.120  52.090  1.00  0.00           C  
ATOM   1786  O   TRP A 170      37.260  42.380  50.900  1.00  0.00           O  
ATOM   1787  CB  TRP A 170      35.540  40.370  52.500  1.00  0.00           C  
ATOM   1788  CG  TRP A 170      34.040  39.930  52.760  1.00  0.00           C  
ATOM   1789  CD1 TRP A 170      32.970  39.910  51.920  1.00  0.00           C  
ATOM   1790  CD2 TRP A 170      33.620  39.700  54.080  1.00  0.00           C  
ATOM   1791  CE2 TRP A 170      32.210  39.540  53.990  1.00  0.00           C  
ATOM   1792  CE3 TRP A 170      34.270  39.340  55.220  1.00  0.00           C  
ATOM   1793  NE1 TRP A 170      31.880  39.790  52.730  1.00  0.00           N  
ATOM   1794  CZ2 TRP A 170      31.510  39.050  55.080  1.00  0.00           C  
ATOM   1795  CZ3 TRP A 170      33.560  38.860  56.300  1.00  0.00           C  
ATOM   1796  CH2 TRP A 170      32.150  38.730  56.240  1.00  0.00           C  
ATOM   1797  H   TRP A 170      33.910  42.180  52.090  1.00  0.00           H  
ATOM   1798  HD1 TRP A 170      33.010  40.030  50.840  1.00  0.00           H  
ATOM   1799  HE1 TRP A 170      30.960  40.060  52.440  1.00  0.00           H  
ATOM   1800  HE3 TRP A 170      35.340  39.580  55.200  1.00  0.00           H  
ATOM   1801  HZ2 TRP A 170      30.420  39.080  55.050  1.00  0.00           H  
ATOM   1802  HZ3 TRP A 170      34.030  38.460  57.210  1.00  0.00           H  
ATOM   1803  HH2 TRP A 170      31.610  38.580  57.180  1.00  0.00           H  
ATOM   1804  N   GLN A 171      38.200  42.280  52.920  1.00  0.00           N  
ATOM   1805  CA  GLN A 171      39.610  42.440  52.430  1.00  0.00           C  
ATOM   1806  C   GLN A 171      40.400  41.220  52.800  1.00  0.00           C  
ATOM   1807  O   GLN A 171      40.630  41.010  53.980  1.00  0.00           O  
ATOM   1808  CB  GLN A 171      40.390  43.710  52.870  1.00  0.00           C  
ATOM   1809  CG  GLN A 171      41.590  43.920  52.030  1.00  0.00           C  
ATOM   1810  CD  GLN A 171      42.660  44.700  52.750  1.00  0.00           C  
ATOM   1811  NE2 GLN A 171      42.600  45.960  52.640  1.00  0.00           N  
ATOM   1812  OE1 GLN A 171      43.480  44.210  53.520  1.00  0.00           O  
ATOM   1813  H   GLN A 171      37.970  42.150  53.880  1.00  0.00           H  
ATOM   1814 1HE2 GLN A 171      41.810  46.300  52.140  1.00  0.00           H  
ATOM   1815 2HE2 GLN A 171      43.290  46.580  53.020  1.00  0.00           H  
ATOM   1816  N   TYR A 172      40.740  40.420  51.780  1.00  0.00           N  
ATOM   1817  CA  TYR A 172      41.730  39.310  51.860  1.00  0.00           C  
ATOM   1818  C   TYR A 172      43.160  39.720  51.560  1.00  0.00           C  
ATOM   1819  O   TYR A 172      43.730  39.510  50.470  1.00  0.00           O  
ATOM   1820  CB  TYR A 172      41.260  38.150  50.940  1.00  0.00           C  
ATOM   1821  CG  TYR A 172      40.300  37.260  51.770  1.00  0.00           C  
ATOM   1822  CD1 TYR A 172      40.760  36.200  52.550  1.00  0.00           C  
ATOM   1823  CD2 TYR A 172      38.940  37.300  51.470  1.00  0.00           C  
ATOM   1824  CE1 TYR A 172      39.900  35.280  53.080  1.00  0.00           C  
ATOM   1825  CE2 TYR A 172      38.110  36.320  51.910  1.00  0.00           C  
ATOM   1826  CZ  TYR A 172      38.550  35.320  52.750  1.00  0.00           C  
ATOM   1827  OH  TYR A 172      37.990  34.110  52.770  1.00  0.00           O  
ATOM   1828  H   TYR A 172      40.480  40.660  50.840  1.00  0.00           H  
ATOM   1829  HD1 TYR A 172      41.790  36.230  52.900  1.00  0.00           H  
ATOM   1830  HD2 TYR A 172      38.650  37.960  50.650  1.00  0.00           H  
ATOM   1831  HE1 TYR A 172      40.220  34.650  53.920  1.00  0.00           H  
ATOM   1832  HE2 TYR A 172      37.210  36.070  51.360  1.00  0.00           H  
ATOM   1833  HH  TYR A 172      38.630  33.400  53.060  1.00  0.00           H  
ATOM   1834  N   HIS A 173      43.880  39.870  52.610  1.00  0.00           N  
ATOM   1835  CA  HIS A 173      45.290  40.300  52.510  1.00  0.00           C  
ATOM   1836  C   HIS A 173      46.240  39.090  52.630  1.00  0.00           C  
ATOM   1837  O   HIS A 173      46.140  38.370  53.600  1.00  0.00           O  
ATOM   1838  CB  HIS A 173      45.580  41.300  53.590  1.00  0.00           C  
ATOM   1839  CG  HIS A 173      47.080  41.680  53.810  1.00  0.00           C  
ATOM   1840  CD2 HIS A 173      47.670  41.980  54.970  1.00  0.00           C  
ATOM   1841  ND1 HIS A 173      47.970  41.760  52.840  1.00  0.00           N  
ATOM   1842  CE1 HIS A 173      49.160  41.910  53.370  1.00  0.00           C  
ATOM   1843  NE2 HIS A 173      48.940  42.100  54.690  1.00  0.00           N  
ATOM   1844  H   HIS A 173      43.650  39.790  53.580  1.00  0.00           H  
ATOM   1845  HD1 HIS A 173      47.810  42.030  51.890  1.00  0.00           H  
ATOM   1846  HD2 HIS A 173      47.240  42.290  55.920  1.00  0.00           H  
ATOM   1847  HE1 HIS A 173      50.160  41.780  52.970  1.00  0.00           H  
ATOM   1848  N   PHE A 174      47.090  38.940  51.640  1.00  0.00           N  
ATOM   1849  CA  PHE A 174      48.080  37.840  51.670  1.00  0.00           C  
ATOM   1850  C   PHE A 174      49.440  38.470  51.880  1.00  0.00           C  
ATOM   1851  O   PHE A 174      49.820  39.430  51.230  1.00  0.00           O  
ATOM   1852  CB  PHE A 174      47.960  37.100  50.390  1.00  0.00           C  
ATOM   1853  CG  PHE A 174      48.520  35.660  50.510  1.00  0.00           C  
ATOM   1854  CD1 PHE A 174      47.650  34.600  50.750  1.00  0.00           C  
ATOM   1855  CD2 PHE A 174      49.870  35.360  50.250  1.00  0.00           C  
ATOM   1856  CE1 PHE A 174      48.080  33.310  50.820  1.00  0.00           C  
ATOM   1857  CE2 PHE A 174      50.360  34.050  50.230  1.00  0.00           C  
ATOM   1858  CZ  PHE A 174      49.440  33.030  50.560  1.00  0.00           C  
ATOM   1859  H   PHE A 174      47.090  39.480  50.800  1.00  0.00           H  
ATOM   1860  HD1 PHE A 174      46.610  34.770  50.480  1.00  0.00           H  
ATOM   1861  HD2 PHE A 174      50.550  36.170  49.970  1.00  0.00           H  
ATOM   1862  HE1 PHE A 174      47.440  32.430  50.890  1.00  0.00           H  
ATOM   1863  HE2 PHE A 174      51.310  33.800  49.780  1.00  0.00           H  
ATOM   1864  HZ  PHE A 174      49.780  32.020  50.800  1.00  0.00           H  
ATOM   1865  N   ARG A 175      50.150  37.820  52.800  1.00  0.00           N  
ATOM   1866  CA  ARG A 175      51.540  38.160  53.200  1.00  0.00           C  
ATOM   1867  C   ARG A 175      52.690  37.650  52.280  1.00  0.00           C  
ATOM   1868  O   ARG A 175      53.630  38.340  51.910  1.00  0.00           O  
ATOM   1869  CB  ARG A 175      51.920  37.920  54.670  1.00  0.00           C  
ATOM   1870  CG  ARG A 175      51.150  38.710  55.670  1.00  0.00           C  
ATOM   1871  CD  ARG A 175      49.880  38.030  56.090  1.00  0.00           C  
ATOM   1872  NE  ARG A 175      49.490  38.620  57.380  1.00  0.00           N  
ATOM   1873  CZ  ARG A 175      49.410  37.870  58.500  1.00  0.00           C  
ATOM   1874  NH1 ARG A 175      49.500  36.520  58.640  1.00  0.00           N1+
ATOM   1875  NH2 ARG A 175      49.410  38.590  59.660  1.00  0.00           N  
ATOM   1876  H   ARG A 175      49.780  37.020  53.270  1.00  0.00           H  
ATOM   1877  HE  ARG A 175      49.310  39.600  57.460  1.00  0.00           H  
ATOM   1878 1HH1 ARG A 175      49.650  36.000  57.790  1.00  0.00           H  
ATOM   1879 2HH1 ARG A 175      49.050  36.030  59.390  1.00  0.00           H  
ATOM   1880 1HH2 ARG A 175      49.330  39.580  59.800  1.00  0.00           H  
ATOM   1881 2HH2 ARG A 175      49.230  38.040  60.480  1.00  0.00           H  
ATOM   1882  N   THR A 176      52.750  36.300  52.040  1.00  0.00           N  
ATOM   1883  CA  THR A 176      53.960  35.630  51.450  1.00  0.00           C  
ATOM   1884  C   THR A 176      54.210  35.590  49.990  1.00  0.00           C  
ATOM   1885  O   THR A 176      55.280  35.080  49.600  1.00  0.00           O  
ATOM   1886  CB  THR A 176      54.190  34.210  52.030  1.00  0.00           C  
ATOM   1887  CG2 THR A 176      54.800  34.240  53.380  1.00  0.00           C  
ATOM   1888  OG1 THR A 176      52.990  33.410  52.090  1.00  0.00           O  
ATOM   1889  H   THR A 176      51.990  35.710  52.320  1.00  0.00           H  
ATOM   1890  HG1 THR A 176      52.890  32.970  52.980  1.00  0.00           H  
ATOM   1891  N   TRP A 177      53.410  36.320  49.180  1.00  0.00           N  
ATOM   1892  CA  TRP A 177      53.380  36.170  47.730  1.00  0.00           C  
ATOM   1893  C   TRP A 177      54.230  37.210  46.980  1.00  0.00           C  
ATOM   1894  O   TRP A 177      53.860  38.340  47.090  1.00  0.00           O  
ATOM   1895  CB  TRP A 177      51.960  36.200  47.190  1.00  0.00           C  
ATOM   1896  CG  TRP A 177      51.840  35.240  46.000  1.00  0.00           C  
ATOM   1897  CD1 TRP A 177      52.690  35.020  45.000  1.00  0.00           C  
ATOM   1898  CD2 TRP A 177      50.660  34.620  45.630  1.00  0.00           C  
ATOM   1899  CE2 TRP A 177      50.810  34.140  44.360  1.00  0.00           C  
ATOM   1900  CE3 TRP A 177      49.430  34.530  46.320  1.00  0.00           C  
ATOM   1901  NE1 TRP A 177      52.020  34.440  43.990  1.00  0.00           N  
ATOM   1902  CZ2 TRP A 177      49.640  33.680  43.710  1.00  0.00           C  
ATOM   1903  CZ3 TRP A 177      48.330  34.010  45.680  1.00  0.00           C  
ATOM   1904  CH2 TRP A 177      48.400  33.600  44.350  1.00  0.00           C  
ATOM   1905  H   TRP A 177      53.090  37.230  49.450  1.00  0.00           H  
ATOM   1906  HD1 TRP A 177      53.610  35.600  44.930  1.00  0.00           H  
ATOM   1907  HE1 TRP A 177      52.380  34.340  43.070  1.00  0.00           H  
ATOM   1908  HE3 TRP A 177      49.360  34.740  47.390  1.00  0.00           H  
ATOM   1909  HZ2 TRP A 177      49.460  33.510  42.640  1.00  0.00           H  
ATOM   1910  HZ3 TRP A 177      47.500  33.640  46.290  1.00  0.00           H  
ATOM   1911  HH2 TRP A 177      47.480  33.150  43.980  1.00  0.00           H  
ATOM   1912  N   PRO A 178      55.490  36.900  46.560  1.00  0.00           N  
ATOM   1913  CA  PRO A 178      56.450  37.910  46.140  1.00  0.00           C  
ATOM   1914  C   PRO A 178      56.150  38.460  44.700  1.00  0.00           C  
ATOM   1915  O   PRO A 178      55.250  37.880  44.110  1.00  0.00           O  
ATOM   1916  CB  PRO A 178      57.880  37.220  46.200  1.00  0.00           C  
ATOM   1917  CG  PRO A 178      57.420  35.860  45.750  1.00  0.00           C  
ATOM   1918  CD  PRO A 178      56.050  35.580  46.330  1.00  0.00           C  
ATOM   1919  N   ASP A 179      56.690  39.590  44.280  1.00  0.00           N  
ATOM   1920  CA  ASP A 179      56.810  39.900  42.800  1.00  0.00           C  
ATOM   1921  C   ASP A 179      57.860  38.990  42.050  1.00  0.00           C  
ATOM   1922  O   ASP A 179      58.870  38.630  42.690  1.00  0.00           O  
ATOM   1923  CB  ASP A 179      57.190  41.380  42.650  1.00  0.00           C  
ATOM   1924  CG  ASP A 179      58.570  41.690  43.230  1.00  0.00           C  
ATOM   1925  OD1 ASP A 179      59.510  41.890  42.430  1.00  0.00           O  
ATOM   1926  OD2 ASP A 179      58.640  41.780  44.430  1.00  0.00           O1-
ATOM   1927  H   ASP A 179      57.290  40.150  44.840  1.00  0.00           H  
ATOM   1928  N   HIS A 180      57.520  38.550  40.790  1.00  0.00           N  
ATOM   1929  CA  HIS A 180      58.400  37.820  39.790  1.00  0.00           C  
ATOM   1930  C   HIS A 180      58.630  36.350  40.060  1.00  0.00           C  
ATOM   1931  O   HIS A 180      59.060  35.550  39.190  1.00  0.00           O  
ATOM   1932  CB  HIS A 180      59.730  38.610  39.510  1.00  0.00           C  
ATOM   1933  CG  HIS A 180      59.550  39.970  38.930  1.00  0.00           C  
ATOM   1934  CD2 HIS A 180      59.310  40.110  37.680  1.00  0.00           C  
ATOM   1935  ND1 HIS A 180      59.310  41.100  39.550  1.00  0.00           N  
ATOM   1936  CE1 HIS A 180      58.840  41.920  38.570  1.00  0.00           C  
ATOM   1937  NE2 HIS A 180      58.860  41.310  37.390  1.00  0.00           N  
ATOM   1938  H   HIS A 180      56.580  38.770  40.510  1.00  0.00           H  
ATOM   1939  HD1 HIS A 180      59.490  41.210  40.530  1.00  0.00           H  
ATOM   1940  HD2 HIS A 180      59.450  39.320  36.950  1.00  0.00           H  
ATOM   1941  HE1 HIS A 180      58.420  42.880  38.860  1.00  0.00           H  
ATOM   1942  N   GLY A 181      58.730  36.040  41.370  1.00  0.00           N  
ATOM   1943  CA  GLY A 181      59.040  34.720  42.030  1.00  0.00           C  
ATOM   1944  C   GLY A 181      57.850  33.860  42.500  1.00  0.00           C  
ATOM   1945  O   GLY A 181      56.690  34.060  42.100  1.00  0.00           O  
ATOM   1946  H   GLY A 181      58.770  36.730  42.090  1.00  0.00           H  
ATOM   1947  N   VAL A 182      58.220  32.980  43.470  1.00  0.00           N  
ATOM   1948  CA  VAL A 182      57.390  31.960  44.090  1.00  0.00           C  
ATOM   1949  C   VAL A 182      57.210  32.110  45.600  1.00  0.00           C  
ATOM   1950  O   VAL A 182      58.200  32.210  46.310  1.00  0.00           O  
ATOM   1951  CB  VAL A 182      57.710  30.510  43.500  1.00  0.00           C  
ATOM   1952  CG1 VAL A 182      57.730  30.470  41.960  1.00  0.00           C  
ATOM   1953  CG2 VAL A 182      59.040  30.080  44.000  1.00  0.00           C  
ATOM   1954  H   VAL A 182      59.080  33.120  43.970  1.00  0.00           H  
ATOM   1955  N   PRO A 183      55.990  31.950  46.100  1.00  0.00           N  
ATOM   1956  CA  PRO A 183      55.600  31.860  47.500  1.00  0.00           C  
ATOM   1957  C   PRO A 183      55.970  30.640  48.340  1.00  0.00           C  
ATOM   1958  O   PRO A 183      56.080  29.530  47.860  1.00  0.00           O  
ATOM   1959  CB  PRO A 183      54.030  31.900  47.510  1.00  0.00           C  
ATOM   1960  CG  PRO A 183      53.680  31.490  46.150  1.00  0.00           C  
ATOM   1961  CD  PRO A 183      54.820  32.090  45.300  1.00  0.00           C  
ATOM   1962  N   SER A 184      55.920  30.950  49.620  1.00  0.00           N  
ATOM   1963  CA  SER A 184      56.350  29.970  50.640  1.00  0.00           C  
ATOM   1964  C   SER A 184      55.550  28.630  50.640  1.00  0.00           C  
ATOM   1965  O   SER A 184      56.190  27.590  50.630  1.00  0.00           O  
ATOM   1966  CB  SER A 184      56.350  30.540  52.080  1.00  0.00           C  
ATOM   1967  OG  SER A 184      57.190  31.730  52.040  1.00  0.00           O  
ATOM   1968  H   SER A 184      55.850  31.890  49.930  1.00  0.00           H  
ATOM   1969  HG  SER A 184      58.150  31.450  51.950  1.00  0.00           H  
ATOM   1970  N   ASP A 185      54.170  28.640  50.630  1.00  0.00           N  
ATOM   1971  CA  ASP A 185      53.400  27.360  50.720  1.00  0.00           C  
ATOM   1972  C   ASP A 185      52.280  27.240  49.640  1.00  0.00           C  
ATOM   1973  O   ASP A 185      51.500  28.160  49.480  1.00  0.00           O  
ATOM   1974  CB  ASP A 185      52.700  27.380  52.130  1.00  0.00           C  
ATOM   1975  CG  ASP A 185      51.860  26.150  52.450  1.00  0.00           C  
ATOM   1976  OD1 ASP A 185      50.940  26.260  53.220  1.00  0.00           O  
ATOM   1977  OD2 ASP A 185      52.070  25.100  51.830  1.00  0.00           O1-
ATOM   1978  H   ASP A 185      53.560  29.410  50.480  1.00  0.00           H  
ATOM   1979  N   PRO A 186      52.220  26.200  48.830  1.00  0.00           N  
ATOM   1980  CA  PRO A 186      51.110  25.970  47.830  1.00  0.00           C  
ATOM   1981  C   PRO A 186      49.740  25.790  48.550  1.00  0.00           C  
ATOM   1982  O   PRO A 186      48.820  26.480  48.140  1.00  0.00           O  
ATOM   1983  CB  PRO A 186      51.420  24.790  47.000  1.00  0.00           C  
ATOM   1984  CG  PRO A 186      52.930  24.660  47.100  1.00  0.00           C  
ATOM   1985  CD  PRO A 186      53.410  25.470  48.310  1.00  0.00           C  
ATOM   1986  N   GLY A 187      49.820  25.370  49.800  1.00  0.00           N  
ATOM   1987  CA  GLY A 187      48.650  25.100  50.630  1.00  0.00           C  
ATOM   1988  C   GLY A 187      47.950  26.360  51.110  1.00  0.00           C  
ATOM   1989  O   GLY A 187      46.850  26.620  50.720  1.00  0.00           O  
ATOM   1990  H   GLY A 187      50.660  25.430  50.330  1.00  0.00           H  
ATOM   1991  N   GLY A 188      48.790  27.320  51.610  1.00  0.00           N  
ATOM   1992  CA  GLY A 188      48.530  28.720  51.950  1.00  0.00           C  
ATOM   1993  C   GLY A 188      47.780  29.420  50.760  1.00  0.00           C  
ATOM   1994  O   GLY A 188      46.570  29.700  50.750  1.00  0.00           O  
ATOM   1995  H   GLY A 188      49.600  26.950  52.070  1.00  0.00           H  
ATOM   1996  N   VAL A 189      48.420  29.270  49.550  1.00  0.00           N  
ATOM   1997  CA  VAL A 189      47.960  29.810  48.220  1.00  0.00           C  
ATOM   1998  C   VAL A 189      46.620  29.290  47.780  1.00  0.00           C  
ATOM   1999  O   VAL A 189      45.590  29.990  47.780  1.00  0.00           O  
ATOM   2000  CB  VAL A 189      49.100  29.710  47.150  1.00  0.00           C  
ATOM   2001  CG1 VAL A 189      48.750  30.060  45.680  1.00  0.00           C  
ATOM   2002  CG2 VAL A 189      50.170  30.720  47.730  1.00  0.00           C  
ATOM   2003  H   VAL A 189      49.290  28.770  49.550  1.00  0.00           H  
ATOM   2004  N   LEU A 190      46.470  27.960  47.760  1.00  0.00           N  
ATOM   2005  CA  LEU A 190      45.260  27.200  47.400  1.00  0.00           C  
ATOM   2006  C   LEU A 190      44.080  27.370  48.430  1.00  0.00           C  
ATOM   2007  O   LEU A 190      42.980  27.750  48.070  1.00  0.00           O  
ATOM   2008  CB  LEU A 190      45.580  25.680  47.280  1.00  0.00           C  
ATOM   2009  CG  LEU A 190      46.130  25.290  45.940  1.00  0.00           C  
ATOM   2010  CD1 LEU A 190      46.800  26.300  45.000  1.00  0.00           C  
ATOM   2011  CD2 LEU A 190      47.060  24.130  46.220  1.00  0.00           C  
ATOM   2012  H   LEU A 190      47.260  27.380  47.960  1.00  0.00           H  
ATOM   2013  N   ASP A 191      44.380  27.400  49.740  1.00  0.00           N  
ATOM   2014  CA  ASP A 191      43.460  27.670  50.830  1.00  0.00           C  
ATOM   2015  C   ASP A 191      42.770  29.110  50.670  1.00  0.00           C  
ATOM   2016  O   ASP A 191      41.570  29.280  50.620  1.00  0.00           O  
ATOM   2017  CB  ASP A 191      44.150  27.680  52.220  1.00  0.00           C  
ATOM   2018  CG  ASP A 191      43.990  26.420  53.190  1.00  0.00           C  
ATOM   2019  OD1 ASP A 191      42.940  25.810  53.040  1.00  0.00           O  
ATOM   2020  OD2 ASP A 191      44.710  26.220  54.210  1.00  0.00           O1-
ATOM   2021  H   ASP A 191      45.220  27.050  50.170  1.00  0.00           H  
ATOM   2022  N   PHE A 192      43.670  30.030  50.280  1.00  0.00           N  
ATOM   2023  CA  PHE A 192      43.290  31.370  49.830  1.00  0.00           C  
ATOM   2024  C   PHE A 192      42.370  31.420  48.610  1.00  0.00           C  
ATOM   2025  O   PHE A 192      41.240  31.820  48.750  1.00  0.00           O  
ATOM   2026  CB  PHE A 192      44.610  32.040  49.530  1.00  0.00           C  
ATOM   2027  CG  PHE A 192      44.350  33.530  49.280  1.00  0.00           C  
ATOM   2028  CD1 PHE A 192      43.860  34.290  50.330  1.00  0.00           C  
ATOM   2029  CD2 PHE A 192      44.950  34.080  48.150  1.00  0.00           C  
ATOM   2030  CE1 PHE A 192      44.130  35.620  50.310  1.00  0.00           C  
ATOM   2031  CE2 PHE A 192      45.230  35.410  48.150  1.00  0.00           C  
ATOM   2032  CZ  PHE A 192      44.810  36.190  49.230  1.00  0.00           C  
ATOM   2033  H   PHE A 192      44.660  29.870  50.310  1.00  0.00           H  
ATOM   2034  HD1 PHE A 192      43.590  33.840  51.280  1.00  0.00           H  
ATOM   2035  HD2 PHE A 192      45.170  33.440  47.300  1.00  0.00           H  
ATOM   2036  HE1 PHE A 192      44.100  36.140  51.270  1.00  0.00           H  
ATOM   2037  HE2 PHE A 192      45.990  35.820  47.480  1.00  0.00           H  
ATOM   2038  HZ  PHE A 192      45.170  37.220  49.240  1.00  0.00           H  
ATOM   2039  N   LEU A 193      42.690  30.650  47.550  1.00  0.00           N  
ATOM   2040  CA  LEU A 193      41.970  30.570  46.240  1.00  0.00           C  
ATOM   2041  C   LEU A 193      40.640  29.780  46.440  1.00  0.00           C  
ATOM   2042  O   LEU A 193      39.650  30.140  45.770  1.00  0.00           O  
ATOM   2043  CB  LEU A 193      42.750  29.780  45.170  1.00  0.00           C  
ATOM   2044  CG  LEU A 193      44.040  30.500  44.800  1.00  0.00           C  
ATOM   2045  CD1 LEU A 193      45.150  29.500  44.430  1.00  0.00           C  
ATOM   2046  CD2 LEU A 193      43.810  31.510  43.670  1.00  0.00           C  
ATOM   2047  H   LEU A 193      43.580  30.190  47.490  1.00  0.00           H  
ATOM   2048  N   GLU A 194      40.590  28.790  47.310  1.00  0.00           N  
ATOM   2049  CA  GLU A 194      39.330  28.220  47.890  1.00  0.00           C  
ATOM   2050  C   GLU A 194      38.460  29.170  48.760  1.00  0.00           C  
ATOM   2051  O   GLU A 194      37.220  29.150  48.580  1.00  0.00           O  
ATOM   2052  CB  GLU A 194      39.850  26.990  48.610  1.00  0.00           C  
ATOM   2053  CG  GLU A 194      38.750  26.160  49.220  1.00  0.00           C  
ATOM   2054  CD  GLU A 194      39.140  24.700  49.470  1.00  0.00           C  
ATOM   2055  OE1 GLU A 194      39.570  24.360  50.550  1.00  0.00           O  
ATOM   2056  OE2 GLU A 194      39.160  23.920  48.510  1.00  0.00           O1-
ATOM   2057  H   GLU A 194      41.420  28.470  47.770  1.00  0.00           H  
ATOM   2058  N   GLU A 195      39.100  29.970  49.640  1.00  0.00           N  
ATOM   2059  CA  GLU A 195      38.400  30.880  50.570  1.00  0.00           C  
ATOM   2060  C   GLU A 195      37.750  32.070  49.830  1.00  0.00           C  
ATOM   2061  O   GLU A 195      36.610  32.360  50.100  1.00  0.00           O  
ATOM   2062  CB  GLU A 195      39.320  31.400  51.660  1.00  0.00           C  
ATOM   2063  CG  GLU A 195      39.290  30.470  52.890  1.00  0.00           C  
ATOM   2064  CD  GLU A 195      39.730  31.090  54.180  1.00  0.00           C  
ATOM   2065  OE1 GLU A 195      40.250  30.400  55.030  1.00  0.00           O  
ATOM   2066  OE2 GLU A 195      39.560  32.330  54.360  1.00  0.00           O1-
ATOM   2067  H   GLU A 195      40.070  29.850  49.830  1.00  0.00           H  
ATOM   2068  N   VAL A 196      38.380  32.790  48.880  1.00  0.00           N  
ATOM   2069  CA  VAL A 196      37.780  33.950  48.210  1.00  0.00           C  
ATOM   2070  C   VAL A 196      36.450  33.490  47.460  1.00  0.00           C  
ATOM   2071  O   VAL A 196      35.490  34.240  47.500  1.00  0.00           O  
ATOM   2072  CB  VAL A 196      38.770  34.760  47.340  1.00  0.00           C  
ATOM   2073  CG1 VAL A 196      38.140  35.710  46.300  1.00  0.00           C  
ATOM   2074  CG2 VAL A 196      39.660  35.590  48.330  1.00  0.00           C  
ATOM   2075  H   VAL A 196      39.360  32.620  48.800  1.00  0.00           H  
ATOM   2076  N   HIS A 197      36.600  32.450  46.580  1.00  0.00           N  
ATOM   2077  CA  HIS A 197      35.470  31.720  45.900  1.00  0.00           C  
ATOM   2078  C   HIS A 197      34.240  31.370  46.750  1.00  0.00           C  
ATOM   2079  O   HIS A 197      33.190  31.990  46.580  1.00  0.00           O  
ATOM   2080  CB  HIS A 197      36.200  30.470  45.470  1.00  0.00           C  
ATOM   2081  CG  HIS A 197      35.430  29.750  44.310  1.00  0.00           C  
ATOM   2082  CD2 HIS A 197      35.850  29.530  43.070  1.00  0.00           C  
ATOM   2083  ND1 HIS A 197      34.200  29.310  44.500  1.00  0.00           N  
ATOM   2084  CE1 HIS A 197      33.820  28.910  43.270  1.00  0.00           C  
ATOM   2085  NE2 HIS A 197      34.840  29.040  42.400  1.00  0.00           N  
ATOM   2086  H   HIS A 197      37.410  32.470  46.000  1.00  0.00           H  
ATOM   2087  HD2 HIS A 197      36.830  29.730  42.640  1.00  0.00           H  
ATOM   2088  HE1 HIS A 197      32.880  28.440  42.990  1.00  0.00           H  
ATOM   2089  HE2 HIS A 197      34.800  28.880  41.420  1.00  0.00           H  
ATOM   2090  N   HIS A 198      34.430  30.840  47.990  1.00  0.00           N  
ATOM   2091  CA  HIS A 198      33.420  30.500  48.990  1.00  0.00           C  
ATOM   2092  C   HIS A 198      32.630  31.720  49.450  1.00  0.00           C  
ATOM   2093  O   HIS A 198      31.420  31.830  49.430  1.00  0.00           O  
ATOM   2094  CB  HIS A 198      34.030  29.800  50.180  1.00  0.00           C  
ATOM   2095  CG  HIS A 198      34.040  28.290  50.010  1.00  0.00           C  
ATOM   2096  CD2 HIS A 198      34.860  27.500  50.760  1.00  0.00           C  
ATOM   2097  ND1 HIS A 198      33.460  27.590  49.040  1.00  0.00           N  
ATOM   2098  CE1 HIS A 198      33.920  26.370  49.090  1.00  0.00           C  
ATOM   2099  NE2 HIS A 198      34.740  26.330  50.120  1.00  0.00           N  
ATOM   2100  H   HIS A 198      35.300  30.390  48.170  1.00  0.00           H  
ATOM   2101  HD2 HIS A 198      35.190  27.760  51.760  1.00  0.00           H  
ATOM   2102  HE1 HIS A 198      33.610  25.480  48.550  1.00  0.00           H  
ATOM   2103  HE2 HIS A 198      35.180  25.500  50.470  1.00  0.00           H  
ATOM   2104  N   LYS A 199      33.450  32.760  49.780  1.00  0.00           N  
ATOM   2105  CA  LYS A 199      32.940  34.060  50.210  1.00  0.00           C  
ATOM   2106  C   LYS A 199      32.050  34.710  49.130  1.00  0.00           C  
ATOM   2107  O   LYS A 199      31.000  35.300  49.560  1.00  0.00           O  
ATOM   2108  CB  LYS A 199      34.080  34.930  50.700  1.00  0.00           C  
ATOM   2109  CG  LYS A 199      33.610  36.240  51.360  1.00  0.00           C  
ATOM   2110  CD  LYS A 199      32.950  36.160  52.690  1.00  0.00           C  
ATOM   2111  CE  LYS A 199      33.890  35.790  53.880  1.00  0.00           C  
ATOM   2112  NZ  LYS A 199      33.300  34.750  54.730  1.00  0.00           N1+
ATOM   2113  H   LYS A 199      34.440  32.680  49.640  1.00  0.00           H  
ATOM   2114  HZ1 LYS A 199      32.530  35.040  55.290  1.00  0.00           H  
ATOM   2115  HZ2 LYS A 199      32.980  34.000  54.140  1.00  0.00           H  
ATOM   2116  HZ3 LYS A 199      34.020  34.470  55.360  1.00  0.00           H  
ATOM   2117  N   GLN A 200      32.530  34.820  47.890  1.00  0.00           N  
ATOM   2118  CA  GLN A 200      31.580  35.210  46.810  1.00  0.00           C  
ATOM   2119  C   GLN A 200      30.310  34.240  46.610  1.00  0.00           C  
ATOM   2120  O   GLN A 200      29.340  34.710  46.000  1.00  0.00           O  
ATOM   2121  CB  GLN A 200      32.400  35.340  45.550  1.00  0.00           C  
ATOM   2122  CG  GLN A 200      33.080  36.690  45.460  1.00  0.00           C  
ATOM   2123  CD  GLN A 200      32.250  37.930  45.200  1.00  0.00           C  
ATOM   2124  NE2 GLN A 200      32.040  38.180  43.980  1.00  0.00           N  
ATOM   2125  OE1 GLN A 200      32.130  38.940  45.930  1.00  0.00           O  
ATOM   2126  H   GLN A 200      33.440  34.460  47.660  1.00  0.00           H  
ATOM   2127 1HE2 GLN A 200      32.510  37.710  43.230  1.00  0.00           H  
ATOM   2128 2HE2 GLN A 200      31.530  39.030  43.820  1.00  0.00           H  
ATOM   2129  N   GLU A 201      30.380  32.880  46.930  1.00  0.00           N  
ATOM   2130  CA  GLU A 201      29.140  32.030  46.840  1.00  0.00           C  
ATOM   2131  C   GLU A 201      28.250  32.430  47.990  1.00  0.00           C  
ATOM   2132  O   GLU A 201      27.000  32.540  47.870  1.00  0.00           O  
ATOM   2133  CB  GLU A 201      29.510  30.580  46.880  1.00  0.00           C  
ATOM   2134  CG  GLU A 201      30.360  30.080  45.740  1.00  0.00           C  
ATOM   2135  CD  GLU A 201      29.590  30.030  44.390  1.00  0.00           C  
ATOM   2136  OE1 GLU A 201      29.990  30.860  43.480  1.00  0.00           O  
ATOM   2137  OE2 GLU A 201      28.740  29.130  44.250  1.00  0.00           O1-
ATOM   2138  H   GLU A 201      31.240  32.390  47.080  1.00  0.00           H  
ATOM   2139  N   SER A 202      28.830  32.690  49.180  1.00  0.00           N  
ATOM   2140  CA  SER A 202      28.290  33.220  50.420  1.00  0.00           C  
ATOM   2141  C   SER A 202      27.620  34.590  50.370  1.00  0.00           C  
ATOM   2142  O   SER A 202      26.680  34.870  51.100  1.00  0.00           O  
ATOM   2143  CB  SER A 202      29.220  33.170  51.620  1.00  0.00           C  
ATOM   2144  OG  SER A 202      29.460  31.790  51.950  1.00  0.00           O  
ATOM   2145  H   SER A 202      29.690  32.190  49.330  1.00  0.00           H  
ATOM   2146  HG  SER A 202      28.600  31.320  52.110  1.00  0.00           H  
ATOM   2147  N   ILE A 203      28.130  35.480  49.530  1.00  0.00           N  
ATOM   2148  CA  ILE A 203      27.420  36.730  49.170  1.00  0.00           C  
ATOM   2149  C   ILE A 203      26.770  36.350  47.830  1.00  0.00           C  
ATOM   2150  O   ILE A 203      27.220  36.540  46.710  1.00  0.00           O  
ATOM   2151  CB  ILE A 203      28.340  37.940  48.990  1.00  0.00           C  
ATOM   2152  CG1 ILE A 203      29.240  37.960  50.200  1.00  0.00           C  
ATOM   2153  CG2 ILE A 203      27.520  39.230  48.960  1.00  0.00           C  
ATOM   2154  CD  ILE A 203      30.640  38.460  49.820  1.00  0.00           C  
ATOM   2155  H   ILE A 203      29.080  35.480  49.220  1.00  0.00           H  
ATOM   2156  N   MET A 204      25.450  36.090  47.960  1.00  0.00           N  
ATOM   2157  CA  MET A 204      24.560  35.880  46.800  1.00  0.00           C  
ATOM   2158  C   MET A 204      24.300  37.070  45.850  1.00  0.00           C  
ATOM   2159  O   MET A 204      24.620  36.930  44.690  1.00  0.00           O  
ATOM   2160  CB  MET A 204      23.210  35.430  47.300  1.00  0.00           C  
ATOM   2161  CG  MET A 204      23.330  33.970  47.900  1.00  0.00           C  
ATOM   2162  SD  MET A 204      24.190  33.830  49.500  1.00  0.00           S  
ATOM   2163  CE  MET A 204      23.210  34.830  50.540  1.00  0.00           C  
ATOM   2164  H   MET A 204      25.140  35.680  48.820  1.00  0.00           H  
ATOM   2165  N   ASP A 205      24.000  38.230  46.420  1.00  0.00           N  
ATOM   2166  CA  ASP A 205      23.980  39.450  45.560  1.00  0.00           C  
ATOM   2167  C   ASP A 205      25.310  40.220  45.730  1.00  0.00           C  
ATOM   2168  O   ASP A 205      25.460  40.850  46.760  1.00  0.00           O  
ATOM   2169  CB  ASP A 205      22.710  40.270  45.800  1.00  0.00           C  
ATOM   2170  CG  ASP A 205      21.420  39.570  45.290  1.00  0.00           C  
ATOM   2171  OD1 ASP A 205      20.470  39.650  46.080  1.00  0.00           O  
ATOM   2172  OD2 ASP A 205      21.340  38.970  44.140  1.00  0.00           O1-
ATOM   2173  H   ASP A 205      23.550  38.300  47.310  1.00  0.00           H  
ATOM   2174  N   ALA A 206      26.100  40.320  44.670  1.00  0.00           N  
ATOM   2175  CA  ALA A 206      27.470  40.910  44.750  1.00  0.00           C  
ATOM   2176  C   ALA A 206      28.060  41.070  43.360  1.00  0.00           C  
ATOM   2177  O   ALA A 206      27.600  40.480  42.400  1.00  0.00           O  
ATOM   2178  CB  ALA A 206      28.450  40.050  45.490  1.00  0.00           C  
ATOM   2179  H   ALA A 206      25.910  40.110  43.710  1.00  0.00           H  
ATOM   2180  N   GLY A 207      28.880  42.080  43.260  1.00  0.00           N  
ATOM   2181  CA  GLY A 207      29.640  42.340  42.050  1.00  0.00           C  
ATOM   2182  C   GLY A 207      30.830  41.400  41.920  1.00  0.00           C  
ATOM   2183  O   GLY A 207      31.290  40.790  42.910  1.00  0.00           O  
ATOM   2184  H   GLY A 207      29.050  42.750  43.990  1.00  0.00           H  
ATOM   2185  N   PRO A 208      31.570  41.470  40.780  1.00  0.00           N  
ATOM   2186  CA  PRO A 208      32.840  40.800  40.570  1.00  0.00           C  
ATOM   2187  C   PRO A 208      33.790  41.080  41.700  1.00  0.00           C  
ATOM   2188  O   PRO A 208      33.790  42.180  42.270  1.00  0.00           O  
ATOM   2189  CB  PRO A 208      33.370  41.370  39.260  1.00  0.00           C  
ATOM   2190  CG  PRO A 208      32.070  41.510  38.450  1.00  0.00           C  
ATOM   2191  CD  PRO A 208      31.040  41.960  39.490  1.00  0.00           C  
ATOM   2192  N   VAL A 209      34.810  40.250  41.870  1.00  0.00           N  
ATOM   2193  CA  VAL A 209      36.020  40.550  42.630  1.00  0.00           C  
ATOM   2194  C   VAL A 209      37.050  41.460  41.920  1.00  0.00           C  
ATOM   2195  O   VAL A 209      37.370  41.260  40.770  1.00  0.00           O  
ATOM   2196  CB  VAL A 209      36.710  39.330  43.190  1.00  0.00           C  
ATOM   2197  CG1 VAL A 209      35.850  38.520  44.150  1.00  0.00           C  
ATOM   2198  CG2 VAL A 209      37.250  38.360  42.140  1.00  0.00           C  
ATOM   2199  H   VAL A 209      34.870  39.380  41.390  1.00  0.00           H  
ATOM   2200  N   VAL A 210      37.650  42.280  42.770  1.00  0.00           N  
ATOM   2201  CA  VAL A 210      38.720  43.230  42.410  1.00  0.00           C  
ATOM   2202  C   VAL A 210      40.130  42.560  42.590  1.00  0.00           C  
ATOM   2203  O   VAL A 210      40.500  42.450  43.760  1.00  0.00           O  
ATOM   2204  CB  VAL A 210      38.620  44.560  43.120  1.00  0.00           C  
ATOM   2205  CG1 VAL A 210      39.410  45.590  42.320  1.00  0.00           C  
ATOM   2206  CG2 VAL A 210      37.240  45.140  43.120  1.00  0.00           C  
ATOM   2207  H   VAL A 210      37.280  42.370  43.690  1.00  0.00           H  
ATOM   2208  N   VAL A 211      40.880  42.260  41.490  1.00  0.00           N  
ATOM   2209  CA  VAL A 211      42.200  41.560  41.520  1.00  0.00           C  
ATOM   2210  C   VAL A 211      43.300  42.510  41.060  1.00  0.00           C  
ATOM   2211  O   VAL A 211      43.170  43.340  40.180  1.00  0.00           O  
ATOM   2212  CB  VAL A 211      42.120  40.290  40.660  1.00  0.00           C  
ATOM   2213  CG1 VAL A 211      41.490  39.140  41.510  1.00  0.00           C  
ATOM   2214  CG2 VAL A 211      41.480  40.430  39.280  1.00  0.00           C  
ATOM   2215  H   VAL A 211      40.680  42.650  40.600  1.00  0.00           H  
ATOM   2216  N   HIS A 212      44.340  42.600  41.940  1.00  0.00           N  
ATOM   2217  CA  HIS A 212      45.220  43.740  42.010  1.00  0.00           C  
ATOM   2218  C   HIS A 212      46.610  43.390  42.650  1.00  0.00           C  
ATOM   2219  O   HIS A 212      46.560  42.540  43.540  1.00  0.00           O  
ATOM   2220  CB  HIS A 212      44.740  45.030  42.590  1.00  0.00           C  
ATOM   2221  CG  HIS A 212      44.560  45.070  44.120  1.00  0.00           C  
ATOM   2222  CD2 HIS A 212      43.410  44.700  44.690  1.00  0.00           C  
ATOM   2223  ND1 HIS A 212      45.380  45.790  44.990  1.00  0.00           N  
ATOM   2224  CE1 HIS A 212      44.680  45.840  46.100  1.00  0.00           C  
ATOM   2225  NE2 HIS A 212      43.480  45.150  45.960  1.00  0.00           N  
ATOM   2226  H   HIS A 212      44.720  41.880  42.520  1.00  0.00           H  
ATOM   2227  HD2 HIS A 212      42.680  44.070  44.180  1.00  0.00           H  
ATOM   2228  HE1 HIS A 212      44.950  46.510  46.910  1.00  0.00           H  
ATOM   2229  HE2 HIS A 212      42.750  45.180  46.640  1.00  0.00           H  
ATOM   2230  N   SER A 213      47.570  44.140  42.190  1.00  0.00           N  
ATOM   2231  CA  SER A 213      49.030  44.130  42.610  1.00  0.00           C  
ATOM   2232  C   SER A 213      49.740  45.280  41.950  1.00  0.00           C  
ATOM   2233  O   SER A 213      49.260  45.840  40.950  1.00  0.00           O  
ATOM   2234  CB  SER A 213      49.690  42.760  42.400  1.00  0.00           C  
ATOM   2235  OG  SER A 213      49.630  42.240  41.060  1.00  0.00           O  
ATOM   2236  H   SER A 213      47.380  44.820  41.490  1.00  0.00           H  
ATOM   2237  HG  SER A 213      50.590  42.050  40.860  1.00  0.00           H  
ATOM   2238  N   SER A 214      51.060  45.250  42.120  1.00  0.00           N  
ATOM   2239  CA  SER A 214      51.940  46.410  42.080  1.00  0.00           C  
ATOM   2240  C   SER A 214      52.010  46.890  40.670  1.00  0.00           C  
ATOM   2241  O   SER A 214      51.600  48.030  40.430  1.00  0.00           O  
ATOM   2242  CB  SER A 214      53.420  46.120  42.550  1.00  0.00           C  
ATOM   2243  OG  SER A 214      54.200  45.280  41.700  1.00  0.00           O  
ATOM   2244  H   SER A 214      51.400  44.310  42.060  1.00  0.00           H  
ATOM   2245  HG  SER A 214      53.580  44.580  41.350  1.00  0.00           H  
ATOM   2246  N   ALA A 215      52.370  46.100  39.710  1.00  0.00           N  
ATOM   2247  CA  ALA A 215      52.040  46.420  38.320  1.00  0.00           C  
ATOM   2248  C   ALA A 215      50.600  45.950  37.920  1.00  0.00           C  
ATOM   2249  O   ALA A 215      50.010  46.440  36.950  1.00  0.00           O  
ATOM   2250  CB  ALA A 215      53.110  45.830  37.340  1.00  0.00           C  
ATOM   2251  H   ALA A 215      53.040  45.380  39.890  1.00  0.00           H  
ATOM   2252  N   GLY A 216      50.200  44.850  38.600  1.00  0.00           N  
ATOM   2253  CA  GLY A 216      48.920  44.170  38.370  1.00  0.00           C  
ATOM   2254  C   GLY A 216      48.930  42.970  37.410  1.00  0.00           C  
ATOM   2255  O   GLY A 216      47.940  42.590  36.850  1.00  0.00           O  
ATOM   2256  H   GLY A 216      50.940  44.480  39.170  1.00  0.00           H  
ATOM   2257  N   ILE A 217      50.090  42.320  37.310  1.00  0.00           N  
ATOM   2258  CA  ILE A 217      50.390  41.380  36.200  1.00  0.00           C  
ATOM   2259  C   ILE A 217      51.190  40.120  36.450  1.00  0.00           C  
ATOM   2260  O   ILE A 217      51.220  39.180  35.620  1.00  0.00           O  
ATOM   2261  CB  ILE A 217      50.930  42.130  34.950  1.00  0.00           C  
ATOM   2262  CG1 ILE A 217      52.100  43.110  35.150  1.00  0.00           C  
ATOM   2263  CG2 ILE A 217      49.700  42.710  34.250  1.00  0.00           C  
ATOM   2264  CD  ILE A 217      52.620  43.570  33.750  1.00  0.00           C  
ATOM   2265  H   ILE A 217      50.820  42.480  37.970  1.00  0.00           H  
ATOM   2266  N   GLY A 218      51.730  40.090  37.690  1.00  0.00           N  
ATOM   2267  CA  GLY A 218      52.330  38.910  38.220  1.00  0.00           C  
ATOM   2268  C   GLY A 218      51.330  38.150  39.080  1.00  0.00           C  
ATOM   2269  O   GLY A 218      50.540  37.350  38.610  1.00  0.00           O  
ATOM   2270  H   GLY A 218      51.830  40.910  38.250  1.00  0.00           H  
ATOM   2271  N   ARG A 219      51.250  38.660  40.320  1.00  0.00           N  
ATOM   2272  CA  ARG A 219      50.440  38.220  41.470  1.00  0.00           C  
ATOM   2273  C   ARG A 219      48.960  38.070  41.190  1.00  0.00           C  
ATOM   2274  O   ARG A 219      48.340  36.990  41.420  1.00  0.00           O  
ATOM   2275  CB  ARG A 219      50.750  39.170  42.700  1.00  0.00           C  
ATOM   2276  CG  ARG A 219      51.950  38.680  43.460  1.00  0.00           C  
ATOM   2277  CD  ARG A 219      52.350  39.650  44.610  1.00  0.00           C  
ATOM   2278  NE  ARG A 219      52.940  40.830  43.980  1.00  0.00           N  
ATOM   2279  CZ  ARG A 219      53.620  41.780  44.630  1.00  0.00           C  
ATOM   2280  NH1 ARG A 219      53.830  41.690  45.940  1.00  0.00           N1+
ATOM   2281  NH2 ARG A 219      53.980  42.870  43.970  1.00  0.00           N  
ATOM   2282  H   ARG A 219      51.820  39.450  40.570  1.00  0.00           H  
ATOM   2283  HE  ARG A 219      52.850  40.830  42.990  1.00  0.00           H  
ATOM   2284 1HH1 ARG A 219      53.470  40.870  46.390  1.00  0.00           H  
ATOM   2285 2HH1 ARG A 219      54.450  42.250  46.480  1.00  0.00           H  
ATOM   2286 1HH2 ARG A 219      53.860  42.880  42.970  1.00  0.00           H  
ATOM   2287 2HH2 ARG A 219      54.300  43.720  44.390  1.00  0.00           H  
ATOM   2288  N   THR A 220      48.390  39.140  40.690  1.00  0.00           N  
ATOM   2289  CA  THR A 220      47.090  39.310  39.990  1.00  0.00           C  
ATOM   2290  C   THR A 220      46.970  38.280  38.790  1.00  0.00           C  
ATOM   2291  O   THR A 220      46.050  37.490  38.820  1.00  0.00           O  
ATOM   2292  CB  THR A 220      47.090  40.700  39.340  1.00  0.00           C  
ATOM   2293  CG2 THR A 220      45.750  41.070  38.750  1.00  0.00           C  
ATOM   2294  OG1 THR A 220      47.230  41.620  40.420  1.00  0.00           O  
ATOM   2295  H   THR A 220      48.950  39.970  40.750  1.00  0.00           H  
ATOM   2296  HG1 THR A 220      48.090  42.130  40.420  1.00  0.00           H  
ATOM   2297  N   GLY A 221      47.980  38.200  38.000  1.00  0.00           N  
ATOM   2298  CA  GLY A 221      47.940  37.250  36.860  1.00  0.00           C  
ATOM   2299  C   GLY A 221      47.840  35.760  37.250  1.00  0.00           C  
ATOM   2300  O   GLY A 221      46.930  35.020  36.750  1.00  0.00           O  
ATOM   2301  H   GLY A 221      48.880  38.450  38.350  1.00  0.00           H  
ATOM   2302  N   THR A 222      48.630  35.470  38.260  1.00  0.00           N  
ATOM   2303  CA  THR A 222      48.620  34.100  38.820  1.00  0.00           C  
ATOM   2304  C   THR A 222      47.410  33.580  39.530  1.00  0.00           C  
ATOM   2305  O   THR A 222      46.870  32.560  39.080  1.00  0.00           O  
ATOM   2306  CB  THR A 222      49.850  33.590  39.610  1.00  0.00           C  
ATOM   2307  CG2 THR A 222      50.910  33.330  38.610  1.00  0.00           C  
ATOM   2308  OG1 THR A 222      50.330  34.610  40.530  1.00  0.00           O  
ATOM   2309  H   THR A 222      49.290  36.110  38.650  1.00  0.00           H  
ATOM   2310  HG1 THR A 222      51.320  34.530  40.570  1.00  0.00           H  
ATOM   2311  N   PHE A 223      46.840  34.470  40.330  1.00  0.00           N  
ATOM   2312  CA  PHE A 223      45.520  34.300  40.990  1.00  0.00           C  
ATOM   2313  C   PHE A 223      44.390  34.010  39.980  1.00  0.00           C  
ATOM   2314  O   PHE A 223      43.980  32.890  39.980  1.00  0.00           O  
ATOM   2315  CB  PHE A 223      45.180  35.530  41.890  1.00  0.00           C  
ATOM   2316  CG  PHE A 223      43.900  35.500  42.710  1.00  0.00           C  
ATOM   2317  CD1 PHE A 223      43.730  34.870  43.940  1.00  0.00           C  
ATOM   2318  CD2 PHE A 223      42.680  35.830  42.130  1.00  0.00           C  
ATOM   2319  CE1 PHE A 223      42.490  34.600  44.510  1.00  0.00           C  
ATOM   2320  CE2 PHE A 223      41.440  35.580  42.690  1.00  0.00           C  
ATOM   2321  CZ  PHE A 223      41.300  34.940  43.920  1.00  0.00           C  
ATOM   2322  H   PHE A 223      47.370  35.260  40.660  1.00  0.00           H  
ATOM   2323  HD1 PHE A 223      44.590  34.980  44.600  1.00  0.00           H  
ATOM   2324  HD2 PHE A 223      42.680  36.560  41.320  1.00  0.00           H  
ATOM   2325  HE1 PHE A 223      42.490  34.230  45.530  1.00  0.00           H  
ATOM   2326  HE2 PHE A 223      40.500  35.880  42.240  1.00  0.00           H  
ATOM   2327  HZ  PHE A 223      40.350  34.680  44.370  1.00  0.00           H  
ATOM   2328  N   ILE A 224      44.190  34.800  38.940  1.00  0.00           N  
ATOM   2329  CA  ILE A 224      43.170  34.610  37.870  1.00  0.00           C  
ATOM   2330  C   ILE A 224      43.380  33.250  37.150  1.00  0.00           C  
ATOM   2331  O   ILE A 224      42.560  32.370  37.090  1.00  0.00           O  
ATOM   2332  CB  ILE A 224      43.260  35.790  36.790  1.00  0.00           C  
ATOM   2333  CG1 ILE A 224      42.930  37.030  37.610  1.00  0.00           C  
ATOM   2334  CG2 ILE A 224      42.080  35.570  35.820  1.00  0.00           C  
ATOM   2335  CD  ILE A 224      43.250  38.350  36.850  1.00  0.00           C  
ATOM   2336  H   ILE A 224      44.820  35.570  38.840  1.00  0.00           H  
ATOM   2337  N   VAL A 225      44.650  32.910  36.770  1.00  0.00           N  
ATOM   2338  CA  VAL A 225      44.990  31.620  36.170  1.00  0.00           C  
ATOM   2339  C   VAL A 225      44.710  30.430  37.030  1.00  0.00           C  
ATOM   2340  O   VAL A 225      43.760  29.710  36.660  1.00  0.00           O  
ATOM   2341  CB  VAL A 225      46.420  31.570  35.660  1.00  0.00           C  
ATOM   2342  CG1 VAL A 225      46.720  30.210  34.990  1.00  0.00           C  
ATOM   2343  CG2 VAL A 225      46.590  32.780  34.680  1.00  0.00           C  
ATOM   2344  H   VAL A 225      45.460  33.490  36.820  1.00  0.00           H  
ATOM   2345  N   ILE A 226      45.190  30.380  38.240  1.00  0.00           N  
ATOM   2346  CA  ILE A 226      44.850  29.330  39.270  1.00  0.00           C  
ATOM   2347  C   ILE A 226      43.400  29.310  39.820  1.00  0.00           C  
ATOM   2348  O   ILE A 226      42.780  28.230  39.840  1.00  0.00           O  
ATOM   2349  CB  ILE A 226      45.890  29.400  40.380  1.00  0.00           C  
ATOM   2350  CG1 ILE A 226      47.320  29.410  39.710  1.00  0.00           C  
ATOM   2351  CG2 ILE A 226      45.800  28.090  41.200  1.00  0.00           C  
ATOM   2352  CD  ILE A 226      48.380  29.940  40.650  1.00  0.00           C  
ATOM   2353  H   ILE A 226      45.930  31.020  38.460  1.00  0.00           H  
ATOM   2354  N   ASP A 227      42.800  30.420  40.040  1.00  0.00           N  
ATOM   2355  CA  ASP A 227      41.380  30.560  40.300  1.00  0.00           C  
ATOM   2356  C   ASP A 227      40.470  30.040  39.170  1.00  0.00           C  
ATOM   2357  O   ASP A 227      39.630  29.190  39.520  1.00  0.00           O  
ATOM   2358  CB  ASP A 227      40.940  31.960  40.650  1.00  0.00           C  
ATOM   2359  CG  ASP A 227      39.540  32.010  41.280  1.00  0.00           C  
ATOM   2360  OD1 ASP A 227      39.290  30.990  41.940  1.00  0.00           O  
ATOM   2361  OD2 ASP A 227      38.670  32.850  41.020  1.00  0.00           O1-
ATOM   2362  H   ASP A 227      43.260  31.290  39.870  1.00  0.00           H  
ATOM   2363  N   ILE A 228      40.650  30.410  37.890  1.00  0.00           N  
ATOM   2364  CA  ILE A 228      40.000  29.700  36.780  1.00  0.00           C  
ATOM   2365  C   ILE A 228      40.300  28.210  36.790  1.00  0.00           C  
ATOM   2366  O   ILE A 228      39.380  27.310  36.710  1.00  0.00           O  
ATOM   2367  CB  ILE A 228      40.120  30.300  35.400  1.00  0.00           C  
ATOM   2368  CG1 ILE A 228      39.800  31.840  35.420  1.00  0.00           C  
ATOM   2369  CG2 ILE A 228      39.190  29.590  34.400  1.00  0.00           C  
ATOM   2370  CD  ILE A 228      40.600  32.550  34.340  1.00  0.00           C  
ATOM   2371  H   ILE A 228      41.280  31.150  37.650  1.00  0.00           H  
ATOM   2372  N   LEU A 229      41.560  27.750  36.770  1.00  0.00           N  
ATOM   2373  CA  LEU A 229      41.950  26.270  36.740  1.00  0.00           C  
ATOM   2374  C   LEU A 229      41.290  25.410  37.850  1.00  0.00           C  
ATOM   2375  O   LEU A 229      40.620  24.470  37.490  1.00  0.00           O  
ATOM   2376  CB  LEU A 229      43.480  26.080  36.620  1.00  0.00           C  
ATOM   2377  CG  LEU A 229      43.930  26.650  35.300  1.00  0.00           C  
ATOM   2378  CD1 LEU A 229      45.420  26.570  35.050  1.00  0.00           C  
ATOM   2379  CD2 LEU A 229      43.120  26.250  34.040  1.00  0.00           C  
ATOM   2380  H   LEU A 229      42.370  28.330  36.790  1.00  0.00           H  
ATOM   2381  N   ILE A 230      41.270  25.810  39.120  1.00  0.00           N  
ATOM   2382  CA  ILE A 230      40.520  25.190  40.190  1.00  0.00           C  
ATOM   2383  C   ILE A 230      38.980  25.190  40.050  1.00  0.00           C  
ATOM   2384  O   ILE A 230      38.390  24.090  40.120  1.00  0.00           O  
ATOM   2385  CB  ILE A 230      41.190  25.660  41.530  1.00  0.00           C  
ATOM   2386  CG1 ILE A 230      42.480  24.900  41.690  1.00  0.00           C  
ATOM   2387  CG2 ILE A 230      40.260  25.380  42.730  1.00  0.00           C  
ATOM   2388  CD  ILE A 230      43.350  25.590  42.700  1.00  0.00           C  
ATOM   2389  H   ILE A 230      41.970  26.480  39.360  1.00  0.00           H  
ATOM   2390  N   ASP A 231      38.420  26.240  39.420  1.00  0.00           N  
ATOM   2391  CA  ASP A 231      36.910  26.290  39.200  1.00  0.00           C  
ATOM   2392  C   ASP A 231      36.520  25.160  38.170  1.00  0.00           C  
ATOM   2393  O   ASP A 231      35.650  24.340  38.570  1.00  0.00           O  
ATOM   2394  CB  ASP A 231      36.560  27.680  38.600  1.00  0.00           C  
ATOM   2395  CG  ASP A 231      35.030  27.900  38.410  1.00  0.00           C  
ATOM   2396  OD1 ASP A 231      34.390  28.320  39.400  1.00  0.00           O  
ATOM   2397  OD2 ASP A 231      34.490  27.400  37.370  1.00  0.00           O1-
ATOM   2398  H   ASP A 231      38.970  27.020  39.120  1.00  0.00           H  
ATOM   2399  N   ILE A 232      37.340  24.740  37.210  1.00  0.00           N  
ATOM   2400  CA  ILE A 232      37.090  23.530  36.310  1.00  0.00           C  
ATOM   2401  C   ILE A 232      37.220  22.200  37.150  1.00  0.00           C  
ATOM   2402  O   ILE A 232      36.330  21.370  37.090  1.00  0.00           O  
ATOM   2403  CB  ILE A 232      38.020  23.560  35.060  1.00  0.00           C  
ATOM   2404  CG1 ILE A 232      38.030  24.860  34.310  1.00  0.00           C  
ATOM   2405  CG2 ILE A 232      37.620  22.500  34.110  1.00  0.00           C  
ATOM   2406  CD  ILE A 232      39.410  25.110  33.660  1.00  0.00           C  
ATOM   2407  H   ILE A 232      38.160  25.210  36.900  1.00  0.00           H  
ATOM   2408  N   ILE A 233      38.240  22.050  37.920  1.00  0.00           N  
ATOM   2409  CA  ILE A 233      38.480  20.900  38.830  1.00  0.00           C  
ATOM   2410  C   ILE A 233      37.300  20.660  39.800  1.00  0.00           C  
ATOM   2411  O   ILE A 233      36.900  19.530  40.000  1.00  0.00           O  
ATOM   2412  CB  ILE A 233      39.780  20.920  39.610  1.00  0.00           C  
ATOM   2413  CG1 ILE A 233      40.940  21.430  38.740  1.00  0.00           C  
ATOM   2414  CG2 ILE A 233      40.090  19.510  40.170  1.00  0.00           C  
ATOM   2415  CD  ILE A 233      41.650  20.410  37.780  1.00  0.00           C  
ATOM   2416  H   ILE A 233      38.930  22.780  37.850  1.00  0.00           H  
ATOM   2417  N   ARG A 234      36.850  21.700  40.440  1.00  0.00           N  
ATOM   2418  CA  ARG A 234      35.630  21.740  41.340  1.00  0.00           C  
ATOM   2419  C   ARG A 234      34.340  21.500  40.610  1.00  0.00           C  
ATOM   2420  O   ARG A 234      33.590  20.560  40.840  1.00  0.00           O  
ATOM   2421  CB  ARG A 234      35.690  23.120  42.050  1.00  0.00           C  
ATOM   2422  CG  ARG A 234      34.910  23.140  43.350  1.00  0.00           C  
ATOM   2423  CD  ARG A 234      35.170  24.300  44.270  1.00  0.00           C  
ATOM   2424  NE  ARG A 234      35.130  23.810  45.660  1.00  0.00           N  
ATOM   2425  CZ  ARG A 234      36.170  24.080  46.550  1.00  0.00           C  
ATOM   2426  NH1 ARG A 234      37.210  24.740  46.220  1.00  0.00           N1+
ATOM   2427  NH2 ARG A 234      36.190  23.680  47.810  1.00  0.00           N  
ATOM   2428  H   ARG A 234      37.380  22.540  40.300  1.00  0.00           H  
ATOM   2429  HE  ARG A 234      34.490  23.090  45.910  1.00  0.00           H  
ATOM   2430 1HH1 ARG A 234      37.250  25.240  45.360  1.00  0.00           H  
ATOM   2431 2HH1 ARG A 234      37.990  24.750  46.850  1.00  0.00           H  
ATOM   2432 1HH2 ARG A 234      35.490  23.060  48.170  1.00  0.00           H  
ATOM   2433 2HH2 ARG A 234      37.010  23.690  48.370  1.00  0.00           H  
ATOM   2434  N   GLU A 235      34.130  22.150  39.450  1.00  0.00           N  
ATOM   2435  CA  GLU A 235      33.040  22.060  38.500  1.00  0.00           C  
ATOM   2436  C   GLU A 235      32.840  20.570  37.970  1.00  0.00           C  
ATOM   2437  O   GLU A 235      31.720  20.090  38.010  1.00  0.00           O  
ATOM   2438  CB  GLU A 235      33.070  22.960  37.260  1.00  0.00           C  
ATOM   2439  CG  GLU A 235      32.010  23.980  37.190  1.00  0.00           C  
ATOM   2440  CD  GLU A 235      30.720  23.810  36.380  1.00  0.00           C  
ATOM   2441  OE1 GLU A 235      30.830  23.360  35.220  1.00  0.00           O  
ATOM   2442  OE2 GLU A 235      29.660  24.270  36.820  1.00  0.00           O1-
ATOM   2443  H   GLU A 235      34.830  22.800  39.160  1.00  0.00           H  
ATOM   2444  N   LYS A 236      33.950  19.930  37.590  1.00  0.00           N  
ATOM   2445  CA  LYS A 236      33.980  18.540  37.030  1.00  0.00           C  
ATOM   2446  C   LYS A 236      34.730  17.550  37.920  1.00  0.00           C  
ATOM   2447  O   LYS A 236      34.660  17.640  39.170  1.00  0.00           O  
ATOM   2448  CB  LYS A 236      34.660  18.750  35.630  1.00  0.00           C  
ATOM   2449  CG  LYS A 236      33.770  19.590  34.700  1.00  0.00           C  
ATOM   2450  CD  LYS A 236      34.490  19.960  33.390  1.00  0.00           C  
ATOM   2451  CE  LYS A 236      33.480  20.430  32.300  1.00  0.00           C  
ATOM   2452  NZ  LYS A 236      34.100  21.280  31.360  1.00  0.00           N1+
ATOM   2453  H   LYS A 236      34.810  20.400  37.800  1.00  0.00           H  
ATOM   2454  HZ1 LYS A 236      34.640  20.840  30.640  1.00  0.00           H  
ATOM   2455  HZ2 LYS A 236      33.440  21.940  31.000  1.00  0.00           H  
ATOM   2456  HZ3 LYS A 236      34.790  21.810  31.850  1.00  0.00           H  
ATOM   2457  N   GLY A 237      35.300  16.530  37.280  1.00  0.00           N  
ATOM   2458  CA  GLY A 237      36.070  15.500  37.920  1.00  0.00           C  
ATOM   2459  C   GLY A 237      37.550  15.830  37.690  1.00  0.00           C  
ATOM   2460  O   GLY A 237      37.890  16.370  36.610  1.00  0.00           O  
ATOM   2461  H   GLY A 237      35.220  16.470  36.290  1.00  0.00           H  
ATOM   2462  N   VAL A 238      38.430  15.200  38.540  1.00  0.00           N  
ATOM   2463  CA  VAL A 238      39.820  15.510  38.620  1.00  0.00           C  
ATOM   2464  C   VAL A 238      40.710  15.300  37.330  1.00  0.00           C  
ATOM   2465  O   VAL A 238      41.710  16.020  37.280  1.00  0.00           O  
ATOM   2466  CB  VAL A 238      40.460  14.880  39.910  1.00  0.00           C  
ATOM   2467  CG1 VAL A 238      39.770  15.390  41.180  1.00  0.00           C  
ATOM   2468  CG2 VAL A 238      40.640  13.360  39.820  1.00  0.00           C  
ATOM   2469  H   VAL A 238      38.240  14.290  38.910  1.00  0.00           H  
ATOM   2470  N   ASP A 239      40.300  14.370  36.540  1.00  0.00           N  
ATOM   2471  CA  ASP A 239      40.920  14.050  35.170  1.00  0.00           C  
ATOM   2472  C   ASP A 239      40.750  15.060  34.020  1.00  0.00           C  
ATOM   2473  O   ASP A 239      41.320  14.840  32.980  1.00  0.00           O  
ATOM   2474  CB  ASP A 239      40.660  12.610  34.700  1.00  0.00           C  
ATOM   2475  CG  ASP A 239      41.290  11.540  35.590  1.00  0.00           C  
ATOM   2476  OD1 ASP A 239      40.740  11.200  36.610  1.00  0.00           O  
ATOM   2477  OD2 ASP A 239      42.480  11.200  35.290  1.00  0.00           O1-
ATOM   2478  H   ASP A 239      39.710  13.680  36.970  1.00  0.00           H  
ATOM   2479  N   CYS A 240      39.860  16.070  34.300  1.00  0.00           N  
ATOM   2480  CA  CYS A 240      39.480  16.950  33.190  1.00  0.00           C  
ATOM   2481  C   CYS A 240      40.610  17.950  32.890  1.00  0.00           C  
ATOM   2482  O   CYS A 240      41.550  18.160  33.650  1.00  0.00           O  
ATOM   2483  CB  CYS A 240      38.220  17.740  33.520  1.00  0.00           C  
ATOM   2484  SG  CYS A 240      38.350  18.930  34.910  1.00  0.00           S  
ATOM   2485  H   CYS A 240      39.890  16.530  35.190  1.00  0.00           H  
ATOM   2486  HG  CYS A 240      38.280  17.940  35.800  1.00  0.00           H  
ATOM   2487  N   ASP A 241      40.450  18.310  31.590  1.00  0.00           N  
ATOM   2488  CA  ASP A 241      41.340  19.350  30.950  1.00  0.00           C  
ATOM   2489  C   ASP A 241      41.550  20.690  31.720  1.00  0.00           C  
ATOM   2490  O   ASP A 241      40.610  21.510  31.790  1.00  0.00           O  
ATOM   2491  CB  ASP A 241      40.830  19.770  29.510  1.00  0.00           C  
ATOM   2492  CG  ASP A 241      41.800  20.530  28.640  1.00  0.00           C  
ATOM   2493  OD1 ASP A 241      42.570  19.970  27.830  1.00  0.00           O  
ATOM   2494  OD2 ASP A 241      41.910  21.730  28.830  1.00  0.00           O1-
ATOM   2495  H   ASP A 241      39.790  17.900  30.960  1.00  0.00           H  
ATOM   2496  N   ILE A 242      42.780  21.090  31.940  1.00  0.00           N  
ATOM   2497  CA  ILE A 242      43.250  22.390  32.520  1.00  0.00           C  
ATOM   2498  C   ILE A 242      44.360  23.050  31.660  1.00  0.00           C  
ATOM   2499  O   ILE A 242      45.570  22.900  31.900  1.00  0.00           O  
ATOM   2500  CB  ILE A 242      43.670  22.270  33.980  1.00  0.00           C  
ATOM   2501  CG1 ILE A 242      44.400  21.000  34.360  1.00  0.00           C  
ATOM   2502  CG2 ILE A 242      42.430  22.630  34.730  1.00  0.00           C  
ATOM   2503  CD  ILE A 242      44.860  21.080  35.830  1.00  0.00           C  
ATOM   2504  H   ILE A 242      43.480  20.520  31.510  1.00  0.00           H  
ATOM   2505  N   ASP A 243      43.980  23.320  30.390  1.00  0.00           N  
ATOM   2506  CA  ASP A 243      44.930  24.040  29.510  1.00  0.00           C  
ATOM   2507  C   ASP A 243      45.400  25.460  29.910  1.00  0.00           C  
ATOM   2508  O   ASP A 243      44.710  26.500  29.810  1.00  0.00           O  
ATOM   2509  CB  ASP A 243      44.420  24.320  28.090  1.00  0.00           C  
ATOM   2510  CG  ASP A 243      45.500  24.390  26.980  1.00  0.00           C  
ATOM   2511  OD1 ASP A 243      46.400  25.300  26.960  1.00  0.00           O  
ATOM   2512  OD2 ASP A 243      45.430  23.670  25.990  1.00  0.00           O1-
ATOM   2513  H   ASP A 243      43.150  22.970  29.950  1.00  0.00           H  
ATOM   2514  N   VAL A 244      46.620  25.490  30.460  1.00  0.00           N  
ATOM   2515  CA  VAL A 244      47.270  26.660  31.080  1.00  0.00           C  
ATOM   2516  C   VAL A 244      47.640  27.670  29.980  1.00  0.00           C  
ATOM   2517  O   VAL A 244      47.420  28.840  30.250  1.00  0.00           O  
ATOM   2518  CB  VAL A 244      48.530  26.200  32.000  1.00  0.00           C  
ATOM   2519  CG1 VAL A 244      48.850  27.420  32.970  1.00  0.00           C  
ATOM   2520  CG2 VAL A 244      48.300  24.830  32.670  1.00  0.00           C  
ATOM   2521  H   VAL A 244      47.040  24.590  30.560  1.00  0.00           H  
ATOM   2522  N   PRO A 245      48.100  27.300  28.750  1.00  0.00           N  
ATOM   2523  CA  PRO A 245      48.270  28.190  27.600  1.00  0.00           C  
ATOM   2524  C   PRO A 245      46.940  28.870  27.220  1.00  0.00           C  
ATOM   2525  O   PRO A 245      46.820  30.090  27.500  1.00  0.00           O  
ATOM   2526  CB  PRO A 245      48.980  27.490  26.490  1.00  0.00           C  
ATOM   2527  CG  PRO A 245      49.780  26.410  27.270  1.00  0.00           C  
ATOM   2528  CD  PRO A 245      48.880  26.050  28.510  1.00  0.00           C  
ATOM   2529  N   LYS A 246      45.950  28.120  26.790  1.00  0.00           N  
ATOM   2530  CA  LYS A 246      44.580  28.700  26.480  1.00  0.00           C  
ATOM   2531  C   LYS A 246      43.930  29.720  27.550  1.00  0.00           C  
ATOM   2532  O   LYS A 246      43.400  30.810  27.240  1.00  0.00           O  
ATOM   2533  CB  LYS A 246      43.570  27.550  26.190  1.00  0.00           C  
ATOM   2534  CG  LYS A 246      43.560  27.010  24.770  1.00  0.00           C  
ATOM   2535  CD  LYS A 246      44.860  26.490  24.240  1.00  0.00           C  
ATOM   2536  CE  LYS A 246      44.850  26.120  22.760  1.00  0.00           C  
ATOM   2537  NZ  LYS A 246      43.810  25.100  22.590  1.00  0.00           N1+
ATOM   2538  H   LYS A 246      46.010  27.120  26.730  1.00  0.00           H  
ATOM   2539  HZ1 LYS A 246      43.050  25.220  23.230  1.00  0.00           H  
ATOM   2540  HZ2 LYS A 246      43.430  25.150  21.660  1.00  0.00           H  
ATOM   2541  HZ3 LYS A 246      44.190  24.190  22.730  1.00  0.00           H  
ATOM   2542  N   THR A 247      44.230  29.410  28.830  1.00  0.00           N  
ATOM   2543  CA  THR A 247      43.900  30.260  29.970  1.00  0.00           C  
ATOM   2544  C   THR A 247      44.750  31.540  29.950  1.00  0.00           C  
ATOM   2545  O   THR A 247      44.280  32.650  30.070  1.00  0.00           O  
ATOM   2546  CB  THR A 247      43.920  29.670  31.430  1.00  0.00           C  
ATOM   2547  CG2 THR A 247      43.430  30.610  32.560  1.00  0.00           C  
ATOM   2548  OG1 THR A 247      43.110  28.580  31.680  1.00  0.00           O  
ATOM   2549  H   THR A 247      44.630  28.530  29.070  1.00  0.00           H  
ATOM   2550  HG1 THR A 247      43.370  27.780  31.130  1.00  0.00           H  
ATOM   2551  N   ILE A 248      46.050  31.400  29.770  1.00  0.00           N  
ATOM   2552  CA  ILE A 248      47.020  32.560  29.580  1.00  0.00           C  
ATOM   2553  C   ILE A 248      46.650  33.460  28.360  1.00  0.00           C  
ATOM   2554  O   ILE A 248      46.420  34.630  28.550  1.00  0.00           O  
ATOM   2555  CB  ILE A 248      48.550  32.260  29.650  1.00  0.00           C  
ATOM   2556  CG1 ILE A 248      48.730  31.660  31.080  1.00  0.00           C  
ATOM   2557  CG2 ILE A 248      49.380  33.480  29.480  1.00  0.00           C  
ATOM   2558  CD  ILE A 248      50.100  31.170  31.460  1.00  0.00           C  
ATOM   2559  H   ILE A 248      46.510  30.520  29.840  1.00  0.00           H  
ATOM   2560  N   GLN A 249      46.180  32.800  27.300  1.00  0.00           N  
ATOM   2561  CA  GLN A 249      45.730  33.550  26.100  1.00  0.00           C  
ATOM   2562  C   GLN A 249      44.570  34.450  26.370  1.00  0.00           C  
ATOM   2563  O   GLN A 249      44.690  35.660  26.240  1.00  0.00           O  
ATOM   2564  CB  GLN A 249      45.420  32.510  25.030  1.00  0.00           C  
ATOM   2565  CG  GLN A 249      46.650  32.060  24.250  1.00  0.00           C  
ATOM   2566  CD  GLN A 249      46.420  30.750  23.540  1.00  0.00           C  
ATOM   2567  NE2 GLN A 249      45.690  30.870  22.470  1.00  0.00           N  
ATOM   2568  OE1 GLN A 249      46.810  29.700  23.980  1.00  0.00           O  
ATOM   2569  H   GLN A 249      46.150  31.800  27.310  1.00  0.00           H  
ATOM   2570 1HE2 GLN A 249      45.290  31.740  22.190  1.00  0.00           H  
ATOM   2571 2HE2 GLN A 249      45.360  30.040  22.010  1.00  0.00           H  
ATOM   2572  N   MET A 250      43.550  33.970  27.090  1.00  0.00           N  
ATOM   2573  CA  MET A 250      42.260  34.570  27.570  1.00  0.00           C  
ATOM   2574  C   MET A 250      42.550  35.710  28.580  1.00  0.00           C  
ATOM   2575  O   MET A 250      41.870  36.780  28.470  1.00  0.00           O  
ATOM   2576  CB  MET A 250      41.310  33.560  28.220  1.00  0.00           C  
ATOM   2577  CG  MET A 250      39.890  34.160  28.370  1.00  0.00           C  
ATOM   2578  SD  MET A 250      39.080  34.990  26.960  1.00  0.00           S  
ATOM   2579  CE  MET A 250      37.320  34.820  27.400  1.00  0.00           C  
ATOM   2580  H   MET A 250      43.500  32.990  27.300  1.00  0.00           H  
ATOM   2581  N   VAL A 251      43.520  35.480  29.450  1.00  0.00           N  
ATOM   2582  CA  VAL A 251      43.850  36.460  30.490  1.00  0.00           C  
ATOM   2583  C   VAL A 251      44.610  37.620  29.840  1.00  0.00           C  
ATOM   2584  O   VAL A 251      44.010  38.680  29.900  1.00  0.00           O  
ATOM   2585  CB  VAL A 251      44.510  35.950  31.780  1.00  0.00           C  
ATOM   2586  CG1 VAL A 251      43.640  34.860  32.450  1.00  0.00           C  
ATOM   2587  CG2 VAL A 251      45.920  35.480  31.580  1.00  0.00           C  
ATOM   2588  H   VAL A 251      44.120  34.680  29.430  1.00  0.00           H  
ATOM   2589  N   ARG A 252      45.590  37.320  28.960  1.00  0.00           N  
ATOM   2590  CA  ARG A 252      46.350  38.310  28.220  1.00  0.00           C  
ATOM   2591  C   ARG A 252      45.620  39.070  27.120  1.00  0.00           C  
ATOM   2592  O   ARG A 252      45.930  40.230  26.940  1.00  0.00           O  
ATOM   2593  CB  ARG A 252      47.610  37.790  27.630  1.00  0.00           C  
ATOM   2594  CG  ARG A 252      48.670  37.570  28.690  1.00  0.00           C  
ATOM   2595  CD  ARG A 252      49.830  37.100  27.770  1.00  0.00           C  
ATOM   2596  NE  ARG A 252      51.030  37.060  28.580  1.00  0.00           N  
ATOM   2597  CZ  ARG A 252      52.050  37.940  28.430  1.00  0.00           C  
ATOM   2598  NH1 ARG A 252      52.080  38.990  27.600  1.00  0.00           N1+
ATOM   2599  NH2 ARG A 252      53.210  37.510  28.860  1.00  0.00           N  
ATOM   2600  H   ARG A 252      45.870  36.390  28.740  1.00  0.00           H  
ATOM   2601  HE  ARG A 252      50.940  36.440  29.360  1.00  0.00           H  
ATOM   2602 1HH1 ARG A 252      51.290  39.290  27.060  1.00  0.00           H  
ATOM   2603 2HH1 ARG A 252      52.820  39.660  27.550  1.00  0.00           H  
ATOM   2604 1HH2 ARG A 252      53.090  36.530  29.000  1.00  0.00           H  
ATOM   2605 2HH2 ARG A 252      54.020  38.030  29.110  1.00  0.00           H  
ATOM   2606  N   SER A 253      44.850  38.460  26.290  1.00  0.00           N  
ATOM   2607  CA  SER A 253      43.980  39.130  25.340  1.00  0.00           C  
ATOM   2608  C   SER A 253      42.950  40.070  26.100  1.00  0.00           C  
ATOM   2609  O   SER A 253      42.640  41.090  25.520  1.00  0.00           O  
ATOM   2610  CB  SER A 253      43.080  38.180  24.530  1.00  0.00           C  
ATOM   2611  OG  SER A 253      42.470  37.310  25.480  1.00  0.00           O  
ATOM   2612  H   SER A 253      44.780  37.470  26.300  1.00  0.00           H  
ATOM   2613  HG  SER A 253      41.670  36.870  25.070  1.00  0.00           H  
ATOM   2614  N   GLN A 254      42.400  39.710  27.240  1.00  0.00           N  
ATOM   2615  CA  GLN A 254      41.580  40.630  28.030  1.00  0.00           C  
ATOM   2616  C   GLN A 254      42.450  41.730  28.770  1.00  0.00           C  
ATOM   2617  O   GLN A 254      42.020  42.870  28.960  1.00  0.00           O  
ATOM   2618  CB  GLN A 254      40.590  39.960  28.960  1.00  0.00           C  
ATOM   2619  CG  GLN A 254      39.570  39.120  28.190  1.00  0.00           C  
ATOM   2620  CD  GLN A 254      38.670  38.170  29.060  1.00  0.00           C  
ATOM   2621  NE2 GLN A 254      39.320  37.160  29.590  1.00  0.00           N  
ATOM   2622  OE1 GLN A 254      37.500  38.390  29.250  1.00  0.00           O  
ATOM   2623  H   GLN A 254      42.710  38.910  27.760  1.00  0.00           H  
ATOM   2624 1HE2 GLN A 254      40.310  37.110  29.430  1.00  0.00           H  
ATOM   2625 2HE2 GLN A 254      38.850  36.430  30.090  1.00  0.00           H  
ATOM   2626  N   ARG A 255      43.580  41.350  29.410  1.00  0.00           N  
ATOM   2627  CA  ARG A 255      44.570  42.280  30.050  1.00  0.00           C  
ATOM   2628  C   ARG A 255      46.050  41.930  29.860  1.00  0.00           C  
ATOM   2629  O   ARG A 255      46.560  40.840  30.160  1.00  0.00           O  
ATOM   2630  CB  ARG A 255      44.460  42.520  31.530  1.00  0.00           C  
ATOM   2631  CG  ARG A 255      45.380  43.680  32.080  1.00  0.00           C  
ATOM   2632  CD  ARG A 255      44.610  44.770  32.890  1.00  0.00           C  
ATOM   2633  NE  ARG A 255      45.520  45.500  33.820  1.00  0.00           N  
ATOM   2634  CZ  ARG A 255      45.660  46.850  33.830  1.00  0.00           C  
ATOM   2635  NH1 ARG A 255      44.840  47.630  33.150  1.00  0.00           N1+
ATOM   2636  NH2 ARG A 255      46.700  47.410  34.420  1.00  0.00           N  
ATOM   2637  H   ARG A 255      43.810  40.390  29.570  1.00  0.00           H  
ATOM   2638  HE  ARG A 255      45.790  44.940  34.610  1.00  0.00           H  
ATOM   2639 1HH1 ARG A 255      44.040  47.410  32.600  1.00  0.00           H  
ATOM   2640 2HH1 ARG A 255      44.980  48.620  33.250  1.00  0.00           H  
ATOM   2641 1HH2 ARG A 255      47.480  46.860  34.710  1.00  0.00           H  
ATOM   2642 2HH2 ARG A 255      46.980  48.350  34.210  1.00  0.00           H  
ATOM   2643  N   SER A 256      46.650  42.930  29.210  1.00  0.00           N  
ATOM   2644  CA  SER A 256      48.050  42.700  28.770  1.00  0.00           C  
ATOM   2645  C   SER A 256      49.150  42.550  29.850  1.00  0.00           C  
ATOM   2646  O   SER A 256      48.950  42.740  30.990  1.00  0.00           O  
ATOM   2647  CB  SER A 256      48.390  43.850  27.850  1.00  0.00           C  
ATOM   2648  OG  SER A 256      48.250  45.150  28.440  1.00  0.00           O  
ATOM   2649  H   SER A 256      46.290  43.860  29.230  1.00  0.00           H  
ATOM   2650  HG  SER A 256      49.080  45.680  28.270  1.00  0.00           H  
ATOM   2651  N   GLY A 257      50.240  41.900  29.520  1.00  0.00           N  
ATOM   2652  CA  GLY A 257      51.420  41.490  30.360  1.00  0.00           C  
ATOM   2653  C   GLY A 257      51.190  40.350  31.420  1.00  0.00           C  
ATOM   2654  O   GLY A 257      52.030  40.180  32.270  1.00  0.00           O  
ATOM   2655  H   GLY A 257      50.300  41.830  28.530  1.00  0.00           H  
ATOM   2656  N   MET A 258      50.000  39.700  31.450  1.00  0.00           N  
ATOM   2657  CA  MET A 258      49.790  38.620  32.510  1.00  0.00           C  
ATOM   2658  C   MET A 258      50.640  37.390  32.350  1.00  0.00           C  
ATOM   2659  O   MET A 258      50.600  36.830  31.270  1.00  0.00           O  
ATOM   2660  CB  MET A 258      48.330  38.230  32.810  1.00  0.00           C  
ATOM   2661  CG  MET A 258      47.600  39.460  33.240  1.00  0.00           C  
ATOM   2662  SD  MET A 258      45.930  39.090  33.910  1.00  0.00           S  
ATOM   2663  CE  MET A 258      45.450  40.540  34.740  1.00  0.00           C  
ATOM   2664  H   MET A 258      49.270  39.780  30.770  1.00  0.00           H  
ATOM   2665  N   VAL A 259      51.220  37.020  33.480  1.00  0.00           N  
ATOM   2666  CA  VAL A 259      52.110  35.920  33.830  1.00  0.00           C  
ATOM   2667  C   VAL A 259      53.430  36.000  33.050  1.00  0.00           C  
ATOM   2668  O   VAL A 259      53.560  35.430  31.950  1.00  0.00           O  
ATOM   2669  CB  VAL A 259      51.530  34.500  33.820  1.00  0.00           C  
ATOM   2670  CG1 VAL A 259      52.510  33.360  34.200  1.00  0.00           C  
ATOM   2671  CG2 VAL A 259      50.350  34.440  34.810  1.00  0.00           C  
ATOM   2672  H   VAL A 259      51.170  37.630  34.280  1.00  0.00           H  
ATOM   2673  N   GLN A 260      54.390  36.430  33.760  1.00  0.00           N  
ATOM   2674  CA  GLN A 260      55.640  36.950  33.210  1.00  0.00           C  
ATOM   2675  C   GLN A 260      56.790  36.010  32.910  1.00  0.00           C  
ATOM   2676  O   GLN A 260      57.160  35.750  31.740  1.00  0.00           O  
ATOM   2677  CB  GLN A 260      56.190  38.020  34.130  1.00  0.00           C  
ATOM   2678  CG  GLN A 260      55.230  39.050  34.620  1.00  0.00           C  
ATOM   2679  CD  GLN A 260      55.800  39.660  35.840  1.00  0.00           C  
ATOM   2680  NE2 GLN A 260      56.480  40.740  35.680  1.00  0.00           N  
ATOM   2681  OE1 GLN A 260      55.410  39.270  36.930  1.00  0.00           O  
ATOM   2682  H   GLN A 260      54.440  36.460  34.760  1.00  0.00           H  
ATOM   2683 1HE2 GLN A 260      56.530  41.300  34.860  1.00  0.00           H  
ATOM   2684 2HE2 GLN A 260      57.100  41.030  36.420  1.00  0.00           H  
ATOM   2685  N   THR A 261      57.280  35.350  33.990  1.00  0.00           N  
ATOM   2686  CA  THR A 261      58.570  34.610  34.120  1.00  0.00           C  
ATOM   2687  C   THR A 261      58.390  33.080  33.940  1.00  0.00           C  
ATOM   2688  O   THR A 261      57.300  32.500  34.220  1.00  0.00           O  
ATOM   2689  CB  THR A 261      59.300  34.950  35.430  1.00  0.00           C  
ATOM   2690  CG2 THR A 261      59.710  36.460  35.450  1.00  0.00           C  
ATOM   2691  OG1 THR A 261      58.700  34.360  36.590  1.00  0.00           O  
ATOM   2692  H   THR A 261      56.860  35.450  34.890  1.00  0.00           H  
ATOM   2693  HG1 THR A 261      58.960  34.860  37.410  1.00  0.00           H  
ATOM   2694  N   GLU A 262      59.600  32.460  33.850  1.00  0.00           N  
ATOM   2695  CA  GLU A 262      59.670  31.030  33.820  1.00  0.00           C  
ATOM   2696  C   GLU A 262      59.240  30.440  35.180  1.00  0.00           C  
ATOM   2697  O   GLU A 262      58.330  29.620  35.180  1.00  0.00           O  
ATOM   2698  CB  GLU A 262      61.120  30.630  33.460  1.00  0.00           C  
ATOM   2699  CG  GLU A 262      61.190  29.240  32.880  1.00  0.00           C  
ATOM   2700  CD  GLU A 262      62.560  28.580  33.010  1.00  0.00           C  
ATOM   2701  OE1 GLU A 262      62.840  27.980  34.040  1.00  0.00           O  
ATOM   2702  OE2 GLU A 262      63.340  28.780  32.030  1.00  0.00           O1-
ATOM   2703  H   GLU A 262      60.450  32.910  33.570  1.00  0.00           H  
ATOM   2704  N   ALA A 263      59.830  30.960  36.270  1.00  0.00           N  
ATOM   2705  CA  ALA A 263      59.320  30.600  37.620  1.00  0.00           C  
ATOM   2706  C   ALA A 263      57.840  30.610  37.990  1.00  0.00           C  
ATOM   2707  O   ALA A 263      57.280  29.700  38.660  1.00  0.00           O  
ATOM   2708  CB  ALA A 263      60.310  31.240  38.650  1.00  0.00           C  
ATOM   2709  H   ALA A 263      60.650  31.530  36.220  1.00  0.00           H  
ATOM   2710  N   GLN A 264      57.170  31.710  37.560  1.00  0.00           N  
ATOM   2711  CA  GLN A 264      55.690  31.870  37.800  1.00  0.00           C  
ATOM   2712  C   GLN A 264      54.950  30.700  37.100  1.00  0.00           C  
ATOM   2713  O   GLN A 264      54.220  29.980  37.800  1.00  0.00           O  
ATOM   2714  CB  GLN A 264      55.250  33.240  37.270  1.00  0.00           C  
ATOM   2715  CG  GLN A 264      55.680  34.440  38.200  1.00  0.00           C  
ATOM   2716  CD  GLN A 264      55.350  35.830  37.520  1.00  0.00           C  
ATOM   2717  NE2 GLN A 264      54.970  36.830  38.290  1.00  0.00           N  
ATOM   2718  OE1 GLN A 264      55.170  36.070  36.280  1.00  0.00           O  
ATOM   2719  H   GLN A 264      57.640  32.470  37.110  1.00  0.00           H  
ATOM   2720 1HE2 GLN A 264      54.990  36.830  39.290  1.00  0.00           H  
ATOM   2721 2HE2 GLN A 264      54.700  37.690  37.860  1.00  0.00           H  
ATOM   2722  N   TYR A 265      55.230  30.390  35.840  1.00  0.00           N  
ATOM   2723  CA  TYR A 265      54.630  29.290  35.110  1.00  0.00           C  
ATOM   2724  C   TYR A 265      54.880  27.880  35.670  1.00  0.00           C  
ATOM   2725  O   TYR A 265      53.870  27.110  35.920  1.00  0.00           O  
ATOM   2726  CB  TYR A 265      54.980  29.460  33.620  1.00  0.00           C  
ATOM   2727  CG  TYR A 265      54.080  28.660  32.650  1.00  0.00           C  
ATOM   2728  CD1 TYR A 265      52.660  28.810  32.570  1.00  0.00           C  
ATOM   2729  CD2 TYR A 265      54.770  27.920  31.680  1.00  0.00           C  
ATOM   2730  CE1 TYR A 265      52.080  28.350  31.420  1.00  0.00           C  
ATOM   2731  CE2 TYR A 265      54.130  27.420  30.570  1.00  0.00           C  
ATOM   2732  CZ  TYR A 265      52.790  27.680  30.500  1.00  0.00           C  
ATOM   2733  OH  TYR A 265      52.140  27.040  29.480  1.00  0.00           O  
ATOM   2734  H   TYR A 265      55.720  31.060  35.280  1.00  0.00           H  
ATOM   2735  HD1 TYR A 265      52.000  29.350  33.250  1.00  0.00           H  
ATOM   2736  HD2 TYR A 265      55.810  27.680  31.890  1.00  0.00           H  
ATOM   2737  HE1 TYR A 265      51.000  28.310  31.320  1.00  0.00           H  
ATOM   2738  HE2 TYR A 265      54.700  27.040  29.720  1.00  0.00           H  
ATOM   2739  HH  TYR A 265      52.520  26.130  29.290  1.00  0.00           H  
ATOM   2740  N   ARG A 266      56.130  27.630  36.100  1.00  0.00           N  
ATOM   2741  CA  ARG A 266      56.480  26.280  36.650  1.00  0.00           C  
ATOM   2742  C   ARG A 266      55.710  26.160  38.010  1.00  0.00           C  
ATOM   2743  O   ARG A 266      55.170  25.110  38.330  1.00  0.00           O  
ATOM   2744  CB  ARG A 266      58.040  26.220  36.920  1.00  0.00           C  
ATOM   2745  CG  ARG A 266      58.500  24.820  37.320  1.00  0.00           C  
ATOM   2746  CD  ARG A 266      59.870  24.860  37.930  1.00  0.00           C  
ATOM   2747  NE  ARG A 266      59.960  25.870  39.010  1.00  0.00           N  
ATOM   2748  CZ  ARG A 266      60.840  26.850  39.080  1.00  0.00           C  
ATOM   2749  NH1 ARG A 266      61.730  27.180  38.130  1.00  0.00           N1+
ATOM   2750  NH2 ARG A 266      60.950  27.450  40.290  1.00  0.00           N  
ATOM   2751  H   ARG A 266      56.890  28.280  36.100  1.00  0.00           H  
ATOM   2752  HE  ARG A 266      59.470  25.550  39.820  1.00  0.00           H  
ATOM   2753 1HH1 ARG A 266      61.840  26.600  37.320  1.00  0.00           H  
ATOM   2754 2HH1 ARG A 266      62.240  28.040  38.210  1.00  0.00           H  
ATOM   2755 1HH2 ARG A 266      60.440  27.060  41.050  1.00  0.00           H  
ATOM   2756 2HH2 ARG A 266      61.540  28.240  40.420  1.00  0.00           H  
ATOM   2757  N   PHE A 267      55.500  27.260  38.730  1.00  0.00           N  
ATOM   2758  CA  PHE A 267      54.600  27.340  39.910  1.00  0.00           C  
ATOM   2759  C   PHE A 267      53.080  27.060  39.700  1.00  0.00           C  
ATOM   2760  O   PHE A 267      52.540  26.260  40.440  1.00  0.00           O  
ATOM   2761  CB  PHE A 267      54.910  28.520  40.830  1.00  0.00           C  
ATOM   2762  CG  PHE A 267      54.110  28.510  42.190  1.00  0.00           C  
ATOM   2763  CD1 PHE A 267      54.600  27.950  43.330  1.00  0.00           C  
ATOM   2764  CD2 PHE A 267      52.820  29.090  42.200  1.00  0.00           C  
ATOM   2765  CE1 PHE A 267      53.810  27.960  44.480  1.00  0.00           C  
ATOM   2766  CE2 PHE A 267      52.030  29.040  43.390  1.00  0.00           C  
ATOM   2767  CZ  PHE A 267      52.560  28.500  44.530  1.00  0.00           C  
ATOM   2768  H   PHE A 267      55.940  28.150  38.650  1.00  0.00           H  
ATOM   2769  HD1 PHE A 267      55.490  27.330  43.190  1.00  0.00           H  
ATOM   2770  HD2 PHE A 267      52.280  29.220  41.270  1.00  0.00           H  
ATOM   2771  HE1 PHE A 267      54.190  27.590  45.430  1.00  0.00           H  
ATOM   2772  HE2 PHE A 267      51.000  29.380  43.370  1.00  0.00           H  
ATOM   2773  HZ  PHE A 267      51.890  28.220  45.340  1.00  0.00           H  
ATOM   2774  N   ILE A 268      52.500  27.670  38.590  1.00  0.00           N  
ATOM   2775  CA  ILE A 268      51.080  27.350  38.280  1.00  0.00           C  
ATOM   2776  C   ILE A 268      50.900  25.790  38.050  1.00  0.00           C  
ATOM   2777  O   ILE A 268      50.040  25.220  38.730  1.00  0.00           O  
ATOM   2778  CB  ILE A 268      50.570  28.100  37.010  1.00  0.00           C  
ATOM   2779  CG1 ILE A 268      50.620  29.650  37.130  1.00  0.00           C  
ATOM   2780  CG2 ILE A 268      49.210  27.690  36.670  1.00  0.00           C  
ATOM   2781  CD  ILE A 268      50.290  30.440  35.870  1.00  0.00           C  
ATOM   2782  H   ILE A 268      52.890  28.460  38.130  1.00  0.00           H  
ATOM   2783  N   TYR A 269      51.830  25.260  37.310  1.00  0.00           N  
ATOM   2784  CA  TYR A 269      51.950  23.830  37.020  1.00  0.00           C  
ATOM   2785  C   TYR A 269      52.040  22.990  38.350  1.00  0.00           C  
ATOM   2786  O   TYR A 269      51.520  21.890  38.420  1.00  0.00           O  
ATOM   2787  CB  TYR A 269      53.200  23.740  36.140  1.00  0.00           C  
ATOM   2788  CG  TYR A 269      52.780  23.610  34.620  1.00  0.00           C  
ATOM   2789  CD1 TYR A 269      52.750  24.680  33.750  1.00  0.00           C  
ATOM   2790  CD2 TYR A 269      52.500  22.360  34.170  1.00  0.00           C  
ATOM   2791  CE1 TYR A 269      52.480  24.540  32.380  1.00  0.00           C  
ATOM   2792  CE2 TYR A 269      52.010  22.220  32.850  1.00  0.00           C  
ATOM   2793  CZ  TYR A 269      52.040  23.310  31.950  1.00  0.00           C  
ATOM   2794  OH  TYR A 269      52.050  23.100  30.620  1.00  0.00           O  
ATOM   2795  H   TYR A 269      52.620  25.720  36.900  1.00  0.00           H  
ATOM   2796  HD1 TYR A 269      52.700  25.690  34.150  1.00  0.00           H  
ATOM   2797  HD2 TYR A 269      52.660  21.490  34.810  1.00  0.00           H  
ATOM   2798  HE1 TYR A 269      52.990  25.300  31.790  1.00  0.00           H  
ATOM   2799  HE2 TYR A 269      51.420  21.350  32.550  1.00  0.00           H  
ATOM   2800  HH  TYR A 269      52.470  23.880  30.150  1.00  0.00           H  
ATOM   2801  N   MET A 270      53.000  23.220  39.220  1.00  0.00           N  
ATOM   2802  CA  MET A 270      53.120  22.580  40.550  1.00  0.00           C  
ATOM   2803  C   MET A 270      51.880  22.840  41.430  1.00  0.00           C  
ATOM   2804  O   MET A 270      51.180  21.880  41.790  1.00  0.00           O  
ATOM   2805  CB  MET A 270      54.420  23.090  41.260  1.00  0.00           C  
ATOM   2806  CG  MET A 270      54.880  22.240  42.520  1.00  0.00           C  
ATOM   2807  SD  MET A 270      54.440  22.890  44.190  1.00  0.00           S  
ATOM   2808  CE  MET A 270      55.780  24.060  44.350  1.00  0.00           C  
ATOM   2809  H   MET A 270      53.760  23.830  39.030  1.00  0.00           H  
ATOM   2810  N   ALA A 271      51.510  24.090  41.650  1.00  0.00           N  
ATOM   2811  CA  ALA A 271      50.360  24.430  42.600  1.00  0.00           C  
ATOM   2812  C   ALA A 271      49.050  23.770  42.120  1.00  0.00           C  
ATOM   2813  O   ALA A 271      48.300  23.360  43.020  1.00  0.00           O  
ATOM   2814  CB  ALA A 271      50.140  25.920  42.590  1.00  0.00           C  
ATOM   2815  H   ALA A 271      51.990  24.830  41.180  1.00  0.00           H  
ATOM   2816  N   VAL A 272      48.750  23.730  40.800  1.00  0.00           N  
ATOM   2817  CA  VAL A 272      47.450  23.150  40.320  1.00  0.00           C  
ATOM   2818  C   VAL A 272      47.480  21.610  40.430  1.00  0.00           C  
ATOM   2819  O   VAL A 272      46.530  21.040  40.940  1.00  0.00           O  
ATOM   2820  CB  VAL A 272      47.060  23.690  38.930  1.00  0.00           C  
ATOM   2821  CG1 VAL A 272      47.780  23.020  37.730  1.00  0.00           C  
ATOM   2822  CG2 VAL A 272      45.540  23.530  38.800  1.00  0.00           C  
ATOM   2823  H   VAL A 272      49.390  24.070  40.110  1.00  0.00           H  
ATOM   2824  N   GLN A 273      48.600  20.940  40.280  1.00  0.00           N  
ATOM   2825  CA  GLN A 273      48.940  19.530  40.540  1.00  0.00           C  
ATOM   2826  C   GLN A 273      48.840  19.220  42.050  1.00  0.00           C  
ATOM   2827  O   GLN A 273      48.530  18.100  42.450  1.00  0.00           O  
ATOM   2828  CB  GLN A 273      50.340  19.340  40.040  1.00  0.00           C  
ATOM   2829  CG  GLN A 273      50.850  17.910  39.790  1.00  0.00           C  
ATOM   2830  CD  GLN A 273      50.480  17.100  38.520  1.00  0.00           C  
ATOM   2831  NE2 GLN A 273      50.550  17.830  37.360  1.00  0.00           N  
ATOM   2832  OE1 GLN A 273      50.340  15.900  38.420  1.00  0.00           O  
ATOM   2833  H   GLN A 273      49.360  21.270  39.710  1.00  0.00           H  
ATOM   2834 1HE2 GLN A 273      50.880  18.760  37.260  1.00  0.00           H  
ATOM   2835 2HE2 GLN A 273      50.680  17.230  36.580  1.00  0.00           H  
ATOM   2836  N   HIS A 274      49.100  20.200  42.850  1.00  0.00           N  
ATOM   2837  CA  HIS A 274      48.980  20.070  44.290  1.00  0.00           C  
ATOM   2838  C   HIS A 274      47.560  19.860  44.870  1.00  0.00           C  
ATOM   2839  O   HIS A 274      47.310  18.890  45.590  1.00  0.00           O  
ATOM   2840  CB  HIS A 274      49.730  21.320  44.810  1.00  0.00           C  
ATOM   2841  CG  HIS A 274      50.030  21.280  46.270  1.00  0.00           C  
ATOM   2842  CD2 HIS A 274      51.240  21.050  46.810  1.00  0.00           C  
ATOM   2843  ND1 HIS A 274      49.150  21.280  47.250  1.00  0.00           N  
ATOM   2844  CE1 HIS A 274      49.770  21.010  48.400  1.00  0.00           C  
ATOM   2845  NE2 HIS A 274      51.060  20.740  48.100  1.00  0.00           N  
ATOM   2846  H   HIS A 274      49.800  20.860  42.570  1.00  0.00           H  
ATOM   2847  HD1 HIS A 274      48.200  21.530  47.050  1.00  0.00           H  
ATOM   2848  HD2 HIS A 274      52.190  21.240  46.310  1.00  0.00           H  
ATOM   2849  HE1 HIS A 274      49.230  20.870  49.340  1.00  0.00           H  
ATOM   2850  N   TYR A 275      46.690  20.760  44.410  1.00  0.00           N  
ATOM   2851  CA  TYR A 275      45.280  20.540  44.580  1.00  0.00           C  
ATOM   2852  C   TYR A 275      44.630  19.320  44.010  1.00  0.00           C  
ATOM   2853  O   TYR A 275      43.830  18.710  44.740  1.00  0.00           O  
ATOM   2854  CB  TYR A 275      44.550  21.780  44.150  1.00  0.00           C  
ATOM   2855  CG  TYR A 275      43.150  21.870  44.820  1.00  0.00           C  
ATOM   2856  CD1 TYR A 275      42.950  22.730  45.880  1.00  0.00           C  
ATOM   2857  CD2 TYR A 275      42.010  21.290  44.230  1.00  0.00           C  
ATOM   2858  CE1 TYR A 275      41.680  23.100  46.340  1.00  0.00           C  
ATOM   2859  CE2 TYR A 275      40.750  21.600  44.670  1.00  0.00           C  
ATOM   2860  CZ  TYR A 275      40.600  22.520  45.730  1.00  0.00           C  
ATOM   2861  OH  TYR A 275      39.420  22.350  46.370  1.00  0.00           O  
ATOM   2862  H   TYR A 275      46.960  21.560  43.880  1.00  0.00           H  
ATOM   2863  HD1 TYR A 275      43.820  23.310  46.160  1.00  0.00           H  
ATOM   2864  HD2 TYR A 275      42.180  20.490  43.500  1.00  0.00           H  
ATOM   2865  HE1 TYR A 275      41.630  23.440  47.370  1.00  0.00           H  
ATOM   2866  HE2 TYR A 275      39.920  21.090  44.200  1.00  0.00           H  
ATOM   2867  HH  TYR A 275      39.390  22.860  47.230  1.00  0.00           H  
ATOM   2868  N   ILE A 276      45.200  18.850  42.880  1.00  0.00           N  
ATOM   2869  CA  ILE A 276      44.870  17.620  42.180  1.00  0.00           C  
ATOM   2870  C   ILE A 276      45.370  16.320  42.910  1.00  0.00           C  
ATOM   2871  O   ILE A 276      44.590  15.350  42.970  1.00  0.00           O  
ATOM   2872  CB  ILE A 276      45.330  17.600  40.720  1.00  0.00           C  
ATOM   2873  CG1 ILE A 276      44.640  18.740  39.950  1.00  0.00           C  
ATOM   2874  CG2 ILE A 276      45.070  16.290  40.010  1.00  0.00           C  
ATOM   2875  CD  ILE A 276      44.940  18.840  38.410  1.00  0.00           C  
ATOM   2876  H   ILE A 276      45.850  19.470  42.440  1.00  0.00           H  
ATOM   2877  N   GLU A 277      46.450  16.520  43.670  1.00  0.00           N  
ATOM   2878  CA  GLU A 277      46.910  15.480  44.630  1.00  0.00           C  
ATOM   2879  C   GLU A 277      46.050  15.290  45.920  1.00  0.00           C  
ATOM   2880  O   GLU A 277      45.810  14.150  46.360  1.00  0.00           O  
ATOM   2881  CB  GLU A 277      48.380  15.720  45.060  1.00  0.00           C  
ATOM   2882  CG  GLU A 277      49.300  15.220  43.970  1.00  0.00           C  
ATOM   2883  CD  GLU A 277      50.690  15.480  44.540  1.00  0.00           C  
ATOM   2884  OE1 GLU A 277      51.090  16.590  44.950  1.00  0.00           O  
ATOM   2885  OE2 GLU A 277      51.370  14.480  44.800  1.00  0.00           O1-
ATOM   2886  H   GLU A 277      47.160  17.210  43.500  1.00  0.00           H  
ATOM   2887  N   THR A 278      45.730  16.430  46.540  1.00  0.00           N  
ATOM   2888  CA  THR A 278      44.850  16.470  47.740  1.00  0.00           C  
ATOM   2889  C   THR A 278      43.310  16.320  47.570  1.00  0.00           C  
ATOM   2890  O   THR A 278      42.600  15.840  48.430  1.00  0.00           O  
ATOM   2891  CB  THR A 278      45.040  17.730  48.490  1.00  0.00           C  
ATOM   2892  CG2 THR A 278      46.460  17.990  48.890  1.00  0.00           C  
ATOM   2893  OG1 THR A 278      44.540  18.920  47.870  1.00  0.00           O  
ATOM   2894  H   THR A 278      46.090  17.290  46.170  1.00  0.00           H  
ATOM   2895  HG1 THR A 278      45.280  19.590  47.790  1.00  0.00           H  
ATOM   2896  N   LEU A 279      42.800  16.720  46.430  1.00  0.00           N  
ATOM   2897  CA  LEU A 279      41.420  16.270  46.040  1.00  0.00           C  
ATOM   2898  C   LEU A 279      41.330  14.780  45.810  1.00  0.00           C  
ATOM   2899  O   LEU A 279      40.300  14.180  45.780  1.00  0.00           O  
ATOM   2900  CB  LEU A 279      40.950  17.050  44.800  1.00  0.00           C  
ATOM   2901  CG  LEU A 279      39.530  17.680  44.940  1.00  0.00           C  
ATOM   2902  CD1 LEU A 279      39.360  18.660  46.060  1.00  0.00           C  
ATOM   2903  CD2 LEU A 279      39.100  18.340  43.660  1.00  0.00           C  
ATOM   2904  H   LEU A 279      43.090  17.610  46.090  1.00  0.00           H  
ATOM   2905  N   GLN A 280      42.500  14.140  45.580  1.00  0.00           N  
ATOM   2906  CA  GLN A 280      42.570  12.610  45.570  1.00  0.00           C  
ATOM   2907  C   GLN A 280      43.190  11.930  46.850  1.00  0.00           C  
ATOM   2908  O   GLN A 280      43.740  10.820  46.750  1.00  0.00           O  
ATOM   2909  CB  GLN A 280      43.360  12.250  44.370  1.00  0.00           C  
ATOM   2910  CG  GLN A 280      42.620  12.600  43.080  1.00  0.00           C  
ATOM   2911  CD  GLN A 280      43.290  12.170  41.700  1.00  0.00           C  
ATOM   2912  NE2 GLN A 280      44.260  12.970  41.240  1.00  0.00           N  
ATOM   2913  OE1 GLN A 280      43.070  11.080  41.160  1.00  0.00           O  
ATOM   2914  H   GLN A 280      43.180  14.620  45.040  1.00  0.00           H  
ATOM   2915 1HE2 GLN A 280      44.530  13.860  41.610  1.00  0.00           H  
ATOM   2916 2HE2 GLN A 280      44.680  12.690  40.380  1.00  0.00           H  
ATOM   2917  N   ARG A 281      42.750  12.450  47.960  1.00  0.00           N  
ATOM   2918  CA  ARG A 281      43.160  11.920  49.290  1.00  0.00           C  
ATOM   2919  C   ARG A 281      41.980  12.150  50.340  1.00  0.00           C  
ATOM   2920  CB  ARG A 281      44.430  12.700  49.730  1.00  0.00           C  
ATOM   2921  CG  ARG A 281      45.610  12.030  48.980  1.00  0.00           C  
ATOM   2922  CD  ARG A 281      46.950  12.340  49.610  1.00  0.00           C  
ATOM   2923  NE  ARG A 281      47.990  12.300  48.590  1.00  0.00           N  
ATOM   2924  CZ  ARG A 281      48.660  13.310  48.050  1.00  0.00           C  
ATOM   2925  NH1 ARG A 281      48.660  14.450  48.640  1.00  0.00           N1+
ATOM   2926  NH2 ARG A 281      49.570  13.100  47.060  1.00  0.00           N  
ATOM   2927  O1  ARG A 281      41.730  13.300  50.580  1.00  0.00           O  
ATOM   2928  O2  ARG A 281      41.370  11.130  50.700  1.00  0.00           O  
ATOM   2929  H   ARG A 281      42.220  13.290  48.060  1.00  0.00           H  
ATOM   2930  HE  ARG A 281      48.030  11.380  48.200  1.00  0.00           H  
ATOM   2931 1HH1 ARG A 281      48.040  14.610  49.410  1.00  0.00           H  
ATOM   2932 2HH1 ARG A 281      49.240  15.170  48.260  1.00  0.00           H  
ATOM   2933 1HH2 ARG A 281      49.590  12.170  46.700  1.00  0.00           H  
ATOM   2934 2HH2 ARG A 281      50.020  13.840  46.580  1.00  0.00           H  
ATOM   2935  N   GLU B   1      54.440  61.650  39.600  1.00  0.00           N  
ATOM   2936  CA  GLU B   1      54.780  60.790  40.760  1.00  0.00           C  
ATOM   2937  C   GLU B   1      56.240  61.120  41.210  1.00  0.00           C  
ATOM   2938  O   GLU B   1      57.080  61.120  40.310  1.00  0.00           O  
ATOM   2939  CB  GLU B   1      54.600  59.340  40.270  1.00  0.00           C  
ATOM   2940  CG  GLU B   1      54.060  58.340  41.310  1.00  0.00           C  
ATOM   2941  CD  GLU B   1      55.050  58.080  42.480  1.00  0.00           C  
ATOM   2942  OE1 GLU B   1      56.060  57.470  42.300  1.00  0.00           O  
ATOM   2943  OE2 GLU B   1      54.700  58.550  43.600  1.00  0.00           O1-
ATOM   2944  H1  GLU B   1      53.970  61.060  38.940  1.00  0.00           H  
ATOM   2945  H2  GLU B   1      53.770  62.310  39.950  1.00  0.00           H  
ATOM   2946  H3  GLU B   1      55.260  62.010  39.180  1.00  0.00           H  
ATOM   2947  N   PRO B   2      56.540  61.390  42.510  1.00  0.00           N  
ATOM   2948  CA  PRO B   2      57.810  61.930  42.980  1.00  0.00           C  
ATOM   2949  C   PRO B   2      59.030  61.040  42.690  1.00  0.00           C  
ATOM   2950  O   PRO B   2      60.100  61.430  42.200  1.00  0.00           O  
ATOM   2951  CB  PRO B   2      57.620  62.100  44.520  1.00  0.00           C  
ATOM   2952  CG  PRO B   2      56.250  62.660  44.520  1.00  0.00           C  
ATOM   2953  CD  PRO B   2      55.490  61.750  43.510  1.00  0.00           C  
ATOM   2954  N   LYS B   3      58.770  59.760  43.060  1.00  0.00           N  
ATOM   2955  CA  LYS B   3      59.680  58.600  42.860  1.00  0.00           C  
ATOM   2956  C   LYS B   3      60.070  58.180  41.430  1.00  0.00           C  
ATOM   2957  O   LYS B   3      59.300  58.510  40.450  1.00  0.00           O  
ATOM   2958  CB  LYS B   3      59.260  57.370  43.660  1.00  0.00           C  
ATOM   2959  CG  LYS B   3      58.940  57.590  45.130  1.00  0.00           C  
ATOM   2960  CD  LYS B   3      60.220  57.850  45.900  1.00  0.00           C  
ATOM   2961  CE  LYS B   3      60.030  57.970  47.430  1.00  0.00           C  
ATOM   2962  NZ  LYS B   3      61.210  58.520  48.130  1.00  0.00           N1+
ATOM   2963  H   LYS B   3      58.030  59.530  43.710  1.00  0.00           H  
ATOM   2964  HZ1 LYS B   3      61.390  59.460  47.860  1.00  0.00           H  
ATOM   2965  HZ2 LYS B   3      61.160  58.430  49.120  1.00  0.00           H  
ATOM   2966  HZ3 LYS B   3      62.070  58.110  47.820  1.00  0.00           H  
ATOM   2967  N   S2P B   4      61.130  57.390  41.290  1.00  0.00           N  
ATOM   2968  CA  S2P B   4      61.640  56.810  40.020  1.00  0.00           C  
ATOM   2969  C   S2P B   4      60.690  55.740  39.490  1.00  0.00           C  
ATOM   2970  O   S2P B   4      60.560  54.810  40.240  1.00  0.00           O  
ATOM   2971  CB  S2P B   4      63.010  56.210  40.190  1.00  0.00           C  
ATOM   2972  OG  S2P B   4      63.990  57.070  40.820  1.00  0.00           O  
ATOM   2973  OE1 S2P B   4      63.130  57.020  43.240  1.00  0.00           O  
ATOM   2974  OE2 S2P B   4      65.430  57.680  42.680  1.00  0.00           O  
ATOM   2975  OE3 S2P B   4      64.790  55.480  42.470  1.00  0.00           O  
ATOM   2976  PD  S2P B   4      64.290  56.820  42.350  1.00  0.00           P  
ATOM   2977  H   S2P B   4      61.730  57.380  42.100  1.00  0.00           H  
ATOM   2978  N   PRO B   5      60.120  55.750  38.280  1.00  0.00           N  
ATOM   2979  CA  PRO B   5      59.350  54.620  37.700  1.00  0.00           C  
ATOM   2980  C   PRO B   5      60.350  53.430  37.370  1.00  0.00           C  
ATOM   2981  O   PRO B   5      61.310  53.180  38.100  1.00  0.00           O  
ATOM   2982  CB  PRO B   5      58.860  55.250  36.380  1.00  0.00           C  
ATOM   2983  CG  PRO B   5      60.020  56.190  35.940  1.00  0.00           C  
ATOM   2984  CD  PRO B   5      60.280  56.830  37.310  1.00  0.00           C  
ATOM   2985  N   GLY B   6      60.030  52.760  36.280  1.00  0.00           N  
ATOM   2986  CA  GLY B   6      60.730  51.520  35.870  1.00  0.00           C  
ATOM   2987  C   GLY B   6      59.840  50.520  35.110  1.00  0.00           C  
ATOM   2988  O   GLY B   6      58.820  50.950  34.530  1.00  0.00           O  
ATOM   2989  H   GLY B   6      59.320  53.040  35.630  1.00  0.00           H  
ATOM   2990  N   GLU B   7      60.510  49.460  34.760  1.00  0.00           N  
ATOM   2991  CA  GLU B   7      59.900  48.310  34.060  1.00  0.00           C  
ATOM   2992  C   GLU B   7      59.630  47.150  35.010  1.00  0.00           C  
ATOM   2993  O   GLU B   7      60.360  46.940  35.970  1.00  0.00           O  
ATOM   2994  CB  GLU B   7      60.690  47.860  32.790  1.00  0.00           C  
ATOM   2995  CG  GLU B   7      61.990  47.040  33.010  1.00  0.00           C  
ATOM   2996  CD  GLU B   7      63.170  47.960  33.270  1.00  0.00           C  
ATOM   2997  OE1 GLU B   7      63.750  48.380  32.260  1.00  0.00           O  
ATOM   2998  OE2 GLU B   7      63.380  48.450  34.410  1.00  0.00           O1-
ATOM   2999  H   GLU B   7      61.480  49.550  34.570  1.00  0.00           H  
ATOM   3000  N   Y2P B   8      58.520  46.450  34.720  1.00  0.00           N  
ATOM   3001  CA  Y2P B   8      58.180  45.180  35.470  1.00  0.00           C  
ATOM   3002  C   Y2P B   8      58.140  43.980  34.510  1.00  0.00           C  
ATOM   3003  O   Y2P B   8      57.040  43.470  34.120  1.00  0.00           O  
ATOM   3004  CB  Y2P B   8      56.930  45.580  36.310  1.00  0.00           C  
ATOM   3005  CG  Y2P B   8      56.400  44.520  37.230  1.00  0.00           C  
ATOM   3006  CD1 Y2P B   8      55.410  43.530  36.850  1.00  0.00           C  
ATOM   3007  CD2 Y2P B   8      56.590  44.740  38.590  1.00  0.00           C  
ATOM   3008  CE1 Y2P B   8      54.820  42.770  37.820  1.00  0.00           C  
ATOM   3009  CE2 Y2P B   8      55.930  44.010  39.590  1.00  0.00           C  
ATOM   3010  CZ  Y2P B   8      55.040  43.030  39.160  1.00  0.00           C  
ATOM   3011  OH  Y2P B   8      54.510  42.140  40.020  1.00  0.00           O  
ATOM   3012  OI1 Y2P B   8      52.030  42.450  39.310  1.00  0.00           O  
ATOM   3013  OI2 Y2P B   8      52.540  40.850  41.080  1.00  0.00           O  
ATOM   3014  OI3 Y2P B   8      52.670  43.140  41.430  1.00  0.00           O  
ATOM   3015  PT  Y2P B   8      52.940  42.110  40.460  1.00  0.00           P  
ATOM   3016  H   Y2P B   8      57.790  46.830  34.140  1.00  0.00           H  
ATOM   3017  HD1 Y2P B   8      55.110  43.600  35.800  1.00  0.00           H  
ATOM   3018  HD2 Y2P B   8      57.330  45.480  38.860  1.00  0.00           H  
ATOM   3019  HE1 Y2P B   8      54.010  42.100  37.530  1.00  0.00           H  
ATOM   3020  HE2 Y2P B   8      56.140  44.160  40.650  1.00  0.00           H  
ATOM   3021  N   VAL B   9      59.350  43.480  34.340  1.00  0.00           N  
ATOM   3022  CA  VAL B   9      59.680  42.530  33.230  1.00  0.00           C  
ATOM   3023  C   VAL B   9      59.470  43.020  31.800  1.00  0.00           C  
ATOM   3024  O   VAL B   9      58.360  43.260  31.340  1.00  0.00           O  
ATOM   3025  CB  VAL B   9      59.090  41.070  33.370  1.00  0.00           C  
ATOM   3026  CG1 VAL B   9      59.010  40.200  32.080  1.00  0.00           C  
ATOM   3027  CG2 VAL B   9      60.090  40.280  34.310  1.00  0.00           C  
ATOM   3028  H   VAL B   9      60.050  43.390  35.050  1.00  0.00           H  
ATOM   3029  N   ASN B  10      60.700  43.130  31.210  1.00  0.00           N  
ATOM   3030  CA  ASN B  10      60.770  43.290  29.740  1.00  0.00           C  
ATOM   3031  C   ASN B  10      60.620  41.980  28.880  1.00  0.00           C  
ATOM   3032  O   ASN B  10      59.770  42.010  27.970  1.00  0.00           O  
ATOM   3033  CB  ASN B  10      62.020  44.010  29.440  1.00  0.00           C  
ATOM   3034  CG  ASN B  10      62.460  44.290  27.970  1.00  0.00           C  
ATOM   3035  ND2 ASN B  10      63.760  44.090  27.790  1.00  0.00           N  
ATOM   3036  OD1 ASN B  10      61.730  44.710  27.030  1.00  0.00           O  
ATOM   3037  H   ASN B  10      61.540  42.740  31.570  1.00  0.00           H  
ATOM   3038 1HD2 ASN B  10      64.320  43.920  28.600  1.00  0.00           H  
ATOM   3039 2HD2 ASN B  10      64.160  44.180  26.870  1.00  0.00           H  
ATOM   3040  N   ILE B  11      61.670  41.120  28.920  1.00  0.00           N  
ATOM   3041  CA  ILE B  11      61.550  39.770  28.290  1.00  0.00           C  
ATOM   3042  C   ILE B  11      61.880  38.670  29.280  1.00  0.00           C  
ATOM   3043  O   ILE B  11      61.040  38.070  29.870  1.00  0.00           O  
ATOM   3044  CB  ILE B  11      62.440  39.630  27.000  1.00  0.00           C  
ATOM   3045  CG1 ILE B  11      63.470  40.730  26.790  1.00  0.00           C  
ATOM   3046  CG2 ILE B  11      61.490  39.790  25.800  1.00  0.00           C  
ATOM   3047  CD  ILE B  11      64.610  40.200  25.910  1.00  0.00           C  
ATOM   3048  H   ILE B  11      62.450  41.310  29.510  1.00  0.00           H  
ATOM   3049  N   GLU B  12      63.120  38.580  29.680  1.00  0.00           N  
ATOM   3050  CA  GLU B  12      63.710  37.840  30.890  1.00  0.00           C  
ATOM   3051  C   GLU B  12      63.630  36.310  31.110  1.00  0.00           C  
ATOM   3052  O   GLU B  12      64.680  35.690  31.230  1.00  0.00           O  
ATOM   3053  CB  GLU B  12      63.730  38.750  32.100  1.00  0.00           C  
ATOM   3054  CG  GLU B  12      64.740  39.880  31.980  1.00  0.00           C  
ATOM   3055  CD  GLU B  12      64.100  41.050  31.250  1.00  0.00           C  
ATOM   3056  OE1 GLU B  12      63.200  41.650  31.850  1.00  0.00           O  
ATOM   3057  OE2 GLU B  12      64.670  41.470  30.170  1.00  0.00           O1-
ATOM   3058  H   GLU B  12      63.720  39.250  29.230  1.00  0.00           H  
ATOM   3059  N   PHE B  13      62.410  35.820  31.330  1.00  0.00           N  
ATOM   3060  CA  PHE B  13      62.130  34.410  31.700  1.00  0.00           C  
ATOM   3061  C   PHE B  13      62.740  33.960  33.060  1.00  0.00           C  
ATOM   3062  CB  PHE B  13      62.410  33.420  30.550  1.00  0.00           C  
ATOM   3063  CG  PHE B  13      61.590  33.830  29.310  1.00  0.00           C  
ATOM   3064  CD1 PHE B  13      60.420  33.140  29.080  1.00  0.00           C  
ATOM   3065  CD2 PHE B  13      62.170  34.570  28.290  1.00  0.00           C  
ATOM   3066  CE1 PHE B  13      59.820  33.180  27.820  1.00  0.00           C  
ATOM   3067  CE2 PHE B  13      61.560  34.540  27.030  1.00  0.00           C  
ATOM   3068  CZ  PHE B  13      60.370  33.900  26.770  1.00  0.00           C  
ATOM   3069  O1  PHE B  13      63.880  33.640  33.150  1.00  0.00           O  
ATOM   3070  O2  PHE B  13      61.980  33.970  33.990  1.00  0.00           O  
ATOM   3071  H   PHE B  13      61.610  36.410  31.350  1.00  0.00           H  
ATOM   3072  HD1 PHE B  13      59.820  32.730  29.890  1.00  0.00           H  
ATOM   3073  HD2 PHE B  13      63.160  35.010  28.430  1.00  0.00           H  
ATOM   3074  HE1 PHE B  13      59.000  32.530  27.530  1.00  0.00           H  
ATOM   3075  HE2 PHE B  13      62.190  34.770  26.170  1.00  0.00           H  
ATOM   3076  HZ  PHE B  13      60.170  33.740  25.710  1.00  0.00           H  
ENDMDL
MODEL        2
ATOM      1  N   GLY A   5      59.788  21.622  27.906  1.00  0.00           N  
ATOM      2  CA  GLY A   5      60.057  22.386  29.121  1.00  0.00           C  
ATOM      3  C   GLY A   5      59.356  23.713  29.102  1.00  0.00           C  
ATOM      4  O   GLY A   5      59.474  24.349  28.108  1.00  0.00           O  
ATOM      5  H1  GLY A   5      59.995  22.255  27.158  1.00  0.00           H  
ATOM      6  H2  GLY A   5      60.363  20.805  27.937  1.00  0.00           H  
ATOM      7  H3  GLY A   5      58.842  21.360  27.753  1.00  0.00           H  
ATOM      8  N   PHE A   6      59.370  24.233  30.349  1.00  0.00           N  
ATOM      9  CA  PHE A   6      58.593  25.487  30.716  1.00  0.00           C  
ATOM     10  C   PHE A   6      58.907  26.743  29.841  1.00  0.00           C  
ATOM     11  O   PHE A   6      58.022  27.257  29.180  1.00  0.00           O  
ATOM     12  CB  PHE A   6      58.760  25.893  32.183  1.00  0.00           C  
ATOM     13  CG  PHE A   6      58.450  24.868  33.257  1.00  0.00           C  
ATOM     14  CD1 PHE A   6      57.133  24.761  33.623  1.00  0.00           C  
ATOM     15  CD2 PHE A   6      59.428  23.972  33.689  1.00  0.00           C  
ATOM     16  CE1 PHE A   6      56.758  23.657  34.429  1.00  0.00           C  
ATOM     17  CE2 PHE A   6      59.074  22.894  34.454  1.00  0.00           C  
ATOM     18  CZ  PHE A   6      57.740  22.687  34.829  1.00  0.00           C  
ATOM     19  H   PHE A   6      59.831  23.736  31.077  1.00  0.00           H  
ATOM     20  HD1 PHE A   6      56.376  25.473  33.301  1.00  0.00           H  
ATOM     21  HD2 PHE A   6      60.484  24.263  33.613  1.00  0.00           H  
ATOM     22  HE1 PHE A   6      55.704  23.636  34.689  1.00  0.00           H  
ATOM     23  HE2 PHE A   6      59.671  22.016  34.663  1.00  0.00           H  
ATOM     24  HZ  PHE A   6      57.481  21.875  35.511  1.00  0.00           H  
ATOM     25  N   TRP A   7      60.204  26.906  29.629  1.00  0.00           N  
ATOM     26  CA  TRP A   7      60.640  28.126  28.955  1.00  0.00           C  
ATOM     27  C   TRP A   7      60.436  28.044  27.423  1.00  0.00           C  
ATOM     28  O   TRP A   7      59.879  28.939  26.771  1.00  0.00           O  
ATOM     29  CB  TRP A   7      62.094  28.273  29.246  1.00  0.00           C  
ATOM     30  CG  TRP A   7      62.803  29.560  28.670  1.00  0.00           C  
ATOM     31  CD1 TRP A   7      62.776  30.770  29.301  1.00  0.00           C  
ATOM     32  CD2 TRP A   7      63.390  29.718  27.406  1.00  0.00           C  
ATOM     33  CE2 TRP A   7      63.769  31.085  27.408  1.00  0.00           C  
ATOM     34  CE3 TRP A   7      63.591  28.892  26.262  1.00  0.00           C  
ATOM     35  NE1 TRP A   7      63.477  31.588  28.571  1.00  0.00           N  
ATOM     36  CZ2 TRP A   7      64.300  31.613  26.235  1.00  0.00           C  
ATOM     37  CZ3 TRP A   7      64.151  29.450  25.087  1.00  0.00           C  
ATOM     38  CH2 TRP A   7      64.547  30.805  25.152  1.00  0.00           C  
ATOM     39  H   TRP A   7      60.887  26.172  29.658  1.00  0.00           H  
ATOM     40  HD1 TRP A   7      62.283  30.975  30.252  1.00  0.00           H  
ATOM     41  HE1 TRP A   7      63.649  32.556  28.744  1.00  0.00           H  
ATOM     42  HE3 TRP A   7      63.192  27.883  26.232  1.00  0.00           H  
ATOM     43  HZ2 TRP A   7      64.601  32.651  26.186  1.00  0.00           H  
ATOM     44  HZ3 TRP A   7      64.303  28.850  24.189  1.00  0.00           H  
ATOM     45  HH2 TRP A   7      65.097  31.204  24.294  1.00  0.00           H  
ATOM     46  N   GLU A   8      60.508  26.865  26.881  1.00  0.00           N  
ATOM     47  CA  GLU A   8      60.124  26.617  25.438  1.00  0.00           C  
ATOM     48  C   GLU A   8      58.590  26.687  25.231  1.00  0.00           C  
ATOM     49  O   GLU A   8      58.222  27.236  24.201  1.00  0.00           O  
ATOM     50  CB  GLU A   8      60.549  25.216  24.997  1.00  0.00           C  
ATOM     51  CG  GLU A   8      61.990  24.819  25.281  1.00  0.00           C  
ATOM     52  CD  GLU A   8      62.203  23.312  25.142  1.00  0.00           C  
ATOM     53  OE1 GLU A   8      61.994  22.638  26.175  1.00  0.00           O  
ATOM     54  OE2 GLU A   8      62.561  22.818  24.053  1.00  0.00           O1-
ATOM     55  H   GLU A   8      60.772  26.119  27.483  1.00  0.00           H  
ATOM     56  N   GLU A   9      57.805  26.091  26.086  1.00  0.00           N  
ATOM     57  CA  GLU A   9      56.354  26.347  26.107  1.00  0.00           C  
ATOM     58  C   GLU A   9      55.993  27.809  26.233  1.00  0.00           C  
ATOM     59  O   GLU A   9      55.109  28.329  25.542  1.00  0.00           O  
ATOM     60  CB  GLU A   9      55.762  25.698  27.390  1.00  0.00           C  
ATOM     61  CG  GLU A   9      55.381  24.220  27.288  1.00  0.00           C  
ATOM     62  CD  GLU A   9      54.848  23.593  28.572  1.00  0.00           C  
ATOM     63  OE1 GLU A   9      53.716  23.965  28.949  1.00  0.00           O  
ATOM     64  OE2 GLU A   9      55.643  22.927  29.333  1.00  0.00           O1-
ATOM     65  H   GLU A   9      58.201  25.651  26.896  1.00  0.00           H  
ATOM     66  N   PHE A  10      56.731  28.547  27.072  1.00  0.00           N  
ATOM     67  CA  PHE A  10      56.497  30.007  27.255  1.00  0.00           C  
ATOM     68  C   PHE A  10      56.865  30.782  25.989  1.00  0.00           C  
ATOM     69  O   PHE A  10      56.101  31.676  25.678  1.00  0.00           O  
ATOM     70  CB  PHE A  10      57.243  30.657  28.406  1.00  0.00           C  
ATOM     71  CG  PHE A  10      56.501  31.951  28.861  1.00  0.00           C  
ATOM     72  CD1 PHE A  10      55.610  31.866  29.931  1.00  0.00           C  
ATOM     73  CD2 PHE A  10      56.864  33.222  28.420  1.00  0.00           C  
ATOM     74  CE1 PHE A  10      55.019  32.955  30.506  1.00  0.00           C  
ATOM     75  CE2 PHE A  10      56.316  34.352  29.083  1.00  0.00           C  
ATOM     76  CZ  PHE A  10      55.291  34.215  30.071  1.00  0.00           C  
ATOM     77  H   PHE A  10      57.381  28.037  27.630  1.00  0.00           H  
ATOM     78  HD1 PHE A  10      55.058  30.947  30.126  1.00  0.00           H  
ATOM     79  HD2 PHE A  10      57.639  33.295  27.657  1.00  0.00           H  
ATOM     80  HE1 PHE A  10      54.274  32.816  31.297  1.00  0.00           H  
ATOM     81  HE2 PHE A  10      56.881  35.287  29.038  1.00  0.00           H  
ATOM     82  HZ  PHE A  10      54.700  35.084  30.356  1.00  0.00           H  
ATOM     83  N   GLU A  11      57.909  30.336  25.191  1.00  0.00           N  
ATOM     84  CA  GLU A  11      58.150  31.016  23.907  1.00  0.00           C  
ATOM     85  C   GLU A  11      56.936  30.975  22.934  1.00  0.00           C  
ATOM     86  O   GLU A  11      56.465  32.080  22.647  1.00  0.00           O  
ATOM     87  CB  GLU A  11      59.391  30.429  23.265  1.00  0.00           C  
ATOM     88  CG  GLU A  11      60.793  31.004  23.722  1.00  0.00           C  
ATOM     89  CD  GLU A  11      61.085  32.228  22.929  1.00  0.00           C  
ATOM     90  OE1 GLU A  11      60.968  32.090  21.699  1.00  0.00           O  
ATOM     91  OE2 GLU A  11      61.560  33.285  23.411  1.00  0.00           O1-
ATOM     92  H   GLU A  11      58.544  29.654  25.544  1.00  0.00           H  
ATOM     93  N   THR A  12      56.408  29.818  22.560  1.00  0.00           N  
ATOM     94  CA  THR A  12      55.215  29.663  21.639  1.00  0.00           C  
ATOM     95  C   THR A  12      53.992  30.284  22.319  1.00  0.00           C  
ATOM     96  O   THR A  12      53.006  30.539  21.619  1.00  0.00           O  
ATOM     97  CB  THR A  12      54.959  28.198  21.240  1.00  0.00           C  
ATOM     98  CG2 THR A  12      55.957  27.674  20.187  1.00  0.00           C  
ATOM     99  OG1 THR A  12      54.937  27.393  22.427  1.00  0.00           O  
ATOM    100  H   THR A  12      56.937  28.984  22.732  1.00  0.00           H  
ATOM    101  HG1 THR A  12      55.096  26.432  22.230  1.00  0.00           H  
ATOM    102  N   LEU A  13      53.904  30.406  23.641  1.00  0.00           N  
ATOM    103  CA  LEU A  13      52.880  31.222  24.211  1.00  0.00           C  
ATOM    104  C   LEU A  13      53.068  32.708  23.739  1.00  0.00           C  
ATOM    105  O   LEU A  13      52.390  33.144  22.764  1.00  0.00           O  
ATOM    106  CB  LEU A  13      52.848  31.177  25.743  1.00  0.00           C  
ATOM    107  CG  LEU A  13      51.543  31.778  26.250  1.00  0.00           C  
ATOM    108  CD1 LEU A  13      51.167  31.181  27.589  1.00  0.00           C  
ATOM    109  CD2 LEU A  13      51.553  33.324  26.518  1.00  0.00           C  
ATOM    110  H   LEU A  13      54.407  29.764  24.214  1.00  0.00           H  
ATOM    111  N   GLN A  14      54.282  33.207  23.992  1.00  0.00           N  
ATOM    112  CA  GLN A  14      54.631  34.677  23.922  1.00  0.00           C  
ATOM    113  C   GLN A  14      54.899  35.289  22.556  1.00  0.00           C  
ATOM    114  O   GLN A  14      54.654  36.493  22.301  1.00  0.00           O  
ATOM    115  CB  GLN A  14      55.886  34.841  24.815  1.00  0.00           C  
ATOM    116  CG  GLN A  14      56.442  36.209  25.078  1.00  0.00           C  
ATOM    117  CD  GLN A  14      55.432  37.245  25.627  1.00  0.00           C  
ATOM    118  NE2 GLN A  14      55.399  38.374  24.978  1.00  0.00           N  
ATOM    119  OE1 GLN A  14      54.720  37.064  26.595  1.00  0.00           O  
ATOM    120  H   GLN A  14      54.964  32.582  24.392  1.00  0.00           H  
ATOM    121 1HE2 GLN A  14      56.067  38.590  24.266  1.00  0.00           H  
ATOM    122 2HE2 GLN A  14      54.619  38.950  25.202  1.00  0.00           H  
ATOM    123  N   GLN A  15      55.388  34.352  21.729  1.00  0.00           N  
ATOM    124  CA  GLN A  15      55.653  34.551  20.264  1.00  0.00           C  
ATOM    125  C   GLN A  15      54.400  35.086  19.512  1.00  0.00           C  
ATOM    126  O   GLN A  15      54.563  35.866  18.546  1.00  0.00           O  
ATOM    127  CB  GLN A  15      55.952  33.231  19.667  1.00  0.00           C  
ATOM    128  CG  GLN A  15      57.383  32.957  19.869  1.00  0.00           C  
ATOM    129  CD  GLN A  15      57.798  31.497  19.453  1.00  0.00           C  
ATOM    130  NE2 GLN A  15      58.889  30.979  20.014  1.00  0.00           N  
ATOM    131  OE1 GLN A  15      57.071  30.815  18.760  1.00  0.00           O  
ATOM    132  H   GLN A  15      55.668  33.472  22.094  1.00  0.00           H  
ATOM    133 1HE2 GLN A  15      59.496  31.508  20.606  1.00  0.00           H  
ATOM    134 2HE2 GLN A  15      59.120  30.044  19.758  1.00  0.00           H  
ATOM    135  N   GLN A  16      53.161  34.788  20.062  1.00  0.00           N  
ATOM    136  CA  GLN A  16      51.818  35.275  19.552  1.00  0.00           C  
ATOM    137  C   GLN A  16      51.200  36.583  19.912  1.00  0.00           C  
ATOM    138  O   GLN A  16      50.197  36.974  19.268  1.00  0.00           O  
ATOM    139  CB  GLN A  16      50.875  34.158  19.878  1.00  0.00           C  
ATOM    140  CG  GLN A  16      51.213  32.841  19.112  1.00  0.00           C  
ATOM    141  CD  GLN A  16      50.238  31.679  19.300  1.00  0.00           C  
ATOM    142  NE2 GLN A  16      50.838  30.675  19.955  1.00  0.00           N  
ATOM    143  OE1 GLN A  16      49.061  31.686  18.977  1.00  0.00           O  
ATOM    144  H   GLN A  16      53.172  34.347  20.952  1.00  0.00           H  
ATOM    145 1HE2 GLN A  16      51.746  30.819  20.349  1.00  0.00           H  
ATOM    146 2HE2 GLN A  16      50.394  29.772  19.983  1.00  0.00           H  
ATOM    147  N   GLU A  17      52.045  37.367  20.581  1.00  0.00           N  
ATOM    148  CA  GLU A  17      51.475  38.652  21.197  1.00  0.00           C  
ATOM    149  C   GLU A  17      50.848  39.686  20.256  1.00  0.00           C  
ATOM    150  O   GLU A  17      49.692  40.130  20.464  1.00  0.00           O  
ATOM    151  CB  GLU A  17      52.600  39.218  22.033  1.00  0.00           C  
ATOM    152  CG  GLU A  17      51.998  40.092  23.162  1.00  0.00           C  
ATOM    153  CD  GLU A  17      53.066  40.614  24.160  1.00  0.00           C  
ATOM    154  OE1 GLU A  17      53.071  40.013  25.268  1.00  0.00           O  
ATOM    155  OE2 GLU A  17      53.723  41.620  23.801  1.00  0.00           O1-
ATOM    156  H   GLU A  17      53.020  37.149  20.662  1.00  0.00           H  
ATOM    157  N   CYS A  18      51.437  39.934  19.093  1.00  0.00           N  
ATOM    158  CA  CYS A  18      50.902  40.652  17.887  1.00  0.00           C  
ATOM    159  C   CYS A  18      49.460  40.388  17.437  1.00  0.00           C  
ATOM    160  O   CYS A  18      48.584  41.237  17.599  1.00  0.00           O  
ATOM    161  CB  CYS A  18      51.856  40.466  16.706  1.00  0.00           C  
ATOM    162  SG  CYS A  18      52.160  38.657  16.542  1.00  0.00           S  
ATOM    163  H   CYS A  18      52.334  39.501  19.052  1.00  0.00           H  
ATOM    164  HG  CYS A  18      52.703  38.537  15.324  1.00  0.00           H  
ATOM    165  N   LYS A  19      49.132  39.134  17.546  1.00  0.00           N  
ATOM    166  CA  LYS A  19      47.846  38.530  17.179  1.00  0.00           C  
ATOM    167  C   LYS A  19      46.722  38.797  18.302  1.00  0.00           C  
ATOM    168  O   LYS A  19      45.564  38.553  17.976  1.00  0.00           O  
ATOM    169  CB  LYS A  19      47.919  37.030  17.042  1.00  0.00           C  
ATOM    170  CG  LYS A  19      49.059  36.497  16.158  1.00  0.00           C  
ATOM    171  CD  LYS A  19      48.939  34.978  16.083  1.00  0.00           C  
ATOM    172  CE  LYS A  19      49.687  34.410  14.860  1.00  0.00           C  
ATOM    173  NZ  LYS A  19      49.165  33.238  14.157  1.00  0.00           N1+
ATOM    174  H   LYS A  19      49.843  38.471  17.770  1.00  0.00           H  
ATOM    175  HZ1 LYS A  19      49.904  32.588  13.998  1.00  0.00           H  
ATOM    176  HZ2 LYS A  19      48.465  32.739  14.664  1.00  0.00           H  
ATOM    177  HZ3 LYS A  19      48.850  33.510  13.248  1.00  0.00           H  
ATOM    178  N   LEU A  20      47.115  39.036  19.556  1.00  0.00           N  
ATOM    179  CA  LEU A  20      46.223  39.174  20.745  1.00  0.00           C  
ATOM    180  C   LEU A  20      46.013  40.647  21.240  1.00  0.00           C  
ATOM    181  O   LEU A  20      45.454  40.882  22.305  1.00  0.00           O  
ATOM    182  CB  LEU A  20      46.782  38.381  21.900  1.00  0.00           C  
ATOM    183  CG  LEU A  20      46.691  36.893  21.632  1.00  0.00           C  
ATOM    184  CD1 LEU A  20      47.701  36.376  22.612  1.00  0.00           C  
ATOM    185  CD2 LEU A  20      45.351  36.251  21.981  1.00  0.00           C  
ATOM    186  H   LEU A  20      48.087  38.965  19.804  1.00  0.00           H  
ATOM    187  N   LEU A  21      46.816  41.590  20.824  1.00  0.00           N  
ATOM    188  CA  LEU A  21      46.801  42.947  21.310  1.00  0.00           C  
ATOM    189  C   LEU A  21      45.558  43.740  20.825  1.00  0.00           C  
ATOM    190  O   LEU A  21      45.206  43.623  19.671  1.00  0.00           O  
ATOM    191  CB  LEU A  21      48.068  43.676  20.939  1.00  0.00           C  
ATOM    192  CG  LEU A  21      49.319  43.211  21.684  1.00  0.00           C  
ATOM    193  CD1 LEU A  21      50.584  43.896  21.187  1.00  0.00           C  
ATOM    194  CD2 LEU A  21      49.254  43.265  23.215  1.00  0.00           C  
ATOM    195  H   LEU A  21      47.731  41.367  20.470  1.00  0.00           H  
ATOM    196  N   TYR A  22      45.150  44.743  21.588  1.00  0.00           N  
ATOM    197  CA  TYR A  22      43.983  45.565  21.174  1.00  0.00           C  
ATOM    198  C   TYR A  22      44.147  47.069  21.585  1.00  0.00           C  
ATOM    199  O   TYR A  22      45.090  47.415  22.172  1.00  0.00           O  
ATOM    200  CB  TYR A  22      42.685  44.903  21.718  1.00  0.00           C  
ATOM    201  CG  TYR A  22      42.333  43.550  21.152  1.00  0.00           C  
ATOM    202  CD1 TYR A  22      41.726  43.454  19.872  1.00  0.00           C  
ATOM    203  CD2 TYR A  22      42.697  42.370  21.822  1.00  0.00           C  
ATOM    204  CE1 TYR A  22      41.590  42.199  19.337  1.00  0.00           C  
ATOM    205  CE2 TYR A  22      42.342  41.155  21.232  1.00  0.00           C  
ATOM    206  CZ  TYR A  22      41.878  41.001  19.936  1.00  0.00           C  
ATOM    207  OH  TYR A  22      42.091  39.852  19.167  1.00  0.00           O  
ATOM    208  H   TYR A  22      45.620  45.157  22.376  1.00  0.00           H  
ATOM    209  HD1 TYR A  22      41.462  44.380  19.363  1.00  0.00           H  
ATOM    210  HD2 TYR A  22      42.906  42.394  22.887  1.00  0.00           H  
ATOM    211  HE1 TYR A  22      41.424  42.115  18.261  1.00  0.00           H  
ATOM    212  HE2 TYR A  22      42.658  40.323  21.866  1.00  0.00           H  
ATOM    213  HH  TYR A  22      42.074  39.082  19.807  1.00  0.00           H  
ATOM    214  N   SER A  23      43.214  47.871  21.104  1.00  0.00           N  
ATOM    215  CA  SER A  23      43.194  49.350  21.216  1.00  0.00           C  
ATOM    216  C   SER A  23      43.339  49.920  22.625  1.00  0.00           C  
ATOM    217  O   SER A  23      42.433  49.748  23.441  1.00  0.00           O  
ATOM    218  CB  SER A  23      41.901  49.874  20.473  1.00  0.00           C  
ATOM    219  OG  SER A  23      41.907  51.321  20.458  1.00  0.00           O  
ATOM    220  H   SER A  23      42.395  47.467  20.700  1.00  0.00           H  
ATOM    221  HG  SER A  23      41.380  51.581  21.270  1.00  0.00           H  
ATOM    222  N   ARG A  24      44.379  50.735  22.767  1.00  0.00           N  
ATOM    223  CA  ARG A  24      44.658  51.376  24.045  1.00  0.00           C  
ATOM    224  C   ARG A  24      44.256  52.836  23.968  1.00  0.00           C  
ATOM    225  O   ARG A  24      44.612  53.569  24.859  1.00  0.00           O  
ATOM    226  CB  ARG A  24      46.138  51.210  24.409  1.00  0.00           C  
ATOM    227  CG  ARG A  24      46.374  49.739  24.821  1.00  0.00           C  
ATOM    228  CD  ARG A  24      47.897  49.313  25.083  1.00  0.00           C  
ATOM    229  NE  ARG A  24      48.717  49.280  23.870  1.00  0.00           N  
ATOM    230  CZ  ARG A  24      49.791  49.936  23.618  1.00  0.00           C  
ATOM    231  NH1 ARG A  24      50.457  50.686  24.492  1.00  0.00           N1+
ATOM    232  NH2 ARG A  24      50.431  49.786  22.478  1.00  0.00           N  
ATOM    233  H   ARG A  24      45.074  50.750  22.046  1.00  0.00           H  
ATOM    234  HE  ARG A  24      48.529  48.492  23.286  1.00  0.00           H  
ATOM    235 1HH1 ARG A  24      50.253  50.967  25.429  1.00  0.00           H  
ATOM    236 2HH1 ARG A  24      51.201  51.218  24.104  1.00  0.00           H  
ATOM    237 1HH2 ARG A  24      50.165  49.142  21.754  1.00  0.00           H  
ATOM    238 2HH2 ARG A  24      51.335  50.191  22.373  1.00  0.00           H  
ATOM    239  N   LYS A  25      43.434  53.324  23.052  1.00  0.00           N  
ATOM    240  CA  LYS A  25      43.189  54.728  22.676  1.00  0.00           C  
ATOM    241  C   LYS A  25      42.873  55.598  23.901  1.00  0.00           C  
ATOM    242  O   LYS A  25      43.293  56.812  23.961  1.00  0.00           O  
ATOM    243  CB  LYS A  25      42.042  54.789  21.696  1.00  0.00           C  
ATOM    244  CG  LYS A  25      42.529  54.858  20.275  1.00  0.00           C  
ATOM    245  CD  LYS A  25      41.450  55.229  19.357  1.00  0.00           C  
ATOM    246  CE  LYS A  25      41.931  55.490  17.946  1.00  0.00           C  
ATOM    247  NZ  LYS A  25      40.928  55.035  16.995  1.00  0.00           N1+
ATOM    248  H   LYS A  25      42.772  52.730  22.615  1.00  0.00           H  
ATOM    249  HZ1 LYS A  25      40.144  55.647  17.084  1.00  0.00           H  
ATOM    250  HZ2 LYS A  25      41.291  55.131  16.068  1.00  0.00           H  
ATOM    251  HZ3 LYS A  25      40.556  54.131  17.198  1.00  0.00           H  
ATOM    252  N   GLU A  26      42.070  54.980  24.747  1.00  0.00           N  
ATOM    253  CA  GLU A  26      41.678  55.614  26.032  1.00  0.00           C  
ATOM    254  C   GLU A  26      42.856  55.769  27.053  1.00  0.00           C  
ATOM    255  O   GLU A  26      42.938  56.765  27.832  1.00  0.00           O  
ATOM    256  CB  GLU A  26      40.431  54.952  26.558  1.00  0.00           C  
ATOM    257  CG  GLU A  26      39.332  55.842  27.187  1.00  0.00           C  
ATOM    258  CD  GLU A  26      38.667  56.927  26.360  1.00  0.00           C  
ATOM    259  OE1 GLU A  26      38.466  57.998  26.946  1.00  0.00           O  
ATOM    260  OE2 GLU A  26      38.561  56.760  25.143  1.00  0.00           O1-
ATOM    261  H   GLU A  26      41.666  54.086  24.555  1.00  0.00           H  
ATOM    262  N   GLY A  27      43.542  54.650  27.251  1.00  0.00           N  
ATOM    263  CA  GLY A  27      44.678  54.476  28.112  1.00  0.00           C  
ATOM    264  C   GLY A  27      45.908  55.322  27.818  1.00  0.00           C  
ATOM    265  O   GLY A  27      46.352  56.080  28.730  1.00  0.00           O  
ATOM    266  H   GLY A  27      43.280  53.802  26.790  1.00  0.00           H  
ATOM    267  N   GLN A  28      46.133  55.559  26.537  1.00  0.00           N  
ATOM    268  CA  GLN A  28      47.254  56.399  26.007  1.00  0.00           C  
ATOM    269  C   GLN A  28      47.194  57.839  26.342  1.00  0.00           C  
ATOM    270  O   GLN A  28      48.232  58.561  26.161  1.00  0.00           O  
ATOM    271  CB  GLN A  28      47.424  56.169  24.499  1.00  0.00           C  
ATOM    272  CG  GLN A  28      48.330  55.053  24.074  1.00  0.00           C  
ATOM    273  CD  GLN A  28      47.811  54.536  22.691  1.00  0.00           C  
ATOM    274  NE2 GLN A  28      48.655  53.659  22.158  1.00  0.00           N  
ATOM    275  OE1 GLN A  28      46.731  54.712  22.125  1.00  0.00           O  
ATOM    276  H   GLN A  28      45.610  55.101  25.822  1.00  0.00           H  
ATOM    277 1HE2 GLN A  28      49.485  53.334  22.606  1.00  0.00           H  
ATOM    278 2HE2 GLN A  28      48.429  53.328  21.234  1.00  0.00           H  
ATOM    279  N   ARG A  29      46.025  58.376  26.772  1.00  0.00           N  
ATOM    280  CA  ARG A  29      45.847  59.856  27.036  1.00  0.00           C  
ATOM    281  C   ARG A  29      46.613  60.327  28.306  1.00  0.00           C  
ATOM    282  O   ARG A  29      46.555  59.616  29.331  1.00  0.00           O  
ATOM    283  CB  ARG A  29      44.353  60.146  27.303  1.00  0.00           C  
ATOM    284  CG  ARG A  29      43.328  59.592  26.270  1.00  0.00           C  
ATOM    285  CD  ARG A  29      41.900  59.969  26.772  1.00  0.00           C  
ATOM    286  NE  ARG A  29      41.505  61.253  26.251  1.00  0.00           N  
ATOM    287  CZ  ARG A  29      40.288  61.782  26.226  1.00  0.00           C  
ATOM    288  NH1 ARG A  29      39.194  61.087  26.491  1.00  0.00           N1+
ATOM    289  NH2 ARG A  29      40.252  63.090  26.142  1.00  0.00           N  
ATOM    290  H   ARG A  29      45.474  57.789  27.366  1.00  0.00           H  
ATOM    291  HE  ARG A  29      42.238  61.891  26.013  1.00  0.00           H  
ATOM    292 1HH1 ARG A  29      39.187  60.098  26.651  1.00  0.00           H  
ATOM    293 2HH1 ARG A  29      38.381  61.565  26.844  1.00  0.00           H  
ATOM    294 1HH2 ARG A  29      41.105  63.589  25.995  1.00  0.00           H  
ATOM    295 2HH2 ARG A  29      39.478  63.626  26.471  1.00  0.00           H  
ATOM    296  N   GLN A  30      47.429  61.369  28.162  1.00  0.00           N  
ATOM    297  CA  GLN A  30      48.377  61.679  29.287  1.00  0.00           C  
ATOM    298  C   GLN A  30      47.688  61.779  30.640  1.00  0.00           C  
ATOM    299  O   GLN A  30      48.084  61.082  31.586  1.00  0.00           O  
ATOM    300  CB  GLN A  30      49.079  62.980  28.849  1.00  0.00           C  
ATOM    301  CG  GLN A  30      50.455  62.843  28.239  1.00  0.00           C  
ATOM    302  CD  GLN A  30      51.038  64.226  28.150  1.00  0.00           C  
ATOM    303  NE2 GLN A  30      50.746  64.973  27.074  1.00  0.00           N  
ATOM    304  OE1 GLN A  30      51.908  64.651  28.947  1.00  0.00           O  
ATOM    305  H   GLN A  30      47.399  61.960  27.357  1.00  0.00           H  
ATOM    306 1HE2 GLN A  30      50.286  64.465  26.346  1.00  0.00           H  
ATOM    307 2HE2 GLN A  30      50.893  65.959  26.942  1.00  0.00           H  
ATOM    308  N   GLU A  31      46.501  62.443  30.744  1.00  0.00           N  
ATOM    309  CA  GLU A  31      45.656  62.567  31.976  1.00  0.00           C  
ATOM    310  C   GLU A  31      45.052  61.264  32.660  1.00  0.00           C  
ATOM    311  O   GLU A  31      44.930  61.072  33.861  1.00  0.00           O  
ATOM    312  CB  GLU A  31      44.522  63.585  31.796  1.00  0.00           C  
ATOM    313  CG  GLU A  31      45.084  65.007  31.691  1.00  0.00           C  
ATOM    314  CD  GLU A  31      45.198  65.487  30.260  1.00  0.00           C  
ATOM    315  OE1 GLU A  31      45.810  64.880  29.376  1.00  0.00           O  
ATOM    316  OE2 GLU A  31      44.903  66.626  30.060  1.00  0.00           O1-
ATOM    317  H   GLU A  31      46.254  63.109  30.040  1.00  0.00           H  
ATOM    318  N   ASN A  32      45.271  60.218  31.911  1.00  0.00           N  
ATOM    319  CA  ASN A  32      44.971  58.771  32.193  1.00  0.00           C  
ATOM    320  C   ASN A  32      46.192  57.921  32.331  1.00  0.00           C  
ATOM    321  O   ASN A  32      46.318  57.171  33.318  1.00  0.00           O  
ATOM    322  CB  ASN A  32      44.194  58.132  31.060  1.00  0.00           C  
ATOM    323  CG  ASN A  32      42.766  58.554  31.115  1.00  0.00           C  
ATOM    324  ND2 ASN A  32      42.064  58.314  30.027  1.00  0.00           N  
ATOM    325  OD1 ASN A  32      42.320  59.380  31.935  1.00  0.00           O  
ATOM    326  H   ASN A  32      45.661  60.345  30.993  1.00  0.00           H  
ATOM    327 1HD2 ASN A  32      42.320  57.805  29.206  1.00  0.00           H  
ATOM    328 2HD2 ASN A  32      41.084  58.440  30.125  1.00  0.00           H  
ATOM    329  N   LYS A  33      47.153  58.122  31.394  1.00  0.00           N  
ATOM    330  CA  LYS A  33      48.479  57.379  31.365  1.00  0.00           C  
ATOM    331  C   LYS A  33      49.322  57.773  32.546  1.00  0.00           C  
ATOM    332  O   LYS A  33      49.889  56.906  33.176  1.00  0.00           O  
ATOM    333  CB  LYS A  33      49.260  57.753  30.099  1.00  0.00           C  
ATOM    334  CG  LYS A  33      50.722  57.287  30.191  1.00  0.00           C  
ATOM    335  CD  LYS A  33      51.500  57.931  29.019  1.00  0.00           C  
ATOM    336  CE  LYS A  33      52.907  57.379  29.066  1.00  0.00           C  
ATOM    337  NZ  LYS A  33      53.788  57.974  28.065  1.00  0.00           N1+
ATOM    338  H   LYS A  33      47.090  58.757  30.632  1.00  0.00           H  
ATOM    339  HZ1 LYS A  33      54.357  58.675  28.486  1.00  0.00           H  
ATOM    340  HZ2 LYS A  33      54.358  57.220  27.727  1.00  0.00           H  
ATOM    341  HZ3 LYS A  33      53.296  58.301  27.262  1.00  0.00           H  
ATOM    342  N   ASN A  34      49.414  59.079  32.912  1.00  0.00           N  
ATOM    343  CA  ASN A  34      50.237  59.623  33.997  1.00  0.00           C  
ATOM    344  C   ASN A  34      49.885  59.075  35.413  1.00  0.00           C  
ATOM    345  O   ASN A  34      50.844  58.965  36.167  1.00  0.00           O  
ATOM    346  CB  ASN A  34      50.263  61.165  34.125  1.00  0.00           C  
ATOM    347  CG  ASN A  34      48.980  61.878  34.531  1.00  0.00           C  
ATOM    348  ND2 ASN A  34      48.618  62.957  33.870  1.00  0.00           N  
ATOM    349  OD1 ASN A  34      48.401  61.552  35.530  1.00  0.00           O  
ATOM    350  H   ASN A  34      48.682  59.657  32.555  1.00  0.00           H  
ATOM    351 1HD2 ASN A  34      49.111  63.417  33.124  1.00  0.00           H  
ATOM    352 2HD2 ASN A  34      47.976  63.552  34.341  1.00  0.00           H  
ATOM    353  N   LYS A  35      48.687  58.632  35.607  1.00  0.00           N  
ATOM    354  CA  LYS A  35      48.235  58.005  36.875  1.00  0.00           C  
ATOM    355  C   LYS A  35      48.775  56.581  37.167  1.00  0.00           C  
ATOM    356  O   LYS A  35      48.732  56.165  38.324  1.00  0.00           O  
ATOM    357  CB  LYS A  35      46.687  57.988  36.999  1.00  0.00           C  
ATOM    358  CG  LYS A  35      46.100  59.406  37.047  1.00  0.00           C  
ATOM    359  CD  LYS A  35      44.599  59.450  36.775  1.00  0.00           C  
ATOM    360  CE  LYS A  35      43.919  60.675  37.231  1.00  0.00           C  
ATOM    361  NZ  LYS A  35      42.478  60.429  37.151  1.00  0.00           N1+
ATOM    362  H   LYS A  35      47.946  58.705  34.938  1.00  0.00           H  
ATOM    363  HZ1 LYS A  35      42.136  59.563  37.523  1.00  0.00           H  
ATOM    364  HZ2 LYS A  35      42.058  61.121  37.734  1.00  0.00           H  
ATOM    365  HZ3 LYS A  35      41.958  60.419  36.301  1.00  0.00           H  
ATOM    366  N   ASN A  36      49.130  55.951  36.031  1.00  0.00           N  
ATOM    367  CA  ASN A  36      49.657  54.560  36.157  1.00  0.00           C  
ATOM    368  C   ASN A  36      51.103  54.648  36.655  1.00  0.00           C  
ATOM    369  O   ASN A  36      51.904  55.309  36.036  1.00  0.00           O  
ATOM    370  CB  ASN A  36      49.653  53.870  34.818  1.00  0.00           C  
ATOM    371  CG  ASN A  36      48.270  53.899  34.170  1.00  0.00           C  
ATOM    372  ND2 ASN A  36      48.362  53.987  32.838  1.00  0.00           N  
ATOM    373  OD1 ASN A  36      47.234  53.801  34.751  1.00  0.00           O  
ATOM    374  H   ASN A  36      49.061  56.349  35.122  1.00  0.00           H  
ATOM    375 1HD2 ASN A  36      49.158  54.108  32.252  1.00  0.00           H  
ATOM    376 2HD2 ASN A  36      47.509  53.795  32.361  1.00  0.00           H  
ATOM    377  N   ARG A  37      51.383  54.121  37.830  1.00  0.00           N  
ATOM    378  CA  ARG A  37      52.773  54.087  38.518  1.00  0.00           C  
ATOM    379  C   ARG A  37      53.754  53.321  37.569  1.00  0.00           C  
ATOM    380  O   ARG A  37      54.981  53.447  37.800  1.00  0.00           O  
ATOM    381  CB  ARG A  37      52.660  53.177  39.781  1.00  0.00           C  
ATOM    382  CG  ARG A  37      53.771  53.590  40.793  1.00  0.00           C  
ATOM    383  CD  ARG A  37      53.700  52.639  42.032  1.00  0.00           C  
ATOM    384  NE  ARG A  37      54.991  52.800  42.797  1.00  0.00           N  
ATOM    385  CZ  ARG A  37      55.730  51.754  43.292  1.00  0.00           C  
ATOM    386  NH1 ARG A  37      55.325  50.474  43.169  1.00  0.00           N1+
ATOM    387  NH2 ARG A  37      56.921  52.006  43.791  1.00  0.00           N  
ATOM    388  H   ARG A  37      50.652  53.652  38.343  1.00  0.00           H  
ATOM    389  HE  ARG A  37      55.409  53.706  42.898  1.00  0.00           H  
ATOM    390 1HH1 ARG A  37      54.494  50.269  42.654  1.00  0.00           H  
ATOM    391 2HH1 ARG A  37      55.821  49.691  43.555  1.00  0.00           H  
ATOM    392 1HH2 ARG A  37      57.310  52.918  43.860  1.00  0.00           H  
ATOM    393 2HH2 ARG A  37      57.313  51.209  44.253  1.00  0.00           H  
ATOM    394  N   TYR A  38      53.323  52.445  36.679  1.00  0.00           N  
ATOM    395  CA  TYR A  38      54.223  51.622  35.771  1.00  0.00           C  
ATOM    396  C   TYR A  38      54.150  51.797  34.260  1.00  0.00           C  
ATOM    397  O   TYR A  38      53.091  52.199  33.733  1.00  0.00           O  
ATOM    398  CB  TYR A  38      54.183  50.144  36.079  1.00  0.00           C  
ATOM    399  CG  TYR A  38      54.953  49.698  37.230  1.00  0.00           C  
ATOM    400  CD1 TYR A  38      56.218  49.344  36.988  1.00  0.00           C  
ATOM    401  CD2 TYR A  38      54.313  49.677  38.467  1.00  0.00           C  
ATOM    402  CE1 TYR A  38      56.927  48.971  38.088  1.00  0.00           C  
ATOM    403  CE2 TYR A  38      55.050  49.359  39.604  1.00  0.00           C  
ATOM    404  CZ  TYR A  38      56.362  49.001  39.405  1.00  0.00           C  
ATOM    405  OH  TYR A  38      57.130  48.406  40.279  1.00  0.00           O  
ATOM    406  H   TYR A  38      52.340  52.309  36.582  1.00  0.00           H  
ATOM    407  HD1 TYR A  38      56.574  49.100  35.984  1.00  0.00           H  
ATOM    408  HD2 TYR A  38      53.280  50.042  38.468  1.00  0.00           H  
ATOM    409  HE1 TYR A  38      57.918  48.551  37.960  1.00  0.00           H  
ATOM    410  HE2 TYR A  38      54.700  49.325  40.636  1.00  0.00           H  
ATOM    411  HH  TYR A  38      57.934  48.208  39.716  1.00  0.00           H  
ATOM    412  N   LYS A  39      55.262  51.451  33.638  1.00  0.00           N  
ATOM    413  CA  LYS A  39      55.401  51.763  32.225  1.00  0.00           C  
ATOM    414  C   LYS A  39      54.595  51.035  31.109  1.00  0.00           C  
ATOM    415  O   LYS A  39      53.977  51.702  30.215  1.00  0.00           O  
ATOM    416  CB  LYS A  39      56.888  51.816  31.883  1.00  0.00           C  
ATOM    417  CG  LYS A  39      57.376  53.321  32.018  1.00  0.00           C  
ATOM    418  CD  LYS A  39      58.719  53.453  31.298  1.00  0.00           C  
ATOM    419  CE  LYS A  39      59.837  52.600  31.914  1.00  0.00           C  
ATOM    420  NZ  LYS A  39      61.141  53.005  31.417  1.00  0.00           N1+
ATOM    421  H   LYS A  39      56.120  51.207  34.088  1.00  0.00           H  
ATOM    422  HZ1 LYS A  39      61.768  52.386  31.894  1.00  0.00           H  
ATOM    423  HZ2 LYS A  39      61.214  52.836  30.432  1.00  0.00           H  
ATOM    424  HZ3 LYS A  39      61.346  53.913  31.789  1.00  0.00           H  
ATOM    425  N   ASN A  40      54.579  49.732  31.250  1.00  0.00           N  
ATOM    426  CA  ASN A  40      53.975  48.789  30.247  1.00  0.00           C  
ATOM    427  C   ASN A  40      52.595  48.155  30.592  1.00  0.00           C  
ATOM    428  O   ASN A  40      52.126  47.275  29.862  1.00  0.00           O  
ATOM    429  CB  ASN A  40      54.990  47.660  30.060  1.00  0.00           C  
ATOM    430  CG  ASN A  40      55.539  47.011  31.341  1.00  0.00           C  
ATOM    431  ND2 ASN A  40      55.651  45.675  31.331  1.00  0.00           N  
ATOM    432  OD1 ASN A  40      55.974  47.728  32.248  1.00  0.00           O  
ATOM    433  H   ASN A  40      55.226  49.256  31.844  1.00  0.00           H  
ATOM    434 1HD2 ASN A  40      55.527  45.125  30.504  1.00  0.00           H  
ATOM    435 2HD2 ASN A  40      55.771  45.256  32.224  1.00  0.00           H  
ATOM    436  N   ILE A  41      51.899  48.844  31.504  1.00  0.00           N  
ATOM    437  CA  ILE A  41      50.560  48.458  32.098  1.00  0.00           C  
ATOM    438  C   ILE A  41      49.213  49.048  31.618  1.00  0.00           C  
ATOM    439  O   ILE A  41      48.235  49.096  32.338  1.00  0.00           O  
ATOM    440  CB  ILE A  41      50.535  48.504  33.642  1.00  0.00           C  
ATOM    441  CG1 ILE A  41      50.528  50.015  34.063  1.00  0.00           C  
ATOM    442  CG2 ILE A  41      51.676  47.703  34.174  1.00  0.00           C  
ATOM    443  CD  ILE A  41      50.149  50.192  35.596  1.00  0.00           C  
ATOM    444  H   ILE A  41      52.173  49.699  31.935  1.00  0.00           H  
ATOM    445  N   LEU A  42      49.160  49.472  30.365  1.00  0.00           N  
ATOM    446  CA  LEU A  42      47.950  50.079  29.728  1.00  0.00           C  
ATOM    447  C   LEU A  42      46.920  49.101  29.271  1.00  0.00           C  
ATOM    448  O   LEU A  42      47.237  48.278  28.414  1.00  0.00           O  
ATOM    449  CB  LEU A  42      48.369  50.987  28.561  1.00  0.00           C  
ATOM    450  CG  LEU A  42      49.294  52.131  28.805  1.00  0.00           C  
ATOM    451  CD1 LEU A  42      49.606  52.829  27.483  1.00  0.00           C  
ATOM    452  CD2 LEU A  42      48.842  53.132  29.859  1.00  0.00           C  
ATOM    453  H   LEU A  42      49.982  49.336  29.816  1.00  0.00           H  
ATOM    454  N   PRO A  43      45.644  49.458  29.542  1.00  0.00           N  
ATOM    455  CA  PRO A  43      44.567  48.522  29.219  1.00  0.00           C  
ATOM    456  C   PRO A  43      43.836  48.687  27.866  1.00  0.00           C  
ATOM    457  O   PRO A  43      43.645  49.780  27.384  1.00  0.00           O  
ATOM    458  CB  PRO A  43      43.527  48.679  30.327  1.00  0.00           C  
ATOM    459  CG  PRO A  43      43.734  50.123  30.726  1.00  0.00           C  
ATOM    460  CD  PRO A  43      45.171  50.338  30.697  1.00  0.00           C  
ATOM    461  N   PHE A  44      43.425  47.576  27.323  1.00  0.00           N  
ATOM    462  CA  PHE A  44      42.501  47.495  26.177  1.00  0.00           C  
ATOM    463  C   PHE A  44      41.203  48.329  26.399  1.00  0.00           C  
ATOM    464  O   PHE A  44      40.859  48.541  27.578  1.00  0.00           O  
ATOM    465  CB  PHE A  44      42.234  46.088  25.752  1.00  0.00           C  
ATOM    466  CG  PHE A  44      43.512  45.215  25.553  1.00  0.00           C  
ATOM    467  CD1 PHE A  44      44.766  45.734  25.192  1.00  0.00           C  
ATOM    468  CD2 PHE A  44      43.412  43.918  25.970  1.00  0.00           C  
ATOM    469  CE1 PHE A  44      45.917  44.948  25.089  1.00  0.00           C  
ATOM    470  CE2 PHE A  44      44.512  43.104  25.897  1.00  0.00           C  
ATOM    471  CZ  PHE A  44      45.752  43.580  25.419  1.00  0.00           C  
ATOM    472  H   PHE A  44      43.833  46.750  27.699  1.00  0.00           H  
ATOM    473  HD1 PHE A  44      44.874  46.742  24.795  1.00  0.00           H  
ATOM    474  HD2 PHE A  44      42.430  43.651  26.359  1.00  0.00           H  
ATOM    475  HE1 PHE A  44      46.888  45.427  25.000  1.00  0.00           H  
ATOM    476  HE2 PHE A  44      44.423  42.050  26.129  1.00  0.00           H  
ATOM    477  HZ  PHE A  44      46.422  42.764  25.133  1.00  0.00           H  
ATOM    478  N   ASP A  45      40.690  49.045  25.365  1.00  0.00           N  
ATOM    479  CA  ASP A  45      39.500  49.950  25.374  1.00  0.00           C  
ATOM    480  C   ASP A  45      38.191  49.212  25.562  1.00  0.00           C  
ATOM    481  O   ASP A  45      37.210  49.692  26.078  1.00  0.00           O  
ATOM    482  CB  ASP A  45      39.252  50.662  24.032  1.00  0.00           C  
ATOM    483  CG  ASP A  45      40.230  51.817  23.774  1.00  0.00           C  
ATOM    484  OD1 ASP A  45      40.683  52.455  24.790  1.00  0.00           O  
ATOM    485  OD2 ASP A  45      40.524  52.124  22.671  1.00  0.00           O1-
ATOM    486  H   ASP A  45      41.284  49.191  24.576  1.00  0.00           H  
ATOM    487  N   HIS A  46      38.132  47.965  25.081  1.00  0.00           N  
ATOM    488  CA  HIS A  46      36.883  47.219  25.283  1.00  0.00           C  
ATOM    489  C   HIS A  46      36.532  46.669  26.679  1.00  0.00           C  
ATOM    490  O   HIS A  46      35.428  46.840  27.260  1.00  0.00           O  
ATOM    491  CB  HIS A  46      36.666  46.076  24.280  1.00  0.00           C  
ATOM    492  CG  HIS A  46      37.703  44.935  24.267  1.00  0.00           C  
ATOM    493  CD2 HIS A  46      37.593  43.810  23.520  1.00  0.00           C  
ATOM    494  ND1 HIS A  46      38.948  45.029  24.784  1.00  0.00           N  
ATOM    495  CE1 HIS A  46      39.563  43.925  24.353  1.00  0.00           C  
ATOM    496  NE2 HIS A  46      38.773  43.189  23.542  1.00  0.00           N  
ATOM    497  H   HIS A  46      38.925  47.450  24.761  1.00  0.00           H  
ATOM    498  HD2 HIS A  46      36.773  43.501  22.865  1.00  0.00           H  
ATOM    499  HE1 HIS A  46      40.525  43.608  24.747  1.00  0.00           H  
ATOM    500  HE2 HIS A  46      39.003  42.342  23.065  1.00  0.00           H  
ATOM    501  N   THR A  47      37.569  46.129  27.340  1.00  0.00           N  
ATOM    502  CA  THR A  47      37.579  45.577  28.725  1.00  0.00           C  
ATOM    503  C   THR A  47      37.574  46.569  29.873  1.00  0.00           C  
ATOM    504  O   THR A  47      37.758  46.184  31.078  1.00  0.00           O  
ATOM    505  CB  THR A  47      38.593  44.434  28.992  1.00  0.00           C  
ATOM    506  CG2 THR A  47      38.116  43.096  28.318  1.00  0.00           C  
ATOM    507  OG1 THR A  47      39.945  44.873  28.716  1.00  0.00           O  
ATOM    508  H   THR A  47      38.411  45.900  26.853  1.00  0.00           H  
ATOM    509  HG1 THR A  47      40.515  44.056  28.646  1.00  0.00           H  
ATOM    510  N   ARG A  48      37.308  47.869  29.577  1.00  0.00           N  
ATOM    511  CA  ARG A  48      37.375  48.962  30.608  1.00  0.00           C  
ATOM    512  C   ARG A  48      36.254  49.013  31.592  1.00  0.00           C  
ATOM    513  O   ARG A  48      35.088  49.123  31.189  1.00  0.00           O  
ATOM    514  CB  ARG A  48      37.619  50.302  29.891  1.00  0.00           C  
ATOM    515  CG  ARG A  48      36.578  50.982  29.025  1.00  0.00           C  
ATOM    516  CD  ARG A  48      37.130  52.249  28.392  1.00  0.00           C  
ATOM    517  NE  ARG A  48      37.501  53.238  29.419  1.00  0.00           N  
ATOM    518  CZ  ARG A  48      37.027  54.475  29.542  1.00  0.00           C  
ATOM    519  NH1 ARG A  48      36.244  55.040  28.579  1.00  0.00           N1+
ATOM    520  NH2 ARG A  48      36.934  55.033  30.699  1.00  0.00           N  
ATOM    521  H   ARG A  48      37.064  48.141  28.652  1.00  0.00           H  
ATOM    522  HE  ARG A  48      38.158  52.943  30.106  1.00  0.00           H  
ATOM    523 1HH1 ARG A  48      35.938  54.547  27.768  1.00  0.00           H  
ATOM    524 2HH1 ARG A  48      36.101  56.027  28.634  1.00  0.00           H  
ATOM    525 1HH2 ARG A  48      37.356  54.665  31.522  1.00  0.00           H  
ATOM    526 2HH2 ARG A  48      36.385  55.868  30.747  1.00  0.00           H  
ATOM    527  N   VAL A  49      36.645  48.992  32.862  1.00  0.00           N  
ATOM    528  CA  VAL A  49      35.765  49.456  33.988  1.00  0.00           C  
ATOM    529  C   VAL A  49      35.874  50.978  34.092  1.00  0.00           C  
ATOM    530  O   VAL A  49      37.001  51.506  34.056  1.00  0.00           O  
ATOM    531  CB  VAL A  49      36.085  48.694  35.309  1.00  0.00           C  
ATOM    532  CG1 VAL A  49      35.254  49.088  36.525  1.00  0.00           C  
ATOM    533  CG2 VAL A  49      35.845  47.143  35.050  1.00  0.00           C  
ATOM    534  H   VAL A  49      37.567  48.663  33.053  1.00  0.00           H  
ATOM    535  N   VAL A  50      34.745  51.614  33.819  1.00  0.00           N  
ATOM    536  CA  VAL A  50      34.526  53.076  33.912  1.00  0.00           C  
ATOM    537  C   VAL A  50      33.977  53.472  35.273  1.00  0.00           C  
ATOM    538  O   VAL A  50      33.146  52.715  35.750  1.00  0.00           O  
ATOM    539  CB  VAL A  50      33.604  53.552  32.791  1.00  0.00           C  
ATOM    540  CG1 VAL A  50      33.660  55.056  32.541  1.00  0.00           C  
ATOM    541  CG2 VAL A  50      33.810  52.969  31.360  1.00  0.00           C  
ATOM    542  H   VAL A  50      33.971  51.013  33.639  1.00  0.00           H  
ATOM    543  N   LEU A  51      34.158  54.776  35.685  1.00  0.00           N  
ATOM    544  CA  LEU A  51      33.492  55.288  36.927  1.00  0.00           C  
ATOM    545  C   LEU A  51      32.401  56.337  36.645  1.00  0.00           C  
ATOM    546  O   LEU A  51      32.635  57.213  35.814  1.00  0.00           O  
ATOM    547  CB  LEU A  51      34.563  55.737  37.903  1.00  0.00           C  
ATOM    548  CG  LEU A  51      34.489  54.868  39.164  1.00  0.00           C  
ATOM    549  CD1 LEU A  51      35.837  55.215  39.862  1.00  0.00           C  
ATOM    550  CD2 LEU A  51      33.319  55.294  40.088  1.00  0.00           C  
ATOM    551  H   LEU A  51      34.687  55.395  35.116  1.00  0.00           H  
ATOM    552  N   HIS A  52      31.219  55.969  37.085  1.00  0.00           N  
ATOM    553  CA  HIS A  52      29.993  56.839  37.045  1.00  0.00           C  
ATOM    554  C   HIS A  52      30.071  58.061  37.972  1.00  0.00           C  
ATOM    555  O   HIS A  52      30.785  58.021  38.969  1.00  0.00           O  
ATOM    556  CB  HIS A  52      28.753  56.038  37.294  1.00  0.00           C  
ATOM    557  CG  HIS A  52      28.437  54.890  36.276  1.00  0.00           C  
ATOM    558  CD2 HIS A  52      29.121  53.688  36.150  1.00  0.00           C  
ATOM    559  ND1 HIS A  52      27.548  54.963  35.347  1.00  0.00           N  
ATOM    560  CE1 HIS A  52      27.464  53.801  34.715  1.00  0.00           C  
ATOM    561  NE2 HIS A  52      28.416  53.001  35.207  1.00  0.00           N  
ATOM    562  H   HIS A  52      30.923  55.133  37.536  1.00  0.00           H  
ATOM    563  HD2 HIS A  52      30.194  53.647  36.360  1.00  0.00           H  
ATOM    564  HE1 HIS A  52      26.779  53.540  33.912  1.00  0.00           H  
ATOM    565  HE2 HIS A  52      28.807  52.136  34.912  1.00  0.00           H  
ATOM    566  N   ASP A  53      29.315  59.111  37.607  1.00  0.00           N  
ATOM    567  CA  ASP A  53      29.405  60.414  38.235  1.00  0.00           C  
ATOM    568  C   ASP A  53      30.799  60.996  38.660  1.00  0.00           C  
ATOM    569  O   ASP A  53      31.154  60.974  39.838  1.00  0.00           O  
ATOM    570  CB  ASP A  53      28.560  60.539  39.477  1.00  0.00           C  
ATOM    571  CG  ASP A  53      27.887  61.929  39.675  1.00  0.00           C  
ATOM    572  OD1 ASP A  53      28.493  62.810  40.272  1.00  0.00           O  
ATOM    573  OD2 ASP A  53      26.797  62.144  39.095  1.00  0.00           O1-
ATOM    574  H   ASP A  53      28.533  59.127  36.981  1.00  0.00           H  
ATOM    575  N   GLY A  54      31.636  61.294  37.727  1.00  0.00           N  
ATOM    576  CA  GLY A  54      32.939  61.895  37.965  1.00  0.00           C  
ATOM    577  C   GLY A  54      33.031  63.392  38.422  1.00  0.00           C  
ATOM    578  O   GLY A  54      31.961  64.036  38.595  1.00  0.00           O  
ATOM    579  H   GLY A  54      31.293  61.220  36.791  1.00  0.00           H  
ATOM    580  N   ASP A  55      34.178  63.950  38.576  1.00  0.00           N  
ATOM    581  CA  ASP A  55      34.554  65.297  39.063  1.00  0.00           C  
ATOM    582  C   ASP A  55      34.331  66.391  38.016  1.00  0.00           C  
ATOM    583  O   ASP A  55      34.682  66.250  36.841  1.00  0.00           O  
ATOM    584  CB  ASP A  55      35.980  65.310  39.618  1.00  0.00           C  
ATOM    585  CG  ASP A  55      36.612  66.595  40.236  1.00  0.00           C  
ATOM    586  OD1 ASP A  55      35.929  67.447  40.769  1.00  0.00           O  
ATOM    587  OD2 ASP A  55      37.828  66.787  40.228  1.00  0.00           O1-
ATOM    588  H   ASP A  55      34.958  63.383  38.341  1.00  0.00           H  
ATOM    589  N   PRO A  56      33.725  67.552  38.412  1.00  0.00           N  
ATOM    590  CA  PRO A  56      33.696  68.701  37.459  1.00  0.00           C  
ATOM    591  C   PRO A  56      35.034  69.412  37.295  1.00  0.00           C  
ATOM    592  O   PRO A  56      35.277  70.051  36.206  1.00  0.00           O  
ATOM    593  CB  PRO A  56      32.486  69.542  37.926  1.00  0.00           C  
ATOM    594  CG  PRO A  56      31.656  68.660  38.858  1.00  0.00           C  
ATOM    595  CD  PRO A  56      32.727  67.697  39.493  1.00  0.00           C  
ATOM    596  N   ASN A  57      36.038  69.229  38.200  1.00  0.00           N  
ATOM    597  CA  ASN A  57      37.382  69.843  37.966  1.00  0.00           C  
ATOM    598  C   ASN A  57      38.217  68.971  36.999  1.00  0.00           C  
ATOM    599  O   ASN A  57      38.456  69.418  35.900  1.00  0.00           O  
ATOM    600  CB  ASN A  57      38.152  70.033  39.344  1.00  0.00           C  
ATOM    601  CG  ASN A  57      37.406  70.815  40.395  1.00  0.00           C  
ATOM    602  ND2 ASN A  57      36.885  70.039  41.302  1.00  0.00           N  
ATOM    603  OD1 ASN A  57      37.608  72.002  40.648  1.00  0.00           O  
ATOM    604  H   ASN A  57      36.069  68.777  39.092  1.00  0.00           H  
ATOM    605 1HD2 ASN A  57      37.023  69.062  41.146  1.00  0.00           H  
ATOM    606 2HD2 ASN A  57      36.347  70.376  42.076  1.00  0.00           H  
ATOM    607  N   GLU A  58      38.345  67.758  37.399  1.00  0.00           N  
ATOM    608  CA  GLU A  58      39.044  66.695  36.657  1.00  0.00           C  
ATOM    609  C   GLU A  58      38.855  66.718  35.155  1.00  0.00           C  
ATOM    610  O   GLU A  58      37.699  66.611  34.694  1.00  0.00           O  
ATOM    611  CB  GLU A  58      38.701  65.274  37.205  1.00  0.00           C  
ATOM    612  CG  GLU A  58      39.878  64.644  37.922  1.00  0.00           C  
ATOM    613  CD  GLU A  58      39.481  63.225  38.115  1.00  0.00           C  
ATOM    614  OE1 GLU A  58      39.808  62.440  37.235  1.00  0.00           O  
ATOM    615  OE2 GLU A  58      38.922  62.835  39.163  1.00  0.00           O1-
ATOM    616  H   GLU A  58      37.946  67.381  38.232  1.00  0.00           H  
ATOM    617  N   PRO A  59      39.985  66.727  34.367  1.00  0.00           N  
ATOM    618  CA  PRO A  59      40.012  66.831  32.909  1.00  0.00           C  
ATOM    619  C   PRO A  59      39.349  65.648  32.229  1.00  0.00           C  
ATOM    620  O   PRO A  59      38.378  65.914  31.438  1.00  0.00           O  
ATOM    621  CB  PRO A  59      41.465  67.079  32.515  1.00  0.00           C  
ATOM    622  CG  PRO A  59      42.026  67.715  33.778  1.00  0.00           C  
ATOM    623  CD  PRO A  59      41.311  67.048  34.906  1.00  0.00           C  
ATOM    624  N   VAL A  60      39.636  64.434  32.678  1.00  0.00           N  
ATOM    625  CA  VAL A  60      39.102  63.267  32.013  1.00  0.00           C  
ATOM    626  C   VAL A  60      38.469  62.296  33.105  1.00  0.00           C  
ATOM    627  O   VAL A  60      39.064  61.330  33.635  1.00  0.00           O  
ATOM    628  CB  VAL A  60      40.022  62.426  31.129  1.00  0.00           C  
ATOM    629  CG1 VAL A  60      39.430  61.179  30.489  1.00  0.00           C  
ATOM    630  CG2 VAL A  60      40.865  63.263  30.152  1.00  0.00           C  
ATOM    631  H   VAL A  60      40.128  64.335  33.548  1.00  0.00           H  
ATOM    632  N   SER A  61      37.265  62.718  33.504  1.00  0.00           N  
ATOM    633  CA  SER A  61      36.604  62.310  34.800  1.00  0.00           C  
ATOM    634  C   SER A  61      35.784  61.000  34.779  1.00  0.00           C  
ATOM    635  O   SER A  61      35.114  60.682  35.773  1.00  0.00           O  
ATOM    636  CB  SER A  61      35.692  63.504  35.297  1.00  0.00           C  
ATOM    637  OG  SER A  61      34.797  63.881  34.287  1.00  0.00           O  
ATOM    638  H   SER A  61      36.766  63.314  32.865  1.00  0.00           H  
ATOM    639  HG  SER A  61      34.628  64.869  34.260  1.00  0.00           H  
ATOM    640  N   ASP A  62      35.966  60.199  33.782  1.00  0.00           N  
ATOM    641  CA  ASP A  62      35.282  58.852  33.661  1.00  0.00           C  
ATOM    642  C   ASP A  62      36.232  57.687  34.028  1.00  0.00           C  
ATOM    643  O   ASP A  62      35.781  56.569  34.319  1.00  0.00           O  
ATOM    644  CB  ASP A  62      34.798  58.630  32.199  1.00  0.00           C  
ATOM    645  CG  ASP A  62      35.895  58.567  31.105  1.00  0.00           C  
ATOM    646  OD1 ASP A  62      35.652  57.670  30.257  1.00  0.00           O  
ATOM    647  OD2 ASP A  62      36.767  59.457  30.939  1.00  0.00           O1-
ATOM    648  H   ASP A  62      36.346  60.574  32.928  1.00  0.00           H  
ATOM    649  N   TYR A  63      37.550  57.888  33.985  1.00  0.00           N  
ATOM    650  CA  TYR A  63      38.559  56.817  33.883  1.00  0.00           C  
ATOM    651  C   TYR A  63      39.019  56.315  35.255  1.00  0.00           C  
ATOM    652  O   TYR A  63      39.293  57.032  36.193  1.00  0.00           O  
ATOM    653  CB  TYR A  63      39.673  57.395  33.056  1.00  0.00           C  
ATOM    654  CG  TYR A  63      40.689  56.357  32.579  1.00  0.00           C  
ATOM    655  CD1 TYR A  63      40.465  55.719  31.404  1.00  0.00           C  
ATOM    656  CD2 TYR A  63      41.775  55.953  33.370  1.00  0.00           C  
ATOM    657  CE1 TYR A  63      41.379  54.805  30.889  1.00  0.00           C  
ATOM    658  CE2 TYR A  63      42.601  54.912  32.913  1.00  0.00           C  
ATOM    659  CZ  TYR A  63      42.428  54.348  31.663  1.00  0.00           C  
ATOM    660  OH  TYR A  63      43.182  53.288  31.234  1.00  0.00           O  
ATOM    661  H   TYR A  63      37.882  58.830  33.977  1.00  0.00           H  
ATOM    662  HD1 TYR A  63      39.597  55.925  30.785  1.00  0.00           H  
ATOM    663  HD2 TYR A  63      41.945  56.457  34.324  1.00  0.00           H  
ATOM    664  HE1 TYR A  63      41.464  54.706  29.806  1.00  0.00           H  
ATOM    665  HE2 TYR A  63      43.490  54.694  33.514  1.00  0.00           H  
ATOM    666  HH  TYR A  63      42.691  52.827  30.491  1.00  0.00           H  
ATOM    667  N   ILE A  64      39.363  55.001  35.194  1.00  0.00           N  
ATOM    668  CA  ILE A  64      40.011  54.185  36.205  1.00  0.00           C  
ATOM    669  C   ILE A  64      40.743  53.003  35.465  1.00  0.00           C  
ATOM    670  O   ILE A  64      40.152  52.521  34.538  1.00  0.00           O  
ATOM    671  CB  ILE A  64      38.972  53.734  37.264  1.00  0.00           C  
ATOM    672  CG1 ILE A  64      39.651  52.955  38.423  1.00  0.00           C  
ATOM    673  CG2 ILE A  64      37.893  52.819  36.747  1.00  0.00           C  
ATOM    674  CD  ILE A  64      40.448  53.811  39.425  1.00  0.00           C  
ATOM    675  H   ILE A  64      39.087  54.489  34.386  1.00  0.00           H  
ATOM    676  N   ASN A  65      41.994  52.706  35.891  1.00  0.00           N  
ATOM    677  CA  ASN A  65      42.751  51.621  35.214  1.00  0.00           C  
ATOM    678  C   ASN A  65      42.448  50.276  35.908  1.00  0.00           C  
ATOM    679  O   ASN A  65      42.826  49.957  37.016  1.00  0.00           O  
ATOM    680  CB  ASN A  65      44.279  51.951  35.108  1.00  0.00           C  
ATOM    681  CG  ASN A  65      45.092  50.780  34.563  1.00  0.00           C  
ATOM    682  ND2 ASN A  65      46.147  51.090  33.882  1.00  0.00           N  
ATOM    683  OD1 ASN A  65      44.787  49.617  34.574  1.00  0.00           O  
ATOM    684  H   ASN A  65      42.212  52.978  36.821  1.00  0.00           H  
ATOM    685 1HD2 ASN A  65      46.454  52.041  33.761  1.00  0.00           H  
ATOM    686 2HD2 ASN A  65      46.751  50.330  33.667  1.00  0.00           H  
ATOM    687  N   ALA A  66      41.637  49.514  35.148  1.00  0.00           N  
ATOM    688  CA  ALA A  66      41.008  48.228  35.507  1.00  0.00           C  
ATOM    689  C   ALA A  66      40.393  47.579  34.333  1.00  0.00           C  
ATOM    690  O   ALA A  66      39.514  48.148  33.728  1.00  0.00           O  
ATOM    691  CB  ALA A  66      40.025  48.450  36.652  1.00  0.00           C  
ATOM    692  H   ALA A  66      41.441  49.837  34.220  1.00  0.00           H  
ATOM    693  N   ASN A  67      40.532  46.297  34.349  1.00  0.00           N  
ATOM    694  CA  ASN A  67      40.019  45.366  33.329  1.00  0.00           C  
ATOM    695  C   ASN A  67      39.130  44.280  33.957  1.00  0.00           C  
ATOM    696  O   ASN A  67      39.449  43.719  34.975  1.00  0.00           O  
ATOM    697  CB  ASN A  67      41.186  44.821  32.528  1.00  0.00           C  
ATOM    698  CG  ASN A  67      41.971  45.918  31.743  1.00  0.00           C  
ATOM    699  ND2 ASN A  67      41.527  46.267  30.548  1.00  0.00           N  
ATOM    700  OD1 ASN A  67      42.743  46.658  32.302  1.00  0.00           O  
ATOM    701  H   ASN A  67      41.034  45.809  35.057  1.00  0.00           H  
ATOM    702 1HD2 ASN A  67      40.684  45.823  30.248  1.00  0.00           H  
ATOM    703 2HD2 ASN A  67      41.987  47.026  30.083  1.00  0.00           H  
ATOM    704  N   ILE A  68      37.974  44.115  33.320  1.00  0.00           N  
ATOM    705  CA  ILE A  68      37.139  42.938  33.517  1.00  0.00           C  
ATOM    706  C   ILE A  68      37.588  41.736  32.664  1.00  0.00           C  
ATOM    707  O   ILE A  68      37.594  41.880  31.412  1.00  0.00           O  
ATOM    708  CB  ILE A  68      35.655  43.208  33.393  1.00  0.00           C  
ATOM    709  CG1 ILE A  68      35.362  44.157  32.216  1.00  0.00           C  
ATOM    710  CG2 ILE A  68      35.273  43.691  34.774  1.00  0.00           C  
ATOM    711  CD  ILE A  68      33.839  44.233  31.970  1.00  0.00           C  
ATOM    712  H   ILE A  68      37.662  44.685  32.573  1.00  0.00           H  
ATOM    713  N   ILE A  69      38.012  40.730  33.442  1.00  0.00           N  
ATOM    714  CA  ILE A  69      38.201  39.399  32.861  1.00  0.00           C  
ATOM    715  C   ILE A  69      36.959  38.546  33.195  1.00  0.00           C  
ATOM    716  O   ILE A  69      36.482  38.542  34.359  1.00  0.00           O  
ATOM    717  CB  ILE A  69      39.487  38.723  33.407  1.00  0.00           C  
ATOM    718  CG1 ILE A  69      40.733  39.616  32.968  1.00  0.00           C  
ATOM    719  CG2 ILE A  69      39.666  37.252  32.930  1.00  0.00           C  
ATOM    720  CD  ILE A  69      42.102  39.032  33.409  1.00  0.00           C  
ATOM    721  H   ILE A  69      38.030  40.882  34.434  1.00  0.00           H  
ATOM    722  N   MET A  70      36.641  37.809  32.156  1.00  0.00           N  
ATOM    723  CA  MET A  70      35.622  36.699  32.185  1.00  0.00           C  
ATOM    724  C   MET A  70      36.281  35.382  31.818  1.00  0.00           C  
ATOM    725  O   MET A  70      37.167  35.257  30.961  1.00  0.00           O  
ATOM    726  CB  MET A  70      34.466  37.042  31.206  1.00  0.00           C  
ATOM    727  CG  MET A  70      33.424  37.884  31.933  1.00  0.00           C  
ATOM    728  SD  MET A  70      33.775  39.544  32.539  1.00  0.00           S  
ATOM    729  CE  MET A  70      34.229  40.450  31.062  1.00  0.00           C  
ATOM    730  H   MET A  70      37.163  37.796  31.308  1.00  0.00           H  
ATOM    731  N   PRO A  71      35.913  34.396  32.593  1.00  0.00           N  
ATOM    732  CA  PRO A  71      36.422  32.980  32.490  1.00  0.00           C  
ATOM    733  C   PRO A  71      36.075  32.278  31.215  1.00  0.00           C  
ATOM    734  O   PRO A  71      36.908  31.590  30.562  1.00  0.00           O  
ATOM    735  CB  PRO A  71      35.899  32.335  33.786  1.00  0.00           C  
ATOM    736  CG  PRO A  71      35.806  33.461  34.795  1.00  0.00           C  
ATOM    737  CD  PRO A  71      35.197  34.527  33.862  1.00  0.00           C  
ATOM    738  N   GLU A  72      34.768  32.290  30.875  1.00  0.00           N  
ATOM    739  CA  GLU A  72      34.207  31.636  29.634  1.00  0.00           C  
ATOM    740  C   GLU A  72      33.697  32.907  28.816  1.00  0.00           C  
ATOM    741  O   GLU A  72      33.329  33.881  29.383  1.00  0.00           O  
ATOM    742  CB  GLU A  72      33.064  30.599  29.901  1.00  0.00           C  
ATOM    743  CG  GLU A  72      32.432  29.718  28.820  1.00  0.00           C  
ATOM    744  CD  GLU A  72      31.783  30.308  27.570  1.00  0.00           C  
ATOM    745  OE1 GLU A  72      32.291  30.197  26.450  1.00  0.00           O  
ATOM    746  OE2 GLU A  72      30.652  30.696  27.715  1.00  0.00           O1-
ATOM    747  H   GLU A  72      34.105  32.802  31.423  1.00  0.00           H  
ATOM    748  N   PHE A  73      33.553  32.724  27.549  1.00  0.00           N  
ATOM    749  CA  PHE A  73      33.347  33.794  26.555  1.00  0.00           C  
ATOM    750  C   PHE A  73      31.885  34.327  26.628  1.00  0.00           C  
ATOM    751  O   PHE A  73      31.666  35.244  25.820  1.00  0.00           O  
ATOM    752  CB  PHE A  73      33.740  33.318  25.143  1.00  0.00           C  
ATOM    753  CG  PHE A  73      35.151  32.615  24.995  1.00  0.00           C  
ATOM    754  CD1 PHE A  73      36.262  33.333  24.556  1.00  0.00           C  
ATOM    755  CD2 PHE A  73      35.262  31.312  25.202  1.00  0.00           C  
ATOM    756  CE1 PHE A  73      37.477  32.637  24.326  1.00  0.00           C  
ATOM    757  CE2 PHE A  73      36.446  30.634  24.958  1.00  0.00           C  
ATOM    758  CZ  PHE A  73      37.596  31.288  24.569  1.00  0.00           C  
ATOM    759  H   PHE A  73      33.510  31.807  27.146  1.00  0.00           H  
ATOM    760  HD1 PHE A  73      36.208  34.409  24.375  1.00  0.00           H  
ATOM    761  HD2 PHE A  73      34.360  30.714  25.377  1.00  0.00           H  
ATOM    762  HE1 PHE A  73      38.254  33.220  23.825  1.00  0.00           H  
ATOM    763  HE2 PHE A  73      36.409  29.606  25.342  1.00  0.00           H  
ATOM    764  HZ  PHE A  73      38.617  30.926  24.607  1.00  0.00           H  
ATOM    765  N   GLY A  74      31.020  33.796  27.462  1.00  0.00           N  
ATOM    766  CA  GLY A  74      29.738  34.439  27.875  1.00  0.00           C  
ATOM    767  C   GLY A  74      29.484  34.534  29.362  1.00  0.00           C  
ATOM    768  O   GLY A  74      28.292  34.582  29.739  1.00  0.00           O  
ATOM    769  H   GLY A  74      31.200  32.807  27.480  1.00  0.00           H  
ATOM    770  N   SER A  75      30.474  34.461  30.275  1.00  0.00           N  
ATOM    771  CA  SER A  75      30.227  34.665  31.742  1.00  0.00           C  
ATOM    772  C   SER A  75      29.816  36.125  32.067  1.00  0.00           C  
ATOM    773  O   SER A  75      30.404  37.032  31.543  1.00  0.00           O  
ATOM    774  CB  SER A  75      31.523  34.523  32.587  1.00  0.00           C  
ATOM    775  OG  SER A  75      32.155  33.228  32.347  1.00  0.00           O  
ATOM    776  H   SER A  75      31.370  34.217  29.923  1.00  0.00           H  
ATOM    777  HG  SER A  75      31.615  32.503  32.775  1.00  0.00           H  
ATOM    778  N   SER A  76      29.007  36.295  33.145  1.00  0.00           N  
ATOM    779  CA  SER A  76      28.407  37.607  33.536  1.00  0.00           C  
ATOM    780  C   SER A  76      27.964  37.676  35.016  1.00  0.00           C  
ATOM    781  O   SER A  76      27.950  36.635  35.764  1.00  0.00           O  
ATOM    782  CB  SER A  76      27.156  37.883  32.720  1.00  0.00           C  
ATOM    783  OG  SER A  76      26.352  36.743  32.683  1.00  0.00           O  
ATOM    784  H   SER A  76      28.456  35.517  33.447  1.00  0.00           H  
ATOM    785  HG  SER A  76      25.925  36.710  31.779  1.00  0.00           H  
ATOM    786  N   GLY A  77      27.653  38.939  35.457  1.00  0.00           N  
ATOM    787  CA  GLY A  77      27.180  39.138  36.831  1.00  0.00           C  
ATOM    788  C   GLY A  77      28.213  39.082  37.896  1.00  0.00           C  
ATOM    789  O   GLY A  77      28.780  40.127  38.142  1.00  0.00           O  
ATOM    790  H   GLY A  77      27.358  39.697  34.872  1.00  0.00           H  
ATOM    791  N   LYS A  78      28.024  38.027  38.738  1.00  0.00           N  
ATOM    792  CA  LYS A  78      29.049  37.644  39.754  1.00  0.00           C  
ATOM    793  C   LYS A  78      30.320  37.048  39.115  1.00  0.00           C  
ATOM    794  O   LYS A  78      31.440  37.129  39.717  1.00  0.00           O  
ATOM    795  CB  LYS A  78      28.370  36.690  40.731  1.00  0.00           C  
ATOM    796  CG  LYS A  78      28.971  36.722  42.168  1.00  0.00           C  
ATOM    797  CD  LYS A  78      28.321  35.666  43.026  1.00  0.00           C  
ATOM    798  CE  LYS A  78      26.987  36.133  43.605  1.00  0.00           C  
ATOM    799  NZ  LYS A  78      26.410  35.178  44.537  1.00  0.00           N1+
ATOM    800  H   LYS A  78      27.170  37.530  38.915  1.00  0.00           H  
ATOM    801  HZ1 LYS A  78      26.424  34.214  44.252  1.00  0.00           H  
ATOM    802  HZ2 LYS A  78      26.971  35.197  45.369  1.00  0.00           H  
ATOM    803  HZ3 LYS A  78      25.455  35.428  44.664  1.00  0.00           H  
ATOM    804  N   LYS A  79      30.158  36.255  37.979  1.00  0.00           N  
ATOM    805  CA  LYS A  79      31.257  35.564  37.239  1.00  0.00           C  
ATOM    806  C   LYS A  79      32.152  36.502  36.355  1.00  0.00           C  
ATOM    807  O   LYS A  79      31.942  36.737  35.163  1.00  0.00           O  
ATOM    808  CB  LYS A  79      30.714  34.470  36.315  1.00  0.00           C  
ATOM    809  CG  LYS A  79      31.716  33.374  35.963  1.00  0.00           C  
ATOM    810  CD  LYS A  79      32.137  32.680  37.232  1.00  0.00           C  
ATOM    811  CE  LYS A  79      32.814  31.386  36.894  1.00  0.00           C  
ATOM    812  NZ  LYS A  79      33.339  30.905  38.157  1.00  0.00           N1+
ATOM    813  H   LYS A  79      29.273  36.048  37.562  1.00  0.00           H  
ATOM    814  HZ1 LYS A  79      34.184  31.384  38.403  1.00  0.00           H  
ATOM    815  HZ2 LYS A  79      32.669  31.013  38.896  1.00  0.00           H  
ATOM    816  HZ3 LYS A  79      33.511  29.919  38.114  1.00  0.00           H  
ATOM    817  N   SER A  80      33.011  37.252  37.179  1.00  0.00           N  
ATOM    818  CA  SER A  80      34.013  38.145  36.607  1.00  0.00           C  
ATOM    819  C   SER A  80      35.091  38.618  37.621  1.00  0.00           C  
ATOM    820  O   SER A  80      34.812  38.671  38.809  1.00  0.00           O  
ATOM    821  CB  SER A  80      33.360  39.426  36.022  1.00  0.00           C  
ATOM    822  OG  SER A  80      34.239  40.530  35.785  1.00  0.00           O  
ATOM    823  H   SER A  80      33.075  37.204  38.173  1.00  0.00           H  
ATOM    824  HG  SER A  80      34.634  40.517  34.870  1.00  0.00           H  
ATOM    825  N   TYR A  81      36.242  38.844  37.083  1.00  0.00           N  
ATOM    826  CA  TYR A  81      37.380  39.423  37.838  1.00  0.00           C  
ATOM    827  C   TYR A  81      37.731  40.839  37.341  1.00  0.00           C  
ATOM    828  O   TYR A  81      38.152  41.051  36.154  1.00  0.00           O  
ATOM    829  CB  TYR A  81      38.661  38.555  37.588  1.00  0.00           C  
ATOM    830  CG  TYR A  81      38.493  37.060  37.660  1.00  0.00           C  
ATOM    831  CD1 TYR A  81      38.432  36.403  38.920  1.00  0.00           C  
ATOM    832  CD2 TYR A  81      38.473  36.342  36.443  1.00  0.00           C  
ATOM    833  CE1 TYR A  81      38.464  35.017  38.931  1.00  0.00           C  
ATOM    834  CE2 TYR A  81      38.400  34.982  36.536  1.00  0.00           C  
ATOM    835  CZ  TYR A  81      38.463  34.312  37.734  1.00  0.00           C  
ATOM    836  OH  TYR A  81      38.467  32.979  37.677  1.00  0.00           O  
ATOM    837  H   TYR A  81      36.484  38.672  36.127  1.00  0.00           H  
ATOM    838  HD1 TYR A  81      38.231  36.982  39.818  1.00  0.00           H  
ATOM    839  HD2 TYR A  81      38.401  36.888  35.499  1.00  0.00           H  
ATOM    840  HE1 TYR A  81      38.625  34.493  39.867  1.00  0.00           H  
ATOM    841  HE2 TYR A  81      38.139  34.338  35.702  1.00  0.00           H  
ATOM    842  HH  TYR A  81      38.378  32.722  38.634  1.00  0.00           H  
ATOM    843  N   ILE A  82      37.500  41.729  38.236  1.00  0.00           N  
ATOM    844  CA  ILE A  82      37.909  43.144  38.004  1.00  0.00           C  
ATOM    845  C   ILE A  82      39.364  43.129  38.382  1.00  0.00           C  
ATOM    846  O   ILE A  82      39.810  43.134  39.501  1.00  0.00           O  
ATOM    847  CB  ILE A  82      37.223  44.144  38.915  1.00  0.00           C  
ATOM    848  CG1 ILE A  82      35.658  43.911  38.707  1.00  0.00           C  
ATOM    849  CG2 ILE A  82      37.828  45.581  38.751  1.00  0.00           C  
ATOM    850  CD  ILE A  82      34.937  45.006  39.465  1.00  0.00           C  
ATOM    851  H   ILE A  82      37.280  41.529  39.191  1.00  0.00           H  
ATOM    852  N   ALA A  83      40.177  43.082  37.321  1.00  0.00           N  
ATOM    853  CA  ALA A  83      41.611  43.020  37.340  1.00  0.00           C  
ATOM    854  C   ALA A  83      42.404  44.313  37.100  1.00  0.00           C  
ATOM    855  O   ALA A  83      42.336  44.907  36.040  1.00  0.00           O  
ATOM    856  CB  ALA A  83      41.981  41.907  36.384  1.00  0.00           C  
ATOM    857  H   ALA A  83      39.869  43.426  36.435  1.00  0.00           H  
ATOM    858  N   THR A  84      42.779  44.897  38.288  1.00  0.00           N  
ATOM    859  CA  THR A  84      43.549  46.113  38.386  1.00  0.00           C  
ATOM    860  C   THR A  84      44.844  45.953  39.253  1.00  0.00           C  
ATOM    861  O   THR A  84      45.361  44.866  39.409  1.00  0.00           O  
ATOM    862  CB  THR A  84      42.588  47.152  38.957  1.00  0.00           C  
ATOM    863  CG2 THR A  84      41.944  46.542  40.233  1.00  0.00           C  
ATOM    864  OG1 THR A  84      43.125  48.433  39.258  1.00  0.00           O  
ATOM    865  H   THR A  84      42.851  44.274  39.069  1.00  0.00           H  
ATOM    866  HG1 THR A  84      42.832  49.033  38.508  1.00  0.00           H  
ATOM    867  N   GLN A  85      45.366  47.093  39.749  1.00  0.00           N  
ATOM    868  CA  GLN A  85      46.558  47.155  40.548  1.00  0.00           C  
ATOM    869  C   GLN A  85      46.510  48.254  41.673  1.00  0.00           C  
ATOM    870  O   GLN A  85      45.570  49.073  41.754  1.00  0.00           O  
ATOM    871  CB  GLN A  85      47.767  47.403  39.619  1.00  0.00           C  
ATOM    872  CG  GLN A  85      47.689  48.739  38.937  1.00  0.00           C  
ATOM    873  CD  GLN A  85      47.128  48.699  37.504  1.00  0.00           C  
ATOM    874  NE2 GLN A  85      46.700  49.904  37.099  1.00  0.00           N  
ATOM    875  OE1 GLN A  85      47.044  47.726  36.752  1.00  0.00           O  
ATOM    876  H   GLN A  85      44.868  47.966  39.756  1.00  0.00           H  
ATOM    877 1HE2 GLN A  85      46.803  50.812  37.496  1.00  0.00           H  
ATOM    878 2HE2 GLN A  85      46.058  49.810  36.341  1.00  0.00           H  
ATOM    879  N   GLY A  86      47.430  48.123  42.619  1.00  0.00           N  
ATOM    880  CA  GLY A  86      47.384  49.002  43.856  1.00  0.00           C  
ATOM    881  C   GLY A  86      47.699  50.515  43.630  1.00  0.00           C  
ATOM    882  O   GLY A  86      48.774  50.846  43.148  1.00  0.00           O  
ATOM    883  H   GLY A  86      48.004  47.316  42.649  1.00  0.00           H  
ATOM    884  N   CYS A  87      46.672  51.317  43.859  1.00  0.00           N  
ATOM    885  CA  CYS A  87      46.615  52.766  43.489  1.00  0.00           C  
ATOM    886  C   CYS A  87      47.469  53.770  44.246  1.00  0.00           C  
ATOM    887  O   CYS A  87      47.730  53.564  45.417  1.00  0.00           O  
ATOM    888  CB  CYS A  87      45.170  53.285  43.423  1.00  0.00           C  
ATOM    889  SG  CYS A  87      44.317  52.823  41.866  1.00  0.00           S  
ATOM    890  H   CYS A  87      45.800  51.032  44.245  1.00  0.00           H  
ATOM    891  HG  CYS A  87      44.960  51.660  41.744  1.00  0.00           H  
ATOM    892  N   LEU A  88      47.818  54.887  43.578  1.00  0.00           N  
ATOM    893  CA  LEU A  88      48.587  55.973  44.172  1.00  0.00           C  
ATOM    894  C   LEU A  88      47.780  56.652  45.311  1.00  0.00           C  
ATOM    895  O   LEU A  88      46.547  56.729  45.290  1.00  0.00           O  
ATOM    896  CB  LEU A  88      49.034  57.066  43.139  1.00  0.00           C  
ATOM    897  CG  LEU A  88      50.033  56.570  42.063  1.00  0.00           C  
ATOM    898  CD1 LEU A  88      50.171  57.765  41.134  1.00  0.00           C  
ATOM    899  CD2 LEU A  88      51.397  56.081  42.544  1.00  0.00           C  
ATOM    900  H   LEU A  88      47.352  55.298  42.788  1.00  0.00           H  
ATOM    901  N   GLN A  89      48.519  57.427  46.116  1.00  0.00           N  
ATOM    902  CA  GLN A  89      47.999  58.319  47.207  1.00  0.00           C  
ATOM    903  C   GLN A  89      46.989  59.435  46.872  1.00  0.00           C  
ATOM    904  O   GLN A  89      46.330  60.045  47.692  1.00  0.00           O  
ATOM    905  CB  GLN A  89      49.145  59.061  47.885  1.00  0.00           C  
ATOM    906  CG  GLN A  89      50.004  58.135  48.747  1.00  0.00           C  
ATOM    907  CD  GLN A  89      50.966  57.149  48.100  1.00  0.00           C  
ATOM    908  NE2 GLN A  89      51.944  56.644  48.916  1.00  0.00           N  
ATOM    909  OE1 GLN A  89      50.854  56.794  46.913  1.00  0.00           O  
ATOM    910  H   GLN A  89      49.487  57.183  46.149  1.00  0.00           H  
ATOM    911 1HE2 GLN A  89      51.840  56.891  49.882  1.00  0.00           H  
ATOM    912 2HE2 GLN A  89      52.659  56.018  48.613  1.00  0.00           H  
ATOM    913  N   ASN A  90      47.097  59.853  45.617  1.00  0.00           N  
ATOM    914  CA  ASN A  90      46.096  60.608  44.896  1.00  0.00           C  
ATOM    915  C   ASN A  90      44.854  59.752  44.406  1.00  0.00           C  
ATOM    916  O   ASN A  90      43.711  59.947  44.730  1.00  0.00           O  
ATOM    917  CB  ASN A  90      46.623  61.581  43.749  1.00  0.00           C  
ATOM    918  CG  ASN A  90      47.458  60.954  42.617  1.00  0.00           C  
ATOM    919  ND2 ASN A  90      48.322  61.875  42.166  1.00  0.00           N  
ATOM    920  OD1 ASN A  90      47.310  59.890  41.982  1.00  0.00           O  
ATOM    921  H   ASN A  90      47.920  59.648  45.076  1.00  0.00           H  
ATOM    922 1HD2 ASN A  90      48.288  62.822  42.481  1.00  0.00           H  
ATOM    923 2HD2 ASN A  90      48.791  61.650  41.317  1.00  0.00           H  
ATOM    924  N   THR A  91      45.016  58.668  43.597  1.00  0.00           N  
ATOM    925  CA  THR A  91      43.935  57.834  43.083  1.00  0.00           C  
ATOM    926  C   THR A  91      43.280  56.797  44.029  1.00  0.00           C  
ATOM    927  O   THR A  91      42.458  55.982  43.536  1.00  0.00           O  
ATOM    928  CB  THR A  91      44.319  57.167  41.771  1.00  0.00           C  
ATOM    929  CG2 THR A  91      44.413  58.170  40.638  1.00  0.00           C  
ATOM    930  OG1 THR A  91      45.523  56.455  41.984  1.00  0.00           O  
ATOM    931  H   THR A  91      45.948  58.386  43.351  1.00  0.00           H  
ATOM    932  HG1 THR A  91      46.017  56.380  41.122  1.00  0.00           H  
ATOM    933  N   VAL A  92      43.706  56.671  45.251  1.00  0.00           N  
ATOM    934  CA  VAL A  92      42.922  56.037  46.331  1.00  0.00           C  
ATOM    935  C   VAL A  92      41.413  56.356  46.282  1.00  0.00           C  
ATOM    936  O   VAL A  92      40.670  55.384  46.312  1.00  0.00           O  
ATOM    937  CB  VAL A  92      43.539  56.229  47.753  1.00  0.00           C  
ATOM    938  CG1 VAL A  92      44.792  55.358  47.874  1.00  0.00           C  
ATOM    939  CG2 VAL A  92      43.961  57.650  48.074  1.00  0.00           C  
ATOM    940  H   VAL A  92      44.686  56.804  45.419  1.00  0.00           H  
ATOM    941  N   ASN A  93      41.049  57.612  46.369  1.00  0.00           N  
ATOM    942  CA  ASN A  93      39.647  58.021  46.105  1.00  0.00           C  
ATOM    943  C   ASN A  93      39.008  57.342  44.832  1.00  0.00           C  
ATOM    944  O   ASN A  93      37.908  56.698  45.002  1.00  0.00           O  
ATOM    945  CB  ASN A  93      39.583  59.570  46.026  1.00  0.00           C  
ATOM    946  CG  ASN A  93      40.247  60.289  47.185  1.00  0.00           C  
ATOM    947  ND2 ASN A  93      39.801  61.521  47.552  1.00  0.00           N  
ATOM    948  OD1 ASN A  93      41.264  59.946  47.705  1.00  0.00           O  
ATOM    949  H   ASN A  93      41.603  58.145  47.018  1.00  0.00           H  
ATOM    950 1HD2 ASN A  93      39.152  62.134  47.115  1.00  0.00           H  
ATOM    951 2HD2 ASN A  93      40.272  61.868  48.366  1.00  0.00           H  
ATOM    952  N   ASP A  94      39.632  57.442  43.677  1.00  0.00           N  
ATOM    953  CA  ASP A  94      39.107  56.729  42.544  1.00  0.00           C  
ATOM    954  C   ASP A  94      38.997  55.231  42.669  1.00  0.00           C  
ATOM    955  O   ASP A  94      37.974  54.656  42.222  1.00  0.00           O  
ATOM    956  CB  ASP A  94      39.922  57.019  41.238  1.00  0.00           C  
ATOM    957  CG  ASP A  94      40.518  58.387  40.890  1.00  0.00           C  
ATOM    958  OD1 ASP A  94      40.374  58.744  39.699  1.00  0.00           O  
ATOM    959  OD2 ASP A  94      41.035  59.093  41.771  1.00  0.00           O1-
ATOM    960  H   ASP A  94      40.345  58.098  43.426  1.00  0.00           H  
ATOM    961  N   PHE A  95      39.963  54.634  43.373  1.00  0.00           N  
ATOM    962  CA  PHE A  95      39.864  53.229  43.620  1.00  0.00           C  
ATOM    963  C   PHE A  95      38.790  52.766  44.577  1.00  0.00           C  
ATOM    964  O   PHE A  95      38.109  51.707  44.428  1.00  0.00           O  
ATOM    965  CB  PHE A  95      41.288  52.768  44.071  1.00  0.00           C  
ATOM    966  CG  PHE A  95      41.376  51.241  44.058  1.00  0.00           C  
ATOM    967  CD1 PHE A  95      40.909  50.414  45.134  1.00  0.00           C  
ATOM    968  CD2 PHE A  95      41.811  50.631  42.894  1.00  0.00           C  
ATOM    969  CE1 PHE A  95      40.981  49.000  44.958  1.00  0.00           C  
ATOM    970  CE2 PHE A  95      41.864  49.223  42.686  1.00  0.00           C  
ATOM    971  CZ  PHE A  95      41.435  48.430  43.791  1.00  0.00           C  
ATOM    972  H   PHE A  95      40.851  55.022  43.600  1.00  0.00           H  
ATOM    973  HD1 PHE A  95      40.374  50.858  45.978  1.00  0.00           H  
ATOM    974  HD2 PHE A  95      42.080  51.309  42.085  1.00  0.00           H  
ATOM    975  HE1 PHE A  95      40.629  48.382  45.787  1.00  0.00           H  
ATOM    976  HE2 PHE A  95      42.253  48.768  41.776  1.00  0.00           H  
ATOM    977  HZ  PHE A  95      41.657  47.362  43.809  1.00  0.00           H  
ATOM    978  N   TRP A  96      38.672  53.654  45.629  1.00  0.00           N  
ATOM    979  CA  TRP A  96      37.622  53.375  46.610  1.00  0.00           C  
ATOM    980  C   TRP A  96      36.222  53.552  46.037  1.00  0.00           C  
ATOM    981  O   TRP A  96      35.461  52.634  46.201  1.00  0.00           O  
ATOM    982  CB  TRP A  96      37.785  54.081  47.966  1.00  0.00           C  
ATOM    983  CG  TRP A  96      38.788  53.332  48.848  1.00  0.00           C  
ATOM    984  CD1 TRP A  96      39.963  53.850  49.288  1.00  0.00           C  
ATOM    985  CD2 TRP A  96      38.700  52.106  49.570  1.00  0.00           C  
ATOM    986  CE2 TRP A  96      39.798  51.975  50.374  1.00  0.00           C  
ATOM    987  CE3 TRP A  96      37.935  50.977  49.343  1.00  0.00           C  
ATOM    988  NE1 TRP A  96      40.537  53.037  50.144  1.00  0.00           N  
ATOM    989  CZ2 TRP A  96      40.058  50.859  51.094  1.00  0.00           C  
ATOM    990  CZ3 TRP A  96      38.082  49.826  50.141  1.00  0.00           C  
ATOM    991  CH2 TRP A  96      39.173  49.781  51.006  1.00  0.00           C  
ATOM    992  H   TRP A  96      39.229  54.463  45.828  1.00  0.00           H  
ATOM    993  HD1 TRP A  96      40.435  54.745  48.880  1.00  0.00           H  
ATOM    994  HE1 TRP A  96      41.457  53.168  50.510  1.00  0.00           H  
ATOM    995  HE3 TRP A  96      37.203  50.956  48.533  1.00  0.00           H  
ATOM    996  HZ2 TRP A  96      41.043  50.707  51.522  1.00  0.00           H  
ATOM    997  HZ3 TRP A  96      37.498  48.926  49.940  1.00  0.00           H  
ATOM    998  HH2 TRP A  96      39.241  48.892  51.632  1.00  0.00           H  
ATOM    999  N   ARG A  97      36.129  54.497  45.072  1.00  0.00           N  
ATOM   1000  CA  ARG A  97      34.926  54.550  44.220  1.00  0.00           C  
ATOM   1001  C   ARG A  97      34.706  53.281  43.370  1.00  0.00           C  
ATOM   1002  O   ARG A  97      33.510  52.889  43.278  1.00  0.00           O  
ATOM   1003  CB  ARG A  97      34.960  55.799  43.341  1.00  0.00           C  
ATOM   1004  CG  ARG A  97      34.266  56.920  44.159  1.00  0.00           C  
ATOM   1005  CD  ARG A  97      34.472  58.293  43.568  1.00  0.00           C  
ATOM   1006  NE  ARG A  97      33.811  58.376  42.278  1.00  0.00           N  
ATOM   1007  CZ  ARG A  97      34.316  58.753  41.119  1.00  0.00           C  
ATOM   1008  NH1 ARG A  97      35.584  59.149  40.933  1.00  0.00           N1+
ATOM   1009  NH2 ARG A  97      33.628  58.715  40.031  1.00  0.00           N  
ATOM   1010  H   ARG A  97      36.744  55.281  45.105  1.00  0.00           H  
ATOM   1011  HE  ARG A  97      32.879  58.012  42.298  1.00  0.00           H  
ATOM   1012 1HH1 ARG A  97      36.252  59.081  41.678  1.00  0.00           H  
ATOM   1013 2HH1 ARG A  97      36.003  59.309  40.032  1.00  0.00           H  
ATOM   1014 1HH2 ARG A  97      32.641  58.531  40.049  1.00  0.00           H  
ATOM   1015 2HH2 ARG A  97      34.174  58.856  39.209  1.00  0.00           H  
ATOM   1016  N   MET A  98      35.781  52.842  42.735  1.00  0.00           N  
ATOM   1017  CA  MET A  98      35.708  51.612  41.929  1.00  0.00           C  
ATOM   1018  C   MET A  98      35.238  50.352  42.706  1.00  0.00           C  
ATOM   1019  O   MET A  98      34.265  49.733  42.306  1.00  0.00           O  
ATOM   1020  CB  MET A  98      37.040  51.394  41.234  1.00  0.00           C  
ATOM   1021  CG  MET A  98      36.996  50.485  40.016  1.00  0.00           C  
ATOM   1022  SD  MET A  98      37.267  48.741  40.497  1.00  0.00           S  
ATOM   1023  CE  MET A  98      38.976  48.657  40.824  1.00  0.00           C  
ATOM   1024  H   MET A  98      36.487  53.398  42.293  1.00  0.00           H  
ATOM   1025  N   VAL A  99      35.636  50.307  44.040  1.00  0.00           N  
ATOM   1026  CA  VAL A  99      35.258  49.170  44.920  1.00  0.00           C  
ATOM   1027  C   VAL A  99      33.722  49.189  45.393  1.00  0.00           C  
ATOM   1028  O   VAL A  99      33.042  48.234  45.766  1.00  0.00           O  
ATOM   1029  CB  VAL A  99      36.175  48.951  46.186  1.00  0.00           C  
ATOM   1030  CG1 VAL A  99      35.861  47.552  46.744  1.00  0.00           C  
ATOM   1031  CG2 VAL A  99      37.730  49.077  45.851  1.00  0.00           C  
ATOM   1032  H   VAL A  99      36.131  51.006  44.558  1.00  0.00           H  
ATOM   1033  N   PHE A 100      33.222  50.398  45.447  1.00  0.00           N  
ATOM   1034  CA  PHE A 100      31.764  50.591  45.634  1.00  0.00           C  
ATOM   1035  C   PHE A 100      30.914  50.127  44.450  1.00  0.00           C  
ATOM   1036  O   PHE A 100      29.909  49.361  44.596  1.00  0.00           O  
ATOM   1037  CB  PHE A 100      31.537  52.097  45.864  1.00  0.00           C  
ATOM   1038  CG  PHE A 100      30.212  52.385  46.562  1.00  0.00           C  
ATOM   1039  CD1 PHE A 100      30.207  52.677  47.941  1.00  0.00           C  
ATOM   1040  CD2 PHE A 100      29.081  52.629  45.785  1.00  0.00           C  
ATOM   1041  CE1 PHE A 100      29.081  53.230  48.522  1.00  0.00           C  
ATOM   1042  CE2 PHE A 100      28.000  53.256  46.391  1.00  0.00           C  
ATOM   1043  CZ  PHE A 100      27.937  53.467  47.786  1.00  0.00           C  
ATOM   1044  H   PHE A 100      33.695  51.257  45.264  1.00  0.00           H  
ATOM   1045  HD1 PHE A 100      31.067  52.410  48.565  1.00  0.00           H  
ATOM   1046  HD2 PHE A 100      28.891  52.173  44.815  1.00  0.00           H  
ATOM   1047  HE1 PHE A 100      29.013  53.447  49.584  1.00  0.00           H  
ATOM   1048  HE2 PHE A 100      27.194  53.708  45.801  1.00  0.00           H  
ATOM   1049  HZ  PHE A 100      27.060  53.904  48.250  1.00  0.00           H  
ATOM   1050  N   GLN A 101      31.317  50.563  43.300  1.00  0.00           N  
ATOM   1051  CA  GLN A 101      30.320  50.543  42.174  1.00  0.00           C  
ATOM   1052  C   GLN A 101      29.550  49.307  41.685  1.00  0.00           C  
ATOM   1053  O   GLN A 101      28.324  49.200  41.835  1.00  0.00           O  
ATOM   1054  CB  GLN A 101      30.995  51.266  41.008  1.00  0.00           C  
ATOM   1055  CG  GLN A 101      30.227  51.547  39.723  1.00  0.00           C  
ATOM   1056  CD  GLN A 101      31.011  52.521  38.820  1.00  0.00           C  
ATOM   1057  NE2 GLN A 101      31.745  51.895  37.914  1.00  0.00           N  
ATOM   1058  OE1 GLN A 101      30.871  53.739  38.871  1.00  0.00           O  
ATOM   1059  H   GLN A 101      32.276  50.684  43.065  1.00  0.00           H  
ATOM   1060 1HE2 GLN A 101      31.816  50.901  37.917  1.00  0.00           H  
ATOM   1061 2HE2 GLN A 101      32.148  52.379  37.141  1.00  0.00           H  
ATOM   1062  N   GLU A 102      30.278  48.173  41.424  1.00  0.00           N  
ATOM   1063  CA  GLU A 102      29.724  46.969  40.802  1.00  0.00           C  
ATOM   1064  C   GLU A 102      29.142  46.025  41.854  1.00  0.00           C  
ATOM   1065  O   GLU A 102      28.889  44.838  41.618  1.00  0.00           O  
ATOM   1066  CB  GLU A 102      30.797  46.315  39.937  1.00  0.00           C  
ATOM   1067  CG  GLU A 102      31.546  47.234  38.997  1.00  0.00           C  
ATOM   1068  CD  GLU A 102      30.651  47.780  37.880  1.00  0.00           C  
ATOM   1069  OE1 GLU A 102      30.029  46.959  37.176  1.00  0.00           O  
ATOM   1070  OE2 GLU A 102      30.845  48.922  37.493  1.00  0.00           O1-
ATOM   1071  H   GLU A 102      31.147  48.145  41.924  1.00  0.00           H  
ATOM   1072  N   ASN A 103      28.748  46.577  43.026  1.00  0.00           N  
ATOM   1073  CA  ASN A 103      28.505  45.881  44.342  1.00  0.00           C  
ATOM   1074  C   ASN A 103      29.420  44.734  44.796  1.00  0.00           C  
ATOM   1075  O   ASN A 103      29.143  43.711  45.388  1.00  0.00           O  
ATOM   1076  CB  ASN A 103      27.019  45.387  44.315  1.00  0.00           C  
ATOM   1077  CG  ASN A 103      25.959  46.475  44.212  1.00  0.00           C  
ATOM   1078  ND2 ASN A 103      24.924  46.160  43.456  1.00  0.00           N  
ATOM   1079  OD1 ASN A 103      26.306  47.637  44.173  1.00  0.00           O  
ATOM   1080  H   ASN A 103      28.475  47.542  43.086  1.00  0.00           H  
ATOM   1081 1HD2 ASN A 103      24.797  45.212  43.162  1.00  0.00           H  
ATOM   1082 2HD2 ASN A 103      24.475  46.890  42.937  1.00  0.00           H  
ATOM   1083  N   SER A 104      30.712  44.907  44.492  1.00  0.00           N  
ATOM   1084  CA  SER A 104      31.753  44.026  45.057  1.00  0.00           C  
ATOM   1085  C   SER A 104      31.711  43.705  46.556  1.00  0.00           C  
ATOM   1086  O   SER A 104      31.216  44.539  47.363  1.00  0.00           O  
ATOM   1087  CB  SER A 104      33.160  44.553  44.844  1.00  0.00           C  
ATOM   1088  OG  SER A 104      33.427  44.587  43.426  1.00  0.00           O  
ATOM   1089  H   SER A 104      30.993  45.705  43.963  1.00  0.00           H  
ATOM   1090  HG  SER A 104      33.471  43.632  43.122  1.00  0.00           H  
ATOM   1091  N   ARG A 105      32.292  42.565  46.862  1.00  0.00           N  
ATOM   1092  CA  ARG A 105      32.485  42.193  48.288  1.00  0.00           C  
ATOM   1093  C   ARG A 105      33.854  41.638  48.716  1.00  0.00           C  
ATOM   1094  O   ARG A 105      34.415  41.960  49.759  1.00  0.00           O  
ATOM   1095  CB  ARG A 105      31.509  41.072  48.683  1.00  0.00           C  
ATOM   1096  CG  ARG A 105      30.089  41.554  48.743  1.00  0.00           C  
ATOM   1097  CD  ARG A 105      29.713  42.528  49.914  1.00  0.00           C  
ATOM   1098  NE  ARG A 105      28.246  42.822  49.809  1.00  0.00           N  
ATOM   1099  CZ  ARG A 105      27.232  42.417  50.533  1.00  0.00           C  
ATOM   1100  NH1 ARG A 105      27.250  41.669  51.675  1.00  0.00           N1+
ATOM   1101  NH2 ARG A 105      26.082  43.000  50.324  1.00  0.00           N  
ATOM   1102  H   ARG A 105      32.396  41.808  46.219  1.00  0.00           H  
ATOM   1103  HE  ARG A 105      28.131  43.488  49.072  1.00  0.00           H  
ATOM   1104 1HH1 ARG A 105      28.125  41.355  52.024  1.00  0.00           H  
ATOM   1105 2HH1 ARG A 105      26.445  41.348  52.180  1.00  0.00           H  
ATOM   1106 1HH2 ARG A 105      26.033  43.723  49.645  1.00  0.00           H  
ATOM   1107 2HH2 ARG A 105      25.227  42.609  50.652  1.00  0.00           H  
ATOM   1108  N   VAL A 106      34.519  40.838  47.904  1.00  0.00           N  
ATOM   1109  CA  VAL A 106      35.901  40.305  48.240  1.00  0.00           C  
ATOM   1110  C   VAL A 106      37.041  41.013  47.402  1.00  0.00           C  
ATOM   1111  O   VAL A 106      37.061  41.065  46.130  1.00  0.00           O  
ATOM   1112  CB  VAL A 106      35.967  38.743  48.290  1.00  0.00           C  
ATOM   1113  CG1 VAL A 106      37.422  38.233  48.346  1.00  0.00           C  
ATOM   1114  CG2 VAL A 106      35.343  38.133  49.568  1.00  0.00           C  
ATOM   1115  H   VAL A 106      34.058  40.321  47.188  1.00  0.00           H  
ATOM   1116  N   ILE A 107      37.846  41.712  48.138  1.00  0.00           N  
ATOM   1117  CA  ILE A 107      39.129  42.308  47.741  1.00  0.00           C  
ATOM   1118  C   ILE A 107      40.276  41.323  48.050  1.00  0.00           C  
ATOM   1119  O   ILE A 107      40.409  41.033  49.213  1.00  0.00           O  
ATOM   1120  CB  ILE A 107      39.435  43.672  48.414  1.00  0.00           C  
ATOM   1121  CG1 ILE A 107      38.346  44.730  48.514  1.00  0.00           C  
ATOM   1122  CG2 ILE A 107      40.768  44.155  47.890  1.00  0.00           C  
ATOM   1123  CD  ILE A 107      38.696  45.882  49.472  1.00  0.00           C  
ATOM   1124  H   ILE A 107      37.615  41.874  49.096  1.00  0.00           H  
ATOM   1125  N   VAL A 108      41.058  41.042  46.971  1.00  0.00           N  
ATOM   1126  CA  VAL A 108      42.264  40.202  47.006  1.00  0.00           C  
ATOM   1127  C   VAL A 108      43.556  41.055  46.665  1.00  0.00           C  
ATOM   1128  O   VAL A 108      43.448  41.983  45.831  1.00  0.00           O  
ATOM   1129  CB  VAL A 108      42.227  38.912  46.098  1.00  0.00           C  
ATOM   1130  CG1 VAL A 108      43.390  37.954  46.465  1.00  0.00           C  
ATOM   1131  CG2 VAL A 108      41.038  37.979  46.423  1.00  0.00           C  
ATOM   1132  H   VAL A 108      40.830  41.407  46.067  1.00  0.00           H  
ATOM   1133  N   MET A 109      44.377  40.997  47.759  1.00  0.00           N  
ATOM   1134  CA  MET A 109      45.624  41.785  47.975  1.00  0.00           C  
ATOM   1135  C   MET A 109      46.835  40.937  48.324  1.00  0.00           C  
ATOM   1136  O   MET A 109      46.773  40.149  49.285  1.00  0.00           O  
ATOM   1137  CB  MET A 109      45.339  42.693  49.157  1.00  0.00           C  
ATOM   1138  CG  MET A 109      46.313  43.671  49.732  1.00  0.00           C  
ATOM   1139  SD  MET A 109      45.696  44.226  51.386  1.00  0.00           S  
ATOM   1140  CE  MET A 109      47.188  45.194  51.818  1.00  0.00           C  
ATOM   1141  H   MET A 109      44.021  40.538  48.572  1.00  0.00           H  
ATOM   1142  N   THR A 110      48.000  41.270  47.847  1.00  0.00           N  
ATOM   1143  CA  THR A 110      49.238  40.531  47.783  1.00  0.00           C  
ATOM   1144  C   THR A 110      50.381  41.411  48.236  1.00  0.00           C  
ATOM   1145  O   THR A 110      51.420  40.866  48.636  1.00  0.00           O  
ATOM   1146  CB  THR A 110      49.623  39.956  46.381  1.00  0.00           C  
ATOM   1147  CG2 THR A 110      48.853  38.666  46.150  1.00  0.00           C  
ATOM   1148  OG1 THR A 110      49.403  40.949  45.324  1.00  0.00           O  
ATOM   1149  H   THR A 110      48.035  42.226  47.551  1.00  0.00           H  
ATOM   1150  HG1 THR A 110      48.437  41.114  45.117  1.00  0.00           H  
ATOM   1151  N   THR A 111      50.324  42.700  47.972  1.00  0.00           N  
ATOM   1152  CA  THR A 111      51.310  43.618  48.534  1.00  0.00           C  
ATOM   1153  C   THR A 111      51.198  43.978  50.022  1.00  0.00           C  
ATOM   1154  O   THR A 111      50.111  43.671  50.541  1.00  0.00           O  
ATOM   1155  CB  THR A 111      51.609  44.902  47.746  1.00  0.00           C  
ATOM   1156  CG2 THR A 111      52.332  44.561  46.479  1.00  0.00           C  
ATOM   1157  OG1 THR A 111      50.464  45.562  47.400  1.00  0.00           O  
ATOM   1158  H   THR A 111      49.672  43.089  47.316  1.00  0.00           H  
ATOM   1159  HG1 THR A 111      50.528  46.101  46.564  1.00  0.00           H  
ATOM   1160  N   LYS A 112      52.332  44.336  50.587  1.00  0.00           N  
ATOM   1161  CA  LYS A 112      52.451  44.614  52.095  1.00  0.00           C  
ATOM   1162  C   LYS A 112      52.865  46.067  52.342  1.00  0.00           C  
ATOM   1163  O   LYS A 112      53.179  46.764  51.403  1.00  0.00           O  
ATOM   1164  CB  LYS A 112      53.544  43.702  52.646  1.00  0.00           C  
ATOM   1165  CG  LYS A 112      53.116  42.238  52.691  1.00  0.00           C  
ATOM   1166  CD  LYS A 112      54.241  41.372  53.379  1.00  0.00           C  
ATOM   1167  CE  LYS A 112      55.633  41.394  52.753  1.00  0.00           C  
ATOM   1168  NZ  LYS A 112      55.502  40.988  51.369  1.00  0.00           N1+
ATOM   1169  H   LYS A 112      53.114  44.739  50.104  1.00  0.00           H  
ATOM   1170  HZ1 LYS A 112      55.997  41.671  50.842  1.00  0.00           H  
ATOM   1171  HZ2 LYS A 112      56.043  40.148  51.280  1.00  0.00           H  
ATOM   1172  HZ3 LYS A 112      54.595  40.719  51.027  1.00  0.00           H  
ATOM   1173  N   GLU A 113      52.552  46.572  53.524  1.00  0.00           N  
ATOM   1174  CA  GLU A 113      53.037  47.867  54.072  1.00  0.00           C  
ATOM   1175  C   GLU A 113      54.568  47.985  54.249  1.00  0.00           C  
ATOM   1176  O   GLU A 113      55.257  48.663  53.431  1.00  0.00           O  
ATOM   1177  CB  GLU A 113      52.275  48.255  55.312  1.00  0.00           C  
ATOM   1178  CG  GLU A 113      50.805  47.976  55.215  1.00  0.00           C  
ATOM   1179  CD  GLU A 113      50.388  46.732  55.933  1.00  0.00           C  
ATOM   1180  OE1 GLU A 113      50.922  45.544  55.587  1.00  0.00           O  
ATOM   1181  OE2 GLU A 113      49.653  46.697  56.865  1.00  0.00           O1-
ATOM   1182  H   GLU A 113      52.078  45.983  54.182  1.00  0.00           H  
ATOM   1183  N   VAL A 114      55.112  47.457  55.347  1.00  0.00           N  
ATOM   1184  CA  VAL A 114      56.634  47.269  55.484  1.00  0.00           C  
ATOM   1185  C   VAL A 114      57.220  45.859  55.022  1.00  0.00           C  
ATOM   1186  O   VAL A 114      57.212  44.883  55.804  1.00  0.00           O  
ATOM   1187  CB  VAL A 114      57.069  47.705  56.982  1.00  0.00           C  
ATOM   1188  CG1 VAL A 114      58.465  47.231  57.413  1.00  0.00           C  
ATOM   1189  CG2 VAL A 114      56.834  49.215  57.160  1.00  0.00           C  
ATOM   1190  H   VAL A 114      54.626  47.602  56.203  1.00  0.00           H  
ATOM   1191  N   GLU A 115      58.078  45.966  53.978  1.00  0.00           N  
ATOM   1192  CA  GLU A 115      58.769  44.787  53.478  1.00  0.00           C  
ATOM   1193  C   GLU A 115      60.295  44.801  53.826  1.00  0.00           C  
ATOM   1194  O   GLU A 115      61.050  45.558  53.266  1.00  0.00           O  
ATOM   1195  CB  GLU A 115      58.712  44.821  51.952  1.00  0.00           C  
ATOM   1196  CG  GLU A 115      57.308  44.454  51.374  1.00  0.00           C  
ATOM   1197  CD  GLU A 115      57.539  43.336  50.411  1.00  0.00           C  
ATOM   1198  OE1 GLU A 115      56.792  43.125  49.418  1.00  0.00           O  
ATOM   1199  OE2 GLU A 115      58.282  42.396  50.765  1.00  0.00           O1-
ATOM   1200  H   GLU A 115      58.454  46.854  53.717  1.00  0.00           H  
ATOM   1201  N   ARG A 116      60.707  44.102  54.854  1.00  0.00           N  
ATOM   1202  CA  ARG A 116      62.018  43.912  55.423  1.00  0.00           C  
ATOM   1203  C   ARG A 116      62.638  45.238  55.643  1.00  0.00           C  
ATOM   1204  O   ARG A 116      63.521  45.717  54.896  1.00  0.00           O  
ATOM   1205  CB  ARG A 116      62.917  43.072  54.547  1.00  0.00           C  
ATOM   1206  CG  ARG A 116      63.321  41.896  55.431  1.00  0.00           C  
ATOM   1207  CD  ARG A 116      62.313  40.756  55.263  1.00  0.00           C  
ATOM   1208  NE  ARG A 116      62.834  39.606  55.979  1.00  0.00           N  
ATOM   1209  CZ  ARG A 116      62.401  38.387  55.768  1.00  0.00           C  
ATOM   1210  NH1 ARG A 116      61.604  38.184  54.771  1.00  0.00           N1+
ATOM   1211  NH2 ARG A 116      62.724  37.333  56.595  1.00  0.00           N  
ATOM   1212  H   ARG A 116      60.013  43.658  55.406  1.00  0.00           H  
ATOM   1213  HE  ARG A 116      63.549  39.725  56.668  1.00  0.00           H  
ATOM   1214 1HH1 ARG A 116      61.360  38.940  54.159  1.00  0.00           H  
ATOM   1215 2HH1 ARG A 116      61.631  37.261  54.392  1.00  0.00           H  
ATOM   1216 1HH2 ARG A 116      63.367  37.397  57.356  1.00  0.00           H  
ATOM   1217 2HH2 ARG A 116      62.504  36.388  56.356  1.00  0.00           H  
ATOM   1218  N   GLY A 117      62.422  45.770  56.877  1.00  0.00           N  
ATOM   1219  CA  GLY A 117      62.781  47.129  57.292  1.00  0.00           C  
ATOM   1220  C   GLY A 117      61.897  48.122  56.503  1.00  0.00           C  
ATOM   1221  O   GLY A 117      61.046  48.805  57.105  1.00  0.00           O  
ATOM   1222  H   GLY A 117      62.074  45.193  57.612  1.00  0.00           H  
ATOM   1223  N   LYS A 118      62.102  48.103  55.177  1.00  0.00           N  
ATOM   1224  CA  LYS A 118      61.599  49.206  54.295  1.00  0.00           C  
ATOM   1225  C   LYS A 118      60.080  49.315  54.166  1.00  0.00           C  
ATOM   1226  O   LYS A 118      59.370  48.468  53.631  1.00  0.00           O  
ATOM   1227  CB  LYS A 118      62.214  48.970  52.911  1.00  0.00           C  
ATOM   1228  CG  LYS A 118      63.639  49.541  52.917  1.00  0.00           C  
ATOM   1229  CD  LYS A 118      63.630  51.080  52.731  1.00  0.00           C  
ATOM   1230  CE  LYS A 118      65.063  51.522  52.659  1.00  0.00           C  
ATOM   1231  NZ  LYS A 118      65.284  52.917  52.379  1.00  0.00           N1+
ATOM   1232  H   LYS A 118      62.486  47.260  54.808  1.00  0.00           H  
ATOM   1233  HZ1 LYS A 118      65.323  53.141  51.413  1.00  0.00           H  
ATOM   1234  HZ2 LYS A 118      64.517  53.357  52.849  1.00  0.00           H  
ATOM   1235  HZ3 LYS A 118      66.113  53.257  52.840  1.00  0.00           H  
ATOM   1236  N   SER A 119      59.511  50.483  54.422  1.00  0.00           N  
ATOM   1237  CA  SER A 119      58.181  50.812  53.948  1.00  0.00           C  
ATOM   1238  C   SER A 119      58.144  50.799  52.448  1.00  0.00           C  
ATOM   1239  O   SER A 119      58.941  51.381  51.736  1.00  0.00           O  
ATOM   1240  CB  SER A 119      57.677  52.202  54.386  1.00  0.00           C  
ATOM   1241  OG  SER A 119      57.473  52.418  55.773  1.00  0.00           O  
ATOM   1242  H   SER A 119      59.997  51.226  54.885  1.00  0.00           H  
ATOM   1243  HG  SER A 119      57.866  53.316  55.995  1.00  0.00           H  
ATOM   1244  N   LYS A 120      57.105  50.122  51.990  1.00  0.00           N  
ATOM   1245  CA  LYS A 120      56.695  50.036  50.559  1.00  0.00           C  
ATOM   1246  C   LYS A 120      55.420  50.587  50.066  1.00  0.00           C  
ATOM   1247  O   LYS A 120      55.399  51.684  49.592  1.00  0.00           O  
ATOM   1248  CB  LYS A 120      56.941  48.609  50.111  1.00  0.00           C  
ATOM   1249  CG  LYS A 120      58.468  48.495  49.889  1.00  0.00           C  
ATOM   1250  CD  LYS A 120      59.023  49.224  48.707  1.00  0.00           C  
ATOM   1251  CE  LYS A 120      60.501  49.116  48.461  1.00  0.00           C  
ATOM   1252  NZ  LYS A 120      60.905  50.146  47.513  1.00  0.00           N1+
ATOM   1253  H   LYS A 120      56.388  49.720  52.568  1.00  0.00           H  
ATOM   1254  HZ1 LYS A 120      60.437  51.011  47.734  1.00  0.00           H  
ATOM   1255  HZ2 LYS A 120      61.905  50.155  47.553  1.00  0.00           H  
ATOM   1256  HZ3 LYS A 120      60.617  49.922  46.575  1.00  0.00           H  
ATOM   1257  N   CYS A 121      54.280  49.904  50.267  1.00  0.00           N  
ATOM   1258  CA  CYS A 121      52.971  50.442  49.855  1.00  0.00           C  
ATOM   1259  C   CYS A 121      52.317  51.375  50.985  1.00  0.00           C  
ATOM   1260  O   CYS A 121      52.728  51.191  52.142  1.00  0.00           O  
ATOM   1261  CB  CYS A 121      51.943  49.308  49.453  1.00  0.00           C  
ATOM   1262  SG  CYS A 121      50.611  49.916  48.448  1.00  0.00           S  
ATOM   1263  H   CYS A 121      54.369  48.992  50.666  1.00  0.00           H  
ATOM   1264  HG  CYS A 121      51.554  50.015  47.510  1.00  0.00           H  
ATOM   1265  N   VAL A 122      51.239  52.079  50.668  1.00  0.00           N  
ATOM   1266  CA  VAL A 122      50.426  52.881  51.642  1.00  0.00           C  
ATOM   1267  C   VAL A 122      49.305  52.213  52.477  1.00  0.00           C  
ATOM   1268  O   VAL A 122      48.582  51.381  51.991  1.00  0.00           O  
ATOM   1269  CB  VAL A 122      49.913  53.987  50.780  1.00  0.00           C  
ATOM   1270  CG1 VAL A 122      49.030  53.488  49.668  1.00  0.00           C  
ATOM   1271  CG2 VAL A 122      49.202  55.118  51.505  1.00  0.00           C  
ATOM   1272  H   VAL A 122      50.804  51.986  49.769  1.00  0.00           H  
ATOM   1273  N   LYS A 123      49.072  52.617  53.733  1.00  0.00           N  
ATOM   1274  CA  LYS A 123      47.953  52.162  54.577  1.00  0.00           C  
ATOM   1275  C   LYS A 123      46.555  52.790  54.291  1.00  0.00           C  
ATOM   1276  O   LYS A 123      46.033  53.702  54.988  1.00  0.00           O  
ATOM   1277  CB  LYS A 123      48.234  52.338  56.134  1.00  0.00           C  
ATOM   1278  CG  LYS A 123      49.508  51.446  56.439  1.00  0.00           C  
ATOM   1279  CD  LYS A 123      50.012  51.327  57.906  1.00  0.00           C  
ATOM   1280  CE  LYS A 123      50.832  52.442  58.470  1.00  0.00           C  
ATOM   1281  NZ  LYS A 123      51.139  52.274  59.902  1.00  0.00           N1+
ATOM   1282  H   LYS A 123      49.814  52.967  54.310  1.00  0.00           H  
ATOM   1283  HZ1 LYS A 123      50.362  52.563  60.467  1.00  0.00           H  
ATOM   1284  HZ2 LYS A 123      51.338  51.318  60.139  1.00  0.00           H  
ATOM   1285  HZ3 LYS A 123      51.951  52.767  60.195  1.00  0.00           H  
ATOM   1286  N   TYR A 124      46.112  52.551  53.045  1.00  0.00           N  
ATOM   1287  CA  TYR A 124      44.864  53.079  52.425  1.00  0.00           C  
ATOM   1288  C   TYR A 124      43.564  52.611  53.089  1.00  0.00           C  
ATOM   1289  O   TYR A 124      42.474  52.483  52.503  1.00  0.00           O  
ATOM   1290  CB  TYR A 124      44.863  52.864  50.906  1.00  0.00           C  
ATOM   1291  CG  TYR A 124      45.055  51.423  50.337  1.00  0.00           C  
ATOM   1292  CD1 TYR A 124      44.142  50.429  50.581  1.00  0.00           C  
ATOM   1293  CD2 TYR A 124      46.287  51.079  49.710  1.00  0.00           C  
ATOM   1294  CE1 TYR A 124      44.486  49.103  50.310  1.00  0.00           C  
ATOM   1295  CE2 TYR A 124      46.575  49.745  49.376  1.00  0.00           C  
ATOM   1296  CZ  TYR A 124      45.657  48.741  49.722  1.00  0.00           C  
ATOM   1297  OH  TYR A 124      46.076  47.439  49.764  1.00  0.00           O  
ATOM   1298  H   TYR A 124      46.659  51.943  52.470  1.00  0.00           H  
ATOM   1299  HD1 TYR A 124      43.246  50.685  51.144  1.00  0.00           H  
ATOM   1300  HD2 TYR A 124      46.901  51.902  49.336  1.00  0.00           H  
ATOM   1301  HE1 TYR A 124      43.834  48.295  50.639  1.00  0.00           H  
ATOM   1302  HE2 TYR A 124      47.434  49.435  48.777  1.00  0.00           H  
ATOM   1303  HH  TYR A 124      46.945  47.282  49.281  1.00  0.00           H  
ATOM   1304  N   TRP A 125      43.624  52.220  54.370  1.00  0.00           N  
ATOM   1305  CA  TRP A 125      42.492  51.647  55.154  1.00  0.00           C  
ATOM   1306  C   TRP A 125      42.937  51.848  56.616  1.00  0.00           C  
ATOM   1307  O   TRP A 125      44.140  51.962  56.938  1.00  0.00           O  
ATOM   1308  CB  TRP A 125      42.396  50.167  54.765  1.00  0.00           C  
ATOM   1309  CG  TRP A 125      43.443  49.162  55.292  1.00  0.00           C  
ATOM   1310  CD1 TRP A 125      43.203  48.432  56.380  1.00  0.00           C  
ATOM   1311  CD2 TRP A 125      44.729  48.882  54.782  1.00  0.00           C  
ATOM   1312  CE2 TRP A 125      45.184  47.960  55.684  1.00  0.00           C  
ATOM   1313  CE3 TRP A 125      45.432  49.238  53.666  1.00  0.00           C  
ATOM   1314  NE1 TRP A 125      44.222  47.602  56.556  1.00  0.00           N  
ATOM   1315  CZ2 TRP A 125      46.395  47.355  55.464  1.00  0.00           C  
ATOM   1316  CZ3 TRP A 125      46.605  48.639  53.404  1.00  0.00           C  
ATOM   1317  CH2 TRP A 125      47.081  47.697  54.308  1.00  0.00           C  
ATOM   1318  H   TRP A 125      44.490  52.274  54.882  1.00  0.00           H  
ATOM   1319  HD1 TRP A 125      42.291  48.509  56.970  1.00  0.00           H  
ATOM   1320  HE1 TRP A 125      44.418  47.088  57.383  1.00  0.00           H  
ATOM   1321  HE3 TRP A 125      44.819  49.632  52.850  1.00  0.00           H  
ATOM   1322  HZ2 TRP A 125      46.892  46.839  56.286  1.00  0.00           H  
ATOM   1323  HZ3 TRP A 125      47.126  48.798  52.468  1.00  0.00           H  
ATOM   1324  HH2 TRP A 125      48.074  47.256  54.161  1.00  0.00           H  
ATOM   1325  N   PRO A 126      41.967  52.025  57.515  1.00  0.00           N  
ATOM   1326  CA  PRO A 126      42.249  52.329  58.938  1.00  0.00           C  
ATOM   1327  C   PRO A 126      42.653  51.096  59.666  1.00  0.00           C  
ATOM   1328  O   PRO A 126      42.065  50.042  59.440  1.00  0.00           O  
ATOM   1329  CB  PRO A 126      40.933  52.990  59.448  1.00  0.00           C  
ATOM   1330  CG  PRO A 126      39.858  52.151  58.592  1.00  0.00           C  
ATOM   1331  CD  PRO A 126      40.552  52.240  57.219  1.00  0.00           C  
ATOM   1332  N   ASP A 127      43.190  51.350  60.836  1.00  0.00           N  
ATOM   1333  CA  ASP A 127      43.302  50.446  61.999  1.00  0.00           C  
ATOM   1334  C   ASP A 127      41.954  50.172  62.712  1.00  0.00           C  
ATOM   1335  O   ASP A 127      41.017  50.935  62.537  1.00  0.00           O  
ATOM   1336  CB  ASP A 127      44.234  51.051  63.063  1.00  0.00           C  
ATOM   1337  CG  ASP A 127      45.065  49.977  63.757  1.00  0.00           C  
ATOM   1338  OD1 ASP A 127      44.649  49.469  64.803  1.00  0.00           O  
ATOM   1339  OD2 ASP A 127      46.199  49.637  63.295  1.00  0.00           O1-
ATOM   1340  H   ASP A 127      43.618  52.246  60.938  1.00  0.00           H  
ATOM   1341  N   GLU A 128      41.997  49.254  63.652  1.00  0.00           N  
ATOM   1342  CA  GLU A 128      40.756  48.712  64.177  1.00  0.00           C  
ATOM   1343  C   GLU A 128      39.993  49.799  64.974  1.00  0.00           C  
ATOM   1344  O   GLU A 128      40.551  50.440  65.894  1.00  0.00           O  
ATOM   1345  CB  GLU A 128      40.999  47.515  65.095  1.00  0.00           C  
ATOM   1346  CG  GLU A 128      41.049  46.223  64.251  1.00  0.00           C  
ATOM   1347  CD  GLU A 128      40.977  44.990  65.086  1.00  0.00           C  
ATOM   1348  OE1 GLU A 128      42.024  44.611  65.641  1.00  0.00           O  
ATOM   1349  OE2 GLU A 128      39.841  44.563  65.433  1.00  0.00           O1-
ATOM   1350  H   GLU A 128      42.870  48.942  64.020  1.00  0.00           H  
ATOM   1351  N   TYR A 129      38.693  49.981  64.618  1.00  0.00           N  
ATOM   1352  CA  TYR A 129      37.773  50.952  65.207  1.00  0.00           C  
ATOM   1353  C   TYR A 129      38.036  52.449  64.829  1.00  0.00           C  
ATOM   1354  O   TYR A 129      37.110  53.223  65.056  1.00  0.00           O  
ATOM   1355  CB  TYR A 129      37.661  50.639  66.693  1.00  0.00           C  
ATOM   1356  CG  TYR A 129      36.400  51.226  67.354  1.00  0.00           C  
ATOM   1357  CD1 TYR A 129      36.480  52.237  68.363  1.00  0.00           C  
ATOM   1358  CD2 TYR A 129      35.213  50.958  66.797  1.00  0.00           C  
ATOM   1359  CE1 TYR A 129      35.321  52.944  68.695  1.00  0.00           C  
ATOM   1360  CE2 TYR A 129      34.093  51.695  67.108  1.00  0.00           C  
ATOM   1361  CZ  TYR A 129      34.075  52.643  68.129  1.00  0.00           C  
ATOM   1362  OH  TYR A 129      32.941  53.248  68.624  1.00  0.00           O  
ATOM   1363  H   TYR A 129      38.253  49.538  63.835  1.00  0.00           H  
ATOM   1364  HD1 TYR A 129      37.372  52.242  68.982  1.00  0.00           H  
ATOM   1365  HD2 TYR A 129      35.032  49.958  66.405  1.00  0.00           H  
ATOM   1366  HE1 TYR A 129      35.460  53.608  69.551  1.00  0.00           H  
ATOM   1367  HE2 TYR A 129      33.215  51.608  66.478  1.00  0.00           H  
ATOM   1368  HH  TYR A 129      32.078  52.915  68.241  1.00  0.00           H  
ATOM   1369  N   ALA A 130      39.033  52.828  64.057  1.00  0.00           N  
ATOM   1370  CA  ALA A 130      39.318  54.179  63.523  1.00  0.00           C  
ATOM   1371  C   ALA A 130      38.487  54.303  62.189  1.00  0.00           C  
ATOM   1372  O   ALA A 130      38.077  53.322  61.543  1.00  0.00           O  
ATOM   1373  CB  ALA A 130      40.800  54.289  63.245  1.00  0.00           C  
ATOM   1374  H   ALA A 130      39.660  52.102  63.779  1.00  0.00           H  
ATOM   1375  N   LEU A 131      38.058  55.528  61.984  1.00  0.00           N  
ATOM   1376  CA  LEU A 131      37.609  55.943  60.651  1.00  0.00           C  
ATOM   1377  C   LEU A 131      38.692  56.607  59.784  1.00  0.00           C  
ATOM   1378  O   LEU A 131      39.497  57.418  60.237  1.00  0.00           O  
ATOM   1379  CB  LEU A 131      36.461  57.016  60.716  1.00  0.00           C  
ATOM   1380  CG  LEU A 131      34.980  56.590  60.552  1.00  0.00           C  
ATOM   1381  CD1 LEU A 131      34.120  57.791  61.011  1.00  0.00           C  
ATOM   1382  CD2 LEU A 131      34.801  56.216  59.101  1.00  0.00           C  
ATOM   1383  H   LEU A 131      37.992  56.158  62.752  1.00  0.00           H  
ATOM   1384  N   LYS A 132      38.783  56.232  58.549  1.00  0.00           N  
ATOM   1385  CA  LYS A 132      39.531  56.990  57.514  1.00  0.00           C  
ATOM   1386  C   LYS A 132      38.706  57.387  56.285  1.00  0.00           C  
ATOM   1387  O   LYS A 132      38.122  56.571  55.633  1.00  0.00           O  
ATOM   1388  CB  LYS A 132      40.716  56.102  57.181  1.00  0.00           C  
ATOM   1389  CG  LYS A 132      41.901  56.613  56.375  1.00  0.00           C  
ATOM   1390  CD  LYS A 132      43.204  55.867  56.618  1.00  0.00           C  
ATOM   1391  CE  LYS A 132      44.315  56.755  56.072  1.00  0.00           C  
ATOM   1392  NZ  LYS A 132      45.636  56.175  56.258  1.00  0.00           N1+
ATOM   1393  H   LYS A 132      38.534  55.303  58.277  1.00  0.00           H  
ATOM   1394  HZ1 LYS A 132      46.330  56.628  55.695  1.00  0.00           H  
ATOM   1395  HZ2 LYS A 132      45.908  56.259  57.210  1.00  0.00           H  
ATOM   1396  HZ3 LYS A 132      45.635  55.191  56.076  1.00  0.00           H  
ATOM   1397  N   GLU A 133      38.952  58.592  55.814  1.00  0.00           N  
ATOM   1398  CA  GLU A 133      38.117  59.142  54.719  1.00  0.00           C  
ATOM   1399  C   GLU A 133      38.944  59.250  53.493  1.00  0.00           C  
ATOM   1400  O   GLU A 133      40.091  59.750  53.471  1.00  0.00           O  
ATOM   1401  CB  GLU A 133      37.608  60.539  55.036  1.00  0.00           C  
ATOM   1402  CG  GLU A 133      36.503  60.344  56.065  1.00  0.00           C  
ATOM   1403  CD  GLU A 133      35.782  61.691  56.436  1.00  0.00           C  
ATOM   1404  OE1 GLU A 133      36.051  62.190  57.618  1.00  0.00           O  
ATOM   1405  OE2 GLU A 133      34.748  62.065  55.833  1.00  0.00           O1-
ATOM   1406  H   GLU A 133      39.407  59.337  56.305  1.00  0.00           H  
ATOM   1407  N   TYR A 134      38.203  59.035  52.360  1.00  0.00           N  
ATOM   1408  CA  TYR A 134      38.707  59.158  50.974  1.00  0.00           C  
ATOM   1409  C   TYR A 134      37.824  59.996  50.050  1.00  0.00           C  
ATOM   1410  O   TYR A 134      37.067  59.380  49.328  1.00  0.00           O  
ATOM   1411  CB  TYR A 134      39.137  57.755  50.423  1.00  0.00           C  
ATOM   1412  CG  TYR A 134      40.448  57.214  50.997  1.00  0.00           C  
ATOM   1413  CD1 TYR A 134      41.611  57.979  50.909  1.00  0.00           C  
ATOM   1414  CD2 TYR A 134      40.422  56.093  51.843  1.00  0.00           C  
ATOM   1415  CE1 TYR A 134      42.765  57.542  51.556  1.00  0.00           C  
ATOM   1416  CE2 TYR A 134      41.558  55.747  52.601  1.00  0.00           C  
ATOM   1417  CZ  TYR A 134      42.644  56.504  52.449  1.00  0.00           C  
ATOM   1418  OH  TYR A 134      43.721  56.192  53.170  1.00  0.00           O  
ATOM   1419  H   TYR A 134      37.247  58.850  52.571  1.00  0.00           H  
ATOM   1420  HD1 TYR A 134      41.612  58.893  50.304  1.00  0.00           H  
ATOM   1421  HD2 TYR A 134      39.486  55.588  52.058  1.00  0.00           H  
ATOM   1422  HE1 TYR A 134      43.700  57.983  51.207  1.00  0.00           H  
ATOM   1423  HE2 TYR A 134      41.511  54.806  53.146  1.00  0.00           H  
ATOM   1424  HH  TYR A 134      44.297  56.981  52.969  1.00  0.00           H  
ATOM   1425  N   GLY A 135      37.675  61.290  50.455  1.00  0.00           N  
ATOM   1426  CA  GLY A 135      36.805  62.276  49.788  1.00  0.00           C  
ATOM   1427  C   GLY A 135      35.348  62.043  50.049  1.00  0.00           C  
ATOM   1428  O   GLY A 135      35.008  62.162  51.197  1.00  0.00           O  
ATOM   1429  H   GLY A 135      38.451  61.626  50.984  1.00  0.00           H  
ATOM   1430  N   VAL A 136      34.609  61.609  49.028  1.00  0.00           N  
ATOM   1431  CA  VAL A 136      33.226  61.113  49.148  1.00  0.00           C  
ATOM   1432  C   VAL A 136      33.038  59.801  49.945  1.00  0.00           C  
ATOM   1433  O   VAL A 136      31.912  59.509  50.420  1.00  0.00           O  
ATOM   1434  CB  VAL A 136      32.513  60.988  47.806  1.00  0.00           C  
ATOM   1435  CG1 VAL A 136      32.413  62.365  47.139  1.00  0.00           C  
ATOM   1436  CG2 VAL A 136      33.268  59.980  46.910  1.00  0.00           C  
ATOM   1437  H   VAL A 136      34.859  61.809  48.075  1.00  0.00           H  
ATOM   1438  N   MET A 137      34.097  59.028  50.077  1.00  0.00           N  
ATOM   1439  CA  MET A 137      34.094  57.720  50.762  1.00  0.00           C  
ATOM   1440  C   MET A 137      34.453  57.691  52.263  1.00  0.00           C  
ATOM   1441  O   MET A 137      35.401  58.348  52.748  1.00  0.00           O  
ATOM   1442  CB  MET A 137      35.031  56.790  49.988  1.00  0.00           C  
ATOM   1443  CG  MET A 137      34.380  56.578  48.658  1.00  0.00           C  
ATOM   1444  SD  MET A 137      32.977  55.343  48.640  1.00  0.00           S  
ATOM   1445  CE  MET A 137      32.337  55.790  47.072  1.00  0.00           C  
ATOM   1446  H   MET A 137      34.895  59.286  49.548  1.00  0.00           H  
ATOM   1447  N   ARG A 138      33.767  56.892  53.083  1.00  0.00           N  
ATOM   1448  CA  ARG A 138      34.164  56.737  54.518  1.00  0.00           C  
ATOM   1449  C   ARG A 138      34.444  55.229  54.644  1.00  0.00           C  
ATOM   1450  O   ARG A 138      33.589  54.391  54.433  1.00  0.00           O  
ATOM   1451  CB  ARG A 138      32.970  57.028  55.403  1.00  0.00           C  
ATOM   1452  CG  ARG A 138      32.697  58.457  55.386  1.00  0.00           C  
ATOM   1453  CD  ARG A 138      32.698  58.917  56.739  1.00  0.00           C  
ATOM   1454  NE  ARG A 138      32.482  60.352  56.765  1.00  0.00           N  
ATOM   1455  CZ  ARG A 138      31.509  61.055  57.399  1.00  0.00           C  
ATOM   1456  NH1 ARG A 138      30.535  60.451  58.034  1.00  0.00           N1+
ATOM   1457  NH2 ARG A 138      31.734  62.377  57.489  1.00  0.00           N  
ATOM   1458  H   ARG A 138      33.152  56.163  52.793  1.00  0.00           H  
ATOM   1459  HE  ARG A 138      33.202  60.854  56.278  1.00  0.00           H  
ATOM   1460 1HH1 ARG A 138      30.521  59.455  58.123  1.00  0.00           H  
ATOM   1461 2HH1 ARG A 138      29.863  60.988  58.539  1.00  0.00           H  
ATOM   1462 1HH2 ARG A 138      32.550  62.824  57.123  1.00  0.00           H  
ATOM   1463 2HH2 ARG A 138      31.048  63.025  57.801  1.00  0.00           H  
ATOM   1464  N   VAL A 139      35.755  54.951  54.839  1.00  0.00           N  
ATOM   1465  CA  VAL A 139      36.171  53.541  55.013  1.00  0.00           C  
ATOM   1466  C   VAL A 139      36.546  53.332  56.512  1.00  0.00           C  
ATOM   1467  O   VAL A 139      37.507  53.908  56.986  1.00  0.00           O  
ATOM   1468  CB  VAL A 139      37.494  53.273  54.121  1.00  0.00           C  
ATOM   1469  CG1 VAL A 139      37.610  51.751  54.149  1.00  0.00           C  
ATOM   1470  CG2 VAL A 139      37.437  53.790  52.697  1.00  0.00           C  
ATOM   1471  H   VAL A 139      36.485  55.580  55.105  1.00  0.00           H  
ATOM   1472  N   ARG A 140      35.799  52.446  57.187  1.00  0.00           N  
ATOM   1473  CA  ARG A 140      36.103  52.076  58.608  1.00  0.00           C  
ATOM   1474  C   ARG A 140      36.481  50.566  58.790  1.00  0.00           C  
ATOM   1475  O   ARG A 140      35.760  49.731  58.273  1.00  0.00           O  
ATOM   1476  CB  ARG A 140      34.855  52.204  59.488  1.00  0.00           C  
ATOM   1477  CG  ARG A 140      35.235  52.581  60.918  1.00  0.00           C  
ATOM   1478  CD  ARG A 140      34.059  52.614  61.831  1.00  0.00           C  
ATOM   1479  NE  ARG A 140      34.500  53.161  63.137  1.00  0.00           N  
ATOM   1480  CZ  ARG A 140      34.204  54.333  63.759  1.00  0.00           C  
ATOM   1481  NH1 ARG A 140      33.485  55.368  63.245  1.00  0.00           N1+
ATOM   1482  NH2 ARG A 140      34.759  54.646  64.913  1.00  0.00           N  
ATOM   1483  H   ARG A 140      35.001  51.964  56.802  1.00  0.00           H  
ATOM   1484  HE  ARG A 140      35.133  52.598  63.669  1.00  0.00           H  
ATOM   1485 1HH1 ARG A 140      32.976  55.377  62.383  1.00  0.00           H  
ATOM   1486 2HH1 ARG A 140      33.596  56.244  63.726  1.00  0.00           H  
ATOM   1487 1HH2 ARG A 140      35.470  54.060  65.300  1.00  0.00           H  
ATOM   1488 2HH2 ARG A 140      34.222  55.255  65.498  1.00  0.00           H  
ATOM   1489  N   ASN A 141      37.481  50.267  59.646  1.00  0.00           N  
ATOM   1490  CA  ASN A 141      37.745  48.894  60.019  1.00  0.00           C  
ATOM   1491  C   ASN A 141      37.072  48.501  61.363  1.00  0.00           C  
ATOM   1492  O   ASN A 141      37.501  48.833  62.438  1.00  0.00           O  
ATOM   1493  CB  ASN A 141      39.306  48.719  60.177  1.00  0.00           C  
ATOM   1494  CG  ASN A 141      39.709  47.283  59.990  1.00  0.00           C  
ATOM   1495  ND2 ASN A 141      40.938  47.165  59.511  1.00  0.00           N  
ATOM   1496  OD1 ASN A 141      39.083  46.312  60.297  1.00  0.00           O  
ATOM   1497  H   ASN A 141      37.956  50.992  60.131  1.00  0.00           H  
ATOM   1498 1HD2 ASN A 141      41.511  47.970  59.369  1.00  0.00           H  
ATOM   1499 2HD2 ASN A 141      41.269  46.215  59.483  1.00  0.00           H  
ATOM   1500  N   VAL A 142      36.371  47.375  61.249  1.00  0.00           N  
ATOM   1501  CA  VAL A 142      35.525  46.800  62.330  1.00  0.00           C  
ATOM   1502  C   VAL A 142      36.292  45.712  63.103  1.00  0.00           C  
ATOM   1503  O   VAL A 142      35.917  45.358  64.257  1.00  0.00           O  
ATOM   1504  CB  VAL A 142      34.102  46.500  61.915  1.00  0.00           C  
ATOM   1505  CG1 VAL A 142      33.393  47.783  61.458  1.00  0.00           C  
ATOM   1506  CG2 VAL A 142      33.885  45.534  60.784  1.00  0.00           C  
ATOM   1507  H   VAL A 142      36.297  46.950  60.352  1.00  0.00           H  
ATOM   1508  N   LYS A 143      37.228  45.126  62.345  1.00  0.00           N  
ATOM   1509  CA  LYS A 143      37.922  43.852  62.689  1.00  0.00           C  
ATOM   1510  C   LYS A 143      39.072  43.349  61.803  1.00  0.00           C  
ATOM   1511  O   LYS A 143      38.837  43.023  60.646  1.00  0.00           O  
ATOM   1512  CB  LYS A 143      36.861  42.708  62.781  1.00  0.00           C  
ATOM   1513  CG  LYS A 143      37.349  41.364  63.283  1.00  0.00           C  
ATOM   1514  CD  LYS A 143      36.382  40.249  62.853  1.00  0.00           C  
ATOM   1515  CE  LYS A 143      34.955  40.454  63.443  1.00  0.00           C  
ATOM   1516  NZ  LYS A 143      34.056  39.374  63.043  1.00  0.00           N1+
ATOM   1517  H   LYS A 143      37.642  45.590  61.564  1.00  0.00           H  
ATOM   1518  HZ1 LYS A 143      34.382  38.521  63.468  1.00  0.00           H  
ATOM   1519  HZ2 LYS A 143      33.151  39.549  63.412  1.00  0.00           H  
ATOM   1520  HZ3 LYS A 143      33.950  39.471  62.052  1.00  0.00           H  
ATOM   1521  N   GLU A 144      40.192  43.032  62.455  1.00  0.00           N  
ATOM   1522  CA  GLU A 144      41.276  42.209  61.899  1.00  0.00           C  
ATOM   1523  C   GLU A 144      41.333  40.826  62.424  1.00  0.00           C  
ATOM   1524  O   GLU A 144      40.545  40.377  63.254  1.00  0.00           O  
ATOM   1525  CB  GLU A 144      42.642  42.879  62.214  1.00  0.00           C  
ATOM   1526  CG  GLU A 144      42.856  44.104  61.357  1.00  0.00           C  
ATOM   1527  CD  GLU A 144      44.252  44.644  61.565  1.00  0.00           C  
ATOM   1528  OE1 GLU A 144      44.346  45.891  61.736  1.00  0.00           O  
ATOM   1529  OE2 GLU A 144      45.192  43.837  61.694  1.00  0.00           O1-
ATOM   1530  H   GLU A 144      40.320  43.196  63.442  1.00  0.00           H  
ATOM   1531  N   SER A 145      42.206  40.035  61.844  1.00  0.00           N  
ATOM   1532  CA  SER A 145      42.636  38.724  62.290  1.00  0.00           C  
ATOM   1533  C   SER A 145      44.177  38.519  62.450  1.00  0.00           C  
ATOM   1534  O   SER A 145      44.891  39.399  62.025  1.00  0.00           O  
ATOM   1535  CB  SER A 145      42.149  37.827  61.107  1.00  0.00           C  
ATOM   1536  OG  SER A 145      42.699  36.488  61.149  1.00  0.00           O  
ATOM   1537  H   SER A 145      42.631  40.289  60.975  1.00  0.00           H  
ATOM   1538  HG  SER A 145      42.372  35.985  60.348  1.00  0.00           H  
ATOM   1539  N   ALA A 146      44.618  37.329  62.995  1.00  0.00           N  
ATOM   1540  CA  ALA A 146      46.034  37.035  63.308  1.00  0.00           C  
ATOM   1541  C   ALA A 146      46.790  36.083  62.356  1.00  0.00           C  
ATOM   1542  O   ALA A 146      47.962  35.743  62.571  1.00  0.00           O  
ATOM   1543  CB  ALA A 146      46.138  36.574  64.779  1.00  0.00           C  
ATOM   1544  H   ALA A 146      43.968  36.668  63.390  1.00  0.00           H  
ATOM   1545  N   ALA A 147      46.198  35.440  61.333  1.00  0.00           N  
ATOM   1546  CA  ALA A 147      46.824  34.334  60.481  1.00  0.00           C  
ATOM   1547  C   ALA A 147      47.986  34.954  59.662  1.00  0.00           C  
ATOM   1548  O   ALA A 147      47.889  35.946  58.964  1.00  0.00           O  
ATOM   1549  CB  ALA A 147      45.744  33.712  59.592  1.00  0.00           C  
ATOM   1550  H   ALA A 147      45.301  35.760  61.044  1.00  0.00           H  
ATOM   1551  N   HIS A 148      49.204  34.404  59.881  1.00  0.00           N  
ATOM   1552  CA  HIS A 148      50.400  34.869  59.301  1.00  0.00           C  
ATOM   1553  C   HIS A 148      50.516  34.663  57.849  1.00  0.00           C  
ATOM   1554  O   HIS A 148      51.059  35.568  57.222  1.00  0.00           O  
ATOM   1555  CB  HIS A 148      51.696  34.366  59.962  1.00  0.00           C  
ATOM   1556  CG  HIS A 148      52.640  35.495  60.440  1.00  0.00           C  
ATOM   1557  CD2 HIS A 148      53.614  36.106  59.774  1.00  0.00           C  
ATOM   1558  ND1 HIS A 148      52.768  35.850  61.719  1.00  0.00           N  
ATOM   1559  CE1 HIS A 148      53.748  36.710  61.823  1.00  0.00           C  
ATOM   1560  NE2 HIS A 148      54.261  36.855  60.648  1.00  0.00           N  
ATOM   1561  H   HIS A 148      49.272  33.590  60.459  1.00  0.00           H  
ATOM   1562  HD2 HIS A 148      54.023  35.632  58.877  1.00  0.00           H  
ATOM   1563  HE1 HIS A 148      54.299  36.908  62.737  1.00  0.00           H  
ATOM   1564  HE2 HIS A 148      54.992  37.506  60.438  1.00  0.00           H  
ATOM   1565  N   ASP A 149      50.290  33.501  57.260  1.00  0.00           N  
ATOM   1566  CA  ASP A 149      50.147  33.351  55.728  1.00  0.00           C  
ATOM   1567  C   ASP A 149      49.214  34.342  54.936  1.00  0.00           C  
ATOM   1568  O   ASP A 149      49.664  35.203  54.188  1.00  0.00           O  
ATOM   1569  CB  ASP A 149      49.846  31.857  55.450  1.00  0.00           C  
ATOM   1570  CG  ASP A 149      51.041  31.011  55.919  1.00  0.00           C  
ATOM   1571  OD1 ASP A 149      51.201  30.737  57.142  1.00  0.00           O  
ATOM   1572  OD2 ASP A 149      51.872  30.771  55.039  1.00  0.00           O1-
ATOM   1573  H   ASP A 149      50.395  32.614  57.707  1.00  0.00           H  
ATOM   1574  N   TYR A 150      47.930  34.325  55.385  1.00  0.00           N  
ATOM   1575  CA  TYR A 150      46.914  35.302  54.873  1.00  0.00           C  
ATOM   1576  C   TYR A 150      45.896  35.665  56.022  1.00  0.00           C  
ATOM   1577  O   TYR A 150      45.276  34.827  56.739  1.00  0.00           O  
ATOM   1578  CB  TYR A 150      46.115  34.798  53.675  1.00  0.00           C  
ATOM   1579  CG  TYR A 150      45.392  33.497  53.920  1.00  0.00           C  
ATOM   1580  CD1 TYR A 150      46.042  32.235  53.708  1.00  0.00           C  
ATOM   1581  CD2 TYR A 150      44.033  33.640  54.188  1.00  0.00           C  
ATOM   1582  CE1 TYR A 150      45.244  31.131  53.929  1.00  0.00           C  
ATOM   1583  CE2 TYR A 150      43.274  32.529  54.432  1.00  0.00           C  
ATOM   1584  CZ  TYR A 150      43.909  31.285  54.298  1.00  0.00           C  
ATOM   1585  OH  TYR A 150      43.347  30.283  54.964  1.00  0.00           O  
ATOM   1586  H   TYR A 150      47.527  33.585  55.922  1.00  0.00           H  
ATOM   1587  HD1 TYR A 150      47.081  32.001  53.915  1.00  0.00           H  
ATOM   1588  HD2 TYR A 150      43.578  34.582  53.879  1.00  0.00           H  
ATOM   1589  HE1 TYR A 150      45.676  30.153  53.698  1.00  0.00           H  
ATOM   1590  HE2 TYR A 150      42.189  32.585  54.462  1.00  0.00           H  
ATOM   1591  HH  TYR A 150      42.389  30.270  54.685  1.00  0.00           H  
ATOM   1592  N   THR A 151      45.457  36.890  55.826  1.00  0.00           N  
ATOM   1593  CA  THR A 151      44.549  37.577  56.777  1.00  0.00           C  
ATOM   1594  C   THR A 151      43.380  38.402  56.181  1.00  0.00           C  
ATOM   1595  O   THR A 151      43.338  38.892  55.083  1.00  0.00           O  
ATOM   1596  CB  THR A 151      45.325  38.426  57.798  1.00  0.00           C  
ATOM   1597  CG2 THR A 151      45.992  39.601  57.130  1.00  0.00           C  
ATOM   1598  OG1 THR A 151      44.488  38.772  58.938  1.00  0.00           O  
ATOM   1599  H   THR A 151      45.911  37.488  55.165  1.00  0.00           H  
ATOM   1600  HG1 THR A 151      44.951  39.482  59.474  1.00  0.00           H  
ATOM   1601  N   LEU A 152      42.455  38.704  57.110  1.00  0.00           N  
ATOM   1602  CA  LEU A 152      41.091  39.269  56.782  1.00  0.00           C  
ATOM   1603  C   LEU A 152      40.716  40.532  57.531  1.00  0.00           C  
ATOM   1604  O   LEU A 152      40.600  40.451  58.741  1.00  0.00           O  
ATOM   1605  CB  LEU A 152      40.120  38.176  57.255  1.00  0.00           C  
ATOM   1606  CG  LEU A 152      38.705  38.418  56.735  1.00  0.00           C  
ATOM   1607  CD1 LEU A 152      38.529  38.323  55.257  1.00  0.00           C  
ATOM   1608  CD2 LEU A 152      37.799  37.348  57.320  1.00  0.00           C  
ATOM   1609  H   LEU A 152      42.809  38.777  58.036  1.00  0.00           H  
ATOM   1610  N   ARG A 153      40.549  41.596  56.771  1.00  0.00           N  
ATOM   1611  CA  ARG A 153      40.291  42.954  57.326  1.00  0.00           C  
ATOM   1612  C   ARG A 153      38.921  43.492  56.940  1.00  0.00           C  
ATOM   1613  O   ARG A 153      38.665  43.669  55.681  1.00  0.00           O  
ATOM   1614  CB  ARG A 153      41.294  44.091  56.981  1.00  0.00           C  
ATOM   1615  CG  ARG A 153      42.685  43.940  57.722  1.00  0.00           C  
ATOM   1616  CD  ARG A 153      43.601  42.901  57.058  1.00  0.00           C  
ATOM   1617  NE  ARG A 153      44.971  42.912  57.509  1.00  0.00           N  
ATOM   1618  CZ  ARG A 153      45.991  43.391  56.819  1.00  0.00           C  
ATOM   1619  NH1 ARG A 153      45.775  43.853  55.594  1.00  0.00           N1+
ATOM   1620  NH2 ARG A 153      47.217  43.537  57.259  1.00  0.00           N  
ATOM   1621  H   ARG A 153      40.626  41.638  55.775  1.00  0.00           H  
ATOM   1622  HE  ARG A 153      45.113  42.290  58.274  1.00  0.00           H  
ATOM   1623 1HH1 ARG A 153      44.859  43.951  55.205  1.00  0.00           H  
ATOM   1624 2HH1 ARG A 153      46.582  44.134  55.084  1.00  0.00           H  
ATOM   1625 1HH2 ARG A 153      47.403  43.215  58.187  1.00  0.00           H  
ATOM   1626 2HH2 ARG A 153      47.920  44.014  56.724  1.00  0.00           H  
ATOM   1627  N   GLU A 154      37.980  43.350  57.852  1.00  0.00           N  
ATOM   1628  CA  GLU A 154      36.527  43.599  57.702  1.00  0.00           C  
ATOM   1629  C   GLU A 154      36.209  45.092  57.536  1.00  0.00           C  
ATOM   1630  O   GLU A 154      36.176  45.803  58.600  1.00  0.00           O  
ATOM   1631  CB  GLU A 154      35.809  43.109  58.993  1.00  0.00           C  
ATOM   1632  CG  GLU A 154      34.479  42.379  58.777  1.00  0.00           C  
ATOM   1633  CD  GLU A 154      34.159  41.534  59.943  1.00  0.00           C  
ATOM   1634  OE1 GLU A 154      34.868  40.553  60.198  1.00  0.00           O  
ATOM   1635  OE2 GLU A 154      33.052  41.499  60.473  1.00  0.00           O1-
ATOM   1636  H   GLU A 154      38.251  43.141  58.793  1.00  0.00           H  
ATOM   1637  N   LEU A 155      36.275  45.558  56.274  1.00  0.00           N  
ATOM   1638  CA  LEU A 155      35.987  47.003  55.923  1.00  0.00           C  
ATOM   1639  C   LEU A 155      34.566  47.495  55.579  1.00  0.00           C  
ATOM   1640  O   LEU A 155      33.986  47.086  54.575  1.00  0.00           O  
ATOM   1641  CB  LEU A 155      36.914  47.579  54.826  1.00  0.00           C  
ATOM   1642  CG  LEU A 155      38.382  47.235  55.127  1.00  0.00           C  
ATOM   1643  CD1 LEU A 155      39.119  47.406  53.859  1.00  0.00           C  
ATOM   1644  CD2 LEU A 155      38.873  48.048  56.268  1.00  0.00           C  
ATOM   1645  H   LEU A 155      36.530  44.992  55.489  1.00  0.00           H  
ATOM   1646  N   LYS A 156      34.025  48.265  56.561  1.00  0.00           N  
ATOM   1647  CA  LYS A 156      32.658  48.789  56.529  1.00  0.00           C  
ATOM   1648  C   LYS A 156      32.614  50.050  55.595  1.00  0.00           C  
ATOM   1649  O   LYS A 156      32.963  51.191  55.950  1.00  0.00           O  
ATOM   1650  CB  LYS A 156      32.179  49.198  57.902  1.00  0.00           C  
ATOM   1651  CG  LYS A 156      30.674  49.461  58.000  1.00  0.00           C  
ATOM   1652  CD  LYS A 156      30.217  48.938  59.297  1.00  0.00           C  
ATOM   1653  CE  LYS A 156      30.391  49.917  60.466  1.00  0.00           C  
ATOM   1654  NZ  LYS A 156      29.515  49.635  61.576  1.00  0.00           N1+
ATOM   1655  H   LYS A 156      34.457  48.495  57.426  1.00  0.00           H  
ATOM   1656  HZ1 LYS A 156      29.705  48.808  62.092  1.00  0.00           H  
ATOM   1657  HZ2 LYS A 156      29.529  50.369  62.258  1.00  0.00           H  
ATOM   1658  HZ3 LYS A 156      28.545  49.625  61.326  1.00  0.00           H  
ATOM   1659  N   LEU A 157      32.483  49.806  54.314  1.00  0.00           N  
ATOM   1660  CA  LEU A 157      32.686  50.833  53.195  1.00  0.00           C  
ATOM   1661  C   LEU A 157      31.364  51.537  52.936  1.00  0.00           C  
ATOM   1662  O   LEU A 157      30.314  50.874  52.918  1.00  0.00           O  
ATOM   1663  CB  LEU A 157      33.190  50.150  51.891  1.00  0.00           C  
ATOM   1664  CG  LEU A 157      33.377  51.102  50.727  1.00  0.00           C  
ATOM   1665  CD1 LEU A 157      34.631  51.868  51.026  1.00  0.00           C  
ATOM   1666  CD2 LEU A 157      33.444  50.353  49.387  1.00  0.00           C  
ATOM   1667  H   LEU A 157      32.259  48.914  53.910  1.00  0.00           H  
ATOM   1668  N   SER A 158      31.426  52.901  53.083  1.00  0.00           N  
ATOM   1669  CA  SER A 158      30.161  53.697  52.828  1.00  0.00           C  
ATOM   1670  C   SER A 158      30.445  55.164  52.453  1.00  0.00           C  
ATOM   1671  O   SER A 158      31.673  55.456  52.345  1.00  0.00           O  
ATOM   1672  CB  SER A 158      29.315  53.778  54.135  1.00  0.00           C  
ATOM   1673  OG  SER A 158      29.927  54.148  55.336  1.00  0.00           O  
ATOM   1674  H   SER A 158      32.261  53.416  53.295  1.00  0.00           H  
ATOM   1675  HG  SER A 158      29.217  54.397  55.989  1.00  0.00           H  
ATOM   1676  N   LYS A 159      29.476  55.967  52.091  1.00  0.00           N  
ATOM   1677  CA  LYS A 159      29.710  57.356  51.550  1.00  0.00           C  
ATOM   1678  C   LYS A 159      28.990  58.364  52.549  1.00  0.00           C  
ATOM   1679  O   LYS A 159      27.924  58.007  53.064  1.00  0.00           O  
ATOM   1680  CB  LYS A 159      29.087  57.631  50.172  1.00  0.00           C  
ATOM   1681  CG  LYS A 159      29.461  56.643  49.063  1.00  0.00           C  
ATOM   1682  CD  LYS A 159      28.695  56.996  47.690  1.00  0.00           C  
ATOM   1683  CE  LYS A 159      29.146  58.423  47.177  1.00  0.00           C  
ATOM   1684  NZ  LYS A 159      28.648  58.533  45.812  1.00  0.00           N1+
ATOM   1685  H   LYS A 159      28.528  55.652  52.004  1.00  0.00           H  
ATOM   1686  HZ1 LYS A 159      28.938  59.419  45.456  1.00  0.00           H  
ATOM   1687  HZ2 LYS A 159      29.114  57.801  45.326  1.00  0.00           H  
ATOM   1688  HZ3 LYS A 159      27.652  58.554  45.679  1.00  0.00           H  
ATOM   1689  N   VAL A 160      29.544  59.584  52.535  1.00  0.00           N  
ATOM   1690  CA  VAL A 160      29.076  60.670  53.449  1.00  0.00           C  
ATOM   1691  C   VAL A 160      27.755  61.270  53.059  1.00  0.00           C  
ATOM   1692  O   VAL A 160      27.443  61.220  51.860  1.00  0.00           O  
ATOM   1693  CB  VAL A 160      30.148  61.814  53.348  1.00  0.00           C  
ATOM   1694  CG1 VAL A 160      30.334  62.455  51.995  1.00  0.00           C  
ATOM   1695  CG2 VAL A 160      29.913  62.912  54.413  1.00  0.00           C  
ATOM   1696  H   VAL A 160      30.044  59.907  51.733  1.00  0.00           H  
ATOM   1697  N   GLY A 161      26.991  61.726  54.071  1.00  0.00           N  
ATOM   1698  CA  GLY A 161      25.719  62.470  54.001  1.00  0.00           C  
ATOM   1699  C   GLY A 161      24.480  61.806  53.320  1.00  0.00           C  
ATOM   1700  O   GLY A 161      23.362  61.840  53.843  1.00  0.00           O  
ATOM   1701  H   GLY A 161      27.251  61.547  55.018  1.00  0.00           H  
ATOM   1702  N   GLN A 162      24.755  60.966  52.312  1.00  0.00           N  
ATOM   1703  CA  GLN A 162      23.758  60.010  51.774  1.00  0.00           C  
ATOM   1704  C   GLN A 162      23.314  58.885  52.780  1.00  0.00           C  
ATOM   1705  O   GLN A 162      24.046  58.584  53.784  1.00  0.00           O  
ATOM   1706  CB  GLN A 162      24.397  59.389  50.550  1.00  0.00           C  
ATOM   1707  CG  GLN A 162      24.731  60.351  49.444  1.00  0.00           C  
ATOM   1708  CD  GLN A 162      25.485  59.761  48.304  1.00  0.00           C  
ATOM   1709  NE2 GLN A 162      25.823  60.498  47.261  1.00  0.00           N  
ATOM   1710  OE1 GLN A 162      25.722  58.591  48.304  1.00  0.00           O  
ATOM   1711  H   GLN A 162      25.630  60.920  51.838  1.00  0.00           H  
ATOM   1712 1HE2 GLN A 162      25.488  61.438  47.190  1.00  0.00           H  
ATOM   1713 2HE2 GLN A 162      26.168  59.993  46.464  1.00  0.00           H  
ATOM   1714  N   GLY A 163      22.094  58.490  52.566  1.00  0.00           N  
ATOM   1715  CA  GLY A 163      21.403  57.501  53.395  1.00  0.00           C  
ATOM   1716  C   GLY A 163      21.361  55.996  52.951  1.00  0.00           C  
ATOM   1717  O   GLY A 163      21.182  55.840  51.760  1.00  0.00           O  
ATOM   1718  H   GLY A 163      21.578  58.881  51.796  1.00  0.00           H  
ATOM   1719  N   ASN A 164      21.718  55.058  53.818  1.00  0.00           N  
ATOM   1720  CA  ASN A 164      21.810  53.616  53.455  1.00  0.00           C  
ATOM   1721  C   ASN A 164      22.894  53.263  52.379  1.00  0.00           C  
ATOM   1722  O   ASN A 164      22.719  52.250  51.666  1.00  0.00           O  
ATOM   1723  CB  ASN A 164      20.507  52.847  53.144  1.00  0.00           C  
ATOM   1724  CG  ASN A 164      19.763  52.764  54.493  1.00  0.00           C  
ATOM   1725  ND2 ASN A 164      19.015  53.736  54.849  1.00  0.00           N  
ATOM   1726  OD1 ASN A 164      19.639  51.663  55.070  1.00  0.00           O  
ATOM   1727  H   ASN A 164      21.716  55.220  54.808  1.00  0.00           H  
ATOM   1728 1HD2 ASN A 164      18.880  54.517  54.251  1.00  0.00           H  
ATOM   1729 2HD2 ASN A 164      18.679  53.763  55.786  1.00  0.00           H  
ATOM   1730  N   THR A 165      24.044  53.864  52.467  1.00  0.00           N  
ATOM   1731  CA  THR A 165      25.086  53.354  51.536  1.00  0.00           C  
ATOM   1732  C   THR A 165      25.892  52.086  51.815  1.00  0.00           C  
ATOM   1733  O   THR A 165      26.792  51.728  51.042  1.00  0.00           O  
ATOM   1734  CB  THR A 165      26.025  54.410  50.914  1.00  0.00           C  
ATOM   1735  CG2 THR A 165      25.285  55.522  50.170  1.00  0.00           C  
ATOM   1736  OG1 THR A 165      26.859  54.962  51.968  1.00  0.00           O  
ATOM   1737  H   THR A 165      24.223  54.679  53.018  1.00  0.00           H  
ATOM   1738  HG1 THR A 165      26.264  55.137  52.755  1.00  0.00           H  
ATOM   1739  N   GLU A 166      25.759  51.384  52.956  1.00  0.00           N  
ATOM   1740  CA  GLU A 166      26.893  50.663  53.580  1.00  0.00           C  
ATOM   1741  C   GLU A 166      27.184  49.319  52.955  1.00  0.00           C  
ATOM   1742  O   GLU A 166      26.280  48.534  52.676  1.00  0.00           O  
ATOM   1743  CB  GLU A 166      26.644  50.549  55.088  1.00  0.00           C  
ATOM   1744  CG  GLU A 166      26.768  51.845  55.839  1.00  0.00           C  
ATOM   1745  CD  GLU A 166      26.408  51.776  57.327  1.00  0.00           C  
ATOM   1746  OE1 GLU A 166      25.255  52.159  57.723  1.00  0.00           O  
ATOM   1747  OE2 GLU A 166      27.182  51.188  58.070  1.00  0.00           O1-
ATOM   1748  H   GLU A 166      24.867  51.139  53.337  1.00  0.00           H  
ATOM   1749  N   ARG A 167      28.500  48.917  52.922  1.00  0.00           N  
ATOM   1750  CA  ARG A 167      28.831  47.540  52.544  1.00  0.00           C  
ATOM   1751  C   ARG A 167      30.109  47.034  53.174  1.00  0.00           C  
ATOM   1752  O   ARG A 167      31.228  47.586  53.075  1.00  0.00           O  
ATOM   1753  CB  ARG A 167      28.800  47.307  51.056  1.00  0.00           C  
ATOM   1754  CG  ARG A 167      29.730  48.094  50.159  1.00  0.00           C  
ATOM   1755  CD  ARG A 167      29.332  49.433  49.682  1.00  0.00           C  
ATOM   1756  NE  ARG A 167      28.769  49.302  48.348  1.00  0.00           N  
ATOM   1757  CZ  ARG A 167      27.711  49.873  47.703  1.00  0.00           C  
ATOM   1758  NH1 ARG A 167      26.835  50.479  48.443  1.00  0.00           N1+
ATOM   1759  NH2 ARG A 167      27.441  49.678  46.350  1.00  0.00           N  
ATOM   1760  H   ARG A 167      29.228  49.606  52.980  1.00  0.00           H  
ATOM   1761  HE  ARG A 167      29.277  48.645  47.786  1.00  0.00           H  
ATOM   1762 1HH1 ARG A 167      26.857  50.501  49.438  1.00  0.00           H  
ATOM   1763 2HH1 ARG A 167      26.071  50.956  47.993  1.00  0.00           H  
ATOM   1764 1HH2 ARG A 167      27.910  49.045  45.744  1.00  0.00           H  
ATOM   1765 2HH2 ARG A 167      26.630  50.053  45.899  1.00  0.00           H  
ATOM   1766  N   THR A 168      29.877  46.145  54.177  1.00  0.00           N  
ATOM   1767  CA  THR A 168      31.055  45.389  54.746  1.00  0.00           C  
ATOM   1768  C   THR A 168      31.732  44.556  53.707  1.00  0.00           C  
ATOM   1769  O   THR A 168      31.210  43.472  53.367  1.00  0.00           O  
ATOM   1770  CB  THR A 168      30.595  44.358  55.803  1.00  0.00           C  
ATOM   1771  CG2 THR A 168      31.620  44.003  56.797  1.00  0.00           C  
ATOM   1772  OG1 THR A 168      29.575  44.989  56.623  1.00  0.00           O  
ATOM   1773  H   THR A 168      28.998  46.017  54.628  1.00  0.00           H  
ATOM   1774  HG1 THR A 168      29.635  44.559  57.515  1.00  0.00           H  
ATOM   1775  N   VAL A 169      32.854  45.043  53.172  1.00  0.00           N  
ATOM   1776  CA  VAL A 169      33.744  44.211  52.285  1.00  0.00           C  
ATOM   1777  C   VAL A 169      34.802  43.461  53.039  1.00  0.00           C  
ATOM   1778  O   VAL A 169      35.330  43.977  54.020  1.00  0.00           O  
ATOM   1779  CB  VAL A 169      34.370  45.101  51.191  1.00  0.00           C  
ATOM   1780  CG1 VAL A 169      33.181  45.660  50.360  1.00  0.00           C  
ATOM   1781  CG2 VAL A 169      35.265  46.227  51.647  1.00  0.00           C  
ATOM   1782  H   VAL A 169      33.311  45.831  53.589  1.00  0.00           H  
ATOM   1783  N   TRP A 170      35.286  42.422  52.393  1.00  0.00           N  
ATOM   1784  CA  TRP A 170      36.366  41.572  52.957  1.00  0.00           C  
ATOM   1785  C   TRP A 170      37.640  41.842  52.129  1.00  0.00           C  
ATOM   1786  O   TRP A 170      37.750  41.338  50.998  1.00  0.00           O  
ATOM   1787  CB  TRP A 170      36.020  40.088  52.787  1.00  0.00           C  
ATOM   1788  CG  TRP A 170      34.652  39.661  53.384  1.00  0.00           C  
ATOM   1789  CD1 TRP A 170      33.508  39.595  52.627  1.00  0.00           C  
ATOM   1790  CD2 TRP A 170      34.238  39.711  54.666  1.00  0.00           C  
ATOM   1791  CE2 TRP A 170      32.875  39.812  54.626  1.00  0.00           C  
ATOM   1792  CE3 TRP A 170      34.989  39.564  55.796  1.00  0.00           C  
ATOM   1793  NE1 TRP A 170      32.446  39.753  53.362  1.00  0.00           N  
ATOM   1794  CZ2 TRP A 170      32.208  39.718  55.839  1.00  0.00           C  
ATOM   1795  CZ3 TRP A 170      34.325  39.474  56.958  1.00  0.00           C  
ATOM   1796  CH2 TRP A 170      32.968  39.593  56.988  1.00  0.00           C  
ATOM   1797  H   TRP A 170      34.987  42.199  51.465  1.00  0.00           H  
ATOM   1798  HD1 TRP A 170      33.367  39.683  51.555  1.00  0.00           H  
ATOM   1799  HE1 TRP A 170      31.490  39.719  53.075  1.00  0.00           H  
ATOM   1800  HE3 TRP A 170      36.070  39.658  55.751  1.00  0.00           H  
ATOM   1801  HZ2 TRP A 170      31.113  39.736  55.902  1.00  0.00           H  
ATOM   1802  HZ3 TRP A 170      34.891  39.494  57.891  1.00  0.00           H  
ATOM   1803  HH2 TRP A 170      32.469  39.639  57.954  1.00  0.00           H  
ATOM   1804  N   GLN A 171      38.620  42.526  52.765  1.00  0.00           N  
ATOM   1805  CA  GLN A 171      40.022  42.606  52.315  1.00  0.00           C  
ATOM   1806  C   GLN A 171      40.748  41.375  52.778  1.00  0.00           C  
ATOM   1807  O   GLN A 171      40.933  41.244  54.009  1.00  0.00           O  
ATOM   1808  CB  GLN A 171      40.675  43.853  52.938  1.00  0.00           C  
ATOM   1809  CG  GLN A 171      42.044  44.220  52.347  1.00  0.00           C  
ATOM   1810  CD  GLN A 171      42.864  44.912  53.396  1.00  0.00           C  
ATOM   1811  NE2 GLN A 171      42.792  46.258  53.408  1.00  0.00           N  
ATOM   1812  OE1 GLN A 171      43.514  44.337  54.202  1.00  0.00           O  
ATOM   1813  H   GLN A 171      38.454  42.926  53.672  1.00  0.00           H  
ATOM   1814 1HE2 GLN A 171      42.263  46.673  52.675  1.00  0.00           H  
ATOM   1815 2HE2 GLN A 171      43.515  46.767  53.877  1.00  0.00           H  
ATOM   1816  N   TYR A 172      40.863  40.474  51.798  1.00  0.00           N  
ATOM   1817  CA  TYR A 172      41.746  39.280  51.893  1.00  0.00           C  
ATOM   1818  C   TYR A 172      43.153  39.682  51.542  1.00  0.00           C  
ATOM   1819  O   TYR A 172      43.464  40.119  50.427  1.00  0.00           O  
ATOM   1820  CB  TYR A 172      41.296  38.174  50.925  1.00  0.00           C  
ATOM   1821  CG  TYR A 172      40.334  37.189  51.568  1.00  0.00           C  
ATOM   1822  CD1 TYR A 172      40.915  36.126  52.239  1.00  0.00           C  
ATOM   1823  CD2 TYR A 172      38.956  37.232  51.453  1.00  0.00           C  
ATOM   1824  CE1 TYR A 172      40.111  35.168  52.908  1.00  0.00           C  
ATOM   1825  CE2 TYR A 172      38.179  36.289  52.163  1.00  0.00           C  
ATOM   1826  CZ  TYR A 172      38.736  35.263  52.908  1.00  0.00           C  
ATOM   1827  OH  TYR A 172      38.067  34.384  53.627  1.00  0.00           O  
ATOM   1828  H   TYR A 172      40.480  40.653  50.895  1.00  0.00           H  
ATOM   1829  HD1 TYR A 172      41.959  36.310  52.495  1.00  0.00           H  
ATOM   1830  HD2 TYR A 172      38.489  38.111  51.019  1.00  0.00           H  
ATOM   1831  HE1 TYR A 172      40.669  34.308  53.305  1.00  0.00           H  
ATOM   1832  HE2 TYR A 172      37.122  36.159  51.941  1.00  0.00           H  
ATOM   1833  HH  TYR A 172      38.761  33.753  53.967  1.00  0.00           H  
ATOM   1834  N   HIS A 173      43.931  39.837  52.563  1.00  0.00           N  
ATOM   1835  CA  HIS A 173      45.420  40.172  52.424  1.00  0.00           C  
ATOM   1836  C   HIS A 173      46.305  38.928  52.715  1.00  0.00           C  
ATOM   1837  O   HIS A 173      46.607  38.464  53.814  1.00  0.00           O  
ATOM   1838  CB  HIS A 173      45.826  41.219  53.517  1.00  0.00           C  
ATOM   1839  CG  HIS A 173      47.266  41.608  53.511  1.00  0.00           C  
ATOM   1840  CD2 HIS A 173      47.974  41.590  54.636  1.00  0.00           C  
ATOM   1841  ND1 HIS A 173      48.055  41.712  52.464  1.00  0.00           N  
ATOM   1842  CE1 HIS A 173      49.264  41.673  52.953  1.00  0.00           C  
ATOM   1843  NE2 HIS A 173      49.230  41.649  54.302  1.00  0.00           N  
ATOM   1844  H   HIS A 173      43.636  39.766  53.521  1.00  0.00           H  
ATOM   1845  HD1 HIS A 173      47.891  41.748  51.476  1.00  0.00           H  
ATOM   1846  HD2 HIS A 173      47.560  41.430  55.637  1.00  0.00           H  
ATOM   1847  HE1 HIS A 173      50.077  41.394  52.278  1.00  0.00           H  
ATOM   1848  N   PHE A 174      46.696  38.381  51.593  1.00  0.00           N  
ATOM   1849  CA  PHE A 174      47.782  37.311  51.575  1.00  0.00           C  
ATOM   1850  C   PHE A 174      49.155  37.989  51.960  1.00  0.00           C  
ATOM   1851  O   PHE A 174      49.597  38.969  51.300  1.00  0.00           O  
ATOM   1852  CB  PHE A 174      48.031  36.640  50.156  1.00  0.00           C  
ATOM   1853  CG  PHE A 174      48.669  35.288  50.446  1.00  0.00           C  
ATOM   1854  CD1 PHE A 174      47.814  34.262  50.757  1.00  0.00           C  
ATOM   1855  CD2 PHE A 174      50.087  35.132  50.433  1.00  0.00           C  
ATOM   1856  CE1 PHE A 174      48.341  33.073  51.185  1.00  0.00           C  
ATOM   1857  CE2 PHE A 174      50.608  33.878  50.818  1.00  0.00           C  
ATOM   1858  CZ  PHE A 174      49.689  32.887  51.192  1.00  0.00           C  
ATOM   1859  H   PHE A 174      46.358  38.714  50.707  1.00  0.00           H  
ATOM   1860  HD1 PHE A 174      46.772  34.399  50.488  1.00  0.00           H  
ATOM   1861  HD2 PHE A 174      50.816  35.911  50.191  1.00  0.00           H
[truncated: 2,091,851 more chars]
