# Supplementary material for: Structural insights into the pSer/pThr dependent regulation of the SHP2 tyrosine phosphatase in insulin and CD28 signaling
Source: Nat Commun. 2022 Sep 16;13:5439. doi: 10.1038/s41467-022-32918-5 (PMC9481563; doi:10.1038/s41467-022-32918-5)
Supplement: Supplementary file 5 — Supplementary dataset 3 [file 41467_2022_32918_MOESM5_ESM.zip]

Archive with 9 entries (9 files):
- p0IRS1-dynamics.mp4
- p0CD28-dynamics.mp4
- p0SRev-IRS1-dynamics.mp4
- ppIRS1-dynamics.mp4
- ppCD28-dynamics.mp4
- ppSRev-IRS1-dynamics.mp4
- WPD-ppIRS1-dynamics.mp4
- WPD-ppCD28-dynamics.mp4
- WPD-ppSRev-IRS1-dynamics.mp4
