# Supplementary material for: Structural insights into the pSer/pThr dependent regulation of the SHP2 tyrosine phosphatase in insulin and CD28 signaling
Source: Nat Commun. 2022 Sep 16;13:5439. doi: 10.1038/s41467-022-32918-5 (PMC9481563; doi:10.1038/s41467-022-32918-5)
Supplement: Supplementary file 7 — Source data [file 41467_2022_32918_MOESM7_ESM.zip]

Archive with 53 entries (53 files):
- Source-data-Supp-Fig048.xlsx
- Source-data-Supp-Fig049.xlsx
- Source-data-Supp-Fig050.xlsx
- Source-data-Supp-Fig051.xlsx
- Source-data-Supp-Fig052.xlsx
- Source-data-Supp-Fig053.xlsx
- Source-data-Supp-Fig054.xlsx
- Source-data-Supp-Fig055.xlsx
- Source-data-Supp-Fig056.xlsx
- Source-data-Supp-Fig057.xlsx
- Source-data-Supp-Fig058.xlsx
- Source-data-Supp-Fig059.xlsx
- Source-data-Supp-Fig060.xlsx
- Source-data-Supp-Fig061.xlsx
- Source-data-Supp-Fig062.xlsx
- Source-data-Supp-Fig063.xlsx
- Source-data-Supp-Fig064.xlsx
- Source-data-Supp-Fig065.xlsx
- Source-data-Supp-Fig066.xlsx
- Source-data-Supp-Fig067.xlsx
- Source-data-Supp-Fig068.xlsx
- Source-data-Supp-Fig069.xlsx
- Source-data-Supp-Fig070.xlsx
- Source-data-Supp-Fig071.xlsx
- Source-data-Supp-Fig072.xlsx
- Source-data-Supp-Fig073.xlsx
- Source-data-Fig2.xlsx
- Source-data-Fig3.xlsx
- Source-data-Fig6.xlsx
- Source-data-Fig7.xlsx
- Source-data-Supp-Fig001.xlsx
- Source-data-Supp-Fig002.xlsx
- Source-data-Supp-Fig003.xlsx
- Source-data-Supp-Fig004.xlsx
- Source-data-Supp-Fig005.xlsx
- Source-data-Supp-Fig006.xlsx
- Source-data-Supp-Fig007.xlsx
- Source-data-Supp-Fig008.xlsx
- Source-data-Supp-Fig009.xlsx
- Source-data-Supp-Fig010.xlsx
- Source-data-Supp-Fig011.xlsx
- Source-data-Supp-Fig012.xlsx
- Source-data-Supp-Fig013.xlsx
- Source-data-Supp-Fig014.xlsx
- Source-data-Supp-Fig015.xlsx
- Source-data-Supp-Fig040.xlsx
- Source-data-Supp-Fig041.xlsx
- Source-data-Supp-Fig042.xlsx
- Source-data-Supp-Fig043.xlsx
- Source-data-Supp-Fig044.xlsx
- Source-data-Supp-Fig045.xlsx
- Source-data-Supp-Fig046.xlsx
- Source-data-Supp-Fig047.xlsx
