# Supplementary material for: Structural insights into the pSer/pThr dependent regulation of the SHP2 tyrosine phosphatase in insulin and CD28 signaling
Source: Nat Commun. 2022 Sep 16;13:5439. doi: 10.1038/s41467-022-32918-5 (PMC9481563; doi:10.1038/s41467-022-32918-5)
Supplement: Supplementary file 7 — Source data [file 41467_2022_32918_MOESM7_ESM.zip › Source-data-Supp-Fig048.xlsx]

## Sheet: SHP2-loopless-CD28
		SHP2-Loopless (inactive catalytic domain) direct titration (CF-ppIRS1)
		(panel a - upper diagram)
						Loopless	CF-ppIRS1 100 nM
		1	2	3		protein (uM)	Polarization (Arb. un.)	STDEV
	A	149	148	150	Polarization	59.436	149	1
	B	136	135	135	Polarization	39.624	135.333	0.57735
	C	122	124	121	Polarization	26.416	122.333	1.52753
	D	108	109	108	Polarization	17.6107	108.333	0.57735
	E	92	94	95	Polarization	11.7404	93.6667	1.52753
	F	79	78	85	Polarization	7.82696	80.6667	3.78594
	G	70	70	66	Polarization	5.21798	68.6667	2.3094
	H	58	59	57	Polarization	3.47865	58	1
	I	49	51	51	Polarization	2.3191	50.3333	1.1547
	J	48	46	48	Polarization	1.54607	47.3333	1.1547
	K	41	41	42	Polarization	1.03071	41.3333	0.57735
	L	37	38	38	Polarization	0.687141	37.6667	0.57735
	M	37	39	38	Polarization	0.458094	38	1
	N	29	32	35	Polarization	0	32	3
		SHP2-Loopless competitive titration (p0CD28)
		(panel b - middle diagram)
						CF-ppIRS1	100 nM	Loopless	11.9 uM
		5	6	7		p0CD28 peptide (uM)	Polarization (Arb. un.)	STDEV
	A	54	55	55	Polarization	250	54.6667	0.57735
	B	63	64	61	Polarization	166.667	62.6667	1.52753
	C	66	65	66	Polarization	111.111	65.6667	0.57735
	D	70	70	69	Polarization	74.0741	69.6667	0.57735
	E	77	76	75	Polarization	49.3827	76	1
	F	81	78	81	Polarization	32.9218	80	1.73205
	G	82	85	81	Polarization	21.9479	82.6667	2.08167
	H	87	85	84	Polarization	14.6319	85.3333	1.52753
	I	89	82	85	Polarization	9.75461	85.3333	3.51188
	J	92	85	86	Polarization	6.50307	87.6667	3.78594
	K	88	88	86	Polarization	4.33538	87.3333	1.1547
	L	85	86	87	Polarization	2.89025	86	1
	M	85	86	83	Polarization	1.92684	84.6667	1.52753
	N	86	66*	84	Polarization	0	85	1.41421
			* Faulty well (bubble) (not included in analysis)
		SHP2-Loopless competitive titration (ppCD28)
		(panel c - lower diagram)
						CF-ppIRS1	100 nM	Loopless	11.9 uM
		9	10	11		ppCD28 peptide (uM)	Polarization (Arb. un.)	STDEV
	A	47	47	45	Polarization	250	46.3333	1.1547
	B	50	50	50	Polarization	166.667	50	0
	C	55	55	52	Polarization	111.111	54	1.73205
	D	63	61	60	Polarization	74.0741	61.3333	1.52753
	E	64	67	66	Polarization	49.3827	65.6667	1.52753
	F	72	73	71	Polarization	32.9218	72	1
	G	77	77	75	Polarization	21.9479	76.3333	1.1547
	H	80	81	81	Polarization	14.6319	80.6667	0.57735
	I	83	85	83	Polarization	9.75461	83.6667	1.1547
	J	86	90	88	Polarization	6.50307	88	2
	K	90	92	89	Polarization	4.33538	90.3333	1.52753
	L	89	90	90	Polarization	2.89025	89.6667	0.57735
	M	92	91	90	Polarization	1.92684	91	1
	N	91	91	89	Polarization	0	90.3333	1.1547
