# Supplementary material for: Structural insights into the pSer/pThr dependent regulation of the SHP2 tyrosine phosphatase in insulin and CD28 signaling
Source: Nat Commun. 2022 Sep 16;13:5439. doi: 10.1038/s41467-022-32918-5 (PMC9481563; doi:10.1038/s41467-022-32918-5)
Supplement: Supplementary file 7 — Source data [file 41467_2022_32918_MOESM7_ESM.zip › Source-data-Supp-Fig049.xlsx]

## Sheet: SHP2-loopmut-CD28
		SHP2-Loopmut (inactive catalytic domain) direct titration (CF-ppIRS1)
		(panel a - upper diagram)
						Loopmut	CF-ppIRS1 100 nM
		13	14	15		protein (uM)	Polarization (Arb. un.)	STDEV
	A	185	184	183	Polarization	59.436	184	1
	B	179	180	181	Polarization	39.624	180	1
	C	179	176	175	Polarization	26.416	176.667	2.08167
	D	167	164	164	Polarization	17.6107	165	1.73205
	E	156	157	153	Polarization	11.7404	155.333	2.08167
	F	140	139	139	Polarization	7.82696	139.333	0.57735
	G	122	126	121	Polarization	5.21798	123	2.64575
	H	107	106	105	Polarization	3.47865	106	1
	I	90	93	90	Polarization	2.3191	91	1.73205
	J	81	75	77	Polarization	1.54607	77.6667	3.05505
	K	66	65	61	Polarization	1.03071	64	2.64575
	L	56	59	57	Polarization	0.687141	57.3333	1.52753
	M	49	51	48	Polarization	0.458094	49.3333	1.52753
	N	43	42	42	Polarization	0	42.3333	0.57735
		SHP2-Loopmut competitive titration (p0CD28)
		(panel b - middle diagram)
						CF-ppIRS1	100 nM	Loopmut	9.5 uM
		17	18	19		p0CD28 peptide (uM)	Polarization (Arb. un.)	STDEV
	A	62	60	63	Polarization	250	61.6667	1.52753
	B	72	72	68	Polarization	166.667	70.6667	2.3094
	C	80	80	79	Polarization	111.111	79.6667	0.57735
	D	91	91	89	Polarization	74.0741	90.3333	1.1547
	E	98	100	97	Polarization	49.3827	98.3333	1.52753
	F	107	108	107	Polarization	32.9218	107.333	0.57735
	G	114	116	115	Polarization	21.9479	115	1
	H	122	123	124	Polarization	14.6319	123	1
	I	128	128	124	Polarization	9.75461	126.667	2.3094
	J	135	132	126	Polarization	6.50307	131	4.58258
	K	133	133	130	Polarization	4.33538	132	1.73205
	L	135	131	130	Polarization	2.89025	132	2.64575
	M	138	137	133	Polarization	1.92684	136	2.64575
	N	137	138	133	Polarization	0	136	2.64575
		SHP2-Loopmut competitive titration (ppCD28)
		(panel c - lower diagram)
						CF-ppIRS1	100 nM	Loopmut	9.5 uM
		21	22	23		ppCD28 peptide (uM)	Polarization (Arb. un.)	STDEV
	A	52	50	51	Polarization	250	51	1
	B	54	57	54	Polarization	166.667	55	1.73205
	C	58	62	59	Polarization	111.111	59.6667	2.08167
	D	68	67	69	Polarization	74.0741	68	1
	E	76	75	75	Polarization	49.3827	75.3333	0.57735
	F	85	83	85	Polarization	32.9218	84.3333	1.1547
	G	98	97	97	Polarization	21.9479	97.3333	0.57735
	H	108	110	106	Polarization	14.6319	108	2
	I	117	115	115	Polarization	9.75461	115.667	1.1547
	J	126	123	123	Polarization	6.50307	124	1.73205
	K	129	130	129	Polarization	4.33538	129.333	0.57735
	L	132	132	133	Polarization	2.89025	132.333	0.57735
	M	130	129	127	Polarization	1.92684	128.667	1.52753
	N	141	132	137	Polarization	0	136.667	4.50925
