# Supplementary material for: Structural insights into the pSer/pThr dependent regulation of the SHP2 tyrosine phosphatase in insulin and CD28 signaling
Source: Nat Commun. 2022 Sep 16;13:5439. doi: 10.1038/s41467-022-32918-5 (PMC9481563; doi:10.1038/s41467-022-32918-5)
Supplement: Supplementary file 7 — Source data [file 41467_2022_32918_MOESM7_ESM.zip › Source-data-Supp-Fig050.xlsx]

## Sheet: SHP2-pocketless-CD28
		SHP2-Pocketless (inactive catalytic domain) direct titration (CF-ppIRS1)
		(panel a - upper diagram)
						Pocketless	CF-ppIRS1 100 nM
		1	2	3		protein (uM)	Polarization (Arb. un.)	STDEV
	A	194	188	193	Polarization	59.436	191.667	3.21455
	B	190	189	189	Polarization	39.624	189.333	0.57735
	C	180	180	183	Polarization	26.416	181	1.73205
	D	168	172	172	Polarization	17.6107	170.667	2.3094
	E	154	160	160	Polarization	11.7404	158	3.4641
	F	141	138	145	Polarization	7.82696	141.333	3.51188
	G	122	115	125	Polarization	5.21798	120.667	5.1316
	H	104	104	105	Polarization	3.47865	104.333	0.57735
	I	88	92	88	Polarization	2.3191	89.3333	2.3094
	J	74	73	70	Polarization	1.54607	72.3333	2.08167
	K	60	61	58	Polarization	1.03071	59.6667	1.52753
	L	43	51	49	Polarization	0.687141	47.6667	4.16333
	M	42	44	43	Polarization	0.458094	43	1
	N	35	32	37	Polarization	0	34.6667	2.51661
		SHP2-Pocketless competitive titration (p0CD28)
		(panel b - middle diagram)
						CF-ppIRS1	100 nM	Pocketless	7.1 uM
		5	6	7		p0CD28 peptide (uM)	Polarization (Arb. un.)	STDEV
	A	57	60	58	Polarization	250	58.3333	1.52753
	B	67	67	64	Polarization	166.667	66	1.73205
	C	75	76	74	Polarization	111.111	75	1
	D	89	83	81	Polarization	74.0741	84.3333	4.16333
	E	95	102	98	Polarization	49.3827	98.3333	3.51188
	F	104	102	103	Polarization	32.9218	103	1
	G	113	111	110	Polarization	21.9479	111.333	1.52753
	H	119	116	114	Polarization	14.6319	116.333	2.51661
	I	120	119	118	Polarization	9.75461	119	1
	J	124	122	123	Polarization	6.50307	123	1
	K	125	127	123	Polarization	4.33538	125	2
	L	126	125	123	Polarization	2.89025	124.667	1.52753
	M	125	125	126	Polarization	1.92684	125.333	0.57735
	N	127	126	129	Polarization	0	127.333	1.52753
		SHP2-Pocketless competitive titration (ppCD28)
		(panel c - lower diagram)
						CF-ppIRS1	100 nM	Pocketless	7.1 uM
		9	10	11		ppCD28 peptide (uM)	Polarization (Arb. un.)	STDEV
	A	40	43	43	Polarization	250	42	1.73205
	B	48	47	44	Polarization	166.667	46.3333	2.08167
	C	50	51	49	Polarization	111.111	50	1
	D	56	57	57	Polarization	74.0741	56.6667	0.57735
	E	60	63	62	Polarization	49.3827	61.6667	1.52753
	F	71	72	74	Polarization	32.9218	72.3333	1.52753
	G	81	83	84	Polarization	21.9479	82.6667	1.52753
	H	92	93	93	Polarization	14.6319	92.6667	0.57735
	I	103	105	103	Polarization	9.75461	103.667	1.1547
	J	113	113	114	Polarization	6.50307	113.333	0.57735
	K	118	119	120	Polarization	4.33538	119	1
	L	123	124	122	Polarization	2.89025	123	1
	M	123	128	124	Polarization	1.92684	125	2.64575
	N	128	135	131	Polarization	0	131.333	3.51188
