# Supplementary material for: Structural insights into the pSer/pThr dependent regulation of the SHP2 tyrosine phosphatase in insulin and CD28 signaling
Source: Nat Commun. 2022 Sep 16;13:5439. doi: 10.1038/s41467-022-32918-5 (PMC9481563; doi:10.1038/s41467-022-32918-5)
Supplement: Supplementary file 7 — Source data [file 41467_2022_32918_MOESM7_ESM.zip › Source-data-Supp-Fig051.xlsx]

## Sheet: SHP2-Loopinv-CD28
		SHP2-Loopinv (inactive catalytic domain) direct titration (CF-ppIRS1)
		(panel a - upper diagram)
						Loopinv	CF-ppIRS1 100 nM
		5	6	7		protein (uM)	Polarization (Arb. un.)	STDEV
	A	145	145	141	Polarization	50	143.667	2.3094
	B	137	138	137	Polarization	33.3333	137.333	0.57735
	C	128	131	106*	Polarization	22.2222	129.5	2.12132
	D	117	115	112	Polarization	14.8148	114.667	2.51661
	E	105	107	102	Polarization	9.87654	104.667	2.51661
	F	90	88	87	Polarization	6.58436	88.3333	1.52753
	G	75	75	71	Polarization	4.38957	73.6667	2.3094
	H	61	63	59	Polarization	2.92638	61	2
	I	47	46	44	Polarization	1.95092	45.6667	1.52753
	J	37	37	33	Polarization	1.30061	35.6667	2.3094
	K	26	26	25	Polarization	0.867076	25.6667	0.57735
	L	19	18	18	Polarization	0.578051	18.3333	0.57735
	M	16	15	15	Polarization	0.385367	15.3333	0.57735
	N	3	4	3	Polarization	0	3.33333	0.57735
				* Faulty well (not included in analysis)
		SHP2-Loopinv competitive titration (p0CD28)
		(panel b - middle diagram)
						CF-ppIRS1	100 nM	LoopInv	10 uM
		13	14	15		p0CD28 peptide (uM)	Polarization (Arb. un.)	STDEV
	A	50	49	43	Polarization	250	47.3333	3.78594
	B	55	56	55	Polarization	166.667	55.3333	0.57735
	C	67	66	63	Polarization	111.111	65.3333	2.08167
	D	75	73	72	Polarization	74.0741	73.3333	1.52753
	E	79	77	78	Polarization	49.3827	78	1
	F	87	85	86	Polarization	32.9218	86	1
	G	90	88	86	Polarization	21.9479	88	2
	H	94	92	90	Polarization	14.6319	92	2
	I	94	94	92	Polarization	9.75461	93.3333	1.1547
	J	91*	813*	816*	Polarization	N/A	N/A	N/A
	K	100	102	97	Polarization	6.50307	99.6667	2.51661
	L	99	100	96	Polarization	4.33538	98.3333	2.08167
	M	100	103	94	Polarization	2.89025	99	4.58258
	N	96	104	101	Polarization	1.92684	100.333	4.04145
	O	97	100	104	Polarization	0	100.333	3.51188
			* Empty wells (not included in analysis)
		SHP2-Loopinv competitive titration (ppCD28)
		(panel c - lower diagram)
						CF-ppIRS1	100 nM	LoopInv	10 uM
		17	18	19		ppCD28 peptide (uM)	Polarization (Arb. un.)	STDEV
	A	26	26	25	Polarization	250	25.6667	0.57735
	B	31	33	32	Polarization	166.667	32	1
	C	40	42	40	Polarization	111.111	40.6667	1.1547
	D	49	51	49	Polarization	74.0741	49.6667	1.1547
	E	61	58	59	Polarization	49.3827	59.3333	1.52753
	F	71	71	70	Polarization	32.9218	70.6667	0.57735
	G	79	79	75	Polarization	21.9479	77.6667	2.3094
	H	87	87	85	Polarization	14.6319	86.3333	1.1547
	I	95	95	92	Polarization	9.75461	94	1.73205
	J	99	96	96	Polarization	6.50307	97	1.73205
	K	100	102	98	Polarization	4.33538	100	2
	L	103	102	98	Polarization	2.89025	101	2.64575
	M	106	104	101	Polarization	1.92684	103.667	2.51661
	N	108	107	106	Polarization	0	107	1
