# Supplementary material for: Structural insights into the pSer/pThr dependent regulation of the SHP2 tyrosine phosphatase in insulin and CD28 signaling
Source: Nat Commun. 2022 Sep 16;13:5439. doi: 10.1038/s41467-022-32918-5 (PMC9481563; doi:10.1038/s41467-022-32918-5)
Supplement: Supplementary file 7 — Source data [file 41467_2022_32918_MOESM7_ESM.zip › Source-data-Supp-Fig052.xlsx]

## Sheet: SHP2-flapmut-SRev-IRS1
		SHP2-Flapmut (inactive catalytic domain) direct titration (CF-ppIRS1)
		(panel a - upper diagram)
						Flapmut	CF-ppIRS1 100 nM
		9	10	11		protein (uM)	Polarization (Arb. un.)	STDEV
	A	197	204	203	Polarization	50	201.333	3.78594
	B	197	195	197	Polarization	33.3333	196.333	1.1547
	C	190	194	189	Polarization	22.2222	191	2.64575
	D	177	182	179	Polarization	14.8148	179.333	2.51661
	E	161	168	167	Polarization	9.87654	165.333	3.78594
	F	146	141	149	Polarization	6.58436	145.333	4.04145
	G	129	133	131	Polarization	4.38957	131	2
	H	109	110	111	Polarization	2.92638	110	1
	I	91	93	91	Polarization	1.95092	91.6667	1.1547
	J	73	74	75	Polarization	1.30061	74	1
	K	57	62	61	Polarization	0.867076	60	2.64575
	L	53	56	52	Polarization	0.578051	53.6667	2.08167
	M	42	43	43	Polarization	0.385367	42.6667	0.57735
	N	23	28	27	Polarization	0	26	2.64575
		SHP2-flapmut competitive titration (ppSRev-IRS1)
		(panel b - middle diagram)
						CF-ppIRS1	100 nM	Flapmut	4 uM
		17	18	19		ppSRev-IRS1 peptide (uM)	Polarization (Arb. un.)	STDEV
	A	24	25	30	Polarization	250	26.3333	3.21455
	B	29	28	30	Polarization	166.667	29	1
	C	30	31	30	Polarization	111.111	30.3333	0.57735
	D	30	31	30	Polarization	74.0741	30.3333	0.57735
	E	30	31	30	Polarization	49.3827	30.3333	0.57735
	F	32	32	35	Polarization	32.9218	33	1.73205
	G	32	35	36	Polarization	21.9479	34.3333	2.08167
	H	40	34	37	Polarization	14.6319	37	3
	I	44	46	40	Polarization	9.75461	43.3333	3.05505
	J	54	53	53	Polarization	6.50307	53.3333	0.57735
	K	69	72	74	Polarization	4.33538	71.6667	2.51661
	L	86	84	86	Polarization	2.89025	85.3333	1.1547
	M	99	99	91	Polarization	1.92684	96.3333	4.6188
	N	113	116	116	Polarization	0	115	1.73205
		SHP2-flapmut competitive titration (p0SRev-IRS1)
		(panel c - lower diagram)
						CF-ppIRS1	100 nM	Flapmut	4 uM
		21	22	23		p0SRev-IRS1 peptide (uM)	Polarization (Arb. un.)	STDEV
	A	25	32	30	Polarization	250	29	3.60555
	B	37	30	33	Polarization	166.667	33.3333	3.51188
	C	37	38	38	Polarization	111.111	37.6667	0.57735
	D	44	36	42	Polarization	74.0741	40.6667	4.16333
	E	48	50	49	Polarization	49.3827	49	1
	F	52	56	54	Polarization	32.9218	54	2
	G	59	62	62	Polarization	21.9479	61	1.73205
	H	76	70	71	Polarization	14.6319	72.3333	3.21455
	I	84	83	83	Polarization	9.75461	83.3333	0.57735
	J	96	92	88	Polarization	6.50307	92	4
	K	102	104	100	Polarization	4.33538	102	2
	L	106	106	104	Polarization	2.89025	105.333	1.1547
	M	109	108	107	Polarization	1.92684	108	1
	N	116	115	114	Polarization	0	115	1
