# Supplementary material for: Structural insights into the pSer/pThr dependent regulation of the SHP2 tyrosine phosphatase in insulin and CD28 signaling
Source: Nat Commun. 2022 Sep 16;13:5439. doi: 10.1038/s41467-022-32918-5 (PMC9481563; doi:10.1038/s41467-022-32918-5)
Supplement: Supplementary file 7 — Source data [file 41467_2022_32918_MOESM7_ESM.zip › Source-data-Supp-Fig053.xlsx]

## Sheet: SHP2-hillmut-SRev-IRS1
		SHP2-Hillmut (inactive catalytic domain) direct titration (CF-ppIRS1)
		(panel a - upper diagram)
						Hillmut	CF-ppIRS1 100 nM
		21	22	23		protein (uM)	Polarization (Arb. un.)	STDEV
	A	161	161	165	Polarization	50	162.333	2.3094
	B	161	160	158	Polarization	33.3333	159.667	1.52753
	C	147	148	150	Polarization	22.2222	148.333	1.52753
	D	136	136	130	Polarization	14.8148	134	3.4641
	E	123	122	112	Polarization	9.87654	119	6.08276
	F	106	103	99	Polarization	6.58436	102.667	3.51188
	G	93	88	85	Polarization	4.38957	88.6667	4.04145
	H	75	75	75	Polarization	2.92638	75	0
	I	62	62	62	Polarization	1.95092	62	0
	J	60	55	54	Polarization	1.30061	56.3333	3.21455
	K	49	47	49	Polarization	0.867076	48.3333	1.1547
	L	38	40	41	Polarization	0.578051	39.6667	1.52753
	M	38	40	42	Polarization	0.385367	40	2
	N	38	32	33	Polarization	0	34.3333	3.21455
		SHP2-Hillmut competitive titration (p0SRev-IRS1)
		(panel b - middle diagram)
						CF-ppIRS1	100 nM	Hillmut	12 uM
		13	14	15		p0SRev-IRS1 peptide (uM)	Polarization (Arb. un.)	STDEV
	A	53	50	51	Polarization	250	51.3333	1.52753
	B	61	60	57	Polarization	166.667	59.3333	2.08167
	C	72	67	67	Polarization	111.111	68.6667	2.88675
	D	78	79	72	Polarization	74.0741	76.3333	3.78594
	E	91	86	87	Polarization	49.3827	88	2.64575
	F	100	97	96	Polarization	32.9218	97.6667	2.08167
	G	107	109	105	Polarization	21.9479	107	2
	H	117	115	114	Polarization	14.6319	115.333	1.52753
	I	124	120	118	Polarization	9.75461	120.667	3.05505
	J	130	127	124	Polarization	6.50307	127	3
	K	131	127	132	Polarization	4.33538	130	2.64575
	L	131	129	130	Polarization	2.89025	130	1
	M	136	133	131	Polarization	1.92684	133.333	2.51661
	N	135	130	131	Polarization	0	132	2.64575
		SHP2-Hillmut competitive titration (ppSRev-IRS1)
		(panel c - lower diagram)
						CF-ppIRS1	100 nM	Hillmut	11.2 uM
		17	18	19		ppSRev-IRS1 peptide (uM)	Polarization (Arb. un.)	STDEV
	A	40	36	39	Polarization	250	38.3333	2.08167
	B	46	39	38	Polarization	166.667	41	4.3589
	C	46	47	50	Polarization	111.111	47.6667	2.08167
	D	49	52	49	Polarization	74.0741	50	1.73205
	E	54	56	54	Polarization	49.3827	54.6667	1.1547
	F	61	60	59	Polarization	32.9218	60	1
	G	71	70	70	Polarization	21.9479	70.3333	0.57735
	H	83	86	84	Polarization	14.6319	84.3333	1.52753
	I	97	97	98	Polarization	9.75461	97.3333	0.57735
	J	108	106	108	Polarization	6.50307	107.333	1.1547
	K	116	114	110	Polarization	4.33538	113.333	3.05505
	L	117	118	118	Polarization	2.89025	117.667	0.57735
	M	119	120	117	Polarization	1.92684	118.667	1.52753
	N	121	127	122	Polarization	0	123.333	3.21455
