# Supplementary material for: Structural insights into the pSer/pThr dependent regulation of the SHP2 tyrosine phosphatase in insulin and CD28 signaling
Source: Nat Commun. 2022 Sep 16;13:5439. doi: 10.1038/s41467-022-32918-5 (PMC9481563; doi:10.1038/s41467-022-32918-5)
Supplement: Supplementary file 7 — Source data [file 41467_2022_32918_MOESM7_ESM.zip › Source-data-Supp-Fig054.xlsx]

## Sheet: SHP2-loopless-SRev-IRS1
		SHP2-Loopless (inactive catalytic domain) direct titration (CF-ppIRS1)
		(panel a - upper diagram)
						Loopless	CF-ppIRS1 100 nM
		1	2	3		protein (uM)	Polarization (Arb. un.)	STDEV
	N	128	132	127	Polarization	50	129	2.64575
	A	115	116	113	Polarization	33.3333	114.667	1.52753
	B	103	106	107	Polarization	22.2222	105.333	2.08167
	C	90	96	92	Polarization	14.8148	92.6667	3.05505
	D	80	81	83	Polarization	9.87654	81.3333	1.52753
	E	68	75	69	Polarization	6.58436	70.6667	3.78594
	F	60	62	61	Polarization	4.38957	61	1
	G	48	57	50	Polarization	2.92638	51.6667	4.72582
	H	45	44	49	Polarization	1.95092	46	2.64575
	I	39	44	44	Polarization	1.30061	42.3333	2.88675
	J	36	38	39	Polarization	0.867076	37.6667	1.52753
	K	34	35	34	Polarization	0.578051	34.3333	0.57735
	L	34	33	32	Polarization	0.385367	33	1
	M	28	30	26	Polarization	0	28	2
		SHP2-Loopless competitive titration (p0SRev-IRS1)
		(panel b - middle diagram)
						CF-ppIRS1	100nM	Loopless	15 uM
		13	14	15		p0SRev-IRS1 peptide (uM)	Polarization (Arb. un.)	STDEV
	A	33	39	39	Polarization	250	37	3.4641
	B	45	44	41	Polarization	166.667	43.3333	2.08167
	C	47	49	50	Polarization	111.111	48.6667	1.52753
	D	59	56	56	Polarization	74.0741	57	1.73205
	E	64	64	67	Polarization	49.3827	65	1.73205
	F	74	73	74	Polarization	32.9218	73.6667	0.57735
	G	75	82	77	Polarization	21.9479	78	3.60555
	H	82	78	79	Polarization	14.6319	79.6667	2.08167
	I	90	89	86	Polarization	9.75461	88.3333	2.08167
	J	91	89	90	Polarization	6.50307	90	1
	K	91	93	93	Polarization	4.33538	92.3333	1.1547
	L	95	90	94	Polarization	2.89025	93	2.64575
	M	94	95	90	Polarization	1.92684	93	2.64575
	N	94	92	93	Polarization	0	93	1
		SHP2-Loopless competitive titration (ppSRev-IRS1)
		(panel c - lower diagram)
						CF-ppIRS1	100 nM	Loopless	15 uM
		9	10	11		ppSRev-IRS1 peptide (uM)	Polarization (Arb. un.)	STDEV
	A	25	26	28	Polarization	250	26.3333	1.52753
	B	31	25	32	Polarization	166.667	29.3333	3.78594
	C	36	36	35	Polarization	111.111	35.6667	0.57735
	D	39	38	39	Polarization	74.0741	38.6667	0.57735
	E	44	45	43	Polarization	49.3827	44	1
	F	49	52	50	Polarization	32.9218	50.3333	1.52753
	G	57	61	62	Polarization	21.9479	60	2.64575
	H	70	70	66	Polarization	14.6319	68.6667	2.3094
	I	74	79	75	Polarization	9.75461	76	2.64575
	J	84	83	80	Polarization	6.50307	82.3333	2.08167
	K	85	89	84	Polarization	4.33538	86	2.64575
	L	86	88	89	Polarization	2.89025	87.6667	1.52753
	M	87	93	91	Polarization	1.92684	90.3333	3.05505
	N	91	95	96	Polarization	0	94	2.64575
