# Supplementary material for: Structural insights into the pSer/pThr dependent regulation of the SHP2 tyrosine phosphatase in insulin and CD28 signaling
Source: Nat Commun. 2022 Sep 16;13:5439. doi: 10.1038/s41467-022-32918-5 (PMC9481563; doi:10.1038/s41467-022-32918-5)
Supplement: Supplementary file 7 — Source data [file 41467_2022_32918_MOESM7_ESM.zip › Source-data-Supp-Fig055.xlsx]

## Sheet: SHP2-loopmut-SRev-IRS1
		SHP2-Loopmut (inactive catalytic domain) direct titration (CF-ppIRS1)
		(panel a - upper diagram)
						Loopmut	CF-ppIRS1 100 nM
		1	2	3		protein (uM)	Polarization (Arb. un.)	STDEV
	A	174	178	175	Polarization	50	175.667	2.08167
	B	170	169	170	Polarization	33.3333	169.667	0.57735
	C	160	162	141	Polarization	22.2222	154.333	11.5902
	D	147	146	147	Polarization	14.8148	146.667	0.57735
	E	132	133	129	Polarization	9.87654	131.333	2.08167
	F	117	117	118	Polarization	6.58436	117.333	0.57735
	G	99	105	93	Polarization	4.38957	99	6
	H	86	85	79	Polarization	2.92638	83.3333	3.78594
	I	71	71	71	Polarization	1.95092	71	0
	J	58	59	59	Polarization	1.30061	58.6667	0.57735
	K	50	54	49	Polarization	0.867076	51	2.64575
	L	43	45	43	Polarization	0.578051	43.6667	1.1547
	M	39	39	40	Polarization	0.385367	39.3333	0.57735
	N	30	32	34	Polarization	0	32	2
		SHP2-Loopmut competitive titration (p0SRev-IRS1)
		(panel b - middle diagram)
						CF-ppIRS1	100 nM	Loopmut	8 uM
		4	5	6		p0SRev-IRS1 peptide (uM)	Polarization (Arb. un.)	STDEV
	A	36	39	39	Polarization	250	38	1.73205
	B	40	46	40	Polarization	166.667	42	3.4641
	C	46	45	47	Polarization	111.111	46	1
	D	51	54	52	Polarization	74.0741	52.3333	1.52753
	E	54	56	58	Polarization	49.3827	56	2
	F	64	65	63	Polarization	32.9218	64	1
	G	71	74	73	Polarization	21.9479	72.6667	1.52753
	H	82	81	81	Polarization	14.6319	81.3333	0.57735
	I	92	90	86	Polarization	9.75461	89.3333	3.05505
	J	98	99	91	Polarization	6.50307	96	4.3589
	K	102	98	99	Polarization	4.33538	99.6667	2.08167
	L	104	104	98	Polarization	2.89025	102	3.4641
	M	104	102	102	Polarization	1.92684	102.667	1.1547
		SHP2-Loopmut competitive titration (ppSRev-IRS1)
		(panel c - lower diagram)
						CF-ppIRS1	100 nM	Loopmut	8 uM
		8	9	10		ppSRev-IRS1 peptide (uM)	Polarization (Arb. un.)	STDEV
	A	34	38	34	Polarization	250	35.3333	2.3094
	B	37	42	35	Polarization	166.667	38	3.60555
	C	38	40	42	Polarization	111.111	40	2
	D	39	39	41	Polarization	74.0741	39.6667	1.1547
	E	40	43	43	Polarization	49.3827	42	1.73205
	F	40	43	46	Polarization	32.9218	43	3
	G	44	48	50	Polarization	21.9479	47.3333	3.05505
	H	57	57	54	Polarization	14.6319	56	1.73205
	I	68	70	70	Polarization	9.75461	69.3333	1.1547
	J	88	88	85	Polarization	6.50307	87	1.73205
	K	98	98	99	Polarization	4.33538	98.3333	0.57735
	L	107	102	102	Polarization	2.89025	103.667	2.88675
	M	110	109	105	Polarization	1.92684	108	2.64575
	N	113	115	105	Polarization	0	111	5.2915
