# Supplementary material for: Structural insights into the pSer/pThr dependent regulation of the SHP2 tyrosine phosphatase in insulin and CD28 signaling
Source: Nat Commun. 2022 Sep 16;13:5439. doi: 10.1038/s41467-022-32918-5 (PMC9481563; doi:10.1038/s41467-022-32918-5)
Supplement: Supplementary file 7 — Source data [file 41467_2022_32918_MOESM7_ESM.zip › Source-data-Supp-Fig056.xlsx]

## Sheet: SHP2-pocketless-SRev-IRS1
		SHP2-Pocketless (inactive catalytic domain) direct titration (CF-ppIRS1)
		(panel a - upper diagram)
						Pocketless	CF-ppIRS1 100 nM
		8	9	10		protein (uM)	Polarization (Arb. un.)	STDEV
	A	181	183	189	Polarization	35	184.333	4.16333
	B	175	173	179	Polarization	23.3333	175.667	3.05505
	C	161	164	166	Polarization	15.5556	163.667	2.51661
	D	151	152	149	Polarization	10.3704	150.667	1.52753
	E	132	134	133	Polarization	6.91358	133	1
	F	107	114	113	Polarization	4.60905	111.333	3.78594
	G	88	96	94	Polarization	3.0727	92.6667	4.16333
	H	74	74	76	Polarization	2.04847	74.6667	1.1547
	I	59	62	61	Polarization	1.36565	60.6667	1.52753
	J	46	51	50	Polarization	0.91043	49	2.64575
	K	35	40	44	Polarization	0.606954	39.6667	4.50925
	L	35	35	34	Polarization	0.404636	34.6667	0.57735
	M	27	29	31	Polarization	0.269757	29	2
	N	27	29	27	Polarization	0	27.6667	1.1547
		SHP2-Pocketless competitive titration (p0SRev-IRS1)
		(panel b - middle diagram)
						CF-ppIRS1	100 nM	Pocketless	6 uM
		12	13	14		p0SRev-IRS1 peptide (uM)	Polarization (Arb. un.)	STDEV
	A	37	42	45	Polarization	250	41.3333	4.04145
	B	52	51	49	Polarization	166.667	50.6667	1.52753
	C	58	57	54	Polarization	111.111	56.3333	2.08167
	D	62	67	60	Polarization	74.0741	63	3.60555
	E	71	73	68	Polarization	49.3827	70.6667	2.51661
	F	79	83	80	Polarization	32.9218	80.6667	2.08167
	G	89	91	89	Polarization	21.9479	89.6667	1.1547
	H	96	98	98	Polarization	14.6319	97.3333	1.1547
	I	107	109	106	Polarization	9.75461	107.333	1.52753
	J	113	112	109	Polarization	6.50307	111.333	2.08167
	K	114	113	109	Polarization	4.33538	112	2.64575
	L	110	114	112	Polarization	2.89025	112	2
	M	112	119	117	Polarization	1.92684	116	3.60555
	N	117	115	112	Polarization	0	114.667	2.51661
		SHP2-Pocketless competitive titration (ppSRev-IRS1)
		(panel c - lower diagram)
						CF-ppIRS1	100 nM	Pocketless	6 uM
		20	21	22		ppSRev-IRS1 peptide (uM)	Polarization (Arb. un.)	STDEV
	A	30	34	34	Polarization	250	32.6667	2.3094
	B	37	34	36	Polarization	166.667	35.6667	1.52753
	C	39	41	39	Polarization	111.111	39.6667	1.1547
	D	40	38	41	Polarization	74.0741	39.6667	1.52753
	E	44	45	46	Polarization	49.3827	45	1
	F	47	44	46	Polarization	32.9218	45.6667	1.52753
	G	51	51	53	Polarization	21.9479	51.6667	1.1547
	H	61	60	61	Polarization	14.6319	60.6667	0.57735
	I	73	77	74	Polarization	9.75461	74.6667	2.08167
	J	88	89	91	Polarization	6.50307	89.3333	1.52753
	K	102	104	102	Polarization	4.33538	102.667	1.1547
	L	110	106	109	Polarization	2.89025	108.333	2.08167
	M	115	112	104	Polarization	1.92684	110.333	5.68624
	N	118	121	118	Polarization	0	119	1.73205
