# Supplementary material for: Structural insights into the pSer/pThr dependent regulation of the SHP2 tyrosine phosphatase in insulin and CD28 signaling
Source: Nat Commun. 2022 Sep 16;13:5439. doi: 10.1038/s41467-022-32918-5 (PMC9481563; doi:10.1038/s41467-022-32918-5)
Supplement: Supplementary file 7 — Source data [file 41467_2022_32918_MOESM7_ESM.zip › Source-data-Supp-Fig057.xlsx]

## Sheet: SHP2-Loopinv-SRev-IRS1
		SHP2-Loopinv (inactive catalytic domain) direct titration (CF-ppIRS1)
		(panel a - upper diagram)
						Loopinv	CF-ppIRS1 100 nM
		5	6	7		protein (uM)	Polarization (Arb. un.)	STDEV
	A	145	145	141	Polarization	50	143.667	2.3094
	B	137	138	137	Polarization	33.3333	137.333	0.57735
	C	128	131	106*	Polarization	22.2222	129.5	2.12132
	D	117	115	112	Polarization	14.8148	114.667	2.51661
	E	105	107	102	Polarization	9.87654	104.667	2.51661
	F	90	88	87	Polarization	6.58436	88.3333	1.52753
	G	75	75	71	Polarization	4.38957	73.6667	2.3094
	H	61	63	59	Polarization	2.92638	61	2
	I	47	46	44	Polarization	1.95092	45.6667	1.52753
	J	37	37	33	Polarization	1.30061	35.6667	2.3094
	K	26	26	25	Polarization	0.867076	25.6667	0.57735
	L	19	18	18	Polarization	0.578051	18.3333	0.57735
	M	16	15	15	Polarization	0.385367	15.3333	0.57735
	N	3	4	3	Polarization	0	3.33333	0.57735
				* Faulty well (not included in analysis)
		SHP2-Loopinv competitive titration (p0SRev-IRS1)
		(panel b - middle diagram)
						CF-ppIRS1	100nM	LoopInv	10uM
		1	2	3		0SRev-IRS1 peptide (uM)	Polarization (Arb. un.)	STDEV
	A	13	14	18	Polarization	250	15	2.64575
	B	17	19	16	Polarization	166.667	17.3333	1.52753
	C	26	29	29	Polarization	111.111	28	1.73205
	D	37	39	36	Polarization	74.0741	37.3333	1.52753
	E	45	44	45	Polarization	49.3827	44.6667	0.57735
	F	53	55	53	Polarization	32.9218	53.6667	1.1547
	G	59	59	60	Polarization	21.9479	59.3333	0.57735
	H	68	71	69	Polarization	14.6319	69.3333	1.52753
	I	78	80	80	Polarization	9.75461	79.3333	1.1547
	J	82	85	83	Polarization	6.50307	83.3333	1.52753
	K	86	88	88	Polarization	4.33538	87.3333	1.1547
	L	85	90	87	Polarization	2.89025	87.3333	2.51661
	M	91	92	83	Polarization	1.92684	88.6667	4.93288
	N	93	95	91	Polarization	0	93	2
		SHP2-Loopinv competitive titration (ppSRev-IRS1)
		(panel c - lower diagram)
						CF-ppIRS1	100nM	LoopInv	8uM
		21	22	23		Peptide (uM)	Polarization (Arb. un.)	STDEV
	A	-2	0	1	Polarization	100	-0.333333	1.52753
	B	3	1	2	Polarization	66.6667	2	1
	C	6	6	5	Polarization	44.4444	5.66667	0.57735
	D	10	9	11	Polarization	29.6296	10	1
	E	15	15	11	Polarization	19.7531	13.6667	2.3094
	F	21	24	26	Polarization	13.1687	23.6667	2.51661
	G	40	37	41	Polarization	8.77915	39.3333	2.08167
	H	55	56	49	Polarization	5.85277	53.3333	3.78594
	I	71	73	71	Polarization	3.90184	71.6667	1.1547
	J	82	83	81	Polarization	2.60123	82	1
	K	89	88	87	Polarization	1.73415	88	1
	L	94	95	93	Polarization	1.1561	94	1
	M	94	78	94	Polarization	0.770735	94	0
	N	104	106	102	Polarization	0	104	2
			* Faulty well (not included in analysis)
