# Supplementary material for: Structural insights into the pSer/pThr dependent regulation of the SHP2 tyrosine phosphatase in insulin and CD28 signaling
Source: Nat Commun. 2022 Sep 16;13:5439. doi: 10.1038/s41467-022-32918-5 (PMC9481563; doi:10.1038/s41467-022-32918-5)
Supplement: Supplementary file 7 — Source data [file 41467_2022_32918_MOESM7_ESM.zip › Source-data-Supp-Fig058.xlsx]

## Sheet: SHP2-WT-kinetics-Enspire
					SHP2 WT catalytic domain DIFMUP kinetics
	POINT	1	2	3	4	5	6	7	8	9	10	11	12	13	14	15	16	17	18	19	20	21	22	23	24	25	26	27	28	29	30	31	32	33	34	35	36	37	38	39	40	41	42	43	44	45	46	47	48
	Well #1	344	372	395	387	402	416	416	420	430	440	452	490	460	484	493	498	494	504	525	540	531	554	529	560	583	588	597	610	637	625	627	659	648	669	666	648	700	665	692	700	707	705	731	719	750	736	741	757
	Well #2	268	281	297	293	294	302	307	294	334	343	344	362	346	358	357	363	379	397	411	391	415	414	443	414	434	434	454	455	458	462	463	461	491	467	498	493	506	508	534	533	516	528	557	559	569	564	573	567
	Well #3	201	200	217	213	209	243	231	262	244	259	245	254	261	275	281	270	278	288	296	297	308	319	324	315	333	317	349	341	345	346	373	360	366	377	381	390	395	400	396	414	411	407	411	426	426	420	430	466
	Well #4	165	170	183	176	180	186	180	190	194	195	200	221	224	228	234	220	235	231	261	236	254	251	261	260	274	274	275	288	285	286	283	298	306	301	324	308	313	315	330	317	336	324	350	343	356	347	343	360
	Well #5	129	136	131	140	130	136	138	152	135	155	165	156	151	154	175	168	157	154	174	171	185	193	199	193	195	211	206	199	198	215	219	208	205	212	238	210	236	238	232	224	227	238	248	245	257	253	258	254
	Well #6	102	102	111	118	112	117	119	130	126	122	123	122	133	125	138	141	138	131	138	141	141	154	140	154	154	157	155	167	169	158	165	172	161	170	174	177	187	196	177	185	188	197	200	194	200	206	200	199
	Well #7	334	338	331	348	365	354	392	383	393	389	415	416	410	429	417	418	457	452	509	491	487	501	537	522	506	526	530	562	572	582	564	598	599	594	594	600	616	594	623	636	650	646	685	674	663	701	712	708
	Well #8	251	259	251	261	250	253	275	291	277	286	289	300	301	310	306	304	334	307	357	335	343	348	355	354	359	379	381	395	395	392	399	384	416	413	436	415	416	452	437	464	456	479	453	461	489	490	491	486
	Well #9	208	216	218	210	228	218	237	242	244	254	252	274	263	274	279	280	301	288	275	291	311	301	313	326	323	311	336	341	333	364	354	365	359	362	377	381	368	366	383	393	391	403	426	414	417	428	431	433
	Well #10	158	158	156	151	147	164	165	170	175	176	184	182	202	192	188	188	204	201	209	208	227	213	227	226	221	233	243	233	246	261	241	256	269	270	261	269	269	269	287	284	285	291	286	298	287	302	309	319
	Well #11	126	130	122	130	126	139	135	131	129	143	151	163	149	161	161	161	148	160	166	162	182	184	177	186	199	179	196	184	196	207	193	205	194	214	200	204	217	219	223	238	236	230	221	226	248	251	233	253
	Well #12	104	98	103	103	104	110	101	113	112	115	113	95	127	128	131	127	119	124	130	129	139	138	137	136	137	146	155	150	146	146	135	159	153	155	163	165	166	165	165	171	175	178	170	188	173	177	194	189
	Well #13	327	266	241	238	236	229	232	240	240	241	235	230	243	233	242	253	255	257	268	263	263	261	277	263	268	281	266	281	282	281	300	287	284	292	293	316	315	317	321	314	327	306	306	333	340	334	335	351
	Well #14	252	257	246	264	262	269	265	270	275	306	295	296	312	294	316	324	360	347	329	355	341	357	363	376	376	389	396	414	396	408	410	410	413	439	421	423	466	446	467	475	461	485	487	489	493	504	494	506
	Well #15	188	184	191	199	201	224	204	231	218	226	234	249	237	255	267	249	245	267	264	277	273	293	294	301	306	301	317	320	311	324	324	330	330	333	338	344	362	345	359	358	365	388	394	400	369	387	411	404
	Well #16	167	141	150	144	143	164	166	157	165	172	176	172	166	195	191	178	199	212	197	211	224	220	220	214	221	221	228	216	235	238	241	267	252	253	242	273	267	277	268	289	271	285	296	303	294	307	294	302
	Well #17	108	102	102	106	104	115	108	116	124	134	116	131	132	129	144	129	139	136	145	150	144	154	158	160	160	162	152	171	166	171	158	164	191	181	177	187	204	186	194	204	201	217	210	200	235	194	208	225
	Well #18	96	91	95	104	112	118	116	112	107	108	111	115	112	115	120	126	125	121	131	127	135	131	133	145	143	147	159	144	152	173	154	151	162	163	159	174	164	173	168	170	175	180	171	188	191	178	178	175
	DIFMUP(uM)	AVERAGE	STDEV
	100	8.0975	0.378302
	66.6667	5.809	0.449603
	44.4444	4.81967	0.301523
	29.6296	3.61233	0.299477
	19.7531	2.70333	0.173096
	13.1687	1.98767	0.10681
[truncated: 16 more columns]
