# Supplementary material for: Structural insights into the pSer/pThr dependent regulation of the SHP2 tyrosine phosphatase in insulin and CD28 signaling
Source: Nat Commun. 2022 Sep 16;13:5439. doi: 10.1038/s41467-022-32918-5 (PMC9481563; doi:10.1038/s41467-022-32918-5)
Supplement: Supplementary file 7 — Source data [file 41467_2022_32918_MOESM7_ESM.zip › Source-data-Supp-Fig059.xlsx]

## Sheet: SHP2-Cryst-kinetics-Enspire
					SHP2 crystallization construct (active version) DIFMUP kinetics
	POINT	1	2	3	4	5	6	7	8	9	10	11	12	13	14	15	16	17	18	19	20	21	22	23	24	25	26	27	28	29	30	31	32	33	34	35	36	37	38	39	40	41	42	43	44	45	46	47	48
	Well #1	108	104	118	106	106	112	119	116	116	130	135	130	122	136	142	146	153	162	161	157	151	157	165	174	188	174	184	181	176	192	198	190	202	201	210	212	204	213	220	222	230	238	235	230	238	223	249	240
	Well #2	81	99	86	108	97	100	113	96	111	118	118	118	121	126	120	133	129	137	131	128	143	142	156	147	155	161	163	152	166	177	172	175	175	181	182	173	178	187	188	202	199	205	187	199	209	205	217	214
	Well #3	86	84	90	89	97	99	96	101	97	108	108	106	102	125	116	113	135	130	144	129	146	133	135	139	131	150	148	156	156	166	172	167	173	174	182	175	168	169	182	203	172	180	188	200	184	203	203	211
	Well #4	142	134	148	148	167	151	153	161	167	165	182	194	175	180	188	195	203	200	212	207	203	231	232	241	243	248	246	251	264	261	263	267	271	279	266	288	285	291	309	295	287	316	302	319	313	319	331	349
	Well #5	98	93	103	98	104	110	121	117	123	129	123	120	141	119	139	142	146	151	143	147	149	169	157	177	174	179	174	180	184	181	191	201	207	185	210	214	204	218	226	224	209	224	233	237	231	233	243	240
	Well #6	116	128	135	133	129	143	134	140	146	147	154	156	161	166	170	170	176	170	196	199	189	194	190	195	213	215	212	231	223	235	236	243	238	235	253	254	247	263	264	265	278	267	271	269	285	289	309	314
	Well #7	152	154	161	153	159	176	177	178	180	170	190	194	192	218	215	207	231	239	231	241	247	248	258	268	260	270	299	276	296	299	315	299	301	327	317	322	331	333	337	350	345	345	375	371	367	394	386	395
	Well #8	125	145	142	139	160	171	171	160	178	188	181	189	195	204	202	204	224	214	219	218	245	252	265	252	261	247	274	263	277	286	299	302	285	310	309	311	317	309	338	325	330	355	346	350	345	351	359	361
	Well #9	145	154	161	158	160	160	164	186	182	190	192	203	216	203	211	238	216	241	228	240	241	248	249	260	270	260	264	293	265	285	301	313	306	302	326	318	319	338	331	347	345	355	344	358	359	380	378	395
	Well #10	152	148	158	171	180	176	175	185	197	204	207	201	205	210	226	228	248	247	260	256	269	275	282	269	295	298	303	302	304	311	331	323	346	333	362	350	358	362	359	375	384	388	382	414	405	418	422	427
	Well #11	137	135	136	130	147	148	161	152	172	164	167	172	179	182	193	195	187	208	203	202	220	219	240	242	241	257	252	255	252	255	265	274	278	272	310	291	295	306	306	312	315	320	336	343	336	333	347	350
	Well #12	140	161	174	166	168	187	173	192	189	197	212	209	211	210	237	237	240	245	256	250	251	270	270	266	293	294	300	303	317	309	328	330	334	337	337	351	346	354	365	346	377	396	388	379	396	421	431	420
	Well #13	211	224	211	231	236	249	264	273	284	287	308	297	294	344	331	333	344	372	374	374	402	391	410	410	419	428	444	450	456	470	487	477	495	490	514	520	531	559	560	557	544	563	567	572	607	604	608	619
	Well #14	153	155	161	174	180	179	189	201	209	211	204	241	241	250	239	244	276	284	285	304	310	302	316	332	332	322	360	357	380	363	370	390	383	385	387	388	414	442	435	425	465	465	466	474	463	468	493	517
	Well #15	165	173	195	194	209	204	219	224	248	259	260	254	273	282	270	292	286	293	306	338	335	342	347	366	357	381	379	388	396	380	416	403	443	440	437	455	480	470	463	484	476	510	530	508	515	510	525	570
	Well #16	187	182	209	201	211	223	233	247	272	266	272	281	280	308	303	303	323	335	334	352	356	367	400	384	404	419	427	446	436	449	477	486	486	493	497	508	532	505	547	547	552	550	580	592	597	607	615	617
	Well #17	213	222	249	254	254	276	283	301	291	309	321	320	339	348	361	393	387	418	391	414	421	424	430	458	458	469	493	488	517	510	514	545	522	549	570	555	586	595	596	616	648	626	645	643	652	639	655	685
	Well #18	239	266	264	282	292	310	309	329	335	353	378	385	392	415	402	412	441	422	463	467	495	489	493	511	527	534	517	544	572	581	589	599	589	614	640	626	663	657	667	682	698	713	725	714	741	750	765	759
	DIFMUP(uM)	AVERAGE	STDEV
	13.1687	2.78167	0.227617
	19.7531	3.80933	0.436727
	29.6296	5.06567	0.123977
	44.4444	5.53067	0.55554
	66.6667	7.955	0.499252
	100	9.89867	0.569997
[truncated: 16 more columns]
