# Supplementary material for: Structural insights into the pSer/pThr dependent regulation of the SHP2 tyrosine phosphatase in insulin and CD28 signaling
Source: Nat Commun. 2022 Sep 16;13:5439. doi: 10.1038/s41467-022-32918-5 (PMC9481563; doi:10.1038/s41467-022-32918-5)
Supplement: Supplementary file 7 — Source data [file 41467_2022_32918_MOESM7_ESM.zip › Source-data-Supp-Fig060.xlsx]

## Sheet: SHP2-loopmut-kinetics-Enspire
					SHP2 Loopmut active catalytic domain DIFMUP kinetics
	POINT	1	2	3	4	5	6	7	8	9	10	11	12	13	14	15	16	17	18	19	20	21	22	23	24	25	26	27	28	29	30	DIFMUP	Slope	Intercept	R-square
	Well #1	232	235	249	268	266	257	263	281	264	306	293	304	329	306	318	335	343	351	350	348	376	357	387	380	408	396	402	391	415	421	13.1687	6.493	227.062	0.97
	Well #2	274	288	303	293	314	334	321	329	342	364	358	374	389	413	402	418	423	448	422	447	462	451	479	470	487	497	517	526	547	520	19.7531	8.979	267.894	0.984
	Well #3	339	347	349	381	391	391	422	427	440	446	458	468	480	496	517	522	526	511	547	561	601	601	590	605	625	630	651	658	663	686	29.6296	11.808	327.936	0.992
	Well #4	419	430	452	477	497	513	541	566	572	602	615	611	661	650	678	672	716	714	731	754	776	787	833	842	839	852	862	881	881	906	44.4444	16.887	415.915	0.992
	Well #5	414	455	467	490	530	573	572	589	617	633	653	698	699	733	795	763	792	783	844	884	875	903	920	959	977	1003	1013	1027	1024	1066	66.6667	22.135	415.267	0.993
	Well #6	402	424	458	490	528	562	582	623	670	678	734	763	774	802	840	853	880	923	947	957	1014	1012	1064	1092	1094	1154	1156	1197	1184	1218	100	28.686	391.195	0.995
	Well #7	188	199	220	218	208	240	240	229	241	257	244	264	273	270	275	288	280	290	301	302	326	313	341	330	336	351	354	361	355	364	13.1687	5.92	190.175	0.978
	Well #8	303	291	315	326	312	303	334	339	359	375	378	384	391	423	410	428	423	433	440	453	485	460	460	477	488	509	518	506	552	528	19.7531	8.56	280.747	0.975
	Well #9	308	322	337	359	375	376	386	392	402	423	430	433	441	457	475	483	492	492	512	510	536	537	577	583	594	606	619	639	615	655	29.6296	11.404	302.108	0.99
	Well #10	445	435	448	488	520	522	537	559	540	617	591	614	625	671	690	700	718	715	716	739	788	784	818	825	825	838	882	883	891	886	44.4444	16.887	415.915	0.992
	Well #11	401	429	438	482	488	527	544	562	569	619	608	639	669	668	729	745	748	765	769	820	827	850	833	887	874	914	946	967	983	1001	66.6667	20.286	395.602	0.994
	Well #12	484	526	579	610	621	639	692	747	778	801	831	872	879	937	972	1010	1045	1046	1071	1114	1163	1157	1224	1226	1235	1323	1315	1313	1367	1373	100	31.012	484.317	0.994
	Well #13	196	215	198	211	229	220	224	230	238	262	267	252	259	288	267	294	289	303	288	316	329	316	340	338	341	356	329	357	363	367	13.1687	5.983	190.002	0.967
	Well #14	311	343	345	344	351	359	384	381	389	417	423	439	413	425	445	459	455	461	484	503	529	530	545	567	533	564	569	572	587	596	19.7531	9.677	307.444	0.98
	Well #15	381	411	406	424	430	430	448	464	480	489	503	544	538	528	575	553	572	583	612	606	621	641	650	684	690	698	696	714	709	712	29.6296	12.07	372.651	0.988
	Well #16	416	408	431	463	462	460	488	509	536	529	567	589	605	627	636	619	646	690	717	721	729	763	757	775	799	796	807	821	860	856	44.4444	16.146	385.798	0.991
	Well #17	465	482	517	542	555	603	620	668	672	694	702	756	767	787	824	830	844	852	902	880	926	939	1002	969	1022	1034	1052	1109	1079	1113	66.6667	22.17	463.269	0.992
	Well #18	372	415	432	490	510	553	562	594	636	650	685	702	766	759	790	826	870	891	919	936	958	976	989	1026	1051	1089	1115	1145	1140	1163	100	27.303	377.133	0.995
	DIFMUP(uM)	AVERAGE	STDEV
	13.1687	6.132	0.314218
	19.7531	9.072	0.564277
	29.6296	11.7607	0.335514
	44.4444	16.64	0.427817
	66.6667	21.5303	1.07777
	100	29.0003	1.87437
