# Supplementary material for: Structural insights into the pSer/pThr dependent regulation of the SHP2 tyrosine phosphatase in insulin and CD28 signaling
Source: Nat Commun. 2022 Sep 16;13:5439. doi: 10.1038/s41467-022-32918-5 (PMC9481563; doi:10.1038/s41467-022-32918-5)
Supplement: Supplementary file 7 — Source data [file 41467_2022_32918_MOESM7_ESM.zip › Source-data-Supp-Fig061.xlsx]

## Sheet: SHP2-loopless-kinetics-Enspire
					SHP2 Loopless active catalytic domain DIFMUP kinetics
																												(Well #1 is a faulty sample due to manual pipetting error / excluded from fitting)
	POINT	1	2	3	4	5	6	7	8	9	10	11	12	13	14	15	16	17	18	19	20	21	22	23	24	25	26	27	28	29	30	DIFMUP	Slope	Intercept	R-square
	Well #1	54	50	51	52	47	45	47	54	56	54	60	61	57	62	52	54	64	59	65	64	69	64	68	63	65	66	65	63	68	71	13.1687	0.71	48	0.743
	Well #2	195	193	201	202	218	216	214	230	262	250	250	254	259	261	267	274	277	278	280	294	301	307	310	307	333	330	313	347	383	351	19.7531	5.581	185.393	0.955
	Well #3	230	259	251	252	270	287	275	313	316	301	342	342	345	349	354	372	384	396	427	396	418	420	443	439	428	442	465	464	483	488	29.6296	8.65	230.961	0.979
	Well #4	282	286	316	301	353	361	375	388	400	429	433	453	446	468	469	493	491	515	513	535	549	547	574	567	602	618	590	618	639	614	44.4444	12.138	286.025	0.981
	Well #5	282	306	322	349	342	372	394	400	422	449	462	477	485	501	527	554	571	584	590	596	631	658	673	654	693	714	718	716	733	765	66.6667	16.485	275.823	0.994
	Well #6	361	375	400	426	457	490	524	547	577	591	614	662	667	699	711	737	781	817	829	816	850	906	863	921	990	942	1001	1013	1006	1036	100	23.909	349.71	0.99
	Well #7	140	139	148	144	151	166	149	169	162	171	172	177	177	192	185	191	195	203	210	220	214	211	240	224	212	242	238	255	237	267	13.1687	4.051	130.577	0.953
	Well #8	179	191	191	189	196	201	221	216	242	238	231	230	241	241	257	266	269	260	255	284	292	302	294	298	310	321	307	343	333	343	19.7531	5.449	173.575	0.968
	Well #9	254	242	268	251	285	286	291	298	310	312	312	334	343	337	371	367	372	393	387	418	414	419	438	468	437	458	475	463	481	490	29.6296	8.71	230.8	0.983
	Well #10	235	244	250	268	267	293	303	304	318	319	333	353	364	388	368	375	408	419	424	434	447	455	463	476	482	471	490	502	514	535	44.4444	10.13	226.386	0.991
	Well #11	348	384	382	390	421	451	476	470	518	547	536	578	595	580	616	617	634	650	685	697	707	743	732	746	757	780	821	816	826	849	66.6667	17.001	348.216	0.991
	Well #12	357	389	400	424	456	495	501	542	572	601	618	627	654	684	709	742	751	784	803	814	848	852	854	897	909	926	937	970	1000	1002	100	22.388	356.913	0.993
	Well #13	181	175	182	195	194	196	208	199	214	207	224	227	219	242	246	247	247	257	266	275	276	275	259	284	270	272	299	313	311	320	13.1687	4.693	169.922	0.96
	Well #14	210	234	220	241	230	229	253	258	272	250	260	279	284	285	303	298	293	318	321	320	326	334	335	338	348	357	373	359	377	395	19.7531	5.769	207.253	0.974
	Well #15	222	243	248	259	268	286	286	303	314	313	315	329	359	341	358	366	384	381	389	400	405	394	424	415	435	441	467	463	470	491	29.6296	8.464	227.778	0.987
	Well #16	239	270	283	283	297	297	304	338	337	352	350	384	381	407	410	410	429	447	446	455	460	477	492	501	520	529	535	543	542	564	44.4444	10.816	241.759	0.993
	Well #17	374	369	399	407	421	449	470	494	519	521	545	547	593	604	626	623	659	676	670	682	716	720	717	741	785	772	802	810	838	851	66.6667	16.683	354.74	0.992
	Well #18	404	405	452	473	505	556	564	594	607	658	678	698	732	740	737	788	798	845	879	885	892	892	929	959	975	984	1027	1043	1030	1070	100	23.062	402.501	0.99
	DIFMUP(uM)	AVERAGE	STDEV
	13.1687	4.372	0.453963
	19.7531	5.59967	0.160815
	29.6296	8.608	0.128265
	44.4444	11.028	1.02065
	66.6667	16.723	0.260315
	100	23.1197	0.762138
