# Supplementary material for: Structural insights into the pSer/pThr dependent regulation of the SHP2 tyrosine phosphatase in insulin and CD28 signaling
Source: Nat Commun. 2022 Sep 16;13:5439. doi: 10.1038/s41467-022-32918-5 (PMC9481563; doi:10.1038/s41467-022-32918-5)
Supplement: Supplementary file 7 — Source data [file 41467_2022_32918_MOESM7_ESM.zip › Source-data-Supp-Fig062.xlsx]

## Sheet: SHP2-loopinv-kinetics-Enspire
					SHP2 Loopinv active catalytic domain DIFMUP kinetics
	POINT	1	2	3	4	5	6	7	8	9	10	11	12	13	14	15	16	17	18	19	20	21	22	23	24	25	26	27	28	29	30	DIFMUP	Slope	Intercept	R-square
	Well #1	252	237	244	266	273	275	268	275	290	293	291	310	298	306	334	324	338	350	342	354	356	385	401	375	381	404	383	419	412	406	26.3374	6.184	232.218	0.965
	Well #2	218	225	264	239	262	256	258	272	266	266	292	287	296	308	290	305	328	329	332	328	336	346	357	369	348	371	390	369	378	402	26.3374	5.663	221.798	0.963
	Well #3	236	247	262	256	265	280	284	286	308	297	297	310	334	327	339	358	345	346	354	370	365	372	383	379	415	395	417	421	406	423	26.3374	6.326	237.841	0.977
	Well #4	225	234	236	232	240	253	258	263	288	293	292	295	300	322	320	328	332	335	360	364	355	369	388	388	393	397	423	416	439	446	39.5062	7.548	209.133	0.988
	Well #5	242	249	248	269	269	297	298	310	318	317	322	335	356	347	352	357	386	384	399	398	406	397	427	434	452	444	460	447	458	484	39.5062	8.034	237.529	0.986
	Well #6	277	284	322	308	318	322	335	333	345	371	344	361	393	392	394	411	413	418	464	453	451	453	475	464	476	509	503	510	526	520	39.5062	8.502	273.051	0.979
	Well #7	331	361	363	363	389	398	410	420	437	424	449	470	475	480	498	508	523	543	549	572	574	588	593	629	632	642	624	657	666	701	59.2593	12.046	322.253	0.992
	Well #8	349	356	380	382	382	411	419	415	447	426	457	463	477	485	479	526	497	514	536	534	574	594	571	584	581	609	640	643	648	645	59.2593	10.485	338.283	0.983
	Well #9	342	355	373	389	395	413	411	417	455	469	454	471	512	501	513	545	545	542	572	571	584	575	588	610	628	643	648	661	670	692	59.2593	11.558	338.989	0.99
	Well #10	376	377	379	399	436	450	459	478	482	519	519	531	541	574	554	595	608	626	623	645	693	702	700	707	742	738	743	768	762	816	88.8889	14.983	352.499	0.991
	Well #11	404	426	433	449	461	476	497	523	516	536	561	576	608	595	625	633	642	674	656	683	713	723	729	762	755	799	792	788	824	814	88.8889	14.721	394.264	0.993
	Well #12	449	445	469	506	493	497	545	552	562	592	602	631	641	652	684	685	732	717	746	739	761	786	796	813	851	834	848	869	881	877	88.8889	15.925	428.329	0.991
	Well #13	535	555	581	601	625	662	670	708	743	733	785	819	830	824	843	893	908	929	952	994	1002	1020	1031	1057	1061	1077	1097	1140	1140	1191	133.333	21.995	525.942	0.994
	Well #14	495	516	526	570	583	627	633	651	649	705	733	729	756	793	769	823	846	849	904	899	913	954	956	974	1005	1005	1055	1059	1092	1108	133.333	20.884	482.193	0.995
	Well #15	536	563	621	623	660	657	675	704	725	763	779	784	843	818	866	866	884	942	935	990	991	1041	1044	1049	1084	1113	1128	1131	1159	1169	133.333	21.838	532.94	0.994
	Well #16	573	600	637	672	726	747	798	816	860	870	920	937	979	1015	1064	1070	1079	1124	1147	1186	1254	1206	1219	1289	1312	1329	1370	1400	1421	1449	200	29.811	573.568	0.993
	Well #17	636	698	733	762	799	864	871	909	946	1004	1010	1027	1076	1102	1144	1156	1187	1283	1269	1275	1324	1364	1378	1396	1408	1450	1476	1505	1564	1583	200	31.339	654.211	0.994
	Well #18	726	741	825	818	881	906	937	987	1019	1037	1045	1107	1178	1184	1203	1259	1256	1319	1340	1378	1388	1428	1464	1465	1497	1561	1598	1594	1611	1615	200	31.782	719.616	0.993
	DIFMUP(uM)	AVERAGE	STDEV
	26.3374	6.05767	0.349088
	39.5062	8.028	0.477028
	59.2593	11.363	0.798561
	88.8889	15.2097	0.633196
	133.333	21.5723	0.601261
	200	30.9773	1.03408
