# Supplementary material for: Structural insights into the pSer/pThr dependent regulation of the SHP2 tyrosine phosphatase in insulin and CD28 signaling
Source: Nat Commun. 2022 Sep 16;13:5439. doi: 10.1038/s41467-022-32918-5 (PMC9481563; doi:10.1038/s41467-022-32918-5)
Supplement: Supplementary file 7 — Source data [file 41467_2022_32918_MOESM7_ESM.zip › Source-data-Supp-Fig063.xlsx]

## Sheet: SHP2-HA-mutant-kinetics-Enspire
					SHP2 H426A catalytic mutant DIFMUP kinetics
	POINT	1	2	3	4	5	6	7	8	9	10	11	12	13	14	15	16	17	18	19	20	21	22	23	24	25	26	27	28	29	30	31	32	33	34	35	36	37	38	39	40	41	42	43	44	45	46	47	48
	Well #1	40	40	33	41	35	40	37	37	43	39	45	39	43	38	41	48	49	45	42	47	43	51	52	52	49	54	57	48	62	48	57	58	50	62	55	55	67	65	65	63	59	67	62	70	71	70	78	67
	Well #2	34	37	38	41	42	42	49	39	51	41	43	43	48	48	53	57	52	52	55	47	59	51	62	55	65	57	53	56	54	56	64	63	73	68	64	60	62	65	64	66	71	67	69	67	71	70	77	72
	Well #3	37	36	45	48	42	45	41	47	46	53	50	46	52	55	53	49	51	51	62	48	60	53	53	53	63	57	62	54	51	62	65	66	70	64	65	62	70	64	59	63	70	70	65	77	74	72	75	71
	Well #4	53	48	62	59	65	66	64	62	63	58	71	68	73	68	64	70	71	72	77	71	71	81	79	79	78	79	82	88	98	70	95	92	88	89	93	88	96	97	95	107	104	104	96	102	97	95	106	106
	Well #5	41	40	51	39	48	52	48	52	54	55	55	63	57	53	53	59	54	62	63	59	61	57	64	65	71	64	62	69	66	66	69	69	75	69	76	73	75	75	83	75	85	77	77	83	89	90	86	88
	Well #6	51	55	55	52	50	50	49	61	62	54	49	54	46	63	61	62	68	68	77	75	76	64	65	71	67	78	68	72	76	75	68	78	92	75	78	83	81	91	88	82	92	90	87	94	89	91	100	96
	Well #7	65	61	67	75	71	68	68	72	72	84	73	81	67	78	80	81	78	94	93	85	85	87	93	94	92	90	111	100	85	96	103	103	113	95	105	112	108	115	107	114	115	111	130	128	128	128	120	124
	Well #8	79	75	73	79	70	78	77	75	77	81	88	83	93	97	96	92	83	107	86	93	90	94	88	108	100	109	103	107	117	97	114	107	110	119	134	121	113	118	135	124	133	127	125	125	123	131	126	130
	Well #9	59	67	63	66	61	66	64	71	61	72	66	67	72	73	75	81	87	74	87	83	93	86	81	97	81	91	93	99	97	99	104	103	99	100	104	111	116	106	126	110	120	114	120	117	117	125	127	133
	Well #10	100	101	107	105	100	115	111	117	118	113	115	123	126	133	135	126	138	130	137	136	134	133	132	140	129	151	149	154	145	160	163	164	164	172	159	175	170	166	176	169	190	185	188	179	195	195	198	200
	Well #11	100	98	96	102	103	109	104	98	118	109	116	111	125	125	125	118	128	124	130	129	129	146	136	141	142	136	146	136	147	150	150	147	164	157	155	180	155	160	159	170	183	164	172	174	188	177	184	183
	Well #12	84	92	80	87	90	96	82	88	89	92	87	98	108	101	98	102	110	102	114	102	102	114	115	116	121	114	120	129	131	128	127	130	126	129	143	124	139	151	132	153	151	145	159	145	160	152	157	159
	Well #13	125	134	128	141	137	135	143	149	145	154	156	149	141	152	162	160	161	152	166	167	179	180	183	177	192	186	196	195	198	209	191	198	200	213	208	205	211	224	217	227	226	231	230	224	240	241	245	242
	Well #14	123	113	119	112	115	117	127	121	124	127	134	133	144	144	137	140	151	151	155	143	145	152	155	169	170	169	161	164	176	189	174	174	182	172	185	181	189	188	196	199	202	210	202	207	217	208	198	218
	Well #15	108	111	109	119	120	112	134	121	134	115	120	139	132	129	154	142	136	142	147	143	143	160	157	146	175	159	178	173	162	175	181	176	176	179	192	186	187	189	191	198	217	207	210	208	200	212	206	217
	Well #16	102	104	112	116	121	124	113	118	132	130	127	122	128	151	139	143	146	131	146	142	151	147	154	149	162	170	164	163	179	169	166	178	186	188	181	184	180	181	182	200	199	195	199	211	207	205	220	222
	Well #17	129	135	125	140	138	136	142	137	139	147	143	164	162	165	167	160	181	165	170	187	160	189	182	186	187	202	189	203	205	206	216	220	216	219	212	221	219	232	222	224	226	231	250	242	245	245	251	258
	Well #18	150	162	141	165	167	170	172	177	163	168	183	183	190	189	180	192	187	205	194	208	197	209	220	223	214	221	243	228	224	249	232	236	243	252	242	241	261	259	284	289	260	274	274	276	287	285	286	287
	DIFMUP(uM)	AVERAGE	STDEV
	13.1687	0.752333	0.0122202
	19.7531	1.00467	0.108744
	29.6296	1.38967	0.101933
	44.4444	1.91067	0.176978
	66.6667	2.41567	0.168218
	100	2.83667	0.38068
[truncated: 16 more columns]
