# Supplementary material for: Structural insights into the pSer/pThr dependent regulation of the SHP2 tyrosine phosphatase in insulin and CD28 signaling
Source: Nat Commun. 2022 Sep 16;13:5439. doi: 10.1038/s41467-022-32918-5 (PMC9481563; doi:10.1038/s41467-022-32918-5)
Supplement: Supplementary file 7 — Source data [file 41467_2022_32918_MOESM7_ESM.zip › Source-data-Supp-Fig064.xlsx]

## Sheet: SHP2-DA-mutant-kinetics-Enspire
					SHP2 D425A catalytic mutant DIFMUP kinetics (5-fold enzyme)
	POINT	1	2	3	4	5	6	7	8	9	10	11	12	13	14	15	16	17	18	19	20	21	22	23	24	25	26	27	28	29	30	DIFMUP	Slope	Intercept	R-square
	Well #1	129	154	146	150	152	154	156	168	149	162	169	181	176	172	183	173	176	177	185	192	188	197	192	203	200	201	195	201	200	195	13.1687	2.176	142.143	0.894
	Well #2	139	138	141	151	160	163	162	167	165	164	165	165	167	171	166	175	184	180	187	178	178	195	183	184	186	187	189	197	184	197	13.1687	1.723	145.563	0.869
	Well #3	166	164	167	173	163	178	173	176	182	186	192	178	196	198	196	207	205	193	202	217	213	212	220	214	212	213	204	231	228	224	13.1687	2.196	162.055	0.9
	Well #4	138	152	147	158	158	171	166	176	176	176	176	186	187	212	191	193	206	200	221	220	203	218	224	227	222	219	236	228	242	241	19.7531	3.287	144.715	0.943
	Well #5	116	120	113	127	122	133	139	139	147	140	151	147	153	155	153	144	169	174	154	172	156	176	175	169	185	176	186	191	188	199	19.7531	2.592	115.457	0.922
	Well #6	128	131	127	135	141	151	148	155	160	157	161	158	159	167	180	177	183	196	188	176	185	190	195	200	200	200	209	215	205	213	19.7531	2.957	127.166	0.956
	Well #7	133	139	151	151	166	160	166	169	189	184	169	176	180	206	201	188	190	204	207	210	228	231	220	231	220	223	238	236	242	251	29.6296	3.606	139.4	0.939
	Well #8	166	174	183	170	172	176	177	188	198	203	201	204	216	213	215	232	218	219	247	231	249	253	254	253	252	275	269	249	267	274	29.6296	3.848	160.285	0.949
	Well #9	145	160	174	175	171	182	199	190	197	188	205	220	216	213	215	213	224	251	239	250	247	260	257	256	264	284	264	276	273	275	29.6296	4.346	155.405	0.956
	Well #10	142	144	151	153	165	165	177	188	193	191	201	204	199	204	215	210	229	228	224	228	239	227	247	237	264	259	264	274	272	274	44.4444	4.503	142.474	0.973
	Well #11	130	132	131	144	147	143	142	146	163	159	174	171	172	172	181	186	188	179	195	203	197	194	203	210	212	214	227	227	227	228	44.4444	3.511	125.476	0.975
	Well #12	136	157	141	168	169	172	173	188	191	205	193	196	208	216	212	222	233	230	236	242	252	237	248	247	276	256	258	264	274	286	44.4444	4.588	145.09	0.961
	Well #13	155	175	162	155	178	175	182	199	200	201	207	226	223	219	236	254	247	243	254	253	253	271	269	274	279	278	267	278	304	288	66.6667	4.853	154.949	0.955
	Well #14	148	164	166	169	180	188	186	197	196	202	209	227	207	222	228	234	232	242	252	246	251	261	269	273	287	279	290	284	288	305	66.6667	4.951	152.655	0.984
	Well #15	158	163	168	175	182	186	192	205	207	206	206	213	225	232	250	228	253	252	248	271	265	284	288	265	279	299	296	304	302	302	66.6667	5.223	155.841	0.974
	Well #16	160	172	186	167	184	217	202	205	222	222	221	233	242	271	259	253	263	273	288	286	275	291	293	316	310	318	320	323	341	339	100	6.031	161.577	0.973
	Well #17	165	193	197	219	221	206	239	232	238	240	263	260	265	274	281	288	286	304	302	319	305	323	324	332	326	345	351	346	349	350	100	6.015	184.862	0.971
	Well #18	179	203	204	211	217	215	223	240	258	262	259	271	271	274	287	293	289	284	311	316	321	313	332	344	330	339	338	333	368	366	100	5.891	190.386	0.969
	DIFMUP(uM)	AVERAGE	STDEV
	13.1687	2.03167	0.2675
	19.7531	2.94533	0.347647
	29.6296	3.93333	0.377308
	44.4444	4.20067	0.598779
	66.6667	5.009	0.191698
	100	5.979	0.076629
