# Supplementary material for: Structural insights into the pSer/pThr dependent regulation of the SHP2 tyrosine phosphatase in insulin and CD28 signaling
Source: Nat Commun. 2022 Sep 16;13:5439. doi: 10.1038/s41467-022-32918-5 (PMC9481563; doi:10.1038/s41467-022-32918-5)
Supplement: Supplementary file 7 — Source data [file 41467_2022_32918_MOESM7_ESM.zip › Source-data-Supp-Fig065.xlsx]

## Sheet: SHP2-DIFMUP-calibration
			DIFMUP product calibration curve (10 independent experiments at endpoint with SHP2 excess)
		DIFMUP		Mean-01	Mean-02	Mean-03	Mean-04	Mean-05	Mean-06	Mean-07	Mean-08	Mean-09	Mean-10		Grand-mean	Grand-STDEV
		29.6296		3206.97	2943.67	3624.18	3770.58	2940.84	3408.56	3675.11	3569.39	3328.67	3376.87		3384.48	288.98
		19.7531		2516.24	2664.47	2511.43	2842.33	2559.55	2686.09	3121.37	2671.09	3030.18	2738.06		2734.08	207.634
		13.1687		2070.32	2143.89	2279.49	2186.73	2080.6	2013.98	2248.97	2004.23	2293.91	2472.37		2179.45	147.128
