# Supplementary material for: Structural insights into the pSer/pThr dependent regulation of the SHP2 tyrosine phosphatase in insulin and CD28 signaling
Source: Nat Commun. 2022 Sep 16;13:5439. doi: 10.1038/s41467-022-32918-5 (PMC9481563; doi:10.1038/s41467-022-32918-5)
Supplement: Supplementary file 7 — Source data [file 41467_2022_32918_MOESM7_ESM.zip › Source-data-Supp-Fig066.xlsx]

## Sheet: SHP2-BioTek-kinetics
							SHP2-WT catalytic domain DIFMUP exploratory kinetics
							(leftmost panel / black curve)
	Time (min)	A1	A2	A3		Time (min)	B1	B2	B3		Time (min)	C1	C2	C3		Time (min)	D1	D2	D3		Time (min)	E1	E2	E3		Time (min)	F1	F2	F3
	0	409	405	387		0	316	332	314		0	316	326	368		0	304	312	316		0	303	308	291		0	207	213	228
	1	476	477	473		1	382	401	365		1	435	431	448		1	428	434	431		1	489	466	471		1	391	426	389
	2	526	550	499		2	446	454	443		2	541	533	546		2	532	556	549		2	678	651	629		2	588	582	578
	3	590	588	561		3	536	516	489		3	611	608	638		3	652	650	687		3	829	794	796		3	764	748	748
	4	654	648	624		4	586	570	580		4	717	690	720		4	780	771	784		4	1015	952	954		4	913	937	901
	5	683	708	684		5	672	654	656		5	803	809	802		5	885	888	898		5	1165	1118	1094		5	1094	1120	1062
	6	746	727	741		6	736	708	728		6	903	881	915		6	977	1002	1000		6	1339	1257	1239		6	1286	1250	1217
	7	809	800	791		7	797	797	786		7	992	973	999		7	1090	1072	1086		7	1474	1411	1368		7	1434	1437	1380
	8	851	843	853		8	837	851	845		8	1093	1044	1084		8	1200	1169	1204		8	1642	1553	1528		8	1605	1587	1516
	9	886	889	883		9	904	880	868		9	1163	1118	1164		9	1328	1270	1318		9	1791	1681	1672		9	1760	1752	1697
	10	946	938	913		10	962	942	966		10	1261	1216	1240		10	1418	1379	1402		10	1953	1831	1808		10	1917	1908	1842
	Slope	53	51.7727	53.7182		Slope	65.1182	62.3364	65.6364		Slope	93.1	87.7455	88.6818		Slope	111.336	105.391	108.7		Slope	163.309	152	150.136		Slope	170.818	168.045	160.873
		POINT	AVRG	STDEV			POINT	AVRG	STDEV			POINT	AVRG	STDEV			POINT	AVRG	STDEV			POINT	AVRG	STDEV			POINT	AVRG	STDEV
		#1	52.8303	0.983766			#2	64.3636	1.77468			#3	89.8424	2.85973			#4	108.476	2.97906			#5	151.068	1.31779			#6	166.579	5.13238
		DIFMUP(uM)	AVRG	STDEV
		100	166.579	5.13238
		66.6667	151.068	1.31779
		44.4444	108.476	2.97906
		29.6296	89.8424	2.85973
		19.7531	64.3636	1.77468
		13.1687	52.8303	0.983766
							SHP2-H426A catalytic domain DIFMUP exploratory kinetics
							(middle panel / blue curve)
	Time (min)	H5	H6	H7		Time (min)	I5	I6	I7		Time (min)	K5	K6	K7		Time (min)	L5	L6	L7		Time (min)	M5	M6	M7
	0	125	118	127		0	115	128	146		0	113	129	100		0	75	93	112		0	101	106	98
	1	136	170	161		1	152	157	165		1	181	170	162		1	137	144	149		1	147	146	130
	2	163	173	171		2	192	202	197		2	213	235	227		2	187	214	207		2	190	203	202
	3	183	204	196		3	208	216	213		3	279	260	256		3	224	230	254		3	251	268	254
	4	219	231	225		4	260	242	269		4	319	309	297		4	292	294	288		4	288	294	323
	5	254	270	246		5	298	298	295		5	349	357	330		5	316	336	344		5	351	362	372
	6	289	299	273		6	307	324	343		6	389	404	368		6	383	387	399		6	402	404	405
	7	328	317	304		7	332	344	357		7	441	467	428		7	422	421	449		7	445	470	470
	8	337	352	342		8	394	386	386		8	482	487	458		8	469	486	490		8	497	530	535
	9	371	388	362		9	436	409	402		9	539	532	524		9	537	518	542		9	560	570	569
	10	394	411	392		10	452	454	453		10	565	582	566		10	582	576	592		10	609	628	642
	Slope	28.7909	28.8	26.4182		Slope	33.8364	32.0727	31.0182		Slope	44.4818	45.2545	44.4182		Slope	49.7091	47.2909	48.3818		Slope	51.0455	52.7364	54.4455
		POINT	AVRG	STDEV			POINT	AVRG	STDEV			POINT	AVRG	STDEV			POINT	AVRG	STDEV			POINT	AVRG	STDEV
		#1	28.003	1.37253			#2	32.3091	1.42388			#3	44.7182	0.465593			#4	48.4606	1.21101			#5	52.7424	1.70001
		DIFMUP(uM)	AVRG	STDEV
		100	52.7424	1.70001
		66.6667	48.4606	1.21101
		44.4444	44.7182	0.465593
		19.7531	32.3091	1.42388
		13.1687	28.003	1.37253
							SHP2-D425A catalytic domain DIFMUP exploratory kinetics
							(rightnost panel / red curve)
	Time (min)	A9	A10	A11		Time (min)	B9	B10	B11		Time (min)	C9	C10	C11		Time (min)	D9	D10	D11		Time (min)	E9	E10	E11		Time (min)	F9	F10	F11
	0	292	315	301		0	313	314	316		0	294	288	312		0	255	279	274		0	207	225	214		0	155	135	76
	1	375	373	382		1	394	374	376		1	373	373	389		1	370	360	359		1	293	311	323		1	248	249	145
	2	437	404	439		2	460	450	450		2	435	455	459		2	470	464	467		2	416	427	427		2	346	353	203
	3	489	459	512		3	539	527	512		3	546	508	532		3	537	534	556		3	543	524	522		3	461	456	274
	4	553	505	550		4	597	586	593		4	613	632	638		4	638	654	636		4	596	612	624		4	545	573	347
	5	620	569	607		5	666	666	671		5	688	704	704		5	743	728	749		5	701	708	724		5	649	659	416
	6	675	622	662		6	737	724	744		6	758	770	788		6	821	813	868		6	820	829	809		6	765	770	464
	7	703	646	709		7	793	790	801		7	849	847	859		7	911	898	947		7	932	918	894		7	845	885	517
	8	769	714	779		8	865	842	870		8	939	920	955		8	1025	985	1026		8	984	975	1025		8	962	999	579
	9	837	759	808		9	923	913	923		9	995	1017	1020		9	1104	1069	1129		9	1114	1108	1122		9	1064	1087	647
	10	859	783	859		10	997	972	995		10	1072	1090	1106		10	1200	1165	1211		10	1188	1186	1204		10	1162	1194	732
	Slope	56.6273	48.2273	54.7273		Slope	67.2636	66.2364	68.8364		Slope	78.5545	79.9727	79.8727		Slope	93.2455	88.3273	95.0545		Slope	99.0455	96.7455	98.8091		Slope	101.227	105.818	63.8091
		POINT	AVRG	STDEV			POINT	AVRG	STDEV			POINT	AVRG	STDEV			POINT	AVRG	STDEV			POINT	AVRG	STDEV			POINT	AVRG	STDEV
		#1	53.1939	4.40492			#2	67.4455	1.3095			#3	79.4667	0.791501			#4	92.2091	3.48132			#5	98.2	1.26521			#6	103.523	3.24626
			Raw-values				Enzyme-adjusted (100uM vs 5uM)
		DIFMUP(uM)	AVRG	STDEV		DIFMUP(uM)	AVRG	STDEV
		100	103.523	3.24626		100	5.17614	0.162313
		66.6667	98.2	1.26521		66.6667	4.91	0.0632603
		44.4444	92.2091	3.48132		44.4444	4.61045	0.174066
		29.6296	79.4667	0.791501		29.6296	3.97333	0.039575
		19.7531	67.4455	1.3095		19.7531	3.37227	0.0654751
		13.1687	53.1939	4.40492		13.1687	2.6597	0.220246
