# Supplementary material for: Structural insights into the pSer/pThr dependent regulation of the SHP2 tyrosine phosphatase in insulin and CD28 signaling
Source: Nat Commun. 2022 Sep 16;13:5439. doi: 10.1038/s41467-022-32918-5 (PMC9481563; doi:10.1038/s41467-022-32918-5)
Supplement: Supplementary file 7 — Source data [file 41467_2022_32918_MOESM7_ESM.zip › Source-data-Supp-Fig067.xlsx]

## Sheet: Ecoli-test
				DIFMUP degradation by E coli lysates
	POINT	1	2	3	4	5	6	7	8	9	10	11	12	13	14	15	16	17	18	19	20	21	22	23	24	25	26	27	28	29	30	31	32	33	34	35	36	37	38	39	40	41	42	43	44	45	46	47	48
	Well #1	178	196	193	186	194	205	200	198	208	208	225	220	234	224	240	229	232	247	225	243	248	252	264	247	256	248	280	251	262	274	275	264	283	271	273	267	275	290	288	287	283	290	287	296	312	304	290	309
	Well #2	166	167	168	180	181	166	193	192	194	180	206	192	211	210	208	200	220	223	208	225	216	213	227	226	226	230	234	220	228	228	240	250	227	241	247	249	260	279	270	279	266	269	262	276	284	293	284	287
	Well #3	119	141	134	137	139	142	152	148	157	146	154	164	156	168	167	162	172	179	180	178	178	183	176	180	179	177	188	190	193	199	193	200	201	207	218	198	200	224	211	214	204	215	235	207	209	232	236	221
		AVERAGE	STDEV
	Ecoli_undiluted	2.33433	0.236155
	POINT	1	2	3	4	5	6	7	8	9	10	11	12	13	14	15	16	17	18	19	20	21	22	23	24	25	26	27	28	29	30	31	32	33	34	35	36	37	38	39	40	41	42	43	44	45	46	47	48
	Well #1	138	146	151	149	141	129	131	142	131	125	137	133	127	142	135	131	136	133	147	133	150	126	142	126	133	131	130	120	131	121	126	136	129	135	125	128	126	140	127	146	128	129	122	124	119	126	121	125
	Well #2	95	100	94	84	89	86	85	83	78	84	87	77	89	76	77	88	82	86	80	86	85	77	72	73	84	75	74	72	76	71	71	76	79	70	63	70	76	73	59	71	73	70	70	67	71	71	65	77
	Well #3	118	132	126	116	122	128	123	123	125	121	122	118	123	115	116	127	123	123	124	113	111	112	116	117	119	115	113	122	121	122	112	114	113	122	115	120	107	120	106	114	110	106	113	112	110	110	104	112
	Well #4	160	146	147	144	150	147	143	140	150	144	144	157	136	147	153	141	149	145	144	160	140	133	131	140	158	142	144	129	138	138	140	142	144	150	139	127	139	137	140	139	128	144	132	130	139	125	133	143
	Well #5	146	140	139	154	144	144	142	151	139	135	149	144	130	143	133	147	140	136	135	140	137	151	128	134	134	142	138	135	134	145	134	126	136	129	127	126	131	125	120	130	121	117	130	106	125	115	120	128
	Well #6	143	145	165	160	154	142	145	157	155	148	146	145	136	135	149	145	136	142	132	143	146	140	130	145	135	130	126	135	132	133	124	132	128	124	134	127	132	138	141	128	124	125	138	129	134	125	127	121
		AVERAGE	STDEV
	Ecoli_1-100	-0.375333	0.0978383
	Ecoli_1-1000	-0.457333	0.0863757
[truncated: 16 more columns]
