# Supplementary material for: Structural insights into the pSer/pThr dependent regulation of the SHP2 tyrosine phosphatase in insulin and CD28 signaling
Source: Nat Commun. 2022 Sep 16;13:5439. doi: 10.1038/s41467-022-32918-5 (PMC9481563; doi:10.1038/s41467-022-32918-5)
Supplement: Supplementary file 7 — Source data [file 41467_2022_32918_MOESM7_ESM.zip › Source-data-Supp-Fig068.xlsx]

## Sheet: LOOP-DESCRIPTION
		Phosphorylated amino acid - loop distances (pooled from all MD runs)
		Calculated from the output 50 states smoothened PDB files
		Distances are calculated from:
		* Ser+4 O-gamma atom (p0IRS1 /ppIRS1 peptides)
		* Thr+4 O-gamma atom (p0CD28 / ppCD28 peptides)
		* Ser-4 O-gamma atom (p0SRev-IRS1 / ppSRev-IRS1 peptides)

## Sheet: ppIRS1-Ser-loop-dist
('A', 116, 'CZ')	('A', 118, 'NZ')	('A', 180, 'NE2')	('B', 3, 'NZ')
7.51895	4.30453	3.96874	3.46482
9.26267	6.24687	3.98875	2.77629
9.41316	3.29674	4.36346	2.95151
8.75381	3.04613	3.74434	3.54588
10.0539	2.76801	4.47931	3.38956
6.94421	3.1772	4.3153	3.79786
10.226	3.02993	4.01978	5.24161
10.1337	3.01972	4.26687	3.55044
9.17834	4.06707	4.03768	3.09083
9.51345	3.50139	4.08448	2.60734
9.93964	3.04372	4.48966	3.16261
12.0534	3.06837	4.50408	4.60423
10.6464	2.98218	4.16928	3.09159
8.72439	3.65926	4.25066	2.80617
9.31218	2.91482	4.72648	3.26995
8.2035	3.04738	4.2453	3.17443
9.27093	2.84498	4.04887	3.13409
8.51139	3.0519	4.05803	3.02157
8.5757	2.98042	3.77249	2.9122
11.4566	2.96393	4.16325	3.57421
8.07556	3.1619	4.28446	3.19834
9.23759	3.33116	4.13295	3.13536
8.73057	2.76805	3.94978	2.90034
8.46011	3.0318	3.88332	3.47969
8.2138	3.52685	3.71042	4.30722
7.9101	4.47194	4.20974	3.48273
8.95847	4.28815	4.10421	3.35275
8.57128	3.96976	4.09206	3.24456
8.57406	4.96037	4.08789	3.17819
9.13337	4.62224	4.17509	2.91728
8.95672	4.93433	3.99002	3.08045
9.30067	4.61412	4.49305	3.06366
9.0362	4.84431	4.06996	2.94126
9.27003	5.11759	4.07426	3.46679
9.7358	4.43919	4.18466	3.24197
8.88218	4.68885	4.18572	3.32272
9.27218	4.62542	4.4571	3.03332
9.14696	4.56182	4.15721	2.85357
9.14607	5.02276	4.19043	2.7415
9.36702	4.63122	4.30081	3.00857
8.98789	4.61075	3.97091	3.03346
9.68775	5.07477	4.3974	3.50387
9.16281	4.94631	4.19925	3.02718
9.72959	5.16801	4.1792	2.71208
9.71941	4.81291	4.19219	3.10032
9.54833	4.88026	4.01061	2.75282
8.9549	4.62067	4.18987	2.95139
9.26888	4.74015	4.34472	2.73799
8.56964	4.54765	3.7976	2.90988
8.75921	5.04243	4.03124	2.90441
7.41931	4.73621	3.91802	2.69863
4.98936	5.07962	3.73114	2.9471
3.73857	4.80774	3.76195	3.01561
3.42721	4.86262	5.80321	3.28422
3.7484	4.89361	8.01699	3.14856
3.66369	4.98512	9.88013	2.87033
3.2659	5.03871	9.70589	3.03238
3.52773	4.85178	10.0813	3.32006
4.43001	4.73777	9.76526	3.06821
3.58276	5.01869	10.7472	2.88737
3.22841	4.98454	10.3335	3.7946
3.30003	5.04163	11.0833	3.24213
3.42708	5.21139	10.2927	3.07177
3.49733	4.9146	10.1408	3.17192
3.2714	4.91811	10.4396	2.97883
4.871	4.99345	10.7454	2.89579
4.76205	4.92713	11.5914	2.6947
5.42246	4.8988	12.331	2.69178
3.59729	4.7878	12.3978	3.17951
4.04339	4.72807	11.6612	2.84155
3.51821	4.63195	12.373	3.29623
4.11584	4.78642	12.0998	3.93681
4.02185	4.79536	12.1198	4.09406
3.71656	5.57406	12.5171	4.1602
4.80164	4.70106	12.5023	2.98933
3.46944	5.16111	11.595	4.11953
3.51003	4.84605	9.80699	4.68109
3.44202	4.96464	11.5363	3.81761
3.30943	4.76808	12.1804	3.89211
3.62251	4.71986	11.6001	4.76472
3.52718	5.0053	11.7492	5.71977
3.12322	4.91856	11.8908	3.98494
3.26873	4.79298	10.7323	3.8263
3.24678	4.82339	8.31276	3.84648
3.34009	4.75084	8.80348	3.76706
3.44704	4.75937	8.25787	3.93945
3.48371	4.86672	8.1601	3.99926
3.54898	4.89328	8.28324	4.23157
3.80534	4.9054	7.61111	3.83005
3.26241	4.87185	7.9243	5.06181
3.45771	5.05238	11.6879	4.58568
3.47553	8.55525	8.36711	5.87249
3.59508	7.71421	7.99249	9.33686
3.4999	6.26638	7.87534	4.53878
3.43338	6.6045	7.43675	6.09316
3.51588	10.755	9.02843	5.60793
3.68529	7.34875	8.26945	7.19464
3.55311	11.2071	10.0915	4.88446
3.27745	9.60694	9.64475	4.95296
3.66347	12.3526	7.30843	4.42135
3.45262	13.7058	8.73106	5.886
3.63879	8.16067	7.37545	7.29112
6.32158	4.57447	4.65528	2.81398
7.62022	5.25138	4.08962	2.85442
7.98725	5.44491	4.28685	2.96344
7.2165	4.8714	4.54415	2.86374
10.2474	5.04856	4.15093	2.86512
8.9689	4.74975	4.64687	3.01942
6.50225	4.76131	4.04715	2.99142
8.12252	4.67733	4.19354	2.76189
11.5631	4.79371	4.02224	2.92597
11.7457	5.07475	4.23543	2.94405
11.3152	7.10716	4.16089	2.71706
11.8575	5.06823	4.44802	2.77074
12.4931	4.62706	4.55055	2.8522
11.0759	4.5345	4.20796	2.7922
13.4699	9.12611	3.98187	3.0461
11.7849	10.5566	3.8496	2.92645
13.2505	7.59314	4.21585	2.76263
10.1589	6.14994	3.79921	2.83277
10.6436	8.11446	4.25178	2.80332
5.58042	10.2448	3.80611	2.71037
5.29058	15.0807	3.72887	2.71313
7.86268	9.96437	4.11903	2.69195
9.64087	6.78098	3.98167	2.67389
11.9372	9.18958	4.36319	2.78067
11.399	7.00767	3.79096	2.79301
10.1652	5.58057	3.70946	2.764
11.2607	5.62276	3.90859	2.94321
13.4446	6.0843	3.70082	2.8454
13.4796	5.95155	3.93911	3.0168
10.6242	6.68816	4.15678	2.80259
11.0918	5.7275	3.79274	2.95834
10.6071	5.88844	3.67069	2.98054
10.7032	5.91329	3.89487	2.72643
13.5243	12.1969	3.84943	2.9717
12.939	12.0965	3.79411	3.05735
10.1659	14.0351	7.72353	2.83219
12.7804	11.8321	8.47746	2.70655
15.2593	11.4344	7.00064	2.75598
15.1039	11.265	8.53659	2.88732
13.0305	10.3016	8.55169	3.14976
10.0381	11.4238	7.26929	2.79768
15.5283	11.1807	5.49586	3.31812
11.804	14.4224	7.56306	2.798
13.4347	9.68168	5.98081	2.84665
13.2478	13.952	5.41268	3.12618
10.5034	11.0803	6.29582	3.01083
11.1053	8.72771	6.9303	7.78594
12.7781	9.67186	5.53228	9.38588
13.5103	17.1652	5.07144	5.52529
12.5392	15.1792	4.13179	7.1651
12.5532	15.2711	5.64058	10.6493
5.71785	3.01599	4.76652	14.5264
6.16096	2.91988	4.61816	16.8612
6.75344	2.99309	5.37276	15.5618
6.05149	2.93881	5.08255	16.1364
5.43144	2.87282	5.27326	15.8534
5.93678	3.10464	5.08734	18.0636
5.58008	3.73689	4.66994	13.4208
6.14683	2.84923	5.19032	12.5727
5.69035	3.12291	5.15446	13.3939
5.58145	2.99582	5.36964	11.2554
5.72047	2.7928	5.21404	11.3592
5.42872	2.81343	5.27735	11.8134
5.36967	2.87	5.13039	10.3927
5.84185	3.08084	5.36438	9.27435
5.94098	2.89589	5.24081	9.58664
5.54578	3.21106	5.3314	7.24294
5.67538	3.07906	5.27849	9.18699
5.71327	2.94393	5.19686	9.98261
5.78965	3.04189	5.39341	9.28705
5.51904	2.90863	5.52355	11.0451
5.82128	2.79505	5.70205	10.5945
5.93567	2.74883	7.52676	7.60035
5.76585	2.69208	6.97292	11.7853
5.68653	3.01442	9.58247	8.52503
5.53706	2.85147	11.4595	9.83679
5.82335	2.8126	9.17891	11.2266
5.59893	2.7143	8.5964	10.863
5.73189	2.91913	7.93776	10.7356
5.75614	2.92817	7.78956	7.15313
5.77995	3.12556	8.39672	9.96396
5.57668	2.92619	8.19007	10.8713
5.62475	3.10285	9.95733	11.0564
5.56635	3.22039	7.9353	12.084
5.69357	3.00173	8.20476	9.96428
5.63076	2.949	7.56205	10.8277
5.6207	2.91949	7.7297	10.3098
5.80707	3.07516	8.18971	11.8421
5.61304	3.0537	12.9404	11.0204
5.70954	3.07984	13.1741	10.732
5.73673	2.9048	14.9368	9.69962
5.75173	2.9122	15.6852	10.1824
5.72406	3.3213	15.7994	7.90213
5.89633	3.00508	14.3298	9.98538
5.77337	2.69177	15.2999	9.12156
5.92374	2.68591	16.9856	8.545
5.65325	2.83226	14.1901	9.11309
5.87376	2.9329	14.1433	11.5931
11.5548	2.7123	12.4821	10.5247
12.7609	2.82774	13.0564	7.09351
14.9212	7.5377	13.8495	3.02101
12.2105	7.35933	13.4722	2.95586
7.38156	3.67724	3.83893	16.7478
5.64845	2.82365	4.52838	14.8462
5.59917	2.86653	4.7284	15.5213
5.80822	3.38672	5.3369	15.5942
5.69107	2.91179	5.01738	15.3881
5.6785	2.76054	5.32348	15.7093
5.92828	2.73346	5.33372	15.9934
5.71165	2.75887	4.9991	15.3233
5.78965	3.26721	5.35833	15.2446
5.76432	2.93266	5.09684	13.0508
5.47798	2.74245	5.17011	14.5938
5.70619	2.96894	4.82919	11.8779
5.71599	2.79718	5.16835	10.8147
5.67758	2.99925	4.96482	9.00544
5.67095	2.76454	5.40513	11.9276
5.66931	2.92241	5.11823	12.6894
5.605	2.81649	4.60736	13.8426
5.60861	2.64085	5.65929	13.7087
5.82667	2.97014	5.32579	9.55591
5.70016	2.9888	5.15344	13.0854
5.56333	3.02314	4.69234	14.4624
5.63859	2.82195	5.11165	11.8988
5.58421	3.02425	5.50783	11.4324
5.63676	2.88347	5.25362	14.0928
5.70972	2.82521	5.19728	12.6087
5.58552	2.85847	4.81687	10.9011
5.75241	2.96604	5.26951	10.8059
5.48721	2.74352	5.20485	12.0342
5.71084	2.54256	4.88918	10.4283
5.72452	3.19478	5.10335	10.6933
5.50466	2.63595	5.28111	10.7798
5.59991	2.86339	4.97885	10.044
5.69653	2.8305	4.67231	12.1491
5.74507	2.84719	4.83026	11.1874
5.07389	2.67875	4.63537	12.8274
5.85384	2.98142	4.93924	10.7267
5.80195	3.1045	4.92452	10.3372
5.59662	3.07911	4.68386	12.0352
5.78987	2.95752	4.83052	10.912
5.57756	2.70581	4.86158	9.39891
5.44574	2.88671	4.73499	11.371
5.76395	2.7941	4.87421	12.7236
5.41115	2.74663	4.8317	11.502
5.37552	2.88702	4.6806	9.8499
5.52367	2.69668	4.61052	13.0395
5.68199	2.68898	4.50988	10.9916
5.57066	2.73673	4.75257	13.23
5.66425	3.01352	4.82121	11.4587
5.86247	2.92229	4.50152	11.9619
5.613	2.75695	4.45082	10.6296
8.32947	2.72128	4.74984	10.8349

## Sheet: p0IRS1-Ser-loop-dist
('A', 116, 'CZ')	('A', 118, 'NZ')	('A', 180, 'NE2')	('B', 3, 'NZ')
7.30599	6.77609	5.01004	4.70755
4.07581	11.0019	7.47461	14.0182
5.12993	9.19091	8.40936	12.5246
3.93803	11.1036	8.60348	16.6078
4.76429	12.3579	5.78197	22.6569
3.94525	11.2855	10.0676	18.6347
3.68894	11.6142	6.25436	24.8917
5.19782	13.7445	7.86206	25.7501
5.5469	12.7009	5.57765	21.3525
6.61602	13.4969	7.18505	28.6658
6.73264	13.0047	7.92174	29.344
3.55345	11.6449	7.98514	27.2643
5.90785	12.7755	7.3417	29.8117
3.51053	11.3702	6.55739	25.1139
6.03998	10.266	6.67906	21.4745
5.50323	13.2343	8.13114	24.4573
3.52202	12.2608	5.63313	21.7277
5.437	14.4126	6.85558	20.2124
4.48322	12.746	4.89253	22.5352
6.91001	9.71711	6.29195	19.4826
6.47914	10.8779	8.36661	18.7762
6.30708	7.59116	8.72768	14.5207
4.53196	7.35829	9.17809	15.9365
3.60206	8.45906	7.24467	22.6753
4.25122	11.8086	7.89125	18.2944
3.64941	10.6632	9.5244	20.4944
4.71226	9.4818	7.91537	15.9313
5.1162	10.1603	8.05934	13.5293
10.0572	5.84091	8.14753	15.5614
11.1043	6.21786	9.37991	13.3948
8.07449	6.42805	8.7365	13.4411
9.49982	6.30849	8.15841	14.7031
8.1259	5.52775	8.6248	15.3049
7.83703	9.00771	7.60792	18.564
9.6046	7.88959	7.19025	16.9393
6.54863	6.3086	7.7325	16.7985
13.6606	6.14101	8.12575	15.503
9.37852	11.4112	11.0017	15.926
14.4136	6.24072	9.20511	14.7535
10.9589	7.8665	9.8231	17.3298
17.9623	10.9604	8.33387	18.4377
15.6955	12.7969	8.08125	16.1094
10.5285	11.2207	9.45461	15.3976
9.42637	11.904	9.76363	15.8276
13.4448	7.45132	11.2078	15.121
10.8546	11.9438	10.9251	16.0221
9.9598	14.1364	9.98762	16.8909
9.38383	17.5114	9.45733	15.536
10.6142	13.5177	8.80239	16.5825
7.59902	14.8108	11.8869	13.9164
8.1109	10.7963	8.72428	15.8065
5.55113	5.90171	4.30695	2.76713
8.98837	8.11194	6.01073	4.15781
7.28073	9.93198	5.25993	2.76268
9.96797	8.4616	7.44997	8.27291
5.4462	9.06134	5.70595	14.7842
3.57514	14.5076	4.9102	12.0036
5.0754	11.6336	4.26397	10.2208
9.07778	8.5314	5.85653	10.0341
6.35314	12.4309	4.02892	16.4693
7.94893	15.0216	4.9951	16.9273
14.5389	20.7346	7.98214	17.3073
15.1852	20.6487	5.80945	15.0315
16.6256	20.7479	4.63558	13.8206
11.3218	19.0552	4.01847	17.4815
10.1505	19.4082	6.41568	22.1865
5.08444	12.912	10.2993	14.6859
8.72143	15.3656	9.8637	12.6782
10.2296	14.3276	9.77722	10.7607
16.2397	13.646	9.68845	11.1634
19.7783	19.933	9.65878	24.4375
6.87686	19.6033	7.89803	27.7733
10.1334	19.7247	8.98047	26.8005
7.0308	17.6764	9.77293	22.9648
5.76835	20.6818	8.45398	26.1417
4.24959	19.4221	9.04149	28.9406
3.45494	18.4632	9.66297	24.519
4.1173	14.0772	7.8954	22.973
3.70208	15.1379	9.7112	30.5281
5.95468	18.9238	10.9728	31.4637
5.44739	18.2834	10.6188	22.3903
3.82155	17.808	9.50531	26.0351
6.4705	18.6872	10.3059	24.1856
7.99666	18.8828	10.1207	24.0541
6.36215	19.694	8.51155	18.7744
10.5295	13.6253	10.1908	14.8511
8.52913	19.0305	8.36637	17.9758
8.80151	20.3729	8.87902	21.2903
6.59338	17.4092	10.0173	19.1209
6.96731	17.0655	9.04485	21.9999
7.26271	16.5493	8.13131	21.2274
7.7727	21.4971	9.52337	20.273
5.26815	19.511	8.6827	20.517
4.53415	19.7343	8.5873	22.2151
8.27301	22.8198	9.66012	24.0298
7.24854	17.9872	10.3586	23.684
10.2613	18.6108	9.81825	23.9403
8.68002	19.8831	8.97524	21.5558
10.2896	24.6893	10.341	22.736
7.60408	22.6784	8.36045	21.0824
6.61524	21.3999	10.1185	18.9114
5.8651	18.3884	9.68098	23.4671
5.15055	4.49473	3.68046	5.63195
11.0778	9.70184	6.43096	9.72883
10.1381	10.3867	6.91715	6.0159
7.79606	11.4319	5.03498	11.1346
5.81164	12.9363	4.55844	13.3013
5.53456	13.392	6.61417	15.863
15.056	13.2279	8.70413	19.0812
13.8752	11.9775	10.3143	24.09
9.34405	14.8515	7.77461	13.9388
9.36255	16.1698	9.18684	14.8586
11.5705	14.6179	4.92621	22.8292
9.70663	20.7308	3.9531	28.1067
10.4202	16.2764	2.76264	31.5764
11.0695	16.131	3.73528	28.8666
13.0298	19.6789	8.5509	28.7405
9.22601	20.4647	4.95667	32.3528
11.4432	21.6959	7.00844	29.3228
11.4744	23.496	5.78838	20.9876
10.0278	15.5728	4.76836	18.899
12.4166	16.8162	6.00444	25.6377
15.9688	17.7843	5.82047	24.4363
14.9426	19.7849	5.98983	14.7032
12.4641	22.3206	5.08909	15.3274
7.07103	13.8335	3.72302	15.8759
9.86615	14.8612	2.65126	15.7002
13.2859	18.5106	6.02431	12.6058
11.3169	18.1634	5.60379	13.6521
11.9362	17.2112	2.754	15.0293
9.9725	16.274	3.88964	13.4044
10.6133	18.1386	4.38221	11.7694
11.8396	18.5832	3.976	9.50902
11.0739	19.8478	4.23444	7.49259
16.2827	14.3487	4.77472	9.80651
13.3104	18.6265	4.67612	11.6195
15.2506	22.4501	3.56798	12.8481
17.361	14.1002	3.7414	11.9897
20.3163	17.39	4.83045	11.9279
14.9835	11.5674	4.50683	8.33394
12.2718	12.3513	4.15324	7.6711
18.1365	16.0909	5.09468	9.16656
16.5587	16.2919	3.48907	8.91633
17.3716	21.1974	4.44259	10.5464
17.8396	16.3902	4.75673	9.11
15.6484	15.853	4.16934	9.23474
17.9718	15.3999	4.36437	8.53642
14.6598	16.48	4.94269	9.25169
16.4072	14.8711	2.70137	9.36629
18.4024	15.4688	3.65449	11.2883
17.9248	18.0627	4.69048	10.9541
19.623	16.6262	2.83579	8.48945
18.8153	13.3299	4.01204	10.6103
5.23567	3.31941	3.75183	14.8309
6.39744	8.55594	8.84022	18.2463
4.81973	8.30911	9.25459	20.0441
7.01591	12.5641	9.7915	20.9205
5.17299	10.7245	8.77417	19.5475
8.16307	13.5956	6.77739	24.1183
6.43576	10.7177	9.26347	22.3844
5.28981	10.7395	9.01759	21.1388
5.36485	9.89641	7.97048	20.6891
4.22224	11.7751	7.89629	19.6275
4.17825	12.8006	8.8295	18.1743
10.9964	9.71709	9.22182	18.0481
15.0811	15.2097	9.31941	21.4412
12.8114	13.5503	8.4576	19.1772
6.73918	13.1233	9.99848	21.2798
12.2992	10.1127	10.1411	20.7149
14.3661	12.5219	9.75947	17.1228
11.6995	15.5859	9.54279	21.1121
13.4551	16.0722	11.9843	20.8161
16.7641	13.605	10.1816	22.988
21.3783	14.8098	9.34506	26.0822
23.6662	18.6693	9.95141	24.6887
22.8087	13.4186	10.7203	16.1499
16.1483	13.5058	9.10616	17.7226
18.6464	14.5112	9.41698	12.8135
13.8516	12.5776	10.0045	14.9815
12.4293	10.4434	10.935	18.2104
14.9615	12.5535	10.3522	16.2792
13.6956	16.3141	10.1107	24.0299
19.5435	18.3385	9.81645	24.6129
19.9347	20.1325	7.39049	31.9617
18.2128	18.7315	7.92796	30.5447
23.8418	18.7423	7.15003	23.188
22.4243	17.3248	8.33327	22.4385
20.9983	19.791	8.53248	27.5255
23.4269	17.7451	9.02857	24.6696
18.7353	19.7427	7.14743	28.4515
15.8978	19.8015	7.55027	31.072
19.2031	19.4501	7.4675	29.7436
17.3872	26.1892	5.9706	29.5795
20.3425	21.7133	6.74423	29.5673
17.3713	21.583	7.59458	29.7068
15.8676	21.9504	8.46674	26.6123
15.2554	22.6537	8.85459	28.7253
19.1299	19.394	8.43139	28.6791
13.6764	19.5302	10.616	25.7661
15.6453	21.4254	13.3236	26.9279
17.4094	17.6815	12.3178	26.9437
16.0559	17.2589	14.7373	25.9937
14.7404	18.7984	15.1481	28.7764
14.9366	23.2026	16.1041	30.0179
7.77767	3.83121	3.90757	17.2324
12.6947	5.1247	7.58927	17.7778
11.9799	9.47811	12.1912	19.3703
6.53237	4.38556	9.44418	16.2414
12.1693	4.73268	6.64892	16.5566
10.5515	5.5727	8.76282	15.6802
6.81138	4.85944	6.65276	14.9427
5.73666	5.6239	6.65572	15.3848
9.95575	4.77528	6.80688	16.384
9.95143	4.48471	6.72875	15.48
8.66961	2.66736	8.11413	16.1949
9.03463	3.14041	7.61196	15.7709
9.60745	4.95468	6.53322	17.8578
9.36014	4.87219	7.05528	17.0217
10.0331	3.22453	9.58147	13.8914
8.73508	3.61247	7.41464	15.4208
8.9559	2.89866	8.72035	14.677
8.71515	5.31987	7.76714	17.1257
9.92849	6.33672	7.67681	17.9334
9.74233	5.54773	6.96647	17.4966
10.1506	4.32257	8.06049	13.9659
11.4169	4.27844	8.09683	13.2845
10.3409	5.50289	6.90507	17.9353
8.90018	6.03537	7.23496	18.1587
9.93274	6.25288	6.54274	16.9684
10.8412	7.8028	7.22121	17.2817
10.0109	6.81294	8.33609	17.2095
10.2707	7.62069	7.5275	17.8255
9.56214	8.70181	7.20868	19.1323
9.85468	6.40641	7.25323	18.4742
10.6437	4.67268	8.25582	15.6787
9.42152	4.51499	7.08482	18.7737
9.97164	7.95469	6.90544	21.3708
7.3385	9.63732	7.34058	22.6161
8.16064	11.5424	7.90816	21.6945
9.91767	10.8969	9.39512	17.6004
10.326	6.31585	8.81413	17.7231
11.2569	4.58348	7.11354	12.693
12.1146	4.78582	10.2823	16.0592
10.4767	6.27469	9.73626	14.6462
10.2054	5.08202	7.85658	17.7157
10.1253	4.9551	8.3605	12.3249
10.7395	5.4181	8.35645	15.1083
10.1568	5.20082	7.61601	13.8163
11.7355	5.86046	9.54746	16.2699
10.9217	4.7322	9.89621	14.5625
12.3991	6.52406	8.40398	14.146
11.9204	6.46081	8.69002	12.1182
11.8386	6.19512	9.63179	12.7708
13.3211	5.56643	10.7998	11.8726
13.7611	6.84268	11.2274	13.5083
