# Supplementary material for: Structural insights into the pSer/pThr dependent regulation of the SHP2 tyrosine phosphatase in insulin and CD28 signaling
Source: Nat Commun. 2022 Sep 16;13:5439. doi: 10.1038/s41467-022-32918-5 (PMC9481563; doi:10.1038/s41467-022-32918-5)
Supplement: Supplementary file 7 — Source data [file 41467_2022_32918_MOESM7_ESM.zip › Source-data-Supp-Fig069.xlsx]

## Sheet: LOOP-DESCRIPTION
		Phosphorylated amino acid - loop distances (pooled from all MD runs)
		Calculated from the output 50 states smoothened PDB files
		Distances are calculated from:
		* Ser+4 O-gamma atom (p0IRS1 /ppIRS1 peptides)
		* Thr+4 O-gamma atom (p0CD28 / ppCD28 peptides)
		* Ser-4 O-gamma atom (p0SRev-IRS1 / ppSRev-IRS1 peptides)

## Sheet: ppCD28-Thr-loop-dist
('A', 116, 'CZ')	('A', 118, 'NZ')	('A', 180, 'NE2')	('B', 14, 'CZ')
6.3505	4.72701	5.0645	5.67962
11.9465	6.22218	4.65582	3.23056
9.84021	5.45357	4.20064	3.91562
11.3678	4.59401	3.63506	3.70203
10.052	5.01074	4.22101	3.60852
6.84799	4.94063	4.42983	3.56951
7.79193	4.92746	4.59673	3.5903
8.44302	4.82782	4.08487	3.87774
8.33163	4.99611	4.16974	3.55401
6.97955	4.91643	3.87583	3.95739
7.46521	4.84249	4.30587	3.67549
8.68648	4.76237	3.91562	3.88619
6.92447	4.74359	3.78918	3.99312
10.4568	4.92335	4.50113	4.00727
9.82448	4.78362	3.98869	3.63887
8.83389	4.89217	3.88043	3.76854
10.812	4.80138	3.97952	3.52121
6.81808	4.89906	3.65204	3.6309
8.86393	4.81793	3.53231	3.31533
9.65172	4.94533	3.65584	3.44077
10.2118	4.99414	3.2551	3.67474
8.33403	4.87103	3.67047	3.8066
7.16905	6.81636	3.62593	3.15762
9.02443	4.97451	3.46677	3.52942
12.5899	4.87464	3.52959	3.58768
9.80629	4.73724	3.05629	3.9278
7.95956	4.73371	3.13233	3.91206
10.7863	4.97162	3.50669	3.70008
8.93018	5.10687	3.93112	3.37913
8.08579	5.68842	3.58434	3.50013
9.61838	6.66743	3.45731	3.75071
9.68338	5.93054	3.53309	3.40802
8.23318	7.37909	3.38068	3.42406
8.93459	4.96911	3.07329	4.05014
12.7266	4.97993	3.67823	3.58554
9.36492	4.93046	3.04549	3.52257
9.59886	4.86402	3.18459	3.63446
10.437	5.00484	3.56726	3.52074
13.0192	4.88461	2.98064	3.65159
15.8533	5.01191	3.22855	3.60729
10.6238	5.12946	3.78548	3.30495
15.5041	7.06175	3.3944	3.51531
15.6971	11.4711	4.53102	3.59715
12.7041	11.9227	4.7786	3.48181
11.8284	11.404	4.80453	3.18644
10.7276	13.6706	3.30483	3.26566
15.0457	9.78555	3.36844	3.32038
12.8473	9.73686	3.31339	3.52433
9.43142	14.3924	3.53799	3.44972
8.44652	15.0118	3.37297	3.88671
5.87555	11.8132	3.9354	3.34768
8.30799	2.95307	5.06067	6.85533
9.90204	3.0527	3.79484	8.12219
9.11151	2.74583	4.92882	8.62848
10.2651	2.73338	4.76717	7.27883
8.36053	2.74042	5.62439	8.67515
9.60078	3.13307	5.24844	7.75243
10.2116	2.69833	5.7108	8.95539
9.58312	2.74303	6.01859	7.81256
10.8788	3.17755	5.68268	7.39581
8.50542	3.23892	3.79867	7.75506
7.16143	3.26677	2.90319	7.35047
6.6961	2.68244	3.12374	7.06438
6.6667	2.96751	2.90431	11.696
7.79193	2.85533	3.28484	11.6744
6.15263	2.93804	3.43537	10.9836
6.80873	2.72985	3.08451	12.3191
7.25234	2.83954	3.94701	11.9087
6.81224	2.93809	3.68649	10.7892
9.20805	2.68332	3.97033	11.3269
7.16923	2.85247	3.79675	12.2913
6.64839	3.67436	3.84195	12.0516
6.29936	2.86032	3.9415	8.58993
10.2183	2.78262	3.06798	11.1747
11.6113	2.94393	3.01811	11.5291
11.0288	2.96328	2.92377	10.7143
8.88197	2.93831	2.72795	10.9224
10.7644	3.14767	3.02042	9.79517
10.6587	2.9717	3.13702	9.24788
10.7477	3.16495	3.74751	12.188
11.1139	2.91597	2.89256	11.4138
10.0079	2.92209	2.76977	9.28677
10.4327	3.1806	3.16518	9.00169
13.4258	3.00884	2.97513	9.14782
11.6314	3.08602	2.78318	6.96056
12.3084	3.19891	2.77469	7.5425
10.6034	2.81578	3.72906	10.4731
14.2283	3.06113	3.29838	7.56982
10.321	2.86925	3.32976	11.2982
10.5263	3.26959	3.05384	9.72879
10.3039	2.94839	3.55386	8.88984
10.747	2.8781	3.73912	10.3493
15.1101	2.9345	3.12048	7.70585
12.3828	2.86402	2.89472	7.3681
13.1555	2.89087	2.86791	7.61359
14.0275	2.80988	2.92706	8.27782
15.7445	3.32863	3.11124	8.15252
12.3225	2.84637	3.19877	10.8781
14.6649	3.06062	2.98168	11.488
14.6485	3.52241	2.80987	9.79514
13.5656	3.08918	3.19565	9.90059
17.7681	2.76456	3.35658	11.2443
6.47731	4.68212	5.34058	5.50785
9.59507	4.88285	6.36089	4.49913
7.34526	5.18472	5.40453	3.84126
8.70424	5.24931	4.50642	4.16639
6.3366	4.94207	7.37315	3.52376
6.6688	4.83917	6.20108	3.69807
8.18585	4.74799	5.45139	3.44794
7.63026	4.89727	5.55497	3.4986
6.94425	5.15024	5.38742	3.98272
9.1287	5.10326	6.04846	3.4775
9.0114	4.91541	5.83597	3.48765
7.83292	4.91858	6.30858	3.37861
8.24031	4.85964	6.48004	3.62982
9.86037	5.01336	6.60985	3.63033
11.5044	4.95102	5.70369	3.76252
8.52818	4.88864	6.55745	3.34737
7.78127	4.76036	7.20546	3.49397
5.62712	4.81457	6.70501	3.49366
6.39303	4.82883	7.41076	3.37914
5.85332	5.02677	6.84138	3.46153
7.66374	4.79606	6.03698	3.14465
6.53896	5.06347	7.64253	3.57231
6.02412	5.24413	8.18572	3.49607
6.41914	5.07853	7.86571	3.18217
6.18493	4.97969	7.42246	3.61865
8.09332	9.56675	8.67705	4.02804
6.69499	5.05005	6.61675	3.50271
8.40341	5.81912	6.03087	3.18072
6.71351	4.9434	10.5709	3.38923
8.63512	4.96105	11.053	3.6733
10.0589	4.70007	8.38025	3.49887
8.20012	4.83789	5.67261	3.4346
11.1365	4.77739	5.96507	3.28053
9.67844	4.9083	6.02963	3.64287
9.10923	4.89765	6.15001	3.65959
9.24756	4.87848	5.88735	3.7151
10.2354	5.01986	5.69994	3.62731
9.24384	4.99347	4.99016	3.51292
9.32417	4.81016	4.86878	3.98009
10.8668	4.89002	5.60526	3.5841
8.5353	4.84463	7.46563	3.26254
12.4621	5.0281	6.15731	3.77844
10.4986	4.87173	5.53168	3.26743
6.62829	4.88677	6.15491	3.35781
6.86578	4.85763	6.24054	4.65723
6.90375	4.89879	5.17491	3.41428
7.62998	4.83277	7.27729	3.70948
6.57732	4.89654	5.7616	3.6568
9.25588	4.99578	5.86966	3.60033
8.97973	5.1618	5.91734	3.42113
8.83815	4.72235	4.97079	3.49658
3.652	4.56729	4.96806	10.693
3.699	4.96788	7.63438	11.9049
4.26514	4.82002	6.49854	10.8613
3.81325	4.79208	6.57403	11.1224
3.68953	5.05674	6.22974	8.80576
3.86396	4.92735	6.8084	9.18434
4.44819	4.98189	7.45777	9.83497
3.80408	4.95509	5.80474	11.4721
3.86379	5.71969	6.51034	11.8226
4.32555	7.06247	7.36737	9.13393
4.18039	6.90645	8.08254	11.0261
3.8682	9.2386	7.32482	11.2719
3.89311	8.64177	7.42377	11.2302
4.19088	12.0036	8.35461	10.8091
4.23516	10.3738	8.24729	11.3647
4.19069	8.86816	7.92683	10.8913
4.37237	9.34923	7.95817	9.9789
4.29891	9.21202	7.93129	10.2509
4.30902	8.91054	7.26836	11.8076
4.32577	11.368	7.68897	10.1313
4.25932	9.13299	8.78868	10.4318
4.38786	7.56173	9.86985	9.50796
4.41404	7.3451	9.35039	11.1907
4.58421	9.32832	9.62379	9.74546
4.18458	6.70918	7.27639	9.89121
4.1343	6.54912	7.17753	9.66032
4.16814	7.03968	6.33922	11.5623
3.98935	7.24294	7.15232	10.747
4.0372	6.07399	6.95334	11.0653
4.08168	6.27467	6.33598	10.5961
3.82128	5.79499	6.04929	11.9982
4.07368	5.73768	7.22388	12.0417
4.20054	5.79784	6.88275	10.6698
4.02961	5.34076	6.56526	11.0381
4.16541	6.33987	6.42941	10.5617
4.19963	5.51143	6.35835	7.53712
3.99135	5.72148	6.13255	10.6095
3.88312	6.1824	6.95517	11.2764
4.29877	6.00287	7.04768	9.00433
3.83798	6.40937	7.22306	8.51608
4.51772	6.39708	7.52873	11.1209
3.99671	5.57496	7.27883	12.0667
4.08111	5.68593	6.22201	10.4292
3.91093	6.52691	6.53314	12.0602
4.02529	5.74335	6.81238	10.1596
3.94834	6.44737	6.44745	10.7914
3.99184	5.98108	6.69457	10.121
3.97624	6.03303	6.09029	9.50649
4.20853	6.13862	6.06485	11.0161
4.11934	5.95938	6.67208	11.339
4.13299	6.01199	7.05104	10.7093
5.42405	4.84801	5.60345	6.46896
5.55958	8.18659	9.52271	3.51299
5.52008	5.51255	7.1307	3.48106
6.63549	4.96345	7.25434	3.59314
5.15119	6.53097	6.49237	3.75191
4.30021	4.12433	7.9237	3.49058
4.02843	4.53955	7.91792	3.68454
3.89756	4.2879	7.60999	4.06911
4.23671	4.58743	7.26705	3.82484
4.24299	6.56821	7.05593	3.59412
3.81955	4.83311	7.3519	4.32098
3.88929	4.80056	6.92742	3.69754
3.93269	5.15392	7.74207	4.22701
3.98515	4.81582	7.58422	3.97248
4.12541	5.13452	8.53456	3.76963
3.89841	4.85324	8.58961	3.83406
5.11367	5.32474	7.7487	3.43546
4.19101	4.89247	6.80368	4.08579
4.20698	4.92383	6.38565	4.00183
3.91543	4.99557	6.72234	3.63205
3.84928	5.06623	6.84528	4.35736
4.16434	5.05649	7.73823	3.68239
4.03675	5.14237	6.32625	3.61404
4.42082	5.05131	7.70198	3.50135
4.07562	5.20012	7.37816	3.66467
4.02056	5.87683	7.73727	3.64048
4.31334	6.62599	7.38056	3.37276
4.1143	6.47366	7.32134	3.50234
4.21006	8.49337	7.08319	4.20416
3.83983	5.93357	6.97485	5.03418
4.16554	7.79585	7.6387	3.70035
3.94201	6.93269	7.18519	3.81063
3.75801	6.73817	7.45363	3.98494
3.9514	5.74545	7.25917	3.89842
4.13422	5.32582	9.25952	3.63904
4.11525	5.80543	10.8413	3.65877
4.00496	5.55102	8.72304	4.16218
4.01421	4.90088	7.81257	3.97011
3.95461	5.0175	8.88475	3.54888
4.35106	5.09185	8.73173	4.18863
4.44046	5.09213	9.7379	3.35431
4.3659	5.00877	11.233	3.58375
4.09166	4.79887	10.945	3.42497
3.99761	4.90947	10.2965	3.92808
4.18776	4.78709	10.259	3.77235
3.95075	4.81479	10.8287	3.61271
3.85418	4.87057	10.2166	3.70504
3.98547	4.9888	11.528	3.65817
4.26919	4.86657	12.3883	3.95627
4.07598	4.83961	10.4523	3.53784
4.25784	4.86101	10.0765	3.58532

## Sheet: p0CD28-Thr-loop-dist
('A', 116, 'CZ')	('A', 118, 'NZ')	('A', 180, 'NE2')	('B', 14, 'CZ')
7.30869	3.04726	5.65822	7.44056
3.85667	7.044	8.00746	8.61311
5.74749	5.93734	8.13261	4.15593
6.40597	10.3267	3.78465	8.28459
5.25169	9.41849	9.24948	8.59121
7.45954	13.7813	11.7384	7.14429
12.2648	14.0689	9.39181	4.53169
13.6351	12.8845	9.71412	4.64563
11.2915	17.0066	9.97558	8.04804
12.5099	14.8991	8.26076	4.17526
8.45499	11.8591	9.64147	7.53938
11.952	15.6337	12.0471	5.78098
12.9174	11.9635	12.4994	4.76048
12.3345	10.692	9.7187	3.6213
9.5751	15.8758	10.0331	7.42892
10.6569	14.8935	12.5233	8.16594
9.88605	15.6867	11.9934	6.03716
9.31222	16.439	11.9616	4.95785
10.3141	13.0277	10.9205	3.4799
9.37067	13.5535	12.0262	3.40495
10.504	14.6276	9.44916	4.63178
12.468	9.6585	12.5321	4.58263
8.42303	14.2136	11.0213	4.69222
7.10887	16.6583	7.80294	3.96583
7.78328	19.2006	10.2854	4.06079
13.8547	10.4971	12.2748	5.00157
11.801	12.17	8.92447	5.72769
10.0154	14.523	11.5105	6.49311
8.30143	10.8325	11.6745	5.60812
8.19973	15.0061	9.0329	7.10917
9.76909	13.7427	9.4383	5.43556
14.1576	10.1708	9.92537	5.88655
11.1499	9.76512	10	5.78572
11.9282	7.96408	9.74438	4.04288
12.7543	5.95309	9.2708	4.99953
9.7179	13.3357	7.85607	6.34421
9.89408	8.09969	7.47951	6.66806
8.87618	10.2455	10.294	6.409
8.97371	9.51176	11.17	3.74244
5.35571	11.1552	9.81552	4.72197
6.63667	13.7184	8.60561	3.99401
11.6144	12.9103	9.47059	6.7546
11.3898	13.9017	10.1216	6.40727
13.4153	12.7445	7.19943	3.89995
8.73681	12.46	8.87488	5.79002
11.3721	17.9717	8.38955	5.3252
8.71441	15.4945	8.5438	5.75963
12.8899	16.2979	8.00892	4.53393
13.3778	12.1008	8.836	3.69984
10.6523	17.2193	9.68307	5.29234
12.8721	11.8592	10.4049	7.41755
9.06316	5.13919	6.06703	7.48103
7.13573	8.12034	7.00353	8.40158
7.03294	6.88421	8.80279	9.15006
7.33949	5.42259	8.54607	8.87374
6.60152	5.1186	8.59863	10.3574
6.50677	8.13508	9.70148	9.00971
6.19388	6.69474	8.25953	9.94035
7.46821	8.4491	8.79413	10.6066
3.84959	11.3425	9.07168	8.34336
8.28826	10.4158	5.09266	9.496
4.83783	12.9243	5.67735	8.79849
7.74108	17.7645	5.56178	8.12249
5.83309	11.1829	4.38731	11.3625
8.18655	14.5383	6.32449	4.83534
9.42093	11.6876	6.49367	3.38256
8.17318	11.0664	3.99708	9.87539
10.1171	8.02904	4.71407	11.4874
10.1664	11.7247	9.94257	10.0691
15.1991	15.7978	7.86153	9.80796
15.0346	8.68662	5.86867	11.5007
11.7838	13.0871	3.3164	9.07978
16.2895	17.1606	5.65591	6.96667
16.765	19.0706	4.34209	9.50491
11.9941	17.1545	6.34495	9.30248
13.2075	19.1297	7.95664	8.90472
14.0303	21.0707	7.35241	10.3809
14.4608	16.2347	3.63523	11.1034
16.4276	20.1293	6.99928	7.39198
13.8045	20.3015	5.99907	9.02859
15.5486	19.3902	7.00163	9.05475
14.0666	16.7137	5.53024	12.7661
18.5392	24.7349	8.95083	9.50294
17.99	19.112	8.77476	8.69663
16.4198	16.5658	5.88018	11.3203
16.8097	22.5189	4.87981	10.1689
19.7113	22.8882	8.75566	9.24832
14.473	15.5524	5.89272	8.45385
14.8931	21.3434	6.93578	11.8002
12.5802	18.042	8.35268	11.7052
17.6225	16.0557	6.39592	8.77608
13.7088	18.7119	7.21949	7.56731
14.9382	17.3667	7.4864	10.0621
12.3698	16.1253	6.19042	9.61754
12.1442	19.3634	6.02405	9.35052
12.1587	19.015	5.56196	9.17053
11.7201	19.183	8.19784	12.999
13.0013	19.2793	8.09456	11.4959
14.2948	21.2569	7.90259	12.004
15.3345	20.7916	8.55968	9.71434
14.7714	18.3776	8.02621	10.6455
11.4154	17.3473	7.82653	10.3335
5.45892	4.98595	4.54996	6.8152
6.57469	3.12752	10.8092	11.3326
6.8417	4.55906	9.76027	9.80314
7.00418	6.53061	12.2909	10.2994
7.77036	9.27152	13.302	9.83696
8.05106	6.16941	10.6579	10.5888
7.0319	4.9193	11.8556	9.09817
5.89878	5.7114	9.8508	10.0431
6.70685	6.06468	14.2048	9.87109
6.84542	5.96192	14.5034	9.13705
6.46138	7.86163	14.3995	7.8405
6.71853	5.32103	12.7775	7.7338
7.15548	5.93507	13.4243	10.27
6.81858	5.29954	12.6682	9.1154
6.51605	5.98079	11.7561	6.64018
6.96587	7.65858	12.7743	7.65427
7.31339	5.19608	13.527	11.5195
6.7134	5.28675	12.3612	7.62772
6.89746	10.364	13.8676	10.9595
6.5416	5.56979	14.2192	10.1983
6.70961	7.52493	12.7729	9.39431
6.76498	5.17797	13.3702	11.8243
7.5546	2.96771	14.6599	12.0388
7.11593	7.39058	13.0454	11.8511
6.97862	7.17951	13.1698	11.9425
5.40524	9.23777	12.4196	9.4358
5.45053	11.1214	13.3081	8.10431
6.98484	10.7407	13.7609	10.3444
7.47522	11.1783	14.509	11.3513
8.41871	8.82554	15.0341	10.2813
6.64809	10.6675	13.3326	10.3207
6.45035	10.5375	12.4186	9.95249
6.76994	10.883	13.9427	11.3401
6.89871	10.9659	13.5127	9.8285
7.73245	9.97893	12.5401	10.6973
7.38321	11.0492	12.6677	12.074
6.76619	10.2747	14.1421	10.57
7.13319	8.38586	12.5941	10.5108
7.66949	7.04239	13.4875	12.4083
7.05184	8.7792	13.5898	10.1721
8.18786	7.02898	16.6649	10.7073
8.88068	10.087	15.3577	13.0521
6.84226	10.6149	12.7366	9.33028
8.40826	9.69433	14.1228	10.6541
8.60343	11.6477	14.915	12.6425
6.58259	9.39452	13.2119	11.129
7.31703	9.99602	14.775	10.3954
8.09937	10.2578	14.404	11.8883
7.84452	8.4876	14.3763	10.8632
8.19237	10.0588	14.3283	11.0813
7.07761	9.19161	13.1409	9.94547
6.45143	4.22296	6.03315	11.0231
4.29475	8.75622	10.6129	11.5964
5.31398	5.8928	9.45444	10.658
3.19351	6.41759	8.39478	11.4918
5.54194	5.2865	10.6304	8.43913
3.9014	6.11797	7.92593	9.49153
5.39508	9.41613	7.55943	9.68832
4.35832	10.8799	8.79309	12.2238
5.43192	10.5955	11.2531	12.1587
4.83924	11.2731	5.58945	10.1881
3.59256	10.3051	7.26226	6.26594
3.80959	8.19393	8.93947	12.6221
7.1982	6.20906	13.1479	9.20816
7.16152	4.48389	10.9548	10.8995
6.88501	10.3833	9.65483	11.1289
12.3496	5.37898	11.398	11.2085
12.2342	6.46204	13.0728	11.3687
15.3766	9.5624	10.8885	13.141
19.895	11.5594	14.4993	13.0018
19.7419	14.6466	14.9135	14.1513
15.7819	13.4099	14.432	13.0946
17.0397	11.2472	17.6422	8.46206
19.0125	12.9857	13.3387	8.45239
15.6613	13.4747	11.8525	9.74151
16.474	12.0656	12.5079	9.36919
17.7103	12.9026	12.5084	10.6536
18.1855	13.9657	13.4227	4.31135
15.5793	13.1732	12.3264	8.34322
18.2983	12.691	15.4233	8.02868
18.2475	12.8499	13.8985	6.53455
21.024	13.899	12.0351	6.38311
23.4124	15.7545	13.5909	7.53727
18.7652	13.1629	12.5786	4.79909
19.848	12.7924	10.8268	7.63567
17.6836	10.5744	12.5698	3.99887
20.7921	10.8227	13.2447	4.39229
17.8101	6.0667	13.1838	7.52078
15.6676	5.03824	12.4375	6.37064
18.0204	7.61799	13.4651	3.68048
20.8536	7.8564	11.4197	3.77705
15.2355	7.48211	10.6742	7.51151
18.5527	6.46817	12.7449	4.65938
20.1245	9.68985	12.1045	7.31178
12.8139	5.39492	12.4886	8.15856
17.0692	7.88536	11.2323	8.81322
18.2862	7.41963	12.8284	9.82802
19.4889	8.27542	13.2706	10.8302
19.442	10.2714	13.7579	10.5963
18.609	8.81034	14.3386	10.7498
17.9362	10.3223	13.2013	11.159
17.0287	7.89872	11.5931	11.2348
5.79818	5.35867	4.64531	6.56328
12.4563	7.51602	6.05992	3.90811
6.23928	11.1117	9.30098	4.44573
6.89914	6.47708	7.22777	3.49105
10.6818	10.0949	8.18357	3.57377
17.5902	9.22326	5.50928	7.3816
13.6836	13.9977	3.56926	11.5405
9.0287	16.0524	3.68334	10.5089
10.6565	14.8706	4.82797	9.3245
13.4832	15.3728	4.87912	8.76421
13.5776	9.24173	4.77044	6.76891
9.39905	16.7462	4.53525	8.93242
8.39662	15.4057	4.54014	10.7766
10.6217	12.0806	4.59584	11.7082
10.5694	11.1123	6.72129	9.90946
9.56485	10.1934	7.4573	10.8718
9.31288	17.627	6.80822	8.29483
10.4001	16.1337	5.83955	8.6271
9.13978	13.7108	7.00837	10.3644
13.444	12.298	6.80716	12.0155
10.9409	17.329	4.60688	10.4762
8.16242	8.97221	6.38199	13.2257
13.7786	12.0595	6.65195	8.42058
10.0772	12.8572	7.2333	4.2098
9.5011	11.987	5.69435	5.33082
11.4194	12.1453	8.2301	6.37907
14.2037	11.9019	6.55807	4.16035
13.7048	14.7984	6.26344	6.33737
12.9164	10.2512	10.7489	7.62863
11.2582	19.8322	7.16821	7.10881
14.9596	15.0806	7.50202	4.73335
10.1387	16.1443	5.50151	3.27006
17.2084	16.1507	5.28679	8.72812
12.3845	15.0395	6.30575	8.28446
10.3821	16.9722	8.5897	12.2434
11.1062	15.4988	7.59461	12.559
13.2815	12.8039	6.28893	12.8386
10.6361	17.1735	5.88492	12.3473
12.5981	13.3025	7.70538	11.5464
11.9372	10.4431	6.12374	9.97749
15.8187	20.3641	6.91209	8.14168
11.5938	10.9369	6.26634	8.90311
21.2788	13.5821	5.83413	8.58823
13.1223	10.4763	7.53722	10.1541
8.95579	12.4368	4.02981	7.65397
11.5373	12.5422	8.65056	11.9209
13.6208	8.28284	7.47093	10.0469
13.7947	8.11217	5.50015	9.66427
12.46	8.37555	5.08781	9.09022
15.0402	11.4085	4.56597	6.83664
9.2973	11.9862	4.45409	9.05257
