# Supplementary material for: Structural insights into the pSer/pThr dependent regulation of the SHP2 tyrosine phosphatase in insulin and CD28 signaling
Source: Nat Commun. 2022 Sep 16;13:5439. doi: 10.1038/s41467-022-32918-5 (PMC9481563; doi:10.1038/s41467-022-32918-5)
Supplement: Supplementary file 7 — Source data [file 41467_2022_32918_MOESM7_ESM.zip › Source-data-Supp-Fig070.xlsx]

## Sheet: LOOP-DESCRIPTION
		Phosphorylated amino acid - loop distances (pooled from all MD runs)
		Calculated from the output 50 states smoothened PDB files
		Distances are calculated from:
		* Ser+4 O-gamma atom (p0IRS1 /ppIRS1 peptides)
		* Thr+4 O-gamma atom (p0CD28 / ppCD28 peptides)
		* Ser-4 O-gamma atom (p0SRev-IRS1 / ppSRev-IRS1 peptides)

## Sheet: ppSRev-IRS1-Ser-loop-dist
('A', 33, 'NZ')	('A', 39, 'NZ')	('A', 118, 'NZ')	('B', 3, 'NZ')
11.6576	8.71379	4.0134	4.90425
17.7809	10.5667	7.89715	8.51747
17.3253	11.0678	7.65811	8.10653
18.3049	10.6376	5.04826	9.10374
18.1368	11.0958	4.79037	6.70329
16.8302	11.4221	5.06953	7.0347
16.569	11.2675	4.5624	8.19445
20.0386	11.7134	4.72959	5.99087
18.6364	11.8376	4.6804	5.58893
18.0494	11.636	4.52545	6.50176
17.6447	11.1775	4.83861	6.2317
18.4294	11.3124	3.97857	5.74228
18.3824	12.0498	4.813	6.27599
16.9401	11.637	4.62412	6.71115
18.2454	11.0697	4.67009	6.90415
17.6144	10.7657	4.49079	5.94007
18.3669	10.4623	8.48303	4.94242
17.8279	10.77	8.86396	4.85415
16.7899	9.88911	7.67277	5.18131
15.2409	9.24479	5.17132	5.51779
16.0332	9.03043	6.78831	6.6656
13.5236	8.63029	10.1439	5.06554
15.3539	9.80078	14.6699	6.03434
15.8204	9.82757	11.3482	4.66619
14.9803	9.97417	8.05981	5.3146
15.347	8.63153	3.12693	6.35027
17.7887	11.492	2.83101	7.10094
17.9811	12.0539	2.86211	7.66387
16.5846	11.3445	2.96759	6.88391
15.0848	12.1271	3.04047	5.23733
16.3746	11.3874	2.90453	4.85792
14.8342	11.4098	3.83721	5.07483
13.7551	11.7883	3.20006	5.36744
13.1057	12.6016	2.88867	5.92748
12.5306	12.3741	3.37974	6.45578
13.4356	12.194	3.67227	5.50393
12.4974	11.2792	2.69019	6.54683
10.9025	11.4301	2.65438	5.20958
9.11724	11.0853	3.82594	4.98698
11.7856	11.5013	5.82681	5.35201
11.9928	11.7607	4.94464	6.88721
13.6444	12.3744	9.43776	4.92034
11.1018	12.5266	4.94175	7.09046
12.9751	11.5204	2.87837	4.78804
8.6784	13.5534	3.63729	7.11078
11.0265	15.2291	3.2471	7.6089
11.5331	12.3522	2.79709	6.32301
12.3097	10.6278	2.87099	8.56927
12.3023	12.2986	2.88728	5.20777
13.0311	12.8479	3.09872	8.05943
11.559	12.8581	3.20206	5.15878
14.142	12.082	6.25308	9.47216
16.0769	10.8275	2.74682	9.90831
17.8021	11.4486	3.1772	8.80665
17.2665	11.3114	2.72666	10.2789
17.4383	13.1828	2.8719	9.55672
15.8948	10.3736	2.81174	10.1584
16.7326	10.4656	4.86366	9.89113
16.5527	9.79191	3.89884	9.0743
15.8206	9.93546	4.65152	10.0218
16.0862	10.7404	4.94787	10.5654
17.3703	13.2093	4.35092	10.6001
16.1665	12.3444	5.28156	9.41521
16.295	10.6912	4.46334	10.2728
17.4682	12.4522	3.06994	9.97185
18.0494	13.2889	2.85051	9.48436
18.3338	13.7045	2.99743	9.44983
17.8254	13.5005	2.82731	10.6705
17.008	12.627	3.00348	9.54485
18.0576	13.3082	3.15997	10.0977
17.1737	12.3731	2.99434	10.301
18.2556	13.5584	3.09855	10.0531
17.7365	12.5058	2.89584	10.9879
17.8945	13.1148	3.59017	10.3146
17.3668	13.1114	3.10659	11.4787
18.9743	14.2174	3.05033	10.4447
17.9276	12.5345	2.86248	9.76998
17.2207	12.2149	3.07256	9.92578
15.9953	12.062	3.12355	9.33493
18.1061	12.5277	3.17352	9.42773
17.4515	10.7336	3.43357	8.60568
17.8813	10.4342	3.50338	9.24352
17.9566	10.4846	2.86486	8.90862
17.1428	10.7617	3.02845	7.92072
16.4066	10.7296	2.88979	8.00473
16.7952	12.9209	2.70729	7.50327
16.6485	10.8925	3.10756	7.66045
16.4042	12.6684	3.3633	7.54334
17.4252	11.9084	3.13925	9.03348
17.0535	12.0382	3.04962	9.75365
17.5056	11.3792	3.04779	9.30062
17.7541	10.634	3.06636	10.1148
18.117	12.4324	3.00954	9.40781
19.0152	13.3214	2.76054	9.9004
17.3258	12.6111	3.0248	9.67087
17.6462	11.5442	3.14917	9.69801
17.7695	12.363	2.75691	9.0827
18.0185	11.8844	3.08295	9.3195
18.8428	13.2164	3.48977	9.94812
17.0541	10.4016	3.11158	9.53341
16.5404	11.674	3.09406	8.19786
16.7488	11.2301	3.9013	9.03883
4.63173	3.41812	14.1271	7.08078
3.023	5.42971	14.4558	7.79561
3.22386	6.34931	18.1189	8.04399
3.46207	7.05803	17.2165	7.51612
2.79568	6.48304	15.5928	7.63668
2.83903	9.00851	17.4457	9.69472
2.77658	8.74417	18.1065	10.3799
3.16117	6.59571	14.4153	9.92848
2.94119	3.22706	20.5261	7.49936
2.80303	5.17534	22.0438	9.88976
2.72811	9.29387	18.0541	10.9359
2.9509	9.18329	21.8675	9.55089
3.17852	10.17	19.637	9.66732
2.86847	11.4321	20.8082	10.0862
3.24359	11.1691	17.8654	10.778
3.2886	8.60377	19.2731	10.2617
2.8578	10.5659	17.5051	9.51038
2.87765	8.55091	17.6461	10.0343
2.80729	10.0258	19.8706	8.60213
3.13975	8.10985	22.1754	8.82003
2.87051	7.95828	22.168	7.14298
2.81391	9.83739	20.5206	9.82443
3.09539	9.10846	20.1008	8.17408
2.91489	9.18763	19.7335	9.58136
2.98305	8.96114	17.3213	5.70323
3.11851	8.69507	20.8128	4.9421
2.94846	10.0068	18.5716	7.11116
2.76272	9.47692	20.7083	6.46993
2.90178	8.73496	19.2557	7.095
2.77889	9.15822	20.4636	5.85561
2.99084	8.8918	20.8103	8.31533
2.90864	7.76642	17.3172	6.31167
3.05722	8.52263	19.001	8.98923
2.92429	9.09094	18.9702	7.07571
2.75191	7.98415	20.7877	6.90058
2.85028	6.96197	20.1966	9.10178
2.79143	8.53999	18.2059	5.54889
2.70727	8.19088	21.0897	4.84782
3.26994	7.19524	20.507	5.19301
3.19287	8.55291	20.4195	5.07047
2.7548	8.42877	20.385	4.42976
3.0403	8.52827	20.8546	4.73233
3.04908	6.99855	21.2576	4.95868
2.7427	8.69377	19.3967	4.89948
2.84642	8.52135	21.4475	4.87092
2.8329	8.08968	16.3897	5.76692
3.02245	7.62975	18.1264	4.81923
3.06992	6.37044	20.7606	6.03203
3.12072	8.77346	16.088	6.29662
2.74543	9.08185	15.6792	6.88863
2.86025	9.21489	20.4686	5.84949
5.16318	4.64936	13.9499	4.9922
8.95574	8.68485	15.944	6.75889
5.0572	6.81123	12.6862	4.94512
11.7559	10.573	7.986	2.86248
14.2097	8.88228	6.82822	3.06225
13.085	10.7275	10.7761	5.70815
14.5363	10.3506	5.26829	7.61806
16.9621	9.21476	8.01555	7.71674
16.2061	8.56022	9.1479	8.63586
12.7798	4.93707	16.16	9.1441
9.54221	4.74903	15.8497	9.60863
9.19501	4.37688	15.7403	7.94244
7.32047	2.71162	14.405	9.46475
5.48045	2.8262	17.4806	7.58997
5.23141	2.81853	17.4636	4.92878
8.06792	3.054	13.9613	4.09832
5.21671	3.30091	14.5697	4.48734
3.04001	4.89157	14.0426	4.79021
2.97757	4.85574	13.5293	4.5602
3.04499	2.99342	14.5434	5.16481
3.317	3.14379	13.4669	6.79555
3.07408	3.3569	17.011	6.21867
3.21008	3.44485	16.059	6.44067
2.71533	3.4036	14.9629	4.8654
2.88566	4.83691	14.8719	6.00609
2.74696	5.68902	15.8778	6.72762
2.77912	4.77797	17.4738	6.30703
2.94879	5.64773	15.5983	9.93433
2.91678	3.42708	17.2631	9.78213
2.92814	3.27939	17.1075	7.38083
3.15858	3.26235	19.8098	10.3967
3.06238	3.95374	15.6721	9.95736
3.03514	6.0383	19.3128	9.85269
3.29566	3.77995	19.3884	5.26264
3.26815	2.94523	18.5092	6.86383
3.04872	4.48345	20.6398	5.69636
3.01194	3.54773	15.5858	4.81512
3.13974	4.50526	19.5825	8.49959
2.91906	3.69421	15.5395	6.2716
2.83427	4.37914	21.3243	6.74668
2.74905	3.61391	17.3679	9.07646
3.0144	4.48092	18.0809	7.12058
2.71728	4.32023	14.6057	5.5894
2.83325	3.99933	17.7563	7.92218
2.95819	3.96491	19.0115	9.60056
3.02518	4.11568	16.582	9.54998
2.90229	5.29424	20.2463	10.2697
2.8067	4.47247	17.8013	8.78231
2.98136	4.74019	18.4698	8.76939
2.85303	4.89274	18.6096	8.26454
3.23173	5.18961	14.7797	10.6875
3.28003	5.12879	18.0488	9.83505
2.79036	6.64086	13.9175	9.97405
4.76115	7.11374	12.9538	9.15243
2.7711	5.69878	17.4807	8.54909
2.76431	6.11488	19.3257	7.89866
3.07594	6.78378	16.7056	10.0227
3.02121	6.0305	17.0966	9.5529
3.77161	5.10061	18.8547	10.1216
3.02579	5.71122	20.6754	5.28119
2.75982	9.24022	17.6957	4.99854
3.00995	4.94039	19.9741	5.55116
2.77045	4.6513	21.8677	5.27593
3.40479	4.50698	17.8844	4.95432
3.21162	5.43493	18.1492	5.16885
3.04054	5.04387	19.3445	4.96506
3.05159	3.45793	18.8164	7.78906
3.34149	4.80464	17.7524	9.97518
3.04733	4.98791	17.2578	6.0261
2.75991	6.06586	17.3097	5.30182
3.10158	2.82599	17.8687	5.28118
3.27526	3.53288	17.7714	8.67142
3.35821	4.64294	20.4511	9.28303
3.89806	3.12053	18.5582	8.97843
3.10048	3.50524	19.1527	8.0762
3.0104	2.98312	18.752	6.73593
2.82646	4.89254	19.0065	6.91656
2.8008	4.286	18.4249	4.96143
2.72978	4.08365	18.759	5.10723
2.86447	5.30232	19.2036	4.88866
3.08845	5.72533	22.1232	5.30111
2.97274	6.03959	17.6012	5.32348
3.03483	5.85629	21.3241	5.22617
2.87767	4.38352	17.5243	4.88222
3.4327	5.22155	15.8697	5.66299
3.30183	3.10781	14.1678	5.118
2.72767	4.98362	14.568	6.2876
2.92063	3.71174	16.9851	4.76603
2.84904	3.16937	17.3673	6.48069
3.23869	5.07528	24.4835	4.89532
2.76566	4.14812	20.8361	6.40672
2.98843	4.46348	17.3577	5.04017
2.87514	6.11819	13.9402	5.16713
3.02291	4.93427	17.8024	5.07977
3.00343	3.85439	17.0929	4.98036
3.0975	4.75749	15.4357	5.02222
3.74231	3.1683	15.2711	8.96174
2.88494	4.86435	17.1478	9.02449
2.82979	4.77458	17.914	10.2391
2.79145	4.81045	17.7682	6.93993
3.48839	3.8462	14.9502	7.74403
3.11288	3.29682	17.7542	6.75262

## Sheet: p0SRev-IRS1-Ser-loop-dist
('A', 33, 'NZ')	('A', 39, 'NZ')	('A', 118, 'NZ')	('B', 3, 'NZ')
11.3163	8.14976	4.74942	5.65608
17.7283	10.0322	2.77045	7.72666
15.8107	6.21491	5.60076	11.0689
15.1541	8.01325	8.50136	11.1268
13.6659	4.95885	10.3656	9.97102
12.5339	6.79304	12.7578	9.60215
13.6604	6.69248	11.6343	7.85268
14.1929	9.63617	12.5993	10.0855
10.0096	5.42425	15.6352	10.8201
13.0479	4.97222	9.46815	8.89342
9.07275	5.09566	12.9172	10.8487
6.85128	5.87867	15.9582	10.1073
8.27319	6.27095	15.7133	10.7652
11.7252	5.45958	11.7141	9.90151
8.01037	3.29049	13.1845	11.4815
6.33763	4.44756	17.2769	10.1637
6.47831	4.33289	22.1797	10.2005
6.39969	5.8442	16.0039	8.63635
8.30073	3.25963	16.32	10.3924
7.66408	2.72422	14.3799	11.1057
6.91111	2.95499	14.6275	11.2156
7.72335	4.90234	14.0177	9.43583
10.9305	6.4624	10.1823	11.3775
10.0478	7.1336	13.3516	11.3999
11.8232	5.95767	12.5415	7.88865
12.6359	5.99184	10.5205	10.3168
8.86698	2.79811	17.2487	10.3857
7.65865	4.23162	13.7195	8.24212
8.251	2.85743	13.6671	10.1959
9.23309	2.69448	15.3926	7.84398
8.15206	2.76069	16.0827	8.43588
9.1646	2.79292	15.244	9.31292
8.29657	3.90038	14.1455	10.8623
8.69083	3.94771	19.1596	10.1392
8.00243	4.75783	15.0342	8.55753
8.99721	3.22027	18.4086	10.4468
7.9697	3.04575	19.2038	9.78394
8.45263	2.99274	21.2541	9.76817
8.44292	2.70925	13.5303	9.94914
8.76015	2.86714	21.4691	9.63516
8.62876	2.93234	17.1986	9.24405
8.67964	2.93022	15.7632	9.26091
7.68711	2.87086	15.4709	10.2466
7.67796	3.82022	20.2002	10.4194
8.78365	4.44569	18.5119	8.7989
9.278	2.95129	18.7885	8.70072
9.35047	3.18079	16.4805	9.28557
12.0863	8.66424	15.9009	10.3482
11.4554	7.62159	13.7193	9.90957
11.1648	5.97249	14.7038	10.2449
9.78392	6.42954	17.379	10.0694
11.9302	11.5471	7.5885	10.3578
13.8654	10.889	12.4094	10.7108
15.3432	15.7993	7.99421	9.47638
16.5233	13.7475	12.3714	10.0925
17.0232	13.7909	10.9025	10.0345
16.708	11.7407	12.5048	9.8468
16.7088	12.8263	12.4904	8.99878
17.3782	13.7437	5.09993	10.4083
18.6696	13.4336	4.1656	8.74539
16.1326	10.6923	7.7225	9.00012
18.354	14.4558	7.12009	10.7035
18.234	13.7973	7.88362	10.1312
20.4956	14.4766	7.6294	10.164
17.7409	13.4552	8.59245	10.1213
18.9772	16.4304	8.42744	10.2967
19.3404	12.4768	6.29231	10.3296
20.1287	12.6408	7.60095	9.8865
19.1944	13.1286	7.979	9.80002
20.8671	14.0051	3.80171	9.35259
17.5584	11.7383	9.43302	9.53959
19.086	13.9039	4.70568	8.68852
17.9435	15.3934	7.56689	8.70139
17.9324	13.673	10.3911	10.413
16.5181	12.2758	10.9281	11.3514
17.3266	10.0556	10.0315	8.82191
16.0651	9.22469	9.75382	9.8003
16.1288	11.2962	10.8142	10.8535
17.8318	12.0037	11.5646	9.93661
17.5729	11.5623	12.9129	10.1527
17.5295	13.188	11.2881	11.163
19.1278	15.2832	7.42243	8.86556
19.8516	14.5824	9.13149	9.45999
18.9687	12.1576	13.6236	10.086
20.5879	15.9486	9.20571	8.9088
18.6411	12.3549	12.2901	11.066
19.1133	12.3647	11.1996	10.5283
16.3941	13.959	11.9396	10.8797
15.8232	14.3394	12.8309	10.5891
17.601	14.4732	7.74128	10.5809
17.7174	10.9338	14.0465	10.8073
18.167	13.3355	10.7617	9.94429
15.8739	12.5806	13.2334	10.5914
17.3949	10.8419	13.7427	10.5121
19.1049	12.9708	11.9799	10.0536
19.8844	14.5517	12.3883	9.29116
17.6946	12.9927	13.3979	10.0522
16.1694	11.5065	13.8734	10.9117
18.4313	13.2947	11.664	9.57147
17.1697	11.5563	11.322	10.0947
18.898	14.7327	8.40834	10.5522
18.2772	13.275	8.79501	10.2641
5.3448	3.12904	13.8427	7.15106
5.29242	5.20823	14.1378	9.78851
2.83551	5.89622	20.03	9.74295
11.5195	5.21037	13.8999	11.141
7.47393	3.19061	17.5731	10.8444
6.97768	5.36266	19.4957	9.54524
8.75956	2.69143	16.2438	10.4484
8.61491	2.73958	15.4984	11.1627
12.0206	6.60583	15.9613	10.1222
9.28479	4.69632	11.8451	10.1135
9.63681	2.70694	17.891	8.48572
11.2731	7.67047	15.0598	9.70491
7.71933	2.98466	17.6332	11.326
8.01122	2.8059	13.3421	7.60931
9.18967	5.35202	15.7872	9.48719
5.5181	6.04046	13.7681	9.17258
7.52095	6.02664	12.8663	8.59564
8.27049	3.1095	16.3907	11.5239
6.61246	4.87719	14.2082	8.8393
9.28677	2.65665	13.1791	11.5027
6.68907	3.07744	15.3893	10.2212
8.65593	2.72976	13.5369	10.5909
6.19091	5.15132	12.785	10.1665
10.7924	5.2716	12.0482	11.5716
11.2206	4.90287	11.7677	10.4402
11.2541	2.66224	11.5015	11.4445
13.5399	4.55726	7.09543	11.3201
14.8032	7.97503	7.85454	9.71373
16.8325	8.15658	9.49787	9.56997
15.1539	8.60428	6.46107	9.70373
16.4603	8.40963	6.28036	9.37227
17.8805	9.68201	6.77688	8.98689
16.0494	9.13077	6.70862	9.07552
16.826	10.4926	5.85025	9.11386
17.1928	9.71991	5.96444	9.18988
17.2263	8.3584	5.86131	8.87541
17.4843	9.14572	6.58158	10.1005
15.5019	7.4991	6.87818	10.8678
15.7897	8.08198	5.55374	8.97341
15.4614	10.598	6.27408	10.0968
19.1445	8.29601	4.61611	10.3871
17.3018	8.75316	5.30472	10.4637
17.2692	9.51309	5.7916	10.0395
15.1398	11.8112	4.53397	7.98952
14.7671	9.21955	7.63807	10.3847
15.9389	8.96454	5.75609	8.59596
15.7458	9.18491	7.59854	9.26294
15.7291	9.19293	5.21927	9.5067
15.9868	8.97633	6.99864	9.93204
16.1755	9.40186	7.12545	10.0874
15.7479	9.1863	7.28842	9.2058
4.43831	5.25495	14.6708	4.82436
9.18201	7.84918	15.3116	7.45006
9.08382	5.07379	13.1213	10.7446
17.6447	11.5006	10.2057	10.6598
13.9193	13.1725	10.8911	10.7794
12.1309	11.5167	10.3457	10.2482
16.2599	8.24059	11.5216	11.2572
10.7777	6.86619	13.3603	9.65222
10.656	8.93083	16.9932	10.0884
8.48618	7.24322	16.4874	9.86371
7.66724	4.60344	17.5365	9.95055
7.44332	8.26806	17.9804	11.401
5.66189	6.89224	18.0026	11.326
6.9087	5.61793	20.734	11.178
9.4415	5.18226	15.8272	11.1951
8.24772	7.25433	18.067	9.74356
8.33181	7.18611	15.7624	8.48779
8.05897	2.71538	15.0103	11.9803
8.07738	6.82896	16.2732	11.2744
8.63107	4.80846	16.3886	11.7482
11.8519	7.46054	12.7781	11.0092
10.7818	8.20191	14.0924	11.3186
9.64516	5.56026	17.316	11.4687
7.47093	5.82804	17.9327	10.2224
6.83798	4.41438	18.147	10.4251
5.86565	6.48994	17.2352	9.91625
9.6787	4.64359	16.7214	10.0466
8.28206	6.20011	17.8548	10.3588
8.08972	4.35165	15.7278	10.2833
8.9528	4.48564	14.6708	10.6016
4.55353	6.70227	15.3518	10.9182
7.62963	6.77437	16.6137	10.7451
4.0411	6.88712	15.7538	10.5135
7.77543	9.61072	17.6072	9.46928
6.80213	5.22183	18.9332	10.0207
8.92678	7.12771	17.8642	9.0257
5.26107	5.22048	19.3378	11.3447
3.85997	3.16422	18.3997	11.4964
7.15058	2.97034	19.6406	10.9761
6.35712	5.12372	19.5018	8.93407
7.13211	6.14099	18.732	10.9612
6.59121	3.79822	14.0573	11.1194
8.4778	6.16634	15.7106	10.3214
7.22911	3.68211	14.991	10.5282
8.63215	2.83623	12.0883	10.0399
6.80762	6.86401	16.081	11.5317
10.8158	7.95817	14.9731	11.4527
11.2526	7.4244	15.6474	11.6537
13.2545	8.10315	10.9737	11.6524
7.177	5.79797	15.1864	9.68326
7.98454	5.1796	17.5002	9.06312
2.82165	4.9161	18.4749	10.3488
6.89054	4.45993	14.4931	10.919
7.80619	2.66032	16.9184	11.3439
7.82049	3.17928	15.0679	11.0472
8.70098	5.107	15.2839	8.88144
8.05191	2.84961	13.5975	10.3382
9.27242	3.00535	14.6025	10.1767
9.68004	2.67533	13.8904	11.0242
9.2012	3.01548	15.19	10.2523
9.60296	2.59457	13.7937	11.8611
10.3493	4.85752	14.0785	11.2404
9.42611	4.8735	15.5571	9.32893
9.43963	2.8208	13	10.2468
8.83605	2.58281	15.6117	9.66059
9.62651	4.4966	17.2601	11.0759
11.2351	4.57978	13.5299	10.9503
9.88207	5.76352	11.4994	9.58846
9.94345	6.61768	11.1508	9.9417
9.43202	5.71006	11.0419	11.0028
11.0673	6.69243	13.795	9.39431
12.3226	8.38044	13.8534	11.3129
9.52977	4.15811	14.1487	9.03728
10.6578	4.06474	11.3795	7.65624
14.0957	5.59223	12.2249	7.68525
11.8032	4.50973	13.4594	8.91644
12.8315	5.24079	13.3911	10.9101
9.68548	4.39733	13.4294	10.0519
7.57553	5.22833	12.9489	9.7454
7.30697	4.01674	14.6957	11.416
11.154	6.338	13.1052	10.8217
9.62314	9.02541	15.6643	8.34874
10.6247	7.12698	13.2536	10.1876
14.2304	7.25924	13.1697	11.3001
15.6126	8.92574	13.5652	9.10319
19.8379	15.28	10.8962	10.58
19.724	15.7715	18.7117	7.6927
19.0965	18.2286	15.5814	10.9055
17.6891	18.804	15.3199	9.68012
20.8378	20.6162	15.4254	9.60573
20.0192	19.8099	13.9036	9.85897
18.9643	21.4006	19.1544	11.1656
16.7735	19.3438	17.2771	9.02668
15.7695	19.6569	17.1087	9.66734
18.0408	21.9183	16.2277	11.2035
15.0797	17.8071	12.7236	10.693
15.7428	19.7605	17.7394	9.95293
15.7119	19.0521	16.4707	8.94402
18.1173	20.8283	17.7222	10.0495
15.6668	19.2055	17.3056	8.79578
16.0253	18.8032	14.8384	8.10717
18.1793	18.5851	13.2355	8.53912
