# Supplementary material for: Structural insights into the pSer/pThr dependent regulation of the SHP2 tyrosine phosphatase in insulin and CD28 signaling
Source: Nat Commun. 2022 Sep 16;13:5439. doi: 10.1038/s41467-022-32918-5 (PMC9481563; doi:10.1038/s41467-022-32918-5)
Supplement: Supplementary file 7 — Source data [file 41467_2022_32918_MOESM7_ESM.zip › Source-data-Supp-Fig071.xlsx]

## Sheet: WPD-DESCRIPTION
		WPD distance tables (pooled distances from all MD runs)
		Calculated from the output 50 states smoothened PDB files
		All distances were measured from the O-eta atom of pTyr ligand

## Sheet: WPD-closed-ppIRS1-dist
('A', 179, 'CG')	('A', 179, 'CA')	('A', 180, 'CG')	('A', 180, 'CA')
5.29033	5.96765	4.78086	5.45384
5.82125	6.58092	5.19894	5.61864
6.25051	6.3091	5.49146	6.38237
6.41696	6.73763	5.6993	6.32371
6.30064	6.79101	5.46843	5.86923
6.66607	7.06835	5.43427	6.42814
6.91781	6.8929	5.39607	5.71913
7.41645	6.83557	5.29038	5.97964
6.99152	6.47484	5.76501	6.431
6.75826	5.74925	4.86442	5.80288
6.45114	5.85154	5.78015	6.41736
7.37947	6.4947	5.84603	5.99304
7.63617	6.95859	5.59168	6.67757
7.26918	6.56506	5.34917	6.09397
7.55829	6.77148	5.42577	6.27741
7.92778	6.71641	5.25199	6.10089
7.43799	6.58258	5.40572	6.36318
7.10612	6.28323	5.51696	5.88807
6.81562	6.10777	5.89776	5.91174
7.6142	6.36391	5.21086	5.80635
7.07448	5.96069	5.99001	6.36516
7.14315	5.97971	6.4452	6.37317
8.70472	7.46317	7.66805	7.85165
8.17546	6.38569	6.09553	6.00789
8.08577	6.42406	5.45342	6.06054
7.9333	6.11117	6.59931	6.22142
7.67102	6.23612	5.99554	5.94483
8.6751	7.53969	7.18246	7.75245
8.1568	7.65063	8.30959	8.12317
8.60315	7.85509	7.8634	8.14963
8.41144	7.45634	7.61009	8.43813
8.40356	7.80752	7.70699	8.17832
8.47005	7.87387	8.43712	9.18183
8.01457	7.25894	8.10707	8.28824
8.25611	7.15457	7.94199	8.05099
9.33069	7.93383	7.94217	8.61264
9.0058	7.98214	8.20899	8.18521
9.64757	7.98397	7.37668	7.99245
8.77703	7.76133	7.57053	7.96475
9.03838	7.54685	7.59464	7.82793
9.60235	7.98886	7.89682	8.31363
9.86844	8.50777	8.12774	8.38803
9.09714	7.92032	7.39067	7.83118
9.37907	8.41868	7.87195	8.21506
9.47345	8.02757	7.95707	8.74416
7.50142	6.16951	7.29787	7.07424
8.32592	7.03742	6.22033	6.70093
8.5543	6.92683	6.67812	6.8772
7.82966	6.60576	6.66392	6.86392
7.72107	6.12746	4.85076	5.77766
7.89406	6.4806	6.55705	6.62228
6.85403	7.83028	5.09229	6.82982
6.60148	7.978	4.76501	6.5121
6.99672	8.53401	4.97704	6.79462
6.74413	8.04281	4.97411	7.05499
6.6061	8.39739	5.79488	7.78594
6.46197	8.04965	5.65149	7.56734
6.57163	7.9233	5.0649	6.92636
6.6583	8.07182	5.01399	7.06286
7.24735	8.58545	4.97028	7.04557
6.78236	8.12717	4.91615	7.06854
8.03739	9.23639	5.10699	7.11326
6.87489	8.14444	4.96793	6.98938
6.85947	8.35179	5.01292	7.11017
6.39171	7.75715	4.98335	6.90392
7.25127	8.6163	4.98791	6.79253
6.681	7.82388	4.86112	6.54292
7.21134	8.21305	4.97511	6.80424
7.25153	7.9862	4.95066	7.00186
7.03337	8.38392	5.10099	7.18171
7.2468	8.27962	4.91337	6.8406
8.10299	9.11616	4.81952	6.95887
6.76303	8.17889	5.05595	6.86074
7.29491	8.60741	5.19078	7.31047
7.25343	8.15567	4.78036	6.61092
6.82746	8.01211	4.86479	6.78806
7.28459	8.86396	5.13893	7.10923
6.70269	8.20708	4.84245	6.81576
6.37565	7.67097	4.88873	6.90649
6.96958	8.26666	5.05856	6.87015
6.58478	7.62697	5.02221	6.7758
6.89563	8.22837	5.41699	7.51294
6.85958	8.21538	5.47419	7.43017
6.71908	8.2633	5.1183	7.06239
6.41132	7.92223	5.00225	7.04498
7.12565	8.27788	5.14049	7.05592
6.67671	8.60496	5.31644	7.49045
6.24122	8.4812	5.88685	7.82691
6.07103	8.14986	5.77197	7.51196
6.30563	8.40015	5.94309	7.88204
5.82672	7.97482	5.91598	7.67754
6.14056	8.40101	5.53756	7.53298
5.85075	7.83455	5.34122	7.30848
6.23447	8.2605	5.25999	7.09302
5.83888	7.92237	5.31516	7.00112
6.17341	8.09555	5.55264	7.501
5.83771	7.80511	5.50511	7.21311
5.79145	7.97708	5.18938	7.27759
6.16099	8.14615	5.31067	7.26749
6.11637	8.27864	5.5044	7.47616
6.3444	8.41154	5.45914	7.5754
5.85055	7.77261	5.4188	7.33653
4.78445	5.99511	5.11282	6.03183
6.08635	7.13929	4.9196	6.17184
5.83086	6.80554	4.68063	5.9406
5.99284	7.06428	4.8011	5.97235
6.84063	7.71945	5.30556	6.52271
6.02895	7.04037	4.62611	6.26291
6.53701	7.61128	6.14124	7.43949
7.83819	7.92034	7.05746	8.1657
7.3226	7.2943	7.20479	7.71494
7.00658	7.55591	7.01545	7.60749
7.95053	7.65837	6.7284	7.39159
7.48754	7.67441	7.5783	7.97618
7.68741	7.61867	6.88374	7.66803
8.45899	8.08369	8.35763	8.37505
7.62979	8.0449	8.09709	8.41506
7.61302	8.16265	7.2916	8.36462
7.68045	8.10908	7.68253	8.13071
7.5561	8.10502	7.31102	8.16537
8.06209	7.77098	7.87567	7.94983
8.1476	6.97943	7.63447	6.83141
8.65946	8.12421	7.84359	7.99728
8.36462	8.04143	7.67746	7.84169
6.33283	6.69801	7.19628	7.11023
5.97158	5.76241	7.53897	6.92905
6.42817	6.1982	7.29839	6.62458
6.4618	6.07718	7.55954	7.04457
7.00487	5.72969	6.73661	6.56956
7.87978	6.97101	7.20603	7.79049
7.30606	6.28314	6.49487	7.31102
7.60959	7.0242	6.57509	7.64226
6.45039	6.27212	6.42006	7.41117
7.33564	6.8512	6.61242	7.40003
7.29425	6.60628	6.62964	7.47254
8.4571	7.69221	7.40321	8.38906
7.7012	6.72546	6.95995	7.70562
7.95651	7.52692	6.40521	7.84255
7.79471	6.822	6.92161	7.40277
7.91651	7.45333	7.72241	8.6088
9.0389	8.02816	8.02547	8.38234
7.76615	7.30439	6.83065	7.79231
8.52762	7.57276	6.94534	7.67261
9.05583	7.52312	7.45597	8.49514
8.38676	7.09813	7.02825	8.06663
8.29682	7.59454	7.02328	8.03386
8.5295	7.71167	7.28169	8.03697
7.88641	7.37804	7.22021	7.93633
7.56511	7.20903	6.8224	7.90929
8.22327	7.56103	7.21446	8.19212
8.80674	7.5203	6.86585	7.78076
8.06551	7.69559	8.08949	8.7798
8.55823	7.74414	7.45437	8.38581

## Sheet: WPD-open-ppIRS1-dist
('A', 179, 'CG')	('A', 179, 'CA')	('A', 180, 'CG')	('A', 180, 'CA')
13.9775	12.7742	14.1749	13.1111
13.2691	11.3132	10.809	10.0996
13.2696	11.1318	9.99626	9.89217
13.4713	11.1753	10.8063	9.49477
13.5854	11.2581	11.0671	9.85901
13.141	10.7558	11.7971	10.213
14.6151	12.455	12.4753	11.6071
16.4443	13.9321	12.6764	11.9133
15.5998	13.1357	12.4732	11.8597
15.6576	13.5959	12.5982	11.8045
15.9466	13.808	13.1137	12.8065
14.5019	12.7536	12.8832	11.8141
13.6463	11.6089	11.2488	10.5794
14.865	12.6903	11.7647	11.3384
14.4765	12.3118	11.284	10.5127
13.9062	11.9764	11.9217	11.2134
14.9977	12.7172	12.3736	11.4678
14.1754	12.0211	12.4141	11.2692
15.1573	13.0849	12.9102	11.8906
14.8425	12.7067	12.6807	11.6334
15.181	13.0512	13.5002	12.4015
15.3515	13.4705	13.3872	12.7463
15.8143	13.765	13.0736	12.4746
16.6506	14.5025	14.0377	13.1425
16.2724	14.3076	13.8273	13.1536
14.776	12.8526	11.6509	11.2535
15.0471	12.9741	12.2744	11.5469
15.2134	13.1673	12.1591	11.7944
14.7418	12.7381	11.8696	11.0669
14.7827	12.7572	11.8094	11.0778
15.9345	13.7555	12.808	12.1759
15.2353	13.0033	12.2905	11.2574
15.235	13.3039	12.7625	12.2535
16.1864	13.9511	12.717	11.9758
16.1097	14.0689	12.5532	12.0119
15.4247	13.2824	12.3758	11.4183
15.7359	13.7647	12.4774	11.8724
15.2416	13.3495	11.8723	11.2299
16.04	13.937	12.3823	11.9275
15.6157	13.3501	12.1568	11.3381
15.9721	13.6	12.4847	11.5608
15.4548	13.3138	12.1363	11.5763
15.0269	12.9595	12.3743	11.336
15.6596	13.6515	13.2876	12.2892
15.8294	13.8655	12.4067	11.9533
16.2042	14.2365	12.8926	12.3189
16.031	14.0335	12.6413	12.075
15.1856	13.1058	11.6225	10.9067
15.8005	13.489	13.1421	12.4195
16.2644	14.1484	12.4957	11.7736
14.2898	12.14	11.9821	10.7834
11.9162	10.8551	12.3204	11.4164
12.5819	11.0297	11.194	10.8326
15.255	13.408	11.3557	11.1822
15.7407	13.7744	11.8795	11.6114
17.3002	15.3819	12.627	12.4484
15.5131	14.0334	11.9175	11.4411
15.5573	13.7539	12.5584	11.9592
15.6274	14.0547	13.5871	11.7763
14.7758	13.1441	13.0365	11.1885
15.1206	13.6621	13.5881	11.7696
13.3368	12.612	13.1199	11.4187
14.6387	13.0894	12.6008	11.5214
14.0327	12.954	12.3347	11.0303
14.3468	12.7761	11.3755	10.7761
13.9037	12.0712	12.8748	11.0954
16.564	14.6504	13.1281	12.7892
16.8381	14.8718	13.6877	13.056
14.8456	13.0557	13.2611	12.17
15.1307	13.1856	13.3177	12.3592
13.6716	11.8032	12.1077	10.8112
14.6645	12.6585	13.1457	11.7974
13.8826	12.2185	12.0647	10.8974
15.6476	13.5255	15.822	13.3603
15.0503	13.1092	16.4516	14.0838
16.8325	14.6358	17.3004	14.8216
17.5712	15.1607	17.5258	15.3451
16.7739	14.3314	16.8397	14.4641
16.6756	14.1811	17.0434	14.5379
16.0929	14.3673	15.0678	13.7478
15.3023	13.4589	15.7465	13.9253
14.7905	13.5806	14.681	13.4502
13.7784	12.9883	16.333	14.516
15.1582	13.0477	15.0381	13.4207
14.4869	12.5695	14.8087	13.3176
15.3705	13.2021	15.5448	14.0709
14.7297	12.6985	15.2773	13.6696
14.591	12.7146	15.2282	13.4252
13.9951	11.8242	14.6188	13.2769
14.1423	12.3997	14.9822	13.47
16.7427	14.4496	16.9618	15.0981
16.0734	13.8555	15.4894	14.1277
16.0427	13.8668	17.1301	15.6048
14.9003	12.9854	15.8191	14.301
17.2749	14.8955	15.8839	14.6203
17.777	15.1072	17.4958	15.8852
16.2774	13.8042	15.6356	14.2524
17.3998	15.0676	15.6999	13.7637
16.6969	14.2295	16.2392	14.6735
12.8856	11.771	15.146	14.0944
11.7215	11.2064	15.3201	14.0697
14.7343	12.916	16.3825	15.213
13.0908	11.5817	11.8583	11.3523
14.0657	11.8943	10.4581	10.0269
14.744	12.5105	10.0743	10.2138
16.8775	14.4227	12.2143	11.7299
14.2279	12.3932	12.0089	10.9983
13.9198	12.0534	11.5339	10.7675
15.1308	12.8423	10.9377	10.5886
14.4482	12.4384	11.15	10.5932
13.7819	11.9192	11.2307	10.6436
15.3462	13.1532	12.4884	12.2884
14.0203	12.2033	11.7885	11.5415
13.1423	11.7728	12.891	12.1032
12.9433	11.5475	12.5091	11.8242
14.6789	12.651	11.9502	10.8879
13.7867	11.7357	11.8421	10.6644
14.5008	12.6195	12.0361	11.6469
13.9168	11.6684	10.607	9.86905
14.23	12.3635	11.7814	10.9809
13.0895	10.9246	10.5952	9.49544
14.0716	11.9423	10.6024	9.98888
12.5763	10.8623	10.3338	9.57009
13.9382	11.7095	11.0153	10.2953
12.9102	10.7293	10.6962	10.2966
14.243	12.375	11.9798	11.4498
13.711	11.4678	10.82	10.3649
12.6117	10.5375	10.9507	10.254
13.5741	11.2066	10.8273	10.2424
13.4687	11.1244	10.4321	10.3406
13.8035	11.5333	10.9821	10.4644
13.3409	11.0561	11.3651	11.1108
13.1148	10.876	11.143	10.5955
13.0646	10.7077	10.6803	10.0432
13.1609	10.9063	11.1517	10.9027
13.6249	11.5506	11.1381	11.0734
12.7965	10.9633	10.2429	10.0989
13.4104	11.449	13.0643	10.9333
14.3496	12.2534	13.3541	10.9676
14.4365	12.2137	13.1111	11.0764
15.1738	13.2031	13.5957	11.5957
13.6943	11.5982	13.03	10.6861
13.7195	11.7726	13.5216	11.5368
13.8876	12.0044	12.6094	11.5808
13.5842	11.6663	13.7845	11.7271
14.304	12.246	13.0896	11.655
14.9963	12.7902	11.9868	11.3851
12.4817	11.3804	13.6373	12.1022
14.366	12.4627	13.5342	11.8035
14.8273	12.4615	12.6325	11.4173
14.7209	12.4291	12.4306	11.5625
15.0146	12.8523	12.2198	11.388
16.0197	13.8501	12.6023	11.9738
12.7286	11.0737	11.9038	10.9379
13.7081	11.3441	10.011	8.90432
13.3612	11.1176	11.195	10.6954
14.2297	11.8045	12.2066	11.1424
13.2286	10.8671	12.8641	11.1924
13.2306	10.8757	11.808	10.6541
13.1521	10.9022	11.1416	9.58061
12.8795	10.4966	13.1731	11.0915
13.342	10.9782	12.9605	11.2004
12.6146	10.5751	10.9063	9.22517
12.8043	10.3814	11.2135	9.32276
14.4475	11.8999	11.4278	9.8434
12.9334	10.7373	10.7475	9.37894
13.45	11.3312	11.7376	10.3919
11.1668	9.83696	10.8975	9.51739
12.0681	9.95536	11.2295	9.38768
13.1957	11.0995	11.8841	9.96354
14.4341	11.9251	12.0146	10.2641
14.2586	11.9252	12.8417	10.6835
14.7415	12.478	12.9932	11.2296
13.5741	11.3287	12.4675	10.541
14.0213	11.7574	12.304	10.2002
12.8384	10.5158	11.3358	9.30248
12.9731	10.8466	10.9271	9.52713
15.6432	13.1885	13.3298	12.1853
13.9086	11.7626	12.787	10.9991
11.8635	9.61179	11.4666	9.56114
14.0973	11.9158	13.2418	10.8698
13.5375	11.6006	12.7213	10.938
13.4566	11.0198	12.2185	10.4092
13.1011	10.6645	12.7361	10.2848
12.8582	10.5686	10.6526	9.10371
14.2734	11.9851	13.5238	11.412
13.7798	11.4344	12.6612	10.3605
13.6238	11.2953	12.3395	10.2339
13.6671	11.4199	12.4704	10.6459
13.0569	10.6535	11.8235	9.5454
13.4073	10.8041	11.8018	9.63162
12.5363	10.3528	11.3357	9.01627
13.7766	11.6278	11.545	10.0572
13.9225	11.4752	12.8648	10.9708
12.3553	10.1155	12.7435	10.6932
15.408	13.0472	13.4214	11.6517
13.6773	11.4936	10.7827	9.19986
14.1392	11.8373	12.4763	10.9994
12.732	10.1794	12.5009	10.3862
14.3014	11.9097	12.9787	11.1957
12.9946	10.5952	11.681	9.73347
13.405	11.0762	11.704	9.75177
13.4343	11.2496	11.1504	9.82135
13.2377	10.7647	13.0016	11.1332
13.0141	10.9403	11.5033	11.1233
14.1018	11.9701	12.2401	10.8222
14.4695	12.3213	11.2704	10.6933
11.988	10.4582	11.0499	10.1062
14.3715	12.0525	12.9814	11.307
14.2485	12.107	12	10.4045
12.6324	10.831	13.1399	11.5543
14.8018	12.3353	11.5688	9.98384
14.5078	12.6706	13.7358	11.9121
13.3404	11.327	11.935	10.0807
13.9862	11.5589	11.091	9.77438
13.793	11.3452	11.0427	9.45959
13.6018	11.442	11.6392	9.83301
13.5529	11.3119	11.7792	10.1626
14.2571	12.1822	11.9427	10.7003
14.4797	12.2481	12.1218	11.3523
14.3763	12.2218	11.3453	10.6679
14.4419	12.0097	12.1648	10.5815
12.0044	9.75066	12.3194	10.6811
12.3067	10.1133	11.2792	9.96998
13.7789	11.429	11.4674	10.5184
14.6142	12.195	11.874	10.4077
13.2794	11.39	11.3351	9.94097
14.4493	12.1399	11.1605	10.5962
13.3616	11.4561	10.9102	10.2299
12.7419	10.437	11.0324	9.96398
13.4649	11.6389	10.5734	10.0529
13.1534	10.9199	10.3368	9.08895
14.1193	11.682	10.0453	9.02586
12.936	10.546	10.056	8.9265
13.6374	11.6482	10.4545	9.2354
13.2016	10.939	10.4382	8.84783
13.9251	11.309	11.0365	9.83191
14.1398	11.9097	11.2004	10.2372
13.751	11.4827	10.8315	9.88673
14.6995	12.4046	10.9306	10.2672
14.8632	12.4139	10.901	10.004
13.9262	11.6136	11.1099	9.82457
14.8952	12.7752	11.2195	10.459
14.8745	12.6217	11.5497	10.797
13.3962	11.3603	10.5826	9.35227
14.0556	11.967	10.8675	10.1259
12.7819	10.5273	11.1625	10.2561
13.3221	11.0556	10.5911	9.57093
13.5567	11.4592	10.6282	10.0678
13.6984	11.7307	10.6218	10.8135
12.9846	10.788	9.9887	9.29663
13.4208	10.9049	10.791	9.31052
13.2513	11.3686	10.4856	9.78433
13.1467	11.1508	10.0699	9.15542
13.2083	10.8169	10.9511	9.7059
