# Supplementary material for: Structural insights into the pSer/pThr dependent regulation of the SHP2 tyrosine phosphatase in insulin and CD28 signaling
Source: Nat Commun. 2022 Sep 16;13:5439. doi: 10.1038/s41467-022-32918-5 (PMC9481563; doi:10.1038/s41467-022-32918-5)
Supplement: Supplementary file 7 — Source data [file 41467_2022_32918_MOESM7_ESM.zip › Source-data-Supp-Fig072.xlsx]

## Sheet: WPD-DESCRIPTION
		WPD distance tables (pooled distances from all MD runs)
		Calculated from the output 50 states smoothened PDB files
		All distances were measured from the O-eta atom of pTyr ligand

## Sheet: WPD-closed-ppCD28-dist
('A', 179, 'CG')	('A', 179, 'CA')	('A', 180, 'CG')	('A', 180, 'CA')
5.21867	6.0364	5.2872	4.74095
5.52206	6.30331	5.23921	5.56865
5.37887	6.14101	5.4493	5.93486
6.17072	6.47548	4.95942	5.60862
6.24801	6.38565	5.83961	5.87824
6.14865	6.8356	5.9453	6.16165
6.54544	6.77645	5.6623	6.04261
7.84299	7.63152	5.52712	5.42428
7.20483	7.56588	6.08107	6.13954
7.71035	7.81026	5.3415	5.89648
6.60431	6.85975	5.39153	5.53261
7.98081	8.27475	5.38075	6.35669
7.9093	7.6161	5.46046	5.74529
7.21572	6.94408	6.23566	6.566
6.22566	6.81735	5.20379	5.80696
6.21579	6.51274	5.75971	5.99752
6.77122	6.77247	5.51001	5.37641
6.16825	6.51108	4.92122	5.50015
5.83227	6.8005	5.09926	5.67652
6.09496	6.36329	5.18516	5.58071
7.32268	6.53082	5.54032	6.10957
6.66516	6.15183	4.95182	6.07223
6.936	5.86817	5.11192	5.44915
7.2841	6.27801	6.24463	6.20545
6.8484	6.16886	6.31703	6.45198
7.52194	7.08932	7.80075	7.69421
8.49961	6.37475	5.40893	5.8488
7.58283	5.7849	5.79809	6.25426
6.70222	5.67702	7.19823	7.68297
7.78207	5.8254	7.49307	7.5667
7.6183	6.09654	7.74163	7.86474
8.22222	6.23752	6.18088	6.81153
7.94804	6.46389	6.21838	6.54319
9.16921	7.0484	8.83112	8.38392
8.43887	6.52433	5.72504	6.29985
8.36556	6.83591	5.78047	6.68767
8.94059	7.06929	6.56782	7.05621
7.93575	6.15255	7.0668	7.45242
7.71379	6.6114	8.43727	8.28422
8.95729	7.05645	7.3682	7.15265
8.55047	6.95838	7.87139	7.89084
9.06601	7.01896	8.76209	7.93746
8.67436	6.34899	7.10254	7.09415
8.22893	6.48032	7.61447	7.54424
7.76542	7.04655	10.8022	10.08
7.08155	6.93573	12.3729	10.0065
7.98552	7.45212	10.6589	8.91512
7.41545	6.60305	10.5257	8.72422
7.22923	6.31319	10.821	8.88177
7.81195	6.37929	9.70667	8.08386
6.77764	6.19305	10.2933	8.34585
5.33655	6.33181	5.6235	6.17972
7.87779	8.29193	5.34634	5.72368
7.9734	8.82681	7.47902	7.35048
8.3337	7.46457	5.49169	6.24439
9.45193	10.201	6.41614	7.6734
8.9179	9.24719	5.66615	6.60859
9.97039	10.528	6.67291	7.7709
8.0704	8.44976	6.02629	6.93162
10.8515	10.6575	6.43957	7.82067
9.17439	8.73835	5.09496	6.36231
10.5785	10.2732	6.28449	7.28752
12.9681	11.2248	6.99304	7.916
12.8572	11.0151	6.21461	7.47656
13.0715	11.2362	6.80402	7.67175
11.3013	11.2299	7.28561	8.37951
11.886	11.4336	6.79078	7.93851
12.51	12.088	7.32474	8.40738
11.3612	11.0194	7.11993	7.82193
11.6973	11.2703	6.54124	7.92718
12.0606	11.5271	7.46176	8.20301
12.4642	11.354	7.08614	8.31164
11.3498	10.9904	6.68463	7.66643
11.461	11.4134	7.29088	8.0963
11.2631	10.6003	7.04634	7.77278
11.205	10.978	6.92706	8.54976
12.2941	11.1156	7.25799	7.91249
12.516	11.0331	6.99825	8.28379
12.9984	10.8132	6.17228	7.69272
13.126	11.2034	6.42328	7.69542
13.4488	11.2989	6.89176	7.76381
12.9067	11.1022	6.20178	7.97434
15.3726	13.501	9.19239	10.7876
15.2294	12.982	8.471	9.63508
14.4726	12.3093	7.49669	9.05102
14.4482	12.1588	8.50089	9.53563
14.2693	12.0905	7.90712	8.60444
14.1176	11.8437	7.86818	8.75823
14.1788	12.0199	7.29444	8.57379
13.7591	11.7472	7.11763	8.29254
14.2955	12.1889	7.54285	8.60613
14.2588	12.1136	8.17861	8.64348
13.1482	11.0842	6.42624	7.48655
13.5582	11.5548	7.01104	7.99823
13.4916	11.1952	6.15487	7.47462
14.3217	12.1075	7.25765	8.51378
13.8449	11.7579	7.09565	8.29075
14.5521	12.6507	8.34185	9.38942
14.1497	11.7769	7.06435	8.31928
14.0226	11.7164	7.36848	8.50721
13.5269	11.2988	6.35166	7.73137
13.3242	11.1179	6.35907	7.77746
6.95329	6.43878	5.26027	6.31631
7.70114	6.76648	4.97096	6.08057
7.56522	6.61593	5.15796	6.61067
7.44071	6.55361	4.89888	6.33715
7.82914	7.0872	5.30043	6.669
7.80209	6.70031	4.71905	6.26659
7.49672	6.66202	5.22005	6.36695
7.51882	6.71019	5.10056	6.3117
7.74868	6.86261	4.82446	6.10926
8.29778	6.75718	5.15424	6.20307
8.15501	6.73544	5.10734	6.28746
7.32461	6.38587	4.90855	6.11715
7.70273	7.03354	5.40104	6.70121
7.09179	6.54096	5.11063	6.43848
7.86702	6.70559	5.16989	6.36537
7.89013	6.74395	4.79945	6.18925
8.70267	7.34932	4.96358	6.1138
7.68556	6.5707	4.96808	6.384
8.74822	7.18445	4.85861	6.08857
7.99145	6.90033	5.06823	6.56081
7.19518	6.43769	5.35778	6.24578
7.65594	6.37226	4.91996	6.11314
7.62497	6.54303	4.80528	6.10779
8.33505	6.78181	4.67839	5.78922
7.66664	6.44656	4.82027	6.17664
7.20662	6.29687	4.82607	5.95498
7.53537	6.49599	4.99574	6.21188
7.75179	6.71159	4.70653	6.14737
7.81525	6.48957	4.6506	5.72774
7.50987	6.4007	5.31429	6.34105
7.65459	6.55476	5.32238	6.4218
7.81637	6.7019	4.70707	5.96888
8.03232	6.54575	5.00701	6.49803
7.79318	6.6194	6.08537	7.19615
7.60609	7.05941	6.15874	7.60914
6.97554	6.56416	4.77756	6.14346
7.92995	6.98499	5.49397	6.73609
6.97644	6.57192	5.31576	6.44362
7.39844	6.80534	5.20157	6.39561
8.08418	7.20412	5.35293	6.55407
7.81947	7.46114	5.50986	6.87077
7.88253	7.50441	5.48283	6.5972
8.40507	7.57979	5.74427	7.12221
7.9589	7.3131	5.39481	6.6239
8.16061	7.42899	5.28765	6.53816
8.00328	7.24648	5.28403	6.42811
7.40895	6.72033	5.04546	6.07841
7.0942	7.32372	5.19077	6.27092
7.98306	7.28211	5.67542	6.8983
7.71534	6.94833	5.33113	6.50762
7.16367	7.07866	5.35054	6.46957

## Sheet: WPD-open-ppCD28-dist
('A', 179, 'CG')	('A', 179, 'CA')	('A', 180, 'CG')	('A', 180, 'CA')
12.7572	11.3542	12.317	11.5373
15.4546	13.6126	13.4963	12.9064
16.5609	14.6915	13.5904	13.3611
15.1598	13.148	13.3696	13.0995
15.6051	14.0781	12.6051	12.8961
15.5201	13.7266	12.1538	12.626
15.1721	13.2689	11.3983	12.2153
15.6874	13.6203	11.3884	11.772
16.1723	13.8234	12.2081	12.4461
15.0961	13.4699	11.7852	12.0923
16.8713	14.4694	12.6368	12.6234
15.5716	13.3932	12.7803	12.2988
14.675	12.9948	12.1097	11.7863
15.7619	14.2124	12.9259	13.093
15.8806	13.5344	12.1314	12.3113
17.1316	14.5732	13.0047	13.0594
16.7487	14.4771	12.0047	12.6034
15.2641	13.4093	12.807	12.7973
15.26	13.9441	12.1267	12.4681
15.4384	13.0502	12.5324	12.1756
16.191	13.9117	12.9799	13.156
16.1472	13.8331	12.7508	12.3082
15.2709	13.3508	12.7286	12.3023
17.3015	14.8008	12.4397	12.8973
15.0337	12.8842	12.917	12.2442
11.9867	10.5681	12.2704	11.815
15.8242	13.5495	12.8975	12.3108
16.0659	13.7595	13.1796	13.0953
16.0725	13.7227	13.4821	13.0951
11.8735	10.4173	12.9007	12.4805
12.285	10.715	14.0548	12.9073
13.3549	11.3292	13.7975	12.8157
9.63616	9.19858	13.4075	12.3703
11.5085	10.6029	13.1908	12.6453
12.8682	11.1634	13.4497	12.3587
13.4746	12.154	13.6103	12.5325
13.6521	12.2477	13.4934	12.6192
13.8597	11.6818	13.1559	12.0653
12.8397	12.3581	13.8647	13.2653
13.9613	12.3653	13.3713	12.7337
13.641	12.07	13.8812	13.0442
14.619	12.6131	13.4484	12.3058
11.4724	10.9145	14.8504	13.5235
10.1896	10.372	13.7646	12.5619
10.4816	10.4916	13.7744	12.8979
9.74386	10.7452	14.1815	12.9888
10.5585	10.075	12.5278	11.9284
11.8174	11.0239	13.6888	12.6847
15.8879	13.7201	13.5698	12.4015
14.0981	12.4008	14.4471	13.4023
13.2237	12.2212	15.0976	13.5851
12.632	10.9635	11.6017	10.8369
13.0173	10.7998	10.1529	9.84516
12.8486	10.8353	10.5782	9.5767
12.2161	10.1144	10.0835	10.0061
13.0368	10.7557	11.1054	10.8233
13.2116	11.0211	10.739	10.1242
10.2119	8.56888	9.44861	8.42257
12.3314	10.184	9.32535	9.02059
12.8813	10.5346	9.18328	8.32897
14.1101	12.0056	10.0445	9.8808
14.2694	12.1041	10.1625	9.78576
11.733	9.68346	8.76948	8.36743
12.312	10.088	9.20891	8.63881
12.8441	10.5775	10.1397	9.48233
13.4492	11.2988	10.3768	9.71944
13.1565	11.1265	9.87987	9.27119
13.728	11.5113	10.0698	9.54929
13.285	10.9815	10.1271	10.1387
13.9319	11.5478	10.2143	9.58846
13.4125	11.0666	9.03556	8.89929
13.2395	11.3197	10.8516	10.2913
14.7193	12.4274	11.3273	10.8101
14.9838	12.9431	11.7286	11.7134
15.5557	13.1237	10.3278	10.6703
15.0137	12.6452	10.116	10.1484
14.2569	12.259	11.1991	11.2135
15.2979	13.3743	12.2019	11.9543
15.1644	12.941	10.8925	11.0013
15.0792	12.9421	10.6642	11.0943
14.8333	12.768	11.1334	11.6458
13.8402	11.7553	10.9536	10.7781
13.7689	11.5007	10.2191	9.93958
11.5418	9.76548	9.97931	9.54338
12.0509	10.5068	10.5782	10.1309
13.0746	10.8254	10.0516	10.0424
14.1957	12.0371	10.6759	10.7513
14.2425	12.3837	10.1915	10.7357
13.6357	11.3726	10.5356	10.2563
12.2424	9.92994	10.0598	9.04793
11.6581	9.54093	9.37231	8.74659
12.3869	10.6245	9.87648	9.55442
13.4608	11.252	11.0635	10.9237
12.2009	10.1781	10.6446	10.3005
12.6907	10.5872	11.2805	11.3909
12.8311	10.5496	11.3988	11.4842
12.6802	10.3857	11.1765	11.2412
13.5609	11.0486	11.1124	11.1572
12.0527	10.027	10.9927	11.0914
12.9264	10.779	11.5783	11.4431
13.7606	11.5563	10.641	11.425
13.9036	11.6775	11.2151	11.1635
12.9846	11.153	12.0561	10.9054
13.5839	11.0985	12.9456	11.0214
13.9835	11.5611	12.8938	11.2448
15.2129	12.7023	12.5238	11.4913
15.4024	13.1679	12.7086	12.2002
15.0831	12.7082	12.5001	12.0379
16.2104	13.8555	12.6479	12.5202
16.1466	13.8394	12.5856	12.5
16.1539	14.3006	13.6213	12.989
16.0603	13.7027	13.15	12.5387
15.3279	12.9582	13.1002	12.4106
15.1927	12.7756	12.425	12.1307
15.5737	13.2837	13.4422	12.5941
15.4726	13.0765	13.1746	12.7098
14.815	12.7863	12.1179	11.8703
14.6596	12.3663	13.2652	13.0052
16.8727	14.4927	14.9008	13.4929
16.6947	14.6237	13.8175	12.7716
16.9903	14.8318	14.9505	13.8851
14.7222	12.3887	13.6094	12.7856
15.0847	12.7553	12.4618	12.4506
17.4803	15.1166	13.6834	13.6018
15.7648	13.6672	10.8417	11.6681
16.8084	14.5867	11.9011	12.8917
17.5102	15.4216	12.8931	13.4966
16.0369	14.0924	11.2494	11.7823
13.15	11.4068	11.9086	11.4476
14.5008	12.5767	13.5333	12.8636
13.8364	12.0119	13.2755	12.1387
17.6956	15.0949	16.1887	14.9238
16.1485	13.8684	13.3311	12.5722
15.605	13.2067	11.4431	11.5494
15.9971	13.7864	13.2812	13.097
16.5105	14.0437	13.3944	12.5401
16.6249	14.6501	13.0941	12.5503
16.2747	13.9496	12.731	11.9173
16.6864	14.5119	13.2543	12.7457
16.4812	14.2826	12.1882	12.4704
15.9099	14.072	11.9828	11.9312
16.6838	14.4183	13.1288	12.6807
15.5418	13.6625	12.8686	12.4241
16.7983	14.7501	13.395	12.7875
15.8841	13.7412	12.8738	12.4187
16.1434	13.956	13.1413	12.4045
15.715	13.4478	11.6131	11.648
15.1317	13.2172	12.1354	11.8527
15.1641	13.5716	12.443	11.8678
15.8905	13.7996	12.3153	11.93
15.35	13.5284	12.8348	12.2266
15.4587	13.7361	12.0994	11.8819
15.456	13.5691	12.0947	12.0519
12.3072	11.5532	12.2406	11.4301
13.0592	11.7493	12.8067	11.1276
12.5399	11.6355	13.3882	11.5734
14.3767	12.7961	15.134	13.0712
13.1987	11.9782	13.8084	12.2012
12.8447	12.1036	14.408	12.5277
13.1066	12.0873	15.421	14.2536
14.1249	12.426	14.2447	13.2413
13.9506	12.7305	12.7045	12.9648
13.8816	12.0711	12.7086	11.8175
14.0039	11.7513	12.8228	11.799
13.4428	11.3084	13.6947	12.2307
12.4762	10.569	12.842	11.4115
13.5598	11.5681	12.901	11.9043
13.6509	11.694	10.4445	10.3328
13.7672	11.4155	10.74	10.8131
15.0648	13.2242	11.3191	11.9998
14.0824	12.3477	11.2124	11.7977
13.995	12.2875	10.61	11.0556
15.2266	12.9728	11.3563	11.5426
13.9389	12.0696	11.9294	11.6007
14.4004	12.2615	10.7263	10.7584
11.564	9.56302	11.3555	10.5647
12.7032	10.7107	13.9405	12.2561
14.9065	12.6738	14.3982	12.8035
15.6165	13.7479	13.6835	12.7016
14.6224	12.8282	14.1474	12.438
15.3379	13.0369	13.3613	12.1599
14.7398	12.79	13.4552	12.0603
13.8226	12.0084	12.9762	11.4515
15.2493	13.0515	13.6455	11.9028
15.1702	13.1763	14.0546	12.4528
14.9801	12.7405	13.5306	11.8564
16.3441	14.1264	14.7275	13.2927
14.5972	12.7098	12.8016	11.4469
15.0261	12.6471	13.8521	12.8482
15.2789	12.9331	13.7807	12.426
15.47	13.0179	13.4921	12.5944
15.3998	13.3546	13.4649	12.6687
15.5472	13.1004	13.1077	12.4242
14.7347	12.2768	11.5148	11.5882
14.8526	12.4535	11.9175	11.4696
14.5884	12.1422	13.0902	11.7547
15.0034	12.5942	13.1427	11.4187
15.9155	13.6379	14.1849	12.7301
15.5416	13.2466	13.5291	12.2775
15.3244	12.9915	13.5374	11.8875
14.2636	11.8865	13.4806	12.3268
15.5981	13.0274	14.2172	13.2999
15.0464	12.5998	14.0045	12.5482
14.7606	12.36	13.8437	12.037
12.3536	12.066	12.9238	11.6141
13.4724	13.1722	16.5639	14.4651
15.2856	13.7083	13.8137	13.4221
15.2494	14.2268	15.527	14.6357
16.1415	14.6807	15.3633	14.5897
16.3003	14.3817	15.6006	14.1963
17.7225	15.8957	15.95	15.3803
16.7322	14.3509	14.615	13.7469
17.0632	14.8135	13.4221	13.23
15.4922	14.013	15.112	14.4103
16.2029	14.9478	15.27	14.5805
14.9027	12.7403	12.9699	11.7823
14.8058	13.0192	13.6361	12.3162
16.2227	13.9627	15.283	13.164
14.8546	13.1162	14.5389	12.3163
13.5825	11.8655	13.4279	11.4814
15.4495	13.2973	14.3746	12.4803
15.7045	13.6852	15.0816	13.0951
14.6803	12.4131	14.4465	12.4355
16.6198	14.2206	14.8668	13.1425
15.9214	13.5617	13.986	12.1087
15.8064	13.9545	13.7858	11.8104
15.3002	12.9698	14.0298	12.3607
15.5586	13.515	14.6002	12.6823
15.4974	12.9117	14.681	12.5322
13.396	11.1796	13.0998	11.4306
14.6728	12.3746	13.5309	12.3068
15.2897	13.0457	13.6684	12.3774
15.0581	12.7489	14.1114	12.7836
14.9049	12.4221	13.5194	12.4535
15.6654	13.4596	13.9878	12.8865
14.7323	12.6957	14.0315	12.9225
14.6249	12.5973	13.7682	12.4096
15.1601	12.7673	14.1592	12.6996
15.3963	13.0313	14.1936	12.7449
14.9902	12.5971	14.0274	12.5329
14.2705	12.6912	15.276	12.8206
14.424	12.8115	15.0867	12.7509
14.4653	12.6379	14.6003	12.5255
15.1773	13.4354	15.2251	12.8833
12.9562	10.8812	14.1503	11.9326
16.4323	13.9837	16.4767	14.4753
15.549	13.36	16.7872	14.2
15.5913	13.2382	16.3858	13.7499
16.5289	14.4079	15.4237	13.9395
15.8103	13.483	15.974	13.6099
14.9745	12.5535	15.5861	13.0456
15.4377	13.403	16.9403	14.3215
15.5405	13.3879	17.0346	14.6664
16.3328	14.0713	15.7759	14.3065
15.2296	13.1028	14.1026	12.6699
