# Supplementary material for: Structural insights into the pSer/pThr dependent regulation of the SHP2 tyrosine phosphatase in insulin and CD28 signaling
Source: Nat Commun. 2022 Sep 16;13:5439. doi: 10.1038/s41467-022-32918-5 (PMC9481563; doi:10.1038/s41467-022-32918-5)
Supplement: Supplementary file 7 — Source data [file 41467_2022_32918_MOESM7_ESM.zip › Source-data-Supp-Fig073.xlsx]

## Sheet: WPD-DESCRIPTION
		WPD distance tables (pooled distances from all MD runs)
		Calculated from the output 50 states smoothened PDB files
		All distances were measured from the O-eta atom of pTyr ligand

## Sheet: WPD-closed-ppSRev-IRS1-dist
('A', 179, 'CG')	('A', 179, 'CA')	('A', 180, 'CG')	('A', 180, 'CA')
7.32814	6.91472	5.53973	6.12489
6.89793	7.00107	6.16579	7.58467
10.6733	9.55293	8.21766	7.89456
11.9431	10.4981	7.03714	7.87653
13.286	12.1596	7.5804	8.77288
15.9269	14.8793	10.88	11.7772
14.8978	13.0796	11.2762	10.8429
14.8255	12.3289	12.5329	11.8618
14.0296	12.6734	8.72085	10.0919
15.1515	13.1862	9.24846	10.5049
15.7361	14.0479	9.57019	11.1488
12.925	11.4929	7.20088	8.53876
14.4943	12.4726	10.1226	10.0885
12.9695	11.6552	7.51376	8.65695
15.4734	12.8674	9.2777	10.1862
15.5606	13.3611	9.96326	10.3796
15.1863	12.9659	9.9342	10.5877
13.947	11.8654	9.57442	10.1683
13.5678	11.3497	9.30841	9.77579
14.6499	12.597	12.3282	11.3293
15.1421	13.2107	12.0983	11.614
14.2829	11.8851	10.8161	10.5297
12.6991	10.5357	8.77913	8.69132
12.4843	10.7124	9.18206	9.05842
12.5062	10.7641	9.00739	9.22851
12.2889	10.3336	9.98804	9.0232
12.5354	10.6195	9.74704	8.98488
12.6319	10.595	8.61743	8.28584
12.9156	10.7232	9.33545	8.66347
13.2882	11.734	8.12725	8.75373
13.0305	10.9449	8.67051	8.65102
13.7731	12.1893	9.14034	9.84428
13.1582	10.9283	12.0738	11.3329
13.3017	11.2014	10.9598	10.4914
14.5111	12.2264	12.6524	11.7452
15.6894	13.3033	13.1627	12.3146
13.4222	10.9785	13.2216	11.3972
10.8737	8.97858	11.0585	10.1801
11.2194	9.3442	9.37721	9.03432
11.4451	9.33555	10.4655	9.11674
11.1098	9.42455	9.45317	8.71508
11.9329	9.83259	9.35172	8.68454
10.1104	8.0894	8.56533	7.43905
10.5885	9.03488	9.10219	8.61696
12.0222	10.0601	10.8469	9.80115
10.1688	8.79956	9.0771	8.591
9.37367	7.68784	8.57346	7.88115
8.98089	7.54345	8.15972	7.2866
9.40969	7.68023	8.79804	7.48385
9.44346	8.15712	7.26233	8.61148
10.0422	8.5757	7.34189	8.7793
5.80077	6.59874	5.10973	6.43215
7.25003	8.12238	5.65307	6.88518
6.12429	7.74432	5.64758	6.65529
5.83627	7.08275	5.11948	5.32629
6.66256	7.91661	4.6056	6.02039
6.92104	8.44429	5.17066	6.83505
6.13858	7.20281	4.71192	5.60426
6.09516	7.38166	4.86416	6.16514
6.58937	7.57164	4.84748	5.61816
5.63422	7.05365	5.37048	5.95451
6.25989	7.3393	5.35703	6.20478
6.07982	7.12787	4.50069	5.20736
5.88073	7.01801	5.19259	5.9882
5.71688	6.87618	6.23318	5.8356
5.31273	6.50042	5.56716	5.65099
6.58544	7.00692	5.19758	5.31557
5.44527	6.36322	5.35732	5.13324
5.92727	6.56437	5.22701	5.30386
5.37956	6.22869	5.15235	4.80405
5.777	6.72256	4.98596	4.98658
5.64759	6.75861	5.09145	4.8887
5.75215	7.01741	5.2914	5.32872
6.9259	7.62059	5.10612	5.3169
6.96822	7.62785	4.14731	5.05292
7.72667	8.0078	5.03218	5.66063
7.17231	7.91228	4.4722	5.16536
7.40214	7.70848	4.72341	5.32309
6.92151	7.55747	5.25063	5.68415
5.58322	6.61268	5.21102	5.23005
6.90756	7.24393	5.27201	4.82399
7.15213	7.16672	5.72478	4.84614
7.30555	7.45826	4.44889	4.95775
6.90011	6.77185	4.19688	4.50176
6.84778	6.80778	4.0292	4.25898
6.47373	6.8041	5.6192	4.73983
7.00004	6.53083	4.20691	4.476
6.56839	6.92734	4.75704	4.82702
6.6008	7.06012	4.61572	4.71597
6.50019	6.9786	4.21703	4.35178
6.83029	7.0667	4.90912	4.75517
6.36435	6.77875	4.56637	4.42053
6.81646	7.29411	4.62218	5.04597
6.49785	6.99552	4.3916	4.60932
7.11034	7.68119	4.94555	5.30378
6.59286	7.33794	5.28957	5.28563
7.09468	7.18243	4.71888	4.87595
6.9529	7.35674	4.78394	4.96851
6.5786	7.13381	4.2418	4.76794
6.90656	7.08566	4.41794	4.63881
6.59264	6.79457	5.72407	4.73931
7.22088	7.53829	5.60725	4.95872
4.27697	4.38211	5.73632	6.52874
5.19521	4.24688	5.59452	5.81785
5.2987	4.39615	6.66123	6.18456
7.26805	6.11364	5.15651	6.08982
6.08688	5.45076	5.6671	5.94822
7.53484	6.59971	5.77879	6.87286
7.82627	6.74333	6.46104	7.27819
7.14167	5.95823	5.60045	5.96354
7.8141	6.15565	6.10627	6.49562
8.66246	7.41439	6.4543	7.58066
7.6829	7.00681	6.08711	7.33595
8.68178	7.56676	8.77844	8.6221
8.28431	7.66472	8.8463	8.88993
8.19056	7.20363	8.65431	8.34573
7.32634	7.14543	8.72994	8.4884
7.33292	7.15137	8.55361	8.22556
7.74019	7.59708	8.54584	8.57715
8.26159	7.75642	9.00527	9.05782
7.65559	7.38295	8.68326	8.63373
8.03978	7.36303	8.56855	8.24337
7.36977	7.64082	8.77544	8.99803
8.04769	7.27517	9.00463	8.59301
8.4854	7.68402	9.1616	8.72046
7.87362	7.3696	9.22866	8.71055
7.87664	7.26316	8.61646	8.41481
7.79346	6.73209	8.8247	8.43999
6.897	6.89543	9.05528	8.4617
6.93407	6.89266	8.68298	8.59757
7.69389	6.98162	8.34685	8.41951
7.98461	7.52386	9.01793	8.81976
7.99006	7.2928	9.67158	9.16351
7.04185	7.11233	8.06272	8.20935
8.16511	7.49153	9.08304	8.85812
7.17042	6.3991	8.18808	7.86965
7.58758	6.99957	8.58795	8.30482
7.31351	7.56115	8.74806	8.11227
6.47531	6.09928	8.61299	7.06273
7.82173	7.12749	8.47932	7.59562
9.16713	8.99127	8.90554	8.03813
7.44221	7.91835	8.33288	7.53611
8.52043	7.59149	7.29777	6.38994
9.01035	8.65385	10.5037	8.08576
7.86215	8.66858	8.64577	7.83343
8.92604	8.53462	8.19979	7.14321
9.89793	9.11189	9.1547	7.92442
9.25612	8.97493	10.1351	8.68058
8.21631	8.30808	10.6439	9.05698
8.58747	7.61956	10.4909	8.64619
8.36398	7.78303	10.3694	8.94489
8.44039	8.13189	10.9531	9.50487
8.30039	7.45958	10.3955	8.5692

## Sheet: WPD-open-ppSRev-IRS1-dist
('A', 179, 'CG')	('A', 179, 'CA')	('A', 180, 'CG')	('A', 180, 'CA')
11.1081	9.82709	11.229	10.1912
12.3191	10.1413	10.2069	9.07049
11.8028	9.62168	9.93847	9.71968
14.1507	11.8593	9.71293	10.1519
12.2372	10.135	9.14189	9.18652
12.864	10.6368	10.0787	9.91008
11.9869	9.85478	10.306	9.88824
12.8834	10.5836	10.9501	10.3491
13.9057	11.7227	10.9638	10.2069
11.8063	9.85263	9.58526	9.89368
12.2804	10.1226	9.3159	9.39262
12.6536	10.4485	10.6705	9.82522
14.9333	13.2192	10.8007	11.271
13.3711	11.2649	9.0534	9.542
13.0535	10.9863	10.0406	9.47058
13.0627	10.8338	10.0085	9.72478
13.0943	10.8266	9.51336	9.71203
12.3379	10.1198	10.1229	9.50248
13.1252	10.8407	11.3612	10.6413
13.3128	10.916	11.603	10.6199
13.0651	10.8946	13.1034	11.4665
14.6729	12.1368	12.476	11.7017
13.1536	10.7856	11.3702	10.699
15.0602	12.5803	11.1731	10.91
14.9738	12.6546	12.9502	11.5846
14.6179	12.0541	13.8909	12.3187
9.98852	8.00674	10.7216	9.52528
13.5685	11.2563	11.0807	10.4997
13.6929	11.2302	11.2669	10.5258
13.1573	10.7934	11.6893	10.7302
12.5832	10.14	11.7705	10.3036
11.4768	9.1444	8.37275	8.80375
12.7071	10.3733	10.0276	8.76859
12.9931	10.9598	9.2292	9.59788
13.6984	11.155	12.3224	11.1303
12.2856	10.0134	10.7572	10.0929
13.0272	10.5662	10.8748	10.7246
13.7276	11.5504	10.8578	10.2247
14.1107	11.6215	12.5369	11.4234
13.572	11.0191	12.1445	10.7065
13.861	11.5882	11.844	10.7982
13.699	11.3939	11.1209	10.3654
13.3512	10.9108	10.1752	10.3217
13.3505	10.8313	11.7219	10.5226
13.4247	10.8633	12.4421	11.3395
12.2306	9.62001	10.9949	10.1705
13.0083	10.4621	11.8324	10.4046
13.188	10.8845	11.7592	10.5237
13.6297	11.2605	11.633	10.7428
13.9236	11.4132	11.4644	9.82856
12.9246	10.8798	12.0498	10.4381
11.6342	10.1532	11.6467	10.3503
13.0635	11.5105	11.0239	10.8366
11.9063	10.479	11.2538	10.9927
13.6128	12.4547	14.1275	12.951
15.1739	13.2207	15.6186	13.9787
14.7392	12.9647	12.2204	12.0813
16.7881	14.8573	13.2659	13.1166
15.9621	14.1014	13.3118	12.939
16.7747	14.788	15.4066	14.4357
15.6052	13.4615	12.6474	12.1975
16.2809	13.9521	12.7387	12.7108
16.1554	14.1067	15.3558	13.6012
17.4892	15.157	13.9136	13.619
15.1986	13.2724	14.1296	13.1801
14.2395	13.063	14.688	13.4067
15.2063	13.2773	14.6084	12.919
16.0021	14.1026	14.4662	13.6722
13.6221	11.7457	11.2052	10.7289
13.837	12.2702	11.7755	11.9455
13.6281	11.719	11.968	11.0013
14.1313	12.4172	13.9803	12.5292
14.0893	12.104	12.5543	11.3253
14.3756	12.7126	11.7752	11.375
14.4688	12.4007	11.6122	11.1183
14.2043	12.4733	12.4155	11.7125
14.9722	13.0893	11.9857	11.6151
14.7312	12.6645	12.2494	11.6996
13.7279	12.2253	12.4939	11.7341
13.9265	12.18	11.7672	10.8938
15.1585	13.4286	13.2165	12.6943
14.6902	12.5471	11.9169	11.8405
13.2126	11.3742	11.1749	10.5876
13.53	11.77	11.1406	10.5926
12.8827	11.0207	11.608	10.9601
14.3681	12.2307	12.4656	11.6809
12.881	11.2944	10.3914	10.162
12.7889	10.8734	10.9988	10.1864
12.834	11.264	11.3229	10.8451
14.4333	12.8234	12.0161	11.5421
13.1589	11.437	10.4295	10.0148
13.169	11.5925	11.6774	10.8032
13.3992	11.6779	11.4903	10.9632
12.9581	11.3697	11.6486	10.8858
14.2292	12.3377	11.7414	11.368
14.4066	12.4752	11.3185	11.1778
14.1771	12.4369	10.766	11.02
14.872	13.0716	11.8256	11.5245
14.0254	12.3785	12.4638	11.5778
13.9977	12.2519	12.3036	11.6857
15.1324	13.316	11.8614	11.5533
13.3844	11.842	11.5949	11.03
13.077	11.511	12.4472	11.5866
13.524	12.5818	14.5211	13.3628
15.1529	13.8382	13.5173	13.0745
14.5709	13.7874	15.2495	14.1458
14.7975	13.4343	12.9032	12.3607
13.8501	12.2346	11.7637	11.8044
14.1963	13.0857	12.0095	12.6396
11.0519	11.2758	12.8517	12.4687
13.2713	12.6002	13.061	13.0249
16.1501	14.1897	12.207	12.9584
15.4832	13.4117	12.8767	13.0663
14.7004	12.7846	12.0994	12.1872
13.6911	12.1592	11.7408	11.7335
14.0567	13.0082	12.3727	12.5761
14.4508	13.0213	11.5612	12.6792
11.8985	10.6934	12.0465	11.5473
11.5961	9.99711	10.9527	11.0572
11.4083	10.2176	11.1851	10.9864
10.1666	9.82251	11.0425	10.8768
11.1605	10.2852	11.174	11.0311
10.5624	9.48441	9.83912	9.82573
10.7043	10.2711	11.3655	11.2568
10.1393	9.827	11.8582	11.5184
8.76247	9.01964	11.3658	11.4173
9.23442	9.52668	11.8958	12.2585
10.9506	10.2262	11.0867	11.447
12.1573	9.98962	13.3922	12.2852
10.4664	8.73001	12.5857	10.6563
11.496	10.2741	12.8658	12.3484
11.5772	10.0666	13.3699	12.2805
11.0007	9.52877	12.0769	11.7849
9.98193	9.0508	12.3618	11.7981
10.4569	9.51034	12.5289	12.0698
10.654	9.54034	12.7284	11.9293
10.4913	10.0298	12.9097	12.5178
10.5096	9.48195	12.4417	12.1862
10.5822	10.0172	12.8305	12.6115
11.1695	10.6264	14.3871	13.1427
11.5876	10.9639	12.2633	12.5292
10.9872	10.0836	12.5776	11.7951
10.17	10.9048	14.6344	13.2302
9.88721	9.74558	13.0609	11.7654
12.4262	11.5201	11.9776	12.413
12.3931	11.7317	12.9588	12.7466
11.3143	11.761	11.6071	12.9061
12.1004	10.7002	11.1953	11.7969
12.9543	11.8135	11.7188	13.1837
12.5371	11.105	11.2791	12.2443
11.2237	10.2644	12.3837	12.4444
13.0179	11.4893	11.7783	12.7946
13.8574	11.5539	11.9515	12.7861
11.8112	10.2272	10.9537	10.2304
15.2946	12.99	10.9498	11.2409
14.473	11.9319	9.23388	9.6859
14.3381	12.0671	11.1604	10.2703
14.0783	11.5884	9.99325	9.82074
14.4117	12.4628	10.5203	10.2884
11.8775	10.8784	10.2434	10.6985
12.0664	11.5776	9.4673	10.3296
12.2994	12.1948	11.254	12.8195
11.2761	11.2063	9.62707	11.2187
13.6787	12.2275	8.92176	10.8127
14.5983	13.3774	9.80079	11.1956
15.4279	13.9719	10.4097	11.917
16.7444	14.7811	10.9627	12.5732
14.8604	13.4892	9.83873	11.2789
14.1643	12.5664	10.5449	10.7895
13.5571	12.149	10.5977	10.1382
14.4337	13.3902	10.4966	10.9451
13.9552	12.638	10.5955	10.3449
14.1406	12.9197	10.1338	10.3693
14.655	13.445	10.6356	10.5597
13.8269	12.6136	9.87176	10.0524
15.3552	14.0095	11.2138	11.0327
13.5226	12.3825	9.38768	9.67388
15.4069	13.864	11.7377	11.7971
15.6835	14.2279	10.969	12.5977
14.0027	13.0308	9.72243	11.5134
13.4116	12.4086	8.49918	10.7359
13.1472	12.3398	8.11943	10.2211
12.89	12.3029	7.94104	10.5254
13.4504	13.0263	9.81466	11.4829
13.6173	13.1078	9.00972	11.3462
14.4494	13.7099	9.06248	11.321
14.6227	13.292	10.1476	12.0982
12.7367	12.7378	8.69691	10.836
15.0227	13.8177	10.7559	12.5432
12.311	12.215	9.46016	11.259
14.0377	13.1276	10.3392	11.9366
15.9392	14.4762	12.1212	13.4156
15.4229	14.2583	11.7951	13.0142
15.9736	13.6845	12.5641	12.9462
14.8278	13.8077	12.4161	12.9708
15.498	13.3253	11.3388	11.1335
15.723	14.8279	12.6191	13.6575
15.539	14.3859	13.5277	13.2862
14.2051	13.5904	11.1044	12.2871
15.2513	14.3515	12.6507	12.9825
13.6382	13.0776	12.8671	12.4108
13.5176	13.5364	11.8628	12.7825
14.9707	14.0248	11.5394	13.1702
15.298	14.1926	12.0995	13.4323
11.9677	10.1255	11.5994	10.3826
12.5009	10.5006	12.6449	11.3004
12.1996	10.3992	9.99829	9.9946
11.9006	10.256	10.6795	10.5225
14.3895	12.3423	10.821	11.3545
14.2987	12.1821	10.1637	11.0638
15.0599	12.8604	11.2487	11.4276
14.6839	12.6215	11.4211	11.4414
14.4933	12.2471	12.0677	11.8217
14.0805	11.9188	10.7189	10.7465
15.9202	13.4065	13.2841	13.0662
14.3599	12.342	11.4965	11.431
13.8902	11.9106	9.82994	10.089
14.2115	11.9719	11.3424	10.8817
14.4318	12.3511	12.636	12.2584
14.2406	12.3685	10.4252	10.6943
15.896	13.6882	11.7577	11.8253
14.8457	12.7313	12.3106	11.9722
14.0857	12.1177	10.4735	10.8356
15.1904	13.1159	9.44221	10.9634
13.243	11.2752	10.2264	10.9824
14.153	12.0765	11.3077	11.448
12.4507	10.4843	10.1604	10.1478
13.0779	11.3928	11.7413	11.3179
13.3203	11.3169	11.215	10.8077
12.9829	11.2071	11.7556	11.4309
14.3801	12.0695	11.7277	11.9262
12.6844	10.6317	11.1957	10.2413
13.4533	11.1264	11.2207	10.7657
14.5874	12.4823	11.8286	11.4789
14.892	12.5027	14.09	12.7196
14.2345	12.1794	13.3972	12.2558
13.3716	11.8204	12.3752	11.1871
15.3316	12.8215	14.4973	12.8867
17.6491	15.6738	14.0913	13.6685
14.2079	12.044	12.7503	11.5305
14.5746	12.2928	12.0523	11.0959
14.8346	12.5148	13.1001	11.7478
14.1509	12.5643	12.1015	11.4115
13.1197	11.3837	11.4156	10.5397
13.8172	11.9108	10.345	10.0209
13.101	11.2533	11.6535	10.2103
12.8424	10.8964	12.4938	10.6382
12.3188	10.4516	11.18	9.91042
12.1192	10.0498	10.6614	9.31054
13.7393	11.4546	11.077	10.0736
14.2322	12.3625	13.1284	12.2036
14.5288	12.1708	12.822	11.2597
16.094	13.6458	14.5362	13.1623
15.9613	13.4549	14.6422	13.0704
15.829	13.4948	12.5377	11.7969
