# Supplementary material for: Structural insights into the pSer/pThr dependent regulation of the SHP2 tyrosine phosphatase in insulin and CD28 signaling
Source: Nat Commun. 2022 Sep 16;13:5439. doi: 10.1038/s41467-022-32918-5 (PMC9481563; doi:10.1038/s41467-022-32918-5)
Supplement: Supplementary file 7 — Source data [file 41467_2022_32918_MOESM7_ESM.zip › Source-data-Fig2.xlsx]

## Sheet: Fig2-left-column
		SHP2 (inactive catalytic domain) direct titration (CF-ppIRS1)
		(upper panel black line)
		* Faulty wells (bubbles; not included in evaluation)
		9	10	11		protein (uM)	Polarization (Arb un.)	STDEV
	A	89*	96	95	Polarization	59.4	95.5	0.707107
	B	91	92	87*	Polarization	39.6	91.5	0.707107
	C	87	88	86	Polarization	26.4	87	1
	D	84	85	86	Polarization	17.6	85	1
	E	76	75	77	Polarization	11.7333	76	1
	F	68	68	66	Polarization	7.82222	67.3333	1.1547
	G	57	63	58	Polarization	5.21481	59.3333	3.21455
	H	49	54	48	Polarization	3.47654	50.3333	3.21455
	I	42	40	43	Polarization	2.3177	41.6667	1.52753
	J	34	34	33	Polarization	1.54513	33.6667	0.57735
	K	29	29	31	Polarization	1.03009	29.6667	1.1547
	L	26	27	28	Polarization	0.686725	27	1
	M	24	28	23	Polarization	0.457816	25	2.64575
	N	22	24	24	Polarization	0	23.3333	1.1547
		SHP2 competitive titration (p0IRS1)
		(middle panel blue line)
		13	14	15		p0IRS1 peptide (uM)	Polarization (Arb un.)	STDEV
	A	62	60	65	Polarization	250	62.3333	2.51661
	B	70	65	66	Polarization	166.667	67	2.64575
	C	72	74	71	Polarization	111.111	72.3333	1.52753
	D	73	73	70	Polarization	74.0741	72	1.73205
	E	81	79	73	Polarization	49.3827	77.6667	4.16333
	F	79	80	75	Polarization	32.9218	78	2.64575
	G	79	75	74	Polarization	21.9479	76	2.64575
	H	77	78	78	Polarization	14.6319	77.6667	0.57735
	I	80	82	75	Polarization	9.75461	79	3.60555
	J	75	77	73	Polarization	6.50307	75	2
	K	80	78	79	Polarization	4.33538	79	1
	L	77	76	81	Polarization	2.89025	78	2.64575
	M	77	72	77	Polarization	1.92684	75.3333	2.88675
	N	78	74	74	Polarization	0	75.3333	2.3094
		SHP2 competitive titration (ppIRS1)
		(middle panel red line)
		* Faulty well (not included in evaluation)
		1	2	3		ppIRS1 peptide (uM)	Polarization (Arb un.)	STDEV
	A	25*	31	32	Polarization	250	31.5	0.707107
	B	30	31	34	Polarization	166.667	31.6667	2.08167
	C	33	34	36	Polarization	111.111	34.3333	1.52753
	D	37	39	35	Polarization	74.0741	37	2
	E	40	39	41	Polarization	49.3827	40	1
	F	43	46	46	Polarization	32.9218	45	1.73205
	G	50	49	50	Polarization	21.9479	49.6667	0.57735
	H	56	55	54	Polarization	14.6319	55	1
	I	60	59	61	Polarization	9.75461	60	1
	J	65	59	65	Polarization	6.50307	63	3.4641
	K	66	69	69	Polarization	4.33538	68	1.73205
	L	63	66	69	Polarization	2.89025	66	3
	M	63	68	70	Polarization	1.92684	67	3.60555
	N	66	68	71	Polarization	0	68.3333	2.51661
		SHP2 competitive titration (p0CD28)
		(lower panel blue line)
		17	18	19		p0CD28 peptide (uM)	Polarization (Arb un.)	STDEV
	A	43	51	51	Polarization	250	48.3333	4.6188
	B	60	59	58	Polarization	166.667	59	1
	C	68	69	68	Polarization	111.111	68.3333	0.57735
	D	78	78	77	Polarization	74.0741	77.6667	0.57735
	E	88	89	85	Polarization	49.3827	87.3333	2.08167
	F	98	94	93	Polarization	32.9218	95	2.64575
	G	104	102	98	Polarization	21.9479	101.333	3.05505
	H	112	110	103	Polarization	14.6319	108.333	4.72582
	I	115	111	105	Polarization	9.75461	110.333	5.03322
	J	115	117	108	Polarization	6.50307	113.333	4.72582
	K	117	118	111	Polarization	4.33538	115.333	3.78594
	L	120	118	111	Polarization	2.89025	116.333	4.72582
	M	116	119	112	Polarization	1.92684	115.667	3.51188
	N	118	117	113	Polarization	0	116	2.64575
		SHP2 competitive titration (ppCD28)
		(lower panel red line)
		13	14	15		ppCD28 peptide (uM)	Polarization (Arb un.)	STDEV
	A	25	32	31	Polarization	250	29.3333	3.78594
	B	31	33	32	Polarization	166.667	32	1
	C	38	42	38	Polarization	111.111	39.3333	2.3094
	D	39	35	41	Polarization	74.0741	38.3333	3.05505
	E	47	50	48	Polarization	49.3827	48.3333	1.52753
	F	53	51	55	Polarization	32.9218	53	2
	G	63	64	65	Polarization	21.9479	64	1
	H	72	69	75	Polarization	14.6319	72	3
	I	81	86	80	Polarization	9.75461	82.3333	3.21455
	J	88	87	88	Polarization	6.50307	87.6667	0.57735
	K	96	98	94	Polarization	4.33538	96	2
	L	102	100	102	Polarization	2.89025	101.333	1.1547
	M	107	106	103	Polarization	1.92684	105.333	2.08167
	N	114	113	114	Polarization	0	113.667	0.57735

## Sheet: Fig2-middle-column
		PTP1B (inactive catalytic domain) direct titration (CF-ppIRS1)
		(upper panel black line)
		1	2	3		protein (nM)	Polarization (Arb un.)	STDEV
	A	170	174	175	Polarization	20000	173	2.64575
	B	174	174	174	Polarization	13333.3	174	0
	C	172	175	176	Polarization	8888.89	174.333	2.08167
	D	176	174	174	Polarization	5925.93	174.667	1.1547
	E	172	173	175	Polarization	3950.62	173.333	1.52753
	F	173	173	173	Polarization	2633.74	173	0
	G	173	170	174	Polarization	1755.83	172.333	2.08167
	H	169	164	168	Polarization	1170.55	167	2.64575
	I	164	166	164	Polarization	780.369	164.667	1.1547
	J	146	152	153	Polarization	520.246	150.333	3.78594
	K	127	126	128	Polarization	346.831	127	1
	L	100	100	101	Polarization	231.22	100.333	0.57735
	M	71	75	74	Polarization	154.147	73.3333	2.08167
	N	27	26	29	Polarization	0	27.3333	1.52753
		PTP1B competitive titration (p0IRS1)
		(middle panel blue line)
		1	2	3		ppIRS1 peptide (nM)	Polarization (Arb un.)	STDEV
	A	25	28	25	Polarization	100000	26	1.73205
	B	32	29	29	Polarization	66666.7	30	1.73205
	C	34	36	36	Polarization	44444.4	35.3333	1.1547
	D	39	36	38	Polarization	29629.6	37.6667	1.52753
	E	44	46	44	Polarization	19753.1	44.6667	1.1547
	F	47	50	53	Polarization	13168.7	50	3
	G	57	59	58	Polarization	8779.15	58	1
	H	70	68	66	Polarization	5852.77	68	2
	I	72	76	77	Polarization	3901.84	75	2.64575
	J	87	86	82	Polarization	2601.23	85	2.64575
	K	92	97	93	Polarization	1734.15	94	2.64575
	L	90	99	102	Polarization	1156.1	97	6.245
	M	101	104	107	Polarization	770.735	104	3
	N	109	120	121	Polarization	0	116.667	6.65833
		PTP1B competitive titration (ppIRS1)
		(middle panel red line)
		* Faulty well (bubble) - excluded from fit
		21	22	23		p0IRS1 peptide (nM)	Polarization (Arb un.)	STDEV
	A	23*	35	35	Polarization	25000	31	0
	B	41	40	33	Polarization	16666.7	38	4.3589
	C	39	39	39	Polarization	11111.1	39	0
	D	42	42	41	Polarization	7407.41	41.6667	0.57735
	E	43	45	45	Polarization	4938.27	44.3333	1.1547
	F	48	42	47	Polarization	3292.18	45.6667	3.21455
	G	50	51	54	Polarization	2194.79	51.6667	2.08167
	H	61	56	56	Polarization	1463.19	57.6667	2.88675
	I	66	66	63	Polarization	975.461	65	1.73205
	J	79	76	79	Polarization	650.307	78	1.73205
	K	90	90	85	Polarization	433.538	88.3333	2.88675
	L	102	97	99	Polarization	289.025	99.3333	2.51661
	M	112	110	109	Polarization	192.684	110.333	1.52753
	N	138	132	134	Polarization	0	134.667	3.05505
		PTP1B competitive titration (p0CD28)
		(lower panel blue line)
		9	10	11		ppIRS1 peptide (nM)	Polarization (Arb un.)	STDEV
	A	28	30	31	Polarization	150000	29.6667	1.52753
	B	31	31	32	Polarization	100000	31.3333	0.57735
	C	35	36	35	Polarization	66666.7	35.3333	0.57735
	D	37	38	34	Polarization	44444.4	36.3333	2.08167
	E	39	44	40	Polarization	29629.6	41	2.64575
	F	43	45	45	Polarization	19753.1	44.3333	1.1547
	G	50	51	48	Polarization	13168.7	49.6667	1.52753
	H	55	55	53	Polarization	8779.15	54.3333	1.1547
	I	59	65	63	Polarization	5852.77	62.3333	3.05505
	J	69	69	66	Polarization	3901.84	68	1.73205
	K	80	78	75	Polarization	2601.23	77.6667	2.51661
	L	86	88	87	Polarization	1734.15	87	1
	M	97	99	98	Polarization	1156.1	98	1
	N	138	139	138	Polarization	0	138.333	0.57735
		PTP1B competitive titration (ppCD28)
		(lower panel red line)
		17	18	19		ppIRS1 peptide (nM)	Polarization (Arb un.)	STDEV
	A	20	27	31	Polarization	40000	26	5.56776
	B	34	33	34	Polarization	26666.7	33.6667	0.57735
	C	36	35	38	Polarization	17777.8	36.3333	1.52753
	D	39	37	39	Polarization	11851.9	38.3333	1.1547
	E	44	44	43	Polarization	7901.23	43.6667	0.57735
	F	50	47	50	Polarization	5267.49	49	1.73205
	G	54	56	55	Polarization	3511.66	55	1
	H	59	60	61	Polarization	2341.11	60	1
	I	70	68	70	Polarization	1560.74	69.3333	1.1547
	J	79	78	78	Polarization	1040.49	78.3333	0.57735
	K	86	88	87	Polarization	693.661	87	1
	L	99	98	101	Polarization	462.441	99.3333	1.52753
	M	109	109	109	Polarization	308.294	109	0
	N	132	136	136	Polarization	0	134.667	2.3094

## Sheet: Fig2-right-column
		PTPRe (inactive catalytic domain) direct titration (CF-ppIRS1)
		(upper panel black line)
		12	13	14		protein (uM)	Polarization (Arb un.)	STDEV
	A	126	142	139	Polarization	20	135.667	8.5049
	B	131	133	134	Polarization	13.3333	132.667	1.52753
	C	125	131	129	Polarization	8.88889	128.333	3.05505
	D	118	122	117	Polarization	5.92593	119	2.64575
	E	109	115	107	Polarization	3.95062	110.333	4.16333
	F	97	98	100	Polarization	2.63374	98.3333	1.52753
	G	90	93	91	Polarization	1.75583	91.3333	1.52753
	H	78	77	77	Polarization	1.17055	77.3333	0.57735
	I	66	72	68	Polarization	0.780369	68.6667	3.05505
	J	56	63	62	Polarization	0.520246	60.3333	3.78594
	K	52	56	53	Polarization	0.346831	53.6667	2.08167
	L	32	31	31	Polarization	0	31.3333	0.57735
		PTPRe competitive titration (p0IRS1)
		(middle panel blue line)
		* Faulty well (not included in fit)
		16	17	18		p0IRS1 peptide (uM)	Polarization (Arb un.)	STDEV
	A	65*	78	75	Polarization	100	76.5	2.12132
	B	85	84	86	Polarization	66.6667	85	1.41421
	C	92	90	93	Polarization	44.4444	91.6667	2.12132
	D	99	98	99	Polarization	29.6296	98.6667	0.707107
	E	102	104	104	Polarization	19.7531	103.333	0
	F	107	105	104	Polarization	13.1687	105.333	0.707107
	G	106	104	105	Polarization	8.77915	105	0.707107
	H	107	104	109	Polarization	5.85277	106.667	3.53553
	I	106	110	104	Polarization	3.90184	106.667	4.24264
	J	110	108	108	Polarization	2.60123	108.667	0
	K	111	112	105	Polarization	1.73415	109.333	4.94975
	L	106	108	109	Polarization	0	107.667	0.707107
		PTPRe competitive titration (ppIRS1)
		(middle panel red line)
		20	21	22		p0IRS1 peptide (uM)	Polarization (Arb un.)	STDEV
	A	44	49	51	Polarization	100	48	3.60555
	B	60	57	56	Polarization	66.6667	57.6667	2.08167
	C	63	63	67	Polarization	44.4444	64.3333	2.3094
	D	71	70	73	Polarization	29.6296	71.3333	1.52753
	E	83	77	79	Polarization	19.7531	79.6667	3.05505
	F	88	85	83	Polarization	13.1687	85.3333	2.51661
	G	93	91	87	Polarization	8.77915	90.3333	3.05505
	H	93	95	91	Polarization	5.85277	93	2
	I	97	100	96	Polarization	3.90184	97.6667	2.08167
	J	97	101	99	Polarization	2.60123	99	2
	K	100	99	97	Polarization	1.73415	98.6667	1.52753
	L	100	103	103	Polarization	0	102	1.73205
		PTPRe competitive titration (p0CD28)
		(lower panel blue line)
		5	6	7		p0CD28 peptide (uM)	Polarization (Arb un.)	STDEV
	A	28	31	30	Polarization	200	29.6667	1.52753
	B	32	30	30	Polarization	133.333	30.6667	1.1547
	C	36	33	33	Polarization	88.8889	34	1.73205
	D	38	33	34	Polarization	59.2593	35	2.64575
	E	41	44	39	Polarization	39.5062	41.3333	2.51661
	F	47	46	44	Polarization	26.3374	45.6667	1.52753
	G	53	53	49	Polarization	17.5583	51.6667	2.3094
	H	64	59	59	Polarization	11.7055	60.6667	2.88675
	I	68	68	66	Polarization	7.80369	67.3333	1.1547
	J	76	74	75	Polarization	5.20246	75	1
	K	86	85	83	Polarization	3.46831	84.6667	1.52753
	L	95	90	90	Polarization	2.3122	91.6667	2.88675
	M	99	99	94	Polarization	1.54147	97.3333	2.88675
	N	108	108	111	Polarization	0	109	1.73205
		PTPRe competitive titration (ppCD28)
		(lower panel red line)
		* Faulty wells with bubbles (not included in evaluation)
		9	10	11		ppCD28 peptide (uM)	Polarization (Arb un.)	STDEV
	A	25	29	26*	Polarization	200	27	2.82843
	B	31	31	25*	Polarization	133.333	31	0
	C	32	36	32	Polarization	88.8889	33.3333	2.82843
	D	34	37	34	Polarization	59.2593	35	2.12132
	E	38	38	39	Polarization	39.5062	38.3333	0
	F	42	46	44	Polarization	26.3374	44	2.82843
	G	50	50	48	Polarization	17.5583	49.3333	0
	H	52	53	54	Polarization	11.7055	53	0.707107
	I	60	63	60	Polarization	7.80369	61	2.12132
	J	71	70	72	Polarization	5.20246	71	0.707107
	K	80	80	80	Polarization	3.46831	80	0
	L	88	88	85	Polarization	2.3122	87	0
	M	91	92	89	Polarization	1.54147	90.6667	0.707107
	N	108	110	107	Polarization	0	108.333	1.41421
