# Supplementary material for: Structural insights into the pSer/pThr dependent regulation of the SHP2 tyrosine phosphatase in insulin and CD28 signaling
Source: Nat Commun. 2022 Sep 16;13:5439. doi: 10.1038/s41467-022-32918-5 (PMC9481563; doi:10.1038/s41467-022-32918-5)
Supplement: Supplementary file 7 — Source data [file 41467_2022_32918_MOESM7_ESM.zip › Source-data-Fig3.xlsx]

## Sheet: Fig3-panel-a
					WT-SHP2-catalytic-domain (ppIRS1 vs p0IRS1)
		ppIRS1 data series (% substrate remaining)								p0IRS1 data series (% substrate remaining)
	TIME (min)	pp-01	pp-02	pp-03	pp-04	AVERAGE	STDEV		TIME (min)	p0-01	p0-02	p0-03	AVERAGE	STDEV
	0	100	100	100	100	100	0		0	100	100	100	100	0
	3	71.3	56.5	66.2	77.7	67.925	8.95261		3	88	92.2	92.6	90.9333	2.5482
	17	45.1	22.5	38.1	31.9	34.4	9.59236		17	82.2	85.6	83.6	83.8	1.7088
	31	26.6	10.4	25.2	21.1	20.825	7.33138		31	77.5	77.2	75.1	76.6	1.30767
	45	18.9	8	19.6	14.6	15.275	5.33003		45	73.8	73.3	70.4	72.5	1.83576
	59	15.4	5.1	17.4	11	12.225	5.45061		59	73.3	72.2	63.5	69.6667	5.36874
	73	17.9	5.1	18.9	6.2	12.025	7.38619		73	75.4	73.9	66.1	71.8	4.993
	87	17.7	5.1	19	6.2	12	7.36523		87	72.3	70	66	69.4333	3.188

## Sheet: Fig3-panel-b
					WT-SHP2-full-length+GST (E76K) (ppIRS1 vs p0IRS1)
		ppIRS1 data series (% substrate remaining)								p0IRS1 data series (% substrate remaining)
	TIME (min)	pp-01	pp-02	pp-03	AVERAGE	STDEV			TIME (min)	p0-01	p0-02	p0-03	AVERAGE	STDEV
	0	100	100	100	100	0			0	100	100	100	100	0
	3	66.9	76.8	69	70.9	5.21632			3	88	92.2	92.6	90.9333	2.5482
	17	26.2	30.4	27.9	28.1667	2.11266			17	82.2	85.6	83.6	83.8	1.7088
	31	10	10.3	13.2	11.1667	1.7673			31	77.5	77.2	75.1	76.6	1.30767
	45	3.7	4.4	7.3	5.13333	1.90875			45	73.8	73.3	70.4	72.5	1.83576
	59	2.1	1.5	1	1.53333	0.550757			59	73.3	72.2	63.5	69.6667	5.36874
	73	1.5	0	0	0.5	0.866025			73	75.4	73.9	66.1	71.8	4.993
	87	0	0	0	0	0			87	72.3	70	66	69.4333	3.188

## Sheet: Fig3-panel-d
		SHP2-Loopinv competitive titration (p0IRS1)
		(blue line)
		5	6	7		p0IRS1 peptide (uM)	Polarization (Arb.un)	STDEV
	A	62	57	59	Polarization	250	59.3333	2.51661
	B	66	68	67	Polarization	166.667	67	1
	C	76	76	74	Polarization	111.111	75.3333	1.1547
	D	79	81	81	Polarization	74.0741	80.3333	1.1547
	E	88	92	82	Polarization	49.3827	87.3333	5.03322
	F	91	92	89	Polarization	32.9218	90.6667	1.52753
	G	97	95	90	Polarization	21.9479	94	3.60555
	H	99	98	98	Polarization	14.6319	98.3333	0.57735
	I	100	95	96	Polarization	9.75461	97	2.64575
	J	100	102	97	Polarization	6.50307	99.6667	2.51661
	K	102	103	98	Polarization	4.33538	101	2.64575
	L	99	102	100	Polarization	2.89025	100.333	1.52753
	M	101	100	97	Polarization	1.92684	99.3333	2.08167
	N	96	99	91	Polarization	0	95.3333	4.04145
		SHP2-Loopinv competitive titration (ppIRS1)
		(red line)
		9	10	11		ppIRS1 peptide (uM)	Polarization (Arb.un)	STDEV
	A	19	24	23	Polarization	250	22	2.64575
	B	27	28	21	Polarization	166.667	25.3333	3.78594
	C	34	34	33	Polarization	111.111	33.6667	0.57735
	D	43	40	36	Polarization	74.0741	39.6667	3.51188
	E	52	52	50	Polarization	49.3827	51.3333	1.1547
	F	58	62	58	Polarization	32.9218	59.3333	2.3094
	G	70	68	69	Polarization	21.9479	69	1
	H	76	76	76	Polarization	14.6319	76	0
	I	86	88	86	Polarization	9.75461	86.6667	1.1547
	J	95	93	90	Polarization	6.50307	92.6667	2.51661
	K	93	95	91	Polarization	4.33538	93	2
	L	95	98	89	Polarization	2.89025	94	4.58258
	M	102	98	96	Polarization	1.92684	98.6667	3.05505
	N	102	105	86*	Polarization	0	103.5	2.12132
				* Faulty well (not included in analysis)

## Sheet: Fig3-panel-e
					WT-SHP2-catalytic-domain (ppRev-IRS1 vs p0Rev-IRS1)
		ppRev-IRS1 data series (% nominal product)								p0Rev-IRS1 data series (% nominal product)
	TIME (min)	ppRev-01	ppRev-02	ppRev-03	AVERAGE	STDEV			TIME (min)	p0Rev-01	p0Rev-02	p0Rev-03	AVERAGE	STDEV
	0	0	0	0	0	0			0	0	0	0	0	0
	3	28.4	50.2	44.1	40.9	11.2468			3	2.3	0.3	1.4	1.33333	1.00167
	19	47.7	59.3	36.5	47.8333	11.4006			19	4.9	4.1	-0.2	2.93333	2.74287
	35	58.7	60.4	39.2	52.7667	11.7798			35	2.3	1.9	2.2	2.13333	0.208167
	51	60.3	61.2	44.1	55.2	9.62341			51	8.3	2	1.3	3.86667	3.8553
