# Supplementary material for: Structural insights into the pSer/pThr dependent regulation of the SHP2 tyrosine phosphatase in insulin and CD28 signaling
Source: Nat Commun. 2022 Sep 16;13:5439. doi: 10.1038/s41467-022-32918-5 (PMC9481563; doi:10.1038/s41467-022-32918-5)
Supplement: Supplementary file 7 — Source data [file 41467_2022_32918_MOESM7_ESM.zip › Source-data-Fig6.xlsx]

## Sheet: Fig6-panel-b
		SHP2 mutant (inactive)	Peptide pair	Site represented	Kd proportion estimate	Kd proportion error estimate	CV%
		Wild-type	p0IRS1/ppIRS1	IRS1-Y632-S636	48.7	7.2	0.148
		Wild-type	p0CD28/ppCD28	CD28-Y191-T195	7	0.4	0.057
		Wild-type	p0SRevIRS1/ppSRevIRS1	IRS1-S892-Y896	11.7	1.4	0.12
		Hillmut (K274E)	p0IRS1/ppIRS1	IRS1-Y632-S636	37.7	2.7	0.072
		Hillmut (K274E)	p0CD28/ppCD28	CD28-Y191-T195	5	0.5	0.1
		Hillmut (K274E)	p0SRevIRS1/ppSRevIRS1	IRS1-S892-Y896	5.8	0.8	0.138
		Pocketless (K260E+R265S)	p0IRS1/ppIRS1	IRS1-Y632-S636	30.1	2.8	0.093
		Pocketless (K260E+R265S)	p0CD28/ppCD28	CD28-Y191-T195	6.2	0.5	0.081
		Pocketless (K260E+R265S)	p0SRevIRS1/ppSRevIRS1	IRS1-S892-Y896	9.4	1.5	0.16
		Flapmut (H425F)	p0IRS1/ppIRS1	IRS1-Y632-S636	44.3	2.5	0.056
		Flapmut (H425F)	p0CD28/ppCD28	CD28-Y191-T195	6.4	0.4	0.062
		Flapmut (H425F)	p0SRevIRS1/ppSRevIRS1	IRS1-S892-Y896	11.2	0.8	0.071
		Loopinv (R362E)	p0IRS1/ppIRS1	IRS1-Y632-S636	8.4	2.6	0.31
		Loopinv (R362E)	p0CD28/ppCD28	CD28-Y191-T195	3	0.5	0.167
		Loopinv (R362E)	p0SRevIRS1/ppSRevIRS1	IRS1-S892-Y896	14.9	5.8	0.389
		Loopless (R362G+K364S)	p0IRS1/ppIRS1	IRS1-Y632-S636	12.7	2.4	0.189
		Loopless (R362G+K364S)	p0CD28/ppCD28	CD28-Y191-T195	3.7	0.3	0.081
		Loopless (R362G+K364S)	p0SRevIRS1/ppSRevIRS1	IRS1-S892-Y896	5.3	0.9	0.17
		Loopmut (K364E)	p0IRS1/ppIRS1	IRS1-Y632-S636	7.9	1.2	0.152
		Loopmut (K364E)	p0CD28/ppCD28	CD28-Y191-T195	3.1	0.3	0.097
		Loopmut (K364E)	p0SRevIRS1/ppSRevIRS1	IRS1-S892-Y896	7.8	1.2	0.154
