# Supplementary material for: Structural insights into the pSer/pThr dependent regulation of the SHP2 tyrosine phosphatase in insulin and CD28 signaling
Source: Nat Commun. 2022 Sep 16;13:5439. doi: 10.1038/s41467-022-32918-5 (PMC9481563; doi:10.1038/s41467-022-32918-5)
Supplement: Supplementary file 7 — Source data [file 41467_2022_32918_MOESM7_ESM.zip › Source-data-Fig7.xlsx]

## Sheet: Fig7a
	SHP2 WT catalytic domain DIFMUP kinetics
	(black curve)
	DIFMUP(uM)	AVERAGE rate (arb. un.)	STDEV
	100	8.0975	0.378302
	66.6667	5.809	0.449603
	44.4444	4.81967	0.301523
	29.6296	3.61233	0.299477
	19.7531	2.70333	0.173096
	13.1687	1.98767	0.10681
	SHP2 H426A catalytic mutant DIFMUP kinetics
	(blue curve)
	DIFMUP(uM)	AVERAGE rate (arb. un.)	STDEV
	13.1687	0.752333	0.0122202
	19.7531	1.00467	0.108744
	29.6296	1.38967	0.101933
	44.4444	1.91067	0.176978
	66.6667	2.41567	0.168218
	100	2.83667	0.38068
	SHP2 D425A catalytic mutant DIFMUP kinetics (5-fold enzyme)
	(red curve)
	DIFMUP(uM)	AVERAGE rate (arb. un.)	STDEV
	13.1687	2.03167	0.2675
	19.7531	2.94533	0.347647
	29.6296	3.93333	0.377308
	44.4444	4.20067	0.598779
	66.6667	5.009	0.191698
	100	5.979	0.076629

## Sheet: Fig7b
					SHP2 WT+HA+DA catalytic domain mutants at 20 nM : 20 nM : 20 nM (ppIRS1)
		WT-SHP2 catalytic (20nM / ppIRS1 % substrate remaining)							H426A mutant domain series (20nM / ppIRS1 % substrate remaining)								D425A mutant domain series (20nM / ppIRS1 % substrate remaining)
		(black / grey curves)							(blue / light blue curves)								(red / light red curves)
	TIME (min)	WT-01	WT-02	WT-03	AVERAGE	STDEV		TIME (min)	HA-01	HA-02	HA-03	AVERAGE	STDEV			TIME (min)	DA-01	DA-02	DA-03	AVERAGE	STDEV
	0	100	100	100	100	0		0	100	100	100	100	0			0	100	100	100	100	0
	3	80.5838	81.0202	78.8248	80.1429	1.16217		3	95.3107	98.1065	91.769	95.0621	3.17604			3	102.174	100.787	100.135	101.032	1.04135
	17	31.2183	37.9597	15.7428	28.3069	11.391		17	91.7937	97.2781	89.312	92.7946	4.07627			17	99.0217	92.9134	100	97.3117	3.84033
	31	11.9289	17.3191	3.10421	10.7841	7.17627		31	85.6975	94.2012	86.6093	88.836	4.66868			31	98.913	92.9134	95.6873	95.8379	3.00266
	45	4.31472	5.69395	1.82927	3.94598	1.95855		45	81.9461	90.7692	78.2555	83.6569	6.42989			45	99.0217	92.5197	97.3046	96.282	3.36948
	59	1.26904	1.30486	0.55432	1.04274	0.423363		59	77.6084	86.0355	70.6388	78.0943	7.70983			59	100	92.3228	100.943	97.7554	4.72834
	73	0.50761	0.59312	0	0.36691	0.320617		73	75.9672	80.4734	66.4619	74.3008	7.15281			73	99.0217	94.8819	93.1267	95.6768	3.02685
	87	0	0	0	0	0		87	71.7468	77.3965	62.5307	70.558	7.50383			87	99.2391	94.0945	93.2615	95.5317	3.23764
					SHP2 WT+HA+DA catalytic domain mutants adjusted to 20 nM : 80 nM : 800 nM (ppIRS1)
		WT-SHP2 catalytic (20nM / ppIRS1 % substrate remaining)							H426A mutant domain series (80nM / ppIRS1 % substrate remaining)								D425A mutant domain series (800nM / ppIRS1 % substrate remaining)
		(black / grey curves)							(blue / light blue curves)								(red / light red curves)
	TIME (min)	WT-01	WT-02	WT-03	AVERAGE	STDEV		TIME (min)	HA-01*	HA-02*	HA-03*	HA-04	AVERAGE	STDEV		TIME (min)	DA-01*	DA-02	DA-03	AVERAGE	STDEV
	0	100	100	100	100	0		0	100	100	100	100	100	0		0	100	100	100	100	0
	3	80.5838	81.0202	78.8248	80.1429	1.16217		3	54.8905	64.2957	62.4804	68.6441	65.14	3.16741		3	40.7519	37.9187	40.5369	39.7358	1.57737
	17	31.2183	37.9597	15.7428	28.3069	11.391		17	7.29927	35.007	31.3972	35.3107	33.905	2.17711		17	0.39098	1.43541	29.5302	10.4522	16.5303
	31	11.9289	17.3191	3.10421	10.7841	7.17627		31	4.23358	23.7099	24.4898	14.8305	21.0101	5.36584		31	1.80451	1.19617	26.8456	9.94877	14.6363
	45	4.31472	5.69395	1.82927	3.94598	1.95855		45	N/A	20.5021	N/A	6.9209	13.7115	9.60335		45	N/A	0.95694	20.8054	10.8812	14.035
	59	1.26904	1.30486	0.55432	1.04274	0.423363		59	2.91971	N/A	24.8038	4.80226	14.803	14.1432		59	0	0.47847	22.0134	7.4973	12.5736
	73	0.50761	0.59312	0	0.36691	0.320617		73	N/A	20.6416	N/A	2.40113	11.5213	12.8979		73	0	0.7177	24.2953	8.33767	13.8244
	87	0	0	0	0	0		87	N/A	N/A	N/A	2.82486	2.82486	N/A		87	0	0	22.6846	7.56152	13.0969
									* Sporadic missing (i.e not measured) values were left out of Mean or SD calculations

## Sheet: Fig7d
					SHP2 WT+Loopless+Loopmut catalytic domains with ppIRS1 vs p0IRS1
	WT-SHP2 (ppIRS1 % substrate remaining)						Loopless (ppIRS1 % substrate remaining)						Loopmut (ppIRS1 % substrate remaining)						WT-SHP2 (p0IRS1 % substrate remaining)						Loopless (p0IRS1 % substrate remaining)						Loopmut (p0IRS1 % substrate remaining)
	(solid black / grey curves + squares)						(solid red / light red curves + squares)						(solid blue / light blue curves + squares)						(dotted black / grey curves + circles)						(dotted red / light red curves + circles)						(dotted blue / light blue curves + circles)
	TIME (min)	WT-pp-01	WT-pp-02	AVERAGE	STDEV		TIME (min)	LL-pp-01	LL-pp-02	AVERAGE	STDEV		TIME (min)	LM-pp-01	LM-pp-02	AVERAGE	STDEV		TIME (min)	WT-p0-01	WT-p0-02	AVERAGE	STDEV		TIME (min)	LL-p0-01	LL-p0-02	AVERAGE	STDEV		TIME (min)	LM-p0-01	LM-p0-02	AVERAGE	STDEV
	0	100	100	100	0		0	100	100	100	0		0	100	100	100	0		0	100	100	100	0		0	100	100	100	0		0	100	100	100	0
	3	77.2727	77.2532	77.263	0.0137957		3	80.3109	89.7059	85.0084	6.64327		3	86.6228	93.9525	90.2876	5.18286		3	95.2663	98.6395	96.9529	2.38521		3	93.9189	93.6416	93.7803	0.196081		3	92.8105	94.1521	93.4813	0.948647
	17	34.1991	24.4635	29.3313	6.88412		17	50.2591	50	50.1295	0.18319		17	59.6491	76.6739	68.1615	12.0383		17	93.1953	91.1565	92.1759	1.44166		17	86.4865	85.5491	86.0178	0.662814		17	81.0457	88.5965	84.8211	5.33918
	31	6.27706	7.93991	7.10848	1.17581		31	33.5751	29.6218	31.5985	2.79539		31	36.4035	55.2916	45.8475	13.3559		31	83.432	88.4354	85.9337	3.53795		31	77.027	80.3468	78.6869	2.34745		31	71.8954	77.193	74.5442	3.74594
	45	1.51515	3.00429	2.25972	1.05298		45	17.3575	15.7563	16.5569	1.13223		45	24.1228	42.9806	33.5517	13.3344		45	82.2485	87.0748	84.6617	3.41272		45	65.5405	73.4104	69.4755	5.56483		45	58.8235	64.3275	61.5755	3.89189
	59	1.2987	2.14592	1.72231	0.599075		59	8.03109	6.30252	7.16681	1.22228		59	11.1842	28.0778	19.631	11.9455		59	76.3314	83.6735	80.0024	5.19166		59	58.7838	68.2081	63.4959	6.66399		59	49.6732	54.9708	52.322	3.74594
	73	2.5974	1.50215	2.04977	0.774459		73	6.21762	3.15126	4.68444	2.16824		73	5.70175	15.9827	10.8422	7.26974		73	71.0059	78.9116	74.9587	5.59013		73	50.6757	53.7572	52.2165	2.17898		73	39.8693	36.2573	38.0633	2.55405
	87	0	0	0	0		87	2.59067	2.94118	2.76593	0.247848		87	3.28947	7.12743	5.20845	2.71385		87	68.0473	72.7891	70.4182	3.35294		87	41.2162	50.867	46.0416	6.82417		87	28.7582	33.9181	31.3381	3.64864

## Sheet: Fig7e
			Upper barplots
			Construct name	Kcat value (1/s)	Fitting error
			SHP2 WT catalytic domain	7.76	± 0.61
			SHP2 crystallization construct (active version)	8.33	± 0.55
			SHP2 loopmut active catalytic domain	33.99	± 3.31
			SHP2 loopless active catalytic domain	43.21	± 5.63
			SHP2 loopinv active catalytic domain	48.3	± 9.52
			Lower barplots
			Construct name	Km value (uM)	Fitting error
			SHP2 WT catalytic domain	85.79	± 9.91
			SHP2 crystallization construct (active version)	61.56	± 6.35
			SHP2 loopmut active catalytic domain	126.13	± 15.94
			SHP2 loopless active catalytic domain	252.62	± 38.86
			SHP2 loopinv active catalytic domain	409.39	± 102.91
