# Supplementary material for: Structural insights into the pSer/pThr dependent regulation of the SHP2 tyrosine phosphatase in insulin and CD28 signaling
Source: Nat Commun. 2022 Sep 16;13:5439. doi: 10.1038/s41467-022-32918-5 (PMC9481563; doi:10.1038/s41467-022-32918-5)
Supplement: Supplementary file 7 — Source data [file 41467_2022_32918_MOESM7_ESM.zip › Source-data-Supp-Fig001.xlsx]

## Sheet: PI3K-IRS1-nSH2-cSH2
		PI3K nSH2 domain (MBP fusion) direct titration (CF-ppIRS1 labelled peptide)
		(upper left diagram)
						MBP-nSH2	CF-ppIRS1 100nM
		18	19	20		protein (nM)	Polarization (AU)	STDEV
	A	102	109	116	Polarization	5686.27	109	7
	B	107	104	109	Polarization	2843.14	106.667	2.51661
	C	95	96	99	Polarization	1421.57	96.6667	2.08167
	D	77	77	86	Polarization	710.784	80	5.19615
	E	64	66	68	Polarization	355.392	66	2
	F	52	47	54	Polarization	177.696	51	3.60555
	G	37	43	46	Polarization	88.848	42	4.58258
	H	29	32	40	Polarization	44.424	33.6667	5.68624
	I	29	30	36	Polarization	22.212	31.6667	3.78594
	J	27	29	33	Polarization	11.106	29.6667	3.05505
	K	26	29	35	Polarization	5.553	30	4.58258
	L	24	24	30	Polarization	2.7765	26	3.4641
	M	22	27	28	Polarization	1.38825	25.6667	3.21455
	N	23	22	29	Polarization	0	24.6667	3.78594
		PI3K cSH2 domain (MBP fusion) direct titration (CF-ppIRS1 labelled peptide)
		(upper right diagram)
						MBP-cSH2	CF-ppIRS1 100nM
		1	2	3		protein (nM)	Polarization (AU)	STDEV
	A	100	104	99	Polarization	719.777	101	2.64575
	B	100	103	100	Polarization	479.851	101	1.73205
	C	102	103	99	Polarization	319.901	101.333	2.08167
	D	99	96	95	Polarization	213.267	96.6667	2.08167
	E	91	92	91	Polarization	142.178	91.3333	0.57735
	F	82	84	79	Polarization	94.7854	81.6667	2.51661
	G	75	72	70	Polarization	63.1903	72.3333	2.51661
	H	58	57	61	Polarization	42.1269	58.6667	2.08167
	I	53	53	52	Polarization	28.0846	52.6667	0.57735
	J	45	44	44	Polarization	18.723	44.3333	0.57735
	K	40	41	39	Polarization	12.482	40	1
	L	36	35	36	Polarization	8.32135	35.6667	0.57735
	M	30	37	33	Polarization	5.54757	33.3333	3.51188
	N	34	30	30	Polarization	0	31.3333	2.3094
		PI3K nSH2 domain (MBP fusion) competitive titration (p0IRS1)
		(middle left diagram)
						CF-ppIRS1	100nM	nSH2-MBP	1137.25 nM
		5	6	7		p0IRS1 peptide (nM)	Polarization (AU)	STDEV
	A	28	31	33	Polarization	20000	30.6667	2.51661
	B	32	35	35	Polarization	13333.3	34	1.73205
	C	37	38	35	Polarization	8888.89	36.6667	1.52753
	D	37	41	37	Polarization	5925.93	38.3333	2.3094
	E	44	46	48	Polarization	3950.62	46	2
	F	51	51	50	Polarization	2633.74	50.6667	0.57735
	G	57	55	56	Polarization	1755.83	56	1
	H	65	63	64	Polarization	1170.55	64	1
	I	70	73	68	Polarization	780.369	70.3333	2.51661
	J	78	82	77	Polarization	520.246	79	2.64575
	K	83	84	86	Polarization	346.831	84.3333	1.52753
	L	84	87	84	Polarization	231.22	85	1.73205
	M	87	87	88	Polarization	154.147	87.3333	0.57735
	N	90	88	88	Polarization	0	88.6667	1.1547
		PI3K nSH2 domain (MBP fusion) competitive titration (ppIRS1)
		(lower left diagram)
		* Faulty wells (not included in fit)				CF-ppIRS1	100nM	nSH2-MBP	1137.25 nM
		10	11	12		ppIRS1 peptide (nM)	Polarization (AU)	STDEV
	A	29*	38	38	Polarization	20000	38	0
	B	35*	38	39	Polarization	13333.3	38.5	0.707107
	C	41	42	42	Polarization	8888.89	41.6667	0.57735
	D	47	44	47	Polarization	5925.93	46	1.73205
	E	53	51	51	Polarization	3950.62	51.6667	1.1547
	F	55	54	57	Polarization	2633.74	55.3333	1.52753
	G	67	64	69	Polarization	1755.83	66.6667	2.51661
	H	68	71	71	Polarization	1170.55	70	1.73205
	I	74	77	76	Polarization	780.369	75.6667	1.52753
	J	88	83	83	Polarization	520.246	84.6667	2.88675
	K	88	87	82	Polarization	346.831	85.6667	3.21455
	L	87	85	89	Polarization	231.22	87	2
	M	86	86	86	Polarization	154.147	86	0
	N	90	91	91	Polarization	0	90.6667	0.57735
		PI3K cSH2 domain (MBP fusion) competitive titration (p0IRS1)
		(middle right diagram)
						CF-ppIRS1	100nM	cSH2-MBP	71.98 nM
		14	15	16		p0IRS1 peptide (nM)	Polarization (AU)	STDEV
	C	33	37	39	Polarization	8888.89	36.3333	3.05505
	D	36	34	37	Polarization	5925.93	35.6667	1.52753
	E	36	36	39	Polarization	3950.62	37	1.73205
	F	33	35	40	Polarization	2633.74	36	3.60555
	G	35	38	38	Polarization	1755.83	37	1.73205
	H	38	36	41	Polarization	1170.55	38.3333	2.51661
	I	38	39	33*	Polarization	780.369	38.5	0.707107
	J	42	41	47	Polarization	520.246	43.3333	3.21455
	K	44	44	51	Polarization	346.831	46.3333	4.04145
	L	49	50	52	Polarization	231.22	50.3333	1.52753
	M	56	59	61	Polarization	154.147	58.6667	2.51661
	N	83	84	85	Polarization	0	84	1
		* Faulty well (not included in fit)
		PI3K cSH2 domain (MBP fusion) competitive titration (ppIRS1)
		(lower right diagram)
						CF-ppIRS1	100nM	cSH2-MBP	71.98 nM
		22	23	24		ppIRS1 peptide (nM)	Polarization (AU)	STDEV
	A	29	30	40	Polarization	10000	33	6.08276
	B	34	36	41	Polarization	5000	37	3.60555
	C	36	35	44	Polarization	2500	38.3333	4.93288
	D	37	36	42	Polarization	1250	38.3333	3.21455
	E	38	40	47	Polarization	625	41.6667	4.72582
	F	41	41	48	Polarization	312.5	43.3333	4.04145
	G	49	51	58	Polarization	156.25	52.6667	4.72582
	H	59	59	67	Polarization	78.125	61.6667	4.6188
	I	66	67	74	Polarization	39.0625	69	4.3589
	J	78	72	85	Polarization	19.5312	78.3333	6.50641
	K	81	81	85	Polarization	9.76562	82.3333	2.3094
	L	79	81	87	Polarization	4.88281	82.3333	4.16333
	M	82	83	89	Polarization	2.44141	84.6667	3.78594
	N	84	81	85	Polarization	0	83.3333	2.08167
