# Supplementary material for: Structural insights into the pSer/pThr dependent regulation of the SHP2 tyrosine phosphatase in insulin and CD28 signaling
Source: Nat Commun. 2022 Sep 16;13:5439. doi: 10.1038/s41467-022-32918-5 (PMC9481563; doi:10.1038/s41467-022-32918-5)
Supplement: Supplementary file 7 — Source data [file 41467_2022_32918_MOESM7_ESM.zip › Source-data-Supp-Fig002.xlsx]

## Sheet: InsR-exploratory-kinetics
			InsR kinase domain with 0pIRS1 vs. 00IRS1 peptides (200 uM both / exploratory)
			(left diagram)
				0pIRS1 peptide				00IRS1 peptide
			TIME (min)	Conc(est)	% Remaining		TIME (min)	Conc(est)	% Remaining
			4	218.824	109.412		1	186.486	93.2432
			16	144	72		11	136.757	68.3784
			28	87.5294	43.7647		21	59.9459	29.973
			42	52.2353	26.1176		31	27.2432	13.6216
			54	38.5882	19.2941		41	21.3514	10.6757
			68	28.7059	14.3529		51	18.2162	9.10811
							61	16.2162	8.10811
							71	15.6757	7.83784
			InsR kinase domain (43.7nM) with 0pRev-IRS1 vs. 00Rev-IRS1 peptides (50 uM both / exploratory)
			(right diagram)
				00Rev-IRS1 peptide				0pRev-IRS1 peptide
			TIME (min)	Area	% Remaining		TIME (min)	Area	% Remaining
			0	281.6	100		0	285.2	100
			14	197.2	70.0284		16	154.1	54.0323
			28	131.7	46.7685		32	61	21.3885
			42	88.1	31.2855		48	29.6	10.3787
			56	49.8	17.6847
			70	38.7	13.7429
