# Supplementary material for: Structural insights into the pSer/pThr dependent regulation of the SHP2 tyrosine phosphatase in insulin and CD28 signaling
Source: Nat Commun. 2022 Sep 16;13:5439. doi: 10.1038/s41467-022-32918-5 (PMC9481563; doi:10.1038/s41467-022-32918-5)
Supplement: Supplementary file 7 — Source data [file 41467_2022_32918_MOESM7_ESM.zip › Source-data-Supp-Fig003.xlsx]

## Sheet: Supp-Fig03-panel-a
			PTP1B dephosphorylation assay (25nM enzyme + 80 uM substrate) ppIRS1 vs. p0IRS1 exploratory
				p0IRS1 peptide (% remaining)				ppIRS1 peptide (% remaining)
			TIME (min)	Area	% Remaining		TIME (min)	Area	% Remaining
			0	217	100		0	377	100
			3	152	70.0461		2	282	74.8011
			13	50.2	23.1336		15.5	93	24.6684
			23	24.6	11.3364		29	40	10.6101
			33	20	9.21659		42.5	20.6	5.46419
			43	15.4	7.09677		56	9.4	2.49337
			53	13	5.99078		69.5	9.4	2.49337
			63	10	4.60829		83	8.2	2.17507

## Sheet: Supp-Fig03-panel-b
			PTP1B dephosphorylation assay with liophilization (6nM enzyme + 200 nM substrate) ppIRS1 vs. p0IRS1 exploratory
				p0IRS1 peptide (dual monitoring)						ppIRS1 peptide
			TIME (min)	Subs area	% Remaining	Prod area			TIME (min)	Subs area	% Remaining	Prod area
			0	121.6	100	0			0	226	100	0
			10	54	44.4079	66.5			10	33.7	44.4079	194
			30	20	16.4474	75			30	0	16.4474	166
			60	17	13.9803	56			60	0	13.9803	203
			90	21	17.2697	74			90	0	17.2697	193

## Sheet: Supp-Fig03-panel-c
			PTPRe dephosphorylation assay (270nM enzyme + 80 uM substrate) ppIRS1 vs. p0IRS1 exploratory
				p0IRS1 peptide (% remaining)								ppIRS1 peptide (% remaining)
			TIME (min)	Area	p0-PTPRe-01	Area	p0-PTPRe-02	AVERAGE	STDEV		TIME (min)	Area	pp-PTPRe-01	Area	pp-PTPRe-02	AVERAGE	STDEV
			0	245.5	100	259	100	100	0		0	386	100	680	100	100	0
			12	214.5	87.3727	238	91.8919	89.6323	3.19555		14	259.6	67.2539	614	90.2941	78.774	16.2919
			24	147.3	60	183	70.6564	65.3282	7.53519		28	193.9	50.2332	442	65	57.6166	10.4417
			36	112.8	45.947	147	56.7568	51.3519	7.64362		42	129.5	33.5492	337	49.5588	41.554	11.3205
			48	95.1	38.7373	105	40.5405	39.6389	1.2751		56	193.9	50.2332	133	19.5588	34.896	21.69
			60	73.6	29.9796	77	29.7297	29.8547	0.176709		70	161.4	41.8135	82	12.0588	26.9361	21.0397
			72	50.39	20.5255	59	22.7799	21.6527	1.59415		84	131.4	34.0415	100	14.7059	24.3737	13.6723
			84	39	15.8859	48	18.5328	17.2094	1.87162		98	109.8	28.4456	68	10	19.2228	13.043
			96	25.6	10.4277	38	14.6718	12.5498	3.00104		112	105	27.2021	44	6.47059	16.8363	14.6594
			108	20.5	8.35031	30	11.583	9.96666	2.28587
