# Supplementary material for: Structural insights into the pSer/pThr dependent regulation of the SHP2 tyrosine phosphatase in insulin and CD28 signaling
Source: Nat Commun. 2022 Sep 16;13:5439. doi: 10.1038/s41467-022-32918-5 (PMC9481563; doi:10.1038/s41467-022-32918-5)
Supplement: Supplementary file 7 — Source data [file 41467_2022_32918_MOESM7_ESM.zip › Source-data-Supp-Fig004.xlsx]

## Sheet: SHP2-IRS1
		SHP2 (inactive catalytic domain) direct titration (CF-ppIRS1)
		(panel a - upper diagram)
		* Faulty wells with bubbles (not included in evaluation)				SHP2m	CF-ppIRS1 100nM
		9	10	11		protein (uM)	Polarization (Arb. un.)	STDEV
	A	89*	96	95	Polarization	59.4	95.5	0.707107
	B	91	92	87*	Polarization	39.6	91.5	0.707107
	C	87	88	86	Polarization	26.4	87	1
	D	84	85	86	Polarization	17.6	85	1
	E	76	75	77	Polarization	11.7333	76	1
	F	68	68	66	Polarization	7.82222	67.3333	1.1547
	G	57	63	58	Polarization	5.21481	59.3333	3.21455
	H	49	54	48	Polarization	3.47654	50.3333	3.21455
	I	42	40	43	Polarization	2.3177	41.6667	1.52753
	J	34	34	33	Polarization	1.54513	33.6667	0.57735
	K	29	29	31	Polarization	1.03009	29.6667	1.1547
	L	26	27	28	Polarization	0.686725	27	1
	M	24	28	23	Polarization	0.457816	25	2.64575
	N	22	24	24	Polarization	0	23.3333	1.1547
		SHP2 competitive titration (p0IRS1)
		(panel b - middle diagram)
						CF-ppIRS1	100 nM	SHP2m	11.9 uM
		13	14	15		p0IRS1 peptide (uM)	Polarization (Arb. un.)	STDEV
	A	62	60	65	Polarization	250	62.3333	2.51661
	B	70	65	66	Polarization	166.667	67	2.64575
	C	72	74	71	Polarization	111.111	72.3333	1.52753
	D	73	73	70	Polarization	74.0741	72	1.73205
	E	81	79	73	Polarization	49.3827	77.6667	4.16333
	F	79	80	75	Polarization	32.9218	78	2.64575
	G	79	75	74	Polarization	21.9479	76	2.64575
	H	77	78	78	Polarization	14.6319	77.6667	0.57735
	I	80	82	75	Polarization	9.75461	79	3.60555
	J	75	77	73	Polarization	6.50307	75	2
	K	80	78	79	Polarization	4.33538	79	1
	L	77	76	81	Polarization	2.89025	78	2.64575
	M	77	72	77	Polarization	1.92684	75.3333	2.88675
	N	78	74	74	Polarization	0	75.3333	2.3094
		SHP2 competitive titration (ppIRS1)
		(panel c - lower diagram)
						CF-ppIRS1	100 nM	SHP2m	10.7 uM
		* Faulty well (not included in evaluation)
		1	2	3		ppIRS1 peptide (uM)	Polarization (Arb. un.)	STDEV
	A	25*	31	32	Polarization	250	31.5	0.707107
	B	30	31	34	Polarization	166.667	31.6667	2.08167
	C	33	34	36	Polarization	111.111	34.3333	1.52753
	D	37	39	35	Polarization	74.0741	37	2
	E	40	39	41	Polarization	49.3827	40	1
	F	43	46	46	Polarization	32.9218	45	1.73205
	G	50	49	50	Polarization	21.9479	49.6667	0.57735
	H	56	55	54	Polarization	14.6319	55	1
	I	60	59	61	Polarization	9.75461	60	1
	J	65	59	65	Polarization	6.50307	63	3.4641
	K	66	69	69	Polarization	4.33538	68	1.73205
	L	63	66	69	Polarization	2.89025	66	3
	M	63	68	70	Polarization	1.92684	67	3.60555
	N	66	68	71	Polarization	0	68.3333	2.51661
