# Supplementary material for: Structural insights into the pSer/pThr dependent regulation of the SHP2 tyrosine phosphatase in insulin and CD28 signaling
Source: Nat Commun. 2022 Sep 16;13:5439. doi: 10.1038/s41467-022-32918-5 (PMC9481563; doi:10.1038/s41467-022-32918-5)
Supplement: Supplementary file 7 — Source data [file 41467_2022_32918_MOESM7_ESM.zip › Source-data-Supp-Fig005.xlsx]

## Sheet: PTP1B-IRS1
		PTP1B (inactive catalytic domain) direct titration (CF-ppIRS1)
		(panel a - upper diagram)
						PTP1B	CF-ppIRS1 100nM
		1	2	3		protein (nM)	Polarization (Arb. un.)	STDEV
	A	170	174	175	Polarization	20000	173	2.64575
	B	174	174	174	Polarization	13333.3	174	0
	C	172	175	176	Polarization	8888.89	174.333	2.08167
	D	176	174	174	Polarization	5925.93	174.667	1.1547
	E	172	173	175	Polarization	3950.62	173.333	1.52753
	F	173	173	173	Polarization	2633.74	173	0
	G	173	170	174	Polarization	1755.83	172.333	2.08167
	H	169	164	168	Polarization	1170.55	167	2.64575
	I	164	166	164	Polarization	780.369	164.667	1.1547
	J	146	152	153	Polarization	520.246	150.333	3.78594
	K	127	126	128	Polarization	346.831	127	1
	L	100	100	101	Polarization	231.22	100.333	0.57735
	M	71	75	74	Polarization	154.147	73.3333	2.08167
	N	27	26	29	Polarization	0	27.3333	1.52753
		PTP1B competitive titration (ppIRS1)
		(panel b - middle diagram)
						CF-ppIRS1	100 nM	PTP1B	500 nM
		* Faulty well (bubble) - excluded from fit
		21	22	23		p0IRS1 peptide (nM)	Polarization (Arb. un.)	STDEV
	A	23*	35	35	Polarization	25000	31	0
	B	41	40	33	Polarization	16666.7	38	4.3589
	C	39	39	39	Polarization	11111.1	39	0
	D	42	42	41	Polarization	7407.41	41.6667	0.57735
	E	43	45	45	Polarization	4938.27	44.3333	1.1547
	F	48	42	47	Polarization	3292.18	45.6667	3.21455
	G	50	51	54	Polarization	2194.79	51.6667	2.08167
	H	61	56	56	Polarization	1463.19	57.6667	2.88675
	I	66	66	63	Polarization	975.461	65	1.73205
	J	79	76	79	Polarization	650.307	78	1.73205
	K	90	90	85	Polarization	433.538	88.3333	2.88675
	L	102	97	99	Polarization	289.025	99.3333	2.51661
	M	112	110	109	Polarization	192.684	110.333	1.52753
	N	138	132	134	Polarization	0	134.667	3.05505
		PTP1B competitive titration (p0IRS1)
		(panel c - lower diagram)
						CF-ppIRS1	100 nM	PTP1B	500 nM
		1	2	3		ppIRS1 peptide (nM)	Polarization (Arb. un.)	STDEV
	A	25	28	25	Polarization	100000	26	1.73205
	B	32	29	29	Polarization	66666.7	30	1.73205
	C	34	36	36	Polarization	44444.4	35.3333	1.1547
	D	39	36	38	Polarization	29629.6	37.6667	1.52753
	E	44	46	44	Polarization	19753.1	44.6667	1.1547
	F	47	50	53	Polarization	13168.7	50	3
	G	57	59	58	Polarization	8779.15	58	1
	H	70	68	66	Polarization	5852.77	68	2
	I	72	76	77	Polarization	3901.84	75	2.64575
	J	87	86	82	Polarization	2601.23	85	2.64575
	K	92	97	93	Polarization	1734.15	94	2.64575
	L	90	99	102	Polarization	1156.1	97	6.245
	M	101	104	107	Polarization	770.735	104	3
	N	109	120	121	Polarization	0	116.667	6.65833
