# Supplementary material for: Structural insights into the pSer/pThr dependent regulation of the SHP2 tyrosine phosphatase in insulin and CD28 signaling
Source: Nat Commun. 2022 Sep 16;13:5439. doi: 10.1038/s41467-022-32918-5 (PMC9481563; doi:10.1038/s41467-022-32918-5)
Supplement: Supplementary file 7 — Source data [file 41467_2022_32918_MOESM7_ESM.zip › Source-data-Supp-Fig006.xlsx]

## Sheet: PTPRe-IRS1
		PTPRe (inactive catalytic domain) direct titration (CF-ppIRS1)
		(panel a - upper diagram)
						PTPRe	CF-ppIRS1 100nM
		12	13	14		protein (uM)	Polarization (Arb. un.)	STDEV
	A	126	142	139	Polarization	20	135.667	8.5049
	B	131	133	134	Polarization	13.3333	132.667	1.52753
	C	125	131	129	Polarization	8.88889	128.333	3.05505
	D	118	122	117	Polarization	5.92593	119	2.64575
	E	109	115	107	Polarization	3.95062	110.333	4.16333
	F	97	98	100	Polarization	2.63374	98.3333	1.52753
	G	90	93	91	Polarization	1.75583	91.3333	1.52753
	H	78	77	77	Polarization	1.17055	77.3333	0.57735
	I	66	72	68	Polarization	0.780369	68.6667	3.05505
	J	56	63	62	Polarization	0.520246	60.3333	3.78594
	K	52	56	53	Polarization	0.346831	53.6667	2.08167
	L	32	31	31	Polarization	0	31.3333	0.57735
		PTPRe competitive titration (p0IRS1)
		(panel b - middle diagram)
						CF-ppIRS1	100nM	PTPRe	5uM
		* Faulty well (not included in fit)
		16	17	18		p0IRS1 peptide (uM)	Polarization (Arb. un.)	STDEV
	A	65*	78	75	Polarization	100	76.5	2.12132
	B	85	84	86	Polarization	66.6667	85	1.41421
	C	92	90	93	Polarization	44.4444	91.6667	2.12132
	D	99	98	99	Polarization	29.6296	98.6667	0.707107
	E	102	104	104	Polarization	19.7531	103.333	0
	F	107	105	104	Polarization	13.1687	105.333	0.707107
	G	106	104	105	Polarization	8.77915	105	0.707107
	H	107	104	109	Polarization	5.85277	106.667	3.53553
	I	106	110	104	Polarization	3.90184	106.667	4.24264
	J	110	108	108	Polarization	2.60123	108.667	0
	K	111	112	105	Polarization	1.73415	109.333	4.94975
	L	106	108	109	Polarization	0	107.667	0.707107
		PTPRe competitive titration (ppIRS1)
		(panel c - lower diagram)
						CF-ppIRS1	100nM	PTPRe	2.5uM
		20	21	22		p0IRS1 peptide (uM)	Polarization (Arb. un.)	STDEV
	A	44	49	51	Polarization	100	48	3.60555
	B	60	57	56	Polarization	66.6667	57.6667	2.08167
	C	63	63	67	Polarization	44.4444	64.3333	2.3094
	D	71	70	73	Polarization	29.6296	71.3333	1.52753
	E	83	77	79	Polarization	19.7531	79.6667	3.05505
	F	88	85	83	Polarization	13.1687	85.3333	2.51661
	G	93	91	87	Polarization	8.77915	90.3333	3.05505
	H	93	95	91	Polarization	5.85277	93	2
	I	97	100	96	Polarization	3.90184	97.6667	2.08167
	J	97	101	99	Polarization	2.60123	99	2
	K	100	99	97	Polarization	1.73415	98.6667	1.52753
	L	100	103	103	Polarization	0	102	1.73205
