# Supplementary material for: Structural insights into the pSer/pThr dependent regulation of the SHP2 tyrosine phosphatase in insulin and CD28 signaling
Source: Nat Commun. 2022 Sep 16;13:5439. doi: 10.1038/s41467-022-32918-5 (PMC9481563; doi:10.1038/s41467-022-32918-5)
Supplement: Supplementary file 7 — Source data [file 41467_2022_32918_MOESM7_ESM.zip › Source-data-Supp-Fig007.xlsx]

## Sheet: SHP2-CD28
		SHP2 (inactive catalytic domain) direct titration (CF-ppIRS1)
		(panel a - upper diagram)
						SHP2m	CF-ppIRS1 100nM
		1	2	3		protein (uM)	Polarization (Arb. un.)	STDEV
	A	175	178	179	Polarization	23.7744	177.333	2.08167
	B	175	175	176	Polarization	15.8496	175.333	0.57735
	C	170	174	170	Polarization	10.5664	171.333	2.3094
	D	164	167	164	Polarization	7.04427	165	1.73205
	E	151	157	154	Polarization	4.69618	154	3
	F	139	143	142	Polarization	3.13079	141.333	2.08167
	G	123	126	126	Polarization	2.08719	125	1.73205
	H	108	109	108	Polarization	1.39146	108.333	0.57735
	I	88	93	91	Polarization	0.92764	90.6667	2.51661
	J	67	75	71	Polarization	0.618427	71	4
	K	53	60	58	Polarization	0.412284	57	3.60555
	L	44	47	45	Polarization	0.274856	45.3333	1.52753
	M	36	38	39	Polarization	0.183238	37.6667	1.52753
	N	23	24	28	Polarization	0	25	2.64575
		SHP2 competitive titration (p0CD28)
		(panel b - middle diagram)
						CF-ppIRS1	100nM	SHP2m	1.78 uM
		17	18	19		p0CD28 peptide (uM)	Polarization (Arb. un.)	STDEV
	A	43	51	51	Polarization	250	48.3333	4.6188
	B	60	59	58	Polarization	166.667	59	1
	C	68	69	68	Polarization	111.111	68.3333	0.57735
	D	78	78	77	Polarization	74.0741	77.6667	0.57735
	E	88	89	85	Polarization	49.3827	87.3333	2.08167
	F	98	94	93	Polarization	32.9218	95	2.64575
	G	104	102	98	Polarization	21.9479	101.333	3.05505
	H	112	110	103	Polarization	14.6319	108.333	4.72582
	I	115	111	105	Polarization	9.75461	110.333	5.03322
	J	115	117	108	Polarization	6.50307	113.333	4.72582
	K	117	118	111	Polarization	4.33538	115.333	3.78594
	L	120	118	111	Polarization	2.89025	116.333	4.72582
	M	116	119	112	Polarization	1.92684	115.667	3.51188
	N	118	117	113	Polarization	0	116	2.64575
		SHP2 competitive titration (ppCD28)
		(panel c - lower diagram)
						CF-ppIRS1	100nM	SHP2m	1.78 uM
		13	14	15		ppCD28 peptide (uM)	Polarization (Arb. un.)	STDEV
	A	25	32	31	Polarization	250	29.3333	3.78594
	B	31	33	32	Polarization	166.667	32	1
	C	38	42	38	Polarization	111.111	39.3333	2.3094
	D	39	35	41	Polarization	74.0741	38.3333	3.05505
	E	47	50	48	Polarization	49.3827	48.3333	1.52753
	F	53	51	55	Polarization	32.9218	53	2
	G	63	64	65	Polarization	21.9479	64	1
	H	72	69	75	Polarization	14.6319	72	3
	I	81	86	80	Polarization	9.75461	82.3333	3.21455
	J	88	87	88	Polarization	6.50307	87.6667	0.57735
	K	96	98	94	Polarization	4.33538	96	2
	L	102	100	102	Polarization	2.89025	101.333	1.1547
	M	107	106	103	Polarization	1.92684	105.333	2.08167
	N	114	113	114	Polarization	0	113.667	0.57735
