# Supplementary material for: Structural insights into the pSer/pThr dependent regulation of the SHP2 tyrosine phosphatase in insulin and CD28 signaling
Source: Nat Commun. 2022 Sep 16;13:5439. doi: 10.1038/s41467-022-32918-5 (PMC9481563; doi:10.1038/s41467-022-32918-5)
Supplement: Supplementary file 7 — Source data [file 41467_2022_32918_MOESM7_ESM.zip › Source-data-Supp-Fig008.xlsx]

## Sheet: PTP1B-CD28
		PTP1B (inactive catalytic domain) direct titration (CF-ppIRS1)
		(panel a - upper diagram)
						PTP1B	CF-ppIRS1 100nM
		1	2	3		protein (nM)	Polarization (Arb. un.)	STDEV
	A	170	174	175	Polarization	20000	173	2.64575
	B	174	174	174	Polarization	13333.3	174	0
	C	172	175	176	Polarization	8888.89	174.333	2.08167
	D	176	174	174	Polarization	5925.93	174.667	1.1547
	E	172	173	175	Polarization	3950.62	173.333	1.52753
	F	173	173	173	Polarization	2633.74	173	0
	G	173	170	174	Polarization	1755.83	172.333	2.08167
	H	169	164	168	Polarization	1170.55	167	2.64575
	I	164	166	164	Polarization	780.369	164.667	1.1547
	J	146	152	153	Polarization	520.246	150.333	3.78594
	K	127	126	128	Polarization	346.831	127	1
	L	100	100	101	Polarization	231.22	100.333	0.57735
	M	71	75	74	Polarization	154.147	73.3333	2.08167
	N	27	26	29	Polarization	0	27.3333	1.52753
		PTP1B competitive titration (p0CD28)
		(panel b - middle diagram)
						CF-ppIRS1	100 nM	PTP1B	400 nM
		9	10	11		ppIRS1 peptide (nM)	Polarization (Arb. un.)	STDEV
	A	28	30	31	Polarization	150000	29.6667	1.52753
	B	31	31	32	Polarization	100000	31.3333	0.57735
	C	35	36	35	Polarization	66666.7	35.3333	0.57735
	D	37	38	34	Polarization	44444.4	36.3333	2.08167
	E	39	44	40	Polarization	29629.6	41	2.64575
	F	43	45	45	Polarization	19753.1	44.3333	1.1547
	G	50	51	48	Polarization	13168.7	49.6667	1.52753
	H	55	55	53	Polarization	8779.15	54.3333	1.1547
	I	59	65	63	Polarization	5852.77	62.3333	3.05505
	J	69	69	66	Polarization	3901.84	68	1.73205
	K	80	78	75	Polarization	2601.23	77.6667	2.51661
	L	86	88	87	Polarization	1734.15	87	1
	M	97	99	98	Polarization	1156.1	98	1
	N	138	139	138	Polarization	0	138.333	0.57735
		PTP1B competitive titration (ppCD28)
		(panel c - lower diagram)
						CF-ppIRS1	100 nM	PTP1B	400 nM
		17	18	19		ppIRS1 peptide (nM)	Polarization (Arb. un.)	STDEV
	A	20	27	31	Polarization	40000	26	5.56776
	B	34	33	34	Polarization	26666.7	33.6667	0.57735
	C	36	35	38	Polarization	17777.8	36.3333	1.52753
	D	39	37	39	Polarization	11851.9	38.3333	1.1547
	E	44	44	43	Polarization	7901.23	43.6667	0.57735
	F	50	47	50	Polarization	5267.49	49	1.73205
	G	54	56	55	Polarization	3511.66	55	1
	H	59	60	61	Polarization	2341.11	60	1
	I	70	68	70	Polarization	1560.74	69.3333	1.1547
	J	79	78	78	Polarization	1040.49	78.3333	0.57735
	K	86	88	87	Polarization	693.661	87	1
	L	99	98	101	Polarization	462.441	99.3333	1.52753
	M	109	109	109	Polarization	308.294	109	0
	N	132	136	136	Polarization	0	134.667	2.3094
