# Supplementary material for: Structural insights into the pSer/pThr dependent regulation of the SHP2 tyrosine phosphatase in insulin and CD28 signaling
Source: Nat Commun. 2022 Sep 16;13:5439. doi: 10.1038/s41467-022-32918-5 (PMC9481563; doi:10.1038/s41467-022-32918-5)
Supplement: Supplementary file 7 — Source data [file 41467_2022_32918_MOESM7_ESM.zip › Source-data-Supp-Fig009.xlsx]

## Sheet: PTPRe-CD28
		PTPRe direct titration (CF-ppIRS1)
		(panel a - upper diagram)
						PTPRe	CF-ppIRS1 100nM
		1	2	3		protein (uM)	Polarization (Arb. un.)	STDEV
	A	141	141	142	Polarization	20	141.333	0.57735
	B	139	138	139	Polarization	13.3333	138.667	0.57735
	C	137	136	137	Polarization	8.88889	136.667	0.57735
	D	129	131	133	Polarization	5.92593	131	2
	E	127	126	123	Polarization	3.95062	125.333	2.08167
	F	115	115	121	Polarization	2.63374	117	3.4641
	G	112	112	113	Polarization	1.75583	112.333	0.57735
	H	100	97	101	Polarization	1.17055	99.3333	2.08167
	I	90	89	87	Polarization	0.780369	88.6667	1.52753
	J	79	78	78	Polarization	0.520246	78.3333	0.57735
	K	67	71	71	Polarization	0.346831	69.6667	2.3094
	L	60	59	60	Polarization	0.23122	59.6667	0.57735
	M	49	53	56	Polarization	0.154147	52.6667	3.51188
	N	26	27	29	Polarization	0	27.3333	1.52753
		PTPRe competitive titration (p0CD28)
		(panel b - middle diagram)
						CF-ppIRS1	100nM	PTPRe	2.5 uM
		5	6	7		p0CD28 peptide (uM)	Polarization (Arb. un.)	STDEV
	A	28	31	30	Polarization	200	29.6667	1.52753
	B	32	30	30	Polarization	133.333	30.6667	1.1547
	C	36	33	33	Polarization	88.8889	34	1.73205
	D	38	33	34	Polarization	59.2593	35	2.64575
	E	41	44	39	Polarization	39.5062	41.3333	2.51661
	F	47	46	44	Polarization	26.3374	45.6667	1.52753
	G	53	53	49	Polarization	17.5583	51.6667	2.3094
	H	64	59	59	Polarization	11.7055	60.6667	2.88675
	I	68	68	66	Polarization	7.80369	67.3333	1.1547
	J	76	74	75	Polarization	5.20246	75	1
	K	86	85	83	Polarization	3.46831	84.6667	1.52753
	L	95	90	90	Polarization	2.3122	91.6667	2.88675
	M	99	99	94	Polarization	1.54147	97.3333	2.88675
	N	108	108	111	Polarization	0	109	1.73205
		PTPRe competitive titration (ppCD28)
		(panel c - lower diagram)
						CF-ppIRS1	100nM	PTPRe	2.5 uM
		* Faulty wells (not included in evaluation)
		9	10	11		ppCD28 peptide (uM)	Polarization (Arb. un.)	STDEV
	A	25	29	26*	Polarization	200	27	2.82843
	B	31	31	25*	Polarization	133.333	31	0
	C	32	36	32	Polarization	88.8889	33.3333	2.82843
	D	34	37	34	Polarization	59.2593	35	2.12132
	E	38	38	39	Polarization	39.5062	38.3333	0
	F	42	46	44	Polarization	26.3374	44	2.82843
	G	50	50	48	Polarization	17.5583	49.3333	0
	H	52	53	54	Polarization	11.7055	53	0.707107
	I	60	63	60	Polarization	7.80369	61	2.12132
	J	71	70	72	Polarization	5.20246	71	0.707107
	K	80	80	80	Polarization	3.46831	80	0
	L	88	88	85	Polarization	2.3122	87	0
	M	91	92	89	Polarization	1.54147	90.6667	0.707107
	N	108	110	107	Polarization	0	108.333	1.41421
