# Supplementary material for: Structural insights into the pSer/pThr dependent regulation of the SHP2 tyrosine phosphatase in insulin and CD28 signaling
Source: Nat Commun. 2022 Sep 16;13:5439. doi: 10.1038/s41467-022-32918-5 (PMC9481563; doi:10.1038/s41467-022-32918-5)
Supplement: Supplementary file 7 — Source data [file 41467_2022_32918_MOESM7_ESM.zip › Source-data-Supp-Fig010.xlsx]

## Sheet: Rev-IRS1-SHP2
		SHP2 (WT) inactive catalytic domain direct titration (CF-ppIRS1)
		(panel a - upper diagram)
		*Faulty well (not included in analysis)				SHP2-WT	CF-ppIRS1 100 nM
		17	18	19		protein (uM)	Polarization (Arb. un.)	STDEV
	A	187	184	184	Polarization	50	185	1.73205
	B	185	180	182	Polarization	33.3333	182.333	2.51661
	C	174	180	177	Polarization	22.2222	177	3
	D	167	167	148*	Polarization	14.8148	167	0
	E	151	153	152	Polarization	9.87654	152	1
	F	137	144	138	Polarization	6.58436	139.667	3.78594
	G	119	122	122	Polarization	4.38957	121	1.73205
	H	101	99	99	Polarization	2.92638	99.6667	1.1547
	I	83	82	84	Polarization	1.95092	83	1
	J	65	68	67	Polarization	1.30061	66.6667	1.52753
	K	57	55	53	Polarization	0.867076	55	2
	L	46	39	42	Polarization	0.578051	42.3333	3.51188
	M	31	35	34	Polarization	0.385367	33.3333	2.08167
	N	29	23	26	Polarization	0	26	3
		SHP2-WT competitive titration (ppSRev-IRS1)
		(panel b - middle diagram)
						CF-ppIRS1	100 nM	SHP2-WT	3.5 uM
		21	22	23		ppSRev-IRS1 peptide (uM)	Polarization (Arb. un.)	STDEV
	A	22	25	26	Polarization	250	24.3333	2.08167
	B	29	26	29	Polarization	166.667	28	1.73205
	C	26	31	23	Polarization	111.111	26.6667	4.04145
	D	24	26	25	Polarization	74.0741	25	1
	E	30	24	28	Polarization	49.3827	27.3333	3.05505
	F	30	30	25	Polarization	32.9218	28.3333	2.88675
	G	33	32	26	Polarization	21.9479	30.3333	3.78594
	H	36	32	34	Polarization	14.6319	34	2
	I	39	41	39	Polarization	9.75461	39.6667	1.1547
	J	44	46	44	Polarization	6.50307	44.6667	1.1547
	K	62	60	60	Polarization	4.33538	60.6667	1.1547
	L	74	73	76	Polarization	2.89025	74.3333	1.52753
	M	82	83	82	Polarization	1.92684	82.3333	0.57735
	N	104	106	103	Polarization	0	104.333	1.52753
		SHP2-WT competitive titration (p0SRev-IRS1)
		(panel c - lower diagram)
						CF-ppIRS1	100 nM	SHP2-WT	3.5 uM
		1	2	3		p0SRev-IRS1 peptide (uM)	Polarization (Arb. un.)	STDEV
	A	28	31	32	Polarization	250	30.3333	2.08167
	B	41	37	36	Polarization	166.667	38	2.64575
	C	41	40	37	Polarization	111.111	39.3333	2.08167
	D	41	45	42	Polarization	74.0741	42.6667	2.08167
	E	46	47	52	Polarization	49.3827	48.3333	3.21455
	F	55	59	57	Polarization	32.9218	57	2
	G	65	70	64	Polarization	21.9479	66.3333	3.21455
	H	71	69	72	Polarization	14.6319	70.6667	1.52753
	I	72	78	79	Polarization	9.75461	76.3333	3.78594
	J	86	95	88	Polarization	6.50307	89.6667	4.72582
	K	93	98	93	Polarization	4.33538	94.6667	2.88675
	L	97	97	96	Polarization	2.89025	96.6667	0.57735
	M	97	103	102	Polarization	1.92684	100.667	3.21455
	N	101	106	105	Polarization	0	104	2.64575
