# Supplementary material for: Structural insights into the pSer/pThr dependent regulation of the SHP2 tyrosine phosphatase in insulin and CD28 signaling
Source: Nat Commun. 2022 Sep 16;13:5439. doi: 10.1038/s41467-022-32918-5 (PMC9481563; doi:10.1038/s41467-022-32918-5)
Supplement: Supplementary file 7 — Source data [file 41467_2022_32918_MOESM7_ESM.zip › Source-data-Supp-Fig011.xlsx]

## Sheet: PI3K-CD28-nSH2
		PI3K nSH2 domain (MBP fusion) direct titration (CF-ppIRS1 labelled peptide)
		(panel a - upper diagram)
						MBP-nSH2	CF-ppIRS1 100nM
		13	14	15		protein (nM)	Polarization (Arb. un.)	STDEV
	A	119	124	126	Polarization	10000	123	3.60555
	B	124	123	124	Polarization	6666.67	123.667	0.57735
	C	121	123	124	Polarization	4444.44	122.667	1.52753
	D	121	118	117	Polarization	2962.96	118.667	2.08167
	E	111	116	110	Polarization	1975.31	112.333	3.21455
	F	105	107	106	Polarization	1316.87	106	1
	G	97	98	97	Polarization	877.915	97.3333	0.57735
	H	87	85	84	Polarization	585.277	85.3333	1.52753
	I	77	74	77	Polarization	390.184	76	1.73205
	J	62	63	63	Polarization	260.123	62.6667	0.57735
	K	55	55	54	Polarization	173.415	54.6667	0.57735
	L	49	45	48	Polarization	115.61	47.3333	2.08167
	M	40	42	41	Polarization	77.0735	41	1
	N	27	27	28	Polarization	0	27.3333	0.57735
		PI3K nSH2 domain (MBP fusion) competitive titration (p0CD28)
		(panel b - middle diagram)
						CF-ppIRS1	100 nM	MBP-nSH2	1 uM
		* Faulty well (not included in analyses)
		1	2	3		p0CD28 peptide(nM)	Polarization (Arb. un.)	STDEV
	A	19*	20	24	Polarization	20000	22	2.82843
	B	28	26	21	Polarization	13333.3	25	3.60555
	C	27	27	29	Polarization	8888.89	27.6667	1.1547
	D	28	27	28	Polarization	5925.93	27.6667	0.57735
	E	32	32	28	Polarization	3950.62	30.6667	2.3094
	F	37	35	36	Polarization	2633.74	36	1
	G	44	42	40	Polarization	1755.83	42	2
	H	54	53	50	Polarization	1170.55	52.3333	2.08167
	I	65	66	64	Polarization	780.369	65	1
	J	75	73	72	Polarization	520.246	73.3333	1.52753
	K	79	83	83	Polarization	346.831	81.6667	2.3094
	L	82	83	82	Polarization	231.22	82.3333	0.57735
	M	84	86	84	Polarization	154.147	84.6667	1.1547
	N	86	89	82	Polarization	0	85.6667	3.51188
		PI3K nSH2 domain (MBP fusion) competitive titration (ppCD28)
		(panel c - lower diagram)
						CF-ppIRS1	100 nM	MBP-nSH2	1 uM
		6	7	8		ppCD28 peptide(nM)	Polarization (Arb. un.)	STDEV
	A	23	21	22	Polarization	20000	22	1
	B	27	21	25	Polarization	13333.3	24.3333	3.05505
	C	26	25	27	Polarization	8888.89	26	1
	D	31	30	33	Polarization	5925.93	31.3333	1.52753
	E	39	36	37	Polarization	3950.62	37.3333	1.52753
	F	43	43	44	Polarization	2633.74	43.3333	0.57735
	G	54	50	54	Polarization	1755.83	52.6667	2.3094
	H	59	60	62	Polarization	1170.55	60.3333	1.52753
	I	73	69	67	Polarization	780.369	69.6667	3.05505
	J	77	76	75	Polarization	520.246	76	1
	K	83	78	81	Polarization	346.831	80.6667	2.51661
	L	80	83	82	Polarization	231.22	81.6667	1.52753
	M	84	82	81	Polarization	154.147	82.3333	1.52753
	N	85	86	85	Polarization	0	85.3333	0.57735
