# Supplementary material for: Structural insights into the pSer/pThr dependent regulation of the SHP2 tyrosine phosphatase in insulin and CD28 signaling
Source: Nat Commun. 2022 Sep 16;13:5439. doi: 10.1038/s41467-022-32918-5 (PMC9481563; doi:10.1038/s41467-022-32918-5)
Supplement: Supplementary file 7 — Source data [file 41467_2022_32918_MOESM7_ESM.zip › Source-data-Supp-Fig013.xlsx]

## Sheet: Measured-values
		pY612-IRS1/FLAG ratio					pY612-IRS1/FLAG ratio
		wt	SA				wt		SA
		0.00917	0.02975				0 min	15 min	0 min	15 min
		0.02752	0.06182				0.01051	0.1996	0.02649	0.1055
		0.01051	0.02649				0.01636	0.09709	0.02327	0.14781
		0.01636	0.02327				0.0772	0.55652	0.13696	0.60671
		0.0772	0.13696				0.09044	0.64179	0.13164	0.67263
		0.09044	0.13164				0.04634	0.37143	0.13413	0.26551
		0.04634	0.13413				0.03308	0.30737	0.05108	0.2451
		0.03308	0.05108				0.03464	0.58189	0.05099	0.40546
		0.03464	0.05099				0.0285	0.1933	0.05263	0.19375
		0.0285	0.05263				0.16083	1.02762	0.26872	2.66667
		0.16083	0.26872				0.10266	0.58305	0.41632	2.06166
		0.10266	0.41632
		Baseline analysis					Time course analysis
		wt	SA				wt		SA
	25% percentile	0.02698	0.05688				0 min	15 min	0 min	15 min
	75% percentile	0.05185	0.09788			25% percentile	0.02844	0.18957	0.04739	0.18483
	Interquartile range	0.02487	0.041			75% percentile	0.08057	0.57346	0.12322	0.65877
	Median value	0.03942	0.07751			Interquartile range	0.05213	0.38389	0.07583	0.47394
	Lower whisker (-1.5 IQR)	0.00661	0.02275			Median value	0.03791	0.45498	0.08531	0.32227
	Upper whisker (+1.5 IQR)	0.07249	0.13148			Lower whisker (-1.5 IQR)	0.00948	0.09005	0.01896	0.09953
						Upper whisker (+1.5 IQR)	0.1564	1.019	0.12796	0.66825

## Sheet: Original-gels
			Full gel image							RED channel (anti-FLAG)					GREEN channel (anti-pY612-IRS1)												Full gel image
																																			RED channel (anti-FLAG)					GREEN channel (anti-pY612-IRS1)
							SHP2-FLAG																								SHP2-FLAG
																															SHP2-FLAG
							SHP2-FLAG
																															SHP2-FLAG
							SHP2-FLAG
																																			RED channel (anti-FLAG)					GREEN channel (anti-pY612-IRS1)
							SHP2-FLAG																								SHP2-FLAG
							SHP2-FLAG
																															SHP2-FLAG

## Sheet: Notes-on-statistics
		Though we used a paired t-test due to our paired experimental design, to reduce the effect of inter-batch variability between cells, experimental procedures and image recordings, we also present the probabilities for randomly pooled data:
			Paired samples 1-sided t-test:				p=0.014 (<0.05 *)
			Paired samples 2-sided t-test:				p=0.028 (<0.05 *)
			Random sampling 1-sided t-test:				p=0.056 (<0.1)
			(disregards experimental design)
			Random sampling 2-sided t-test:				p=0.11 (NS)
			(disregards experimental design)
