# Supplementary material for: Structural insights into the pSer/pThr dependent regulation of the SHP2 tyrosine phosphatase in insulin and CD28 signaling
Source: Nat Commun. 2022 Sep 16;13:5439. doi: 10.1038/s41467-022-32918-5 (PMC9481563; doi:10.1038/s41467-022-32918-5)
Supplement: Supplementary file 7 — Source data [file 41467_2022_32918_MOESM7_ESM.zip › Source-data-Supp-Fig014.xlsx]

## Sheet: Measured-values
		pY612-IRS1/FLAG ratio
		wt	SA
		0.01685	0.02516
		0.01395	0.01676
		0.01107	0.01522
		Baseline analysis
		wt	SA
	25% percentile	0.01232	0.01599
	75% percentile	0.01568	0.02215
	Interquartile range	0.00336	0.00616
	Median value	0.01398	0.0191
	Lower whisker (-1.5 IQR)	0.0111	0.01373
	Upper whisker (+1.5 IQR)	0.01689	0.02446

## Sheet: Original-gels
															Separate RED channel							Separate GREEN channel
			Abbreviations are as follows: WT: wild-type IRS1, S>A: Ser616Ala + Ser636Ala + Ser666Ala + Ser736Ala IRS1
