# Supplementary material for: Structural insights into the pSer/pThr dependent regulation of the SHP2 tyrosine phosphatase in insulin and CD28 signaling
Source: Nat Commun. 2022 Sep 16;13:5439. doi: 10.1038/s41467-022-32918-5 (PMC9481563; doi:10.1038/s41467-022-32918-5)
Supplement: Supplementary file 7 — Source data [file 41467_2022_32918_MOESM7_ESM.zip › Source-data-Supp-Fig015.xlsx]

## Sheet: Measured-values
		pY612-IRS1/FLAG ratio
		series 1		series 2
	1 uM INSULIN (min)	wt	S>A	wt	S>A
	0	0.160826	0.268722	0.102656	0.416318
	2.5	0.353299	1.37342	0.984218	1.48315
	5	0.460714	1.32056	0.877962	1.55277
	7.5	0.410938	0.852234	0.66	2.00498
	10	0.958888	1.45521	0.780822	2.67204
	15	1.02762	2.66667	0.583051	2.06166
	30	1.41897	0.567717	0.673529	0.509396

## Sheet: Original-gels
															Separate RED channel							Separate GREEN channel
		Abbreviations are as follows: WT: wild-type IRS1, S>A: Ser616Ala + Ser636Ala + Ser666Ala + Ser736Ala IRS1
