# Supplementary material for: Structural insights into the pSer/pThr dependent regulation of the SHP2 tyrosine phosphatase in insulin and CD28 signaling
Source: Nat Commun. 2022 Sep 16;13:5439. doi: 10.1038/s41467-022-32918-5 (PMC9481563; doi:10.1038/s41467-022-32918-5)
Supplement: Supplementary file 7 — Source data [file 41467_2022_32918_MOESM7_ESM.zip › Source-data-Supp-Fig040.xlsx]

## Sheet: SHP2-flapmut-IRS1
		SHP2-Flapmut (inactive catalytic domain) direct titration (CF-ppIRS1)
		(panel a - upper diagram)
						Flapmut	CF-ppIRS1 100nM
		1	2	3		protein (uM)	Polarization (Arb. un.)	STDEV
	A	216	219	220	Polarization	59.436	218.333	2.08167
	B	213	215	216	Polarization	39.624	214.667	1.52753
	C	209	210	209	Polarization	26.416	209.333	0.57735
	D	197	205	200	Polarization	17.6107	200.667	4.04145
	E	191	193	189	Polarization	11.7404	191	2
	F	178	180	178	Polarization	7.82696	178.667	1.1547
	G	164	165	160	Polarization	5.21798	163	2.64575
	H	141	146	143	Polarization	3.47865	143.333	2.51661
	I	124	126	121	Polarization	2.3191	123.667	2.51661
	J	105	107	102	Polarization	1.54607	104.667	2.51661
	K	87	92	89	Polarization	1.03071	89.3333	2.51661
	L	72	74	72	Polarization	0.687141	72.6667	1.1547
	M	60	61	62	Polarization	0.458094	61	1
	N	39	40	41	Polarization	0	40	1
		SHP2-Flapmut competitive titration (ppIRS1)
		(panel b - middle diagram)
						CF-ppIRS1	100nM	Flapmut	4.75uM
		5	6	7		ppIRS1 peptide (uM)	Polarization (Arb. un.)	STDEV
	A	46	49	48	Polarization	250	47.6667	1.52753
	B	49	51	51	Polarization	166.667	50.3333	1.1547
	C	53	55	52	Polarization	111.111	53.3333	1.52753
	D	58	57	58	Polarization	74.0741	57.6667	0.57735
	E	63	65	63	Polarization	49.3827	63.6667	1.1547
	F	75	72	73	Polarization	32.9218	73.3333	1.52753
	G	84	84	82	Polarization	21.9479	83.3333	1.1547
	H	90	90	93	Polarization	14.6319	91	1.73205
	I	104	102	104	Polarization	9.75461	103.333	1.1547
	J	118	117	117	Polarization	6.50307	117.333	0.57735
	K	128	127	126	Polarization	4.33538	127	1
	L	132	133	135	Polarization	2.89025	133.333	1.52753
	M	135	139	137	Polarization	1.92684	137	2
	N	145	147	145	Polarization	0	145.667	1.1547
		SHP2-Flapmut competitive titration (p0IRS1)
		(panel c - lower diagram)
						CF-ppIRS1	100nM	Flapmut	4.75uM
		9	10	11		p0IRS1 peptide (uM)	Polarization (Arb. un.)	STDEV
	A	121	126	121	Polarization	250	122.667	2.88675
	B	134	135	136	Polarization	166.667	135	1
	C	145	147	145	Polarization	111.111	145.667	1.1547
	D	154	154	154	Polarization	74.0741	154	0
	E	159	164	159	Polarization	49.3827	160.667	2.88675
	F	165	166	161	Polarization	32.9218	164	2.64575
	G	167	170	165	Polarization	21.9479	167.333	2.51661
	H	168	168	167	Polarization	14.6319	167.667	0.57735
	I	167	174	170	Polarization	9.75461	170.333	3.51188
	J	170	171	168	Polarization	6.50307	169.667	1.52753
	K	169	173	169	Polarization	4.33538	170.333	2.3094
	L	167	169	168	Polarization	2.89025	168	1
	M	169	172	166	Polarization	1.92684	169	3
	N	165	166	165	Polarization	0	165.333	0.57735
