# Supplementary material for: Structural insights into the pSer/pThr dependent regulation of the SHP2 tyrosine phosphatase in insulin and CD28 signaling
Source: Nat Commun. 2022 Sep 16;13:5439. doi: 10.1038/s41467-022-32918-5 (PMC9481563; doi:10.1038/s41467-022-32918-5)
Supplement: Supplementary file 7 — Source data [file 41467_2022_32918_MOESM7_ESM.zip › Source-data-Supp-Fig041.xlsx]

## Sheet: SHP2-hillmut-IRS1
		SHP2- Hillmut (inactive catalytic domain) direct titration (CF-ppIRS1)
		(panel a - upper diagram)
						Hillmut	CF-ppIRS1 100 nM
		1	2	3		protein (uM)	Polarization (Arb. un.)	STDEV
	A	197	203	202	Polarization	29.718	200.667	3.21455
	B	191	196	197	Polarization	19.812	194.667	3.21455
	C	184	190	186	Polarization	13.208	186.667	3.05505
	D	174	178	178	Polarization	8.80533	176.667	2.3094
	E	163	165	163	Polarization	5.87022	163.667	1.1547
	F	146	147	148	Polarization	3.91348	147	1
	G	131	131	129	Polarization	2.60899	130.333	1.1547
	H	108	114	114	Polarization	1.73933	112	3.4641
	I	94	97	96	Polarization	1.15955	95.6667	1.52753
	J	79	78	78	Polarization	0.773033	78.3333	0.57735
	K	65	70	65	Polarization	0.515356	66.6667	2.88675
	L	57	59	55	Polarization	0.34357	57	2
	M	49	53	53	Polarization	0.229047	51.6667	2.3094
	N	41	44	43	Polarization	0	42.6667	1.52753
		SHP2-Hillmut competitive titration (ppIRS1)
		(panel b - middle diagram)
						CF-ppIRS1	100 nM	Hillmut	3.0 uM
		5	6	7		ppIRS1 peptide (uM)	Polarization (Arb. un.)	STDEV
	A	53	52	55	Polarization	250	53.3333	1.52753
	B	53	53	52	Polarization	166.667	52.6667	0.57735
	C	57	58	54	Polarization	111.111	56.3333	2.08167
	D	59	59	57	Polarization	74.0741	58.3333	1.1547
	E	60	63	63	Polarization	49.3827	62	1.73205
	F	66	67	66	Polarization	32.9218	66.3333	0.57735
	G	74	75	73	Polarization	21.9479	74	1
	H	81	79	81	Polarization	14.6319	80.3333	1.1547
	I	89	92	93	Polarization	9.75461	91.3333	2.08167
	J	104	103	106	Polarization	6.50307	104.333	1.52753
	K	116	116	118	Polarization	4.33538	116.667	1.1547
	L	129	129	125	Polarization	2.89025	127.667	2.3094
	M	138	140	138	Polarization	1.92684	138.667	1.1547
	N	158	163	162	Polarization	0	161	2.64575
		SHP2-Hillmut competitive titration (p0IRS1)
		(panel c - lower diagram)
						CF-ppIRS1	100nM	Hillmut	3.0 uM
		9	10	11		p0IRS1 peptide (uM)	Polarization (Arb. un.)	STDEV
	A	94	96	95	Polarization	250	95	1
	B	103	107	108	Polarization	166.667	106	2.64575
	C	116	117	116	Polarization	111.111	116.333	0.57735
	D	130	130	129	Polarization	74.0741	129.667	0.57735
	E	140	143	137	Polarization	49.3827	140	3
	F	147	148	147	Polarization	32.9218	147.333	0.57735
	G	151	153	151	Polarization	21.9479	151.667	1.1547
	H	156	155	155	Polarization	14.6319	155.333	0.57735
	I	160	159	160	Polarization	9.75461	159.667	0.57735
	J	163	161	157	Polarization	6.50307	160.333	3.05505
	K	160	156	160	Polarization	4.33538	158.667	2.3094
	L	159	160	156	Polarization	2.89025	158.333	2.08167
	M	161	160	159	Polarization	1.92684	160	1
	N	158	159	158	Polarization	0	158.333	0.57735
