# Supplementary material for: Structural insights into the pSer/pThr dependent regulation of the SHP2 tyrosine phosphatase in insulin and CD28 signaling
Source: Nat Commun. 2022 Sep 16;13:5439. doi: 10.1038/s41467-022-32918-5 (PMC9481563; doi:10.1038/s41467-022-32918-5)
Supplement: Supplementary file 7 — Source data [file 41467_2022_32918_MOESM7_ESM.zip › Source-data-Supp-Fig042.xlsx]

## Sheet: SHP2-loopless-IRS1
		SHP2-Loopless (inactive catalytic domain) direct titration (CF-ppIRS1)
		(panel a - upper diagram)
						Loopless	CF-ppIRS1 100 nM
		14	15	16		protein (uM)	Polarization (Arb. un.)	STDEV
	A	147	143	150	Polarization	44.577	146.667	3.51188
	B	141	138	140	Polarization	29.718	139.667	1.52753
	C	126	127	128	Polarization	19.812	127	1
	D	113	109	108	Polarization	13.208	110	2.64575
	E	97	99	96	Polarization	8.80533	97.3333	1.52753
	F	84	84	86	Polarization	5.87022	84.6667	1.1547
	G	71	72	75	Polarization	3.91348	72.6667	2.08167
	H	64	64	66	Polarization	2.60899	64.6667	1.1547
	I	60	60	59	Polarization	1.73933	59.6667	0.57735
	J	55	52	53	Polarization	1.15955	53.3333	1.52753
	K	48	49	49	Polarization	0.773033	48.6667	0.57735
	L	44	43	48	Polarization	0.515356	45	2.64575
	M	43	38	43	Polarization	0.34357	41.3333	2.88675
	N	39	36	43	Polarization	0	39.3333	3.51188
		SHP2-Loopless competitive titration (ppIRS1)
		(panel b - middle diagram)
						CF-ppIRS1	100 nM	Loopless	8.9 uM
		18	19	20		ppIRS1 peptide (uM)	Polarization (Arb. un.)	STDEV
	A	47	44	48	Polarization	250	46.3333	2.08167
	B	49	49	49	Polarization	166.667	49	0
	C	50	50	51	Polarization	111.111	50.3333	0.57735
	D	59	56	58	Polarization	74.0741	57.6667	1.52753
	E	63	61	61	Polarization	49.3827	61.6667	1.1547
	F	62	67	68	Polarization	32.9218	65.6667	3.21455
	G	71	70	74	Polarization	21.9479	71.6667	2.08167
	H	76	71	78	Polarization	14.6319	75	3.60555
	I	78	78	82	Polarization	9.75461	79.3333	2.3094
	J	83	84	89	Polarization	6.50307	85.3333	3.21455
	K	88	86	88	Polarization	4.33538	87.3333	1.1547
	L	87	86	86	Polarization	2.89025	86.3333	0.57735
	M	84	90	90	Polarization	1.92684	88	3.4641
	N	87	85	90	Polarization	0	87.3333	2.51661
		SHP2-Loopless competitive titration (p0IRS1)
		(panel c - lower diagram)
						CF-ppIRS1	100 nM	Loopless	8.9 uM
		22	23	24		p0IRS1 peptide (uM)	Polarization (Arb. un.)	STDEV
	A	66	75	74	Polarization	250	71.6667	4.93288
	B	76	78	81	Polarization	166.667	78.3333	2.51661
	C	85	84	83	Polarization	111.111	84	1
	D	86	93	88	Polarization	74.0741	89	3.60555
	E	91	94	93	Polarization	49.3827	92.6667	1.52753
	F	94	94	94	Polarization	32.9218	94	0
	G	97	96	95	Polarization	21.9479	96	1
	H	97	96	93	Polarization	14.6319	95.3333	2.08167
	I	95	96	94	Polarization	9.75461	95	1
	J	96	96	99	Polarization	6.50307	97	1.73205
	K	94	100	96	Polarization	4.33538	96.6667	3.05505
	L	93	97	95	Polarization	2.89025	95	2
	M	96	96	96	Polarization	1.92684	96	0
	N	92	94	89	Polarization	0	91.6667	2.51661
