# Supplementary material for: Structural insights into the pSer/pThr dependent regulation of the SHP2 tyrosine phosphatase in insulin and CD28 signaling
Source: Nat Commun. 2022 Sep 16;13:5439. doi: 10.1038/s41467-022-32918-5 (PMC9481563; doi:10.1038/s41467-022-32918-5)
Supplement: Supplementary file 7 — Source data [file 41467_2022_32918_MOESM7_ESM.zip › Source-data-Supp-Fig043.xlsx]

## Sheet: SHP2-loopmut-IRS1
		SHP2-Loopmut (inactive catalytic domain) direct titration (CF-ppIRS1)
		(panel a - upper diagram)
			* Faulty well (not inclued in statistics)			Loopmut	CF-ppIRS1 100 nM
		1	2	3		protein (uM)	Polarization (Arb. un.)	STDEV
	A	192	164*	198	Polarization	72.2147	195	4.24264
	B	192	194	194	Polarization	48.1432	193.333	1.1547
	C	189	193	191	Polarization	32.0954	191	2
	D	184	186	181	Polarization	21.397	183.667	2.51661
	E	178	181	180	Polarization	14.2646	179.667	1.52753
	F	170	173	170	Polarization	9.50976	171	1.73205
	G	157	164	157	Polarization	6.33984	159.333	4.04145
	H	139	144	139	Polarization	4.22656	140.667	2.88675
	I	116	125	126	Polarization	2.81771	122.333	5.50757
	J	104	106	106	Polarization	1.87847	105.333	1.1547
	K	84	86	89	Polarization	1.25231	86.3333	2.51661
	L	66	70	69	Polarization	0.834876	68.3333	2.08167
	M	54	58	56	Polarization	0.556584	56	2
	N	39	40	43	Polarization	0	40.6667	2.08167
		SHP2-Loopmut competitive titration (ppIRS1)
		(panel b - middle diagram)
						CF-ppIRS1	100 nM	Loopmut	5.8 uM
		9	10	11		ppIRS1 peptide (uM)	Polarization (Arb. un.)	STDEV
	A	49	49	52	Polarization	100	50	1.73205
	B	56	54	52	Polarization	66.6667	54	2
	C	59	59	59	Polarization	44.4444	59	0
	D	66	67	66	Polarization	29.6296	66.3333	0.57735
	E	70	75	74	Polarization	19.7531	73	2.64575
	F	80	77	78	Polarization	13.1687	78.3333	1.52753
	G	88	91	87	Polarization	8.77915	88.6667	2.08167
	H	92	93	96	Polarization	5.85277	93.6667	2.08167
	I	101	103	102	Polarization	3.90184	102	1
	J	99	107	107	Polarization	2.60123	104.333	4.6188
	K	111	112	110	Polarization	1.73415	111	1
	L	110	113	108	Polarization	1.1561	110.333	2.51661
	M	113	117	114	Polarization	0.770735	114.667	2.08167
	N	113	115	116	Polarization	0	114.667	1.52753
		SHP2-Loopmut competitive titration (p0IRS1)
		(panel c - lower diagram)
						CF-ppIRS1	100 nM	Loopmut	5.8 uM
		13	14	15		p0IRS1 peptide (uM)	Polarization (Arb. un.)	STDEV
	A	68	69	67	Polarization	100	68	1
	B	82	82	79	Polarization	66.6667	81	1.73205
	C	84	87	85	Polarization	44.4444	85.3333	1.52753
	D	94	96	93	Polarization	29.6296	94.3333	1.52753
	E	96	99	97	Polarization	19.7531	97.3333	1.52753
	F	104	102	103	Polarization	13.1687	103	1
	G	105	106	107	Polarization	8.77915	106	1
	H	113	108	105	Polarization	5.85277	108.667	4.04145
	I	110	109	111	Polarization	3.90184	110	1
	J	109	111	106	Polarization	2.60123	108.667	2.51661
	K	107	112	107	Polarization	1.73415	108.667	2.88675
	L	110	107	106	Polarization	1.1561	107.667	2.08167
	M	108	111	106	Polarization	0.770735	108.333	2.51661
	N	105	104	104	Polarization	0	104.333	0.57735
