# Supplementary material for: Structural insights into the pSer/pThr dependent regulation of the SHP2 tyrosine phosphatase in insulin and CD28 signaling
Source: Nat Commun. 2022 Sep 16;13:5439. doi: 10.1038/s41467-022-32918-5 (PMC9481563; doi:10.1038/s41467-022-32918-5)
Supplement: Supplementary file 7 — Source data [file 41467_2022_32918_MOESM7_ESM.zip › Source-data-Supp-Fig044.xlsx]

## Sheet: SHP2-pocketless-IRS1
		SHP2-Pocketless (inactive catalytic domain) direct titration (CF-ppIRS1)
		(panel a - upper diagram)
						Pocketless	CF-ppIRS1 100 nM
		17	18	19		protein (uM)	Polarization (Arb. un.)	STDEV
	A	184	186	183	Polarization	56.2841	184.333	1.52753
	B	180	179	179	Polarization	37.5227	179.333	0.57735
	C	171	173	168	Polarization	25.0152	170.667	2.51661
	D	157	158	157	Polarization	16.6768	157.333	0.57735
	E	142	144	139	Polarization	11.1178	141.667	2.51661
	F	126	122	120	Polarization	7.4119	122.667	3.05505
	G	103	111	103	Polarization	4.94126	105.667	4.6188
	H	90	90	88	Polarization	3.29418	89.3333	1.1547
	I	77	76	75	Polarization	2.19612	76	1
	J	64	65	64	Polarization	1.46408	64.3333	0.57735
	K	54	59	59	Polarization	0.976052	57.3333	2.88675
	L	50	50	50	Polarization	0.650701	50	0
	M	43	47	47	Polarization	0.433801	45.6667	2.3094
	N	40	37	42	Polarization	0	39.6667	2.51661
		SHP2-Pocketless competitive titration (p0IRS1)
		(panel b - middle diagram)
						CF-ppIRS1	100 nM	Pocketless	9 uM
		5	6	7		p0IRS1 peptide (uM)	Polarization (Arb. un.)	STDEV
	A	82	83	87	Polarization	250	84	2.64575
	B	89	94	88	Polarization	166.667	90.3333	3.21455
	C	101	98	99	Polarization	111.111	99.3333	1.52753
	D	106	102	100	Polarization	74.0741	102.667	3.05505
	E	107	107	107	Polarization	49.3827	107	0
	F	110	111	109	Polarization	32.9218	110	1
	G	111	112	105	Polarization	21.9479	109.333	3.78594
	H	112	113	110	Polarization	14.6319	111.667	1.52753
	I	111	114	111	Polarization	9.75461	112	1.73205
	J	108	110	113	Polarization	6.50307	110.333	2.51661
	K	114	117	115	Polarization	4.33538	115.333	1.52753
	L	112	109	113	Polarization	2.89025	111.333	2.08167
	M	109	113	117	Polarization	1.92684	113	4
	N	105	113	110	Polarization	0	109.333	4.04145
		SHP2-Pocketless competitive titration (ppIRS1)
		(panel c - lower diagram)
						CF-ppIRS1	100 nM	Pocketless	9 uM
		9	10	11		ppIRS1 peptide (uM)	Polarization (Arb. un.)	STDEV
	A	48	50	49	Polarization	250	49	1
	B	49	48	52	Polarization	166.667	49.6667	2.08167
	C	54	55	54	Polarization	111.111	54.3333	0.57735
	D	64	61	57	Polarization	74.0741	60.6667	3.51188
	E	69	65	68	Polarization	49.3827	67.3333	2.08167
	F	76	74	75	Polarization	32.9218	75	1
	G	87	87	85	Polarization	21.9479	86.3333	1.1547
	H	94	97	92	Polarization	14.6319	94.3333	2.51661
	I	105	109	102	Polarization	9.75461	105.333	3.51188
	J	113	117	114	Polarization	6.50307	114.667	2.08167
	K	122	116	118	Polarization	4.33538	118.667	3.05505
	L	123	122	125	Polarization	2.89025	123.333	1.52753
	M	125	126	127	Polarization	1.92684	126	1
	N	127	123	118	Polarization	0	122.667	4.50925
