# Supplementary material for: Structural insights into the pSer/pThr dependent regulation of the SHP2 tyrosine phosphatase in insulin and CD28 signaling
Source: Nat Commun. 2022 Sep 16;13:5439. doi: 10.1038/s41467-022-32918-5 (PMC9481563; doi:10.1038/s41467-022-32918-5)
Supplement: Supplementary file 7 — Source data [file 41467_2022_32918_MOESM7_ESM.zip › Source-data-Supp-Fig045.xlsx]

## Sheet: SHP2-Loopinv-IRS1
		SHP2-Loopinv (inactive catalytic domain) direct titration (CF-ppIRS1)
		(panel a - upper diagram)
						Loopinv	CF-ppIRS1 100 nM
		5	6	7		protein (uM)	Polarization (Arb. un.)	STDEV
	A	145	145	141	Polarization	50	143.667	2.3094
	B	137	138	137	Polarization	33.3333	137.333	0.57735
	C	128	131	106*	Polarization	22.2222	129.5	2.12132
	D	117	115	112	Polarization	14.8148	114.667	2.51661
	E	105	107	102	Polarization	9.87654	104.667	2.51661
	F	90	88	87	Polarization	6.58436	88.3333	1.52753
	G	75	75	71	Polarization	4.38957	73.6667	2.3094
	H	61	63	59	Polarization	2.92638	61	2
	I	47	46	44	Polarization	1.95092	45.6667	1.52753
	J	37	37	33	Polarization	1.30061	35.6667	2.3094
	K	26	26	25	Polarization	0.867076	25.6667	0.57735
	L	19	18	18	Polarization	0.578051	18.3333	0.57735
	M	16	15	15	Polarization	0.385367	15.3333	0.57735
	N	3	4	3	Polarization	0	3.33333	0.57735
				* Faulty well (not included in analysis)
		SHP2-Loopinv competitive titration (p0IRS1)
		(panel b - middle diagram)
						CF-ppIRS1	100 nM	LoopInv	10 uM
		5	6	7		p0IRS1 peptide (uM)	Polarization (Arb. un.)	STDEV
	A	62	57	59	Polarization	250	59.3333	2.51661
	B	66	68	67	Polarization	166.667	67	1
	C	76	76	74	Polarization	111.111	75.3333	1.1547
	D	79	81	81	Polarization	74.0741	80.3333	1.1547
	E	88	92	82	Polarization	49.3827	87.3333	5.03322
	F	91	92	89	Polarization	32.9218	90.6667	1.52753
	G	97	95	90	Polarization	21.9479	94	3.60555
	H	99	98	98	Polarization	14.6319	98.3333	0.57735
	I	100	95	96	Polarization	9.75461	97	2.64575
	J	100	102	97	Polarization	6.50307	99.6667	2.51661
	K	102	103	98	Polarization	4.33538	101	2.64575
	L	99	102	100	Polarization	2.89025	100.333	1.52753
	M	101	100	97	Polarization	1.92684	99.3333	2.08167
	N	96	99	91	Polarization	0	95.3333	4.04145
		SHP2-Loopinv competitive titration (ppIRS1)
		(panel c - lower diagram)
						CF-ppIRS1	100 nM	LoopInv	10 uM
		9	10	11		ppIRS1 peptide (uM)	Polarization (Arb. un.)	STDEV
	A	19	24	23	Polarization	250	22	2.64575
	B	27	28	21	Polarization	166.667	25.3333	3.78594
	C	34	34	33	Polarization	111.111	33.6667	0.57735
	D	43	40	36	Polarization	74.0741	39.6667	3.51188
	E	52	52	50	Polarization	49.3827	51.3333	1.1547
	F	58	62	58	Polarization	32.9218	59.3333	2.3094
	G	70	68	69	Polarization	21.9479	69	1
	H	76	76	76	Polarization	14.6319	76	0
	I	86	88	86	Polarization	9.75461	86.6667	1.1547
	J	95	93	90	Polarization	6.50307	92.6667	2.51661
	K	93	95	91	Polarization	4.33538	93	2
	L	95	98	89	Polarization	2.89025	94	4.58258
	M	102	98	96	Polarization	1.92684	98.6667	3.05505
	N	102	105	86*	Polarization	0	103.5	2.12132
				* Faulty well (not included in analysis)
