# Supplementary material for: Structural insights into the pSer/pThr dependent regulation of the SHP2 tyrosine phosphatase in insulin and CD28 signaling
Source: Nat Commun. 2022 Sep 16;13:5439. doi: 10.1038/s41467-022-32918-5 (PMC9481563; doi:10.1038/s41467-022-32918-5)
Supplement: Supplementary file 7 — Source data [file 41467_2022_32918_MOESM7_ESM.zip › Source-data-Supp-Fig046.xlsx]

## Sheet: SHP2-flapmut-CD28
		SHP2-Flapmut (inactive catalytic domain) direct titration (CF-ppIRS1)
		(panel a - upper diagram)
	* Faulty well due to bubble (not included in evaluation)					Flapmut	CF-ppIRS1 100nM
		14	15	16		protein (uM)	Polarization (Arb. un.)	STDEV
	A	155*	191	190	Polarization	22.5857	190.5	0.707107
	B	182	180	184	Polarization	15.0571	182	2
	C	172	174	177	Polarization	10.0381	174.333	2.51661
	D	164	160	165	Polarization	6.69205	163	2.64575
	E	146	147	142	Polarization	4.46137	145	2.64575
	F	124	128	131	Polarization	2.97425	127.667	3.51188
	G	107	110	110	Polarization	1.98283	109	1.73205
	H	90	92	93	Polarization	1.32189	91.6667	1.52753
	I	71	76	75	Polarization	0.881258	74	2.64575
	J	61	64	64	Polarization	0.587505	63	1.73205
	K	48	53	52	Polarization	0.39167	51	2.64575
	L	45	44	45	Polarization	0.261113	44.6667	0.57735
	M	40	41	40	Polarization	0.174076	40.3333	0.57735
	N	32	34	35	Polarization	0	33.6667	1.52753
		SHP2-Flapmut competitive titration (p0CD28)
		(panel b - middle diagram)
						CF-ppM2	100nM	Flapmut	2.3 uM
		18	19	20		p0CD28 peptide (uM)	Polarization (Arb. un.)	STDEV
	A	49	52	57	Polarization	250	52.6667	4.04145
	B	64	60	66	Polarization	166.667	63.3333	3.05505
	C	73	71	73	Polarization	111.111	72.3333	1.1547
	D	81	80	83	Polarization	74.0741	81.3333	1.52753
	E	88	89	87	Polarization	49.3827	88	1
	F	97	95	94	Polarization	32.9218	95.3333	1.52753
	G	103	98	99	Polarization	21.9479	100	2.64575
	H	107	98	102	Polarization	14.6319	102.333	4.50925
	I	106	107	108	Polarization	9.75461	107	1
	J	100	106	109	Polarization	6.50307	105	4.58258
	K	110	112	110	Polarization	4.33538	110.667	1.1547
	L	109	106	112	Polarization	2.89025	109	3
	M	107	106	109	Polarization	1.92684	107.333	1.52753
	N	107	110	107	Polarization	0	108	1.73205
		SHP2-Flapmut competitive titration (ppCD28)
		(panel c - lower diagram)
						CF-ppM2	100nM	Flapmut	2.3 uM
		22	23	24		ppCD28 peptide (uM)	Polarization (Arb. un.)	STDEV
	A	40	40	40	Polarization	250	40	0
	B	44	43	44	Polarization	166.667	43.6667	0.57735
	C	43	48	46	Polarization	111.111	45.6667	2.51661
	D	50	51	51	Polarization	74.0741	50.6667	0.57735
	E	55	56	56	Polarization	49.3827	55.6667	0.57735
	F	54	62	62	Polarization	32.9218	59.3333	4.6188
	G	67	69	68	Polarization	21.9479	68	1
	H	76	77	78	Polarization	14.6319	77	1
	I	86	84	81	Polarization	9.75461	83.6667	2.51661
	J	90	86	91	Polarization	6.50307	89	2.64575
	K	94	95	99	Polarization	4.33538	96	2.64575
	L	99	99	100	Polarization	2.89025	99.3333	0.57735
	M	99	100	100	Polarization	1.92684	99.6667	0.57735
	N	106	108	107	Polarization	0	107	1
