# Supplementary material for: Structural insights into the pSer/pThr dependent regulation of the SHP2 tyrosine phosphatase in insulin and CD28 signaling
Source: Nat Commun. 2022 Sep 16;13:5439. doi: 10.1038/s41467-022-32918-5 (PMC9481563; doi:10.1038/s41467-022-32918-5)
Supplement: Supplementary file 7 — Source data [file 41467_2022_32918_MOESM7_ESM.zip › Source-data-Supp-Fig047.xlsx]

## Sheet: SHP2-hillmut-CD28
		SHP2- Hillmut (inactive catalytic domain) direct titration (CF-ppIRS1)
		(panel a - upper diagram)
						Hillmut	CF-ppIRS1 100 nM
		1	2	3		protein (uM)	Polarization (Arb. un.)	STDEV
	A	191	194	193	Polarization	59.436	192.667	1.52753
	B	185	190	187	Polarization	39.624	187.333	2.51661
	C	181	186	183	Polarization	26.416	183.333	2.51661
	D	170	174	171	Polarization	17.6107	171.667	2.08167
	E	158	161	161	Polarization	11.7404	160	1.73205
	F	144	145	142	Polarization	7.82696	143.667	1.52753
	G	125	130	128	Polarization	5.21798	127.667	2.51661
	H	108	114	110	Polarization	3.47865	110.667	3.05505
	I	90	94	94	Polarization	2.3191	92.6667	2.3094
	J	78	82	81	Polarization	1.54607	80.3333	2.08167
	K	65	64	69	Polarization	1.03071	66	2.64575
	L	53	56	59	Polarization	0.687141	56	3
	M	49	50	53	Polarization	0.458094	50.6667	2.08167
	N	40	38	42	Polarization	0	40	2
		SHP2-Hillmut competitive titration (p0CD28)
		(panel b - middle diagram)
						CF-ppIRS1	100 nM	Hillmut	5.0 uM
		13	14	15		p0CD28 peptide (uM)	Polarization (Arb. un.)	STDEV
	A	73	71	69	Polarization	250	71	2
	B	81	80	82	Polarization	166.667	81	1
	C	94	92	93	Polarization	111.111	93	1
	D	106	102	101	Polarization	74.0741	103	2.64575
	E	115	115	111	Polarization	49.3827	113.667	2.3094
	F	122	123	118	Polarization	32.9218	121	2.64575
	G	132	126	125	Polarization	21.9479	127.667	3.78594
	H	135	133	131	Polarization	14.6319	133	2
	I	140	137	136	Polarization	9.75461	137.667	2.08167
	J	144	144	139	Polarization	6.50307	142.333	2.88675
	K	145	142	140	Polarization	4.33538	142.333	2.51661
	L	143	143	139	Polarization	2.89025	141.667	2.3094
	M	142	145	142	Polarization	1.92684	143	1.73205
	N	142	143	140	Polarization	0	141.667	1.52753
		SHP2-Hillmut competitive titration (ppCD28)
		(panel c - lower diagram)
						CF-ppIRS1	100 nM	Hillmut	5.9 uM
		9	10	11		ppCD28 peptide (uM)	Polarization (Arb. un.)	STDEV
	A	49	53	53	Polarization	250	51.6667	2.3094
	B	56	56	54	Polarization	166.667	55.3333	1.1547
	C	62	61	62	Polarization	111.111	61.6667	0.57735
	D	67	66	70	Polarization	74.0741	67.6667	2.08167
	E	78	75	74	Polarization	49.3827	75.6667	2.08167
	F	84	88	86	Polarization	32.9218	86	2
	G	98	98	95	Polarization	21.9479	97	1.73205
	H	109	108	108	Polarization	14.6319	108.333	0.57735
	I	115	115	116	Polarization	9.75461	115.333	0.57735
	J	126	125	123	Polarization	6.50307	124.667	1.52753
	K	129	131	125	Polarization	4.33538	128.333	3.05505
	L	131	133	126	Polarization	2.89025	130	3.60555
	M	133	133	131	Polarization	1.92684	132.333	1.1547
	N	138	140	135	Polarization	0	137.667	2.51661
